# Supplementary material for: Automated reaction database and reaction network analysis: extraction of reaction templates using cheminformatics
Source: J Cheminform. 2018 Mar 9;10:11. doi: 10.1186/s13321-018-0269-8 (PMC5845084; doi:10.1186/s13321-018-0269-8)
Supplement: Supplementary file 1 — Additional file 1. Input file for analysis of the hexadiene network. [file 13321_2018_269_MOESM1_ESM.inp]

! Florence H. Vermeire, Ruben De Bruycker, Olivier Herbinet, Hans-Heinrich Carstensen, Fr�d�rique Battin-Leclerc, Kevin M. Van Geem 
! Experimental and Kinetic Modeling Study of the Pyrolysis and Oxidation of 1,5-Hexadiene: The Reactivity of Allylic Radicals and Their Role in the Formation of Aromatics
! Fuel
ELEMENTS
AR	HE	C	N	O	H
END

SPECIES
AR	!!	InChI=1S/Ar
C	!!	InChI=1S/C
C10H10_4	!!	InChI=1S/C10H10/c1-2-6-9(5-1)10-7-3-4-8-10/h1,3,5-8H,2,4H2
C10H10	!!	InChI=1S/C10H10/c1-2-6-9(5-1)10-7-3-4-8-10/h1-10H
C10H10_5	!!	InChI=1S/C10H10/c1-2-6-9(5-1)10-7-3-4-8-10/h1-3,5,7-8H,4,6H2
C10H10_3	!!	InChI=1S/C10H10/c1-2-6-9(5-1)10-7-3-4-8-10/h1-3,5-9H,4H2
C10H10_1	!!	InChI=1S/C10H10/c1-2-6-9(5-1)10-7-3-4-8-10/h1-5,7H,6,8H2
C10H10_2	!!	InChI=1S/C10H10/c1-2-6-9(5-1)10-7-3-4-8-10/h1-7,9H,8H2
CPDC*CC*CCJ	!!	InChI=1S/C10H11/c1-2-3-4-7-10-8-5-6-9-10/h2-10H,1H2
CPD1C*CC*CCJ	!!	InChI=1S/C10H11/c1-2-3-4-7-10-8-5-6-9-10/h2-8H,1,9H2
CPDylC*CC*CC	!!	InChI=1S/C10H11/c1-2-3-4-7-10-8-5-6-9-10/h2-9H,1H3
bicyclicC10H11	!!	InChI=1S/C10H11/c1-2-3-5-8-9-6-4-7-10(8)9/h2-10H,1H2
C4H5cyCCJC*CC*C	!!	InChI=1S/C10H11/c1-2-3-7-10-8-5-4-6-9-10/h2-10H,1H2
CPD1cy(CCJC*CC)	!!	InChI=1S/C10H11/c1-2-6-9(5-1)10-7-3-4-8-10/h1-5,7,9H,6,8H2
CPDcy(CCJC*CC)	!!	InChI=1S/C10H11/c1-2-6-9(5-1)10-7-3-4-8-10/h1-7,9-10H,8H2
MIndeneJ2	!!	InChI=1S/C10H11/c1-8-4-2-5-9-6-3-7-10(8)9/h2-6,8H,7H2,1H3
MIndeneJ	!!	InChI=1S/C10H11/c1-8-4-2-5-9-6-3-7-10(8)9/h2-8,10H,1H3
C10H8	!!	InChI=1S/C10H8/c1-2-6-10-8-4-3-7-9(10)5-1/h1-8H
CPD*CPD	!!	InChI=1S/C10H8/c1-2-6-9(5-1)10-7-3-4-8-10/h1-8H
C6H5C*CC*CJ	!!	InChI=1S/C10H9/c1-2-3-7-10-8-5-4-6-9-10/h1-9H
Spiro45_C10H9	!!	InChI=1S/C10H9/c1-2-6-10(7-3-1)8-4-5-9-10/h1-9H
tricyclicC10H9f	!!	InChI=1S/C10H9/c1-2-6-10-7-3-5-9(10)8(10)4-1/h1-9H
C10H9	!!	InChI=1S/C10H9/c1-2-6-10-8-4-3-7-9(10)5-1/h1-9H
CPD*cyCC*CCCJ	!!	InChI=1S/C10H9/c1-2-6-9(5-1)10-7-3-4-8-10/h1-3,5-8H,4H2
CPD*cyCC*CCJC	!!	InChI=1S/C10H9/c1-2-6-9(5-1)10-7-3-4-8-10/h1-7H,8H2
CPDcyCJC*CC*C	!!	InChI=1S/C10H9/c1-2-6-9(5-1)10-7-3-4-8-10/h1-9H
tricyclicC10H9	!!	InChI=1S/C10H9/c1-2-7-10(6-1)8-4-3-5-9(8)10/h1-9H
C2H	!!	InChI=1S/C2H/c1-2/h1H
C2H2	!!	InChI=1S/C2H2/c1-2/h1-2H
H2CC	!!	InChI=1S/C2H2/c1-2/h1H2
HCCOH	!!	InChI=1S/C2H2O/c1-2-3/h1,3H
CH2CO	!!	InChI=1S/C2H2O/c1-2-3/h1H2
C2H3	!!	InChI=1S/C2H3/c1-2/h1H,2H2
C2H2OH	!!	InChI=1S/C2H3O/c1-2-3/h1-3H
CH3CO	!!	InChI=1S/C2H3O/c1-2-3/h1H3
CH2CHO	!!	InChI=1S/C2H3O/c1-2-3/h2H,1H2
C2H3Or_Olef	!!	InChI=1S/C2H3O/c1-2-3/h3H,1H2
C2H3O1-2	!!	InChI=1S/C2H3O/c1-2-3-1/h1H,2H2
CH3CO2	!!	InChI=1S/C2H3O2/c1-2(3)4/h1H3
CH3OCO	!!	InChI=1S/C2H3O2/c1-4-2-3/h1H3
CH2OCHO	!!	InChI=1S/C2H3O2/c1-4-2-3/h2H,1H2
C(*O)COJ	!!	InChI=1S/C2H3O2/c3-1-2-4/h1H,2H2
CH3CO3	!!	InChI=1S/C2H3O3/c1-2(3)5-4/h1H3
O2CH2CHO	!!	InChI=1S/C2H3O3/c3-1-2-5-4/h1H,2H2
HO2CH2CO	!!	InChI=1S/C2H3O3/c3-1-2-5-4/h4H,2H2
OCH2OCHO	!!	InChI=1S/C2H3O3/c3-1-5-2-4/h1H,2H2
HOCH2OCO	!!	InChI=1S/C2H3O3/c3-1-5-2-4/h3H,1H2
C2H4	!!	InChI=1S/C2H4/c1-2/h1-2H2
C2H3OH	!!	InChI=1S/C2H4O/c1-2-3/h2-3H,1H2
CH3CHO	!!	InChI=1S/C2H4O/c1-2-3/h2H,1H3
C2H4O1-2	!!	InChI=1S/C2H4O/c1-2-3-1/h1-2H2
C2H3OOH	!!	InChI=1S/C2H4O2/c1-2-4-3/h2-3H,1H2
CH3OCHO	!!	InChI=1S/C2H4O2/c1-4-2-3/h2H,1H3
CH3CO3H	!!	InChI=1S/C2H4O3/c1-2(3)5-4/h4H,1H3
C2H4O3	!!	InChI=1S/C2H4O3/c3-1-2-5-4/h1,4H,2H2
HO2CH2OCHO	!!	InChI=1S/C2H4O4/c3-1-5-2-6-4/h1,4H,2H2
C2H5	!!	InChI=1S/C2H5/c1-2/h1H2,2H3
SC2H4OH	!!	InChI=1S/C2H5O/c1-2-3/h2-3H,1H3
C2H5O	!!	InChI=1S/C2H5O/c1-2-3/h2H2,1H3
PC2H4OH	!!	InChI=1S/C2H5O/c1-2-3/h3H,1-2H2
CH3OCH2	!!	InChI=1S/C2H5O/c1-3-2/h1H2,2H3
C2H5O2r	!!	InChI=1S/C2H5O2/c1-2-4-3/h2-3H,1H3
C2H5O2	!!	InChI=1S/C2H5O2/c1-2-4-3/h2H2,1H3
C2H4O2H	!!	InChI=1S/C2H5O2/c1-2-4-3/h3H,1-2H2
CH3OCH2O	!!	InChI=1S/C2H5O2/c1-4-2-3/h2H2,1H3
CH3OCH2O2	!!	InChI=1S/C2H5O3/c1-4-2-5-3/h2H2,1H3
CH2OCH2O2H	!!	InChI=1S/C2H5O3/c1-4-2-5-3/h3H,1-2H2
O2C2H4OH	!!	InChI=1S/C2H5O3/c3-1-2-5-4/h3H,1-2H2
O2CH2OCH2O2H	!!	InChI=1S/C2H5O5/c3-6-1-5-2-7-4/h3H,1-2H2
C2H6	!!	InChI=1S/C2H6/c1-2/h1-2H3
C2H5OH	!!	InChI=1S/C2H6O/c1-2-3/h3H,2H2,1H3
CH3OCH3	!!	InChI=1S/C2H6O/c1-3-2/h1-2H3
C2H5O2H	!!	InChI=1S/C2H6O2/c1-2-4-3/h3H,2H2,1H3
CH3OCH2O2H	!!	InChI=1S/C2H6O3/c1-4-2-5-3/h3H,2H2,1H3
HCCO	!!	InChI=1S/C2HO/c1-2-3/h1H
O2CCHOOJ	!!	InChI=1S/C2HO4/c3-1(4)2(5)6/h(H,3,4) ?
C3H2	!!	InChI=1S/C3H2/c1-3-2/h1H2
C3H2(S)	!!	InChI=1S/C3H2/c1-3-2/h1H2 - s
H2CCC(S)	!!	InChI=1S/C3H2/c1-3-2/h1H2 - s#2
C2HCHO	!!	InChI=1S/C3H2O/c1-2-3-4/h1,3H
C3H3	!!	InChI=1S/C3H3/c1-3-2/h1H,2H2
CJ*CC*O	!!	InChI=1S/C3H3O/c1-2-3-4/h1-3H
C3H3O	!!	InChI=1S/C3H3O/c1-2-3-4/h1H,3H2
C2H3CO	!!	InChI=1S/C3H3O/c1-2-3-4/h2H,1H2
HOC*CCJ*O	!!	InChI=1S/C3H3O2/c4-2-1-3-5/h1-2,4H
CC3H4	!!	InChI=1S/C3H4/c1-2-3-1/h1-2H,3H2
C3H4-A	!!	InChI=1S/C3H4/c1-3-2/h1-2H2
C3H4-P	!!	InChI=1S/C3H4/c1-3-2/h1H,2H3
C2H3CHO	!!	InChI=1S/C3H4O/c1-2-3-4/h2-3H,1H2
CH3CHCO	!!	InChI=1S/C3H4O/c1-2-3-4/h2H,1H3
C3H3O2H	!!	InChI=1S/C3H4O2/c1-2-3-5-4/h1,4H,3H2
HOC*CC*O	!!	InChI=1S/C3H4O2/c4-2-1-3-5/h1-4H
C3H4O2	!!	InChI=1S/C3H4O2/c4-2-1-3-5/h2-3H,1H2
C3H5-S	!!	InChI=1S/C3H5/c1-3-2/h1,3H,2H3
C3H5-T	!!	InChI=1S/C3H5/c1-3-2/h1H2,2H3
C3H5-A	!!	InChI=1S/C3H5/c1-3-2/h3H,1-2H2
C3H5Or_Olef_2	!!	InChI=1S/C3H5O/c1-2-3-4/h1-2,4H,3H2
CH3CHCHO	!!	InChI=1S/C3H5O/c1-2-3-4/h2-3H,1H3
C3H5Or_Olef_1	!!	InChI=1S/C3H5O/c1-2-3-4/h2-4H,1H2
C3H5O	!!	InChI=1S/C3H5O/c1-2-3-4/h2H,1,3H2
C2H5CO	!!	InChI=1S/C3H5O/c1-2-3-4/h2H2,1H3
PC3H4OH-2	!!	InChI=1S/C3H5O/c1-2-3-4/h3-4H,1H3
CH2CH2CHO	!!	InChI=1S/C3H5O/c1-2-3-4/h3H,1-2H2
CH2CCH2OH	!!	InChI=1S/C3H5O/c1-2-3-4/h4H,1,3H2
SC3H4OH	!!	InChI=1S/C3H5O/c1-3(2)4/h1,4H,2H3
CH3COCH2	!!	InChI=1S/C3H5O/c1-3(2)4/h1H2,2H3
C3H5Or_Olef	!!	InChI=1S/C3H5O/c1-3(2)4/h4H,1-2H2
C2H3OCH2	!!	InChI=1S/C3H5O/c1-3-4-2/h3H,1-2H2
C3H5O2r_Olef	!!	InChI=1S/C3H5O2/c1-2-3-5-4/h1-2,4H,3H2
C3H5O2r_Olef_1	!!	InChI=1S/C3H5O2/c1-2-3-5-4/h2-4H,1H2
CH3COCH2O	!!	InChI=1S/C3H5O2/c1-3(5)2-4/h2H2,1H3
CH3COCH2O2	!!	InChI=1S/C3H5O3/c1-3(4)2-6-5/h2H2,1H3
C3H6	!!	InChI=1S/C3H6/c1-3-2/h3H,1H2,2H3
C3H5OH	!!	InChI=1S/C3H6O/c1-2-3-4/h2,4H,1,3H2
SC3H5OH	!!	InChI=1S/C3H6O/c1-2-3-4/h2-4H,1H3
C2H5CHO	!!	InChI=1S/C3H6O/c1-2-3-4/h3H,2H2,1H3
C3H6O1-3	!!	InChI=1S/C3H6O/c1-2-4-3-1/h1-3H2
CH3COCH3	!!	InChI=1S/C3H6O/c1-3(2)4/h1-2H3
IC3H5OH	!!	InChI=1S/C3H6O/c1-3(2)4/h4H,1H2,2H3
C3H6O1-2	!!	InChI=1S/C3H6O/c1-3-2-4-3/h3H,2H2,1H3
AC3H5OOH	!!	InChI=1S/C3H6O2/c1-2-3-5-4/h2,4H,1,3H2
C3H6O2_Olef_1	!!	InChI=1S/C3H6O2/c1-2-3-5-4/h2-4H,1H3
C3KET12	!!	InChI=1S/C3H6O3/c1-3(2-4)6-5/h2-3,5H,1H3
C3KET21	!!	InChI=1S/C3H6O3/c1-3(4)2-6-5/h5H,2H2,1H3
C3KET13	!!	InChI=1S/C3H6O3/c4-2-1-3-6-5/h2,5H,1,3H2
NC3H7	!!	InChI=1S/C3H7/c1-3-2/h1,3H2,2H3
IC3H7	!!	InChI=1S/C3H7/c1-3-2/h3H,1-2H3
C3H6OH1-2	!!	InChI=1S/C3H7O/c1-2-3-4/h2,4H,3H2,1H3
NC3H7O	!!	InChI=1S/C3H7O/c1-2-3-4/h2-3H2,1H3
C3H6OH2-1	!!	InChI=1S/C3H7O/c1-3(2)4/h3-4H,1H2,2H3
IC3H7O	!!	InChI=1S/C3H7O/c1-3(2)4/h3H,1-2H3
C3H6OOH2-1	!!	InChI=1S/C3H7O2/c1-2-3-5-4/h2,4H,3H2,1H3
NC3H7O2	!!	InChI=1S/C3H7O2/c1-2-3-5-4/h2-3H2,1H3
C3H7O2r_2	!!	InChI=1S/C3H7O2/c1-2-3-5-4/h3-4H,2H2,1H3
C3H6OOH1-3	!!	InChI=1S/C3H7O2/c1-2-3-5-4/h4H,1-3H2
C3H6OOH1-2	!!	InChI=1S/C3H7O2/c1-3(2)5-4/h3-4H,1H2,2H3
IC3H7O2	!!	InChI=1S/C3H7O2/c1-3(2)5-4/h3H,1-2H3
C3H6OOH2-2	!!	InChI=1S/C3H7O2/c1-3(2)5-4/h4H,1-2H3
HOC3H6O2	!!	InChI=1S/C3H7O3/c4-2-1-3-6-5/h4H,1-3H2
C3H6OOH2-1O2	!!	InChI=1S/C3H7O4/c1-3(7-5)2-6-4/h3,5H,2H2,1H3
C3H6OOH1-2O2	!!	InChI=1S/C3H7O4/c1-3(7-5)2-6-4/h3-4H,2H2,1H3
C3H51-2,3OOH	!!	InChI=1S/C3H7O4/c1-3(7-5)2-6-4/h3-5H,1-2H2
C3H52-1,3OOH	!!	InChI=1S/C3H7O4/c4-6-2-1-3-7-5/h1,4-5H,2-3H2
C3H6OOH1-3O2	!!	InChI=1S/C3H7O4/c4-6-2-1-3-7-5/h4H,1-3H2
C3H8	!!	InChI=1S/C3H8/c1-3-2/h3H2,1-2H3
NC3H7O2H	!!	InChI=1S/C3H8O2/c1-2-3-5-4/h4H,2-3H2,1H3
IC3H7O2H	!!	InChI=1S/C3H8O2/c1-3(2)5-4/h3-4H,1-2H3
C4H10	!!	InChI=1S/C4H10/c1-3-4-2/h3-4H2,1-2H3
IC4H10	!!	InChI=1S/C4H10/c1-4(2)3/h4H,1-3H3
PC4H9O2H	!!	InChI=1S/C4H10O2/c1-2-3-4-6-5/h5H,2-4H2,1H3
SC4H9O2H	!!	InChI=1S/C4H10O2/c1-3-4(2)6-5/h4-5H,3H2,1-2H3
IC4H9O2H	!!	InChI=1S/C4H10O2/c1-4(2)3-6-5/h4-5H,3H2,1-2H3
TC4H9O2H	!!	InChI=1S/C4H10O2/c1-4(2,3)6-5/h5H,1-3H3
C4H2	!!	InChI=1S/C4H2/c1-3-4-2/h1-2H
C3H2C	!!	InChI=1S/C4H2/c1-3-4-2/h1H2
H2C4O	!!	InChI=1S/C4H2O/c1-2-3-4-5/h1,3H
C4H3-N	!!	InChI=1S/C4H3/c1-3-4-2/h1-3H
C4H3-I	!!	InChI=1S/C4H3/c1-3-4-2/h1H,2H2
C4H4	!!	InChI=1S/C4H4/c1-3-4-2/h1,4H,2H2
C4H4O_Olef	!!	InChI=1S/C4H4O/c1-2-3-4-5/h2-3H,1H2
C4H4O	!!	InChI=1S/C4H4O/c1-2-4-5-3-1/h1-4H
C4H4O2_Olef_2	!!	InChI=1S/C4H4O2/c1-2-4(6)3-5/h2-3H,1H2
C4H4O2_Olef_1	!!	InChI=1S/C4H4O2/c5-3-1-2-4-6/h1-4H
C4H5-N	!!	InChI=1S/C4H5/c1-3-4-2/h1,3-4H,2H2
C4H5-2	!!	InChI=1S/C4H5/c1-3-4-2/h1H2,2H3
C4H5-I	!!	InChI=1S/C4H5/c1-3-4-2/h3H,1-2H2
C4H5Or_Olef	!!	InChI=1S/C4H5O/c1-2-3-4-5/h1-2,4H,3H2
CH3CHCHCO	!!	InChI=1S/C4H5O/c1-2-3-4-5/h2-3H,1H3
SC3H5CO	!!	InChI=1S/C4H5O/c1-2-3-4-5/h2-3H,1H3 - #2
C*CCJC*O	!!	InChI=1S/C4H5O/c1-2-3-4-5/h2-4H,1H2
CH2CHCHCHO	!!	InChI=1S/C4H5O/c1-2-3-4-5/h2-4H,1H2 - #2
C4H5Or_Olef_1	!!	InChI=1S/C4H5O/c1-3-4(2)5/h3H,1-2H2
IC3H5CO	!!	InChI=1S/C4H5O/c1-4(2)3-5/h1H2,2H3
OC4H5O	!!	InChI=1S/C4H5O2/c5-3-1-2-4-6/h1,3-4H,2H2 ?
C4H6-2	!!	InChI=1S/C4H6/c1-3-4-2/h1-2H3
C4H6	!!	InChI=1S/C4H6/c1-3-4-2/h3-4H,1-2H2
C4H612	!!	InChI=1S/C4H6/c1-3-4-2/h4H,1H2,2H3
C*CCC*O	!!	InChI=1S/C4H6O/c1-2-3-4-5/h2,4H,1,3H2
CH3CHCHCHO	!!	InChI=1S/C4H6O/c1-2-3-4-5/h2-4H,1H3
SC3H5CHO	!!	InChI=1S/C4H6O/c1-2-3-4-5/h2-4H,1H3 - #2
C4H6O_Olef_1	!!	InChI=1S/C4H6O/c1-2-3-4-5/h2-5H,1H2
C2H5CHCO	!!	InChI=1S/C4H6O/c1-2-3-4-5/h3H,2H2,1H3
C2H3CHOCH2	!!	InChI=1S/C4H6O/c1-2-4-3-5-4/h2,4H,1,3H2
C4H6O23	!!	InChI=1S/C4H6O/c1-2-4-5-3-1/h1,3H,2,4H2
C4H6O25	!!	InChI=1S/C4H6O/c1-2-4-5-3-1/h1-2H,3-4H2
C4H6O_Olef	!!	InChI=1S/C4H6O/c1-3-4(2)5/h3,5H,1-2H2
C2H3COCH3	!!	InChI=1S/C4H6O/c1-3-4(2)5/h3H,1H2,2H3
IC3H6CO	!!	InChI=1S/C4H6O/c1-4(2)3-5/h1-2H3
IC3H5CHO	!!	InChI=1S/C4H6O/c1-4(2)3-5/h3H,1H2,2H3
C4H6O2_Olef_1	!!	InChI=1S/C4H6O2/c1-2-3-4-6-5/h2-5H,1H2
OC4H6O	!!	InChI=1S/C4H6O2/c5-3-1-2-4-6/h3-4H,1-2H2 ?
C4H6O3_Olef_3	!!	InChI=1S/C4H6O3/c1-2-4(3-5)7-6/h2-4,6H,1H2
C4H6O3_Olef	!!	InChI=1S/C4H6O3/c5-3-1-2-4-7-6/h1-3,6H,4H2
C4H71-1	!!	InChI=1S/C4H7/c1-3-4-2/h1,3H,4H2,2H3
C4H71-2	!!	InChI=1S/C4H7/c1-3-4-2/h1,4H2,2H3
C4H71-3	!!	InChI=1S/C4H7/c1-3-4-2/h3-4H,1H2,2H3
C4H71-4	!!	InChI=1S/C4H7/c1-3-4-2/h3H,1-2,4H2
C4H72-2	!!	InChI=1S/C4H7/c1-3-4-2/h3H,1-2H3
IC4H7	!!	InChI=1S/C4H7/c1-4(2)3/h1-2H2,3H3
C4H7Or_Olef_4	!!	InChI=1S/C4H7O/c1-2-3-4-5/h1-2,5H,3-4H2
C3H6CHO-2	!!	InChI=1S/C4H7O/c1-2-3-4-5/h2,4H,3H2,1H3
C4H7Or_Olef_7	!!	InChI=1S/C4H7O/c1-2-3-4-5/h2-3,5H,1,4H2
NC3H7CO	!!	InChI=1S/C4H7O/c1-2-3-4-5/h2-3H2,1H3
C3H6CHO-3	!!	InChI=1S/C4H7O/c1-2-3-4-5/h3-4H,2H2,1H3
C4H7Or_Olef_5	!!	InChI=1S/C4H7O/c1-2-3-4-5/h3-5H,1-2H2
C3H6CHO-1	!!	InChI=1S/C4H7O/c1-2-3-4-5/h4H,1-3H2
C4H7Or_Olef_3	!!	InChI=1S/C4H7O/c1-3-4(2)5/h1,3-5H,2H3
CH2CH2COCH3	!!	InChI=1S/C4H7O/c1-3-4(2)5/h1,3H2,2H3
C2H5COCH2	!!	InChI=1S/C4H7O/c1-3-4(2)5/h2-3H2,1H3
C4H7Or_Olef_2	!!	InChI=1S/C4H7O/c1-3-4(2)5/h3,5H,1H2,2H3
C4H7O	!!	InChI=1S/C4H7O/c1-3-4(2)5/h3-4H,1H2,2H3
CH3CHCOCH3	!!	InChI=1S/C4H7O/c1-3-4(2)5/h3H,1-2H3
C4H7Or_Olef_1	!!	InChI=1S/C4H7O/c1-3-4(2)5/h5H,1-3H2
IC4H7O	!!	InChI=1S/C4H7O/c1-4(2)3-5/h1,3H2,2H3
IC3H6CHO	!!	InChI=1S/C4H7O/c1-4(2)3-5/h3-4H,1H2,2H3
TC3H6CHO	!!	InChI=1S/C4H7O/c1-4(2)3-5/h3H,1-2H3
IC3H7CO	!!	InChI=1S/C4H7O/c1-4(2)3-5/h4H,1-2H3
IC4H6OH	!!	InChI=1S/C4H7O/c1-4(2)3-5/h5H,1-3H2
C4H7O2r_Olef_3	!!	InChI=1S/C4H7O2/c1-2-3-4-6-5/h2,4-5H,1,3H2
C4H7O2r_Olef	!!	InChI=1S/C4H7O2/c1-2-3-4-6-5/h2-3,5H,1,4H2
C4H7O2r_Olef_1	!!	InChI=1S/C4H7O2/c1-3-4(2)6-5/h3-5H,1-2H2
TC3H6OCHO	!!	InChI=1S/C4H7O2/c1-4(2)6-3-5/h3H,1-2H3
CH2CHOOHCOCH3	!!	InChI=1S/C4H7O3/c1-3(5)4(2)7-6/h4,6H,2H2,1H3
CH3CHOOCOCH3	!!	InChI=1S/C4H7O3/c1-3(5)4(2)7-6/h4H,1-2H3
TC3H6O2CHO	!!	InChI=1S/C4H7O3/c1-4(2,3-5)7-6/h3H,1-2H3
TC3H6O2HCO	!!	InChI=1S/C4H7O3/c1-4(2,3-5)7-6/h6H,1-2H3
IC3H5O2HCHO	!!	InChI=1S/C4H7O3/c1-4(2-5)3-7-6/h2,4,6H,1,3H2
C4H8-2	!!	InChI=1S/C4H8/c1-3-4-2/h3-4H,1-2H3
C4H8-1	!!	InChI=1S/C4H8/c1-3-4-2/h3H,1,4H2,2H3
IC4H8	!!	InChI=1S/C4H8/c1-4(2)3/h1H2,2-3H3
C4H8O_Olef_2	!!	InChI=1S/C4H8O/c1-2-3-4-5/h2,5H,1,3-4H2
NC3H7CHO	!!	InChI=1S/C4H8O/c1-2-3-4-5/h4H,2-3H2,1H3
C4H8O1-2	!!	InChI=1S/C4H8O/c1-2-4-3-5-4/h4H,2-3H2,1H3
C4H8O1-4	!!	InChI=1S/C4H8O/c1-2-4-5-3-1/h1-4H2
CC4H8O	!!	InChI=1S/C4H8O/c1-2-4-5-3-1/h1-4H2 - #2
C4H8O_Olef_1	!!	InChI=1S/C4H8O/c1-3-4(2)5/h3-5H,1H2,2H3
C2H5COCH3	!!	InChI=1S/C4H8O/c1-3-4(2)5/h3H2,1-2H3
C4H8O2-3	!!	InChI=1S/C4H8O/c1-3-4(2)5-3/h3-4H,1-2H3
IC3H7CHO	!!	InChI=1S/C4H8O/c1-4(2)3-5/h3-4H,1-2H3
IC4H7OH	!!	InChI=1S/C4H8O/c1-4(2)3-5/h5H,1,3H2,2H3
IC4H8O	!!	InChI=1S/C4H8O/c1-4(2)3-5-4/h3H2,1-2H3
C4H8O1-3	!!	InChI=1S/C4H8O/c1-4-2-5-3-4/h4H,2-3H2,1H3
AC4H7OOH	!!	InChI=1S/C4H8O2/c1-3-4-6-5-2/h3H,1,4H2,2H3
IC4H7OOH	!!	InChI=1S/C4H8O2/c1-4(2)3-6-5/h5H,1,3H2,2H3
TC3H6OHCHO	!!	InChI=1S/C4H8O2/c1-4(2,6)3-5/h3,6H,1-2H3
C4H8O2	!!	InChI=1S/C4H8O2/c1-4(6)2-3-5/h3-4,6H,2H2,1H3
NC4KET12	!!	InChI=1S/C4H8O3/c1-2-4(3-5)7-6/h3-4,6H,2H2,1H3
NC4KET21	!!	InChI=1S/C4H8O3/c1-2-4(5)3-7-6/h6H,2-3H2,1H3
NC4KET23	!!	InChI=1S/C4H8O3/c1-3(5)4(2)7-6/h4,6H,1-2H3
IC4KETIT	!!	InChI=1S/C4H8O3/c1-4(2,3-5)7-6/h3,6H,1-2H3
IC4KETII	!!	InChI=1S/C4H8O3/c1-4(2-5)3-7-6/h2,4,6H,3H2,1H3
NC4KET24	!!	InChI=1S/C4H8O3/c1-4(5)2-3-7-6/h6H,2-3H2,1H3
NC4KET13	!!	InChI=1S/C4H8O3/c1-4(7-6)2-3-5/h3-4,6H,2H2,1H3
NC4KET14	!!	InChI=1S/C4H8O3/c5-3-1-2-4-7-6/h3,6H,1-2,4H2
PC4H9	!!	InChI=1S/C4H9/c1-3-4-2/h1,3-4H2,2H3
SC4H9	!!	InChI=1S/C4H9/c1-3-4-2/h3H,4H2,1-2H3
TC4H9	!!	InChI=1S/C4H9/c1-4(2)3/h1-3H3
IC4H9	!!	InChI=1S/C4H9/c1-4(2)3/h4H,1H2,2-3H3
PC4H9O	!!	InChI=1S/C4H9O/c1-2-3-4-5/h2-4H2,1H3
SC4H8OH	!!	InChI=1S/C4H9O/c1-3-4(2)5/h3-5H,1-2H3
PC4H8OH	!!	InChI=1S/C4H9O/c1-3-4(2)5/h4-5H,2-3H2,1H3
SC4H9O	!!	InChI=1S/C4H9O/c1-3-4(2)5/h4H,3H2,1-2H3
IC4H9O	!!	InChI=1S/C4H9O/c1-4(2)3-5/h4H,3H2,1-2H3
IC4H8OH	!!	InChI=1S/C4H9O/c1-4(2)3-5/h5H,3H2,1-2H3
TC4H9O	!!	InChI=1S/C4H9O/c1-4(2,3)5/h1-3H3
C4H8OOH1-3	!!	InChI=1S/C4H9O2/c1-2-3-4-6-5/h2,5H,3-4H2,1H3
PC4H9O2	!!	InChI=1S/C4H9O2/c1-2-3-4-6-5/h2-4H2,1H3
C4H8OOH1-2	!!	InChI=1S/C4H9O2/c1-2-3-4-6-5/h3,5H,2,4H2,1H3
C4H8OOH1-1	!!	InChI=1S/C4H9O2/c1-2-3-4-6-5/h4-5H,2-3H2,1H3
C4H8OOH1-4	!!	InChI=1S/C4H9O2/c1-2-3-4-6-5/h5H,1-4H2
C4H8OOH2-3	!!	InChI=1S/C4H9O2/c1-3-4(2)6-5/h3-5H,1-2H3
C4H8OOH2-4	!!	InChI=1S/C4H9O2/c1-3-4(2)6-5/h4-5H,1,3H2,2H3
C4H8OOH2-1	!!	InChI=1S/C4H9O2/c1-3-4(2)6-5/h4-5H,2-3H2,1H3
SC4H9O2	!!	InChI=1S/C4H9O2/c1-3-4(2)6-5/h4H,3H2,1-2H3
C4H8OOH2-2	!!	InChI=1S/C4H9O2/c1-3-4(2)6-5/h5H,3H2,1-2H3
IC4H8O2H-I	!!	InChI=1S/C4H9O2/c1-4(2)3-6-5/h4-5H,1,3H2,2H3
IC4H9O2	!!	InChI=1S/C4H9O2/c1-4(2)3-6-5/h4H,3H2,1-2H3
IC4H8O2H-T	!!	InChI=1S/C4H9O2/c1-4(2)3-6-5/h5H,3H2,1-2H3
TC4H9O2	!!	InChI=1S/C4H9O2/c1-4(2,3)6-5/h1-3H3
TC4H8O2H-I	!!	InChI=1S/C4H9O2/c1-4(2,3)6-5/h5H,1H2,2-3H3
C4H8OH-1O2	!!	InChI=1S/C4H9O3/c1-2-4(3-5)7-6/h4-5H,2-3H2,1H3
C4H8OH-2O2	!!	InChI=1S/C4H9O3/c1-3(5)4(2)7-6/h3-5H,1-2H3
IO2C4H8OH	!!	InChI=1S/C4H9O3/c1-4(2,3-5)7-6/h5H,3H2,1-2H3
C4H8OOH2-1O2	!!	InChI=1S/C4H9O4/c1-2-4(8-6)3-7-5/h4,6H,2-3H2,1H3
C4H8OOH1-2O2	!!	InChI=1S/C4H9O4/c1-2-4(8-6)3-7-5/h4-5H,2-3H2,1H3
C4H8OOH2-3O2	!!	InChI=1S/C4H9O4/c1-3(7-5)4(2)8-6/h3-5H,1-2H3
TIC4H7Q2-I	!!	InChI=1S/C4H9O4/c1-4(2,8-6)3-7-5/h5-6H,1,3H2,2H3
IC4H8OOH-TO2	!!	InChI=1S/C4H9O4/c1-4(2,8-6)3-7-5/h5H,3H2,1-2H3
TC4H8OOH-IO2	!!	InChI=1S/C4H9O4/c1-4(2,8-6)3-7-5/h6H,3H2,1-2H3
IIC4H7Q2-I	!!	InChI=1S/C4H9O4/c1-4(2-7-5)3-8-6/h2,4-6H,3H2,1H3
IC4H8OOH-IO2	!!	InChI=1S/C4H9O4/c1-4(2-7-5)3-8-6/h4-5H,2-3H2,1H3
IIC4H7Q2-T	!!	InChI=1S/C4H9O4/c1-4(2-7-5)3-8-6/h5-6H,2-3H2,1H3
C4H8OOH2-4O2	!!	InChI=1S/C4H9O4/c1-4(8-6)2-3-7-5/h4,6H,2-3H2,1H3
C4H8OOH1-3O2	!!	InChI=1S/C4H9O4/c1-4(8-6)2-3-7-5/h4-5H,2-3H2,1H3
C4H8OOH1-4O2	!!	InChI=1S/C4H9O4/c5-7-3-1-2-4-8-6/h5H,1-4H2
CC*CCC	!!	InChI=1S/C5H10/c1-3-5-4-2/h3,5H,4H2,1-2H3
C*CCCC	!!	InChI=1S/C5H10/c1-3-5-4-2/h3H,1,4-5H2,2H3
C5H3O	!!	InChI=1S/C5H3O/c6-5-3-1-2-4-5/h1,3-4H
C5H4O	!!	InChI=1S/C5H4O/c6-5-3-1-2-4-5/h1-4H
C5H5	!!	InChI=1S/C5H5/c1-2-4-5-3-1/h1-5H
C#CC*CCJ	!!	InChI=1S/C5H5/c1-3-5-4-2/h1,4-5H,2H2
CJ*CC*CC*O	!!	InChI=1S/C5H5O/c1-2-3-4-5-6/h1-5H
C*CC*CCJ*O	!!	InChI=1S/C5H5O/c1-2-3-4-5-6/h2-4H,1H2
C5H4OH	!!	InChI=1S/C5H5O/c6-5-3-1-2-4-5/h1-4,6H
C5H5O	!!	InChI=1S/C5H5O/c6-5-3-1-2-4-5/h1-5H
C5H6	!!	InChI=1S/C5H6/c1-2-4-5-3-1/h1-4H,5H2
C5H6-L	!!	InChI=1S/C5H6/c1-3-5-4-2/h1,4-5H,2H3
C5H6O_Olef_1	!!	InChI=1S/C5H6O/c1-2-3-4-5-6/h2-5H,1H2
C5H6O_Olef_2	!!	InChI=1S/C5H6O/c1-3-5(6)4-2/h3-4H,1-2H2
C5H5OH	!!	InChI=1S/C5H6O/c6-5-3-1-2-4-5/h1-6H
C5H6O2_Olef_2	!!	InChI=1S/C5H6O2/c1-2-5(7)3-4-6/h2,4H,1,3H2
C5H6O2_Olef_1	!!	InChI=1S/C5H6O2/c6-4-2-1-3-5-7/h1-2,4-5H,3H2
C5H6O2_Olef	!!	InChI=1S/C5H6O2/c6-7-5-3-1-2-4-5/h1-6H
cy(C*CCCJC)	!!	InChI=1S/C5H7/c1-2-4-5-3-1/h1-2,5H,3-4H2
C5H7	!!	InChI=1S/C5H7/c1-2-4-5-3-1/h1-3H,4-5H2
CJ*CCC*C	!!	InChI=1S/C5H7/c1-3-5-4-2/h1,3-4H,2,5H2
C5H7r_Olef	!!	InChI=1S/C5H7/c1-3-5-4-2/h1,3-5H,2H3
C*CC*CCJ	!!	InChI=1S/C5H7/c1-3-5-4-2/h3-5H,1-2H2
!C*CCJC*C	!!	InChI=1S/C5H7/c1-3-5-4-2/h3-5H,1-2H2 - same as C*CC*CCJ
C*CCJCC*O	!!	InChI=1S/C5H7O/c1-2-3-4-5-6/h2-3,5H,1,4H2
C5H7Or_Olef_1	!!	InChI=1S/C5H7O/c1-2-3-4-5-6/h2-4H,1,5H2
C*CCJC*COH	!!	InChI=1S/C5H7O/c1-2-3-4-5-6/h2-6H,1H2
C5H7Or_Olef	!!	InChI=1S/C5H7O/c1-2-3-4-5-6/h2H,1,3-4H2
C5H7Or_Olef_4	!!	InChI=1S/C5H7O/c1-2-3-4-5-6/h3-5H,1-2H2
C5H7Or_Olef(m6)	!!	InChI=1S/C5H7O/c1-3-5(6)4-2/h1,3H,4H2,2H3
C5H7Or_Olef_3	!!	InChI=1S/C5H7O/c1-3-5(6)4-2/h3-5H,1-2H2
C5H7Or_Olef_6	!!	InChI=1S/C5H7O/c1-3-5(6)4-2/h3H,1-2,4H2
C5H7Or_R5	!!	InChI=1S/C5H7O/c6-5-3-1-2-4-5/h1-2,5H,3-4H2
C5H7O2r_Olef_3	!!	InChI=1S/C5H7O2/c1-2-5(7)3-4-6/h2,4-5H,1,3H2
OC5H7O	!!	InChI=1S/C5H7O2/c6-4-2-1-3-5(4)7/h4H,1-3H2
C5H7O2r_Olef_1	!!	InChI=1S/C5H7O2/c6-4-2-1-3-5-7/h1-2,5H,3-4H2
cy(C*CCCC)	!!	InChI=1S/C5H8/c1-2-4-5-3-1/h1-2H,3-5H2
C*CCC*C	!!	InChI=1S/C5H8/c1-3-5-4-2/h3-4H,1-2,5H2
C*CC*CC	!!	InChI=1S/C5H8/c1-3-5-4-2/h3-5H,1H2,2H3
C5H8O_Olef_7	!!	InChI=1S/C5H8O/c1-2-3-4-5-6/h2,4-6H,1,3H2
C*CCCC*O	!!	InChI=1S/C5H8O/c1-2-3-4-5-6/h2,5H,1,3-4H2
C*CC*CCOH	!!	InChI=1S/C5H8O/c1-2-3-4-5-6/h2-4,6H,1,5H2
C5H8O_Olef_3	!!	InChI=1S/C5H8O/c1-2-3-4-5-6/h2-6H,1H3
C5H8O_Olef_1	!!	InChI=1S/C5H8O/c1-2-3-4-5-6/h3-5H,2H2,1H3
C5H8O_Olef_6	!!	InChI=1S/C5H8O/c1-3-4-5(2)6/h3,6H,1-2,4H2
C5H8O_Olef_5	!!	InChI=1S/C5H8O/c1-3-4-5(2)6/h3-4,6H,1H2,2H3
C5H8O2_Olef	!!	InChI=1S/C5H8O2/c1-2-3-4-5-7-6/h2,4-6H,1,3H2
C*CC*CCOOH	!!	InChI=1S/C5H8O2/c1-2-3-4-5-7-6/h2-4,6H,1,5H2
C*CC(OOH)C*C	!!	InChI=1S/C5H8O2/c1-3-5(4-2)7-6/h3-6H,1-2H2
C5H8O2_R5	!!	InChI=1S/C5H8O2/c6-7-5-3-1-2-4-5/h1-2,5-6H,3-4H2
C5H8O3_Olef_3	!!	InChI=1S/C5H8O3/c1-2-5(8-7)3-4-6/h2,4-5,7H,1,3H2
C5H8O3_Olef_1	!!	InChI=1S/C5H8O3/c6-4-2-1-3-5-8-7/h1,3-4,7H,2,5H2
cy(CJCCCC)	!!	InChI=1S/C5H9/c1-2-4-5-3-1/h1H,2-5H2
C5H9r_Olef_2	!!	InChI=1S/C5H9/c1-3-5-4-2/h1,3H,4-5H2,2H3
C*CCJCC	!!	InChI=1S/C5H9/c1-3-5-4-2/h3,5H,1,4H2,2H3
C*CCCJC	!!	InChI=1S/C5H9/c1-3-5-4-2/h3-4H,1,5H2,2H3
CC*CCJC	!!	InChI=1S/C5H9/c1-3-5-4-2/h3-5H,1-2H3
C*CCCCJ	!!	InChI=1S/C5H9/c1-3-5-4-2/h3H,1-2,4-5H2
CC*CCCJ	!!	InChI=1S/C5H9/c1-3-5-4-2/h4-5H,1,3H2,2H3
C5H9Or_Olef	!!	InChI=1S/C5H9O/c1-3-4-5(2)6/h1,3,5-6H,4H2,2H3
TC4H8CHO	!!	InChI=1S/C5H9O/c1-3-5(2)4-6/h4-5H,2-3H2,1H3
C5H9O2r_Olef_7	!!	InChI=1S/C5H9O2/c1-2-3-4-5-7-6/h1-2,6H,3-5H2
C5H9O2r_Olef	!!	InChI=1S/C5H9O2/c1-2-3-4-5-7-6/h2,5-6H,1,3-4H2
C5H9O2r_Olef_5	!!	InChI=1S/C5H9O2/c1-2-3-4-5-7-6/h3-4,6H,1-2,5H2
C5H9O2r_Olef_4	!!	InChI=1S/C5H9O2/c1-2-3-4-5-7-6/h3-6H,2H2,1H3
C5H9O2r_Olef_1	!!	InChI=1S/C5H9O2/c1-3-4-5(2)7-6/h1,3,5-6H,4H2,2H3
C5H9O2r_Olef_2	!!	InChI=1S/C5H9O2/c1-3-5(4-2)7-6/h1,3,5-6H,4H2,2H3
C5H9O2r_Olef_8	!!	InChI=1S/C5H9O2/c1-3-5(4-2)7-6/h3,5-6H,1-2,4H2
O2C4H8CHO	!!	InChI=1S/C5H9O3/c6-4-2-1-3-5-8-7/h4H,1-3,5H2
O2HC4H8CO	!!	InChI=1S/C5H9O3/c6-4-2-1-3-5-8-7/h7H,1-3,5H2
cy(C*CCCCC)	!!	InChI=1S/C6H10/c1-2-4-6-5-3-1/h1-2H,3-6H2 - C6H10Z#6
C6H10_Olef_1	!!	InChI=1S/C6H10/c1-3-5-6-4-2/h3,5-6H,1,4H2,2H3
C6H10_Olef_3	!!	InChI=1S/C6H10/c1-3-5-6-4-2/h3-4,6H,1,5H2,2H3
C6H10	!!	InChI=1S/C6H10/c1-3-5-6-4-2/h3-4H,1-2,5-6H2
C6H10_Olef_6	!!	InChI=1S/C6H10/c1-3-5-6-4-2/h3-6H,1-2H3
C*cy(CCCCC)	!!	InChI=1S/C6H10/c1-6-4-2-3-5-6/h1-5H2
C6H10_R5	!!	InChI=1S/C6H10/c1-6-4-2-3-5-6/h2,4,6H,3,5H2,1H3
Ccy(CCC*CC)	!!	InChI=1S/C6H10/c1-6-4-2-3-5-6/h2-3,6H,4-5H2,1H3
C6H10O_Olef_4	!!	InChI=1S/C6H10O/c1-2-3-4-5-6-7/h2,4-5,7H,1,3,6H2
C*CCCCC*O	!!	InChI=1S/C6H10O/c1-2-3-4-5-6-7/h2,6H,1,3-5H2 - C6H10OAZ
C6H10O_Olef_6	!!	InChI=1S/C6H10O/c1-2-3-4-5-6-7/h2-3,6H,4-5H2,1H3
C6H10O_Olef_9	!!	InChI=1S/C6H10O/c1-2-3-4-5-6-7/h3-4,6H,2,5H2,1H3
C6H10O_Olef_11	!!	InChI=1S/C6H10O/c1-2-3-4-5-6-7/h4-6H,2-3H2,1H3
C*CCCcy(COC)	!!	InChI=1S/C6H10O/c1-2-3-4-6-5-7-6/h2,6H,1,3-5H2
C6H10O_Olef_22	!!	InChI=1S/C6H10O/c1-2-3-4-6-5-7-6/h3-4,6H,2,5H2,1H3
C6H10O_Olef_14	!!	InChI=1S/C6H10O/c1-2-3-6-4-5-7-6/h2,6H,1,3-5H2
epoxy12cy6	!!	InChI=1S/C6H10O/c1-2-4-6-5(3-1)7-6/h5-6H,1-4H2 - C6H10#6O#3
epoxy14cy6	!!	InChI=1S/C6H10O/c1-2-6-4-3-5(1)7-6/h5-6H,1-4H2 - C6H10#6O#5
C6H10O_Olef_25	!!	InChI=1S/C6H10O/c1-2-6-4-3-5-7-6/h2,6H,1,3-5H2
C6H10O_Olef_17	!!	InChI=1S/C6H10O/c1-2-6-4-3-5-7-6/h3-4,6H,2,5H2,1H3
C6H10O_Olef_1	!!	InChI=1S/C6H10O/c1-3-4-5-6(2)7/h3-4H,5H2,1-2H3
C*CCCC(*O)C	!!	InChI=1S/C6H10O/c1-3-4-5-6(2)7/h3H,1,4-5H2,2H3
C6H10O_Olef_2	!!	InChI=1S/C6H10O/c1-3-4-5-6(2)7/h4-5H,3H2,1-2H3
C6H10O_Olef_3	!!	InChI=1S/C6H10O/c1-3-4-6-5(2)7-6/h3,5-6H,1,4H2,2H3
C6H10O_Olef_12	!!	InChI=1S/C6H10O/c1-3-5-6(4-2)7-5/h3,5-6H,1,4H2,2H3
C6H10O_Olef	!!	InChI=1S/C6H10O/c1-3-5-6(7)4-2/h4H,2-3,5H2,1H3
C6H10O_Olef_(m7)	!!	InChI=1S/C6H10O/c1-3-6-4-5(2)7-6/h3,5-6H,1,4H2,2H3
O*cy(CCCCCC)	!!	InChI=1S/C6H10O/c7-6-4-2-1-3-5-6/h1-5H2 - C6H10O#6K
C6H10O2_Olef_5	!!	InChI=1S/C6H10O2/c1-2-3-4-5-6-8-7/h2,4-5,7H,1,3,6H2
C6H10O2_Olef_15	!!	InChI=1S/C6H10O2/c1-2-3-4-5-6-8-7/h2-5,7H,6H2,1H3
C6H10O2_Olef_2	!!	InChI=1S/C6H10O2/c1-3-4-5-6(2)8-7/h3-7H,1H2,2H3
C6H10O2_Olef_10	!!	InChI=1S/C6H10O2/c1-3-5-6(4-2)8-7/h3-4,6-7H,1-2,5H2
C6H10O2_Olef_8	!!	InChI=1S/C6H10O2/c1-3-5-6(4-2)8-7/h3-7H,2H2,1H3
C6H10O2_Olef_3	!!	InChI=1S/C6H10O2/c1-3-6(8)4-5(2)7/h3,5,7H,1,4H2,2H3
CC(OH)CC*CC*O	!!	InChI=1S/C6H10O2/c1-6(8)4-2-3-5-7/h2-3,5-6,8H,4H2,1H3
C6H10O3_Olef_15	!!	InChI=1S/C6H10O3/c1-2-3-4-6(7)5-9-8/h3-4,8H,2,5H2,1H3
C6H10O3_Olef_18	!!	InChI=1S/C6H10O3/c1-2-6(7)4-3-5-9-8/h2,8H,1,3-5H2
C6H10O3_Olef_7	!!	InChI=1S/C6H10O3/c1-2-6(7)4-3-5-9-8/h3-4,8H,2,5H2,1H3
C6H10O3_Olef_12	!!	InChI=1S/C6H10O3/c1-2-6(9-8)4-3-5-7/h3-6,8H,2H2,1H3
C6H10O3_Olef_10	!!	InChI=1S/C6H10O3/c1-3-5(7)6(4-2)9-8/h3,6,8H,1,4H2,2H3
C6H10O3_Olef_2	!!	InChI=1S/C6H10O3/c1-3-6(7)4-5(2)9-8/h3,5,8H,1,4H2,2H3
C6H10O3_Olef_4	!!	InChI=1S/C6H10O3/c1-6(9-8)4-2-3-5-7/h2-3,5-6,8H,4H2,1H3
C6H10O3_Olef_17	!!	InChI=1S/C6H10O3/c7-5-3-1-2-4-6-9-8/h1,3,5,8H,2,4,6H2
cy(CJCCCCC)	!!	InChI=1S/C6H11/c1-2-4-6-5-3-1/h1H,2-6H2 - RC1C6H11#6
C6H11r_Olef_1	!!	InChI=1S/C6H11/c1-3-5-6-4-2/h3,5-6H,4H2,1-2H3
C*CCJCCC	!!	InChI=1S/C6H11/c1-3-5-6-4-2/h3,5H,1,4,6H2,2H3
C6H11r_Olef	!!	InChI=1S/C6H11/c1-3-5-6-4-2/h3,6H,1,4-5H2,2H3
C6H11	!!	InChI=1S/C6H11/c1-3-5-6-4-2/h3-4H,1,5-6H2,2H3
C6H11r_Olef_2	!!	InChI=1S/C6H11/c1-3-5-6-4-2/h3-5H,6H2,1-2H3
C*CCCCCJ	!!	InChI=1S/C6H11/c1-3-5-6-4-2/h3H,1-2,4-6H2
C6H11r_Olef_4	!!	InChI=1S/C6H11/c1-3-5-6-4-2/h4,6H,1,3,5H2,2H3
C6H11r_Olef_7	!!	InChI=1S/C6H11/c1-3-5-6-4-2/h5-6H,1,3-4H2,2H3
C*CC(C)CCJ	!!	InChI=1S/C6H11/c1-4-6(3)5-2/h4,6H,1-2,5H2,3H3
CJcy(CCCC)C	!!	InChI=1S/C6H11/c1-5-3-4-6(5)2/h5-6H,1,3-4H2,2H3
Ccy(CCCJCC)	!!	InChI=1S/C6H11/c1-6-4-2-3-5-6/h2,6H,3-5H2,1H3
Ccy(CCJCCC)	!!	InChI=1S/C6H11/c1-6-4-2-3-5-6/h4,6H,2-3,5H2,1H3
CJcy(CCCCC)	!!	InChI=1S/C6H11/c1-6-4-2-3-5-6/h6H,1-5H2
C6H11Or_Olef_55	!!	InChI=1S/C6H11O/c1-2-3-4-5-6-7/h2,4,7H,1,3,5-6H2
C6H11Or_Olef_48	!!	InChI=1S/C6H11O/c1-2-3-4-5-6-7/h2,4-5,7H,3,6H2,1H3
C*CCCCJCOH	!!	InChI=1S/C6H11O/c1-2-3-4-5-6-7/h2,5,7H,1,3-4,6H2
C6H11Or_Olef_49	!!	InChI=1S/C6H11O/c1-2-3-4-5-6-7/h2,5-7H,3-4H2,1H3
C6H11Or_Olef_33	!!	InChI=1S/C6H11O/c1-2-3-4-5-6-7/h2,6-7H,1,3-5H2
C6H11Or_Olef_35	!!	InChI=1S/C6H11O/c1-2-3-4-5-6-7/h2-3,5,7H,4,6H2,1H3
C6H11Or_Olef_37	!!	InChI=1S/C6H11O/c1-2-3-4-5-6-7/h2-3,6-7H,4-5H2,1H3
C6H11Or_Olef_32	!!	InChI=1S/C6H11O/c1-2-3-4-5-6-7/h2-3,7H,1,4-6H2
C6H11Or_Olef_34	!!	InChI=1S/C6H11O/c1-2-3-4-5-6-7/h2-4,7H,5-6H2,1H3
C6H11Or_Olef_54	!!	InChI=1S/C6H11O/c1-2-3-4-5-6-7/h3,5-7H,2,4H2,1H3
C6H11Or_Olef_40	!!	InChI=1S/C6H11O/c1-2-3-4-5-6-7/h3-4,6-7H,2,5H2,1H3
C6H11Or_Olef_42	!!	InChI=1S/C6H11O/c1-2-3-4-5-6-7/h3-4,7H,1-2,5-6H2
C6H11Or_Olef_39	!!	InChI=1S/C6H11O/c1-2-3-4-5-6-7/h3-5,7H,2,6H2,1H3
C6H11Or_Olef_44	!!	InChI=1S/C6H11O/c1-2-3-4-5-6-7/h4-5,7H,1-3,6H2
CCCC*CCOJ	!!	InChI=1S/C6H11O/c1-2-3-4-5-6-7/h4-5H,2-3,6H2,1H3
C6H11Or_Olef_46	!!	InChI=1S/C6H11O/c1-2-3-4-5-6-7/h4-7H,2-3H2,1H3
C6H11Or_Olef_52	!!	InChI=1S/C6H11O/c1-2-3-4-5-6-7/h5-7H,1-4H2
C6H11Or_Olef_25	!!	InChI=1S/C6H11O/c1-3-4-5-6(2)7/h3,5,7H,4H2,1-2H3
C6H11Or_Olef_31	!!	InChI=1S/C6H11O/c1-3-4-5-6(2)7/h3,5-7H,1,4H2,2H3
C6H11Or_Olef_1	!!	InChI=1S/C6H11O/c1-3-4-5-6(2)7/h3,6-7H,1-2,4-5H2
C6H11Or_Olef_4	!!	InChI=1S/C6H11O/c1-3-4-5-6(2)7/h3,7H,1,4-5H2,2H3
C6H11Or_Olef_26	!!	InChI=1S/C6H11O/c1-3-4-5-6(2)7/h3,7H,2,4-5H2,1H3
C6H11Or_Olef_3	!!	InChI=1S/C6H11O/c1-3-4-5-6(2)7/h3-4,6-7H,1,5H2,2H3
C6H11Or_Olef_13	!!	InChI=1S/C6H11O/c1-3-4-5-6(2)7/h3-4,6-7H,2,5H2,1H3
C6H11Or_Olef_7	!!	InChI=1S/C6H11O/c1-3-4-5-6(2)7/h3-4,7H,5H2,1-2H3
C6H11Or_Olef_5	!!	InChI=1S/C6H11O/c1-3-4-5-6(2)7/h3-7H,1-2H3
C6H11Or_Olef_28	!!	InChI=1S/C6H11O/c1-3-4-5-6(2)7/h4,7H,2-3,5H2,1H3
C6H11Or_Olef_14	!!	InChI=1S/C6H11O/c1-3-4-5-6(2)7/h4-5,7H,3H2,1-2H3
C6H11Or_Olef_18	!!	InChI=1S/C6H11O/c1-3-4-5-6(2)7/h4-7H,1,3H2,2H3
C6H11Or_Olef_16	!!	InChI=1S/C6H11O/c1-3-4-5-6(2)7/h4-7H,2-3H2,1H3
C6H11Or_Olef_22	!!	InChI=1S/C6H11O/c1-3-4-5-6(2)7/h5,7H,1,3-4H2,2H3
C6H11Or_Olef_23	!!	InChI=1S/C6H11O/c1-3-4-5-6(2)7/h5,7H,2-4H2,1H3
C6H11Or_Olef_27	!!	InChI=1S/C6H11O/c1-3-4-5-6(2)7/h7H,1-5H2
C*CC(OJ)CCC	!!	InChI=1S/C6H11O/c1-3-5-6(7)4-2/h4,6H,2-3,5H2,1H3
C*CCCJCCP	!!	InChI=1S/C6H11O2/c1-2-3-4-5-6-8-7/h2,4,7H,1,3,5-6H2
C*CCCCJCP	!!	InChI=1S/C6H11O2/c1-2-3-4-5-6-8-7/h2,5,7H,1,3-4,6H2
C*CCJCCCP	!!	InChI=1S/C6H11O2/c1-2-3-4-5-6-8-7/h2-3,7H,1,4-6H2
C*CCCCCOOJ	!!	InChI=1S/C6H11O2/c1-2-3-4-5-6-8-7/h2H,1,3-6H2
C6H11O2r_20	!!	InChI=1S/C6H11O2/c1-2-3-4-5-6-8-7/h3-5,7H,2,6H2,1H3
C6H11O2r_18	!!	InChI=1S/C6H11O2/c1-2-3-4-5-6-8-7/h4-5H,2-3,6H2,1H3
C6H11O2r_3	!!	InChI=1S/C6H11O2/c1-3-4-5-6(2)8-7/h3,5-7H,1,4H2,2H3
C6H11O2r_1	!!	InChI=1S/C6H11O2/c1-3-4-5-6(2)8-7/h3,6-7H,1-2,4-5H2
C6H11O2r_1(m2)	!!	InChI=1S/C6H11O2/c1-3-4-5-6(2)8-7/h3,6H,1,4-5H2,2H3
C6H11O2r_4(m3)	!!	InChI=1S/C6H11O2/c1-3-4-5-6(2)8-7/h3-4,6-7H,1,5H2,2H3
C6H11O2r_14	!!	InChI=1S/C6H11O2/c1-3-5-6(4-2)8-7/h3,5-7H,1,4H2,2H3
C6H11O2r_15	!!	InChI=1S/C6H11O2/c1-3-5-6(4-2)8-7/h3,6-7H,1-2,4-5H2
C6H11O2r_9	!!	InChI=1S/C6H11O2/c1-3-5-6(4-2)8-7/h3,6H,1,4-5H2,2H3
C6H11O2r_13	!!	InChI=1S/C6H11O2/c1-3-5-6(4-2)8-7/h3-4,6-7H,1,5H2,2H3
C6H11O2r_22	!!	InChI=1S/C6H11O2/c1-3-5-6(4-2)8-7/h3-4,6-7H,2,5H2,1H3
C6H11O2r_23	!!	InChI=1S/C6H11O2/c1-3-5-6(4-2)8-7/h4,6-7H,1-3,5H2
C6H11O2r_16	!!	InChI=1S/C6H11O2/c1-3-5-6(4-2)8-7/h4,6H,2-3,5H2,1H3
C6H11O2r_24	!!	InChI=1S/C6H11O2/c1-3-5-6(4-2)8-7/h4-7H,2-3H2,1H3
C6H11O2r_4	!!	InChI=1S/C6H11O2/c1-3-6(8)4-5(2)7/h3,5-7H,1,4H2,2H3
C6H11O2r_R5_2	!!	InChI=1S/C6H11O2/c1-5-2-3-6(4-5)8-7/h2,5-7H,3-4H2,1H3
C6H11O2r_R5_8	!!	InChI=1S/C6H11O2/c1-5-2-3-6(4-5)8-7/h5-6H,2-4H2,1H3
C6H11O2r_R5_7	!!	InChI=1S/C6H11O2/c1-5-2-3-6(4-5)8-7/h6-7H,2-4H2,1H3
CC(OH)CC*CCOJ	!!	InChI=1S/C6H11O2/c1-6(8)4-2-3-5-7/h2-3,6,8H,4-5H2,1H3
C6H11O2r_R5_11	!!	InChI=1S/C6H11O2/c7-8-5-6-3-1-2-4-6/h3,6-7H,1-2,4-5H2
C(OOJ)cy(CCCCC)	!!	InChI=1S/C6H11O2/c7-8-5-6-3-1-2-4-6/h6H,1-5H2
HOOcy(CCCCJCC)	!!	InChI=1S/C6H11O2/c7-8-6-4-2-1-3-5-6/h1,6-7H,2-5H2 - RC9C6H11O2#6P
HOOcy(CCCJCCC)	!!	InChI=1S/C6H11O2/c7-8-6-4-2-1-3-5-6/h2,6-7H,1,3-5H2 - RC5C6H11O2#6P
HOOcy(CJCCCCC)	!!	InChI=1S/C6H11O2/c7-8-6-4-2-1-3-5-6/h4,6-7H,1-3,5H2 - RC3C6H11O2#6P
JOOcy(CCCCCC)	!!	InChI=1S/C6H11O2/c7-8-6-4-2-1-3-5-6/h6H,1-5H2 - RC2C6H11O2#6U
HOOcy(CCJCCCC)	!!	InChI=1S/C6H11O2/c7-8-6-4-2-1-3-5-6/h7H,1-5H2 - RC4C6H11O2#6P
C6H11O3r_7	!!	InChI=1S/C6H11O3/c1-2-3-4-6(5-7)9-8/h2,6,8H,1,3-5H2
C6H11O3r_5	!!	InChI=1S/C6H11O3/c1-2-3-4-6(5-7)9-8/h2,6-7H,1,3-5H2
C6H11O3r_32	!!	InChI=1S/C6H11O3/c1-2-3-4-6(5-7)9-8/h3-4,6,8H,2,5H2,1H3
C6H11O3r_1	!!	InChI=1S/C6H11O3/c1-2-3-4-6(7)5-9-8/h2,6,8H,1,3-5H2
C6H11O3r_3	!!	InChI=1S/C6H11O3/c1-2-3-4-6(7)5-9-8/h2,6-7H,1,3-5H2
C6H11O3r_38	!!	InChI=1S/C6H11O3/c1-2-3-4-6(7)5-9-8/h3-4,6,8H,2,5H2,1H3
C6H11O3r_47	!!	InChI=1S/C6H11O3/c1-2-6(7)4-3-5-9-8/h2,6,8H,1,3-5H2
C6H11O3r_19	!!	InChI=1S/C6H11O3/c1-2-6(7)4-3-5-9-8/h3-4,6,8H,2,5H2,1H3
C6H11O3r_46	!!	InChI=1S/C6H11O3/c1-2-6(9-8)4-3-5-7/h2,6,8H,1,3-5H2
C6H11O3r_28	!!	InChI=1S/C6H11O3/c1-2-6(9-8)4-3-5-7/h3-4,6,8H,2,5H2,1H3
C6H11O3r_20	!!	InChI=1S/C6H11O3/c1-3-5(7)6(4-2)9-8/h3,5-6,8H,1,4H2,2H3
C6H11O3r_23	!!	InChI=1S/C6H11O3/c1-3-5(7)6(4-2)9-8/h4-6,8H,2-3H2,1H3
C6H11O3r_7(m5)	!!	InChI=1S/C6H11O3/c1-3-6(7)4-5(2)9-8/h3,5-6,8H,1,4H2,2H3
C6H11O3r_5(m0)	!!	InChI=1S/C6H11O3/c1-3-6(9-8)4-5(2)7/h3,5-6,8H,1,4H2,2H3
C6H11O3r_13	!!	InChI=1S/C6H11O3/c1-6(7)4-2-3-5-9-8/h2-3,6,8H,4-5H2,1H3
C6H11O3r_10	!!	InChI=1S/C6H11O3/c1-6(9-8)4-2-3-5-7/h2-3,6,8H,4-5H2,1H3
C6H11O3r_40	!!	InChI=1S/C6H11O3/c7-5-3-1-2-4-6-9-8/h1,3,8H,2,4-6H2
C6H11O3r_43	!!	InChI=1S/C6H11O3/c7-5-3-1-2-4-6-9-8/h2,4,8H,1,3,5-6H2
C6H12O2_Olef_1	!!	InChI=1S/C6H12O2/c1-2-3-4-5-6-8-7/h4-5,7H,2-3,6H2,1H3
C6H12O2_Olef_2	!!	InChI=1S/C6H12O2/c1-3-5-6(4-2)8-7/h4,6-7H,2-3,5H2,1H3
C6H12O3_Olef	!!	InChI=1S/C6H12O3/c1-3-6(9-8)4-5(2)7/h3,5-8H,1,4H2,2H3
C6H12O3_Olef_2	!!	InChI=1S/C6H12O3/c1-6(7)4-2-3-5-9-8/h2-3,6-8H,4-5H2,1H3
C6H12O4_Olef_18	!!	InChI=1S/C6H12O4/c1-2-3-4-6(10-8)5-9-7/h3-4,6-8H,2,5H2,1H3
C6H12O4_Olef_20	!!	InChI=1S/C6H12O4/c1-2-6(10-8)4-3-5-9-7/h2,6-8H,1,3-5H2
C6H12O4_Olef_15	!!	InChI=1S/C6H12O4/c1-2-6(10-8)4-3-5-9-7/h3-4,6-8H,2,5H2,1H3
C6H12O4_Olef_12	!!	InChI=1S/C6H12O4/c1-3-5(9-7)6(4-2)10-8/h3,5-8H,1,4H2,2H3
C6H12O4_Olef_4	!!	InChI=1S/C6H12O4/c1-3-6(10-8)4-5(2)9-7/h3,5-8H,1,4H2,2H3
C6H12O4_Olef_2	!!	InChI=1S/C6H12O4/c1-6(10-8)4-2-3-5-9-7/h2-3,6-8H,4-5H2,1H3
C6H12O4_Olef_23	!!	InChI=1S/C6H12O4/c7-9-5-3-1-2-4-6-10-8/h1,3,7-8H,2,4-6H2
C6H13O4r_2	!!	InChI=1S/C6H13O4/c1-2-3-4-6(10-8)5-9-7/h6-7H,2-5H2,1H3
C6H13O4r_7	!!	InChI=1S/C6H13O4/c1-2-3-6(10-8)4-5-9-7/h6,8H,2-5H2,1H3
C6H13O4r_1	!!	InChI=1S/C6H13O4/c1-2-3-6(10-8)4-5-9-7/h6-7H,2-5H2,1H3
C6H13O4r_6	!!	InChI=1S/C6H13O4/c1-3-4-6(10-8)5(2)9-7/h5-6,8H,3-4H2,1-2H3
C6H2	!!	InChI=1S/C6H2/c1-3-5-6-4-2/h1-2H
C6H3	!!	InChI=1S/C6H3/c1-3-5-6-4-2/h1-3H
P-C6H3O2	!!	InChI=1S/C6H3O2/c7-5-1-2-6(8)4-3-5/h1-3H
C-C6H4	!!	InChI=1S/C6H4/c1-2-4-6-5-3-1/h1-4H
L-C6H4	!!	InChI=1S/C6H4/c1-3-5-6-4-2/h1-2,5-6H
P-C6H4O2	!!	InChI=1S/C6H4O2/c7-5-1-2-6(8)4-3-5/h1-4H
O-C6H4O2	!!	InChI=1S/C6H4O2/c7-5-3-1-2-4-6(5)8/h1-4H
C6H5	!!	InChI=1S/C6H5/c1-2-4-6-5-3-1/h1-5H
C6H4OH	!!	InChI=1S/C6H5O/c7-6-4-2-1-3-5-6/h1-2,4-5,7H
C6H5O	!!	InChI=1S/C6H5O/c7-6-4-2-1-3-5-6/h1-5H
P-OC6H5OJ	!!	InChI=1S/C6H5O2/c7-5-1-2-6(8)4-3-5/h1-5H
OC6H4OH	!!	InChI=1S/C6H5O2/c7-5-3-1-2-4-6(5)8/h1-4,7H
O-OC6H5OJ	!!	InChI=1S/C6H5O2/c7-5-3-1-2-4-6(5)8/h1-5H
C6H5OO	!!	InChI=1S/C6H5O2/c7-8-6-4-2-1-3-5-6/h1-5H
C6H6	!!	InChI=1S/C6H6/c1-2-4-6-5-3-1/h1-6H
fulvene	!!	InChI=1S/C6H6/c1-6-4-2-3-5-6/h2-5H,1H2
C6H5OH	!!	InChI=1S/C6H6O/c7-6-4-2-1-3-5-6/h1-5,7H
C6H5OOH	!!	InChI=1S/C6H6O2/c7-8-6-4-2-1-3-5-6/h1-5,7H
cy(C*CC*CCJC)	!!	InChI=1S/C6H7/c1-2-4-6-5-3-1/h1-5H,6H2
cy(CJC*CcyCCC)	!!	InChI=1S/C6H7/c1-2-5-4-6(5)3-1/h1-3,5-6H,4H2
C*cy(CCJCC*C)	!!	InChI=1S/C6H7/c1-6-4-2-3-5-6/h2,4-5H,1,3H2
C*cy(CCJC*CC)	!!	InChI=1S/C6H7/c1-6-4-2-3-5-6/h2-4H,1,5H2
Ccy(CJC*CC*C)	!!	InChI=1S/C6H7/c1-6-4-2-3-5-6/h2-5H,1H3
CJcy(CC*CC*C)	!!	InChI=1S/C6H7/c1-6-4-2-3-5-6/h2-6H,1H2
C6H7Or_Olef_1	!!	InChI=1S/C6H7O/c1-2-3-4-5-6-7/h2,4-5H,1,3H2
C*CC*CCCJ*O	!!	InChI=1S/C6H7O/c1-2-3-4-5-6-7/h2-4H,1,5H2
C6H7Or_Olef	!!	InChI=1S/C6H7O/c1-2-3-4-5-6-7/h2-5H,1H3
C6H7O2r_R5_2	!!	InChI=1S/C6H7O2/c1-5-2-3-6(4-5)8-7/h2-3,6H,1,4H2
C6H7O2r_Olef_5	!!	InChI=1S/C6H7O2/c1-5-2-3-6(4-5)8-7/h2-4,6H,1H3
C6H7O2r_R5_1	!!	InChI=1S/C6H7O2/c1-5-3-2-4-6(5)8-7/h2,4,6H,1,3H2
C6H7O2r_R5	!!	InChI=1S/C6H7O2/c1-5-3-2-4-6(5)8-7/h2-3,6H,1,4H2
C6H7O2r_Olef_4	!!	InChI=1S/C6H7O2/c1-5-3-2-4-6(5)8-7/h2-4,6H,1H3
C6H7O2r_Olef_6	!!	InChI=1S/C6H7O2/c1-6(8-7)4-2-3-5-6/h2-5H,1H3
C6H7O2r_Olef	!!	InChI=1S/C6H7O2/c7-8-5-6-3-1-2-4-6/h1,3-4H,2,5H2
C6H7O2r_Olef_7	!!	InChI=1S/C6H7O2/c7-8-5-6-3-1-2-4-6/h1-3H,4-5H2
C6H7O2r_Olef_3	!!	InChI=1S/C6H7O2/c7-8-5-6-3-1-2-4-6/h1-4,6H,5H2
C6H7O2r_Olef_2	!!	InChI=1S/C6H7O2/c7-8-6-4-2-1-3-5-6/h1-4,6H,5H2
C6H7O2r_Olef_1	!!	InChI=1S/C6H7O2/c7-8-6-4-2-1-3-5-6/h2-6H,1H2
cy(C*CCC*CC)	!!	InChI=1S/C6H8/c1-2-4-6-5-3-1/h1-2,5-6H,3-4H2
cy(C*CC*CCC)	!!	InChI=1S/C6H8/c1-2-4-6-5-3-1/h1-4H,5-6H2
C#CCCC*C	!!	InChI=1S/C6H8/c1-3-5-6-4-2/h1,4H,2,5-6H2
C*C*CCC*C	!!	InChI=1S/C6H8/c1-3-5-6-4-2/h3,6H,1-2,5H2
C*CC*CC*C	!!	InChI=1S/C6H8/c1-3-5-6-4-2/h3-6H,1-2H2
Ccy(C*CCC*C)	!!	InChI=1S/C6H8/c1-6-4-2-3-5-6/h2,4-5H,3H2,1H3
C*cy(CC*CCC)	!!	InChI=1S/C6H8/c1-6-4-2-3-5-6/h2,4H,1,3,5H2
C*cy(CCC*CC)	!!	InChI=1S/C6H8/c1-6-4-2-3-5-6/h2-3H,1,4-5H2
Ccy(C*CC*CC)	!!	InChI=1S/C6H8/c1-6-4-2-3-5-6/h2-4H,5H2,1H3
Ccy(CC*CC*C)	!!	InChI=1S/C6H8/c1-6-4-2-3-5-6/h2-6H,1H3
C6H8O_Olef_15	!!	InChI=1S/C6H8O/c1-2-3-4-5-6-7/h2,4-6H,1,3H2
C*CC*CCC*O	!!	InChI=1S/C6H8O/c1-2-3-4-5-6-7/h2-4,6H,1,5H2
C6H8O_Olef_9	!!	InChI=1S/C6H8O/c1-2-3-4-5-6-7/h2-6H,1H3
C6H8O_Olef_7	!!	InChI=1S/C6H8O/c1-2-3-4-6-5-7-6/h2-4,6H,1,5H2
C6H8O_Olef_2	!!	InChI=1S/C6H8O/c1-2-6-4-3-5-7-6/h2-4,6H,1,5H2
C6H8O_Olef_18	!!	InChI=1S/C6H8O/c1-3-4-5-6(2)7/h3-5H,1H2,2H3
C6H8O_Olef	!!	InChI=1S/C6H8O/c1-3-5-6(4-2)7-5/h3-6H,1-2H2
C*CC(*O)CC*C	!!	InChI=1S/C6H8O/c1-3-5-6(7)4-2/h3-4H,1-2,5H2
C6H8O_Olef_14	!!	InChI=1S/C6H8O/c1-3-5-6(7)4-2/h3-5H,2H2,1H3
C6H8O2_Olef_1	!!	InChI=1S/C6H8O2/c1-2-6(8)4-3-5-7/h3-5H,2H2,1H3
C6H8O3_Olef_4	!!	InChI=1S/C6H8O3/c1-2-3-4-6(5-7)9-8/h2-6,8H,1H2
C6H8O3_Olef_1	!!	InChI=1S/C6H8O3/c1-2-6(7)4-3-5-9-8/h2-4,8H,1,5H2
C6H8O3_Olef_10	!!	InChI=1S/C6H8O3/c1-2-6(9-8)4-3-5-7/h2-6,8H,1H2
C6H8O3_Olef_3	!!	InChI=1S/C6H8O3/c1-3-5(7)6(4-2)9-8/h3-4,6,8H,1-2H2
cy(C*CCCJCC)	!!	InChI=1S/C6H9/c1-2-4-6-5-3-1/h1-2,5H,3-4,6H2
cy(C*CCJCCC)	!!	InChI=1S/C6H9/c1-2-4-6-5-3-1/h1-3H,4-6H2
CJ*CCCC*C	!!	InChI=1S/C6H9/c1-3-5-6-4-2/h1,3-4H,2,5-6H2
C6H9r_Olef	!!	InChI=1S/C6H9/c1-3-5-6-4-2/h3,5-6H,1-2,4H2
C6H9-A	!!	InChI=1S/C6H9/c1-3-5-6-4-2/h3-5H,1-2,6H2
C*CCJC*CC	!!	InChI=1S/C6H9/c1-3-5-6-4-2/h3-6H,1H2,2H3
C*CJCCC*C	!!	InChI=1S/C6H9/c1-3-5-6-4-2/h3H,1-2,5-6H2
CJcy(CC*CCC)	!!	InChI=1S/C6H9/c1-6-4-2-3-5-6/h2,4,6H,1,3,5H2
C6H9r_R5_5	!!	InChI=1S/C6H9/c1-6-4-2-3-5-6/h2,4-6H,3H2,1H3
C6H9r_R5_1	!!	InChI=1S/C6H9/c1-6-4-2-3-5-6/h2,4H,3,5H2,1H3
C6H9r_R5	!!	InChI=1S/C6H9/c1-6-4-2-3-5-6/h2,5H,3-4H2,1H3
CJcy(CCC*CC)	!!	InChI=1S/C6H9/c1-6-4-2-3-5-6/h2-3,6H,1,4-5H2
C6H9r_R5_2	!!	InChI=1S/C6H9/c1-6-4-2-3-5-6/h2-3H,4-5H2,1H3
Ccy(CCJC*CC)	!!	InChI=1S/C6H9/c1-6-4-2-3-5-6/h2-4,6H,5H2,1H3
C6H9r_R5_7	!!	InChI=1S/C6H9/c1-6-4-2-3-5-6/h2H,1,3-5H2
C6H9r_R5_10	!!	InChI=1S/C6H9/c1-6-4-2-3-5-6/h4-5H,2-3H2,1H3
C6H9r_R5_9	!!	InChI=1S/C6H9/c1-6-4-2-3-5-6/h4H,1-3,5H2
C*C(CJ)CC*C	!!	InChI=1S/C6H9/c1-4-5-6(2)3/h4H,1-3,5H2
CJ*C(C)CC*C	!!	InChI=1S/C6H9/c1-4-5-6(2)3/h2,4H,1,5H2,3H3
C*CCC*CJC	!!	InChI=1S/C6H9/c1-3-5-6-4-2/h3,6H,1,5H2,2H3
C6H9Or_Olef_18	!!	InChI=1S/C6H9O/c1-2-3-4-5-6-7/h2,4-5H,1,3,6H2
C6H9Or_Olef	!!	InChI=1S/C6H9O/c1-2-3-4-5-6-7/h2,4-7H,1,3H2
C6H9Or_Olef_2	!!	InChI=1S/C6H9O/c1-2-3-4-5-6-7/h2-3H,4-5H2,1H3
C6H9Or_Olef_9	!!	InChI=1S/C6H9O/c1-2-3-4-5-6-7/h2-5H,6H2,1H3
C6H9Or_Olef_6	!!	InChI=1S/C6H9O/c1-2-3-4-5-6-7/h2H,1,3-5H2
C6H9Or_Olef_3	!!	InChI=1S/C6H9O/c1-2-3-4-5-6-7/h3-4H,2,5H2,1H3
C6H9Or_Olef_5	!!	InChI=1S/C6H9O/c1-2-3-4-5-6-7/h4-5H,2-3H2,1H3
C6H9Or_Olef_22	!!	InChI=1S/C6H9O/c1-3-4-5-6(2)7/h3-6H,1H2,2H3
C6H9Or_Olef_12	!!	InChI=1S/C6H9O/c1-3-5-6(7)4-2/h3-4,6H,1-2,5H2
C6H9Or_Olef_13	!!	InChI=1S/C6H9O/c1-3-5-6(7)4-2/h3-6H,2H2,1H3
C6H9O2r_Olef	!!	InChI=1S/C6H9O2/c1-2-3-4-5-6-8-7/h2,4-5H,1,3,6H2
CPC*CCJC*C	!!	InChI=1S/C6H9O2/c1-2-3-4-5-6-8-7/h2-5,7H,1,6H2
C6H9O2r_Olef_11	!!	InChI=1S/C6H9O2/c1-2-3-4-5-6-8-7/h2-5H,6H2,1H3
C6H9O2r_Olef_14	!!	InChI=1S/C6H9O2/c1-2-3-4-6(8)5-7/h3-4H,2,5H2,1H3
C6H9O2r_Olef(m1)	!!	InChI=1S/C6H9O2/c1-2-6(8)4-3-5-7/h2H,1,3-5H2
C6H9O2r_Olef_7	!!	InChI=1S/C6H9O2/c1-2-6(8)4-3-5-7/h3-4H,2,5H2,1H3
C6H9O2r_Olef_12	!!	InChI=1S/C6H9O2/c1-2-6(8)4-3-5-7/h3-6H,2H2,1H3
C6H9O2r_Olef_4	!!	InChI=1S/C6H9O2/c1-3-4-5-6(2)8-7/h3-6H,1H2,2H3
C6H9O2r_Olef_18	!!	InChI=1S/C6H9O2/c1-3-4-5-6(2)8-7/h3-7H,1-2H2
C6H9O2r_Olef_10	!!	InChI=1S/C6H9O2/c1-3-5(7)6(8)4-2/h3,6H,1,4H2,2H3
C6H9O2r_Olef_15	!!	InChI=1S/C6H9O2/c1-3-5-6(4-2)8-7/h3-4,6H,1-2,5H2
C6H9O2r_Olef_6	!!	InChI=1S/C6H9O2/c1-3-5-6(4-2)8-7/h3-6H,2H2,1H3
C6H9O2r_Olef_16	!!	InChI=1S/C6H9O2/c1-3-5-6(4-2)8-7/h3-7H,1-2H2
C6H9O2r_Olef_2	!!	InChI=1S/C6H9O2/c1-3-6(8)4-5(2)7/h3,5H,1,4H2,2H3
C6H9O2r_R5_1	!!	InChI=1S/C6H9O2/c1-5-2-3-6(4-5)8-7/h2-3,5-6H,4H2,1H3
C6H9O2r_R5_2	!!	InChI=1S/C6H9O2/c1-5-2-3-6(4-5)8-7/h2-3,6-7H,4H2,1H3
C6H9O2r_R5	!!	InChI=1S/C6H9O2/c1-5-3-2-4-6(5)8-7/h2,4-6H,3H2,1H3
C6H9O2r_R5_3	!!	InChI=1S/C6H9O2/c1-5-3-2-4-6(5)8-7/h2,4-7H,1,3H2
C6H9O2r_R5_4	!!	InChI=1S/C6H9O2/c1-5-3-2-4-6(5)8-7/h2-7H,1H3
C6H9O2r_Olef(m4)	!!	InChI=1S/C6H9O2/c1-6(8)4-2-3-5-7/h2-3,5-6H,4H2,1H3
C6H9O2r_Olef_17	!!	InChI=1S/C6H9O2/c7-5-3-1-2-4-6-8/h1,3,5H,2,4,6H2
COOJcy(CCC*CC)	!!	InChI=1S/C6H9O2/c7-8-5-6-3-1-2-4-6/h1-2,6H,3-5H2
CPcy(CCJC*CC)	!!	InChI=1S/C6H9O2/c7-8-5-6-3-1-2-4-6/h1-3,6-7H,4-5H2
JOOcy(CCC*CCC)	!!	InChI=1S/C6H9O2/c7-8-6-4-2-1-3-5-6/h1-2,6H,3-5H2
HOOcy(CCC*CCJC)	!!	InChI=1S/C6H9O2/c7-8-6-4-2-1-3-5-6/h1-3,6-7H,4-5H2
C6H9O2r_R6	!!	InChI=1S/C6H9O2/c7-8-6-4-2-1-3-5-6/h2,4,6H,1,3,5H2
C6H9O2r_R6_1	!!	InChI=1S/C6H9O2/c7-8-6-4-2-1-3-5-6/h2-4,6-7H,1,5H2
C6H9O4r_Olef_13	!!	InChI=1S/C6H9O4/c1-2-3-4-6(10-8)5-9-7/h2-4,6-7H,1,5H2
C6H9O4r_1	!!	InChI=1S/C6H9O4/c1-2-5(8)3-6(4-7)10-9/h4,6H,2-3H2,1H3
C6H9O4r_3	!!	InChI=1S/C6H9O4/c1-2-5(8)6(10-9)3-4-7/h4,6H,2-3H2,1H3
C6H9O4r_Olef_7	!!	InChI=1S/C6H9O4/c1-2-6(10-8)4-3-5-9-7/h2-4,6,8H,1,5H2
C6H9O4r_Olef_10	!!	InChI=1S/C6H9O4/c1-2-6(10-8)4-3-5-9-7/h2-4,6-7H,1,5H2
C6H9O4r_Olef_1	!!	InChI=1S/C6H9O4/c1-3-5(9-7)6(4-2)10-8/h3-7H,1-2H2
C6H9O4r_Olef_17	!!	InChI=1S/C6H9O4/c7-9-5-3-1-2-4-6-10-8/h1-4,7H,5-6H2
C7H10_R5_2	!!	InChI=1S/C7H10/c1-2-7-5-3-4-6-7/h2,5H,1,3-4,6H2
C7H10_R5_11	!!	InChI=1S/C7H10/c1-2-7-5-3-4-6-7/h2-3,5,7H,1,4,6H2
C7H10_R5_6	!!	InChI=1S/C7H10/c1-2-7-5-3-4-6-7/h2-3,5H,4,6H2,1H3
C*Ccy(CCC*CC)	!!	InChI=1S/C7H10/c1-2-7-5-3-4-6-7/h2-4,7H,1,5-6H2
C7H10_R5_10	!!	InChI=1S/C7H10/c1-2-7-5-3-4-6-7/h2-4H,5-6H2,1H3
CCcyC*CCC*C	!!	InChI=1S/C7H10/c1-2-7-5-3-4-6-7/h3,5-6H,2,4H2,1H3
CCcyC*CC*CC	!!	InChI=1S/C7H10/c1-2-7-5-3-4-6-7/h3-5H,2,6H2,1H3
CCcyCC*CC*C	!!	InChI=1S/C7H10/c1-2-7-5-3-4-6-7/h3-7H,2H2,1H3
C7H10_R5_5	!!	InChI=1S/C7H10/c1-6-3-4-7(2)5-6/h1-5H2
Ccy(C*CC(C)*CC)	!!	InChI=1S/C7H10/c1-6-3-4-7(2)5-6/h3,5H,4H2,1-2H3
C7H10_R5_15	!!	InChI=1S/C7H10/c1-6-3-4-7(2)5-6/h3-4,7H,1,5H2,2H3
Ccy(C*CC*C(C)C)	!!	InChI=1S/C7H10/c1-6-3-4-7(2)5-6/h3-4H,5H2,1-2H3
Ccy(CC*C(C)C*C)	!!	InChI=1S/C7H10/c1-6-3-4-7(2)5-6/h3-6H,1-2H3
C7H10_R5_13	!!	InChI=1S/C7H10/c1-6-3-4-7(2)5-6/h4H,1,3,5H2,2H3
C7H10_R5_4	!!	InChI=1S/C7H10/c1-6-3-4-7(2)5-6/h5H,1,3-4H2,2H3
C7H10_R5_1	!!	InChI=1S/C7H10/c1-6-4-3-5-7(6)2/h1-5H2
C7H10_R5_8	!!	InChI=1S/C7H10/c1-6-4-3-5-7(6)2/h3,5,7H,1,4H2,2H3
C7H10_R5_9	!!	InChI=1S/C7H10/c1-6-4-3-5-7(6)2/h3-4,7H,1,5H2,2H3
Ccy(C*C(C)C*CC)	!!	InChI=1S/C7H10/c1-6-4-3-5-7(6)2/h3-4H,5H2,1-2H3
Ccy(CC(C)*CC*C)	!!	InChI=1S/C7H10/c1-6-4-3-5-7(6)2/h3-6H,1-2H3
Ccy(C*CCC*C(C))	!!	InChI=1S/C7H10/c1-6-4-3-5-7(6)2/h4-5H,3H2,1-2H3
C7H10_R5_3	!!	InChI=1S/C7H10/c1-6-4-3-5-7(6)2/h5H,1,3-4H2,2H3
Ccy(C(C)C*CC*C)	!!	InChI=1S/C7H10/c1-7(2)5-3-4-6-7/h3-6H,1-2H3
Ccy(C*CC*CCC)	!!	InChI=1S/C7H10/c1-7-5-3-2-4-6-7/h2-3,5H,4,6H2,1H3
Ccy(C*CCC*CC)	!!	InChI=1S/C7H10/c1-7-5-3-2-4-6-7/h2-3,6H,4-5H2,1H3
C*cy(CCC*CCC)	!!	InChI=1S/C7H10/c1-7-5-3-2-4-6-7/h2-3H,1,4-6H2
Ccy(CC*CC*CC)	!!	InChI=1S/C7H10/c1-7-5-3-2-4-6-7/h2-5,7H,6H2,1H3
Ccy(C*CCCC*C)	!!	InChI=1S/C7H10/c1-7-5-3-2-4-6-7/h3,5-6H,2,4H2,1H3
C7H10_R6	!!	InChI=1S/C7H10/c1-7-5-3-2-4-6-7/h3,5H,1-2,4,6H2
Ccy(CC*CCC*C)	!!	InChI=1S/C7H10/c1-7-5-3-2-4-6-7/h3-7H,2H2,1H3
C7H11r_R5_41	!!	InChI=1S/C7H11/c1-2-7-5-3-4-6-7/h2,5,7H,1,3-4,6H2
C7H11r_R5_55	!!	InChI=1S/C7H11/c1-2-7-5-3-4-6-7/h2,5H,3-4,6H2,1H3
C7H11r_R5_32	!!	InChI=1S/C7H11/c1-2-7-5-3-4-6-7/h2-3,5,7H,4,6H2,1H3
C7H11r_R5_19	!!	InChI=1S/C7H11/c1-2-7-5-3-4-6-7/h2-3,7H,1,4-6H2
C7H11r_R5_13	!!	InChI=1S/C7H11/c1-2-7-5-3-4-6-7/h2-3H,4-6H2,1H3
C7H11r_R5_35	!!	InChI=1S/C7H11/c1-2-7-5-3-4-6-7/h2-4,7H,5-6H2,1H3
C7H11r_R5_2	!!	InChI=1S/C7H11/c1-2-7-5-3-4-6-7/h2H,1,3-6H2
C7H11r_R5_33	!!	InChI=1S/C7H11/c1-2-7-5-3-4-6-7/h3,5,7H,1-2,4,6H2
C7H11r_R5_74	!!	InChI=1S/C7H11/c1-2-7-5-3-4-6-7/h3,5-7H,2,4H2,1H3
C7H11r_R5_7	!!	InChI=1S/C7H11/c1-2-7-5-3-4-6-7/h3,5H,2,4,6H2,1H3
C7H11r_R5_37	!!	InChI=1S/C7H11/c1-2-7-5-3-4-6-7/h3,6H,2,4-5H2,1H3
C7H11r_R5_36	!!	InChI=1S/C7H11/c1-2-7-5-3-4-6-7/h3-4,7H,1-2,5-6H2
C7H11r_R5_38	!!	InChI=1S/C7H11/c1-2-7-5-3-4-6-7/h3-4H,2,5-6H2,1H3
C7H11r_R5_75	!!	InChI=1S/C7H11/c1-2-7-5-3-4-6-7/h3-5,7H,2,6H2,1H3
C7H11r_R5_44	!!	InChI=1S/C7H11/c1-2-7-5-3-4-6-7/h5-6H,2-4H2,1H3
C7H11r_R5_56	!!	InChI=1S/C7H11/c1-2-7-5-3-4-6-7/h5H,1-4,6H2
C7H11r_Olef_29	!!	InChI=1S/C7H11/c1-3-5-7-6-4-2/h3,5,7H,1-2,4,6H2
CCC*CC*CCJ	!!	InChI=1S/C7H11/c1-3-5-7-6-4-2/h3,5-7H,1,4H2,2H3
C7H11r_Olef_27	!!	InChI=1S/C7H11/c1-3-5-7-6-4-2/h3,6-7H,1-2,4-5H2
C*CCC*CCJC	!!	InChI=1S/C7H11/c1-3-5-7-6-4-2/h3-4,6-7H,1,5H2,2H3
C*CCCCJC*C	!!	InChI=1S/C7H11/c1-3-5-7-6-4-2/h3-5H,1-2,6-7H2
C*CCJCC*CC	!!	InChI=1S/C7H11/c1-3-5-7-6-4-2/h3-6H,1,7H2,2H3
CC*CC*CCJC	!!	InChI=1S/C7H11/c1-3-5-7-6-4-2/h3-7H,1-2H3
C7H11r_Olef_15	!!	InChI=1S/C7H11/c1-4-6-7(3)5-2/h4,6H,1,3,5H2,2H3
C7H11r_Olef_17	!!	InChI=1S/C7H11/c1-4-6-7(3)5-2/h4,6H,1-2,5H2,3H3
C7H11r_Olef_20	!!	InChI=1S/C7H11/c1-4-6-7(3)5-2/h4,6H,2-3,5H2,1H3
C7H11r_Olef_23	!!	InChI=1S/C7H11/c1-4-6-7(3)5-2/h4-5,7H,1-3,6H2
C7H11r_Olef_14	!!	InChI=1S/C7H11/c1-4-6-7(3)5-2/h4-5H,1,3,6H2,2H3
C7H11r_Olef	!!	InChI=1S/C7H11/c1-4-6-7(3)5-2/h4-5H,1-2,6H2,3H3
C7H11r_Olef_9	!!	InChI=1S/C7H11/c1-4-6-7(3)5-2/h4-6H,1H2,2-3H3
C7H11r_Olef_3	!!	InChI=1S/C7H11/c1-4-6-7(3)5-2/h4-6H,2H2,1,3H3
C7H11r_Olef_7	!!	InChI=1S/C7H11/c1-4-6-7(3)5-2/h4-6H,3H2,1-2H3
C7H11r_Olef_2	!!	InChI=1S/C7H11/c1-4-6-7(3)5-2/h4-7H,1-2H2,3H3
C7H11r_Olef_5	!!	InChI=1S/C7H11/c1-4-6-7(3)5-2/h4-7H,2-3H2,1H3
C7H11r_Olef_18	!!	InChI=1S/C7H11/c1-4-6-7(3)5-2/h4H,1-3,5-6H2
C7H11r_Olef_12	!!	InChI=1S/C7H11/c1-4-6-7(3)5-2/h5-6H,1-2,4H2,3H3
C7H11r_Olef_10	!!	InChI=1S/C7H11/c1-4-6-7(3)5-2/h5-6H,2-4H2,1H3
C7H11r_Olef_13	!!	InChI=1S/C7H11/c1-4-6-7(3)5-2/h5H,1-4,6H2
C7H11r_R5_47	!!	InChI=1S/C7H11/c1-6-3-4-7(2)5-6/h1,3-5H2,2H3
C7H11r_R5_48	!!	InChI=1S/C7H11/c1-6-3-4-7(2)5-6/h3,5,7H,4H2,1-2H3
C7H11r_R5_60	!!	InChI=1S/C7H11/c1-6-3-4-7(2)5-6/h3,5-6H,4H2,1-2H3
C7H11r_R5_64	!!	InChI=1S/C7H11/c1-6-3-4-7(2)5-6/h3,7H,1,4-5H2,2H3
C7H11r_R5_63	!!	InChI=1S/C7H11/c1-6-3-4-7(2)5-6/h3-4,6-7H,1,5H2,2H3
C7H11r_R5_50	!!	InChI=1S/C7H11/c1-6-3-4-7(2)5-6/h3-4,6H,5H2,1-2H3
C7H11r_R5_51	!!	InChI=1S/C7H11/c1-6-3-4-7(2)5-6/h3-7H,1-2H3
C7H11r_R5_57	!!	InChI=1S/C7H11/c1-6-3-4-7(2)5-6/h3H,4-5H2,1-2H3
C7H11r_R5_20	!!	InChI=1S/C7H11/c1-6-3-4-7(2)5-6/h4,6H,1,3,5H2,2H3
C7H11r_R5_59	!!	InChI=1S/C7H11/c1-6-3-4-7(2)5-6/h4,7H,1,3,5H2,2H3
C7H11r_R5_8	!!	InChI=1S/C7H11/c1-6-3-4-7(2)5-6/h5,7H,1,3-4H2,2H3
C7H11r_R5_12	!!	InChI=1S/C7H11/c1-6-3-4-7(2)5-6/h5-6H,1,3-4H2,2H3
C7H11r_R5_46	!!	InChI=1S/C7H11/c1-6-3-4-7(2)5-6/h5H,3-4H2,1-2H3
C7H11r_R5_11	!!	InChI=1S/C7H11/c1-6-3-4-7(2)5-6/h6H,1-5H2
C7H11r_R5_54	!!	InChI=1S/C7H11/c1-6-4-3-5-7(6)2/h1,3-5H2,2H3
C7H11r_R5_17	!!	InChI=1S/C7H11/c1-6-4-3-5-7(6)2/h3,5-7H,1,4H2,2H3
C7H11r_R5_16	!!	InChI=1S/C7H11/c1-6-4-3-5-7(6)2/h3,7H,1,4-5H2,2H3
C7H11r_R5_27	!!	InChI=1S/C7H11/c1-6-4-3-5-7(6)2/h3-4,6-7H,1,5H2,2H3
C7H11r_R5_25	!!	InChI=1S/C7H11/c1-6-4-3-5-7(6)2/h3-4,6H,5H2,1-2H3
C7H11r_R5_6	!!	InChI=1S/C7H11/c1-6-4-3-5-7(6)2/h3-4,7H,5H2,1-2H3
C7H11r_R5_73	!!	InChI=1S/C7H11/c1-6-4-3-5-7(6)2/h3-7H,1-2H3
C7H11r_R5_24	!!	InChI=1S/C7H11/c1-6-4-3-5-7(6)2/h3H,4-5H2,1-2H3
C7H11r_R5_28	!!	InChI=1S/C7H11/c1-6-4-3-5-7(6)2/h4,7H,1,3,5H2,2H3
C7H11r_R5_52	!!	InChI=1S/C7H11/c1-6-4-3-5-7(6)2/h4-6H,3H2,1-2H3
C7H11r_R5_23	!!	InChI=1S/C7H11/c1-6-4-3-5-7(6)2/h4H,3,5H2,1-2H3
C7H11r_R5_43	!!	InChI=1S/C7H11/c1-6-4-3-5-7(6)2/h5,7H,1,3-4H2,2H3
C7H11r_R5_5	!!	InChI=1S/C7H11/c1-6-4-3-5-7(6)2/h5-6H,1,3-4H2,2H3
C7H11r_R5_3	!!	InChI=1S/C7H11/c1-6-4-3-5-7(6)2/h6H,1-5H2
Ccy(C*CCCJCC)	!!	InChI=1S/C7H11/c1-7-5-3-2-4-6-7/h2,5H,3-4,6H2,1H3
Ccy(CCJC*CCC)	!!	InChI=1S/C7H11/c1-7-5-3-2-4-6-7/h2-3,5,7H,4,6H2,1H3
Ccy(CCJCC*CC)	!!	InChI=1S/C7H11/c1-7-5-3-2-4-6-7/h2-3,6-7H,4-5H2,1H3
CJcy(CCC*CCC)	!!	InChI=1S/C7H11/c1-7-5-3-2-4-6-7/h2-3,7H,1,4-6H2
Ccy(CJCC*CCC)	!!	InChI=1S/C7H11/c1-7-5-3-2-4-6-7/h2-3H,4-6H2,1H3
Ccy(CCC*CCJC)	!!	InChI=1S/C7H11/c1-7-5-3-2-4-6-7/h2-4,7H,5-6H2,1H3
C*cy(CCCCJCC)	!!	InChI=1S/C7H11/c1-7-5-3-2-4-6-7/h2H,1,3-6H2
CJcy(CC*CCCC)	!!	InChI=1S/C7H11/c1-7-5-3-2-4-6-7/h3,5,7H,1-2,4,6H2
Ccy(CC*CCCCJ)	!!	InChI=1S/C7H11/c1-7-5-3-2-4-6-7/h3,5-7H,2,4H2,1H3
Ccy(CJC*CCCC)	!!	InChI=1S/C7H11/c1-7-5-3-2-4-6-7/h3,5H,2,4,6H2,1H3
Ccy(C*CCCCJC)	!!	InChI=1S/C7H11/c1-7-5-3-2-4-6-7/h3,6H,2,4-5H2,1H3
Ccy(CC*CCCJC)	!!	InChI=1S/C7H11/c1-7-5-3-2-4-6-7/h3-5,7H,2,6H2,1H3
C*cy(CCCJCCC)	!!	InChI=1S/C7H11/c1-7-5-3-2-4-6-7/h3H,1-2,4-6H2
Ccy(C*CCCCCJ)	!!	InChI=1S/C7H11/c1-7-5-3-2-4-6-7/h5-6H,2-4H2,1H3
CJcy(C*CCCCC)	!!	InChI=1S/C7H11/c1-7-5-3-2-4-6-7/h5H,1-4,6H2
C*cy(CCCCCC)	!!	InChI=1S/C7H12/c1-7-5-3-2-4-6-7/h1-6H2
Ccy(CCC*CCC)	!!	InChI=1S/C7H12/c1-7-5-3-2-4-6-7/h2-3,7H,4-6H2,1H3
Ccy(CC*CCCC)	!!	InChI=1S/C7H12/c1-7-5-3-2-4-6-7/h3,5,7H,2,4,6H2,1H3
Ccy(C*CCCCC)	!!	InChI=1S/C7H12/c1-7-5-3-2-4-6-7/h5H,2-4,6H2,1H3
Ccy(CCCCJCC)	!!	InChI=1S/C7H13/c1-7-5-3-2-4-6-7/h2,7H,3-6H2,1H3
Ccy(CJCCCCC)	!!	InChI=1S/C7H13/c1-7-5-3-2-4-6-7/h2-6H2,1H3
Ccy(CCCJCCC)	!!	InChI=1S/C7H13/c1-7-5-3-2-4-6-7/h3,7H,2,4-6H2,1H3
Ccy(CCJCCCC)	!!	InChI=1S/C7H13/c1-7-5-3-2-4-6-7/h5,7H,2-4,6H2,1H3
CJcy(CCCCCC)	!!	InChI=1S/C7H13/c1-7-5-3-2-4-6-7/h7H,1-6H2
C*CCCC*CC	!!	InChI=1S/C7H12/c1-3-5-7-6-4-2/h3-4,6H,1,5,7H2,2H3
C*C(C)CCC*C	!!	InChI=1S/C7H12/c1-4-5-6-7(2)3/h4H,1-2,5-6H2,3H3
C*CC(C)CC*C	!!	InChI=1S/C7H12/c1-4-6-7(3)5-2/h4-5,7H,1-2,6H2,3H3
C*CCCCJCC	!!	InChI=1S/C7H13/c1-3-5-7-6-4-2/h3,6H,1,4-5,7H2,2H3
C*CCCC(C)CJ	!!	InChI=1S/C7H13/c1-4-5-6-7(2)3/h4,7H,1-2,5-6H2,3H3
C*CCJCC(C)C	!!	InChI=1S/C7H13/c1-4-5-6-7(2)3/h4-5,7H,1,6H2,2-3H3
C*CCC(C)CJC	!!	InChI=1S/C7H13/c1-4-6-7(3)5-2/h4-5,7H,1,6H2,2-3H3
C*CCC(C)CCJ	!!	InChI=1S/C7H13/c1-4-6-7(3)5-2/h4,7H,1-2,5-6H2,3H3
CCJCC(C)C*C	!!	InChI=1S/C7H13/c1-4-6-7(3)5-2/h4-5,7H,2,6H2,1,3H3
C*CCCCJCC	!!	InChI=1S/C7H13/c1-3-5-7-6-4-2/h3,6H,1,4-5,7H2,2H3
CJCCCC*CC	!!	InChI=1S/C7H13/c1-3-5-7-6-4-2/h4,6H,1,3,5,7H2,2H3
CC*CCCCJC	!!	InChI=1S/C7H13/c1-3-5-7-6-4-2/h3-5H,6-7H2,1-2H3
Ccy(CCJCCCC)	!!	InChI=1S/C7H13/c1-7-5-3-2-4-6-7/h5,7H,2-4,6H2,1H3
CCJCCCC*C	!!	InChI=1S/C7H13/c1-3-5-7-6-4-2/h3-4H,1,5-7H2,2H3
C*CC(C)CCCJ	!!	InChI=1S/C7H13/c1-4-6-7(3)5-2/h5,7H,1-2,4,6H2,3H3
C7H7	!!	InChI=1S/C7H7/c1-7-5-3-2-4-6-7/h2-6H,1H2
C*CcyCC*CC*C	!!	InChI=1S/C7H8/c1-2-7-5-3-4-6-7/h2-7H,1H2
C*CcyC*CC*CC	!!	InChI=1S/C7H8/c1-2-7-5-3-4-6-7/h2-5H,1,6H2
C*CcyC*CCC*C	!!	InChI=1S/C7H8/c1-2-7-5-3-4-6-7/h2-3,5-6H,1,4H2
C*cy(CC*CC*CC)	!!	InChI=1S/C7H8/c1-7-5-3-2-4-6-7/h2-5H,1,6H2
C7H8	!!	InChI=1S/C7H8/c1-7-5-3-2-4-6-7/h2-6H,1H3
C*cy(CC*CCC*C)	!!	InChI=1S/C7H8/c1-7-5-3-2-4-6-7/h3-6H,1-2H2
C7H9r_R5_7	!!	InChI=1S/C7H9/c1-2-7-5-3-4-6-7/h2,5-6H,1,3-4H2
CC*cy(CCJCC*C)	!!	InChI=1S/C7H9/c1-2-7-5-3-4-6-7/h2-3,5-6H,4H2,1H3
C7H9r_R5_21	!!	InChI=1S/C7H9/c1-2-7-5-3-4-6-7/h2-3,5-7H,1,4H2
C7H9r_R5_5	!!	InChI=1S/C7H9/c1-2-7-5-3-4-6-7/h2-3,5H,1,4,6H2
C*Ccy(C*CCCJC)	!!	InChI=1S/C7H9/c1-2-7-5-3-4-6-7/h2-3,6H,1,4-5H2
C7H9r_R5_17	!!	InChI=1S/C7H9/c1-2-7-5-3-4-6-7/h2-4H,1,5-6H2
C7H9r_R5_18	!!	InChI=1S/C7H9/c1-2-7-5-3-4-6-7/h2-5,7H,1,6H2
CC*cy(CCJC*CC)	!!	InChI=1S/C7H9/c1-2-7-5-3-4-6-7/h2-5H,6H2,1H3
CCJcyCC*CC*C	!!	InChI=1S/C7H9/c1-2-7-5-3-4-6-7/h2-7H,1H3
CJCcyC*CCC*C	!!	InChI=1S/C7H9/c1-2-7-5-3-4-6-7/h3,5-6H,1-2,4H2
CJCcyC*CC*CC	!!	InChI=1S/C7H9/c1-2-7-5-3-4-6-7/h3-5H,1-2,6H2
CCcyCJC*CC*C	!!	InChI=1S/C7H9/c1-2-7-5-3-4-6-7/h3-6H,2H2,1H3
CJCcyCC*CC*C	!!	InChI=1S/C7H9/c1-2-7-5-3-4-6-7/h3-7H,1-2H2
C*C*CCCJC*C	!!	InChI=1S/C7H9/c1-3-5-7-6-4-2/h3,5-6H,1-2,7H2
bicyclicC7H9	!!	InChI=1S/C7H9/c1-5-6-3-2-4-7(5)6/h2-7H,1H3
C7H9r_Olef_5	!!	InChI=1S/C7H9/c1-6-3-4-7(2)5-6/h3,5H,1,4H2,2H3
C7H9r_R5_25	!!	InChI=1S/C7H9/c1-6-3-4-7(2)5-6/h3-4,6H,1-2,5H2
C7H9r_R5_22	!!	InChI=1S/C7H9/c1-6-3-4-7(2)5-6/h3-4H,1,5H2,2H3
C7H9r_Olef_2	!!	InChI=1S/C7H9/c1-6-3-4-7(2)5-6/h3-5,7H,1H2,2H3
C7H9r_Olef_4	!!	InChI=1S/C7H9/c1-6-3-4-7(2)5-6/h3-5H,1-2H3
C7H9r_Olef_3	!!	InChI=1S/C7H9/c1-6-3-4-7(2)5-6/h3-6H,1H2,2H3
C7H9r_R5_10	!!	InChI=1S/C7H9/c1-6-3-4-7(2)5-6/h3H,1-2,4-5H2
C7H9r_Olef_6	!!	InChI=1S/C7H9/c1-6-3-4-7(2)5-6/h4-5H,1,3H2,2H3
C7H9r_R5_9	!!	InChI=1S/C7H9/c1-6-3-4-7(2)5-6/h5H,1-4H2
C7H9r_R5_2	!!	InChI=1S/C7H9/c1-6-4-3-5-7(6)2/h3,5H,1,4H2,2H3
C7H9r_R5_12	!!	InChI=1S/C7H9/c1-6-4-3-5-7(6)2/h3-4,6H,1-2,5H2
C7H9r_R5_16	!!	InChI=1S/C7H9/c1-6-4-3-5-7(6)2/h3-4,7H,1-2,5H2
C7H9r_R5_15	!!	InChI=1S/C7H9/c1-6-4-3-5-7(6)2/h3-4H,1,5H2,2H3
C7H9r_R5_1	!!	InChI=1S/C7H9/c1-6-4-3-5-7(6)2/h3-5,7H,1H2,2H3
C7H9r_Olef_12	!!	InChI=1S/C7H9/c1-6-4-3-5-7(6)2/h3-5H,1-2H3
C7H9r_Olef_16	!!	InChI=1S/C7H9/c1-6-4-3-5-7(6)2/h3-6H,1H2,2H3
C7H9r_R5_3	!!	InChI=1S/C7H9/c1-6-4-3-5-7(6)2/h3H,1-2,4-5H2
C7H9r_R5_8	!!	InChI=1S/C7H9/c1-6-4-3-5-7(6)2/h4-5H,1,3H2,2H3
C7H9r_R5_4	!!	InChI=1S/C7H9/c1-6-4-3-5-7(6)2/h4H,1-3,5H2
Ccy(C*CCCJC*C)	!!	InChI=1S/C7H9/c1-7-5-3-2-4-6-7/h2-3,5-6H,4H2,1H3
CJcy(C*CC*CCC)	!!	InChI=1S/C7H9/c1-7-5-3-2-4-6-7/h2-3,5H,1,4,6H2
CJcy(C*CCC*CC)	!!	InChI=1S/C7H9/c1-7-5-3-2-4-6-7/h2-3,6H,1,4-5H2
C*cy(CCC*CCJC)	!!	InChI=1S/C7H9/c1-7-5-3-2-4-6-7/h2-4H,1,5-6H2
CJcy(CC*CC*CC)	!!	InChI=1S/C7H9/c1-7-5-3-2-4-6-7/h2-5,7H,1,6H2
Ccy(CJCC*CC*C)	!!	InChI=1S/C7H9/c1-7-5-3-2-4-6-7/h2-5H,6H2,1H3
Ccy(CCJC*CC*C)	!!	InChI=1S/C7H9/c1-7-5-3-2-4-6-7/h2-7H,1H3
C7H9r_Olef	!!	InChI=1S/C7H9/c1-7-5-3-2-4-6-7/h3,5-6H,1-2,4H2
C*cy(CC*CCCJC)	!!	InChI=1S/C7H9/c1-7-5-3-2-4-6-7/h3-5H,1-2,6H2
Ccy(C*CCJCC*C)	!!	InChI=1S/C7H9/c1-7-5-3-2-4-6-7/h3-6H,2H2,1H3
C7H9r_Olef_1	!!	InChI=1S/C7H9/c1-7-5-3-2-4-6-7/h3-7H,1-2H2
C*CCJ*CCC*C	!!	InChI=1S/C7H9/c1-3-5-7-6-4-2/h3-4,7H,1-2,5H2
C*CCcy(C*CCC*C)	!!	InChI=1S/C8H10/c1-2-5-8-6-3-4-7-8/h2-3,6-7H,1,4-5H2
C*CCcyCC*CC*C	!!	InChI=1S/C8H10/c1-2-5-8-6-3-4-7-8/h2-4,6-8H,1,5H2
C*CCcy(C*CC*CC)	!!	InChI=1S/C8H10/c1-2-5-8-6-3-4-7-8/h2-4,6H,1,5,7H2
C*CCCJCCC*C	!!	InChI=1S/C8H13/c1-3-5-7-8-6-4-2/h3-4,7H,1-2,5-6,8H2
C*CC(CJ)CCC*C	!!	InChI=1S/C8H13/c1-4-6-7-8(3)5-2/h4-5,8H,1-3,6-7H2
C*CC(C)CCJC*C	!!	InChI=1S/C8H13/c1-4-6-7-8(3)5-2/h4-6,8H,1-2,7H2,3H3
C*CCCCJCCC	!!	InChI=1S/C8H15/c1-3-5-7-8-6-4-2/h3,8H,1,4-7H2,2H3
C*CCJCC(C)CC	!!	InChI=1S/C8H15/c1-4-6-7-8(3)5-2/h4,6,8H,1,5,7H2,2-3H3
C*CCCC(CJ)CC	!!	InChI=1S/C8H15/c1-4-6-7-8(3)5-2/h4,8H,1,3,5-7H2,2H3
C#CCcyCC*CC*C	!!	InChI=1S/C8H8/c1-2-5-8-6-3-4-7-8/h1,3-4,6-8H,5H2
C*CC*cyCC*CC*C	!!	InChI=1S/C8H8/c1-2-5-8-6-3-4-7-8/h2-7H,1H2
C*C*CcyCC*CC*C	!!	InChI=1S/C8H8/c1-2-5-8-6-3-4-7-8/h3-8H,1H2
C6H5C2H3	!!	InChI=1S/C8H8/c1-2-8-6-4-3-5-7-8/h2-7H,1H2
C*CC*cyCCJCC*C	!!	InChI=1S/C8H9/c1-2-5-8-6-3-4-7-8/h2-3,5-7H,1,4H2
C*CCcyCJC*CC*C	!!	InChI=1S/C8H9/c1-2-5-8-6-3-4-7-8/h2-4,6-7H,1,5H2
C*CC*cyCCJC*CC	!!	InChI=1S/C8H9/c1-2-5-8-6-3-4-7-8/h2-6H,1,7H2
C*CCJcyCC*CC*C	!!	InChI=1S/C8H9/c1-2-5-8-6-3-4-7-8/h2-8H,1H2
bicyclicC8H9	!!	InChI=1S/C8H9/c1-2-6-7-4-3-5-8(6)7/h2-8H,1H2
C*CcyCC*CC*CCJ	!!	InChI=1S/C8H9/c1-2-8-6-4-3-5-7-8/h2-8H,1H2
C*CCCCJCCC*C	!!	InChI=1S/C9H15/c1-3-5-7-9-8-6-4-2/h3-4,9H,1-2,5-8H2
C*CCCC(CJ)CC*C	!!	InChI=1S/C9H15/c1-4-6-8-9(3)7-5-2/h4-5,9H,1-3,6-8H2
C*CCJCC(C)CC*C	!!	InChI=1S/C9H15/c1-4-6-8-9(3)7-5-2/h4-6,9H,1-2,7-8H2,3H3
C9H8	!!	InChI=1S/C9H8/c1-2-5-9-7-3-6-8(9)4-1/h1-6H,7H2
Indene3AH	!!	InChI=1S/C9H8/c1-2-5-9-7-3-6-8(9)4-1/h1-8H
CH	!!	InChI=1S/CH/h1H
CH*	!!	InChI=1S/CH/h1H - excited
CH2	!!	InChI=1S/CH2/h1H2
CH2(S)	!!	InChI=1S/CH2/h1H2 - s
HCOH	!!	InChI=1S/CH2O/c1-2/h1-2H
CH2O	!!	InChI=1S/CH2O/c1-2/h1H2
HOCHO	!!	InChI=1S/CH2O2/c2-1-3/h1H,(H,2,3)
HO2CHO	!!	InChI=1S/CH2O3/c2-1-4-3/h1,3H
CH3	!!	InChI=1S/CH3/h1H3
CH3O	!!	InChI=1S/CH3O/c1-2/h1H3
CH2OH	!!	InChI=1S/CH3O/c1-2/h2H,1H2
CH3O2	!!	InChI=1S/CH3O2/c1-3-2/h1H3
CH2O2H	!!	InChI=1S/CH3O2/c1-3-2/h2H,1H2
HOCH2O	!!	InChI=1S/CH3O2/c2-1-3/h2H,1H2
HOCH2O2	!!	InChI=1S/CH3O3/c2-1-4-3/h2H,1H2
OCH2O2H	!!	InChI=1S/CH3O3/c2-1-4-3/h3H,1H2
CH4	!!	InChI=1S/CH4/h1H4
CH3OH	!!	InChI=1S/CH4O/c1-2/h2H,1H3
CH3O2H	!!	InChI=1S/CH4O2/c1-3-2/h2H,1H3
HOCH2O2H	!!	InChI=1S/CH4O3/c2-1-4-3/h2-3H,1H2
HCO	!!	InChI=1S/CHO/c1-2/h1H
HOCO	!!	InChI=1S/CHO2/c2-1-3/h(H,2,3)
OCHO	!!	InChI=1S/CHO2/c2-1-3/h1H
O2CHO	!!	InChI=1S/CHO3/c2-1-4-3/h1H
CO	!!	InChI=1S/CO/c1-2
CO2	!!	InChI=1S/CO2/c2-1-3
H	!!	InChI=1S/H
H2	!!	InChI=1S/H2/h1H
H2O	!!	InChI=1S/H2O/h1H2
H2O2	!!	InChI=1S/H2O2/c1-2/h1-2H
HE	!!	InChI=1S/He
OH	!!	InChI=1S/HO/h1H
OH*	!!	InChI=1S/HO/h1H - excited
HO2	!!	InChI=1S/HO2/c1-2/h1H
N2	!!	InChI=1S/N2/c1-2
O	!!	InChI=1S/O
O2	!!	InChI=1S/O2/c1-2
C7H7_3  !!  InChI=1S/C7H7/c1-2-7-5-3-4-6-7/h1-7H
C7H7_4  !!  InChI=1S/C7H7/c1-2-6-4-5-7(6)3-1/h1-7H
cC7H7   !!  InChI=1S/C7H7/c1-2-4-6-7-5-3-1/h1-7H
C7H7_6  !!  InChI=1S/C7H7/c1-2-4-6-7-5-3-1/h1-3,6-7H,4H2
C7H7_7  !!  InChI=1S/C7H7/c1-2-4-6-7-5-3-1/h1-5H,6H2
C7H7_8  !!  InChI=1S/C7H7/c1-2-4-7-5-6(7)3-1/h1-4,6H,5H2
C7H7_10 !!  InChI=1S/C7H7/c1-5-6-3-2-4-7(5)6/h2-4,6-7H,1H2
C7H7_11 !!  InChI=1S/C7H7/c1-2-7-5-3-4-6-7/h1-5H,6H2
C#Ccy(C*CC*CC)  !!  InChI=1S/C7H6/c1-2-7-5-3-4-6-7/h1,3-5H,6H2
C7H7_13 !!  InChI=1S/C7H7/c1-2-7-5-3-4-6-7/h2-6H,1H2
C7H7_14 !!  InChI=1S/C7H7/c1-2-7-5-3-4-6-7/h3-7H,1H2
C7H7_15 !!  InChI=1S/C7H7/c1-2-7-5-3-4-6-7/h3-5H,1,6H2
fulvenallene    !!  InChI=1S/C7H6/c1-2-7-5-3-4-6-7/h3-6H,1H2
cy(CJCCC*CCC)	!!	InChI=1S/C7H11/c1-2-4-6-7-5-3-1/h1-2,7H,3-6H2
cy(C*CCC*CCC)	!!	InChI=1S/C7H10/c1-2-4-6-7-5-3-1/h1-2,5,7H,3-4,6H2
C6H5C*CC*C	!!	InChI=1S/C10H10/c1-2-3-7-10-8-5-4-6-9-10/h2-9H,1H2
C6H5CJCC*C	!!	InChI=1S/C10H11/c1-2-3-7-10-8-5-4-6-9-10/h2,4-9H,1,3H2
C6H5CCJC*C	!!	InChI=1S/C10H11/c1-2-3-7-10-8-5-4-6-9-10/h2-6,8-9H,1,7H2
C6H5CJC*CC	!!	InChI=1S/C10H11/c1-2-3-7-10-8-5-4-6-9-10/h2-9H,1H3
C6H5C*CCCJ	!!	InChI=1S/C10H11/c1-2-3-7-10-8-5-4-6-9-10/h3-9H,1-2H2
C6H5CCC*C	!!	InChI=1S/C10H12/c1-2-3-7-10-8-5-4-6-9-10/h2,4-6,8-9H,1,3,7H2
C6H5CC*CC	!!	InChI=1S/C10H12/c1-2-3-7-10-8-5-4-6-9-10/h2-6,8-9H,7H2,1H3
C6H5C*CCC	!!	InChI=1S/C10H12/c1-2-3-7-10-8-5-4-6-9-10/h3-9H,2H2,1H3
C6H5CCCJC	!!	InChI=1S/C10H13/c1-2-3-7-10-8-5-4-6-9-10/h2,4-6,8-9H,3,7H2,1H3
C6H5CCJCC	!!	InChI=1S/C10H13/c1-2-3-7-10-8-5-4-6-9-10/h3-6,8-9H,2,7H2,1H3
C6H5CCCCJ	!!	InChI=1S/C10H13/c1-2-3-7-10-8-5-4-6-9-10/h4-6,8-9H,1-3,7H2
C6H5CJCCC	!!	InChI=1S/C10H13/c1-2-3-7-10-8-5-4-6-9-10/h4-9H,2-3H2,1H3
C6H5CC	!!	InChI=1S/C8H10/c1-2-8-6-4-3-5-7-8/h3-7H,2H2,1H3
C6H5C2H3	!!	InChI=1S/C8H8/c1-2-8-6-4-3-5-7-8/h2-7H,1H2
C6H5CJC	!!	InChI=1S/C8H9/c1-2-8-6-4-3-5-7-8/h2-7H,1H3
C6H5CCJ	!!	InChI=1S/C8H9/c1-2-8-6-4-3-5-7-8/h3-7H,1-2H2
C6H5CC*C	!!	InChI=1S/C9H10/c1-2-6-9-7-4-3-5-8-9/h2-5,7-8H,1,6H2
C6H5C*CC	!!	InChI=1S/C9H10/c1-2-6-9-7-4-3-5-8-9/h2-8H,1H3
C6H5CCJC	!!	InChI=1S/C9H11/c1-2-6-9-7-4-3-5-8-9/h2-5,7-8H,6H2,1H3
C6H5CCCJ	!!	InChI=1S/C9H11/c1-2-6-9-7-4-3-5-8-9/h3-5,7-8H,1-2,6H2
C6H5CJCC	!!	InChI=1S/C9H11/c1-2-6-9-7-4-3-5-8-9/h3-8H,2H2,1H3
C6H5CCC	!!	InChI=1S/C9H12/c1-2-6-9-7-4-3-5-8-9/h3-5,7-8H,2,6H2,1H3
C6H5CJC*C	!!	InChI=1S/C9H9/c1-2-6-9-7-4-3-5-8-9/h2-8H,1H2
C6H5CJC*C-cy 	!! 	InChI=1S/C9H9/c1-2-5-9-7-3-6-8(9)4-1/h1-6,9H,7H2
C6H5CJC*CC-cy	!! 	InChI=1S/C10H11/c1-8-6-7-9-4-2-3-5-10(8)9/h2-8,10H,1H3
C6H5CCJC*C-cy	!!	InChI=1S/C10H11/c1-2-6-10-8-4-3-7-9(10)5-1/h1-6,9H,7-8H2
M1H1Indene	!!	InChI=1S/C10H10/c1-8-6-7-9-4-2-3-5-10(8)9/h2-8H,1H3
C6H5CCCCJ-cy	!!	InChI=1S/C10H13/c1-2-6-10-8-4-3-7-9(10)5-1/h1-2,5-6,9H,3-4,7-8H2
C6H5CCCJC-cy	!!	InChI=1S/C10H13/c1-8-6-7-9-4-2-3-5-10(8)9/h2-5,8,10H,6-7H2,1H3
C6H5CCCJ-cy	!!	InChI=1S/C9H11/c1-2-5-9-7-3-6-8(9)4-1/h1-2,4-5,8H,3,6-7H2
C*CCCJCC*C	!!	InChI=1S/C7H11/c1-3-5-7-6-4-2/h3-4,7H,1-2,5-6H2
C*CC*CCCJC	!!	InChI=1S/C7H11/c1-3-5-7-6-4-2/h3-5,7H,1,6H2,2H3
CC*CC*CCCJ	!!	InChI=1S/C7H11/c1-3-5-7-6-4-2/h4-7H,1,3H2,2H3
C*CC*CC*CC	!!	InChI=1S/C7H10/c1-3-5-7-6-4-2/h3-7H,1H2,2H3
C*CC*CCC*C	!!	InChI=1S/C7H10/c1-3-5-7-6-4-2/h3-5,7H,1-2,6H2
O*cy(CC*CCC)	!!	InChI=1S/C5H6O/c6-5-3-1-2-4-5/h1,3H,2,4H2
JOOcy(CC*CCC)	!!	InChI=1S/C5H7O2/c6-7-5-3-1-2-4-5/h1,3,5H,2,4H2
JOcy(CC*CCC)	!!	InChI=1S/C5H7O/c6-5-3-1-2-4-5/h1,3,5H,2,4H2
HOOcy(CC*CCC)	!!	InChI=1S/C5H8O2/c6-7-5-3-1-2-4-5/h1,3,5-6H,2,4H2
O*cy(CC*CC*CC)	!!	InChI=1S/C6H6O/c7-6-4-2-1-3-5-6/h1-4H,5H2
O*cy(CC*CCC*C)	!!	InChI=1S/C6H6O/c7-6-4-2-1-3-5-6/h2-5H,1H2
JOcy(CC*CC*CC)	!!	InChI=1S/C6H7O/c7-6-4-2-1-3-5-6/h1-4,6H,5H2
JOcy(CC*CCC*C)	!!	InChI=1S/C6H7O/c7-6-4-2-1-3-5-6/h2-6H,1H2
HOOcy(CC*CCC*C)	!!	InChI=1S/C6H8O2/c7-8-6-4-2-1-3-5-6/h2-7H,1H2
HOOcy(CC*CC*CC)	!!	InChI=1S/C6H8O2/c7-8-6-4-2-1-3-5-6/h1-4,6-7H,5H2
HOcy(CCJCC*CC)	!!	InChI=1S/C6H9O/c7-6-4-2-1-3-5-6/h1-2,5-7H,3-4H2
JOcy(CCPC*CC)	!!	InChI=1S/C5H7O3/c6-4-2-1-3-5(4)8-7/h1,3-5,7H,2H2
O*CC*CCCC*O	!!	InChI=1S/C6H8O2/c7-5-3-1-2-4-6-8/h1,3,5-6H,2,4H2
JOOcyCCOHC*CCC	!!	InChI=1S/C6H9O3/c7-5-3-1-2-4-6(5)9-8/h1,3,5-7H,2,4H2
HOcy(CCJC*CCC)	!!	InChI=1S/C6H9O/c7-6-4-2-1-3-5-6/h1-2,4,6-7H,3,5H2
O*CC*CCCCJOOH	!!	InChI=1S/C6H9O3/c7-5-3-1-2-4-6-9-8/h1,3,5-6,8H,2,4H2
O*CCCCC*O	!!	InChI=1S/C5H8O2/c6-4-2-1-3-5-7/h4-5H,1-3H2
JOcy(CCPCCC)	!!	InChI=1S/C5H9O3/c6-4-2-1-3-5(4)8-7/h4-5,7H,1-3H2
HOcyCCJC*CC	!!	InChI=1S/C5H7O/c6-5-3-1-2-4-5/h1-3,5-6H,4H2
O*CCCCCJOOH	!!	InChI=1S/C5H9O3/c6-4-2-1-3-5-8-7/h4-5,7H,1-3H2
JOcy(CCPCC*CC)	!!	InChI=1S/C6H9O3/c7-5-3-1-2-4-6(5)9-8/h1-2,5-6,8H,3-4H2
JOOcyCCOHC*CC	!!	InChI=1S/C5H7O3/c6-4-2-1-3-5(4)8-7/h1-2,4-6H,3H2
O*CCC*CCCJOOH	!!	InChI=1S/C6H9O3/c7-5-3-1-2-4-6-9-8/h1-2,5-6,8H,3-4H2
HOcy(CCJCCCC)	!!	InChI=1S/C6H11O/c7-6-4-2-1-3-5-6/h4,6-7H,1-3,5H2
O*CCCCCCJOOH	!!	InChI=1S/C6H11O3/c7-5-3-1-2-4-6-9-8/h5-6,8H,1-4H2
O*CCCC*CCJOOH	!!	InChI=1S/C6H9O3/c7-5-3-1-2-4-6-9-8/h2,4-6,8H,1,3H2
JOOcyCCOHCCC	!!	InChI=1S/C5H9O3/c6-4-2-1-3-5(4)8-7/h4-6H,1-3H2
JOOcyCC*CCOHC	!!	InChI=1S/C5H7O3/c6-4-1-2-5(3-4)8-7/h1-2,4-6H,3H2
O*CC*CCCJOOH	!!	InChI=1S/C5H7O3/c6-4-2-1-3-5-8-7/h1-2,4-5,7H,3H2
JOcyCCPCCCC	!!	InChI=1S/C6H11O3/c7-5-3-1-2-4-6(5)9-8/h5-6,8H,1-4H2
O*CCPC*CCCJ	!!	InChI=1S/C6H9O3/c1-2-3-4-6(5-7)9-8/h3-6,8H,1-2H2
JOOcyCC*CCOHCC	!!	InChI=1S/C6H9O3/c7-5-1-3-6(9-8)4-2-5/h1,3,5-7H,2,4H2
O*CCC*CCJOOH	!!	InChI=1S/C5H7O3/c6-4-2-1-3-5-8-7/h1,3-5,7H,2H2
O*CCPCCCJ	!!	InChI=1S/C5H9O3/c1-2-3-5(4-6)8-7/h4-5,7H,1-3H2
JOOcyCCOHCCC*C	!!	InChI=1S/C6H9O3/c7-5-3-1-2-4-6(5)9-8/h2,4-7H,1,3H2
JOOcyCCOHCCCC	!!	InChI=1S/C6H11O3/c7-5-3-1-2-4-6(5)9-8/h5-7H,1-4H2
JOcyCCPCCC*C	!!	InChI=1S/C6H9O3/c7-5-3-1-2-4-6(5)9-8/h1,3,5-6,8H,2,4H2
JOcyCCPCC*C	!!	InChI=1S/C5H7O3/c6-4-2-1-3-5(4)8-7/h1-2,4-5,7H,3H2
JOOcyCCOHCC*C	!!	InChI=1S/C5H7O3/c6-4-2-1-3-5(4)8-7/h1,3-6H,2H2
O*CCCCCC*O	!!	InChI=1S/C6H10O2/c7-5-3-1-2-4-6-8/h5-6H,1-4H2
JOcyCCPC*CCC	!!	InChI=1S/C6H9O3/c7-5-3-1-2-4-6(5)9-8/h2,4-6,8H,1,3H2
HOcyCCJCCC	!!	InChI=1S/C5H9O/c6-5-3-1-2-4-5/h3,5-6H,1-2,4H2
O*CCC*CCC*O	!!	InChI=1S/C6H8O2/c7-5-3-1-2-4-6-8/h1-2,5-6H,3-4H2
O*CCPCCCCJ	!!	InChI=1S/C6H11O3/c1-2-3-4-6(5-7)9-8/h5-6,8H,1-4H2
JOOcyCCOHCC*CC	!!	InChI=1S/C6H9O3/c7-5-3-1-2-4-6(5)9-8/h1-2,5-7H,3-4H2
HOcyCCJCCC*C	!!	InChI=1S/C6H9O/c7-6-4-2-1-3-5-6/h2,4-7H,1,3H2
O*CCPCJC*C	!!	InChI=1S/C5H7O3/c1-2-3-5(4-6)8-7/h2-5,7H,1H2
O*CCPCCJC*C	!!	InChI=1S/C6H9O3/c1-2-3-4-6(5-7)9-8/h2-3,5-6,8H,1,4H2
HOcyCCJCC*C	!!	InChI=1S/C5H7O/c6-5-3-1-2-4-5/h1,3-6H,2H2
C6H5CH2OOH  !!  InChI=1S/C7H8O2/c8-9-6-7-4-2-1-3-5-7/h1-5,8H,6H2
C6H5CH2O    !!  InChI=1S/C7H7O/c8-6-7-4-2-1-3-5-7/h1-5H,6H2
C6H5CHO !!  InChI=1S/C7H5O/c8-6-7-4-2-1-3-5-7/h1-5H
C6H5C2H2    !!  InChI=1S/C8H7/c1-2-8-6-4-3-5-7-8/h3-7H,1H2
C6H5CO  !!  InChI=1S/C7H5O/c8-6-7-4-2-1-3-5-7/h1-5H
C6H5CPC !!  InChI=1S/C8H10O2/c1-7(10-9)8-5-3-2-4-6-8/h2-7,9H,1H3
C6H5C(OJ)C  !!  InChI=1S/C8H9O/c1-7(9)8-5-3-2-4-6-8/h2-7H,1H3
C*CC*CCJC*O	!!	InChI=1S/C6H7O/c1-2-3-4-5-6-7/h2-6H,1H2
CJCCCC*O	!!	InChI=1S/C5H9O/c1-2-3-4-5-6/h5H,1-4H2
CCJCCC*O	!!	InChI=1S/C5H9O/c1-2-3-4-5-6/h2,5H,3-4H2,1H3
C*CCJCcy(COC)	!!	InChI=1S/C6H9O/c1-2-3-4-6-5-7-6/h2-3,6H,1,4-5H2
CJCCCcy(COC)	!!	InChI=1S/C6H11O/c1-2-3-4-6-5-7-6/h6H,1-5H2
HOCCJC*CCC*O	!!	InChI=1S/C6H9O2/c7-5-3-1-2-4-6-8/h1-3,6-7H,4-5H2
CJC(OH)CCcy(COC)	!!	InChI=1S/C6H11O2/c1-5(7)2-3-6-4-8-6/h5-7H,1-4H2
CJC(OH)C*CCC*O	!!	InChI=1S/C6H9O2/c1-6(8)4-2-3-5-7/h2,4-6,8H,1,3H2
HOCCJCCcy(COC)	!!	InChI=1S/C6H11O2/c7-4-2-1-3-6-5-8-6/h2,6-7H,1,3-5H2
CJC(OH)CCC*O	!!	InChI=1S/C5H9O2/c1-5(7)3-2-4-6/h4-5,7H,1-3H2
CCJCCcy(COC)	!!	InChI=1S/C6H11O/c1-2-3-4-6-5-7-6/h2,6H,3-5H2,1H3
C*CCCJCC*O	!!	InChI=1S/C6H9O/c1-2-3-4-5-6-7/h2,4,6H,1,3,5H2
CC*CCJCC*O	!!	InChI=1S/C6H9O/c1-2-3-4-5-6-7/h2-4,6H,5H2,1H3
C*CCJC(OH)CC*O	!!	InChI=1S/C6H9O2/c1-2-3-6(8)4-5-7/h2-3,5-6,8H,1,4H2
C*CC*CCOH	!!	InChI=1S/C5H8O/c1-2-3-4-5-6/h2-4,6H,1,5H2
C*CC(OH)C*C	!!	InChI=1S/C5H8O/c1-3-5(6)4-2/h3-6H,1-2H2
CJCC*CCC*O	!!	InChI=1S/C6H9O/c1-2-3-4-5-6-7/h3-4,6H,1-2,5H2
C*CCJCCC*O	!!	InChI=1S/C6H9O/c1-2-3-4-5-6-7/h2-3,6H,1,4-5H2
HOCCJCCC*O	!!	InChI=1S/C5H9O2/c6-4-2-1-3-5-7/h2,5-6H,1,3-4H2
C*CC(OH)CJCC*O	!!	InChI=1S/C6H9O2/c1-2-6(8)4-3-5-7/h2,4-6,8H,1,3H2
C*CCCOOJ	!!	InChI=1S/C4H7O2/c1-2-3-4-6-5/h2H,1,3-4H2
JOOcy(CCCCC)	!!	InChI=1S/C5H9O2/c6-7-5-3-1-2-4-5/h5H,1-4H2
cy(CC*CcyCOCC)  !!  InChI=1S/C6H8O/c1-2-5-4-7-6(5)3-1/h1,3,5-6H,2,4H2
HOOcy(CC*CC*C)	!!	InChI=1S/C5H6O2/c6-7-5-3-1-2-4-5/h1-6H
C*CC*CC*CJ	!!	InChI=1S/C6H7/c1-3-5-6-4-2/h1,3-6H,2H2
JOOCcy(CC*CCC)	!!	InChI=1S/C6H9O2/c7-8-5-6-3-1-2-4-6/h1,3,6H,2,4-5H2
HOOcy(CC*CCCC)	!!	InChI=1S/C6H10O2/c7-8-6-4-2-1-3-5-6/h2,4,6-7H,1,3,5H2
CJCCC*CC*O	!!	InChI=1S/C6H9O/c1-2-3-4-5-6-7/h4-6H,1-3H2
JOcy(CC*CCCC)	!!	InChI=1S/C6H9O/c7-6-4-2-1-3-5-6/h2,4,6H,1,3,5H2
JOcy(CCC*CCC)	!!	InChI=1S/C6H9O/c7-6-4-2-1-3-5-6/h1-2,6H,3-5H2
HOOcy(CCC*CCC)	!!	InChI=1S/C6H10O2/c7-8-6-4-2-1-3-5-6/h1-2,6-7H,3-5H2
HOCJcyCCC*CC	!!	InChI=1S/C6H9O/c7-5-6-3-1-2-4-6/h1-2,5-7H,3-4H2
HOCOOJcyCC*CCC	!!	InChI=1S/C6H9O3/c7-6(9-8)5-3-1-2-4-5/h1,3,5-7H,2,4H2
O*CcyCC*CCC	!!	InChI=1S/C6H8O/c7-5-6-3-1-2-4-6/h1,3,5-6H,2,4H2
HOCJcyCC*CCC	!!	InChI=1S/C6H9O/c7-5-6-3-1-2-4-6/h1,3,5-7H,2,4H2
HOC*cyCC*CCC	!!	InChI=1S/C6H8O/c7-5-6-3-1-2-4-6/h1,3,5,7H,2,4H2
C*CCJCC*COH	!!	InChI=1S/C6H9O/c1-2-3-4-5-6-7/h2-3,5-7H,1,4H2
CJCC*CC*COH	!!	InChI=1S/C6H9O/c1-2-3-4-5-6-7/h3-7H,1-2H2
HOCOOJcyCCC*CC	!!	InChI=1S/C6H9O3/c7-6(9-8)5-3-1-2-4-5/h1-2,5-7H,3-4H2
O*CcyCCC*CC	!!	InChI=1S/C6H8O/c7-5-6-3-1-2-4-6/h1-2,5-6H,3-4H2
C*CCC(C)CJ	!!	InChI=1S/C6H11/c1-4-5-6(2)3/h4,6H,1-2,5H2,3H3
Ccy(CJCCCC)	!!	InChI=1S/C6H11/c1-6-4-2-3-5-6/h2-5H2,1H3
Ccy(C*CCCC)	!!	InChI=1S/C6H10/c1-6-4-2-3-5-6/h4H,2-3,5H2,1H3
JOOcy(CCC*CC)	!!	InChI=1S/C5H7O2/c6-7-5-3-1-2-4-5/h1-2,5H,3-4H2
C*CC(CJ)C	!!	InChI=1S/C5H9/c1-4-5(2)3/h4-5H,1-2H2,3H3
C*CJCCC	!!	InChI=1S/C5H9/c1-3-5-4-2/h1,4-5H2,2H3
CJ*CCCC	!!	InChI=1S/C5H9/c1-3-5-4-2/h1,3H,4-5H2,2H3
HOcy(CCC*CCC)	!!	InChI=1S/C6H10O/c7-6-4-2-1-3-5-6/h1-2,6-7H,3-5H2
HOcyCCCC(OOJ)CC	!!	InChI=1S/C6H11O3/c7-5-1-3-6(9-8)4-2-5/h5-7H,1-4H2
HOcy(CCCCJCC)	!!	InChI=1S/C6H11O/c7-6-4-2-1-3-5-6/h1,6-7H,2-5H2
C*CC(OH)CCC*O	!!	InChI=1S/C6H10O2/c1-2-6(8)4-3-5-7/h2,5-6,8H,1,3-4H2
CC*CCOOH	!!	InChI=1S/C4H8O2/c1-2-3-4-6-5/h2-3,5H,4H2,1H3
HOcyCCJCCPCC	!!	InChI=1S/C6H11O3/c7-5-1-3-6(9-8)4-2-5/h1,5-8H,2-4H2
C*CC(C)OOH	!!	InChI=1S/C4H8O2/c1-3-4(2)6-5/h3-5H,1H2,2H3
CC*CCOJ	!!	InChI=1S/C4H7O/c1-2-3-4-5/h2-3H,4H2,1H3
CH2CHOO	!!	InChI=1S/C2H3O2/c1-2-4-3/h2H,1H2
END

THERMO ALL
298.00    600.00  1000.0
H                 L 6/94H   1    0    0    0G   200.000  6000.00  1000.00      1
 0.25000000E+01 0.00000000E+00 0.00000000E+00 0.00000000E+00 0.00000000E+00    2
 0.25473660E+05-0.44668285E+00 0.25000000E+01 0.00000000E+00 0.00000000E+00    3
 0.00000000E+00 0.00000000E+00 0.25473660E+05-0.44668285E+00 0.26219035E+05    4
H2                TPIS78H   2    0    0    0G   200.000  6000.00  1000.00      1
 2.93286575E+00 8.26608026E-04-1.46402364E-07 1.54100414E-11-6.88804800E-16    2
-8.13065581E+02-1.02432865E+00 2.34433112E+00 7.98052075E-03-1.94781510E-05    3
 2.01572094E-08-7.37611761E-12-9.17935173E+02 6.83010238E-01 0.00000000E+00    4
O                 L 1/90O   1    0    0    0G   200.000  6000.00  1000.00      1
 2.54363697E+00-2.73162486E-05-4.19029520E-09 4.95481845E-12-4.79553694E-16    2
 2.92260120E+04 4.92229457E+00 3.16826710E+00-3.27931884E-03 6.64306396E-06    3
-6.12806624E-09 2.11265971E-12 2.91222592E+04 2.05193346E+00 2.99687009E+04    4
O2                RUS 89O   2    0    0    0G   200.000  6000.00  1000.00      1
 3.66096065E+00 6.56365811E-04-1.41149627E-07 2.05797935E-11-1.29913436E-15    2
-1.21597718E+03 3.41536279E+00 3.78245636E+00-2.99673416E-03 9.84730201E-06    3
-9.68129509E-09 3.24372837E-12-1.06394356E+03 3.65767573E+00 0.00000000E+00    4
OH                IU3/03O   1 H  1    0    0G   200.000  6000.00  1000.00      1
 2.83853033E+00 1.10741289E-03-2.94000209E-07 4.20698729E-11-2.42289890E-15    2
 3.69780808E+03 5.84494652E+00 3.99198424E+00-2.40106655E-03 4.61664033E-06    3
-3.87916306E-09 1.36319502E-12 3.36889836E+03-1.03998477E-01 4.48613328E+03    4
OH*               121286O   1H   1          G  0300.00   5000.00  1000.00      1
 0.02882730E+02 0.10139743E-02-0.02276877E-05 0.02174683E-09-0.05126305E-14    2
 5.02650000E+04 0.05595712E+02 0.03637266E+02 0.01850910E-02-0.16761646E-05    3
 0.02387202E-07-0.08431442E-11 5.00213000E+04 0.13588605E+01                   4
H2O               L 5/89H   2 O  1    0    0G   200.000  6000.00  1000.00      1
 0.26770389E+01 0.29731816E-02-0.77376889E-06 0.94433514E-10-0.42689991E-14    2
-0.29885894E+05 0.68825500E+01 0.41986352E+01-0.20364017E-02 0.65203416E-05    3
-0.54879269E-08 0.17719680E-11-0.30293726E+05-0.84900901E+00-0.29084817E+05    4
N2                G 8/02N   2    0    0    0G   200.000  6000.00  1000.00      1
 2.95257637E+00 1.39690040E-03-4.92631603E-07 7.86010195E-11-4.60755204E-15    2
-9.23948688E+02 5.87188762E+00 3.53100528E+00-1.23660988E-04-5.02999433E-07    3
 2.43530612E-09-1.40881235E-12-1.04697628E+03 2.96747038E+00 0.00000000E+00    4
HO2               T 1/09H   1O   2    0    0G   200.000  5000.00  1000.00      1
 4.17228741E+00 1.88117627E-03-3.46277286E-07 1.94657549E-11 1.76256905E-16    2
 3.10206839E+01 2.95767672E+00 4.30179807E+00-4.74912097E-03 2.11582905E-05    3
-2.42763914E-08 9.29225225E-12 2.64018485E+02 3.71666220E+00 1.47886045E+03    4
H2O2              T 8/03H   2O   2    0    0G   200.000  6000.00  1000.00      1
 4.57977305E+00 4.05326003E-03-1.29844730E-06 1.98211400E-10-1.13968792E-14    2
-1.80071775E+04 6.64970694E-01 4.31515149E+00-8.47390622E-04 1.76404323E-05    3
-2.26762944E-08 9.08950158E-12-1.77067437E+04 3.27373319E+00-1.63425145E+04    4
AR                G 5/97AR  1  0    0      0G   200.000  6000.00  1000.00      1
 2.50000000E+00 0.00000000E+00 0.00000000E+00 0.00000000E+00 0.00000000E+00    2
-7.45375000E+02 4.37967491E+00 2.50000000E+00 0.00000000E+00 0.00000000E+00    3
 0.00000000E+00 0.00000000E+00-7.45375000E+02 4.37967491E+00 0.00000000E+00    4
CH2O              T 5/11H   2C   1O   1    0G   200.000  6000.00  1000.00      1
 3.16952665E+00 6.19320560E-03-2.25056366E-06 3.65975660E-10-2.20149458E-14    2
-1.45486831E+04 6.04207898E+00 4.79372312E+00-9.90833322E-03 3.73219990E-05    3
-3.79285237E-08 1.31772641E-11-1.43791953E+04 6.02798058E-01-1.31293365E+04    4
CO                RUS 79C   1O   1    0    0G   200.000  6000.00  1000.00      1
 0.30484859E+01 0.13517281E-02-0.48579405E-06 0.78853644E-10-0.46980746E-14    2
-0.14266117E+05 0.60170977E+01 0.35795335E+01-0.61035369E-03 0.10168143E-05    3
 0.90700586E-09-0.90442449E-12-0.14344086E+05 0.35084093E+01-0.13293628E+05    4
CO2               L 7/88C   1O   2    0    0G   200.000  6000.00  1000.00      1
 0.46365111E+01 0.27414569E-02-0.99589759E-06 0.16038666E-09-0.91619857E-14    2
-0.49024904E+05-0.19348955E+01 0.23568130E+01 0.89841299E-02-0.71220632E-05    3
 0.24573008E-08-0.14288548E-12-0.48371971E+05 0.99009035E+01-0.47328105E+05    4
HCO               T 5/03C  1 H  1 O  1    0 G   200.000  6000.00  1000.00      1
 3.92001542E+00 2.52279324E-03-6.71004164E-07 1.05615948E-10-7.43798261E-15    2
 3.65342928E+03 3.58077056E+00 4.23754610E+00-3.32075257E-03 1.40030264E-05    3
-1.34239995E-08 4.37416208E-12 3.87241185E+03 3.30834869E+00 5.08749163E+03    4
HO2CHO     6/26/95 THERMC   1H   2O   3    0G   300.000  5000.000 1378.00     21
 9.87503878E+00 4.64663708E-03-1.67230522E-06 2.68624413E-10-1.59595232E-14    2
-3.80502496E+04-2.24939155E+01 2.42464726E+00 2.19706380E-02-1.68705546E-05    3
 6.25612194E-09-9.11645843E-13-3.54828006E+04 1.75027796E+01                   4
O2CHO      6/26/95 THERMC   1H   1O   3    0G   300.000  5000.000 1368.00     11
 7.24075139E+00 4.63312951E-03-1.63693995E-06 2.59706693E-10-1.52964699E-14    2
-1.87027618E+04-6.49547212E+00 3.96059309E+00 1.06002279E-02-5.25713351E-06    3
 1.01716726E-09-2.87487602E-14-1.73599383E+04 1.17807483E+01                   4
HOCHO             L 8/88H   2C   1O   2    0G   200.000  6000.00  1000.00      1
 0.46138316E+01 0.64496364E-02-0.22908251E-05 0.36716047E-09-0.21873675E-13    2
-0.47514850E+05 0.84788383E+00 0.38983616E+01-0.35587795E-02 0.35520538E-04    3
-0.43849959E-07 0.17107769E-10-0.46770609E+05 0.73495397E+01-0.45531246E+05    4
HOCO              T05/06H  1 C  1 O  2    0 G   200.000  6000.00   1000.00     1
 5.39206152E+00 4.11221455E-03-1.48194900E-06 2.39875460E-10-1.43903104E-14    2
-2.38606717E+04-2.23529091E+00 2.92207919E+00 7.62453859E-03 3.29884437E-06    3
-1.07135205E-08 5.11587057E-12-2.30281524E+04 1.12925886E+01-2.18076591E+04    4
OCHO              ATCT/AC  1 O  2 H  1    0 G   200.000  6000.000 1000.00      1
 4.14394211E+00 5.59738818E-03-1.99794019E-06 3.16179193E-10-1.85614483E-14    2
-1.72459887E+04 5.07778617E+00 4.68825921E+00-4.14871834E-03 2.55066010E-05    3
-2.84473900E-08 1.04422559E-11-1.69867041E+04 4.28426480E+00-1.55992356E+04    4
HOCH2O2H   9/ 1/12      C   1H   4O   3    0G   300.000  5000.000 1398.000    21
 1.24531886E+01 7.18221110E-03-2.47029548E-06 3.85611737E-10-2.24774193E-14    2
-4.24862928E+04-3.58745197E+01 5.35189713E-01 3.73266553E-02-3.15299511E-05    3
 1.30352583E-08-2.11473264E-12-3.86609415E+04 2.71776082E+01                   4
HOCH2O2    9/ 1/12      C   1H   3O   3    0G   300.000  5000.000 1377.000    21
 1.16406115E+01 5.72826040E-03-2.05362036E-06 3.29070695E-10-1.95188360E-14    2
-2.53505769E+04-3.07332064E+01 2.82068616E+00 2.47857094E-02-1.66186399E-05    3
 4.79633095E-09-4.28087766E-13-2.22077036E+04 1.70599803E+01                   4
OCH2O2H    9/ 1/12      C   1H   3O   3    0G   300.000  5000.000  997.000    21
 2.22488435E+00 1.70328727E-02-6.24631476E-06 8.37499249E-10-3.22096209E-14    2
 6.04759781E+03 2.33052848E+01 1.92120102E+00 3.09717915E-02-3.38215757E-05    3
 1.93739647E-08-4.63932897E-12 4.86086899E+03 2.02247107E+01                   4
HOCH2O     2/16/99 THERMC   1H   3O   2    0G   300.000  5000.000 1452.000    11
 6.39521515E+00 7.43673043E-03-2.50422354E-06 3.84879712E-10-2.21778689E-14    2
-2.41108840E+04-6.63865583E+00 4.11183145E+00 7.53850697E-03 3.77337370E-06    3
-5.38746005E-09 1.45615887E-12-2.28023001E+04 7.46807254E+00                   4
HOCH2O2H   4/ 9/98 THERMC   1H   4O   3    0G   300.000  5000.000 1422.000    31
 1.16303827E+01 7.15133688E-03-2.39035030E-06 3.65772791E-10-2.10199524E-14    2
-4.31079242E+04-3.24276725E+01 1.85716693E+00 3.23153132E-02-2.69928902E-05    3
 1.11694484E-08-1.81284103E-12-4.00314471E+04 1.90917729E+01                   4
HOCH2O2    4/ 9/98 THERMC   1H   3O   3    0G   300.000  5000.000 1412.000    21
 9.04545938E+00 7.15223373E-03-2.37005676E-06 3.60083481E-10-2.05750228E-14    2
-2.49414886E+04-1.74210530E+01 2.85441621E+00 2.33663535E-02-1.88115990E-05    3
 7.96709515E-09-1.36346618E-12-2.29866196E+04 1.51730565E+01                   4
OCH2O2H    4/ 9/98 THERMC   1H   3O   3    0G   300.000  5000.000 1420.000    21
 1.15398246E+01 5.34291432E-03-1.81878917E-06 2.81968625E-10-1.63584348E-14    2
-1.68237489E+04-3.20700633E+01 1.93823075E+00 3.01465730E-02-2.61053152E-05    3
 1.09463562E-08-1.78312692E-12-1.38166625E+04 1.85042002E+01                   4
CH3OH             T06/02C   1H  4 O  1    0 G   200.000  6000.00  1000.00      1
 3.52726795E+00 1.03178783E-02-3.62892944E-06 5.77448016E-10-3.42182632E-14    2
-2.60028834E+04 5.16758693E+00 5.65851051E+00-1.62983419E-02 6.91938156E-05    3
-7.58372926E-08 2.80427550E-11-2.56119736E+04-8.97330508E-01-2.41746056E+04    4
CH2OH             IU2/03C  1 H  3 O  1    0 G   200.000  6000.00   1000.00     1
 5.09314370E+00 5.94761260E-03-2.06497460E-06 3.23008173E-10-1.88125902E-14    2
-4.03409640E+03-1.84691493E+00 4.47834367E+00-1.35070310E-03 2.78484980E-05    3
-3.64869060E-08 1.47907450E-11-3.50072890E+03 3.30913500E+00-2.04462770E+03    4
CH3O              IU1/03C  1 H  3 O  1    0 G   200.000  6000.00  1000.00      1
 4.75779238E+00 7.44142474E-03-2.69705176E-06 4.38090504E-10-2.63537098E-14    2
 3.78111940E+02-1.96680028E+00 3.71180502E+00-2.80463306E-03 3.76550971E-05    3
-4.73072089E-08 1.86588420E-11 1.29569760E+03 6.57240864E+00 2.52571660E+03    4
CH3O2H            A 7/05C  1 H  4 O  2    0 G   200.000  6000.00  1000.00      1
 7.76538058E+00 8.61499712E-03-2.98006935E-06 4.68638071E-10-2.75339255E-14    2
-1.82979984E+04-1.43992663E+01 2.90540897E+00 1.74994735E-02 5.28243630E-06    3
-2.52827275E-08 1.34368212E-11-1.68894632E+04 1.13741987E+01-1.52423685E+04    4
CH3O2                   H   3C   1O   2    0G    300.00   5000.00 1000.00      1
 4.80390863E+00 9.95844638E-03-3.85301026E-06 6.84740497E-10-4.58402955E-14    2
-7.47135460E+02 1.45281400E+00 3.62497097E+00 3.59397933E-03 2.26538097E-05    3
-2.95391947E-08 1.11977570E-11 7.93040410E+01 9.96382194E+00                   4
CH2O2H     9/ 1/12      C   1H   3O   2    0G   300.000  5000.000 1410.000    21
 9.24697852E+00 4.60845541E-03-1.53501472E-06 2.34434830E-10-1.34573106E-14    2
 4.11529953E+03-2.11503248E+01 2.88976454E+00 2.09465776E-02-1.75190772E-05    3
 7.27819787E-09-1.18912344E-12 6.12390620E+03 1.23802076E+01                   4
CH4               G 8/99C  1 H  4    0    0 G   200.000  6000.00  1000.00      1
 1.65326226E+00 1.00263099E-02-3.31661238E-06 5.36483138E-10-3.14696758E-14    2
-1.00095936E+04 9.90506283E+00 5.14911468E+00-1.36622009E-02 4.91453921E-05    3
-4.84246767E-08 1.66603441E-11-1.02465983E+04-4.63848842E+00-8.97226656E+03    4
CH3               IU0702C  1 H  3    0    0 G   200.000  6000.00  1000.00      1
 0.29781206E+01 0.57978520E-02-0.19755800E-05 0.30729790E-09-0.17917416E-13    2
 0.16509513E+05 0.47224799E+01 0.36571797E+01 0.21265979E-02 0.54583883E-05    3
-0.66181003E-08 0.24657074E-11 0.16422716E+05 0.16735354E+01 0.17643935E+05    4
CH2               IU3/03C  1 H  2    0    0 G   200.000  6000.00  1000.00      1
 3.14631886E+00 3.03671259E-03-9.96474439E-07 1.50483580E-10-8.57335515E-15    2
 4.60412605E+04 4.72341711E+00 3.71757846E+00 1.27391260E-03 2.17347251E-06    3
-3.48858500E-09 1.65208866E-12 4.58723866E+04 1.75297945E+00 4.70504920E+04    4
CH2(S)            IU6/03C  1 H  2    0    0 G   200.000  6000.00  1000.00      1
 3.13501686E+00 2.89593926E-03-8.16668090E-07 1.13572697E-10-6.36262835E-15    2
 5.05040504E+04 4.06030621E+00 4.19331325E+00-2.33105184E-03 8.15676451E-06    3
-6.62985981E-09 1.93233199E-12 5.03662246E+04-7.46734310E-01 5.15727280E+04    4
CH                IU3/03C  1 H  1    0    0 G   200.000  6000.00  1000.00      1
 0.25209369E+01 0.17653639E-02-0.46147660E-06 0.59289675E-10-0.33474501E-14    2
 0.70946769E+05 0.74051829E+01 0.34897583E+01 0.32432160E-03-0.16899751E-05    3
 0.31628420E-08-0.14061803E-11 0.70612646E+05 0.20842841E+01 0.71658188E+05    4
CH*               073003C   1H   1          G  0300.00   5000.00  1000.00      1
 0.02196223E+02 0.02340381E-01-0.07058201E-05 0.09007582E-09-0.03855040E-13    2
 0.10419559E+06 0.09178373E+02 0.03200202E+02 0.02072875E-01-0.05134431E-04    3
 0.05733890E-07-0.01955533E-10 0.10393714E+06 0.03331587E+02                   4
C                 L 7/88C   1     0    0   0G   200.000  6000.00  1000.00      1
 0.26055830E+01-0.19593434E-03 0.10673722E-06-0.16423940E-10 0.81870580E-15    2
 0.85411742E+05 0.41923868E+01 0.25542395E+01-0.32153772E-03 0.73379223E-06    3
-0.73223487E-09 0.26652144E-12 0.85442681E+05 0.45313085E+01 0.86195097E+05    4
C2H6              G 8/88C   2H 6    0      0G   200.000  6000.00  1000.00      1
 4.04666411E+00 1.53538802E-02-5.47039485E-06 8.77826544E-10-5.23167531E-14    2
-1.24473499E+04-9.68698313E-01 4.29142572E+00-5.50154901E-03 5.99438458E-05    3
-7.08466469E-08 2.68685836E-11-1.15222056E+04 2.66678994E+00-1.00849652E+04    4
C2H5       8/ 4/ 4 THERMC   2H   5    0    0G   300.000  5000.000 1387.000    11
 5.88784390E+00 1.03076793E-02-3.46844396E-06 5.32499257E-10-3.06512651E-14    2
 1.15065499E+04-8.49651771E+00 1.32730217E+00 1.76656753E-02-6.14926558E-06    3
-3.01143466E-10 4.38617775E-13 1.34284028E+04 1.71789216E+01                   4
C2H4              G 1/00C  2 H  4    0    0 G   200.000  6000.00  1000.00      1
 3.99182724E+00 1.04833908E-02-3.71721342E-06 5.94628366E-10-3.53630386E-14    2
 4.26865851E+03-2.69081762E-01 3.95920063E+00-7.57051373E-03 5.70989993E-05    3
-6.91588352E-08 2.69884190E-11 5.08977598E+03 4.09730213E+00 6.31426266E+03    4
C2H3              ATCT/AC  2 H  3    0    0 G   200.000  6000.00  1000.00      1
 4.15026763E+00 7.54021341E-03-2.62997847E-06 4.15974048E-10-2.45407509E-14    2
 3.38566380E+04 1.72812235E+00 3.36377642E+00 2.65765722E-04 2.79620704E-05    3
-3.72986942E-08 1.51590176E-11 3.44749589E+04 7.91510092E+00 3.56701718E+04    4
C2H2              G 1/91C  2 H  2    0    0 G   200.000  6000.00  1000.00      1
 4.65878489E+00 4.88396667E-03-1.60828888E-06 2.46974544E-10-1.38605959E-14    2
 2.57594042E+04-3.99838194E+00 8.08679682E-01 2.33615762E-02-3.55172234E-05    3
 2.80152958E-08-8.50075165E-12 2.64289808E+04 1.39396761E+01 2.74459950E+04    4
C2H               T 5/10C  2 H  1    0    0 G   200.000  6000.00  1000.00      1
 3.66270248E+00 3.82492252E-03-1.36632500E-06 2.13455040E-10-1.23216848E-14    2
 6.71683790E+04 3.92205792E+00 2.89867676E+00 1.32988489E-02-2.80733327E-05    3
 2.89484755E-08-1.07502351E-11 6.70616050E+04 6.18547632E+00 6.83210436E+04    4
CH3CHO            L 8/88C  2 H  4 O   1   0 G   200.000  6000.00  1000.00      1
 0.54041108E+01 0.11723059E-01-0.42263137E-05 0.68372451E-09-0.40984863E-13    2
-0.22593122E+05-0.34807917E+01 0.47294595E+01-0.31932858E-02 0.47534921E-04    3
-0.57458611E-07 0.21931112E-10-0.21572878E+05 0.41030159E+01-0.19987949E+05    4
CH3CO             IU2/03C  2 H  3 O  1    0 G   200.000  6000.00  1000.00      1
 0.53137165E+01 0.91737793E-02-0.33220386E-05 0.53947456E-09-0.32452368E-13    2
-0.36450414E+04-0.16757558E+01 0.40358705E+01 0.87729487E-03 0.30710010E-04    3
-0.39247565E-07 0.15296869E-10-0.26820738E+04 0.78617682E+01-0.12388039E+04    4
CH2CHO            T03/10C  2 H  3 O  1    0 G   200.000  6000.00  1000.00      1
 6.53928338E+00 7.80238629E-03-2.76413612E-06 4.42098906E-10-2.62954290E-14    2
-1.18858659E+03-8.72091393E+00 2.79502600E+00 1.01099472E-02 1.61750645E-05    3
-3.10303145E-08 1.39436139E-11 1.62944975E+02 1.23646657E+01 1.53380440E+03    4
CH2CO                   H   2C   2O   1    0G   300.000  5000.000 1391.000    01
 6.60179400E+00 5.23168519E-03-1.79376283E-06 2.82183642E-10-1.65610107E-14    2
-8.61085819E+03-1.13932316E+01 1.65982341E+00 1.74426787E-02-1.35629541E-05    3
 5.53065784E-09-9.24027432E-13-6.95849922E+03 1.49168757E+01                   4
HCCO              T 4/09H  1 C  2 O  1    0 G   200.000  6000.00  1000.00      1
 5.91479333E+00 3.71408730E-03-1.30137010E-06 2.06473345E-10-1.21476759E-14    2
 1.93596301E+04-5.50567269E+00 1.87607969E+00 2.21205418E-02-3.58869325E-05    3
 3.05402541E-08-1.01281069E-11 2.01633840E+04 1.36968290E+01 2.14444387E+04    4
HCCOH             T12/09C  2 H  2 O  1    0 G   200.000  6000.00  1000.00      1
 6.37509678E+00 5.49429011E-03-1.88136576E-06 2.93803536E-10-1.71771901E-14    2
 8.93277676E+03-8.24498007E+00 2.05541154E+00 2.52003372E-02-3.80821654E-05    3
 3.09890632E-08-9.89799902E-12 9.76872113E+03 1.22271534E+01 1.12217316E+04    4
CH3CO3H    6/26/95 THERMC   2H   4O   3    0G   300.000  5000.000 1391.000    31
 1.25060485E+01 9.47789695E-03-3.30402246E-06 5.19630793E-10-3.04233568E-14    2
-4.59856703E+04-3.79195947E+01 2.24135876E+00 3.37963514E-02-2.53887482E-05    3
 9.67583587E-09-1.49266157E-12-4.24677831E+04 1.70668133E+01                   4
CH3CO3     4/ 3/ 0 THERMC   2H   3O   3    0G   300.000  5000.000 1391.000    21
 1.12522498E+01 8.33652672E-03-2.89014530E-06 4.52781734E-10-2.64354456E-14    2
-2.60238584E+04-2.96370457E+01 3.60373432E+00 2.70080341E-02-2.08293438E-05    3
 8.50541104E-09-1.43846110E-12-2.34205171E+04 1.12014914E+01                   4
CH3CO2     2/14/95 THERMC   2H   3O   2    0G   300.000  5000.000 1395.000    11
 8.54059736E+00 8.32951214E-03-2.84722010E-06 4.41927196E-10-2.56373394E-14    2
-2.97290678E+04-2.03883545E+01 1.37440768E+00 2.49115604E-02-1.74308894E-05    3
 6.24799508E-09-9.09516835E-13-2.72330150E+04 1.81405454E+01                   4
C2H5OH            L 8/88C  2 H  6 O  1    0 G   200.000  6000.00  1000.00      1
 0.65624365E+01 0.15204222E-01-0.53896795E-05 0.86225011E-09-0.51289787E-13    2
-0.31525621E+05-0.94730202E+01 0.48586957E+01-0.37401726E-02 0.69555378E-04    3
-0.88654796E-07 0.35168835E-10-0.29996132E+05 0.48018545E+01-0.28257829E+05    4
PC2H4OH           T12/01C  2 H  5 O  1    0 G   200.000  6000.00  1000.00      1
 7.02824536E+00 1.20037746E-02-4.21306455E-06 6.69471213E-10-3.96371893E-14    2
-5.92493321E+03-9.40355948E+00 4.47893092E+00 7.59782301E-03 2.81794908E-05    3
-4.26953487E-08 1.78878934E-11-4.71446256E+03 6.38921206E+00-2.86833500E+03    4
SC2H4OH           T10/04C  2 H  5 O  1    0 G   200.000  6000.00  1000.00      1
 6.35842302E+00 1.24356276E-02-4.33096839E-06 6.84530381E-10-4.03713238E-14    2
-9.37900432E+03-6.05106112E+00 4.22283250E+00 5.12174798E-03 3.48386522E-05    3
-4.91943637E-08 2.01183723E-11-8.20503939E+03 8.01675700E+00-6.49827831E+03    4
C2H5O             IU2/03C  2 H  5 O  1    0 G   200.000  6000.00  1000.00      1
 0.66889982E+01 0.13125676E-01-0.47038840E-05 0.75858552E-09-0.45413306E-13    2
-0.47457832E+04-0.96983755E+01 0.43074268E+01 0.64147205E-02 0.31139714E-04    3
-0.43314083E-07 0.17276184E-10-0.34027524E+04 0.59025837E+01-0.16357022E+04    4
O2C2H4OH   9/ 1/12 THERMC   2H   5O   3    0G   300.000  5000.000 1506.000    41
 1.27503881E+01 1.11514325E-02-3.83473891E-06 5.98155829E-10-3.48372108E-14    2
-2.52770876E+04-3.54317608E+01 7.04009800E+00 1.59564166E-02 2.21097416E-06    3
-7.05197355E-09 2.08266026E-12-2.24524432E+04-1.75361758E+00                   4
C2H5O2H    9/ 1/12      C   2H   6O   2    0G   300.000  5000.000 1390.000    31
 1.04823538E+01 1.34779879E-02-4.62179078E-06 7.18618519E-10-4.17307436E-14    2
-2.46578171E+04-2.84294243E+01 1.83755328E+00 3.38053586E-02-2.37548140E-05    3
 9.31974865E-09-1.58003428E-12-2.15814086E+04 1.80977584E+01                   4
C2H5O2     9/ 1/12      C   2H   5O   2    0G   300.000  5000.000 1389.000    21
 9.50282570E+00 1.20429839E-02-4.09491581E-06 6.33049241E-10-3.66133788E-14    2
-7.37069391E+03-2.21717130E+01 3.90351912E+00 2.22599212E-02-1.01610079E-05    3
 1.71709751E-09 1.88166738E-14-5.09654081E+03 8.98722750E+00                   4
C2H4O2H    9/ 1/12      C   2H   5O   2    0G   300.000  5000.000 1389.000    31
 1.00590614E+01 1.13378955E-02-3.89403387E-06 6.06090687E-10-3.52212353E-14    2
 4.24048653E+02-2.32086536E+01 2.75788364E+00 2.88271987E-02-2.08302264E-05    3
 8.47401397E-09-1.48617610E-12 3.00153893E+03 1.59921711E+01                   4
CH3CHO2H   9/ 1/12      C   2H   5O   2    0G   300.000  5000.000 1386.000    31
 9.94166406E+00 1.14384962E-02-3.92847407E-06 6.11402143E-10-3.55267132E-14    2
-2.02545876E+03-2.22163407E+01 4.16440687E+00 2.38795950E-02-1.46887446E-05    3
 5.18066666E-09-8.37968487E-13 1.87348817E+02 9.35429162E+00                   4
C2H4O1-2          L 8/88C  2 H  4 O  1    0 G   200.000  6000.00  1000.00      1
 0.54887641E+01 0.12046190E-01-0.43336931E-05 0.70028311E-09-0.41949088E-13    2
-0.91804251E+04-0.70799605E+01 0.37590532E+01-0.94412180E-02 0.80309721E-04    3
-0.10080788E-06 0.40039921E-10-0.75608143E+04 0.78497475E+01-0.63304657E+04    4
C2H3O1-2          A 1/05C  2 H  3 O  1    0 G   200.000  6000.00  1000.00      1
 5.60158035E+00 9.17613962E-03-3.28028902E-06 5.27903888E-10-3.15362241E-14    2
 1.71446252E+04-5.47228512E+00 3.58349017E+00-6.02275805E-03 6.32426867E-05    3
-8.18540707E-08 3.30444505E-11 1.85681353E+04 9.59725926E+00 1.97814471E+04    4
CH3COCH3          ATCT AC  3 H  6 O  1    0 G   200.000  6000.00  1000.00      1
 7.29796974E+00 1.75656913E-02-6.31678065E-06 1.02025553E-09-6.10903592E-14    2
-2.95368927E+04-1.27591704E+01 5.55638920E+00-2.83863547E-03 7.05722951E-05    3
-8.78130984E-08 3.40290951E-11-2.78325393E+04 2.31960221E+00-2.58360384E+04    4
CH3COCH2          A10/04C  3 H  5 O  1    0 G   200.000  6000.00  1000.00      1
 7.54410697E+00 1.43443222E-02-5.08381081E-06 8.13200521E-10-4.83673315E-14    2
-7.48672286E+03-1.14792587E+01 4.70187196E+00 5.51653762E-03 4.27505858E-05    3
-5.94680816E-08 2.40685378E-11-5.92845491E+03 7.12932590E+00-4.00985747E+03    4
CH3COCH2O2  2/14/95     C   3H   5O   3    0G   300.000  5000.000 1379.00     31
 1.27690342E+01 1.42554828E-02-4.92821461E-06 7.70448921E-10-4.49110534E-14    2
-2.34798669E+04-3.27155799E+01 5.95535468E+00 2.70255205E-02-1.37385031E-05    3
 3.53735851E-09-4.03922557E-13-2.06679464E+04 5.21436049E+00                   4
CH3COCH2O2H 2/14/95     C   3H   6O   3    0G   300.000  5000.000 1381.00     41
 1.52372810E+01 1.44114651E-02-5.01290009E-06 7.87071229E-10-4.60225784E-14    2
-4.27564444E+04-4.77383784E+01 4.94789761E+00 3.60474432E-02-2.21719933E-05    3
 6.98296874E-09-9.21269260E-13-3.88687178E+04 8.49926130E+00                   4
CH3COCH2O  4/ 3/ 0 THERMC   3H   5O   2    0G   300.000  5000.000 1370.000    21
 1.14637586E+01 1.32124342E-02-4.56580495E-06 7.13897538E-10-4.16281047E-14    2
-2.23833017E+04-3.15127868E+01 3.72927689E+00 2.63943697E-02-1.09796486E-05    3
 8.58185303E-10 3.39474590E-13-1.91551565E+04 1.18505335E+01                   4
C2H3OCH2                H  5 C  3 O  1      G     298.0    6000.0    1000.0    1
 1.00397568E+01 1.18952742E-02-4.13512716E-06 6.51590471E-10-3.83196617E-14    2
 7.27301530E+03-2.57171542E+01-1.44860882E+00 5.42514911E-02-7.45556749E-05    3
 6.03597706E-08-2.01938036E-11 1.01608402E+04 3.16318657E+01                   4
C2H3CHO                 H  4 C  3 O  1      G     298.0    6000.0    1000.0    1
 8.98562475E+00 1.11429887E-02-3.98457684E-06 6.39809682E-10-3.81229207E-14    2
-1.11606093E+04-2.33501850E+01-1.30819989E+00 4.86770250E-02-6.98543790E-05    3
 6.09330392E-08-2.17017624E-11-8.41778158E+03 2.84760680E+01                   4
C2H3CO            KPS12 C   3H   3O   1    0G   300.000  5000.000 1395.000    01
 8.86032735E+00 8.48985205E-03-2.90350080E-06 4.50763986E-10-2.61524281E-14    2
 7.73489171E+03-2.06978792E+01 1.65335195E+00 2.57402596E-02-1.89009911E-05    3
 7.29174972E-09-1.16083226E-12 1.02020654E+04 1.78705872E+01                   4
C3H5O                   H  5 C  3 O  1      G     298.0    6000.0    1000.0    1
 9.34720957E+00 1.30735257E-02-4.58398309E-06 7.26633413E-10-4.29140495E-14    2
 8.42259965E+03-2.23111344E+01-1.22904891E+00 5.10682935E-02-6.93185536E-05    3
 5.84958068E-08-2.04960267E-11 1.12279936E+04 3.09764754E+01                   4
C2H5CHO           T05/10C  3 H  6 O  1    0 G   200.000  6000.00  1000.00      1
 7.44085690E+00 1.77301764E-02-6.34081568E-06 1.02040803E-09-6.09461714E-14    2
-2.60055814E+04-1.44195446E+01 4.24529681E+00 6.68296706E-03 4.93337933E-05    3
-6.71986124E-08 2.67262347E-11-2.41473007E+04 6.90738560E+00-2.22688471E+04    4
C2H5CO            A10/04C  3 H  5 O  1    0 G   200.000  6000.00  1000.00      1
 6.52325448E+00 1.54211952E-02-5.50898157E-06 8.85889862E-10-5.28846399E-14    2
-7.19631634E+03-5.19862218E+00 6.25722402E+00-9.17612184E-03 7.61190493E-05    3
-9.05514997E-08 3.46198215E-11-5.91616484E+03 2.23330599E+00-3.94851891E+03    4
CH2CH2CHO               H  5 C  3 O  1      G     298.0    6000.0    1000.0    1
 8.85691307E+00 1.30156260E-02-4.55093768E-06 7.19909372E-10-4.24513072E-14    2
-1.80261247E+02-1.77053560E+01 2.23085078E+00 3.51044754E-02-4.40998043E-05    3
 4.00355717E-08-1.52720345E-11 1.80133296E+03 1.64536197E+01                   4
CH3CHCHO   8/10/ 4 THERMC   3H   5O   1    0G   300.000  5000.000 1253.000    21
 8.27772090E+00 1.95687188E-02-8.47575089E-06 1.53249728E-09-9.86441542E-14    2
-8.34456062E+03-2.17652483E+01-2.72811212E+00 3.80354483E-02-1.96782132E-05    3
 5.09554570E-09-7.28789092E-13-3.51122739E+03 4.04496677E+01                   4
CH3OCH3    1/20/11      C   2H   6O   1    0G   300.000  5000.000 1367.000    21
 7.36358679E+00 1.38910153E-02-4.74083257E-06 7.34874498E-10-4.25867578E-14    2
-2.61148074E+04-1.61332876E+01 2.41860337E+00 1.87279640E-02-1.40894592E-06    3
-4.28367822E-09 1.36818123E-12-2.36771735E+04 1.28877967E+01                   4
CH3OCH2    1/20/11      C   2H   5O   1    0G   300.000  5000.000 1389.000    21
 6.73134670E+00 1.18022530E-02-4.00104434E-06 6.17227325E-10-3.56435023E-14    2
-3.34933412E+03-9.40782513E+00 2.19172957E+00 1.90390966E-02-6.81450700E-06    3
 8.63577609E-11 3.23902492E-13-1.38948253E+03 1.62440756E+01                   4
CH3OCH2O2  1/20/11      C   2H   5O   3    0G   300.000  5000.000 1399.000    31
 1.22024149E+01 1.19225104E-02-4.06624713E-06 6.30079576E-10-3.65065312E-14    2
-2.40327175E+04-3.38665462E+01 1.72101041E+00 3.78155492E-02-2.89668870E-05    3
 1.16796117E-08-1.93234479E-12-2.05308597E+04 2.19296296E+01                   4
CH2OCH2O2H 1/20/11      C   2H   5O   3    0G   300.000  5000.000 1419.000    41
 1.51031233E+01 9.18263324E-03-3.15895361E-06 4.92789411E-10-2.87001298E-14    2
-1.96611854E+04-4.85172618E+01 9.08332173E-01 4.47997444E-02-3.69441578E-05    3
 1.48366604E-08-2.32279459E-12-1.50992319E+04 2.66419885E+01                   4
CH3OCH2O2H 1/20/11      C   2H   6O   3    0G   300.000  5000.000 1402.000    41
 1.46617126E+01 1.20544674E-02-4.13604704E-06 6.43721637E-10-3.74188832E-14    2
-4.18896186E+04-4.81293252E+01 7.37369081E-01 4.67410003E-02-3.73051936E-05    3
 1.50735309E-08-2.43781978E-12-3.73260287E+04 2.57932851E+01                   4
CH3OCH2O   2/ 9/96 THERMC   2H   5O   2    0G   300.000  5000.000 2012.000    21
 8.60261845E+00 1.35772195E-02-4.84661602E-06 7.77766193E-10-4.62633624E-14    2
-2.13762444E+04-1.75775023E+01 3.25889339E+00 2.22146359E-02-7.78556340E-06    3
-2.41484158E-10 4.51914496E-13-1.92377212E+04 1.23680069E+01                   4
O2CH2OCH2O2H 1/20/11    C   2H   5O   5    0G   300.000  5000.000 1411.000    51
 1.96207800E+01 9.96131702E-03-3.41480475E-06 5.31364852E-10-3.08902100E-14    2
-3.98679641E+04-6.72721405E+01-1.22579809E-01 6.64376755E-02-6.55340609E-05    3
 3.13441786E-08-5.79042960E-12-3.41530358E+04 3.49112501E+01                   4
HO2CH2OCHO 1/20/11      C   2H   4O   4    0G   300.000  5000.000 1428.000    41
 1.78528337E+01 7.54042388E-03-2.74895624E-06 4.45343367E-10-2.66154007E-14    2
-6.41380252E+04-6.47357373E+01 5.15432996E-01 4.76081860E-02-3.63877925E-05    3
 1.24225089E-08-1.50813145E-12-5.82730214E+04 2.81992694E+01                   4
OCH2OCHO   1/20/11      C   2H   3O   3    0G   300.000  5000.000 1426.000    21
 1.24378042E+01 7.82259106E-03-2.82874305E-06 4.55808935E-10-2.71391601E-14    2
-4.44526361E+04-3.85337353E+01 3.92797655E+00 1.85731220E-02-4.14656828E-07    3
-6.94060480E-09 2.32311215E-12-4.07070844E+04 1.02048630E+01                   4
HOCH2OCO   8/31/99 THERMC   2H   3O   3    0G   300.000  5000.000 1603.000    31
 1.13737391E+01 8.17663898E-03-2.92034021E-06 4.66695616E-10-2.76276823E-14    2
-4.65575743E+04-2.86035265E+01 6.08180801E+00 1.28768359E-02 2.04419418E-06    3
-6.10154921E-09 1.79820559E-12-4.39526183E+04 2.54054449E+00                   4
CH3OCHO           T 6/08C  2 H  4 O  2    0 G   200.000  6000.00  1000.00      1
 6.33360880E+00 1.34851485E-02-4.84305805E-06 7.81719241E-10-4.67917447E-14    2
-4.68316521E+04-6.91542601E+00 5.96757028E+00-9.38085425E-03 7.07648417E-05    3
-8.29932227E-08 3.13522917E-11-4.55713267E+04 7.50341113E-01-4.37330508E+04    4
CH3OCO     5/ 8/ 3 THERMC   2H   3O   2    0G   300.000  5000.000 1601.000    21
 9.73659803E+00 7.42432713E-03-2.65641779E-06 4.25031143E-10-2.51824924E-14    2
-2.36015721E+04-2.36353471E+01 4.16215406E+00 1.38037511E-02-3.08486109E-07    3
-4.56430814E-09 1.46909632E-12-2.10130301E+04 8.64301044E+00                   4
CH2OCHO    4/15/ 8 THERMC   2H   3O   2    0G   300.000  5000.000 1442.000    21
 1.00960096E+01 7.19887066E-03-2.59813465E-06 4.18110812E-10-2.48723387E-14    2
-2.36389018E+04-2.71144175E+01 2.31031671E+00 1.80474065E-02-2.71519637E-06    3
-4.60918579E-09 1.70037078E-12-2.02910878E+04 1.71549722E+01                   4
HE                G 5/97HE 1    0    0    0 G   200.000  6000.00  1000.00      1
 2.50000000E+00 0.00000000E+00 0.00000000E+00 0.00000000E+00 0.00000000E+00    2
-7.45375000E+02 9.28723974E-01 2.50000000E+00 0.00000000E+00 0.00000000E+00    3
 0.00000000E+00 0.00000000E+00-7.45375000E+02 9.28723974E-01 0.00000000E+00    4
C3H8              G 2/00C  3 H  8    0    0 G   200.000  6000.00  1000.00      1
 6.66919760E+00 2.06108751E-02-7.36512349E-06 1.18434262E-09-7.06914630E-14    2
-1.62754066E+04-1.31943379E+01 4.21093013E+00 1.70886504E-03 7.06530164E-05    3
-9.20060565E-08 3.64618453E-11-1.43810883E+04 5.61004451E+00-1.25900384E+04    4
NC3H7             A 5/05C  3 H  7    0    0 G   200.000  6000.00  1000.00      1
 6.49636579E+00 1.77337992E-02-6.24898046E-06 9.95389495E-10-5.90199770E-14    2
 8.85973885E+03-8.56389710E+00 4.08211458E+00 5.23240341E-03 5.13554466E-05    3
-6.99343598E-08 2.81819493E-11 1.04074558E+04 8.39534919E+00 1.21859256E+04    4
IC3H7             A 5/05C  3 H  7    0    0 G   200.000  6000.00  1000.00      1
 5.30597255E+00 1.89854588E-02-6.74315384E-06 1.07993730E-09-6.42785036E-14    2
 7.78748910E+03-2.23233935E+00 5.47421257E+00-8.42536682E-03 8.04607759E-05    3
-9.49287824E-08 3.59830971E-11 9.04939013E+03 3.40542323E+00 1.08473019E+04    4
C3H6              G 2/00C  3 H  6    0    0 G   200.000  6000.00  1000.00      1
 6.03870234E+00 1.62963931E-02-5.82130800E-06 9.35936829E-10-5.58603143E-14    2
-7.41715057E+02-8.43825992E+00 3.83464468E+00 3.29078952E-03 5.05228001E-05    3
-6.66251176E-08 2.63707473E-11 7.88717123E+02 7.53408013E+00 2.40543339E+03    4
!C3H5-A            PD5/98C   3H   5    0    0G   300.000  3000.00  1000.00      1
! 0.65007877E+01 0.14324731E-01-0.56781632E-05 0.11080801E-08-0.90363887E-13    2
! 0.17482449E+05-0.11243050E+02 0.13631835E+01 0.19813821E-01 0.12497060E-04    3
!-0.33355555E-07 0.15846571E-10 0.19245629E+05 0.17173214E+02                   4
C3H5-T            PD5/98C   3H   5    0    0G   300.000  3000.00  1000.00      1
 0.54255528E+01 0.15511072E-01-0.56678350E-05 0.79224388E-09-0.16878034E-13    2
 0.27843027E+05-0.33527184E+01 0.17329209E+01 0.22394620E-01-0.51490611E-05    3
-0.67596466E-08 0.38253211E-11 0.29040498E+05 0.16568878E+02                   4
C3H5-S            PD5/98C   3H   5    0    0G   300.000  3000.00  1000.00      1
 0.53725281E+01 0.15780509E-01-0.59922850E-05 0.93089664E-09-0.36550966E-13    2
 0.29614760E+05-0.34186478E+01 0.91372931E+00 0.26432343E-01-0.11758950E-04    3
-0.23035678E-08 0.27715488E-11 0.30916867E+05 0.19989269E+02                   4
C3H4-A            L 8/89C  3 H  4    0    0 G   200.000  6000.00  1000.00      1
 0.63168722E+01 0.11133728E-01-0.39629378E-05 0.63564238E-09-0.37875540E-13    2
 0.20117495E+05-0.10995766E+02 0.26130445E+01 0.12122575E-01 0.18539880E-04    3
-0.34525149E-07 0.15335079E-10 0.21541567E+05 0.10226139E+02 0.22962267E+05    4
C3H4-P            T 2/90H  4 C  3    0    0 G   200.000  6000.00  1000.00      1
 0.60252400E+01 0.11336542E-01-0.40223391E-05 0.64376063E-09-0.38299635E-13    2
 0.19620942E+05-0.86043785E+01 0.26803869E+01 0.15799651E-01 0.25070596E-05    3
-0.13657623E-07 0.66154285E-11 0.20802374E+05 0.98769351E+01 0.22302059E+05    4
HCCCHCCH               0C   5H   3    0    0G   200.000  5000.000 1000.00    0 1
 0.10313636E+02 0.10278554E-01-0.37086568E-05 0.60568664E-09-0.36721455E-13    2
 0.65859508E+05-0.26380088E+02 0.10442368E+01 0.44574721E-01-0.50980758E-04    3
 0.29338989E-07-0.65246891E-11 0.67852460E+05 0.19034765E+02                   4
C4H5C2H                0C   6H   6    0    0G   200.000  5000.000 1100.00    0 1
 0.13903605E+02 0.17453182E-01-0.63026581E-05 0.10316520E-08-0.63440931E-13    2
 0.35975470E+05-0.47671401E+02-0.23220260E+00 0.54092928E-01-0.36134322E-04    3
 0.69104632E-08 0.13734168E-11 0.39978520E+05 0.25932864E+02                   4
FULVENE                0C   6H   6    0    0G   200.000  5000.000 1000.00    0 1
 0.11103525E+02 0.20600685E-01-0.75302224E-05 0.12388695E-08-0.75415976E-13    2
 0.20361843E+05-0.36665197E+02-0.71813191E+00 0.37934312E-01 0.11398837E-04    3
-0.41333503E-07 0.18055927E-10 0.24223825E+05 0.27855714E+02                   4
CHCCH2CH2CHCH2          C   6H   8          G   298.000  3000.000 1000.00      1
 6.73656828E+00 3.59801214E-02-1.79442697E-05 4.36251971E-09-4.18063104E-13    2
 2.66969542E+04-5.89162957E+00 6.81481260E-01 5.74228263E-02-4.59418624E-05    3
 2.02499383E-08-3.69550697E-12 2.80468538E+04 2.40150759E+01                   4
CH2CCHCH2CHCH2          C   6H   8          G   298.000  3000.000 1000.00      1
 6.12935228E+00 3.64294776E-02-1.79425649E-05 4.29189667E-09-4.04087462E-13    2
 2.64952935E+04-1.70336741E+00 3.40906598E+00 3.94865090E-02-1.07919414E-05    3
-8.29929939E-09 4.69973999E-12 2.74305565E+04 1.33764700E+01                   4
C3H3              T 7/11C  3 H  3    0    0 G   200.000  6000.00  1000.000     1
 7.14221719E+00 7.61902211E-03-2.67460030E-06 4.24914904E-10-2.51475443E-14    2
 3.95709594E+04-1.25848690E+01 1.35110873E+00 3.27411291E-02-4.73827407E-05    3
 3.76310220E-08-1.18541128E-11 4.07679941E+04 1.52058598E+01 4.22762135E+04    4
C3H3O      1/31/13      C   3H   3O   1    0G   300.000  5000.000 1539.000    21
 1.53343473E+01 3.37165935E-03-1.47376680E-06 2.68145680E-10-1.73488725E-14    2
 2.24265932E+04-6.26451420E+01-1.26339760E+00 9.87046868E-03 3.01369100E-05    3
-3.05869836E-08 7.86111517E-12 3.15351916E+04 3.81681389E+01                   4
C3H3O2H    1/31/13      C   3H   4O   2    0G   300.000  5000.000 1385.000    31
 1.38152174E+01 8.62174763E-03-3.06710006E-06 4.88874247E-10-2.88888385E-14    2
 6.29182941E+03-4.39151257E+01 1.09787313E+00 4.22717882E-02-3.83969355E-05    3
 1.77405069E-08-3.27674312E-12 1.03592314E+04 2.30651783E+01                   4
C2HCHO     1/31/13      C   3H   2O   1    0G   300.000  5000.000 2012.000    11
 7.99952054E+00 7.07825497E-03-2.63086819E-06 4.33073185E-10-2.62003284E-14    2
 8.71863156E+03-1.57226237E+01 4.20776611E+00 1.34382727E-02-5.15442099E-06    3
-2.24570818E-11 2.74111284E-13 1.02117375E+04 5.43871873E+00                   4
C3H2              T12/00C  3 H  2    0    0 G   200.000  6000.00  1000.00      1
 6.67324762E+00 5.57728845E-03-1.99180164E-06 3.20289156E-10-1.91216272E-14    2
 7.57571184E+04-9.72894405E+00 2.43417332E+00 1.73013063E-02-1.18294047E-05    3
 1.02756396E-09 1.62626314E-12 7.69074892E+04 1.21012230E+01 7.83005132E+04    4
C3H2(S)                0C   3H   2    0    0G   200.000  5000.000  900.00    0 1
 0.77642570E+01 0.47112774E-02-0.16170637E-05 0.25472406E-09-0.15038572E-13    2
 0.66849672E+05-0.15098549E+02 0.52976482E+01 0.16987466E-01-0.24266517E-04    3
 0.18653681E-07-0.55763001E-11 0.67240466E+05-0.37540041E+01                   4
C3H2C                  0C   3H   2    0    0G   200.000  5000.000 1500.00    0 1
 0.65632680E+01 0.52363256E-02-0.17544830E-05 0.26866106E-09-0.15428509E-13    2
 0.56514618E+05-0.12000607E+02 0.11295888E+01 0.17287401E-01-0.11366823E-04    3
 0.34569296E-08-0.36615951E-12 0.58419080E+05 0.17331448E+02                   4
H2CCC(S)               0C   3H   2    0    0G   200.000  5000.000 1500.00    0 1
 0.64888762E+01 0.53112789E-02-0.17809490E-05 0.27252642E-09-0.15619590E-13    2
 0.63661864E+05-0.10064283E+02 0.37229726E+01 0.92589854E-02-0.23006191E-05    3
-0.10200808E-08 0.45374357E-12 0.64877289E+05 0.56865936E+01                   4
C3H6OOH1-3 9/ 1/12      C   3H   7O   2    0G   300.000  5000.000 1401.000    41
 1.39130757E+01 1.40218463E-02-4.55921149E-06 6.84182417E-10-3.87696213E-14    2
-3.65650518E+03-4.21532559E+01 1.74271107E+00 4.53733504E-02-3.57580373E-05    3
 1.48540053E-08-2.49981756E-12 2.32580844E+02 2.20973041E+01                   4
C3H6OOH1-2 9/ 1/12      C   3H   7O   2    0G   300.000  5000.000 1387.000    41
 1.38088686E+01 1.43845650E-02-4.74440961E-06 7.19308280E-10-4.10654123E-14    2
-5.14352831E+03-4.20210765E+01 2.83631132E+00 3.88229894E-02-2.47944364E-05    3
 7.85644898E-09-9.58634300E-13-1.26002528E+03 1.72549973E+01                   4
C3H6OOH2-1 9/ 1/12      C   3H   7O   2    0G   300.000  5000.000 1393.000    41
 1.36645362E+01 1.54329764E-02-5.29285952E-06 8.23001262E-10-4.77931121E-14    2
-5.58295862E+03-4.28758364E+01 2.38465746E+00 4.42928555E-02-3.50977087E-05    3
 1.53695144E-08-2.81167824E-12-1.80979612E+03 1.69923285E+01                   4
C3H6OOH2-2 9/ 1/12      C   3H   7O   2    0G   300.000  5000.000 1387.000    41
 1.28195023E+01 1.60998199E-02-5.51073827E-06 8.55673475E-10-4.96391225E-14    2
-8.96332407E+03-3.66195515E+01 5.31236076E+00 3.16261247E-02-1.81191476E-05    3
 5.81572618E-09-8.62108993E-13-6.02627337E+03 4.62683594E+00                   4
C3H6OOH1-3O2 9/ 1/12    C   3H   7O   4    0G   300.000  5000.000 1416.000    51
 1.81661664E+01 1.47644887E-02-4.74842743E-06 7.06972467E-10-3.98305587E-14    2
-2.26256376E+04-5.93719393E+01 5.56933350E+00 4.68523421E-02-3.58917784E-05    3
 1.43314525E-08-2.29776083E-12-1.86065694E+04 7.18655005E+00                   4
C3H6OOH1-2O2 9/ 1/12    C   3H   7O   4    0G   300.000  5000.000 1404.000    51
 1.91044980E+01 1.44076100E-02-4.72127814E-06 7.12631642E-10-4.05578490E-14    2
-2.50270510E+04-6.63747978E+01 3.99085043E+00 5.31865338E-02-4.28597948E-05    3
 1.77187019E-08-2.92768695E-12-2.02143526E+04 1.34150719E+01                   4
C3H6OOH2-1O2 9/ 1/12    C   3H   7O   4    0G   300.000  5000.000 1404.000    51
 1.91044980E+01 1.44076100E-02-4.72127814E-06 7.12631642E-10-4.05578490E-14    2
-2.50270510E+04-6.63747978E+01 3.99085043E+00 5.31865338E-02-4.28597948E-05    3
 1.77187019E-08-2.92768695E-12-2.02143526E+04 1.34150719E+01                   4
NC3H7O            T07/10C  3 H  7 O  1    0 G   200.000  6000.00  1000.00      1
 8.38041157E+00 1.95206120E-02-6.97374143E-06 1.12144919E-09-6.69467831E-14    2
-8.48625211E+03-1.89916219E+01 4.21934640E+00 7.38556641E-03 6.02825529E-05    3
-8.38680247E-08 3.39623435E-11-6.23491852E+03 8.08139850E+00-4.26576768E+03    4
IC3H7O     9/ 1/12      C   3H   7O   1    0G   300.000  5000.000 1386.000    21
 1.14627518E+01 1.51011907E-02-5.07470532E-06 7.78736627E-10-4.48206286E-14    2
-1.13388060E+04-3.60564653E+01 1.69886473E+00 3.63643211E-02-2.24587302E-05    3
 7.15111944E-09-9.33278403E-13-7.77098005E+03 1.69680075E+01                   4
NC3H7O2H   9/ 1/12      C   3H   8O   2    0G   300.000  5000.000 1394.000    41
 1.46883407E+01 1.60212483E-02-5.27531221E-06 7.98877253E-10-4.55711618E-14    2
-2.90318646E+04-4.95529916E+01 9.13626931E-01 4.89566251E-02-3.51850148E-05    3
 1.30546796E-08-1.95621807E-12-2.43818102E+04 2.40611651E+01                   4
NC3H7O2    9/ 1/12      C   3H   7O   2    0G   300.000  5000.000 1500.000    31
 1.36927178E+01 1.46801304E-02-4.79793976E-06 7.22768575E-10-4.10732852E-14    2
-1.17561732E+04-4.32476343E+01 3.13948561E+00 3.66456006E-02-2.03703424E-05    3
 4.70670546E-09-1.99573208E-13-7.91997431E+03 1.42198984E+01                   4
IC3H7O2H   9/ 1/12      C   3H   8O   2    0G   300.000  5000.000 1393.000    41
 1.40855241E+01 1.75805904E-02-6.02432523E-06 9.36214739E-10-5.43465682E-14    2
-3.06618857E+04-4.81005453E+01 1.47731961E+00 4.92440994E-02-3.79913951E-05    3
 1.61970607E-08-2.90125059E-12-2.63956602E+04 1.90105627E+01                   4
IC3H7O2    9/ 1/12      C   3H   7O   2    0G   300.000  5000.000 1395.000    31
 1.33991937E+01 1.58889581E-02-5.40791162E-06 8.36616758E-10-4.84119240E-14    2
-1.34911944E+04-4.35329618E+01 3.42416052E+00 3.84321103E-02-2.50950244E-05    3
 8.80154103E-09-1.31154059E-12-9.90211798E+03 1.03892668E+01                   4
C3H6O1-3          A11/04C  3 H  6 O  1    0 G   200.000  6000.00  1000.00      1
 6.80716906E+00 1.88824545E-02-6.79082475E-06 1.09713919E-09-6.57154952E-14    2
-1.36547629E+04-1.35382154E+01 5.15283752E+00-1.86401716E-02 1.29980652E-04    3
-1.58629974E-07 6.20668783E-11-1.13243512E+04 4.73561224E+00-9.75233898E+03    4
C3H6O1-2          A01/05C  3 H  6 O  1    0 G   200.000  6000.00  1000.00      1
 8.01491079E+00 1.73919953E-02-6.26027968E-06 1.01188256E-09-6.06239111E-14    2
-1.51980838E+04-1.88279964E+01 3.42806676E+00 6.25176642E-03 6.13196311E-05    3
-8.60387185E-08 3.51371393E-11-1.28446646E+04 1.04244994E+01-1.11564001E+04    4
C3KET12    7/19/ 0 THERMC   3H   6O   3    0G   300.000  5000.000 1388.000    41
 1.70756225E+01 1.31013491E-02-4.61949408E-06 7.31991329E-10-4.30788679E-14    2
-4.17008637E+04-5.95778952E+01 1.10507238E+00 5.27396706E-02-4.31805774E-05    3
 1.81618292E-08-3.10535568E-12-3.63627536E+04 2.54111636E+01                   4
C3KET13    7/19/ 0 THERMC   3H   6O   3    0G   300.000  5000.000 1379.000    41
 1.58927479E+01 1.40990923E-02-4.96118851E-06 7.84992198E-10-4.61488928E-14    2
-3.93774829E+04-5.26049341E+01 3.55241022E+00 4.18720270E-02-2.94550370E-05    3
 1.09982900E-08-1.75045977E-12-3.48902671E+04 1.42082894E+01                   4
C3KET21    7/19/ 0 THERMC   3H   6O   3    0G   300.000  5000.000 1371.000    41
 1.56377776E+01 1.44059342E-02-5.08808082E-06 8.07076119E-10-4.75295650E-14    2
-4.30657975E+04-5.13105869E+01 4.55686367E+00 3.57076837E-02-1.94712054E-05    3
 4.70695431E-09-3.69753807E-13-3.86710975E+04 9.97761694E+00                   4
C3H51-2,3OOH 8/26/3 THRMC   3H   7O   4    0G   300.000  5000.000 1386.000    61
 2.12378169E+01 1.39519596E-02-4.94539222E-06 7.86381389E-10-4.63925564E-14    2
-1.92864584E+04-7.69636561E+01 2.55619708E+00 6.13504487E-02-5.23205391E-05    3
 2.28208029E-08-4.02231508E-12-1.31353414E+04 2.21043799E+01                   4
C3H52-1,3OOH 8/26/3 THRMC   3H   7O   4    0G   300.000  5000.000 1379.000    61
 2.02817964E+01 1.48155431E-02-5.25503386E-06 8.35963453E-10-4.93308915E-14    2
-1.80085066E+04-7.22688262E+01 4.12253742E+00 5.19553611E-02-3.83733727E-05    3
 1.45851637E-08-2.29820536E-12-1.22759164E+04 1.48367359E+01                   4
C3H6OH1-2  9/ 1/12      C   3H   7O   1    0G   300.000  5000.000 1395.000    31
 1.00338281E+01 1.60227373E-02-5.41658448E-06 8.34191172E-10-4.81215988E-14    2
-1.27912397E+04-2.39034395E+01 5.05207596E-01 3.63869988E-02-2.15530901E-05    3
 6.45584786E-09-7.71267046E-13-9.26980840E+03 2.79804349E+01                   4
HOC3H6O2   9/ 1/12      C   3H   7O   3    0G   300.000  5000.000 1407.000    41
 1.56948113E+01 1.57703692E-02-5.30501726E-06 8.14307835E-10-4.68666193E-14    2
-3.24540840E+04-5.06084117E+01 2.84960487E+00 4.77244552E-02-3.60392974E-05    3
 1.43479922E-08-2.33507634E-12-2.82106103E+04 1.76478537E+01                   4
CH3CHCO   03/03/95 THERMC   3H   4O   1    0G   300.000  5000.000 1400.00     41
 1.00219123E+01 9.56966300E-03-3.26221644E-06 5.05231706E-10-2.92593257E-14    2
-1.42482738E+04-2.77829973E+01 1.48380119E+00 3.22203013E-02-2.70250033E-05    3
 1.20499164E-08-2.18365931E-12-1.15276540E+04 1.71552068E+01                   4
AC3H5OOH    GOLDSMITH   C   3H   6O   2    0G   298.0    6000.0   1000.000    31
 1.20838649E+01 1.47946591E-02-5.13212591E-06 8.07504999E-10-4.74394983E-14    2
-1.02184463E+04-3.36434791E+01 3.18124993E+00 4.35233041E-02-5.16277353E-05    3
 4.32011427E-08-1.57714983E-11-7.63521503E+03 1.21725683E+01                   4
AC4H7OOH   6/17/13 THERMC   4H   8O   2    0G   300.000  5000.000 1395.000    41
 1.47661443E+01 2.12235231E-02-7.09403390E-06 1.08423759E-09-6.22145708E-14    2
-1.35617411E+04-4.77449138E+01 1.33470633E+00 5.27831440E-02-3.58861360E-05    3
 1.32495013E-08-2.06619289E-12-8.87891782E+03 2.43857336E+01                   4
C2H3OOH    4/18/ 8 THERMC   2H   4O   2    0G   300.000  5000.000 1397.000    21
 1.15749951E+01 8.09909174E-03-2.81808668E-06 4.42697954E-10-2.58998042E-14    2
-8.84852664E+03-3.43859117E+01 1.35644398E+00 3.37002447E-02-2.75988500E-05    3
 1.14222854E-08-1.89488886E-12-5.49996692E+03 1.98354466E+01                   4
C4H10      9/ 1/12      C   4H  10    0    0G   300.000  5000.000 1389.000    31
 1.25231536E+01 2.18666638E-02-7.50125881E-06 1.16671087E-09-6.77696640E-14    2
-2.18475689E+04-4.46643459E+01-4.02516492E-01 4.79826446E-02-2.65875714E-05    3
 7.07078402E-09-6.98493372E-13-1.68794837E+04 2.63198718E+01                   4
PC4H9      9/ 1/12      C   4H   9    0    0G   300.000  5000.000 1393.000    31
 1.18227273E+01 1.97584602E-02-6.73845199E-06 1.04383408E-09-6.04576130E-14    2
 3.50333683E+03-3.69846129E+01 3.50939027E-01 4.47616979E-02-2.76331489E-05    3
 9.10558432E-09-1.28318459E-12 7.74508072E+03 2.53924028E+01                   4
SC4H9      9/ 1/12      C   4H   9    0    0G   300.000  5000.000 1388.000    31
 1.11370287E+01 2.04038703E-02-6.97571297E-06 1.08244679E-09-6.27714790E-14    2
 1.95591491E+03-3.30856128E+01 6.23603962E-01 3.99289701E-02-1.89596886E-05    3
 3.45938210E-09-2.39235619E-14 6.17688777E+03 2.52737918E+01                   4
C4H8-1            T05/09C  4 H  8    0    0 G   200.000  6000.00  1000.00      1
 7.86795262E+00 2.24448843E-02-8.07705438E-06 1.30179988E-09-7.77958472E-14    2
-4.23853340E+03-1.65662549E+01 5.13226136E+00 5.33862838E-03 6.02928960E-05    3
-7.60364685E-08 2.87324693E-11-2.16718358E+03 3.82936810E+00-3.72842176E+00    4
C4H8-2            T 5/09C  4 H  8    0    0 G   200.000  6000.00  1000.00      1
 7.89114667E+00 2.24970532E-02-8.12143779E-06 1.31273568E-09-7.84451632E-14    2
-5.51643171E+03-1.76436027E+01 5.57278967E+00 3.76541017E-03 6.52226708E-05    3
-8.30909522E-08 3.20311342E-11-3.60128327E+03 5.37796708E-01-1.34523863E+03    4
C4H71-1           T05/04C  4 H  7    0    0 G   200.000  6000.00  1000.00      1
 8.15646382E+00 1.90308835E-02-6.73262214E-06 1.07333098E-09-6.36886441E-14    2
 2.55826427E+04-1.61428872E+01 4.19857522E+00 1.19616999E-02 4.23864923E-05    3
-6.30299109E-08 2.59475110E-11 2.75256555E+04 8.57181248E+00 2.95712937E+04    4
C4H71-2           T05/04C  4 H  7    0    0 G   200.000  6000.00  1000.00      1
 8.16688868E+00 1.95680375E-02-6.95694878E-06 1.11504166E-09-6.64079384E-14    2
 2.37537003E+04-1.77041242E+01 3.77145965E+00 1.46544157E-02 3.70080802E-05    3
-5.72714455E-08 2.36641011E-11 2.58014506E+04 9.11906641E+00 2.78022108E+04    4
!C4H71-3           T05/04C  4 H  7    0    0 G   200.000  6000.00  1000.00      1
! 8.08107449E+00 1.95526544E-02-6.93149115E-06 1.10889183E-09-6.59584410E-14    2
! 1.22822959E+04-1.67137903E+01 4.54746808E+00 4.63771460E-03 6.61340221E-05    3
!-8.97456502E-08 3.61716165E-11 1.43843217E+04 7.30313471E+00 1.63702936E+04    4
!C4H71-4           T05/04C  4 H  7    0    0 G   200.000  6000.00  1000.00      1
! 8.49073768E+00 1.91056974E-02-6.74370664E-06 1.07343267E-09-6.36251837E-14    2
! 2.04659294E+04-1.74555814E+01 5.07355313E+00 5.27619329E-03 6.23441322E-05    3
!-8.54203458E-08 3.45890031E-11 2.24615054E+04 5.60318035E+00 2.46070249E+04    4
C4H72-2           T05/04C  4 H  7    0    0 G   200.000  6000.00  1000.00      1
 7.26612168E+00 1.99858497E-02-7.12030976E-06 1.14276142E-09-6.81206632E-14    2
 2.31915554E+04-1.09941637E+01 7.61389036E+00-9.06922602E-03 8.28486476E-05    3
-9.61203624E-08 3.59333528E-11 2.44971584E+04-5.90519467E+00 2.69231159E+04    4
C4H6              H6W/94C   4H   6    0    0G   300.000  3000.00  1000.00      1
 0.88673134E+01 0.14918670E-01-0.31548716E-05-0.41841330E-09 0.15761258E-12    2
 0.91338516E+04-0.23328171E+02 0.11284465E+00 0.34369022E-01-0.11107392E-04    3
-0.92106660E-08 0.62065179E-11 0.11802270E+05 0.23089996E+02                   4
PC4H9O2H   9/ 1/12      C   4H  10O   2    0G   300.000  5000.000 1410.000    51
 1.85422067E+01 1.95532704E-02-6.40903366E-06 9.67561826E-10-5.50744230E-14    2
-3.33659478E+04-6.89574879E+01 1.00788926E-01 6.35127410E-02-4.55348612E-05    3
 1.63427400E-08-2.29549654E-12-2.71975592E+04 2.95249361E+01                   4
PC4H9O2    9/ 1/12      C   4H   9O   2    0G   300.000  5000.000 1663.000    41
 1.58558021E+01 2.04563545E-02-6.93230110E-06 1.07504998E-09-6.24729238E-14    2
-1.51651087E+04-5.27319441E+01 2.16957521E+00 5.22744687E-02-3.32954958E-05    3
 1.03030945E-08-1.20770740E-12-1.07180659E+04 2.03541558E+01                   4
SC4H9O2H   9/ 1/12      C   4H  10O   2    0G   300.000  5000.000 1395.000    51
 1.85276559E+01 1.96998004E-02-6.48703965E-06 9.82426308E-10-5.60434220E-14    2
-3.51152892E+04-6.98322937E+01 4.05944553E-01 6.48970390E-02-4.98857846E-05    3
 2.00008685E-08-3.25194364E-12-2.91704448E+04 2.63739532E+01                   4
SC4H9O2    9/ 1/12      C   4H   9O   2    0G   300.000  5000.000 1408.000    41
 1.71094567E+01 1.90236957E-02-6.29508198E-06 9.55825976E-10-5.46024443E-14    2
-1.76672012E+04-6.11399832E+01 2.68574393E+00 5.26273779E-02-3.56094836E-05    3
 1.22899616E-08-1.68623273E-12-1.27229421E+04 1.62316995E+01                   4
PC4H9O     8/ 9/ 4 THERMC   4H   9O   1    0G   300.000  5000.000 1403.000    31
 1.49315588E+01 1.95927054E-02-6.66958265E-06 1.03222635E-09-5.97583630E-14    2
-1.46178979E+04-5.25561919E+01-4.99964924E-01 5.37157310E-02-3.44426650E-05    3
 1.08145957E-08-1.29600044E-12-9.11644218E+03 3.09183423E+01                   4
SC4H9O     8/ 9/ 4 THERMC   4H   9O   1    0G   300.000  5000.000 1679.000    31
 1.43323395E+01 2.04542365E-02-7.12271896E-06 1.12545447E-09-6.62697853E-14    2
-1.60006806E+04-5.02030895E+01-4.09000900E-01 5.38573427E-02-3.39105695E-05    3
 1.01023834E-08-1.11268025E-12-1.11109627E+04 2.88554742E+01                   4
C4H7O      4/ 3/ 0 THERMC   4H   7O   1    0G   300.000  5000.000 1395.000    21
 1.53137780E+01 1.43427017E-02-4.81625517E-06 7.39574839E-10-4.26140814E-14    2
-7.29342884E+02-5.52937859E+01-1.60619192E+00 5.58562682E-02-4.35595767E-05    3
 1.70589279E-08-2.65635180E-12 4.85090326E+03 3.47112559E+01                   4
C4H8O1-2   4/ 3/ 0 THERMC   4H   8O   1    0G   300.000  5000.000 1399.000    21
 1.39197290E+01 1.85551492E-02-6.36014179E-06 9.88844645E-10-5.74274779E-14    2
-2.09452548E+04-5.06788231E+01-2.42033073E+00 5.79308508E-02-4.30236499E-05    3
 1.66679793E-08-2.64714350E-12-1.53950880E+04 3.66425242E+01                   4
C4H8O1-3   1/22/95 THERMC   4H   8O   1    0G   300.000  5000.000 1371.000    51
 1.54227092E+01 1.70211052E-02-6.06347951E-06 9.67354762E-10-5.71992419E-14    2
-2.20194174E+04-6.13871862E+01-2.53690104E+00 5.43995707E-02-3.43390305E-05    3
 1.01079922E-08-1.10262736E-12-1.52980680E+04 3.67400719E+01                   4
C4H8O1-4   1/22/95 THERMC   4H   8O   1    0G   300.000  5000.000 1361.000    51
 1.42360731E+01 1.81176105E-02-6.46263809E-06 1.03194372E-09-6.10557331E-14    2
-2.99478670E+04-5.52081041E+01-3.28505561E+00 5.04800902E-02-2.51998984E-05    3
 3.65743744E-09 3.94863161E-13-2.30067422E+04 4.19349253E+01                   4
C4H8O2-3   1/22/95 THERMC   4H   8O   1    0G   300.000  5000.000 1384.000    51
 1.58263859E+01 1.64400938E-02-5.80680311E-06 9.21146000E-10-5.42511002E-14    2
-2.35334573E+04-6.34844562E+01-2.98701197E+00 6.32678880E-02-5.20855777E-05    3
 2.24064364E-08-3.95416618E-12-1.71957196E+04 3.66920390E+01                   4
PC4H8OH    2/12/ 9 THERMC   4H   9O   1    0G   300.000  5000.000 1503.000    41
 1.40357398E+01 1.94173155E-02-6.50230141E-06 9.95481694E-10-5.72034525E-14    2
-1.67631276E+04-4.41162528E+01 1.20329680E+00 4.40218297E-02-2.12295754E-05    3
 3.03714993E-09 3.72027554E-13-1.18622440E+04 2.65515175E+01                   4
SC4H8OH    2/12/ 9 THERMC   4H   9O   1    0G   300.000  5000.000 1392.000    41
 1.48421985E+01 1.78435665E-02-6.16709050E-06 1.00443458E-09-6.10697983E-14    2
-1.81714637E+04-4.96976895E+01-1.04565044E+00 5.72423420E-02-4.43109142E-05    3
 1.80944672E-08-3.02843329E-12-1.28718032E+04 3.48383489E+01                   4
C4H8OH-1O2 6/26/95 THERMC   4H   9O   3    0G   300.000  5000.000 1396.000    51
 1.74383247E+01 2.16778876E-02-7.37772628E-06 1.14128811E-09-6.60391451E-14    2
-3.55892620E+04-5.71247140E+01 2.88497398E+00 5.63287929E-02-3.98403503E-05    3
 1.53891643E-08-2.51940787E-12-3.05246721E+04 2.09293355E+01                   4
C4H8OH-2O2 6/26/95 THERMC   4H   9O   3    0G   300.000  5000.000 1399.000    51
 1.82942871E+01 2.09395389E-02-7.12096934E-06 1.10103094E-09-6.36889768E-14    2
-3.80505855E+04-6.29154326E+01 2.10003504E+00 6.17528218E-02-4.77238541E-05    3
 1.99145784E-08-3.44416275E-12-3.26698755E+04 2.30901271E+01                   4
C4H8OOH1-1 9/ 1/12      C   4H   9O   2    0G   300.000  5000.000 1406.000    51
 1.80356600E+01 1.76337160E-02-5.78764161E-06 8.74574816E-10-4.98150150E-14    2
-1.07801268E+04-6.30302177E+01 2.42373919E+00 5.35214167E-02-3.61077604E-05    3
 1.19327599E-08-1.49401799E-12-5.42740641E+03 2.08094850E+01                   4
C4H8OOH2-2 9/ 1/12      C   4H   9O   2    0G   300.000  5000.000 1386.000    51
 1.70610154E+01 1.84604624E-02-6.07047864E-06 9.18310457E-10-5.23395593E-14    2
-1.33270491E+04-5.71817113E+01 4.37013729E+00 4.69920537E-02-3.01352597E-05    3
 9.97591165E-09-1.33717929E-12-8.82637791E+03 1.13424525E+01                   4
C4H8OOH1-2 8/23/12      C   4H   9O   2    0G   300.000  5000.000 1543.000    51
 1.79390997E+01 1.82089140E-02-6.09336386E-06 9.33343734E-10-5.36802933E-14    2
-9.54818055E+03-6.32376942E+01 4.11088786E+00 4.40707552E-02-2.05662367E-05    3
 2.16287651E-09 6.28147736E-13-4.21015542E+03 1.31340908E+01                   4
C4H8OOH1-3 9/ 1/12      C   4H   9O   2    0G   300.000  5000.000 1407.000    51
 1.75957868E+01 1.78823172E-02-5.84601568E-06 8.80852127E-10-5.00662655E-14    2
-9.31608811E+03-6.01625528E+01 3.38642457E+00 4.94794333E-02-3.11731015E-05    3
 9.34788901E-09-9.92348731E-13-4.34048889E+03 1.65183354E+01                   4
C4H8OOH1-4 9/ 1/12      C   4H   9O   2    0G   300.000  5000.000 1400.000    51
 1.85835797E+01 1.74940527E-02-5.81082562E-06 8.85581555E-10-5.07537090E-14    2
-8.58260234E+03-6.68841973E+01 1.16451160E+00 5.72955861E-02-3.91319051E-05    3
 1.28721497E-08-1.58263019E-12-2.58786910E+03 2.67435065E+01                   4
C4H8OOH2-1 9/ 1/12      C   4H   9O   2    0G   300.000  5000.000 1399.000    51
 1.77802286E+01 1.77014238E-02-5.77663712E-06 8.69169184E-10-4.93475318E-14    2
-9.75728180E+03-6.26039433E+01 1.17740818E+00 6.15982544E-02-5.08527521E-05    3
 2.20415677E-08-3.84993017E-12-4.54848974E+03 2.46740872E+01                   4
C4H8OOH2-3 9/ 1/12      C   4H   9O   2    0G   300.000  5000.000 1396.000    51
 1.71222128E+01 1.83275129E-02-6.00816831E-06 9.06985051E-10-5.16189415E-14    2
-1.13097779E+04-5.88518523E+01 1.51848988E+00 5.66020683E-02-4.19819291E-05    3
 1.62832583E-08-2.56698689E-12-6.13134926E+03 2.42065717E+01                   4
C4H8OOH2-4 9/ 1/12      C   4H   9O   2    0G   300.000  5000.000 1399.000    51
 1.77802286E+01 1.77014238E-02-5.77663712E-06 8.69169184E-10-4.93475318E-14    2
-9.75728180E+03-6.26039433E+01 1.17740818E+00 6.15982544E-02-5.08527521E-05    3
 2.20415677E-08-3.84993017E-12-4.54848974E+03 2.46740872E+01                   4
C4H8OOH2-2 9/ 1/12      C   4H   9O   2    0G   300.000  5000.000 1386.000    51
 1.70610154E+01 1.84604624E-02-6.07047864E-06 9.18310457E-10-5.23395593E-14    2
-1.33270491E+04-5.71817113E+01 4.37013729E+00 4.69920537E-02-3.01352597E-05    3
 9.97591165E-09-1.33717929E-12-8.82637791E+03 1.13424525E+01                   4
C4H8OOH1-2O2 9/ 1/12    C   4H   9O   4    0G   300.000  5000.000 1407.000    61
 2.20047701E+01 1.84524759E-02-5.96541861E-06 8.91556992E-10-5.03719127E-14    2
-2.87195147E+04-7.96660066E+01 4.97809196E+00 6.30221979E-02-5.08369093E-05    3
 2.14022338E-08-3.61837516E-12-2.33785644E+04 9.92185868E+00                   4
C4H8OOH1-3O2 9/ 1/12    C   4H   9O   4    0G   300.000  5000.000 1403.000    71
 2.25294170E+01 1.79966270E-02-5.89860391E-06 8.90459870E-10-5.06832571E-14    2
-2.90832590E+04-8.29865593E+01 4.62285172E+00 6.29062788E-02-4.88786183E-05    3
 1.94853380E-08-3.10968451E-12-2.32812507E+04 1.19093259E+01                   4
C4H8OOH1-4O2 9/ 1/12    C   4H   9O   4    0G   300.000  5000.000 1401.000    61
 2.10565572E+01 1.93146062E-02-6.27532497E-06 9.41231913E-10-5.33168957E-14    2
-2.66456739E+04-7.33584419E+01 5.66005233E+00 5.67747056E-02-4.09134514E-05    3
 1.53803855E-08-2.33839484E-12-2.15285481E+04 8.66614371E+00                   4
C4H8OOH2-1O2 9/ 1/12    C   4H   9O   4    0G   300.000  5000.000 1407.000    61
 2.20047701E+01 1.84524759E-02-5.96541861E-06 8.91556992E-10-5.03719127E-14    2
-2.87195147E+04-7.96660066E+01 4.97809196E+00 6.30221979E-02-5.08369093E-05    3
 2.14022338E-08-3.61837516E-12-2.33785644E+04 9.92185868E+00                   4
C4H8OOH2-3O2 9/ 1/12    C   4H   9O   4    0G   300.000  5000.000 1406.000    61
 2.25193043E+01 1.81552061E-02-5.89326339E-06 8.83422284E-10-5.00238043E-14    2
-3.08191398E+04-8.39166749E+01 3.80491691E+00 6.83934891E-02-5.79295908E-05    3
 2.53748849E-08-4.43236163E-12-2.50643608E+04 1.41238878E+01                   4
C4H8OOH2-4O2 9/ 1/12    C   4H   9O   4    0G   300.000  5000.000 1407.000    61
 2.20047701E+01 1.84524759E-02-5.96541861E-06 8.91556992E-10-5.03719127E-14    2
-2.87195147E+04-7.96660066E+01 4.97809196E+00 6.30221979E-02-5.08369093E-05    3
 2.14022338E-08-3.61837516E-12-2.33785644E+04 9.92185868E+00                   4
NC4KET12   7/19/ 0 THERMC   4H   8O   3    0G   300.000  5000.000 1388.000    51
 2.02458485E+01 1.76440360E-02-6.19054598E-06 9.77688024E-10-5.74053258E-14    2
-4.58141511E+04-7.52145443E+01 8.05387149E-01 6.52375119E-02-5.18373651E-05    3
 2.13454896E-08-3.59860255E-12-3.92395961E+04 2.84908472E+01                   4
NC4KET13   7/19/ 0 THERMC   4H   8O   3    0G   300.000  5000.000 1386.000    51
 1.96430808E+01 1.80940566E-02-6.33063232E-06 9.97860399E-10-5.85076458E-14    2
-4.59588851E+04-7.16905094E+01 2.74883461E+00 5.86936745E-02-4.49605895E-05    3
 1.83200130E-08-3.11765369E-12-4.01065878E+04 1.88072090E+01                   4
NC4KET14   7/19/ 0 THERMC   4H   8O   3    0G   300.000  5000.000 1382.000    51
 1.90283822E+01 1.86604765E-02-6.53616227E-06 1.03102482E-09-6.04833256E-14    2
-4.34678787E+04-6.80210373E+01 3.40797147E+00 5.37386096E-02-3.72613233E-05    3
 1.36862855E-08-2.13798779E-12-3.77919233E+04 1.65580190E+01                   4
NC4KET21   7/19/ 0 THERMC   4H   8O   3    0G   300.000  5000.000 1376.000    51
 1.86231473E+01 1.90969401E-02-6.70745998E-06 1.05994690E-09-6.22564248E-14    2
-4.71929933E+04-6.55477892E+01 4.69785973E+00 4.83859623E-02-3.05576939E-05    3
 1.02705744E-08-1.51713483E-12-4.18665528E+04 1.06715264E+01                   4
NC4KET23   7/19/ 0 THERMC   4H   8O   3    0G   300.000  5000.000 1387.000    51
 1.99512969E+01 1.79558596E-02-6.31230878E-06 9.98217386E-10-5.86636973E-14    2
-4.95585495E+04-7.43071328E+01 4.50575961E-01 6.48862527E-02-5.04446464E-05    3
 2.03085220E-08-3.35952497E-12-4.28779359E+04 3.00153676E+01                   4
NC4KET24   7/19/ 0 THERMC   4H   8O   3    0G   300.000  5000.000 1380.000    51
 1.87707201E+01 1.89490823E-02-6.65182145E-06 1.05080860E-09-6.17069393E-14    2
-4.72319802E+04-6.73335107E+01 2.93007283E+00 5.39296076E-02-3.66164919E-05    3
 1.30880106E-08-1.99245456E-12-4.14118815E+04 1.86567511E+01                   4
C2H5COCH3         T09/10C  4 H  8 O  1    0 G   200.000  6000.000 1000.00      1
 9.29655016E+00 2.29172746E-02-8.22048591E-06 1.32404838E-09-7.91751980E-14    2
-3.34442311E+04-2.04993263E+01 6.61978185E+00 8.51847835E-03 5.10322077E-05    3
-6.58433042E-08 2.49110484E-11-3.15251691E+04-1.09485469E+00-2.88403536E+04    4
C2H5COCH2  4/ 3/ 0 THERMC   4H   7O   1    0G   300.000  5000.000 1383.000    31
 1.42098738E+01 1.57866459E-02-5.50529183E-06 8.65870540E-10-5.06913329E-14    2
-1.41284951E+04-4.87132911E+01 1.54013856E+00 4.39486258E-02-2.97002421E-05    3
 1.05495313E-08-1.58598769E-12-9.50796505E+03 1.99706641E+01                   4
CH2CH2COCH3 6/21/95 THERC   4H   7O   1    0G   300.000  5000.000 1380.00     31
 1.24694368E+01 1.71022143E-02-5.92156726E-06 9.26816806E-10-5.40730504E-14    2
-1.01378242E+04-3.62186375E+01 2.40255609E+00 3.67294268E-02-1.97316510E-05    3
 5.07323216E-09-4.99655275E-13-6.15006886E+03 1.93993386E+01                   4
CH3CHCOCH3 4/ 3/ 0 THERMC   4H   7O   1    0G   300.000  5000.000 1384.000    31
 1.31388032E+01 1.66091073E-02-5.76924215E-06 9.04978165E-10-5.28826527E-14    2
-1.51162098E+04-4.38876580E+01 8.12941079E-01 4.29256944E-02-2.69230252E-05    3
 8.59326807E-09-1.13188129E-12-1.05247481E+04 2.32952685E+01                   4
C2H3COCH3  6/19/95 THERMC   4H   6O   1    0G   300.000  5000.000 1386.00     21
 1.25571995E+01 1.49672645E-02-5.20015351E-06 8.15864365E-10-4.76824406E-14    2
-2.14622958E+04-4.01434299E+01 2.45578501E-01 4.26432049E-02-2.91126822E-05    3
 1.03478392E-08-1.53551381E-12-1.70305379E+04 2.64430799E+01                   4
CH3CHOOCOCH3 6/27/95    C   4H   7O   3    0G   300.000  5000.000 1393.00     41
 1.72170832E+01 1.76740453E-02-6.10387321E-06 9.53711693E-10-5.55757409E-14    2
-3.05280370E+04-5.67959657E+01 1.59405312E+00 5.74729487E-02-4.65071459E-05    3
 2.01816805E-08-3.61175600E-12-2.53445178E+04 2.60857480E+01                   4
CH2CHOOHCOCH3 6/27/95   C   4H   7O   3    0G   300.000  5000.000 1394.00     51
 1.93158016E+01 1.56592602E-02-5.45395604E-06 8.57160086E-10-5.01582885E-14    2
-2.47752201E+04-6.70296581E+01 1.55204769E+00 6.08201262E-02-5.04704383E-05    3
 2.16347587E-08-3.75674081E-12-1.89563540E+04 2.71011896E+01                   4
NC3H7CHO          T05/09 C  4H   8O   1    0G   200.000  6000.000 1000.00      1
 1.02351219E+01 2.32201057E-02-8.46144199E-06 1.37589764E-09-8.27046434E-14    2
-3.00345804E+04-2.82583105E+01 5.30068149E+00 5.00213349E-03 8.12219686E-05    3
-1.07815910E-07 4.25781054E-11-2.71198341E+04 4.93592991E+00-2.47924787E+04    4
NC3H7CO    9/27/95 THERMC   4H   7O   1    0G   300.000  5000.000 1380.00     31
 1.30026331E+01 1.63104877E-02-5.57642899E-06 8.65670629E-10-5.02255667E-14    2
-1.25523385E+04-4.02608515E+01 2.67256826E+00 3.71198825E-02-2.06862859E-05    3
 5.48873888E-09-5.35864183E-13-8.58050888E+03 1.64848950E+01                   4
C3H6CHO-1  9/27/95 THERMC   4H   7O   1    0G   300.000  5000.000 1379.000    31
 1.30322954E+01 1.62418373E-02-5.54388124E-06 8.59723685E-10-4.98459726E-14    2
-6.45915975E+03-3.92399021E+01 2.67672303E+00 3.73064128E-02-2.11281405E-05    3
 5.80472681E-09-6.09688236E-13-2.49714183E+03 1.75750933E+01                   4
C3H6CHO-2 11/15/95 THERMC   4H   7O   1    0G   300.000  5000.000 1682.000    31
 1.11942816E+01 1.81806772E-02-6.35916662E-06 1.00727333E-09-5.93943618E-14    2
-6.86826460E+03-2.80298956E+01 2.95067531E+00 3.34223079E-02-1.45356815E-05    3
 1.67282048E-09 2.62011555E-13-3.79034324E+03 1.74324072E+01                   4
C3H6CHO-3 11/15/95 THERMC   4H   7O   1    0G   300.000  5000.000 1387.000    31
 1.34301738E+01 1.62250792E-02-5.60631713E-06 8.76356273E-10-5.10864241E-14    2
-1.13561098E+04-4.47371262E+01 1.35168659E+00 4.23714083E-02-2.69123192E-05    3
 8.70132567E-09-1.15287455E-12-6.91166610E+03 2.09381509E+01                   4
C2H5CHCO   9/27/95 THERMC   4H   6O   1    0G   300.000  5000.000 1400.00     21
 1.34100537E+01 1.38766678E-02-4.74130143E-06 7.35504188E-10-4.26457752E-14    2
-1.83790837E+04-4.45295352E+01 2.76600655E-01 4.82966593E-02-4.02376928E-05    3
 1.76564254E-08-3.14365357E-12-1.41717351E+04 2.47118671E+01                   4
SC3H5CHO   11/15/95 THERC   4H   6O   1    0G   300.000  5000.000 1390.000    21
 1.31695904E+01 1.42484434E-02-4.90843998E-06 7.65789041E-10-4.45834896E-14    2
-2.04032613E+04-4.43673205E+01 4.35795171E-01 4.48719314E-02-3.36582931E-05    3
 1.33066870E-08-2.17839128E-12-1.60394651E+04 2.37597452E+01                   4
SC3H5CO   11/15/95 THERMC   4H   5O   1    0G   300.000  5000.000 1392.000    21
 1.25514754E+01 1.22521948E-02-4.22382101E-06 6.59184896E-10-3.83818826E-14    2
-4.25349795E+03-4.02864145E+01 1.74191343E+00 3.97229536E-02-3.20061901E-05    3
 1.38227925E-08-2.46272017E-12-6.64428100E+02 1.70762023E+01                   4
IC4H10            G 8/00C  4 H 10    0    0 G   200.000  6000.00  1000.00      1
 9.76991697E+00 2.54997141E-02-9.14142587E-06 1.47328201E-09-8.80799697E-14    2
-2.14052667E+04-3.00329670E+01 4.45479140E+00 8.26058864E-03 8.29886433E-05    3
-1.14647616E-07 4.64569994E-11-1.84593929E+04 4.92740653E+00-1.62354727E+04    4
IC4H9             T 6/04C  4 H  9    0    0 G   200.000  6000.00  1000.00      1
 9.61250942E+00 2.28581786E-02-8.06391309E-06 1.28556553E-09-7.62730799E-14    2
 4.15218608E+03-2.66485099E+01 3.34476784E+00 2.31869650E-02 3.28261040E-05    3
-5.96398514E-08 2.58980820E-11 6.66201200E+03 9.68860372E+00 8.87422590E+03    4
TC4H9             T 6/04C  4 H  9    0    0 G   200.000  6000.00  1000.00      1
 6.72557390E+00 2.53649194E-02-9.05306262E-06 1.45474620E-09-8.67934112E-14    2
 2.57430692E+03-8.89920414E+00 6.45910754E+00-1.02015930E-02 1.06310577E-04    3
-1.25717030E-07 4.75543216E-11 4.43420391E+03 1.30648608E+00 6.61981524E+03    4
IC4H8             T05/09C  4 H  8    0    0 G   200.000  6000.00  1000.00      1
 8.94232121E+00 2.12900129E-02-7.61851464E-06 1.22641473E-09-7.32634442E-14    2
-6.67292929E+03-2.46775148E+01 3.30612340E+00 1.33377057E-02 5.65726066E-05    3
-8.46898088E-08 3.52403438E-11-4.04128388E+03 9.92304633E+00-2.11365432E+03    4
IC4H7             T05/04C  4 H  7    0    0 G   200.000  6000.00  1000.00      1
 8.34970451E+00 1.92508033E-02-6.81360221E-06 1.08484853E-09-6.42422082E-14    2
 1.24406647E+04-1.87060633E+01 2.38739541E+00 2.06784631E-02 2.89299685E-05    3
-5.37553477E-08 2.35670326E-11 1.47584145E+04 1.55529104E+01 1.65497991E+04    4
IC4H9O2    9/ 1/12      C   4H   9O   2    0G   300.000  5000.000 1432.000    41
 1.78793870E+01 1.82474607E-02-6.01252193E-06 9.11106794E-10-5.20018932E-14    2
-1.74569774E+04-6.61552973E+01 1.77219624E+00 5.34032789E-02-3.31041810E-05    3
 9.24465657E-09-8.01706642E-13-1.17768774E+04 2.09581481E+01                   4
TC4H9O2    9/ 1/12      C   4H   9O   2    0G   300.000  5000.000 1380.000    41
 1.80863238E+01 1.99282971E-02-6.98287309E-06 1.10171726E-09-6.46381057E-14    2
-2.04420664E+04-6.97533212E+01 2.63892371E+00 5.44717499E-02-3.75504698E-05    3
 1.40479250E-08-2.27968600E-12-1.47598933E+04 1.40325533E+01                   4
IC4H8O2H-I 9/ 1/12      C   4H   9O   2    0G   300.000  5000.000 1414.000    51
 1.83915486E+01 1.73042831E-02-5.66841018E-06 8.55414265E-10-4.86781778E-14    2
-9.48569748E+03-6.67673286E+01 1.86432620E-01 6.26430177E-02-4.83690886E-05    3
 1.88657148E-08-2.91189385E-12-3.59086611E+03 2.97635367E+01                   4
IC4H8O2H-T 9/ 1/12      C   4H   9O   2    0G   300.000  5000.000 1413.000    51
 1.69753885E+01 1.85198010E-02-6.09075415E-06 9.21673609E-10-5.25502501E-14    2
-1.14812757E+04-5.88259039E+01 3.84374544E+00 4.36800978E-02-2.07599526E-05    3
 2.51709167E-09 5.41306513E-13-6.50766215E+03 1.34244877E+01                   4
TC4H8O2H-I 9/ 1/12      C   4H   9O   2    0G   300.000  5000.000 1379.000    51
 1.81415374E+01 1.94699499E-02-6.82750014E-06 1.07773311E-09-6.32519099E-14    2
-1.23570939E+04-6.63491602E+01 3.54378349E+00 5.25201369E-02-3.69898493E-05    3
 1.44634925E-08-2.47536050E-12-6.98183185E+03 1.27623539E+01                   4
IC4H8O     9/ 1/12      C   4H   8O   1    0G   300.000  5000.000 1394.000    21
 1.40433578E+01 2.05733637E-02-9.09519220E-06 1.73417298E-09-1.14908544E-13    2
-3.62275308E+04-6.90009668E+01-5.02573822E+00 7.51340960E-02-6.88668822E-05    3
 3.12223247E-08-5.60128818E-12-3.07481413E+04 2.96284295E+01                   4
CC4H8O     9/ 1/12      C   4H   8O   1    0G   300.000  5000.000 1431.000    11
 1.51841776E+01 1.64656666E-02-5.33483091E-06 7.98149768E-10-4.51160381E-14    2
-3.33923434E+04-7.43746988E+01-6.56746688E+00 7.87298554E-02-7.33065478E-05    3
 3.40602701E-08-6.15674656E-12-2.71582518E+04 3.80875851E+01                   4
TC4H9O            T08/04C  4 H  9 O  1    0 G   200.000  6000.00  1000.00      1
 1.27371509E+01 2.33707342E-02-8.50516678E-06 1.38519973E-09-8.34398061E-14    2
-1.66940150E+04-4.53156321E+01 2.77057100E+00 2.68033175E-02 4.12718360E-05    3
-7.22054739E-08 3.02642276E-11-1.27079262E+04 1.21532856E+01-1.04543262E+04    4
IC4H9O            A08/04C  4 H  9 O  1    0 G   200.000  6000.00  1000.00      1
 1.16309708E+01 2.47981574E-02-9.01550536E-06 1.46714720E-09-8.83214518E-14    2
-1.37854612E+04-3.81956151E+01 3.80297372E+00 1.56874209E-02 6.81105412E-05    3
-9.83346774E-08 3.95261902E-11-1.00832243E+04 9.78963305E+00-7.82602559E+03    4
IC4H9O2H   9/ 1/12      C   4H  10O   2    0G   300.000  5000.000 1402.000    51
 1.91651624E+01 1.93678648E-02-6.41984435E-06 9.76947752E-10-5.59299558E-14    2
-3.48790978E+04-7.42063787E+01-5.47969191E-01 6.57428787E-02-4.70123149E-05    3
 1.65991096E-08-2.27331437E-12-2.82180462E+04 3.12961385E+01                   4
TC4H9O2H   9/ 1/12      C   4H  10O   2    0G   300.000  5000.000 1382.000    51
 1.90926853E+01 2.12697804E-02-7.46252626E-06 1.17841127E-09-6.91795087E-14    2
-3.77278405E+04-7.61321196E+01 4.45573540E-01 6.66153523E-02-5.20932123E-05    3
 2.22301799E-08-4.00189859E-12-3.12260714E+04 2.37278262E+01                   4
IC4H7O     4/ 3/ 0 THERMC   4H   7O   1    0G   300.000  5000.000 1386.000    21
 1.33457615E+01 1.61218588E-02-5.44376403E-06 8.38199374E-10-4.83608280E-14    2
 6.11443644E+02-4.36818838E+01 1.74700687E+00 4.07783436E-02-2.44750243E-05    3
 7.06502958E-09-7.51570589E-13 4.86979233E+03 1.94535999E+01                   4
IC4H8OH    2/14/95 THERMC   4H   9O   1    0G   300.000  5000.000 1376.000    41
 1.25605997E+01 2.10637488E-02-7.15019648E-06 1.10439262E-09-6.38428695E-14    2
-1.86203249E+04-3.67889430E+01 3.29612707E+00 3.47649647E-02-1.02505618E-05    3
-2.04641931E-09 1.18879408E-12-1.45627247E+04 1.58606320E+01                   4
IO2C4H8OH  8/23/95 THERMC   4H   9O   3    0G   300.000  5000.000 1395.000    51
 1.79798208E+01 2.13452115E-02-7.29108198E-06 1.13068846E-09-6.55402236E-14    2
-3.85769917E+04-6.23553522E+01 2.88826008E+00 5.80363124E-02-4.26690874E-05    3
 1.71759332E-08-2.91842186E-12-3.33881503E+04 1.83381149E+01                   4
IC3H7CHO   2/22/96 THERMC   4H   8O   1    0G   300.000  5000.000 1391.000    31
 1.37501656E+01 1.83126722E-02-6.28572629E-06 9.78250756E-10-5.68538653E-14    2
-3.26936771E+04-4.77270548E+01-2.73021382E-01 4.89696307E-02-3.12770049E-05    3
 1.00052945E-08-1.27512074E-12-2.76054737E+04 2.83451139E+01                   4
TC3H6CHO   2/22/96 THERMC   4H   7O   1    0G   300.000  5000.000 1389.000    21
 1.31013047E+01 1.66391865E-02-5.68457623E-06 8.81808351E-10-5.11290161E-14    2
-1.30638647E+04-4.42705813E+01 1.87052762E+00 4.14869677E-02-2.66815701E-05    3
 9.01531610E-09-1.27870633E-12-8.97730744E+03 1.66174178E+01                   4
IC3H6CHO   2/22/96 THERMC   4H   7O   1    0G   300.000  5000.000 1390.000    31
 1.33102250E+01 1.62097959E-02-5.57575891E-06 8.69003718E-10-5.05554202E-14    2
-7.62177931E+03-4.25050854E+01 5.21481767E-01 4.43114357E-02-2.86617314E-05    3
 9.30319894E-09-1.20761563E-12-2.99677086E+03 2.68182130E+01                   4
IC3H7CO    2/22/96 THERMC   4H   7O   1    0G   300.000  5000.000 1390.000    31
 1.33305736E+01 1.61873930E-02-5.56711402E-06 8.67575951E-10-5.04696549E-14    2
-1.37307001E+04-4.33958746E+01 5.03452639E-01 4.41607510E-02-2.82139091E-05    3
 8.93548675E-09-1.11327422E-12-9.07755468E+03 2.61991461E+01                   4
IC4H8OOH-IO2 9/ 1/12    C   4H   9O   4    0G   300.000  5000.000 1367.000    61
 2.24664901E+01 2.09351287E-02-7.44324128E-06 1.18589255E-09-7.00546897E-14    2
-2.94495457E+04-8.54241451E+01 4.23354857E+00 5.63088857E-02-3.15672522E-05    3
 7.79536931E-09-6.21665008E-13-2.22782534E+04 1.52623111E+01                   4
IC4H8OOH-TO2 9/ 1/12    C   4H   9O   4    0G   300.000  5000.000 1385.000    61
 2.32464612E+01 1.88384513E-02-6.40938087E-06 9.92649459E-10-5.75275879E-14    2
-3.16533132E+04-8.88301710E+01 3.36413530E+00 6.93742776E-02-5.70416393E-05    3
 2.46040165E-08-4.32848680E-12-2.51137558E+04 1.65767339E+01                   4
TC4H8OOH-IO2 9/ 1/12    C   4H   9O   4    0G   300.000  5000.000 1385.000    61
 2.32464612E+01 1.88384513E-02-6.40938087E-06 9.92649459E-10-5.75275879E-14    2
-3.16533132E+04-8.88301710E+01 3.36413530E+00 6.93742776E-02-5.70416393E-05    3
 2.46040165E-08-4.32848680E-12-2.51137558E+04 1.65767339E+01                   4
IC4KETII   7/19/ 0 THERMC   4H   8O   3    0G   300.000  5000.000 1387.000    51
 1.95143059E+01 1.82377395E-02-6.38908606E-06 1.00801571E-09-5.91440350E-14    2
-4.46884836E+04-7.17167584E+01 1.15501614E+00 6.10622345E-02-4.49711323E-05    3
 1.70514654E-08-2.65948602E-12-3.82747956E+04 2.69612235E+01                   4
IC4KETIT   7/19/ 0 THERMC   4H   8O   3    0G   300.000  5000.000 1388.000    51
 2.09369850E+01 1.71090955E-02-6.01892169E-06 9.52353863E-10-5.59926176E-14    2
-4.77819819E+04-8.27717611E+01 1.14243741E+00 6.33840797E-02-4.73084738E-05    3
 1.77145373E-08-2.67265475E-12-4.09366796E+04 2.34844867E+01                   4
IC4H7OH    4/ 8/97 THERMC   4H   8O   1    0G   300.000  5000.000 1384.000    31
 1.35043419E+01 1.78646968E-02-5.99304371E-06 9.18717641E-10-5.28435302E-14    2
-2.58255688E+04-4.44645715E+01 1.69099899E+00 4.27168891E-02-2.49281695E-05    3
 7.00961522E-09-7.23262828E-13-2.14512334E+04 1.99500833E+01                   4
IC4H6OH    8/19/95 THERMC   4H   7O   1    0G   300.000  5000.000 1390.000    31
 1.40310926E+01 1.55317541E-02-5.32754961E-06 8.28785902E-10-4.81545257E-14    2
-7.69378228E+03-4.76555306E+01 8.63371227E-01 4.68711282E-02-3.43580339E-05    3
 1.33031052E-08-2.13914975E-12-3.14948305E+03 2.29075523E+01                   4
IC3H5CHO   7/19/95 THERMC   4H   6O   1    0G   300.000  5000.000 1396.000    21
 1.36203958E+01 1.37917192E-02-4.73370118E-06 7.36655226E-10-4.20097974E-14    2
-2.00025274E+04-4.73184531E+01 6.27183793E-01 4.66780254E-02-3.74430631E-05    3
 1.58330542E-08-2.73952155E-12-1.57203117E+04 2.16034294E+01                   4
IC3H5CO    4/ 3/ 0 THERMC   4H   5O   1    0G   300.000  5000.000 1397.000    21
 1.30667437E+01 1.16704244E-02-3.99106523E-06 6.19498148E-10-3.59348249E-14    2
-3.36519344E+03-4.35803090E+01 1.85097069E+00 4.18855846E-02-3.62553731E-05    3
 1.65690659E-08-3.05850846E-12 1.70381441E+02 1.53014433E+01                   4
IC4H7OOH   7/19/95 THERMC   4H   8O   2    0G   300.000  5000.000 1392.00     41
 1.69234564E+01 1.78396769E-02-6.14273279E-06 9.57895028E-10-5.57438304E-14    2
-2.00040686E+04-5.94746070E+01 2.99117402E+00 5.03349278E-02-3.56280061E-05    3
 1.33952154E-08-2.11053409E-12-1.51095046E+04 1.54537413E+01                   4
IC3H6CO   03/03/95 THERMC   4H   6O   1    0G   300.000  5000.000 1397.00     41
 1.32548232E+01 1.40142787E-02-4.78910215E-06 7.42924342E-10-4.30737566E-14    2
-2.00529779E+04-4.44810221E+01 2.28039055E+00 4.17016989E-02-3.25089661E-05    3
 1.37243419E-08-2.40573132E-12-1.63939712E+04 1.38187714E+01                   4
TC3H6OCHO  8/25/95 THERMC   4H   7O   2    0G   300.000  5000.000 1394.00     31
 1.70371287E+01 1.54400645E-02-5.28332886E-06 8.21085347E-10-4.76898429E-14    2
-2.75871941E+04-6.37271230E+01 3.70830259E-01 5.38475661E-02-3.82477565E-05    3
 1.32882237E-08-1.79228730E-12-2.18391262E+04 2.58142112E+01                   4
TC3H6OHCHO 8/ 1/95 THERMC   4H   8O   2    0G   300.000  5000.000 1396.00     41
 1.70788996E+01 1.74005554E-02-5.93008112E-06 9.18860909E-10-5.32512140E-14    2
-5.38730427E+04-6.38638754E+01 2.10033500E-01 5.63086284E-02-3.95158669E-05    3
 1.37780428E-08-1.89068805E-12-4.80402638E+04 2.67836070E+01                   4
C3H6OH2-1  8/ 9/ 4 THERMC   3H   7O   1    0G   300.000  5000.000 1392.000    31
 1.12222277E+01 1.36444398E-02-4.51406709E-06 7.10523275E-10-4.22690392E-14    2
-1.75350136E+04-3.18911926E+01 1.09670360E+00 3.80727565E-02-2.75022497E-05    3
 1.07477493E-08-1.74895773E-12-1.40764487E+04 2.22475799E+01                   4
IC3H5OH    8/ 1/95 THERMC   3H   6O   1    0G   300.000  5000.000 1374.00     21
 1.07381025E+01 1.31698194E-02-4.41529622E-06 6.77009837E-10-3.89608901E-14    2
-2.47298321E+04-3.13634050E+01 1.58376391E+00 3.16215366E-02-1.73664942E-05    3
 4.18927663E-09-2.79899620E-13-2.12643496E+04 1.88313766E+01                   4
TC3H6O2CHO 8/ 2/95 THERMC   4H   7O   3    0G   300.000  5000.000 1386.00     41
 1.85534443E+01 1.68774389E-02-5.90752965E-06 9.31518085E-10-5.46345187E-14    2
-2.85447191E+04-6.82486667E+01 2.17883383E+00 5.41595832E-02-3.83435886E-05    3
 1.38308104E-08-2.04190147E-12-2.27394154E+04 2.00751264E+01                   4
TC3H6O2HCO 8/ 2/95 THERMC   4H   7O   3    0G   300.000  5000.000 1387.00     51
 2.06472678E+01 1.48526500E-02-5.25104875E-06 8.33619219E-10-4.91256069E-14    2
-2.88719869E+04-7.95951389E+01 2.03864428E+00 5.80421003E-02-4.32123528E-05    3
 1.58792094E-08-2.32209543E-12-2.24284673E+04 2.03680990E+01                   4
IC3H5O2HCHO 8/2/95 THERMC   4H   7O   3    0G   300.000  5000.000 1387.00     51
 2.06288832E+01 1.48625539E-02-5.25305276E-06 8.33772951E-10-4.91277401E-14    2
-2.27589076E+04-7.82962888E+01 2.05984770E+00 5.82331716E-02-4.37672100E-05    3
 1.63249918E-08-2.43462051E-12-1.63496250E+04 2.13687921E+01                   4
CH2CCH2OH  9/ 8/95 THERMC   3H   5O   1    0G   300.000  5000.000 1372.00     21
 9.70702027E+00 1.13972660E-02-3.77993962E-06 5.75209277E-10-3.29229125E-14    2
 9.13212884E+03-2.25012933E+01 2.88422544E+00 2.42428071E-02-1.14152268E-05    3
 1.71775334E-09 1.42177454E-13 1.17935615E+04 1.52102335E+01                   4
TC4H8CHO   9/ 7/95 THERMC   5H   9O   1    0G   300.000  5000.000 1397.00     41
 1.79663933E+01 1.94207117E-02-6.67409451E-06 1.03969221E-09-6.04702651E-14    2
-1.33368585E+04-6.79819424E+01-9.58078294E-01 6.42003258E-02-4.70776827E-05    3
 1.75737698E-08-2.64896151E-12-6.86582501E+03 3.33781112E+01                   4
O2C4H8CHO  9/ 7/95 THERMC   5H   9O   3    0G   300.000  5000.000 1395.00     51
 2.12629904E+01 2.14072282E-02-7.38342949E-06 1.15281523E-09-6.71508438E-14    2
-3.16854524E+04-7.99828703E+01 1.91847699E+00 6.67245869E-02-4.80871046E-05    3
 1.78588690E-08-2.71163880E-12-2.49837984E+04 2.38577867E+01                   4
O2HC4H8CO  9/ 7/95 THERMC   5H   9O   3    0G   300.000  5000.000 1394.00     61
 2.38219630E+01 1.91411448E-02-6.67919154E-06 1.05127303E-09-6.15876805E-14    2
-3.23093973E+04-9.42580755E+01 1.82607262E+00 6.93466111E-02-4.93125140E-05    3
 1.69848340E-08-2.26117657E-12-2.46578311E+04 2.41167544E+01                   4
C3H5OH            T06/10C  3 H  6 O  1    0 G   200.000  6000.00  1000.00      1
 8.72477114E+00 1.63942712E-02-5.90852993E-06 9.53262253E-10-5.70318010E-14    2
-1.90496618E+04-1.97198674E+01 3.15011905E+00 1.28538274E-02 4.28438434E-05    3
-6.67818707E-08 2.80408237E-11-1.66413668E+04 1.35066359E+01-1.48710589E+04    4
TIC4H7Q2-I 5/ 6/96 THERMC   4H   9O   4    0G   300.000  5000.000 1400.000    71
 2.33848631E+01 1.87070035E-02-6.44021945E-06 1.00428123E-09-5.84468189E-14    2
-2.61180902E+04-8.76610135E+01 4.48426361E+00 6.61225007E-02-5.27349018E-05    3
 2.18215585E-08-3.66788946E-12-1.98906586E+04 1.26719614E+01                   4
IIC4H7Q2-I 7/15/96 THERMC   4H   9O   4    0G   300.000  5000.000 1394.000    71
 2.30500244E+01 1.92149194E-02-6.66622576E-06 1.04495725E-09-6.10370520E-14    2
-2.32086881E+04-8.39949885E+01 4.93055661E+00 6.05819201E-02-4.23665566E-05    3
 1.49122008E-08-2.10978665E-12-1.68415495E+04 1.36228018E+01                   4
IIC4H7Q2-T 7/15/96 THERMC   4H   9O   4    0G   300.000  5000.000 1377.000    71
 2.15070321E+01 2.05359839E-02-7.12383399E-06 1.11655053E-09-6.52112103E-14    2
-2.51117508E+04-7.43379783E+01 8.16274487E+00 4.34463050E-02-1.76972456E-05    3
 4.88790666E-10 9.03915465E-13-1.96501749E+04 2.62067299E-01                   4
IIC4H7Q2-T 7/15/96 THERMC   4H   9O   4    0G   300.000  5000.000 1377.000    71
 1.59247008E+01 2.59703101E-02-8.86821278E-06 1.37514707E-09-7.97105419E-14    2
-2.60824218E+04-6.16997349E+01-1.67881131E+00 6.41231428E-02-3.96458285E-05    3
 1.23445155E-08-1.53325385E-12-1.96474971E+04 3.39348804E+01                   4
C5H11-1    8/26/12      C   5H  11    0    0G   300.000  5000.000 1388.000    41
 1.53651225E+01 2.42905756E-02-8.37500700E-06 1.30708059E-09-7.61062254E-14    2
-7.96984064E+02-5.51456602E+01-3.28518887E-01 5.73740687E-02-3.45622570E-05    3
 1.06550981E-08-1.36182967E-12 5.11009538E+03 3.05737882E+01                   4
C5H11-2    8/26/12      C   5H  11    0    0G   300.000  5000.000 1389.000    41
 1.49269509E+01 2.45505750E-02-8.44033262E-06 1.31477729E-09-7.64544033E-14    2
-2.25446647E+03-5.23093796E+01-7.43804386E-01 5.63967863E-02-3.17173658E-05    3
 8.41850668E-09-7.99507437E-13 3.72139256E+03 3.36368332E+01                   4
C5H11-3    8/26/12      C   5H  11    0    0G   300.000  5000.000 1389.000    41
 1.49269509E+01 2.45505750E-02-8.44033262E-06 1.31477729E-09-7.64544033E-14    2
-2.25446647E+03-5.29988612E+01-7.43804386E-01 5.63967863E-02-3.17173658E-05    3
 8.41850668E-09-7.99507437E-13 3.72139256E+03 3.29473516E+01                   4
C5H81-3    3/27/97 THERMC   5H   8    0    0G   300.000  5000.000 1396.000    21
 1.45574490E+01 1.80939266E-02-6.21671892E-06 9.67920254E-10-5.62629326E-14    2
 1.22365462E+03-5.43889766E+01-2.32617433E+00 6.38696042E-02-5.57052591E-05    3
 2.58049480E-08-4.83405924E-12 6.55183321E+03 3.42036513E+01                   4
C5H10-1    9/ 1/12      C   5H  10    0    0G   300.000  5000.000 1396.000    31
 1.44098998E+01 2.26138537E-02-7.71567509E-06 1.19571228E-09-6.92789930E-14    2
-1.00010574E+04-5.15399538E+01-9.44396392E-01 5.68704795E-02-3.67439266E-05    3
 1.23594281E-08-1.71986028E-12-4.47154633E+03 3.15526141E+01                   4
C5H10-2    9/ 1/12      C   5H  10    0    0G   300.000  5000.000 1381.000    31
 1.48004285E+01 2.15871016E-02-7.22534430E-06 1.10633856E-09-6.35966142E-14    2
-1.14865265E+04-5.41488445E+01-4.91448676E-01 5.36242483E-02-3.12810279E-05    3
 8.57199815E-09-8.15860099E-13-5.83215050E+03 2.92454905E+01                   4
1C5H91-3    9/ 1/12      C   5H   9    0    0G   300.000  5000.000 1396.000    21
 1.40081960E+01 2.09267063E-02-7.15528659E-06 1.11053358E-09-6.44135476E-14    2
-3.32164559E+04-5.06056620E+01-1.23771006E+00 5.51220954E-02-3.61914162E-05    3
 1.22436788E-08-1.69512209E-12-2.77634901E+04 3.18040307E+01                   4
C5H91-4    9/ 1/12      C   5H   9    0    0G   300.000  5000.000 1397.000    31
 1.30317995E+01 2.11397063E-02-7.18541324E-06 1.11064457E-09-6.42317673E-14    2
 1.37969452E+04-4.07010872E+01 4.34968883E-02 4.89527215E-02-2.92918964E-05    3
 8.84634229E-09-1.06552108E-12 1.85915504E+04 3.00013194E+01                   4
C5H9-5    9/ 1/12      C   5H   9    0    0G   300.000  5000.000 1400.000    31
 1.37204827E+01 2.04896858E-02-6.94613752E-06 1.07167586E-09-6.18955756E-14    2
 1.53444932E+04-4.46188067E+01-1.94334279E-01 5.36496542E-02-3.77721740E-05    3
 1.43750586E-08-2.29911391E-12 2.01539066E+04 2.99493171E+01                   4
C5H92-4    9/ 1/12      C   5H   9    0    0G   300.000  5000.000 1378.000    21
 1.44533170E+01 1.98353685E-02-6.64108103E-06 1.01744524E-09-5.85206316E-14    2
-3.47319959E+04-5.35393323E+01-7.78565840E-01 5.18142979E-02-3.05970173E-05    3
 8.36378780E-09-7.70804084E-13-2.91241940E+04 2.94748899E+01                   4
C5H92-5    9/ 1/12      C   5H   9    0    0G   300.000  5000.000 1384.000    31
 1.42281934E+01 1.93212317E-02-6.40142673E-06 9.73523527E-10-5.56986931E-14    2
 1.38021278E+04-4.79074581E+01 2.10752536E-01 5.05823175E-02-3.24762808E-05    3
 1.06441294E-08-1.40196726E-12 1.88009879E+04 2.78735182E+01                   4
C5H9O1-3   4/ 7/97 THERMC   5H   9O   1    0G   300.000  5000.000 1393.000    31
 1.86270165E+01 1.85189638E-02-6.21111137E-06 9.52916260E-10-5.48704082E-14    2
-4.97349374E+03-7.09678919E+01-2.22532588E+00 6.97271843E-02-5.42285799E-05    3
 2.13591167E-08-3.36511599E-12 1.91826163E+03 3.99711270E+01                   4
C5H9O2-4   4/ 7/97 THERMC   5H   9O   1    0G   300.000  5000.000 1387.000    31
 1.86104516E+01 1.87100216E-02-6.31627652E-06 9.73434030E-10-5.62316246E-14    2
-6.59575918E+03-7.05163465E+01-1.66449167E+00 6.51525448E-02-4.57159226E-05    3
 1.55903830E-08-2.04144207E-12 4.10326271E+02 3.84890543E+01                   4
C5H11O-1   4/ 7/97 THERMC   5H  11O   1    0G   300.000  5000.000 1391.000    41
 1.73225378E+01 2.48217999E-02-8.48159842E-06 1.31587304E-09-7.63050620E-14    2
-1.83356880E+04-6.37681611E+01-9.02925873E-02 6.34116550E-02-4.09268668E-05    3
 1.36982820E-08-1.89646466E-12-1.20333690E+04 3.05672313E+01                   4
C5H11O-2   4/ 7/97 THERMC   5H  11O   1    0G   300.000  5000.000 1396.000    41
 1.78183150E+01 2.44541516E-02-8.36505611E-06 1.29863054E-09-7.53356869E-14    2
-2.06350810E+04-6.67615213E+01-4.94527725E-01 6.73149844E-02-4.72324734E-05    3
 1.75936532E-08-2.73651943E-12-1.42372243E+04 3.16370708E+01                   4
C5H11O-3   4/ 7/97 THERMC   5H  11O   1    0G   300.000  5000.000 1396.000    41
 1.78183150E+01 2.44541516E-02-8.36505611E-06 1.29863054E-09-7.53356869E-14    2
-2.06350810E+04-6.74510029E+01-4.94527725E-01 6.73149844E-02-4.72324734E-05    3
 1.75936532E-08-2.73651943E-12-1.42372243E+04 3.09475892E+01                   4
C5H11O2H-1 7/19/ 0 THERMC   5H  12O   2    0G   300.000  5000.000 1387.000    61
 2.14180725E+01 2.62251472E-02-9.10691067E-06 1.42824507E-09-8.34473635E-14    2
-3.80401323E+04-8.39746734E+01 4.74596161E-01 7.38808098E-02-5.12216645E-05    3
 1.87797149E-08-2.90291870E-12-3.05323779E+04 2.91362231E+01                   4
C5H11O2H-2 7/19/ 0 THERMC   5H  12O   2    0G   300.000  5000.000 1390.000    61
 2.21712264E+01 2.55540337E-02-8.86857346E-06 1.39034021E-09-8.12122040E-14    2
-4.06027396E+04-8.84830959E+01-2.68431172E-01 7.90975970E-02-5.89751277E-05    3
 2.33029166E-08-3.83794655E-12-3.28329870E+04 3.17836191E+01                   4
C5H11O2H-3 7/19/ 0 THERMC   5H  12O   2    0G   300.000  5000.000 1390.000    61
 2.21712264E+01 2.55540337E-02-8.86857346E-06 1.39034021E-09-8.12122040E-14    2
-4.06027396E+04-8.84830959E+01-2.68431172E-01 7.90975970E-02-5.89751277E-05    3
 2.33029166E-08-3.83794655E-12-3.28329870E+04 3.17836191E+01                   4
C5H11O2-1  7/19/ 0 THERMC   5H  11O   2    0G   300.000  5000.000 1386.000    51
 1.89702536E+01 2.60355552E-02-9.00706834E-06 1.40888868E-09-8.21618381E-14    2
-2.01253683E+04-6.97477616E+01 1.39788038E+00 6.52788893E-02-4.34224032E-05    3
 1.57151743E-08-2.46631324E-12-1.36791222E+04 2.55411824E+01                   4
C5H11O2-2  7/19/ 0 THERMC   5H  11O   2    0G   300.000  5000.000 1389.000    51
 1.96655539E+01 2.53946113E-02-8.77477373E-06 1.37145913E-09-7.99350015E-14    2
-2.26521255E+04-7.38934310E+01 7.10786402E-01 7.03521821E-02-5.11565299E-05    3
 2.03005197E-08-3.42470585E-12-1.59903126E+04 2.79113132E+01                   4
C5H11O2-3  7/19/ 0 THERMC   5H  11O   2    0G   300.000  5000.000 1389.000    51
 1.96655539E+01 2.53946113E-02-8.77477373E-06 1.37145913E-09-7.99350015E-14    2
-2.26521255E+04-7.38934310E+01 7.10786402E-01 7.03521821E-02-5.11565299E-05    3
 2.03005197E-08-3.42470585E-12-1.59903126E+04 2.79113132E+01                   4
C5H10OOH1-2 7/19/ 0 THRMC   5H  11O   2    0G   300.000  5000.000 1379.000    61
 2.09225281E+01 2.34863057E-02-8.03644420E-06 1.24880724E-09-7.25227776E-14    2
-1.43245680E+04-7.79152904E+01 1.66304681E+00 6.42511734E-02-3.94124754E-05    3
 1.15348101E-08-1.25128422E-12-7.22288006E+03 2.70063739E+01                   4
C5H10OOH1-3 7/19/ 0 THRMC   5H  11O   2    0G   300.000  5000.000 1379.000    61
 2.09225281E+01 2.34863057E-02-8.03644420E-06 1.24880724E-09-7.25227776E-14    2
-1.43245680E+04-7.79152904E+01 1.66304681E+00 6.42511734E-02-3.94124754E-05    3
 1.15348101E-08-1.25128422E-12-7.22288006E+03 2.70063739E+01                   4
C5H10OOH1-4 7/19/ 0 THRMC   5H  11O   2    0G   300.000  5000.000 1379.000    61
 2.09225281E+01 2.34863057E-02-8.03644420E-06 1.24880724E-09-7.25227776E-14    2
-1.43245680E+04-7.79152904E+01 1.66304681E+00 6.42511734E-02-3.94124754E-05    3
 1.15348101E-08-1.25128422E-12-7.22288006E+03 2.70063739E+01                   4
C5H10OOH1-5 7/19/ 0 THRMC   5H  11O   2    0G   300.000  5000.000 1387.000    61
 2.10114488E+01 2.40561226E-02-8.36616955E-06 1.31339875E-09-7.67917194E-14    2
-1.29757849E+04-7.89329903E+01 1.26957212E+00 6.92172253E-02-4.85626715E-05    3
 1.80144791E-08-2.81415382E-12-5.92384799E+03 2.76017751E+01                   4
C5H10OOH2-1 7/19/ 0 THRMC   5H  11O   2    0G   300.000  5000.000 1390.000    61
 2.17441074E+01 2.33958311E-02-8.13002591E-06 1.27566943E-09-7.45598238E-14    2
-1.55260698E+04-8.33092449E+01 5.18861756E-01 7.44934918E-02-5.64622871E-05    3
 2.26488673E-08-3.77612026E-12-8.22372586E+03 3.02858118E+01                   4
C5H10OOH2-3 7/19/ 0 THRMC   5H  11O   2    0G   300.000  5000.000 1388.000    61
 2.10899451E+01 2.37168023E-02-8.19006128E-06 1.27986065E-09-7.45974063E-14    2
-1.66702092E+04-7.91383677E+01 1.27092209E+00 6.82958985E-02-4.63421243E-05    3
 1.61403755E-08-2.30884220E-12-9.58339948E+03 2.79668173E+01                   4
C5H10OOH2-4 7/19/ 0 THRMC   5H  11O   2    0G   300.000  5000.000 1388.000    61
 2.10899451E+01 2.37168023E-02-8.19006128E-06 1.27986065E-09-7.45974063E-14    2
-1.66702092E+04-7.91383677E+01 1.27092209E+00 6.82958985E-02-4.63421243E-05    3
 1.61403755E-08-2.30884220E-12-9.58339948E+03 2.79668173E+01                   4
C5H10OOH2-5 7/19/ 0 THRMC   5H  11O   2    0G   300.000  5000.000 1390.000    61
 2.17441074E+01 2.33958311E-02-8.13002591E-06 1.27566943E-09-7.45598238E-14    2
-1.55260698E+04-8.33092449E+01 5.18861756E-01 7.44934918E-02-5.64622871E-05    3
 2.26488673E-08-3.77612026E-12-8.22372586E+03 3.02858118E+01                   4
C5H10OOH3-1 7/19/ 0 THRMC   5H  11O   2    0G   300.000  5000.000 1390.000    61
 2.17441074E+01 2.33958311E-02-8.13002591E-06 1.27566943E-09-7.45598238E-14    2
-1.55260698E+04-8.33092449E+01 5.18861756E-01 7.44934918E-02-5.64622871E-05    3
 2.26488673E-08-3.77612026E-12-8.22372586E+03 3.02858118E+01                   4
C5H10OOH3-2 7/19/ 0 THRMC   5H  11O   2    0G   300.000  5000.000 1388.000    61
 2.10899451E+01 2.37168023E-02-8.19006128E-06 1.27986065E-09-7.45974063E-14    2
-1.66702092E+04-7.91383677E+01 1.27092209E+00 6.82958985E-02-4.63421243E-05    3
 1.61403755E-08-2.30884220E-12-9.58339948E+03 2.79668173E+01                   4
C5H10O1-2  1/22/95 THERMC   5H  10O   1    0G   300.000  5000.000 1382.000    61
 1.83450823E+01 2.15894287E-02-7.59914917E-06 1.20265688E-09-7.07149348E-14    2
-2.52918816E+04-7.38748127E+01-2.50915891E+00 7.02820905E-02-5.23078154E-05    3
 2.05330738E-08-3.37999472E-12-1.79263879E+04 3.83402738E+01                   4
C5H10O1-3  1/22/95 THERMC   5H  10O   1    0G   300.000  5000.000 1370.000    61
 1.85051134E+01 2.17909650E-02-7.74803799E-06 1.23453810E-09-7.29327086E-14    2
-2.62151881E+04-7.74524221E+01-2.70067147E+00 6.51234466E-02-3.97863209E-05    3
 1.12983558E-08-1.18141056E-12-1.81611984E+04 3.87589334E+01                   4
C5H10O1-4  1/22/95 THERMC   5H  10O   1    0G   300.000  5000.000 1371.000    61
 1.77074517E+01 2.24725523E-02-7.98404192E-06 1.27146816E-09-7.50866945E-14    2
-3.63066445E+04-7.27392560E+01-3.94205066E+00 6.68440102E-02-4.09940878E-05    3
 1.17684771E-08-1.26029870E-12-2.80943137E+04 4.58617150E+01                   4
C5H10O1-5  1/22/95 THERMC   5H  10O   1    0G   300.000  5000.000 1457.000    61
 2.13684109E+01 1.97321411E-02-7.12842160E-06 1.14789888E-09-6.83162787E-14    2
-3.89834904E+04-1.00032176E+02-3.02904503E+00 6.01320166E-02-2.12072490E-05    3
-4.91313274E-09 3.07577547E-12-2.91028862E+04 3.64698785E+01                   4
C5H10O2-3  1/22/95 THERMC   5H  10O   1    0G   300.000  5000.000 1385.000    61
 1.89379846E+01 2.10434849E-02-7.40107577E-06 1.17069402E-09-6.88106356E-14    2
-2.76228814E+04-7.74017673E+01-3.03891874E+00 7.46406721E-02-5.91275018E-05    3
 2.46307903E-08-4.24312686E-12-2.01088998E+04 4.00106761E+01                   4
C5H10O2-4  1/22/95 THERMC   5H  10O   1    0G   300.000  5000.000 1376.000    61
 1.91186278E+01 2.12169126E-02-7.53764833E-06 1.20035780E-09-7.08866585E-14    2
-2.85216189E+04-8.03408390E+01-3.50702064E+00 7.13707278E-02-4.99483546E-05    3
 1.76515898E-08-2.56653255E-12-2.03198734E+04 4.22612571E+01                   4
C5H10OOH1-2O2 7/19/ 0 TMC   5H  11O   4    0G   300.000  5000.000 1387.000    71
 2.55478814E+01 2.50385111E-02-8.74243938E-06 1.37611416E-09-8.06073182E-14    2
-3.46345151E+04-9.91022020E+01 2.53072834E+00 8.12167401E-02-6.33054798E-05    3
 2.63900700E-08-4.58739612E-12-2.67337637E+04 2.39105049E+01                   4
C5H10OOH1-3O2 7/19/ 0 TMC   5H  11O   4    0G   300.000  5000.000 1387.000    71
 2.55478814E+01 2.50385111E-02-8.74243938E-06 1.37611416E-09-8.06073182E-14    2
-3.46345151E+04-9.91022020E+01 2.53072834E+00 8.12167401E-02-6.33054798E-05    3
 2.63900700E-08-4.58739612E-12-2.67337637E+04 2.39105049E+01                   4
C5H10OOH1-4O2 7/19/ 0 TMC   5H  11O   4    0G   300.000  5000.000 1387.000    71
 2.55478814E+01 2.50385111E-02-8.74243938E-06 1.37611416E-09-8.06073182E-14    2
-3.46345151E+04-9.91022020E+01 2.53072834E+00 8.12167401E-02-6.33054798E-05    3
 2.63900700E-08-4.58739612E-12-2.67337637E+04 2.39105049E+01                   4
C5H10OOH1-5O2 7/19/ 0 TMC   5H  11O   4    0G   300.000  5000.000 1385.000    71
 2.48666576E+01 2.56688838E-02-8.97169324E-06 1.41315614E-09-8.28158711E-14    2
-3.21479218E+04-9.51211738E+01 2.81997434E+00 7.72690504E-02-5.67282509E-05    3
 2.23236523E-08-3.71501383E-12-2.43447483E+04 2.35135259E+01                   4
C5H10OOH2-1O2 7/19/ 0 TMC   5H  11O   4    0G   300.000  5000.000 1387.000    71
 2.55478814E+01 2.50385111E-02-8.74243938E-06 1.37611416E-09-8.06073182E-14    2
-3.46345151E+04-9.91022020E+01 2.53072834E+00 8.12167401E-02-6.33054798E-05    3
 2.63900700E-08-4.58739612E-12-2.67337637E+04 2.39105049E+01                   4
C5H10OOH2-3O2 7/19/ 0 TMC   5H  11O   4    0G   300.000  5000.000 1389.000    71
 2.62850175E+01 2.43678422E-02-8.50101950E-06 1.33736519E-09-7.83075048E-14    2
-3.71537284E+04-1.03435286E+02 2.08935173E+00 8.57156954E-02-7.04986902E-05    3
 3.07497216E-08-5.51132533E-12-2.90970365E+04 2.50297599E+01                   4
C5H10OOH2-4O2 7/19/ 0 TMC   5H  11O   4    0G   300.000  5000.000 1389.000    71
 2.62850175E+01 2.43678422E-02-8.50101950E-06 1.33736519E-09-7.83075048E-14    2
-3.71537284E+04-1.03435286E+02 2.08935173E+00 8.57156954E-02-7.04986902E-05    3
 3.07497216E-08-5.51132533E-12-2.90970365E+04 2.50297599E+01                   4
C5H10OOH2-5O2 7/19/ 0 TMC   5H  11O   4    0G   300.000  5000.000 1387.000    71
 2.55478814E+01 2.50385111E-02-8.74243938E-06 1.37611416E-09-8.06073182E-14    2
-3.46345151E+04-9.91022020E+01 2.53072834E+00 8.12167401E-02-6.33054798E-05    3
 2.63900700E-08-4.58739612E-12-2.67337637E+04 2.39105049E+01                   4
C5H10OOH3-1O2 7/19/ 0 TMC   5H  11O   4    0G   300.000  5000.000 1387.000    71
 2.55478814E+01 2.50385111E-02-8.74243938E-06 1.37611416E-09-8.06073182E-14    2
-3.46345151E+04-9.91022020E+01 2.53072834E+00 8.12167401E-02-6.33054798E-05    3
 2.63900700E-08-4.58739612E-12-2.67337637E+04 2.39105049E+01                   4
C5H10OOH3-2O2 7/19/ 0 TMC   5H  11O   4    0G   300.000  5000.000 1389.000    71
 2.62850175E+01 2.43678422E-02-8.50101950E-06 1.33736519E-09-7.83075048E-14    2
-3.71537284E+04-1.03435286E+02 2.08935173E+00 8.57156954E-02-7.04986902E-05    3
 3.07497216E-08-5.51132533E-12-2.90970365E+04 2.50297599E+01                   4
NC5KET12   7/19/ 0 THERMC   5H  10O   3    0G   300.000  5000.000 1389.000    61
 2.34427049E+01 2.21540692E-02-7.74817880E-06 1.22107095E-09-7.15883644E-14    2
-4.99350593E+04-9.09970812E+01 5.64845658E-01 7.74889690E-02-6.00818427E-05    3
 2.42432817E-08-4.02329880E-12-4.21262314E+04 3.12910774E+01                   4
NC5KET13   7/19/ 0 THERMC   5H  10O   3    0G   300.000  5000.000 1387.000    61
 2.27897549E+01 2.26387719E-02-7.89832354E-06 1.24260309E-09-7.27609759E-14    2
-5.00526193E+04-8.71676166E+01 2.53945153E+00 7.08645319E-02-5.32266350E-05    3
 2.12906293E-08-3.56676536E-12-4.29988725E+04 2.14543054E+01                   4
NC5KET14   7/19/ 0 THERMC   5H  10O   3    0G   300.000  5000.000 1387.000    61
 2.27897549E+01 2.26387719E-02-7.89832354E-06 1.24260309E-09-7.27609759E-14    2
-5.00526193E+04-8.71676166E+01 2.53945153E+00 7.08645319E-02-5.32266350E-05    3
 2.12906293E-08-3.56676536E-12-4.29988725E+04 2.14543054E+01                   4
NC5KET15   7/19/ 0 THERMC   5H  10O   3    0G   300.000  5000.000 1383.000    61
 2.21776239E+01 2.31939864E-02-8.09797899E-06 1.27464047E-09-7.46625107E-14    2
-4.75611599E+04-8.35091033E+01 3.22565144E+00 6.57620962E-02-4.52752542E-05    3
 1.64810866E-08-2.54467139E-12-4.06876266E+04 1.90851234E+01                   4
NC5KET21   7/19/ 0 THERMC   5H  10O   3    0G   300.000  5000.000 1379.000    61
 2.17534680E+01 2.36666119E-02-8.28610759E-06 1.30663620E-09-7.66324076E-14    2
-5.12815467E+04-8.09340957E+01 4.56687437E+00 6.01978739E-02-3.82935508E-05    3
 1.29220662E-08-1.89791227E-12-4.47703435E+04 1.29580830E+01                   4
NC5KET23   7/19/ 0 THERMC   5H  10O   3    0G   300.000  5000.000 1387.000    61
 2.31409808E+01 2.24801534E-02-7.87662916E-06 1.24282516E-09-7.29252729E-14    2
-5.36784029E+04-9.00538236E+01 1.09304151E-01 7.75997760E-02-5.94124810E-05    3
 2.36744270E-08-3.89094338E-12-4.57495597E+04 3.32799795E+01                   4
NC5KET24   7/19/ 0 THERMC   5H  10O   3    0G   300.000  5000.000 1385.000    61
 2.25126387E+01 2.29495597E-02-8.02286486E-06 1.26389975E-09-7.40777420E-14    2
-5.38122195E+04-8.63788737E+01 2.19333641E+00 7.04050260E-02-5.15856312E-05    3
 2.00741570E-08-3.28568948E-12-4.66368524E+04 2.29520202E+01                   4
NC5KET25   7/19/ 0 THERMC   5H  10O   3    0G   300.000  5000.000 1382.000    61
 2.19099644E+01 2.35018200E-02-8.22261497E-06 1.29606701E-09-7.59914647E-14    2
-5.13242006E+04-8.27708903E+01 2.76270425E+00 6.58724877E-02-4.45144578E-05    3
 1.58213340E-08-2.38800145E-12-4.43093682E+04 2.11180678E+01                   4
NC5KET31   7/19/ 0 THERMC   5H  10O   3    0G   300.000  5000.000 1382.000    61
 2.17723599E+01 2.36116706E-02-8.25813864E-06 1.30129886E-09-7.62813000E-14    2
-5.13543364E+04-8.16385880E+01 3.14481499E+00 6.64310592E-02-4.75232545E-05    3
 1.85573234E-08-3.11995924E-12-4.46228757E+04 1.89760116E+01                   4
NC5KET32   7/19/ 0 THERMC   5H  10O   3    0G   300.000  5000.000 1387.000    61
 2.29536744E+01 2.26192649E-02-7.91922638E-06 1.24883440E-09-7.32467701E-14    2
-5.36792159E+04-8.86117968E+01 7.24497110E-01 7.71622935E-02-6.10369902E-05    3
 2.55909432E-08-4.44696298E-12-4.60989830E+04 3.00522534E+01                   4
C5H10OH-1  1/14/99 THERMC   5H  11O   1    0G   300.000  5000.000 1371.000    51
 1.75642279E+01 2.33577469E-02-7.81503517E-06 1.19674654E-09-6.88114207E-14    2
-2.11605652E+04-6.19821034E+01 9.51873649E-01 5.58286144E-02-2.87750953E-05    3
 5.54684921E-09 1.10578801E-14-1.48168651E+04 2.93877119E+01                   4
C5H10OH-2  1/14/99 THERMC   5H  11O   1    0G   300.000  5000.000 1390.000    51
 1.72742775E+01 2.39409708E-02-8.07388576E-06 1.24188426E-09-7.15926603E-14    2
-2.31054055E+04-6.11106423E+01 4.68530877E-01 6.05595171E-02-3.75900684E-05    3
 1.16488887E-08-1.41506375E-12-1.70158316E+04 3.00652481E+01                   4
O2C5H10OH-1 1/14/99 THRMC   5H  11O   3    0G   300.000  5000.000 1395.000    61
 2.06059936E+01 2.61750874E-02-8.92270421E-06 1.38184638E-09-8.00235870E-14    2
-4.07496333E+04-7.38943495E+01 2.70461132E+00 6.83289096E-02-4.77921008E-05    3
 1.81238720E-08-2.90871344E-12-3.44822614E+04 2.22673007E+01                   4
O2C5H10OH-2 1/14/99 THRMC   5H  11O   3    0G   300.000  5000.000 1398.000    61
 2.15259930E+01 2.54039694E-02-8.65952886E-06 1.34110440E-09-7.76663740E-14    2
-4.32473477E+04-8.00796638E+01 1.89616952E+00 7.37918569E-02-5.55488679E-05    3
 2.24979959E-08-3.79045894E-12-3.66230283E+04 2.45460172E+01                   4
!C6H10      4/12/13 THERMC   6H  10    0    0G   300.000  5000.000 1413.000    21
! 1.60456030E+01 2.34774145E-02-7.85797929E-06 1.20200542E-09-6.90100029E-14    2
! 2.11899382E+03-5.88452460E+01-1.01375402E+00 6.38242808E-02-4.40653860E-05    3
! 1.58295163E-08-2.30830701E-12 7.94033696E+03 3.25056094E+01                   4
C6H9-T    12/ 5/12 THERMC   6H   9    0    0G   300.000  5000.000 1399.000    21
 1.54942945E+01 2.20330442E-02-7.49571333E-06 1.15926130E-09-6.70685889E-14    2
 3.08542766E+04-5.24245446E+01-4.64746975E-01 6.09216456E-02-4.47292952E-05    3
 1.77756829E-08-2.95693412E-12 3.62924888E+04 3.28081912E+01                   4
C6H9-S    12/ 5/12 THERMC   6H   9    0    0G   300.000  5000.000 1396.000    31
 1.62958005E+01 2.11783659E-02-7.25674435E-06 1.12780699E-09-6.54746480E-14    2
 3.20417675E+04-5.73406449E+01-6.12878674E-01 6.32013662E-02-4.85579869E-05    3
 2.01072289E-08-3.46242218E-12 3.77343371E+04 3.26952798E+01                   4
C6H9O-2   12/ 5/12 THERMC   6H   9O   1    0G   300.000  5000.000 1381.000    41
 1.99353187E+01 2.10902650E-02-7.42714919E-06 1.17580440E-09-6.91504434E-14    2
 7.67409302E+03-7.62069031E+01-7.85602487E-02 6.81070170E-02-5.11911414E-05    3
 2.04828658E-08-3.45141659E-12 1.47423639E+04 3.14323712E+01                   4
C6H6              G 6/01C   6H   6    0    0G   200.000  6000.000 1000.000     1
 1.10809576E+01 2.07176746E-02-7.52145991E-06 1.22320984E-09-7.36091279E-14    2
 4.30641035E+03-4.00413310E+01 5.04818632E-01 1.85020642E-02 7.38345881E-05    3
-1.18135741E-07 5.07210429E-11 8.55247913E+03 2.16412893E+01 9.96811598E+03    4
C6H5CH3           L 6/87C   7H   8    0    0G   200.000  6000.000 1000.        1
 0.12940034E+02 0.26691287E-01-0.96838505E-05 0.15738629E-08-0.94663601E-13    2
-0.69764908E+03-0.46728785E+02 0.16152663E+01 0.21099438E-01 0.85366018E-04    3
-0.13261066E-06 0.55956604E-10 0.40756300E+04 0.20282210E+02 0.60135835E+04    4
C6H5CH2           IU3/03C  7.H  7.   0.   0.G   250.000  6000.000 1000.        1
 0.14723052E+02 0.23034244E-01-0.84847359E-05 0.13916962E-08-0.84247967E-13    2
 0.17990189E+05-0.55950989E+02-0.12303836E+01 0.48986376E-01 0.13815518E-04    3
-0.62587233E-07 0.31595731E-10 0.23192877E+05 0.30555495E+02 0.25016622E+05    4
C*CCJC*C   3/1/95  Z&B  C   5H   7    0    0G   300.000  5000.000 1388.000    21
 1.40879309E+01 1.62398907E-02-5.64768950E-06 8.86857524E-10-5.18698993E-14    2
 1.76798698E+04-5.13735038E+01-2.94595603E+00 5.68783623E-02-4.31336497E-05    3
 1.68169537E-08-2.67926433E-12 2.35156925E+04 3.98188778E+01                   4
CC3H4             T12/81C   3H   4    0    0G   300.000  5000.00  1000.00      1
 0.66999931E+01 0.10357372E-01-0.34551167E-05 0.50652949E-09-0.26682276E-13    2
 0.30199051E+05-0.13378770E+02-0.24621047E-01 0.23197215E-01-0.18474357E-05    3
-0.15927593E-07 0.86846155E-11 0.32334137E+05 0.22729762E+02 0.3332728 E+05    4
C4H4              H6W/94C   4H   4    0    0G   300.000  3000.00  1000.00      1
 0.66507092E+01 0.16129434E-01-0.71938875E-05 0.14981787E-08-0.11864110E-12    2
 0.31195992E+05-0.97952118E+01-0.19152479E+01 0.52750878E-01-0.71655944E-04    3
 0.55072423E-07-0.17286228E-10 0.32978504E+05 0.31419983E+02                   4
C4H3-I            AB1/93C   4H   3    0    0G   300.000  3000.00  1000.00      1
 0.90978165E+01 0.92207119E-02-0.33878441E-05 0.49160498E-09-0.14529780E-13    2
 0.56600574E+05-0.19802597E+02 0.20830412E+01 0.40834274E-01-0.62159685E-04    3
 0.51679358E-07-0.17029184E-10 0.58005129E+05 0.13617462E+02                   4
C4H612            A 8/83C   4H   6    0    0G   300.     3000.    1000.0       1
  0.1781557E 02 -0.4257502E-02  0.1051185E-04 -0.4473844E-08  0.5848138E-12    2
  0.1267342E 05 -0.6982662E 02  0.1023467E 01  0.3495919E-01 -0.2200905E-04    3
  0.6942272E-08 -0.7879187E-12  0.1811799E 05  0.1975066E 02  0.1950807E+05    4
C6H5              T04/02C   6H   5    0    0G   200.000  6000.000 1000.        1
 1.08444762E+01 1.73212473E-02-6.29233249E-06 1.02369961E-09-6.16216828E-14    2
 3.55598475E+04-3.53735134E+01 2.10306633E-01 2.04745507E-02 5.89743006E-05    3
-1.01534255E-07 4.47105660E-11 3.95468722E+04 2.52910455E+01 4.08610970E+04    4
C4H2              D11/99C   4H   2    0    0G   300.000  3000.000              1
 0.91576328E+01 0.55430518E-02-0.13591604E-05 0.18780075E-10 0.23189536E-13    2
 0.52588039E+05-0.23711460E+02 0.10543978E+01 0.41626960E-01-0.65871784E-04    3
 0.53257075E-07-0.16683162E-10 0.54185211E+05 0.14866591E+02                   4
C4H3-N            H6W/94C   4H   3    0    0G   300.000  3000.00  1000.00      1
 0.54328279E+01 0.16860981E-01-0.94313109E-05 0.25703895E-08-0.27456309E-12    2
 0.61600680E+05-0.15673981E+01-0.31684113E+00 0.46912100E-01-0.68093810E-04    3
 0.53179921E-07-0.16523005E-10 0.62476199E+05 0.24622559E+02                   4
C4H5-N            H6W/94C   4H   5    0    0G   300.000  3000.00  1000.00      1
 0.98501978E+01 0.10779008E-01-0.13672125E-05-0.77200535E-09 0.18366314E-12    2
 0.38840301E+05-0.26001846E+02 0.16305321E+00 0.39830137E-01-0.34000128E-04    3
 0.15147233E-07-0.24665825E-11 0.41429766E+05 0.23536163E+02                   4
C4H5-I            H6W/94C   4H   5    0    0G   300.000  3000.00  1000.00      1
 0.10229092E+02 0.94850138E-02-0.90406445E-07-0.12596100E-08 0.24781468E-12    2
 0.34642812E+05-0.28564529E+02-0.19932900E-01 0.38005672E-01-0.27559450E-04    3
 0.77835551E-08 0.40209383E-12 0.37496223E+05 0.24394241E+02                   4
CH3CHCHCO 12/ 6/13 THERMC   4H   5O   1    0G   300.000  5000.000 1396.000    11
 1.21043198E+01 1.28210886E-02-4.36704943E-06 6.75949572E-10-3.91295106E-14    2
-1.86544623E+03-3.77298604E+01 1.78215470E+00 3.99251915E-02-3.27534130E-05    3
 1.45472667E-08-2.65454288E-12 1.47887943E+03 1.67433588E+01                   4
CH2CHCHCHO        T03/97C   4H   5O   1    0G   200.000  6000.000  1000.0      1
 8.90967920E+00 1.34364140E-02-7.62977390E-07-1.69114810E-09 2.95540440E-13    2
 1.48898740E+03-1.79662460E+01-1.08199860E+00 3.64929760E-02-1.52255950E-05    3
-5.62607170E-18 2.16113750E-21 3.56713230E+03 3.27142550E+01 4.73074990E+03    4
C4H6O25           T 3/97C   4H   6O   1    0G   200.000  5000.000  1000.0      1
 8.60658242E+00 2.08310051E-02-8.42229481E-06 1.56717640E-09-1.09391202E-13    2
-1.76177415E+04-2.32464750E+01 2.67053463E+00 4.92586420E-03 8.86967406E-05    3
-1.26219194E-07 5.23991321E-11-1.46572472E+04 1.45722395E+01-1.30831522E+04    4
C2H3CHOCH2        A 8/83C   4H   6O   1    0G   300.     3000.     1000.0      1
-4.72093360E+00 3.91413780E-02-6.52872650E-06-7.68209500E-09 2.51473310E-12    2
 1.75352252E+03 5.17190420E+01 7.97985440E-01 3.44034320E-02-1.24598510E-05    3
-5.18062790E-18 1.99359540E-21-6.48927540E+02 2.18896980E+01 1.00654250E+03    4
C4H5-2    12/ 6/13 THERMC   4H   5    0    0G   300.000  5000.000 2021.000    21
 8.67673333E+00 1.42789766E-02-5.26476298E-06 8.62021059E-10-5.19571720E-14    2
 3.21729573E+04-2.14573334E+01 2.74016965E+00 2.31992086E-02-7.25585511E-06    3
-1.04665455E-09 6.55179692E-13 3.46243943E+04 1.20689663E+01                   4
C4H6-2    12/ 6/13 THERMC   4H   6    0    0G   300.000  5000.000 1525.000    21
 1.17580664E+01 1.36774582E-02-4.88993888E-06 7.81986154E-10-4.63144942E-14    2
 1.13714894E+04-4.11767591E+01 2.34411768E+00 2.27019178E-02 2.71441556E-06    3
-1.01525890E-08 3.05010094E-12 1.59213397E+04 1.39603990E+01                   4
C4H6O23           T 3/97C   4H   6O   1    0G   200.000  5000.000  1000.0      1
 8.60658242E+00 2.08310051E-02-8.42229481E-06 1.56717640E-09-1.09391202E-13    2
-1.32392815E+04-2.32464750E+01 2.67053463E+00 4.92586420E-03 8.86967406E-05    3
-1.26219194E-07 5.23991321E-11-1.02787872E+04 1.45722395E+01-1.30831522E+04    4
CH3CHCHCHO        T 5/92C   4H   6O   1    0G   298.150  3000.0    1000.0      1
 1.98794540E+01-2.09130550E-02 4.45360508E-05-2.60374870E-08 4.86836120E-12    2
-1.95278768E+04-6.87200320E+01-1.55577660E+00 4.09640630E-02-1.69868810E-05    3
-6.00928140E-18 2.31368530E-21-1.41394920E+04 3.74707580E+01-1.29340710E+04    4
C4H4O             T03/97C   4H   4O   1    0G   200.000  6000.0    1000.0      1
 9.38935003E+00 1.40291241E-02-5.07755110E-06 8.24137332E-10-4.95319963E-14    2
-8.68241814E+03-2.79162920E+01 8.47469463E-01 1.31773796E-02 5.99735901E-05    3
-9.71562904E-08 4.22733796E-11-5.36785445E+03 2.14945172E+01-4.17166616E+03    4
H2CC              L12/89H   2C   2    0    0G   200.000  6000.000  1000.000    1
 0.42780340E+01 0.47562804E-02-0.16301009E-05 0.25462806E-09-0.14886379E-13    2
 0.48316688E+05 0.64023701E+00 0.32815483E+01 0.69764791E-02-0.23855244E-05    3
-0.12104432E-08 0.98189545E-12 0.48621794E+05 0.59203910E+01 0.49887266E+05    4
H2C4O             120189H   2C   4O   1     G  0300.00   4000.00  1000.00      1
 0.01026888E+03 0.04896164E-01-0.04885081E-05-0.02708566E-08 0.05107013E-12    2
 0.02346903E+06-0.02815985E+03 0.04810971E+02 0.01313999E+00 0.09865073E-05    3
-0.06120720E-07 0.01640003E-10 0.02545803E+06 0.02113424E+02                   4
C6H2              P 1/93C   6H   2    0    0G   300.000  3000.00  1000.00      1
 0.13226281E+02 0.73904302E-02-0.22715381E-05 0.25875217E-09-0.55356741E-14    2
 0.80565258E+05-0.41201176E+02-0.15932624E+01 0.80530145E-01-0.14800649E-03    3
 0.13300031E-06-0.45332313E-10 0.83273227E+05 0.27980873E+02                   4
C6H3              H6W/94C   6H   3    0    0G   300.000  3000.00  1000.00      1
 0.58188343E+01 0.27933408E-01-0.17825427E-04 0.53702536E-08-0.61707627E-12    2
 0.85188250E+05-0.92147827E+00 0.11790619E+01 0.55547360E-01-0.73076168E-04    3
 0.52076736E-07-0.15046964E-10 0.85647312E+05 0.19179199E+02                   4
L-C6H4            H6W/94C   6H   4    0    0G   300.000  3000.00  1000.00      1
 0.12715182E+02 0.13839662E-01-0.43765440E-05 0.31541636E-09 0.46619026E-13    2
 0.57031148E+05-0.39464600E+02 0.29590225E+00 0.58053318E-01-0.67766756E-04    3
 0.43376762E-07-0.11418864E-10 0.60001371E+05 0.22318970E+02                   4
C-C6H4            H6W/94C   6H   4    0    0G   300.000  3000.00  1000.00      1
 0.13849209E+02 0.78807920E-02 0.18243836E-05-0.21169166E-08 0.37459977E-12    2
 0.47446340E+05-0.50404953E+02-0.30991268E+01 0.54030564E-01-0.40839004E-04    3
 0.10738837E-07 0.98078490E-12 0.52205711E+05 0.37415207E+02                   4
C6H5OH            L 4/84C   6H   6O   1    0G   300.000  5000.000 1000.        1
 0.14912073E+02 0.18378135E-01-0.61983128E-05 0.91983221E-09-0.49209565E-13    2
-0.18375199E+05-0.55924103E+02-0.16956539E+01 0.52271299E-01-0.72024050E-05    3
-0.35859603E-07 0.20449073E-10-0.13284121E+05 0.32542160E+02-0.11594207E+05    4
C6H5O             T05/02C   6H   5O   1    0G   200.000  6000.000 1000.        1
 1.37221720E+01 1.74688771E-02-6.35504520E-06 1.03492308E-09-6.23410504E-14    2
 2.87274751E+02-4.88181680E+01-4.66204455E-01 4.13443975E-02 1.32412991E-05    3
-5.72872769E-08 2.89763707E-11 4.77858391E+03 2.76990274E+01 6.49467016E+03    4
P-C6H4O2          AK0405C   6H   4O   2    0G   270.000  3000.000 1370.00      1
 1.23423732E+01 2.40612690E-02-1.16565184E-05 2.71393504E-09-2.47643065E-13    2
-2.06185312E+04-4.08244024E+01-2.43170113E+00 6.87937608E-02-6.41382837E-05    3
 3.08126855E-08-5.99832072E-12-1.65696994E+04 3.48309430E+01                   4
P-C6H3O2          AK0505C   6H   3O   2    0G   270.000  3000.000 1290.00      1
 1.22963699E+01 2.15055142E-02-1.07516136E-05 2.57528163E-09-2.41023652E-13    2
 1.15428998E+04-3.72584002E+01-1.57852347E+00 6.55376473E-02-6.50308721E-05    3
 3.32026554E-08-6.86665555E-12 1.51750093E+04 3.31518638E+01                   4
O-C6H4O2          AK0405C   6H   4O   2    0G   270.000  3000.000 1370.00      1
 1.23614349E+01 2.40491397E-02-1.16529057E-05 2.71332785E-09-2.47593219E-13    2
-1.67079717E+04-4.00310857E+01-2.36179712E+00 6.86058343E-02-6.39129516E-05    3
 3.06903009E-08-5.97357785E-12-1.26704431E+04 3.53724482E+01                   4
!C5H5                    C 5  H 5            G250.000   5000.000  995.00        1
! 9.56337366E+00 1.74277088E-02-6.86085196E-06 1.23916759E-09-8.41087417E-14    2
! 2.81845298E+04-2.81373712E+01 5.16970848E-01 2.76670206E-02 2.33775674E-05    3
!-5.70072196E-08 2.66905847E-11 3.12367412E+04 2.17162771E+01 3.27225830E+04    4
!C5H6                    C 5  H 6            G250.000   5000.000  995.00        1
! 8.54224876E+00 2.14442757E-02-8.49864028E-06 1.54187677E-09-1.04980310E-13    2
! 1.27177699E+04-2.43630856E+01 2.02640754E-01 2.16857125E-02 4.89543516E-05    3
!-8.47163463E-08 3.67450866E-11 1.59781268E+04 2.38173249E+01 1.72796300E+04    4
C5H5OH     5/ 2/91 THE.MC   5H   6O   1    0G   300.000  5000.000 1398.000    11
 1.53433477E+01 1.50754059E-02-5.13553582E-06 7.95807816E-10-4.61311517E-14    2
-1.19645453E+04-5.85204430E+01-4.26822012E+00 6.62446749E-02-5.68494038E-05    3
 2.46858526E-08-4.26820696E-12-5.75581338E+03 4.47962850E+01                   4
C5H4O             T 8/99C   5H   4O   1    0G   200.000  6000.000 1000.        1
 1.00806824E+01 1.61143465E-02-5.83314509E-06 9.46759320E-10-5.68972206E-14    2
 1.94364771E+03-2.94521623E+01 2.64576497E-01 3.34873827E-02 1.67738470E-06    3
-2.96207455E-08 1.54431476E-11 5.11159287E+03 2.35409513E+01 6.64245999E+03    4
C5H5O      5/16/90 THERMC   5H   5O   1    0G   300.000  5000.000 1392.000    01
 1.48322894E+01 1.40483376E-02-4.92302051E-06 7.77041219E-10-4.56103939E-14    2
 1.45523665E+04-5.73228191E+01-2.83112840E+00 5.67277287E-02-4.44757303E-05    3
 1.74924447E-08-2.76004847E-12 2.04992154E+04 3.69634411E+01                   4
C5H4OH            T 8/99C   5H   5O   1    0G   200.000  6000.000 1000.        1
 1.33741248E+01 1.51996469E-02-5.45685046E-06 8.80944866E-10-5.27493258E-14    2
 2.20358027E+03-4.59569069E+01-1.28398054E+00 4.90298511E-02-1.35844414E-05    3
-2.92983743E-08 1.90820619E-11 6.37364803E+03 3.08073591E+01 8.00114499E+03    4
C6H5OO     3/26/ 9 THERMC   6H   5O   2    0G   300.000  5000.000 1403.000    11
 1.67078262E+01 1.62326229E-02-5.47969630E-06 8.43510060E-10-4.86562431E-14    2
 8.14242915E+03-6.08346973E+01-2.99164672E+00 7.03857150E-02-6.34400574E-05    3
 2.91548920E-08-5.30706938E-12 1.41320240E+04 4.20142955E+01                   4
C6H5OOH    3/26/ 9 THERMC   6H   6O   2    0G   300.000  5000.000 1404.000    21
 1.92317474E+01 1.63154699E-02-5.53448904E-06 8.55059974E-10-4.94583790E-14    2
-1.01971012E+04-7.61674471E+01-4.03105975E+00 7.96101888E-02-7.21655013E-05    3
 3.27610696E-08-5.85584239E-12-3.10973017E+03 4.54324978E+01                   4
C6H4OH     4/ 9/ 9 THERMC   6H   5O   1    0G   300.000  5000.000 1402.000    11
 1.73187560E+01 1.36366984E-02-4.68316332E-06 7.29071204E-10-4.23805358E-14    2
 1.14990276E+04-6.89986593E+01-5.99875435E+00 8.59063379E-02-9.12525636E-05    3
 4.72275890E-08-9.35576749E-12 1.78621926E+04 4.99931427E+01                   4
HOC6H4OH   4/ 9/ 9 THERMC   6H   6O   2    0G   300.000  5000.000 1405.000    21
 2.31394847E+01 1.31873680E-02-4.49072464E-06 6.95268891E-10-4.02643108E-14    2
-4.25885990E+04-1.02692352E+02-8.68529064E+00 1.17282933E-01-1.33754802E-04    3
 7.16697462E-08-1.44385730E-11-3.44903827E+04 5.77087257E+01                   4
OC6H4OH    4/ 9/ 9 THERMC   6H   5O   2    0G   300.000  5000.000 1403.000    11
 2.22718210E+01 1.21038561E-02-4.18429526E-06 6.54475399E-10-3.81746504E-14    2
-2.34827539E+04-9.61035467E+01-8.02205657E+00 1.09403210E-01-1.23489276E-04    3
 6.56286805E-08-1.31527870E-11-1.55949156E+04 5.72175202E+01                   4
P-OC6H5OJ  WKM          C   6O   2H   5    0G   300.000  5000.000 1400.000    01
 1.82799770E+01 1.59280974E-02-5.50765220E-06 8.61649836E-10-5.02677539E-14    2
-6.25907994E+01-7.25809444E+01-3.29683290E+00 7.27365977E-02-6.36158220E-05    3
 2.80683553E-08-4.92279426E-12 6.73402222E+03 4.09349895E+01                   4
O-OC6H5OJ  WKM          C   6O   2H   5    0G   300.000  5000.000 1400.000    01
 1.84625733E+01 1.57607263E-02-5.44671499E-06 8.51765760E-10-4.96759541E-14    2
-1.72770226E+02-7.28742484E+01-2.65459198E+00 7.17179095E-02-6.31552372E-05    3
 2.81132946E-08-4.97463333E-12 6.45283150E+03 3.81123139E+01                   4
C#CC*CCJ           GLAR C   5H   5    0    0G   300.000  5000.000 1396.000    11
 1.41230912E+01 1.14233190E-02-3.95851276E-06 6.20128961E-10-3.62097887E-14    2
 4.25158384E+04-5.02942871E+01-6.16143558E-01 5.06466579E-02-4.48561743E-05    3
 2.02459419E-08-3.64542145E-12 4.71532377E+04 2.71623299E+01                   4
C5H6-L     2/ 5/ 9 THERMC   5H   6    0    0G   300.000  5000.000 1372.000    21
 1.29600892E+01 1.48953758E-02-5.23622902E-06 8.27916389E-10-4.86464523E-14    2
 2.38180800E+04-4.25312093E+01 3.58448213E+00 3.24459626E-02-1.70150991E-05    3
 4.22715914E-09-4.18452556E-13 2.76514681E+04 9.60644208E+00                   4
CJ*CC*CC*O 2/ 5/ 9 THERMC   5H   5O   1    0G   300.000  5000.000 1396.000    21
 1.62360823E+01 1.18297101E-02-4.11454219E-06 6.46026823E-10-3.77767639E-14    2
 1.93499885E+04-5.83498817E+01-5.06628841E-01 6.04671965E-02-5.97396749E-05    3
 2.96804228E-08-5.76240010E-12 2.42765544E+04 2.82994148E+01                   4
C*CC*CCJ*O 2/ 5/ 9 THERMC   5H   5O   1    0G   300.000  5000.000 1399.000    11
 1.53178248E+01 1.27352911E-02-4.35882964E-06 6.76912763E-10-3.92771371E-14    2
 7.60582726E+03-5.43599625E+01-2.18492198E-01 5.92100223E-02-5.89241174E-05    3
 2.97411920E-08-5.85244770E-12 1.20600764E+04 2.55968530E+01                   4
CJ*CC*O    4/ 8/94 THERMC   3H   3O   1    0G   300.000  5000.000 1402.000    11
 1.07482537E+01 6.19822688E-03-2.06130981E-06 3.14418872E-10-1.80309517E-14    2
 1.51410162E+04-3.01266033E+01 1.46654466E+00 3.23390476E-02-3.05588208E-05    3
 1.44081861E-08-2.65600505E-12 1.78850058E+04 1.80850321E+01                   4
C5H3O            TAK0905C   5H   3O   1    0G   300.000  3500.000 1500.00      1
 1.19961781E+01 1.34287065E-02-5.90045309E-06 1.22553862E-09-9.86114716E-14    2
 2.89592010E+04-4.07548249E+01-3.03242604E+00 5.43937201E-02-4.95018348E-05    3
 2.25523751E-08-4.10727920E-12 3.35644081E+04 3.78374823E+01                   4
OC5H7O     1/22/ 9 WKM  C   5H   7O   2    0G   300.000  5000.000 1375.000    31
 1.65416953E+01 1.86677673E-02-6.44836048E-06 1.00787611E-09-5.87521858E-14    2
-2.82017168E+04-5.47258181E+01 4.88394767E+00 4.03401300E-02-1.97774150E-05    3
 3.68903501E-09-3.40202384E-14-2.35295942E+04 9.97070337E+00                   4
C*CCJC*COH 10/6/95 Z&B  C   5H   7O   1    0G   300.000  5000.000 1397.000    31
 1.67465815E+01 1.58357240E-02-5.44954706E-06 8.49881387E-10-4.94743246E-14    2
-4.30972870E+03-6.19378748E+01-2.91175436E+00 6.69362484E-02-5.71603047E-05    3
 2.48753749E-08-4.33243894E-12 1.96441523E+03 4.17454344E+01                   4
C*CC*CC    3/1/95  Z&B  C   5H   8    0    0G   300.000  5000.000 1395.000    21
 1.41303131E+01 1.81877961E-02-6.19208788E-06 9.58333792E-10-5.54785472E-14    2
 2.25907168E+03-5.11705577E+01-1.19376866E+00 5.65474329E-02-4.39472481E-05    3
 1.82341266E-08-3.12226566E-12 7.36084709E+03 3.02808980E+01                   4
C*CC*CCOH  1/23/ 9 WKM  C   5H   8O   1    0G   300.000  5000.000 1396.000    31
 1.63079670E+01 1.79957763E-02-6.03115896E-06 9.23992259E-10-5.31254053E-14    2
-1.58204603E+04-5.84137244E+01-5.31488384E-01 6.06983915E-02-4.81499862E-05    3
 2.00308244E-08-3.38987282E-12-1.03301302E+04 3.07961436E+01                   4
C*CCJC*O           Z&B  C   4H   5O   1    0G   300.000  5000.000 1385.000    11
 1.22833215E+01 1.26428506E-02-4.31034879E-06 6.68415867E-10-3.87693974E-14    2
 1.86818728E+03-3.84807909E+01-4.83886977E-01 4.23431670E-02-3.05389089E-05    3
 1.11441978E-08-1.63863920E-12 6.28635090E+03 3.00860103E+01                   4
OC4H6O     1/23/ 9 WKM  C   4H   6O   2    0G   300.000  5000.000 1382.000    31
 1.41894774E+01 1.53345510E-02-5.24594862E-06 8.14655154E-10-4.72759368E-14    2
-4.10001835E+04-4.43771751E+01 4.21628848E+00 3.57422725E-02-2.04226185E-05    3
 5.63821367E-09-5.88888993E-13-3.72055911E+04 1.02814620E+01                   4
OC4H5O     1/23/ 9 WKM  C   4H   5O   2    0G   300.000  5000.000 1388.000    21
 1.32138775E+01 1.37339051E-02-4.62639517E-06 7.10941370E-10-4.09538499E-14    2
-2.16535271E+04-3.64185255E+01 4.60550978E+00 3.30498712E-02-2.13102363E-05    3
 7.37021089E-09-1.08289438E-12-1.85460831E+04 1.01599453E+01                   4
HOC*CC*O   1/26/ 9 WKM  C   3H   4O   2    0G   300.000  5000.000 1413.000    21
 1.66505478E+01 6.11745137E-03-2.09080785E-06 3.24985683E-10-1.88875073E-14    2
-3.82179939E+04-6.36794754E+01-2.01837189E+00 6.26539783E-02-6.73359280E-05    3
 3.39430425E-08-6.48917648E-12-3.31367523E+04 3.18162860E+01                   4
HOC*CCJ*O  1/26/ 9 WKM  C   3H   3O   2    0G   300.000  5000.000 1414.000    11
 1.52720985E+01 5.02586331E-03-1.68408578E-06 2.58390706E-10-1.48849424E-14    2
-1.98506828E+04-5.54641734E+01 6.07270082E-01 4.96011303E-02-5.32300885E-05    3
 2.68392951E-08-5.13094510E-12-1.58814562E+04 1.94817133E+01                   4
C2H2OH                  H   3C   2O   1    0G    300.00   5000.00 1000.00      1
 6.81339897E+00 8.05827723E-03-3.11728612E-06 5.54590896E-10-3.71804255E-14    2
 1.31583034E+04-1.09863525E+01 5.62397968E-01 2.64598620E-02-2.28453705E-05    3
 9.14478695E-09-1.06711936E-12 1.48374643E+04 2.10439544E+01                   4
O2CCHOOJ           Z&B  C   2H   1O   4    0G   300.000  5000.000 1682.000    01
 1.09910849E+01 7.46985861E-03-2.75568271E-06 4.51353051E-10-2.72108652E-14    2
-3.51335323E+04-2.11652231E+01 8.91497688E+00 8.60571847E-03 5.24416766E-07    3
-2.79301331E-09 7.62963051E-13-3.40867754E+04-8.72978273E+00                   4
HCOH              MAR94 C   1H   2O   1    0G   300.     5000.    1398.        1
 9.18749272E+00 1.52011152E-03-6.27603516E-07 1.09727989E-10-6.89655128E-15    2
 7.81364593E+03-2.73434214E+01-2.82157421E+00 3.57331702E-02-3.80861580E-05    3
 1.86205951E-08-3.45957838E-12 1.12956672E+04 3.48487757E+01                   4
C2H3OH     2/ 3/ 9 THERMC   2H   4O   1    0G   300.000  5000.000 1410.000    11
 8.32598158E+00 8.03387281E-03-2.63928405E-06 3.98410726E-10-2.26551155E-14    2
-1.83221436E+04-2.02080305E+01-1.27972260E-01 3.38506073E-02-3.30644935E-05    3
 1.64858739E-08-3.19935455E-12-1.59914544E+04 2.30438601E+01                   4
O2CH2CHO          BOZ_03C   2H   3O   3    0G   300.000  5000.000 1393.000    01
 1.11807543E+01 9.14479256E-03-3.15089833E-06 4.91944238E-10-2.86639180E-14    2
-1.55790331E+04-2.87892740E+01-1.29465843E+00 4.44936393E-02-4.26577074E-05    3
 2.07391950E-08-3.96828771E-12-1.18275628E+04 3.60778797E+01                   4
HO2CH2CO          BOZ_03C   2H   3O   3    0G   300.000  5000.000 1386.000    01
 1.04146322E+01 1.12680116E-02-5.17494839E-06 1.00333285E-09-6.68165911E-14    2
-1.40955672E+04-2.27894400E+01 2.22681686E+00 3.56781380E-02-3.26401909E-05    3
 1.47651988E-08-2.64794380E-12-1.18735095E+04 1.91581197E+01                   4
SC3H4OH    3/28/13      C   3H   5O   1    0G   300.000  5000.000 1407.000    21
 1.20968484E+01 9.43976596E-03-3.10773897E-06 4.69609188E-10-2.67165710E-14    2
-3.85854894E+02-3.76795997E+01 1.72870561E+00 4.41015870E-02-4.72013860E-05    3
 2.52073596E-08-5.13375710E-12 2.22720503E+03 1.43928257E+01                   4
CH3CHCHO  12/ 1/99 THERMC   3H   5O   1    0G   300.000  5000.000 1385.000    21
 1.02647528E+01 1.17295061E-02-4.06267561E-06 6.36086751E-10-3.71220190E-14    2
-7.25910488E+03-2.91646638E+01 1.54196914E+00 3.03297391E-02-1.88922690E-05    3
 5.92263358E-09-7.53762316E-13-4.01761098E+03 1.83707011E+01                   4
PC3H4OH-2  4/ 2/13 THERMC   3H   5O   1    0G   300.000  5000.000 1403.000    21
 1.07164095E+01 1.06066461E-02-3.51374060E-06 5.33713932E-10-3.04901511E-14    2
 4.98486803E+03-2.98329329E+01 1.42757363E+00 3.64825569E-02-3.18007132E-05    3
 1.46914605E-08-2.72331227E-12 7.80342663E+03 1.85890339E+01                   4
SC3H4OH-1  4/ 2/13 THERMC   3H   5O   1    0G   300.000  5000.000 1410.000    21
 1.25628085E+01 8.58651176E-03-2.72582845E-06 4.01908549E-10-2.24787697E-14    2
 3.96526183E+03-4.16107625E+01 2.55744565E-01 4.74882684E-02-4.94984843E-05    3
 2.53799319E-08-4.97487174E-12 7.19097870E+03 2.08288803E+01                   4
IC3H5O     4/ 2/13 THERMC   3H   5O   1    0G   300.000  5000.000 1397.000    21
 1.23529178E+01 9.83087082E-03-3.37836468E-06 5.26074995E-10-3.05827836E-14    2
 1.05079663E+03-4.24057711E+01 6.71872962E-01 4.46259031E-02-4.42421428E-05    3
 2.23584078E-08-4.41548328E-12 4.43070338E+03 1.77897863E+01                   4
SC3H5OH    2/ 3/ 9      C   3H   6O   1    0G   300.000  5000.000 1404.000    21
 1.11222064E+01 1.27745410E-02-4.25315532E-06 6.48216484E-10-3.71190850E-14    2
-2.36690795E+04-3.41335182E+01-3.53977226E-02 4.34969453E-02-3.74479918E-05    3
 1.70906074E-08-3.13775054E-12-2.02502608E+04 2.41528201E+01                   4
C6H11                   C 6  H 11           G100.000   5000.000  1258.20       1
 1.13629241E+01 3.32027833E-02-1.26820422E-05 2.25518835E-09-1.52582242E-13    2
 1.21188102E+04-2.80854603E+01 2.64055302E+00 4.43747867E-02-6.26124800E-06    3
-1.16062670E-08 4.67988886E-12 1.56242965E+04 2.12065144E+01                   4 
H2COCOCH3  7/ 6/13 THERMC   3H   5O   2    0G   300.000  5000.000 1412.000    21
 3.79062737E+01 5.42971051E-03-3.33938604E-06 8.33177683E-10-7.95831961E-14    2
-2.09703405E+04-1.40902518E+02 4.11384586E+01-7.62663758E-05-3.51139955E-08    3
-1.14125528E-12-3.30331004E-15-2.24026434E+04-1.59157172E+02                   4
CCYCOO     7/ 6/13 THERMC   3H   5O   2    0G   300.000  5000.000 1398.000    21
 1.52842170E+01 9.91133864E-03-3.41434716E-06 5.32813858E-10-3.10289585E-14    2
 1.41164858E+03-5.24636435E+01 2.55262174E+00 4.36110094E-02-3.81896570E-05    3
 1.69947150E-08-3.01394020E-12 5.41657441E+03 1.44748296E+01                   4
TC3H5OO    6/ 6/13 THERMC   3H   5O   2    0G   300.000  5000.000 1398.000    21
 1.44892862E+01 1.06189587E-02-3.66414488E-06 5.72282956E-10-3.33427783E-14    2
-2.14964368E+03-4.82072152E+01 2.32747386E+00 4.28458215E-02-3.71917675E-05    3
 1.66530071E-08-2.99207781E-12 1.69979772E+03 1.57682500E+01                   4
cy(CJCCCC)              C 5  H 9            G     3E+02     1E+03   6E+02      1
-1.22792398E+00 3.58055323E-02 3.35582231E-05-7.13287163E-08 3.18281993E-11    2
 1.15391896E+04 3.14847993E+01-1.22792398E+00 3.58055323E-02 3.35582231E-05    3
-7.13287163E-08 3.18281993E-11 1.15391896E+04 3.14847993E+01                   4
C*CCCC*O                C 5  O 1  H 8       G     3E+02     1E+03   6E+02      1
 5.73084267E+00 1.99430238E-02 3.77135520E-05-5.82387829E-08 2.31845126E-11    2
-1.50460165E+04 5.46952522E+00 5.73084267E+00 1.99430238E-02 3.77135520E-05    3
-5.82387829E-08 2.31845126E-11-1.50460165E+04 5.46952522E+00                   4
C6H9O4r_Olef_13         C 6  O 4  H 9       G     3E+02     1E+03   6E+02      1
-3.36596053E+00 1.37074756E-01-2.02289794E-04 1.64104739E-07-5.44542443E-11    2
 1.43592115E+03 4.48463958E+01-3.36596053E+00 1.37074756E-01-2.02289794E-04    3
 1.64104739E-07-5.44542443E-11 1.43592115E+03 4.48463958E+01                   4
C4H8O_Olef_1            C 4  O 1  H 8       G     3E+02     1E+03   6E+02      1
 7.58655279E-01 5.60555489E-02-5.15820383E-05 2.61810966E-08-5.27185175E-12    2
-2.25280895E+04 2.21099822E+01 7.58655279E-01 5.60555489E-02-5.15820383E-05    3
 2.61810966E-08-5.27185175E-12-2.25280895E+04 2.21099822E+01                   4
C6H10_Olef_6            C 6  H 10           G     3E+02     1E+03   6E+02      1
 2.73653094E+00 3.46681417E-02 3.81285890E-05-7.58567975E-08 3.30951942E-11    2
 3.36056675E+03 1.48044786E+01 2.73653094E+00 3.46681417E-02 3.81285890E-05    3
-7.58567975E-08 3.30951942E-11 3.36056675E+03 1.48044786E+01                   4
C5H6O_Olef_1            C 5  O 1  H 6       G     3E+02     1E+03   6E+02      1
-5.60395793E+00 9.66315214E-02-1.31318303E-04 9.62748696E-08-2.87375144E-11    2
-4.22577303E+03 4.78411122E+01-5.60395793E+00 9.66315214E-02-1.31318303E-04    3
 9.62748696E-08-2.87375144E-11-4.22577303E+03 4.78411122E+01                   4
C6H10_Olef_3            C 6  H 10           G     3E+02     1E+03   6E+02      1
 5.58428633E+00 2.41515267E-02 4.24982128E-05-6.75738305E-08 2.73631976E-11    2
 6.19830319E+03 4.44605027E+00 5.58428633E+00 2.41515267E-02 4.24982128E-05    3
-6.75738305E-08 2.73631976E-11 6.19830319E+03 4.44605027E+00                   4
C6H11r_Olef_7           C 6  H 11           G     3E+02     1E+03   6E+02      1
 4.91319024E+00 3.21131405E-02 2.96633475E-05-5.66811380E-08 2.37985959E-11    2
 1.60010795E+04 6.48426297E+00 4.91319024E+00 3.21131405E-02 2.96633475E-05    3
-5.66811380E-08 2.37985959E-11 1.60010795E+04 6.48426297E+00                   4
C4H8O_Olef_2            C 4  O 1  H 8       G     3E+02     1E+03   6E+02      1
 3.01991296E+00 3.40455054E-02-1.61611631E-06-1.99138933E-08 1.01683877E-11    2
-2.11564864E+04 1.54017463E+01 3.01991296E+00 3.40455054E-02-1.61611631E-06    3
-1.99138933E-08 1.01683877E-11-2.11564864E+04 1.54017463E+01                   4
C6H9O2r_Olef_6          C 6  O 2  H 9       G     3E+02     1E+03   6E+02      1
 1.59238455E+00 8.20483692E-02-9.84081726E-05 7.38278027E-08-2.40039796E-11    2
 1.34795747E+04 2.02952685E+01 1.59238455E+00 8.20483692E-02-9.84081726E-05    3
 7.38278027E-08-2.40039796E-11 1.34795747E+04 2.02952685E+01                   4
Ccy(CCCJCC)             C 6  H 11           G     3E+02     1E+03   6E+02      1
-2.22787683E+00 5.78990732E-02-3.87248974E-06-3.52629373E-08 1.82890749E-11    2
 7.49823810E+03 3.56420040E+01-2.22787683E+00 5.78990732E-02-3.87248974E-06    3
-3.52629373E-08 1.82890749E-11 7.49823810E+03 3.56420040E+01                   4
CJcy(CCC*CC)            C 6  H 9            G     3E+02     1E+03   6E+02      1
-2.31922889E+00 5.78306944E-02-2.86582652E-05 2.09899409E-09 1.67642185E-12    2
 2.51453217E+04 3.72159447E+01-2.31922889E+00 5.78306944E-02-2.86582652E-05    3
 2.09899409E-09 1.67642185E-12 2.51453217E+04 3.72159447E+01                   4
Ccy(CCJC*CC)            C 6  H 9            G     3E+02     1E+03   6E+02      1
-3.04279127E+00 5.78353198E-02-2.42108815E-05-3.49441632E-09 3.78795404E-12    2
 1.62023610E+04 3.80639706E+01-3.04279127E+00 5.78353198E-02-2.42108815E-05    3
-3.49441632E-09 3.78795404E-12 1.62023610E+04 3.80639706E+01                   4
C6H10O_Olef_1           C 6  O 1  H 10      G     3E+02     1E+03   6E+02      1
 4.57438068E+00 3.65908994E-02 2.11709609E-05-4.91819629E-08 2.11832236E-11    2
-2.24140577E+04 1.10694676E+01 4.57438068E+00 3.65908994E-02 2.11709609E-05    3
-4.91819629E-08 2.11832236E-11-2.24140577E+04 1.10694676E+01                   4
C*CCJCCC                C 6  H 11           G     3E+02     1E+03   6E+02      1
-1.10439009E-02 6.24600000E-02-3.67600000E-05 8.79399999E-09-1.69199999E-13    2
 8.94800000E+03 2.90700000E+01-1.10439009E-02 6.24600000E-02-3.67600000E-05    3
 8.79399999E-09-1.69199999E-13 8.94800000E+03 2.90700000E+01                   4
C6H11Or_Olef_48         C 6  O 1  H 11      G     3E+02     1E+03   6E+02      1
 5.64372553E+00 4.09515397E-02 9.61332366E-06-3.70492310E-08 1.68632335E-11    2
-3.89992551E+03 7.06581167E+00 5.64372553E+00 4.09515397E-02 9.61332366E-06    3
-3.70492310E-08 1.68632335E-11-3.89992551E+03 7.06581167E+00                   4
Ccy(CC*CC*C)            C 6  H 8            G     3E+02     1E+03   6E+02      1
-3.80606110E+00 6.19045057E-02-2.56010408E-05-1.61860299E-08 1.28769566E-11    2
 1.22752214E+04 4.17807157E+01-3.80606110E+00 6.19045057E-02-2.56010408E-05    3
-1.61860299E-08 1.28769566E-11 1.22752214E+04 4.17807157E+01                   4
C6H11Or_Olef_35         C 6  O 1  H 11      G     3E+02     1E+03   6E+02      1
 5.51700664E+00 3.83413374E-02 1.83776953E-05-4.68572798E-08 2.05427945E-11    2
-4.47833111E+03 8.81979897E+00 5.51700664E+00 3.83413374E-02 1.83776953E-05    3
-4.68572798E-08 2.05427945E-11-4.47833111E+03 8.81979897E+00                   4
C6H9Or_Olef             C 6  O 1  H 9       G     3E+02     1E+03   6E+02      1
-4.13421360E+00 9.24569586E-02-9.13689000E-05 4.44248819E-08-7.61018131E-12    2
 8.95363789E+02 4.75267157E+01-4.13421360E+00 9.24569586E-02-9.13689000E-05    3
 4.44248819E-08-7.61018131E-12 8.95363789E+02 4.75267157E+01                   4
C*CC*CC*C               C 6  H 8            G     3E+02     1E+03   6E+02      1
-2.04253243E+00 5.57575035E-02 2.72924219E-06-5.61491470E-08 2.99604618E-11    2
 1.88694134E+04 3.48687906E+01-2.04253243E+00 5.57575035E-02 2.72924219E-06    3
-5.61491470E-08 2.99604618E-11 1.88694134E+04 3.48687906E+01                   4
C6H11Or_Olef_4          C 6  O 1  H 11      G     3E+02     1E+03   6E+02      1
 5.48305313E+00 3.88252391E-02 2.02826767E-05-5.05660696E-08 2.21673283E-11    2
-7.26156105E+03 8.05018893E+00 5.48305313E+00 3.88252391E-02 2.02826767E-05    3
-5.05660696E-08 2.21673283E-11-7.26156105E+03 8.05018893E+00                   4
C6H11r_Olef             C 6  H 11           G     3E+02     1E+03   6E+02      1
 5.39161188E+00 2.72345205E-02 4.07670604E-05-6.68588638E-08 2.71765750E-11    2
 1.56949628E+04 7.54968727E+00 5.39161188E+00 2.72345205E-02 4.07670604E-05    3
-6.68588638E-08 2.71765750E-11 1.56949628E+04 7.54968727E+00                   4
C*CC(*O)CC*C            C 6  O 1  H 8       G     3E+02     1E+03   6E+02      1
-1.63529790E+00 9.00550908E-02-1.20540171E-04 9.53129857E-08-3.10170751E-11    2
-7.53473206E+03 3.51341790E+01-1.63529790E+00 9.00550908E-02-1.20540171E-04    3
 9.53129857E-08-3.10170751E-11-7.53473206E+03 3.51341790E+01                   4
C6H11r_Olef_2           C 6  H 11           G     3E+02     1E+03   6E+02      1
 5.97921142E+00 1.99257385E-02 5.83270434E-05-8.34607225E-08 3.28025556E-11    2
 1.45047511E+04 3.50364675E+00 5.97921142E+00 1.99257385E-02 5.83270434E-05    3
-8.34607225E-08 3.28025556E-11 1.45047511E+04 3.50364675E+00                   4
C*CCCcy(COC)            C 6  O 1  H 10      G     3E+02     1E+03   6E+02      1
 1.16275494E+01-1.09821617E-02 1.38333935E-04-1.67265595E-07 6.34445206E-11    2
-6.67133561E+03-2.17737614E+01 1.16275494E+01-1.09821617E-02 1.38333935E-04    3
-1.67265595E-07 6.34445206E-11-6.67133561E+03-2.17737614E+01                   4
Ccy(C*CC*CC)            C 6  H 8            G     3E+02     1E+03   6E+02      1
-2.22888333E+00 5.02723009E-02-4.95614944E-06-3.01409958E-08 1.59405864E-11    2
 1.07062578E+04 3.63680140E+01-2.22888333E+00 5.02723009E-02-4.95614944E-06    3
-3.01409958E-08 1.59405864E-11 1.07062578E+04 3.63680140E+01                   4
C6H9r_R5_9              C 6  H 9            G     3E+02     1E+03   6E+02      1
-1.10877088E+00 4.99289259E-02-1.37269628E-05-9.02483884E-09 4.65887014E-12    2
 1.52455893E+04 3.07005281E+01-1.10877088E+00 4.99289259E-02-1.37269628E-05    3
-9.02483884E-09 4.65887014E-12 1.52455893E+04 3.07005281E+01                   4
C6H11Or_Olef_42         C 6  O 1  H 11      G     3E+02     1E+03   6E+02      1
 5.97185474E+00 4.00818232E-02 1.27463533E-05-4.12617060E-08 1.86442755E-11    2
-3.38869012E+03 5.89633118E+00 5.97185474E+00 4.00818232E-02 1.27463533E-05    3
-4.12617060E-08 1.86442755E-11-3.38869012E+03 5.89633118E+00                   4
C6H11Or_Olef_23         C 6  O 1  H 11      G     3E+02     1E+03   6E+02      1
-1.06629276E+00 8.20468024E-02-6.69552937E-05 2.49039930E-08-1.93837830E-12    2
-1.29368072E+04 3.16778455E+01-1.06629276E+00 8.20468024E-02-6.69552937E-05    3
 2.49039930E-08-1.93837830E-12-1.29368072E+04 3.16778455E+01                   4
C6H11Or_Olef_32         C 6  O 1  H 11      G     3E+02     1E+03   6E+02      1
 6.09825627E+00 3.62617691E-02 2.51649644E-05-5.44962545E-08 2.34521848E-11    2
-1.22431048E+04 4.60544458E+00 6.09825627E+00 3.62617691E-02 2.51649644E-05    3
-5.44962545E-08 2.34521848E-11-1.22431048E+04 4.60544458E+00                   4
C6H9r_R5_10             C 6  H 9            G     3E+02     1E+03   6E+02      1
-1.10877088E+00 4.99289259E-02-1.37269628E-05-9.02483884E-09 4.65887014E-12    2
 1.52455893E+04 2.89087686E+01-1.10877088E+00 4.99289259E-02-1.37269628E-05    3
-9.02483884E-09 4.65887014E-12 1.52455893E+04 2.89087686E+01                   4
C6H11Or_Olef_49         C 6  O 1  H 11      G     3E+02     1E+03   6E+02      1
 9.33560154E-01 7.31458066E-02-5.89812961E-05 2.54760165E-08-4.16061532E-12    2
-5.61234329E+03 2.58326720E+01 9.33560154E-01 7.31458066E-02-5.89812961E-05    3
 2.54760165E-08-4.16061532E-12-5.61234329E+03 2.58326720E+01                   4
cy(C*CCC*CC)            C 6  H 8            G     3E+02     1E+03   6E+02      1
 1.90182000E+00 1.48193940E-02 9.13121941E-05-1.34589490E-07 5.59079720E-11    2
 1.13167500E+04 1.74071510E+01 1.90182000E+00 1.48193940E-02 9.13121941E-05    3
-1.34589490E-07 5.59079720E-11 1.13167500E+04 1.74071510E+01                   4
C*CCC*O                 C 4  O 1  H 6       G     3E+02     1E+03   6E+02      1
 2.57582511E+00 2.75311949E-02 5.49507059E-06-2.51098387E-08 1.17016848E-11    2
-1.11357117E+04 1.74422749E+01 2.57582511E+00 2.75311949E-02 5.49507059E-06    3
-2.51098387E-08 1.17016848E-11-1.11357117E+04 1.74422749E+01                   4
C6H8O_Olef_14           C 6  O 1  H 8       G     3E+02     1E+03   6E+02      1
-4.50220986E+00 1.22762588E-01-2.07723564E-04 1.89125654E-07-6.64313620E-11    2
-1.11667516E+04 4.42908842E+01-4.50220986E+00 1.22762588E-01-2.07723564E-04    3
 1.89125654E-07-6.64313620E-11-1.11667516E+04 4.42908842E+01                   4
C6H9Or_Olef_18          C 6  O 1  H 9       G     3E+02     1E+03   6E+02      1
 8.09207395E+00 2.46495439E-02 2.52111501E-05-4.02875655E-08 1.50628228E-11    2
 1.46673378E+04-3.94832544E+00 8.09207395E+00 2.46495439E-02 2.52111501E-05    3
-4.02875655E-08 1.50628228E-11 1.46673378E+04-3.94832544E+00                   4
C*CCC*C                 C 5  H 8            G     3E+02     1E+03   6E+02      1
 1.81322000E+00 3.99800000E-02-1.65700000E-05-1.06000002E-09 1.81800000E-12    2
 1.07400000E+04 1.83600000E+01 1.81322000E+00 3.99800000E-02-1.65700000E-05    3
-1.06000002E-09 1.81800000E-12 1.07400000E+04 1.83600000E+01                   4
C4H4O_Olef              C 4  O 1  H 4       G     3E+02     1E+03   6E+02      1
 8.42832571E-01 3.79161482E-02-2.84694471E-05 9.01868685E-09-2.00243511E-13    2
 1.49815379E+03 2.13452370E+01 8.42832571E-01 3.79161482E-02-2.84694471E-05    3
 9.01868685E-09-2.00243511E-13 1.49815379E+03 2.13452370E+01                   4
C6H11Or_Olef_27         C 6  O 1  H 11      G     3E+02     1E+03   6E+02      1
 1.33534277E+00 6.56460918E-02-2.46719373E-05-1.98299614E-08 1.46160500E-11    2
-5.93996456E+03 2.41644967E+01 1.33534277E+00 6.56460918E-02-2.46719373E-05    3
-1.98299614E-08 1.46160500E-11-5.93996456E+03 2.41644967E+01                   4
C*CCJCC                 C 5  H 9            G     3E+02     1E+03   6E+02      1
-2.78104001E-01 5.27800000E-02-3.34800000E-05 1.00400000E-08-9.55400002E-13    2
 1.19500000E+04 2.84100000E+01-2.78104001E-01 5.27800000E-02-3.34800000E-05    3
 1.00400000E-08-9.55400002E-13 1.19500000E+04 2.84100000E+01                   4
C3H5Or_Olef_1           C 3  O 1  H 5       G     3E+02     1E+03   6E+02      1
 5.57072407E-01 3.83360101E-02-2.74303384E-05 4.95285905E-09 2.15921992E-12    2
-2.74959547E+03 2.19041603E+01 5.57072407E-01 3.83360101E-02-2.74303384E-05    3
 4.95285905E-09 2.15921992E-12-2.74959547E+03 2.19041603E+01                   4
C5H7r_Olef              C 5  H 7            G     3E+02     1E+03   6E+02      1
 8.99434536E-01 3.99911400E-02-1.29802043E-06-3.13903171E-08 1.68389571E-11    2
 3.77859573E+04 2.10962672E+01 8.99434536E-01 3.99911400E-02-1.29802043E-06    3
-3.13903171E-08 1.68389571E-11 3.77859573E+04 2.10962672E+01                   4
C6H11r_Olef_1           C 6  H 11           G     3E+02     1E+03   6E+02      1
 5.03959177E+00 2.82930864E-02 4.20819586E-05-6.99156864E-08 2.86065052E-11    2
 7.14666488E+03 4.78791125E+00 5.03959177E+00 2.82930864E-02 4.20819586E-05    3
-6.99156864E-08 2.86065052E-11 7.14666488E+03 4.78791125E+00                   4
C5H9O2r_Olef            C 5  O 2  H 9       G     3E+02     1E+03   6E+02      1
 1.85183265E+00 7.30670827E-02-7.92060455E-05 5.45288730E-08-1.71765380E-11    2
 7.09055570E+03 2.22191254E+01 1.85183265E+00 7.30670827E-02-7.92060455E-05    3
 5.45288730E-08-1.71765380E-11 7.09055570E+03 2.22191254E+01                   4
C5H8O_Olef_7            C 5  O 1  H 8       G     3E+02     1E+03   6E+02      1
-6.02706993E-01 7.03330692E-02-7.49066105E-05 4.53445206E-08-1.14707528E-11    2
-1.07704616E+04 2.88798695E+01-6.02706993E-01 7.03330692E-02-7.49066105E-05    3
 4.53445206E-08-1.14707528E-11-1.07704616E+04 2.88798695E+01                   4
C6H8O3_Olef_1           C 6  O 3  H 8       G     3E+02     1E+03   6E+02      1
-6.18432096E+00 1.67968658E-01-3.14505460E-04 2.98076140E-07-1.07020334E-10    2
-2.04278235E+04 5.29775801E+01-6.18432096E+00 1.67968658E-01-3.14505460E-04    3
 2.98076140E-07-1.07020334E-10-2.04278235E+04 5.29775801E+01                   4
C6H11Or_Olef_18         C 6  O 1  H 11      G     3E+02     1E+03   6E+02      1
 2.57757998E+00 6.76299447E-02-4.40472281E-05 7.20800905E-09 3.45535701E-12    2
-4.83083317E+03 1.53372547E+01 2.57757998E+00 6.76299447E-02-4.40472281E-05    3
 7.20800905E-09 3.45535701E-12-4.83083317E+03 1.53372547E+01                   4
C6H11Or_Olef_13         C 6  O 1  H 11      G     3E+02     1E+03   6E+02      1
 4.53008332E+00 4.72339989E-02 2.82958399E-06-3.69463133E-08 1.85557776E-11    2
-4.46774887E+03 9.39386291E+00 4.53008332E+00 4.72339989E-02 2.82958399E-06    3
-3.69463133E-08 1.85557776E-11-4.46774887E+03 9.39386291E+00                   4
C4H7Or_Olef_7           C 4  O 1  H 7       G     3E+02     1E+03   6E+02      1
 1.09956584E+00 5.03615921E-02-4.43624168E-05 2.11935557E-08-3.88399422E-12    2
-3.44651804E+03 2.07681165E+01 1.09956584E+00 5.03615921E-02-4.43624168E-05    3
 2.11935557E-08-3.88399422E-12-3.44651804E+03 2.07681165E+01                   4
C6H11Or_Olef_34         C 6  O 1  H 11      G     3E+02     1E+03   6E+02      1
 6.09825627E+00 3.62617691E-02 2.51649644E-05-5.44962545E-08 2.34521848E-11    2
-1.22431048E+04 3.50683229E+00 6.09825627E+00 3.62617691E-02 2.51649644E-05    3
-5.44962545E-08 2.34521848E-11-1.22431048E+04 3.50683229E+00                   4
C6H11Or_Olef_7          C 6  O 1  H 11      G     3E+02     1E+03   6E+02      1
 5.57614916E+00 3.65191061E-02 2.45774136E-05-5.35721526E-08 2.29100771E-11    2
-8.47011648E+03 6.38061722E+00 5.57614916E+00 3.65191061E-02 2.45774136E-05    3
-5.35721526E-08 2.29100771E-11-8.47011648E+03 6.38061722E+00                   4
C6H8O_Olef_7            C 6  O 1  H 8       G     3E+02     1E+03   6E+02      1
 5.61337557E+00 2.50558710E-02 6.52184817E-05-1.09978385E-07 4.70297696E-11    2
 6.24473200E+03-2.09272662E-01 5.61337557E+00 2.50558710E-02 6.52184817E-05    3
-1.09978385E-07 4.70297696E-11 6.24473200E+03-2.09272662E-01                   4
C6H9O4r_Olef_1          C 6  O 4  H 9       G     3E+02     1E+03   6E+02      1
-4.64105519E+00 1.56541139E-01-2.58960638E-04 2.24826567E-07-7.68241870E-11    2
 2.75433280E+03 4.74609444E+01-4.64105519E+00 1.56541139E-01-2.58960638E-04    3
 2.24826567E-07-7.68241870E-11 2.75433280E+03 4.74609444E+01                   4
CJcy(CC*CC*C)           C 6  H 7            G     3E+02     1E+03   6E+02      1
-4.27005533E+00 6.71079263E-02-4.88024296E-05 1.04754947E-08 2.71488801E-12    2
 3.75520270E+04 4.55505671E+01-4.27005533E+00 6.71079263E-02-4.88024296E-05    3
 1.04754947E-08 2.71488801E-12 3.75520270E+04 4.55505671E+01                   4
C*CCCCC*O               C 6  O 1  H 10      G     3E+02     1E+03   6E+02      1
 7.36668825E+00 2.19789005E-02 5.10752819E-05-7.58161707E-08 2.99385239E-11    2
-1.81760024E+04-1.10349813E-01 7.36668825E+00 2.19789005E-02 5.10752819E-05    3
-7.58161707E-08 2.99385239E-11-1.81760024E+04-1.10349813E-01                   4
C6H9O2r_Olef_15         C 6  O 2  H 9       G     3E+02     1E+03   6E+02      1
-9.58819714E-01 9.68440651E-02-1.27181886E-04 9.83984259E-08-3.18312981E-11    2
 1.44426408E+04 3.37711038E+01-9.58819714E-01 9.68440651E-02-1.27181886E-04    3
 9.83984259E-08-3.18312981E-11 1.44426408E+04 3.37711038E+01                   4
C*CCCCJ                 C 5  H 9            G     3E+02     1E+03   6E+02      1
-3.65077001E-01 5.38600000E-02-3.68800000E-05 1.29800000E-08-1.78400000E-12    2
 2.08000000E+04 3.12000000E+01-3.65077001E-01 5.38600000E-02-3.68800000E-05    3
 1.29800000E-08-1.78400000E-12 2.08000000E+04 3.12000000E+01                   4
C6H10O2_Olef_2          C 6  O 2  H 10      G     3E+02     1E+03   6E+02      1
-3.04216718E+00 1.06322745E-01-1.16564287E-04 6.96355249E-08-1.78113930E-11    2
-6.62326083E+03 3.99270685E+01-3.04216718E+00 1.06322745E-01-1.16564287E-04    3
 6.96355249E-08-1.78113930E-11-6.62326083E+03 3.99270685E+01                   4
C*cy(CCJCC*C)           C 6  H 7            G     3E+02     1E+03   6E+02      1
-4.22275006E+00 6.64245043E-02-4.23658937E-05 1.01738404E-09 6.92627527E-12    2
 2.84697094E+04 4.35630166E+01-4.22275006E+00 6.64245043E-02-4.23658937E-05    3
 1.01738404E-09 6.92627527E-12 2.84697094E+04 4.35630166E+01                   4
C6H9r_Olef              C 6  H 9            G     3E+02     1E+03   6E+02      1
-2.24554000E+00 7.08000000E-02-5.60900000E-05 2.17600000E-08-3.11900000E-12    2
 3.05600000E+04 3.92300000E+01-2.24554000E+00 7.08000000E-02-5.60900000E-05    3
 2.17600000E-08-3.11900000E-12 3.05600000E+04 3.92300000E+01                   4
C6H11Or_Olef_40         C 6  O 1  H 11      G     3E+02     1E+03   6E+02      1
 2.92403283E+00 5.82679542E-02-2.21007901E-05-1.25354937E-08 9.79892263E-12    2
-5.89566532E+03 1.82220309E+01 2.92403283E+00 5.82679542E-02-2.21007901E-05    3
-1.25354937E-08 9.79892263E-12-5.89566532E+03 1.82220309E+01                   4
C6H11Or_Olef_26         C 6  O 1  H 11      G     3E+02     1E+03   6E+02      1
 2.34268021E+00 5.66965575E-02-7.57927548E-06-3.30785994E-08 1.83774100E-11    2
-7.46065879E+03 2.07123675E+01 2.34268021E+00 5.66965575E-02-7.57927548E-06    3
-3.30785994E-08 1.83774100E-11-7.46065879E+03 2.07123675E+01                   4
C*cy(CC*CCC)            C 6  H 8            G     3E+02     1E+03   6E+02      1
-4.05726286E+00 6.59702270E-02-5.79702878E-05 3.55970710E-08-1.11111402E-11    2
 1.30996093E+04 4.38718440E+01-4.05726286E+00 6.59702270E-02-5.79702878E-05    3
 3.55970710E-08-1.11111402E-11 1.30996093E+04 4.38718440E+01                   4
C6H11Or_Olef_55         C 6  O 1  H 11      G     3E+02     1E+03   6E+02      1
 6.45027637E+00 3.52032032E-02 2.38500662E-05-5.14394319E-08 2.20222547E-11    2
-3.69480688E+03 6.26860830E+00 6.45027637E+00 3.52032032E-02 2.38500662E-05    3
-5.14394319E-08 2.20222547E-11-3.69480688E+03 6.26860830E+00                   4
C6H9O4r_Olef_7          C 6  O 4  H 9       G     3E+02     1E+03   6E+02      1
-8.97265543E-02 1.27254440E-01-2.05190068E-04 1.82778288E-07-6.45929517E-11    2
 4.21850282E+03 3.00805766E+01-8.97265543E-02 1.27254440E-01-2.05190068E-04    3
 1.82778288E-07-6.45929517E-11 4.21850282E+03 3.00805766E+01                   4
C6H9O2r_Olef_4          C 6  O 2  H 9       G     3E+02     1E+03   6E+02      1
-3.07799982E+00 1.04925804E-01-1.27304624E-04 8.61463129E-08-2.46502739E-11    2
 1.16820861E+04 3.99043315E+01-3.07799982E+00 1.04925804E-01-1.27304624E-04    3
 8.61463129E-08-2.46502739E-11 1.16820861E+04 3.99043315E+01                   4
C6H10O_Olef_9           C 6  O 1  H 10      G     3E+02     1E+03   6E+02      1
 3.64236006E+00 4.19323830E-02 1.01782518E-05-3.89963808E-08 1.76963539E-11    2
-1.83486062E+04 1.60976022E+01 3.64236006E+00 4.19323830E-02 1.01782518E-05    3
-3.89963808E-08 1.76963539E-11-1.83486062E+04 1.60976022E+01                   4
C2H3Or_Olef             C 2  O 1  H 3       G     3E+02     1E+03   6E+02      1
 4.22756795E-01 3.31561170E-02-4.30026060E-05 2.95165767E-08-8.05890719E-12    2
 1.27428672E+04 2.16576043E+01 4.22756795E-01 3.31561170E-02-4.30026060E-05    3
 2.95165767E-08-8.05890719E-12 1.27428672E+04 2.16576043E+01                   4
C6H11Or_Olef_14         C 6  O 1  H 11      G     3E+02     1E+03   6E+02      1
 3.97039191E+00 4.42810316E-02 1.94200875E-05-5.59942071E-08 2.53617965E-11    2
-1.92096692E+04 1.09738696E+01 3.97039191E+00 4.42810316E-02 1.94200875E-05    3
-5.59942071E-08 2.53617965E-11-1.92096692E+04 1.09738696E+01                   4
C*CCCCJCP               C 6  O 2  H 11      G     3E+02     1E+03   6E+02      1
 6.42578499E+00 5.39844148E-02-2.36612369E-05 1.35999008E-09 7.37358565E-13    2
 5.67968688E+03 6.55431967E+00 6.42578499E+00 5.39844148E-02-2.36612369E-05    3
 1.35999008E-09 7.37358565E-13 5.67968688E+03 6.55431967E+00                   4
C2H4O3                  C 2  O 3  H 4       G     3E+02     1E+03   6E+02      1
 2.56209899E+00 3.66454331E-02-3.68149881E-05 2.44110680E-08-8.11538112E-12    2
-2.97972303E+04 1.59629717E+01 2.56209899E+00 3.66454331E-02-3.68149881E-05    3
 2.44110680E-08-8.11538112E-12-2.97972303E+04 1.59629717E+01                   4
C4H7Or_Olef_2           C 4  O 1  H 7       G     3E+02     1E+03   6E+02      1
 2.15203271E+00 4.55440861E-02-3.23987651E-05 8.98688465E-09 4.45243489E-13    2
-9.49214941E+03 1.66613820E+01 2.15203271E+00 4.55440861E-02-3.23987651E-05    3
 8.98688465E-09 4.45243489E-13-9.49214941E+03 1.66613820E+01                   4
C5H9r_Olef_2            C 5  H 9            G     3E+02     1E+03   6E+02      1
 3.48893924E+00 3.31654413E-02 6.89246523E-06-2.90277034E-08 1.33172425E-11    2
 2.51901465E+04 1.16493696E+01 3.48893924E+00 3.31654413E-02 6.89246523E-06    3
-2.90277034E-08 1.33172425E-11 2.51901465E+04 1.16493696E+01                   4
C6H11Or_Olef_16         C 6  O 1  H 11      G     3E+02     1E+03   6E+02      1
 1.10541423E+00 7.64463328E-02-6.20953837E-05 2.27035103E-08-1.38068807E-12    2
-4.14749202E+03 2.15114539E+01 1.10541423E+00 7.64463328E-02-6.20953837E-05    3
 2.27035103E-08-1.38068807E-12-4.14749202E+03 2.15114539E+01                   4
C6H10O2_Olef_15         C 6  O 2  H 10      G     3E+02     1E+03   6E+02      1
 1.05441984E+00 7.98742121E-02-6.86533066E-05 3.30936881E-08-7.49377793E-12    2
-5.90050512E+03 2.41843217E+01 1.05441984E+00 7.98742121E-02-6.86533066E-05    3
 3.30936881E-08-7.49377793E-12-5.90050512E+03 2.41843217E+01                   4
C5H8O_Olef_5            C 5  O 1  H 8       G     3E+02     1E+03   6E+02      1
-2.04134233E+00 6.44004351E-02-2.78742137E-05-2.14930623E-08 1.67992691E-11    2
-1.54565135E+04 3.48111405E+01-2.04134233E+00 6.44004351E-02-2.78742137E-05    3
-2.14930623E-08 1.67992691E-11-1.54565135E+04 3.48111405E+01                   4
C6H11O2r_1              C 6  O 2  H 11      G     3E+02     1E+03   6E+02      1
 2.81761065E+00 7.39225819E-02-5.98276911E-05 2.93641419E-08-7.32878259E-12    2
 6.20501828E+03 1.98353016E+01 2.81761065E+00 7.39225819E-02-5.98276911E-05    3
 2.93641419E-08-7.32878259E-12 6.20501828E+03 1.98353016E+01                   4
C6H8O_Olef_9            C 6  O 1  H 8       G     3E+02     1E+03   6E+02      1
-3.87501633E+00 9.63612650E-02-1.13661836E-04 7.56913988E-08-2.12407543E-11    2
-8.56431436E+03 4.16902777E+01-3.87501633E+00 9.63612650E-02-1.13661836E-04    3
 7.56913988E-08-2.12407543E-11-8.56431436E+03 4.16902777E+01                   4
C6H9r_R5_5              C 6  H 9            G     3E+02     1E+03   6E+02      1
-1.25258975E-01 4.26483437E-02 3.58438706E-06-2.71022592E-08 1.14081184E-11    2
 2.33224843E+04 2.79718980E+01-1.25258975E-01 4.26483437E-02 3.58438706E-06    3
-2.71022592E-08 1.14081184E-11 2.33224843E+04 2.79718980E+01                   4
C6H11O3r_3              C 6  O 3  H 11      G     3E+02     1E+03   6E+02      1
 3.99483848E+00 7.68564545E-02-7.11061649E-05 4.42785349E-08-1.33898432E-11    2
-2.06237512E+04 1.70587638E+01 3.99483848E+00 7.68564545E-02-7.11061649E-05    3
 4.42785349E-08-1.33898432E-11-2.06237512E+04 1.70587638E+01                   4
C6H10O_Olef_6           C 6  O 1  H 10      G     3E+02     1E+03   6E+02      1
 7.45978427E+00 1.96727675E-02 5.53700189E-05-7.88222536E-08 3.06812727E-11    2
-1.93845579E+04-6.81309229E-01 7.45978427E+00 1.96727675E-02 5.53700189E-05    3
-7.88222536E-08 3.06812727E-11-1.93845579E+04-6.81309229E-01                   4
C6H9O4r_Olef_17         C 6  O 4  H 9       G     3E+02     1E+03   6E+02      1
-6.63523890E-01 1.23683342E-01-1.86175540E-04 1.58554962E-07-5.49216310E-11    2
 3.14376995E+03 3.32537457E+01-6.63523890E-01 1.23683342E-01-1.86175540E-04    3
 1.58554962E-07-5.49216310E-11 3.14376995E+03 3.32537457E+01                   4
C6H11Or_Olef_33         C 6  O 1  H 11      G     3E+02     1E+03   6E+02      1
 4.83430344E+00 5.09226902E-02-7.77613973E-06-2.55875090E-08 1.42271234E-11    2
-5.18303491E+03 1.04161071E+01 4.83430344E+00 5.09226902E-02-7.77613973E-06    3
-2.55875090E-08 1.42271234E-11-5.18303491E+03 1.04161071E+01                   4
cy(C*CC*CCJC)           C 6  H 7            G     3E+02     1E+03   6E+02      1
 9.89769162E-01 2.08229745E-02 7.09544963E-05-1.14720397E-07 4.92346711E-11    2
 2.37120517E+04 2.20321792E+01 9.89769162E-01 2.08229745E-02 7.09544963E-05    3
-1.14720397E-07 4.92346711E-11 2.37120517E+04 2.20321792E+01                   4
C6H7Or_Olef             C 6  O 1  H 7       G     3E+02     1E+03   6E+02      1
-4.12856454E+00 1.07855233E-01-1.53187139E-04 1.17234521E-07-3.61469184E-11    2
 1.07478277E+04 4.19935028E+01-4.12856454E+00 1.07855233E-01-1.53187139E-04    3
 1.17234521E-07-3.61469184E-11 1.07478277E+04 4.19935028E+01                   4
C6H8O3_Olef_10          C 6  O 3  H 8       G     3E+02     1E+03   6E+02      1
-4.98333010E+00 1.45138433E-01-2.39458261E-04 2.08865211E-07-7.15010472E-11    2
-1.67506534E+04 4.65106574E+01-4.98333010E+00 1.45138433E-01-2.39458261E-04    3
 2.08865211E-07-7.15010472E-11-1.67506534E+04 4.65106574E+01                   4
cy(C*CC*CCC)            C 6  H 8            G     3E+02     1E+03   6E+02      1
 1.72653190E+00 1.48876120E-02 9.48092301E-05-1.40833940E-07 5.88598730E-11    2
 1.10212970E+04 1.91308860E+01 1.72653190E+00 1.48876120E-02 9.48092301E-05    3
-1.40833940E-07 5.88598730E-11 1.10212970E+04 1.91308860E+01                   4
C6H10O2_Olef_10         C 6  O 2  H 10      G     3E+02     1E+03   6E+02      1
-9.22987084E-01 9.82410059E-02-1.16441549E-04 8.18876379E-08-2.49924172E-11    2
-3.86270614E+03 3.26952285E+01-9.22987084E-01 9.82410059E-02-1.16441549E-04    3
 8.18876379E-08-2.49924172E-11-3.86270614E+03 3.26952285E+01                   4
C6H8O_Olef_18           C 6  O 1  H 8       G     3E+02     1E+03   6E+02      1
-3.07159465E+00 9.03877582E-02-1.01411779E-04 6.43383560E-08-1.73657957E-11    2
-1.05372306E+04 4.02904848E+01-3.07159465E+00 9.03877582E-02-1.01411779E-04    3
 6.43383560E-08-1.73657957E-11-1.05372306E+04 4.02904848E+01                   4
C6H9r_R5                C 6  H 9            G     3E+02     1E+03   6E+02      1
-1.69151230E-01 4.15615780E-02 2.51812193E-06-2.25698749E-08 8.85492052E-12    2
 2.26036754E+04 2.83176513E+01-1.69151230E-01 4.15615780E-02 2.51812193E-06    3
-2.25698749E-08 8.85492052E-12 2.26036754E+04 2.83176513E+01                   4
C6H11Or_Olef_52         C 6  O 1  H 11      G     3E+02     1E+03   6E+02      1
-7.37772856E-02 8.20953409E-02-7.60739579E-05 3.87246545E-08-7.92197531E-12    2
-4.09164906E+03 2.92848013E+01-7.37772856E-02 8.20953409E-02-7.60739579E-05    3
 3.87246545E-08-7.92197531E-12-4.09164906E+03 2.92848013E+01                   4
C6H8O_Olef              C 6  O 1  H 8       G     3E+02     1E+03   6E+02      1
 4.33828091E+00 4.45222532E-02 8.54763832E-06-4.92565567E-08 2.46598269E-11    2
 7.56314364E+03 2.40527593E+00 4.33828091E+00 4.45222532E-02 8.54763832E-06    3
-4.92565567E-08 2.46598269E-11 7.56314364E+03 2.40527593E+00                   4
Ccy(CCJCCC)             C 6  H 11           G     3E+02     1E+03   6E+02      1
-3.11761848E+00 6.36384024E-02-1.72320343E-05-2.19501271E-08 1.34861510E-11    2
 7.75337560E+03 3.95864995E+01-3.11761848E+00 6.36384024E-02-1.72320343E-05    3
-2.19501271E-08 1.34861510E-11 7.75337560E+03 3.95864995E+01                   4
C4H6O_Olef_1            C 4  O 1  H 6       G     3E+02     1E+03   6E+02      1
-5.17940398E+00 8.11199405E-02-9.69327011E-05 5.76450244E-08-1.32355164E-11    2
-9.26965667E+03 4.60822795E+01-5.17940398E+00 8.11199405E-02-9.69327011E-05    3
 5.76450244E-08-1.32355164E-11-9.26965667E+03 4.60822795E+01                   4
C6H7Or_Olef_1           C 6  O 1  H 7       G     3E+02     1E+03   6E+02      1
-1.28080915E+00 9.73386177E-02-1.48817515E-04 1.25517488E-07-4.18789150E-11    2
 1.35855641E+04 3.09419273E+01-1.28080915E+00 9.73386177E-02-1.48817515E-04    3
 1.25517488E-07-4.18789150E-11 1.35855641E+04 3.09419273E+01                   4
C6H10O_Olef_4           C 6  O 1  H 10      G     3E+02     1E+03   6E+02      1
 5.24880044E+00 4.51773279E-02-6.21550691E-06-2.11623390E-08 1.14238756E-11    2
-1.22063734E+04 6.90960290E+00 5.24880044E+00 4.51773279E-02-6.21550691E-06    3
-2.11623390E-08 1.14238756E-11-1.22063734E+04 6.90960290E+00                   4
C6H9r_R5_1              C 6  H 9            G     3E+02     1E+03   6E+02      1
-1.10877088E+00 4.99289259E-02-1.37269628E-05-9.02483884E-09 4.65887014E-12    2
 1.52455893E+04 2.96019158E+01-1.10877088E+00 4.99289259E-02-1.37269628E-05    3
-9.02483884E-09 4.65887014E-12 1.52455893E+04 2.96019158E+01                   4
C*cy(CCJC*CC)           C 6  H 7            G     3E+02     1E+03   6E+02      1
-5.60265480E+00 7.53828873E-02-6.51227472E-05 2.57336068E-08-2.66191459E-12    2
 2.56705107E+04 4.95661914E+01-5.60265480E+00 7.53828873E-02-6.51227472E-05    3
 2.57336068E-08-2.66191459E-12 2.56705107E+04 4.95661914E+01                   4
C6H9r_R5_7              C 6  H 9            G     3E+02     1E+03   6E+02      1
-1.70183388E+00 4.18164423E-02 2.80258579E-05-6.77174314E-08 3.04521541E-11    2
 2.34656621E+04 3.65070996E+01-1.70183388E+00 4.18164423E-02 2.80258579E-05    3
-6.77174314E-08 3.04521541E-11 2.34656621E+04 3.65070996E+01                   4
C6H9O4r_Olef_10         C 6  O 4  H 9       G     3E+02     1E+03   6E+02      1
-8.97265543E-02 1.27254440E-01-2.05190068E-04 1.82778288E-07-6.45929517E-11    2
 4.21850282E+03 3.00805766E+01-8.97265543E-02 1.27254440E-01-2.05190068E-04    3
 1.82778288E-07-6.45929517E-11 4.21850282E+03 3.00805766E+01                   4
cy(CJCCCCC)             C 6  H 11           G     3E+02     1E+03   6E+02      1
 3.79371262E+00 4.21885693E-03 1.33519603E-04-1.78159024E-07 7.12566162E-11    2
 6.94149226E+03 1.08152587E+01 3.79371262E+00 4.21885693E-03 1.33519603E-04    3
-1.78159024E-07 7.12566162E-11 6.94149226E+03 1.08152587E+01                   4
C6H9Or_Olef_2           C 6  O 1  H 9       G     3E+02     1E+03   6E+02      1
 6.12637201E+00 3.19718305E-02 1.59975008E-05-3.80384010E-08 1.61992647E-11    2
-1.49438210E+01 4.56685612E+00 6.12637201E+00 3.19718305E-02 1.59975008E-05    3
-3.80384010E-08 1.61992647E-11-1.49438210E+01 4.56685612E+00                   4
C6H8O_Olef_2            C 6  O 1  H 8       G     3E+02     1E+03   6E+02      1
 2.18898297E+00 6.70744260E-02-5.50809766E-05 2.09421218E-08-2.05614384E-12    2
-3.93794474E+03-3.30561344E+00 2.18898297E+00 6.70744260E-02-5.50809766E-05    3
 2.09421218E-08-2.05614384E-12-3.93794474E+03-3.30561344E+00                   4
cy(C*CCCC)              C 5  H 8            G     3E+02     1E+03   6E+02      1
-3.25550830E+00 4.57042848E-02 9.65396548E-07-3.40315995E-08 1.70883439E-11    2
 3.16828121E+03 4.02270550E+01-3.25550830E+00 4.57042848E-02 9.65396548E-07    3
-3.40315995E-08 1.70883439E-11 3.16828121E+03 4.02270550E+01                   4
C6H10O2_Olef_8          C 6  O 2  H 10      G     3E+02     1E+03   6E+02      1
 1.62821718E+00 8.34453100E-02-8.76678352E-05 5.73170147E-08-1.71650987E-11    2
-4.82577225E+03 2.03180054E+01 1.62821718E+00 8.34453100E-02-8.76678352E-05    3
 5.73170147E-08-1.71650987E-11-4.82577225E+03 2.03180054E+01                   4
C6H9Or_Olef_6           C 6  O 1  H 9       G     3E+02     1E+03   6E+02      1
 6.03327599E+00 3.42779635E-02 1.17027639E-05-3.50323181E-08 1.54565160E-11    2
 1.19361160E+03 6.23642782E+00 6.03327599E+00 3.42779635E-02 1.17027639E-05    3
-3.50323181E-08 1.54565160E-11 1.19361160E+03 6.23642782E+00                   4
C6H10O_Olef_11          C 6  O 1  H 10      G     3E+02     1E+03   6E+02      1
-1.28551163E+00 8.95355663E-02-1.05471351E-04 7.80540125E-08-2.47624689E-11    2
-2.11601251E+04 3.22433801E+01-1.28551163E+00 8.95355663E-02-1.05471351E-04    3
 7.80540125E-08-2.47624689E-11-2.11601251E+04 3.22433801E+01                   4
C6H9r_R5_2              C 6  H 9            G     3E+02     1E+03   6E+02      1
-1.24212857E+00 4.04679942E-02 1.26095096E-05-3.65289075E-08 1.47172189E-11    2
 2.27032521E+04 3.57366074E+01-1.24212857E+00 4.04679942E-02 1.26095096E-05    3
-3.65289075E-08 1.47172189E-11 2.27032521E+04 3.57366074E+01                   4
C6H9O2r_Olef_18         C 6  O 2  H 9       G     3E+02     1E+03   6E+02      1
-3.19656315E+00 1.09960615E-01-1.32943144E-04 8.66513518E-08-2.37435336E-11    2
 1.91210859E+04 4.13997903E+01-3.19656315E+00 1.09960615E-01-1.32943144E-04    3
 8.66513518E-08-2.37435336E-11 1.91210859E+04 4.13997903E+01                   4
C5H7Or_Olef             C 5  O 1  H 7       G     3E+02     1E+03   6E+02      1
 4.39743041E+00 3.22420869E-02-1.65896601E-06-1.74549302E-08 8.70250462E-12    2
 4.32359751E+03 1.18163029E+01 4.39743041E+00 3.22420869E-02-1.65896601E-06    3
-1.74549302E-08 8.70250462E-12 4.32359751E+03 1.18163029E+01                   4
cy(C*CCJCCC)            C 6  H 9            G     3E+02     1E+03   6E+02      1
-1.75159018E+00 5.51905093E-02-1.41103474E-05-1.65560601E-08 9.15307897E-12    2
 1.46615475E+04 2.97419048E+01-1.75159018E+00 5.51905093E-02-1.41103474E-05    3
-1.65560601E-08 9.15307897E-12 1.46615475E+04 2.97419048E+01                   4
C6H11Or_Olef_22         C 6  O 1  H 11      G     3E+02     1E+03   6E+02      1
 1.42843879E+00 6.33399588E-02-2.03772004E-05-2.28360444E-08 1.53587988E-11    2
-7.14851998E+03 2.24949250E+01 1.42843879E+00 6.33399588E-02-2.03772004E-05    3
-2.28360444E-08 1.53587988E-11-7.14851998E+03 2.24949250E+01                   4
C6H11Or_Olef_1          C 6  O 1  H 11      G     3E+02     1E+03   6E+02      1
 4.43698730E+00 4.95401319E-02-1.46515292E-06-3.39402303E-08 1.78130289E-11    2
-3.25919345E+03 1.10634346E+01 4.43698730E+00 4.95401319E-02-1.46515292E-06    3
-3.39402303E-08 1.78130289E-11-3.25919345E+03 1.10634346E+01                   4
Ccy(CJC*CC*C)           C 6  H 7            G     3E+02     1E+03   6E+02      1
-2.89065384E+00 5.80727701E-02-2.90826750E-05-7.90540076E-09 9.03196891E-12    2
 2.53738459E+04 3.93062817E+01-2.89065384E+00 5.80727701E-02-2.90826750E-05    3
-7.90540076E-09 9.03196891E-12 2.53738459E+04 3.93062817E+01                   4
C6H11Or_Olef_3          C 6  O 1  H 11      G     3E+02     1E+03   6E+02      1
 4.12528397E+00 4.42489537E-02 1.46769634E-05-4.96182647E-08 2.30287825E-11    2
-1.35095797E+04 1.14042725E+01 4.12528397E+00 4.42489537E-02 1.46769634E-05    3
-4.96182647E-08 2.30287825E-11-1.35095797E+04 1.14042725E+01                   4
C6H8O_Olef_15           C 6  O 1  H 8       G     3E+02     1E+03   6E+02      1
-1.02726094E+00 8.58446500E-02-1.09292213E-04 8.39743658E-08-2.69727508E-11    2
-5.72657793E+03 3.06387022E+01-1.02726094E+00 8.58446500E-02-1.09292213E-04    3
 8.39743658E-08-2.69727508E-11-5.72657793E+03 3.06387022E+01                   4
C*cy(CCC*CC)            C 6  H 8            G     3E+02     1E+03   6E+02      1
 1.64498967E-01 4.33524906E-02-9.06382279E-06-1.06521290E-08 4.86459018E-12    2
 1.43744093E+04 2.36485599E+01 1.64498967E-01 4.33524906E-02-9.06382279E-06    3
-1.06521290E-08 4.86459018E-12 1.43744093E+04 2.36485599E+01                   4
C4H7Or_Olef_1           C 4  O 1  H 7       G     3E+02     1E+03   6E+02      1
 5.02838016E-01 5.01581602E-02-3.10817978E-05-7.98113218E-10 5.91960889E-12    2
-1.81939812E+02 2.36939167E+01 5.02838016E-01 5.01581602E-02-3.10817978E-05    3
-7.98113218E-10 5.91960889E-12-1.81939812E+02 2.36939167E+01                   4
C6H10_Olef_1            C 6  H 10           G     3E+02     1E+03   6E+02      1
 6.40068295E-01 4.66256718E-02 1.52144648E-05-5.67926163E-08 2.71814959E-11    2
 5.06504719E+03 2.55440807E+01 6.40068295E-01 4.66256718E-02 1.52144648E-05    3
-5.67926163E-08 2.71814959E-11 5.06504719E+03 2.55440807E+01                   4
C6H8O3_Olef_4           C 6  O 3  H 8       G     3E+02     1E+03   6E+02      1
 3.89416427E+00 6.79499966E-02-5.04093668E-05 1.73585769E-08-2.24722794E-12    2
-1.45346556E+04 1.39069321E+01 3.89416427E+00 6.79499966E-02-5.04093668E-05    3
 1.73585769E-08-2.24722794E-12-1.45346556E+04 1.39069321E+01                   4
C4H7Or_Olef_4           C 4  O 1  H 7       G     3E+02     1E+03   6E+02      1
 2.91175815E+00 3.90982474E-02-2.33862589E-05 3.96911638E-09 1.40891075E-12    2
 8.93036278E+03 1.59481656E+01 2.91175815E+00 3.90982474E-02-2.33862589E-05    3
 3.96911638E-09 1.40891075E-12 8.93036278E+03 1.59481656E+01                   4
C6H9Or_Olef_3           C 6  O 1  H 9       G     3E+02     1E+03   6E+02      1
 2.30894779E+00 5.42314461E-02-2.91942662E-05 1.78747184E-09 3.21434593E-12    2
 1.02100788E+03 2.13457675E+01 2.30894779E+00 5.42314461E-02-2.91942662E-05    3
 1.78747184E-09 3.21434593E-12 1.02100788E+03 2.13457675E+01                   4
Ccy(C*CCC*C)            C 6  H 8            G     3E+02     1E+03   6E+02      1
-2.58870532E+00 5.20170248E-02-6.52041052E-06-3.13902857E-08 1.74194278E-11    2
 1.06006079E+04 3.79252620E+01-2.58870532E+00 5.20170248E-02-6.52041052E-06    3
-3.13902857E-08 1.74194278E-11 1.06006079E+04 3.79252620E+01                   4
CC*CCCJ                 C 5  H 9            G     3E+02     1E+03   6E+02      1
 5.37065769E+00 1.72018365E-02 4.58055906E-05-6.83486669E-08 2.75991543E-11    2
 1.83892148E+04 5.31577492E+00 5.37065769E+00 1.72018365E-02 4.58055906E-05    3
-6.83486669E-08 2.75991543E-11 1.83892148E+04 5.31577492E+00                   4
C6H9O2r_Olef_16         C 6  O 2  H 9       G     3E+02     1E+03   6E+02      1
 7.57752522E-02 9.70957113E-02-1.19831860E-04 8.66404185E-08-2.69636226E-11    2
 9.38202914E+03 2.38898373E+01 7.57752522E-02 9.70957113E-02-1.19831860E-04    3
 8.66404185E-08-2.69636226E-11 9.38202914E+03 2.38898373E+01                   4
C*CCCCJCOH              C 6  O 1  H 11      G     3E+02     1E+03   6E+02      1
 5.42391062E+00 4.06474704E-02 1.40829584E-05-4.38511969E-08 1.98000458E-11    2
-3.26977569E+03 1.04893707E+01 5.42391062E+00 4.06474704E-02 1.40829584E-05    3
-4.38511969E-08 1.98000458E-11-3.26977569E+03 1.04893707E+01                   4
C6H11Or_Olef_54         C 6  O 1  H 11      G     3E+02     1E+03   6E+02      1
 9.33560154E-01 7.31458066E-02-5.89812961E-05 2.54760165E-08-4.16061532E-12    2
-5.61234329E+03 2.58326720E+01 9.33560154E-01 7.31458066E-02-5.89812961E-05    3
 2.54760165E-08-4.16061532E-12-5.61234329E+03 2.58326720E+01                   4
C6H11Or_Olef_25         C 6  O 1  H 11      G     3E+02     1E+03   6E+02      1
 2.93027975E+00 4.93877756E-02 9.98070754E-06-4.96804581E-08 2.40033906E-11    2
-8.65087053E+03 1.66663270E+01 2.93027975E+00 4.93877756E-02 9.98070754E-06    3
-4.96804581E-08 2.40033906E-11-8.65087053E+03 1.66663270E+01                   4
C6H9O2r_Olef            C 6  O 2  H 9       G     3E+02     1E+03   6E+02      1
 3.86634260E+00 6.79606563E-02-7.50240202E-05 5.78874431E-08-2.00646554E-11    2
 1.52425783E+04 1.42086215E+01 3.86634260E+00 6.79606563E-02-7.50240202E-05    3
 5.78874431E-08-2.00646554E-11 1.52425783E+04 1.42086215E+01                   4
C3H5Or_Olef_2           C 3  O 1  H 5       G     3E+02     1E+03   6E+02      1
 5.11009153E+00 2.31498546E-02-1.46256674E-05 4.92418304E-09-5.51487062E-13    2
 1.25544263E+04 1.83172066E+00 5.11009153E+00 2.31498546E-02-1.46256674E-05    3
 4.92418304E-09-5.51487062E-13 1.25544263E+04 1.83172066E+00                   4
CJcy(CCCCC)             C 6  H 11           G     3E+02     1E+03   6E+02      1
-1.69292471E+00 5.02194893E-02 1.64863893E-05-5.68204725E-08 2.63807655E-11    2
 1.01558070E+04 3.74241919E+01-1.69292471E+00 5.02194893E-02 1.64863893E-05    3
-5.68204725E-08 2.63807655E-11 1.01558070E+04 3.74241919E+01                   4
C6H11O3r_5              C 6  O 3  H 11      G     3E+02     1E+03   6E+02      1
 3.99483848E+00 7.68564545E-02-7.11061649E-05 4.42785349E-08-1.33898432E-11    2
-2.06237512E+04 1.70587638E+01 3.99483848E+00 7.68564545E-02-7.11061649E-05    3
 4.42785349E-08-1.33898432E-11-2.06237512E+04 1.70587638E+01                   4
C6H9Or_Olef_22          C 6  O 1  H 9       G     3E+02     1E+03   6E+02      1
 1.14773154E+00 6.16146920E-02-2.70694537E-05-1.20286957E-08 1.04772043E-11    2
 1.11068457E+04 2.17473846E+01 1.14773154E+00 6.16146920E-02-2.70694537E-05    3
-1.20286957E-08 1.04772043E-11 1.11068457E+04 2.17473846E+01                   4
C6H11r_Olef_4           C 6  H 11           G     3E+02     1E+03   6E+02      1
 1.25986000E+00 5.66800000E-02-2.95700000E-05 4.90499997E-09 5.99100008E-13    2
 1.64200000E+04 2.49100000E+01 1.25986000E+00 5.66800000E-02-2.95700000E-05    3
 4.90499997E-09 5.99100008E-13 1.64200000E+04 2.49100000E+01                   4
CJ*CCC*C                C 5  H 7            G100.000   5000.000  2054.51       1
-3.52234032E+01 7.43598981E-02-2.28836657E-05 2.79519566E-10 1.39395220E-13    2
 6.38123815E+04 2.45431012E+02 9.71313023E-01 4.37224571E-02-2.95961711E-05    3
 1.18941145E-08-2.42217143E-12 4.05334717E+04 2.42924004E+01                   4
C6H9Or_Olef_12          C 6  O 1  H 9       G     3E+02     1E+03   6E+02      1
 3.26691164E+00 5.35329527E-02-2.69467158E-05 2.23417349E-10 3.29618012E-12    2
 1.38674004E+04 1.56141569E+01 3.26691164E+00 5.35329527E-02-2.69467158E-05    3
 2.23417349E-10 3.29618012E-12 1.38674004E+04 1.56141569E+01                   4
C3H5Or_Olef             C 3  O 1  H 5       G     3E+02     1E+03   6E+02      1
-1.93204234E+00 5.67834808E-02-7.00581349E-05 4.57824258E-08-1.19624898E-11    2
-2.20603581E+03 3.16848944E+01-1.93204234E+00 5.67834808E-02-7.00581349E-05    3
 4.57824258E-08-1.19624898E-11-2.20603581E+03 3.16848944E+01                   4
C6H11Or_Olef_37         C 6  O 1  H 11      G     3E+02     1E+03   6E+02      1
 4.92739946E+00 4.86165571E-02-3.48140280E-06-2.85935919E-08 1.49698722E-11    2
-6.39159033E+03 8.74653543E+00 4.92739946E+00 4.86165571E-02-3.48140280E-06    3
-2.85935919E-08 1.49698722E-11-6.39159033E+03 8.74653543E+00                   4
C6H10O_Olef_2           C 6  O 1  H 10      G     3E+02     1E+03   6E+02      1
-3.88993922E-01 8.12559265E-02-8.89265562E-05 6.36948867E-08-2.01447616E-11    2
-2.43415968E+04 3.02726277E+01-3.88993922E-01 8.12559265E-02-8.89265562E-05    3
 6.36948867E-08-2.01447616E-11-2.43415968E+04 3.02726277E+01                   4
cy(C*CCCJCC)            C 6  H 9            G     3E+02     1E+03   6E+02      1
-1.30647405E+00 5.18258104E-02-1.11305087E-05-1.65053204E-08 8.46589756E-12    2
 2.20012900E+04 3.15272563E+01-1.30647405E+00 5.18258104E-02-1.11305087E-05    3
-1.65053204E-08 8.46589756E-12 2.20012900E+04 3.15272563E+01                   4
C6H11Or_Olef_31         C 6  O 1  H 11      G     3E+02     1E+03   6E+02      1
 3.45093833E+00 4.86346550E-02 3.59495746E-06-3.89732071E-08 1.93766434E-11    2
-4.53625057E+03 1.72881986E+01 3.45093833E+00 4.86346550E-02 3.59495746E-06    3
-3.89732071E-08 1.93766434E-11-4.53625057E+03 1.72881986E+01                   4
CJcy(CC*CCC)            C 6  H 9            G     3E+02     1E+03   6E+02      1
-1.13259641E+00 5.15978779E-02-1.35082748E-05-1.38536212E-08 7.64675836E-12    2
 2.48431785E+04 3.14240272E+01-1.13259641E+00 5.15978779E-02-1.35082748E-05    3
-1.38536212E-08 7.64675836E-12 2.48431785E+04 3.14240272E+01                   4
C5H8O_Olef_6            C 5  O 1  H 8       G     3E+02     1E+03   6E+02      1
 8.06413059E-01 5.38838202E-02-2.35045899E-05-1.32100953E-08 1.10672725E-11    2
-1.26187771E+04 2.37595650E+01 8.06413059E-01 5.38838202E-02-2.35045899E-05    3
-1.32100953E-08 1.10672725E-11-1.26187771E+04 2.37595650E+01                   4
C6H11Or_Olef_28         C 6  O 1  H 11      G     3E+02     1E+03   6E+02      1
 2.34268021E+00 5.66965575E-02-7.57927548E-06-3.30785994E-08 1.83774100E-11    2
-7.46065879E+03 2.07123675E+01 2.34268021E+00 5.66965575E-02-7.57927548E-06    3
-3.30785994E-08 1.83774100E-11-7.46065879E+03 2.07123675E+01                   4
C5H8O_Olef_3            C 5  O 1  H 8       G     3E+02     1E+03   6E+02      1
-3.45046238E+00 8.08496842E-02-7.92762343E-05 3.70615536E-08-5.73875626E-12    2
-1.36081980E+04 3.99314450E+01-3.45046238E+00 8.08496842E-02-7.92762343E-05    3
 3.70615536E-08-5.73875626E-12-1.36081980E+04 3.99314450E+01                   4
C6H8O3_Olef_3           C 6  O 3  H 8       G     3E+02     1E+03   6E+02      1
 1.29910703E+00 1.06940873E-01-1.68642567E-04 1.51024474E-07-5.37396228E-11    2
-1.75251476E+04 2.29256517E+01 1.29910703E+00 1.06940873E-01-1.68642567E-04    3
 1.51024474E-07-5.37396228E-11-1.75251476E+04 2.29256517E+01                   4
C6H11O3r_1              C 6  H 11 O 3       G100.000   5000.000  655.09        1
 8.04560515E+00 5.79854417E-02-2.85144545E-05 5.30482805E-09-3.56040184E-13    2
-1.38685985E+04-3.24561720E+00 4.28020797E-01 7.81375139E-02-1.42962775E-05    3
-7.05938505E-08 5.20523445E-11-1.23049316E+04 3.45999148E+01                   4
C6H9Or_Olef_5           C 6  O 1  H 9       G     3E+02     1E+03   6E+02      1
-1.53905984E+00 1.01029534E-01-1.44996653E-04 1.19597135E-07-3.96686330E-11    2
-1.84798309E+03 3.25466051E+01-1.53905984E+00 1.01029534E-01-1.44996653E-04    3
 1.19597135E-07-3.96686330E-11-1.84798309E+03 3.25466051E+01                   4
C*CCJC*CC               C 6  H 9            G     3E+02     1E+03   6E+02      1
-2.39267611E-01 4.31154844E-02 2.78574260E-05-7.22799949E-08 3.32716149E-11    2
 1.45763853E+04 2.60125973E+01-2.39267611E-01 4.31154844E-02 2.78574260E-05    3
-7.22799949E-08 3.32716149E-11 1.45763853E+04 2.60125973E+01                   4
fulvene                 C 6  H 6            G     3E+02     1E+03   6E+02      1
-4.52117585E+00 6.48445984E-02-4.82396311E-05 1.16888805E-08 1.79226753E-12    2
 2.53908694E+04 4.37971407E+01-4.52117585E+00 6.48445984E-02-4.82396311E-05    3
 1.16888805E-08 1.79226753E-12 2.53908694E+04 4.37971407E+01                   4
C6H11O3r_7              C 6  O 3  H 11      G     3E+02     1E+03   6E+02      1
 6.87394462E+00 5.77256113E-02-2.89391704E-05 8.64252044E-09-2.91201509E-12    2
-1.20553869E+04 5.12496019E+00 6.87394462E+00 5.77256113E-02-2.89391704E-05    3
 8.64252044E-09-2.91201509E-12-1.20553869E+04 5.12496019E+00                   4
C*CCCC(*O)C             C 6  O 1  H 10      G     3E+02     1E+03   6E+02      1
 6.29534225E+00 2.62888139E-02 4.34486038E-05-6.99436545E-08 2.82544441E-11    2
-2.17455290E+04 4.33701110E+00 6.29534225E+00 2.62888139E-02 4.34486038E-05    3
-6.99436545E-08 2.82544441E-11-2.17455290E+04 4.33701110E+00                   4
C4H6O_Olef              C 4  O 1  H 6       G     3E+02     1E+03   6E+02      1
-1.66246256E+00 5.46510568E-02-3.40122495E-05-4.31562560E-09 8.66884600E-12    2
-1.05899350E+04 3.23228275E+01-1.66246256E+00 5.46510568E-02-3.40122495E-05    3
-4.31562560E-09 8.66884600E-12-1.05899350E+04 3.23228275E+01                   4
C4H7Or_Olef_5           C 4  O 1  H 7       G     3E+02     1E+03   6E+02      1
-9.06282037E-01 6.66074092E-02-8.24838184E-05 5.77565027E-08-1.66184164E-11    2
 1.66637569E+03 2.88142212E+01-9.06282037E-01 6.66074092E-02-8.24838184E-05    3
 5.77565027E-08-1.66184164E-11 1.66637569E+03 2.88142212E+01                   4
C4H7Or_Olef_3           C 4  O 1  H 7       G     3E+02     1E+03   6E+02      1
 6.50500474E-01 6.11082908E-02-7.33521809E-05 5.00641063E-08-1.40313287E-11    2
 7.55875976E+03 2.15577892E+01 6.50500474E-01 6.11082908E-02-7.33521809E-05    3
 5.00641063E-08-1.40313287E-11 7.55875976E+03 2.15577892E+01                   4
C6H9O2r_Olef_11         C 6  O 2  H 9       G     3E+02     1E+03   6E+02      1
 1.01858721E+00 7.84772713E-02-7.93936440E-05 4.96044761E-08-1.43326588E-11    2
 1.24048418E+04 2.41615847E+01 1.01858721E+00 7.84772713E-02-7.93936440E-05    3
 4.96044761E-08-1.43326588E-11 1.24048418E+04 2.41615847E+01                   4
C*CCCCCJ                C 6  H 11           G     3E+02     1E+03   6E+02      1
 1.15861999E-01 6.21400000E-02-3.75200000E-05 9.75399999E-09-4.75600001E-13    2
 1.77800000E+04 3.11200000E+01 1.15861999E-01 6.21400000E-02-3.75200000E-05    3
 9.75399999E-09-4.75600001E-13 1.77800000E+04 3.11200000E+01                   4
C6H9Or_Olef_9           C 6  O 1  H 9       G     3E+02     1E+03   6E+02      1
 5.24431856E+00 3.51661589E-02 2.08415263E-05-4.85705325E-08 2.07948194E-11    2
 1.18296014E+04 6.00463780E+00 5.24431856E+00 3.51661589E-02 2.08415263E-05    3
-4.85705325E-08 2.07948194E-11 1.18296014E+04 6.00463780E+00                   4
C6H10O2_Olef_5          C 6  O 2  H 10      G     3E+02     1E+03   6E+02      1
 3.90217523E+00 6.93575971E-02-6.42836828E-05 4.13766551E-08-1.32257745E-11    2
-3.06276868E+03 1.31327462E+01 3.90217523E+00 6.93575971E-02-6.42836828E-05    3
 4.13766551E-08-1.32257745E-11-3.06276868E+03 1.31327462E+01                   4
C6H9Or_Olef_13          C 6  H 9  O 1       G100.000   5000.000  903.75        1
 8.00722176E+00 4.04651586E-02-1.84995805E-05 3.43469799E-09-2.34005796E-13    2
 1.01859144E+04-9.31085735E+00 1.21883964E+00 5.35440063E-02-1.20469952E-05    3
-2.20980035E-08 1.25752663E-11 1.21057987E+04 2.65855432E+01                   4
cy(C*CCCCC)             C 6  H 10           G     3E+02     1E+03   6E+02      1
-2.06482463E+00 4.27134700E-02 3.32453709E-05-7.32560661E-08 3.21239676E-11    2
-1.49550613E+03 3.47780171E+01-2.06482463E+00 4.27134700E-02 3.32453709E-05    3
-7.32560661E-08 3.21239676E-11-1.49550613E+03 3.47780171E+01                   4
cy(CJC*CcyCCC)          C 6  H 7            G250.000   5000.000  995.00        1
 1.51800569E+01 1.73086061E-02-5.43127401E-06 7.91962369E-10-4.39096961E-14    2
 2.78279003E+04-6.02528765E+01 2.87077864E+00 2.42200781E-03 1.14044401E-04    3
-1.44267266E-07 5.27355286E-11 3.34641723E+04 1.50835830E+01                   4
C*CCCC(C)CJ             C 7  H 13           G     3E+02     1E+03   6E+02      1
 3.44743527E+00 5.49296012E-02 1.68605163E-06-3.92428872E-08 1.95590240E-11    2
 1.35944401E+04 1.33516702E+01 3.44743527E+00 5.49296012E-02 1.68605163E-06    3
-3.92428872E-08 1.95590240E-11 1.35944401E+04 1.33516702E+01                   4
C*CCCCJCCC*C            C 9  H 15           G     3E+02     1E+03   6E+02      1
 7.66970833E+00 4.06497161E-02 6.00050946E-05-1.01819796E-07 4.21366479E-11    2
 2.25156525E+04 4.02050748E+00 7.66970833E+00 4.06497161E-02 6.00050946E-05    3
-1.01819796E-07 4.21366479E-11 2.25156525E+04 4.02050748E+00                   4
C*CCCC(CJ)CC*C          C 9  H 15           G     3E+02     1E+03   6E+02      1
 4.24543520E+00 6.73967109E-02 1.72237648E-06-4.84500651E-08 2.42367876E-11    2
 2.31867588E+04 1.56742327E+01 4.24543520E+00 6.73967109E-02 1.72237648E-06    3
-4.84500651E-08 2.42367876E-11 2.31867588E+04 1.56742327E+01                   4
CC*CCJC                 C 5  H 9            G     3E+02     1E+03   6E+02      1
 1.49390000E+00 4.01700000E-02-9.71399997E-06-7.85100002E-09 3.78000000E-12    2
 1.04300000E+04 2.00300000E+01 1.49390000E+00 4.01700000E-02-9.71399997E-06    3
-7.85100002E-09 3.78000000E-12 1.04300000E+04 2.00300000E+01                   4
C*CCCJC                 C 5  H 9            G     3E+02     1E+03   6E+02      1
 3.73057397E+00 2.10162674E-02 4.04468431E-05-6.32446774E-08 2.55287762E-11    2
 1.85454733E+04 1.43740042E+01 3.73057397E+00 2.10162674E-02 4.04468431E-05    3
-6.32446774E-08 2.55287762E-11 1.85454733E+04 1.43740042E+01                   4
C*CCJCC(C)CC*C          C 9  H 15           G     3E+02     1E+03   6E+02      1
 3.61496885E+00 6.50952033E-02 1.04644971E-05-5.70495585E-08 2.70910686E-11    2
 1.30352427E+04 1.66444464E+01 3.61496885E+00 6.50952033E-02 1.04644971E-05    3
-5.70495585E-08 2.70910686E-11 1.30352427E+04 1.66444464E+01                   4
CC*CCC                  C 5  H 10           G     3E+02     1E+03   6E+02      1
 8.35361995E-02 4.71500000E-02-1.66100000E-05-4.16300002E-09 2.98000000E-12    2
-4.93800000E+03 2.75800000E+01 8.35361995E-02 4.71500000E-02-1.66100000E-05    3
-4.16300002E-09 2.98000000E-12-4.93800000E+03 2.75800000E+01                   4
C*CCCC                  C 5  H 10           G     3E+02     1E+03   6E+02      1
 3.59709404E+00 2.81126994E-02 2.86626078E-05-5.29107130E-08 2.20767194E-11    2
-4.89670267E+03 1.22015626E+01 3.59709404E+00 2.81126994E-02 2.86626078E-05    3
-5.29107130E-08 2.20767194E-11-4.89670267E+03 1.22015626E+01                   4
cy(C*CCCJC)             C 5  H 7            G     3E+02     1E+03   6E+02      1
 1.19451240E-01 2.51329647E-02 2.36879897E-05-3.91127583E-08 1.41772047E-11    2
 2.72641880E+04 2.69580514E+01 1.19451240E-01 2.51329647E-02 2.36879897E-05    3
-3.91127583E-08 1.41772047E-11 2.72641880E+04 2.69580514E+01                   4
C6H9-A                  C 6  H 9            G     3E+02     1E+03   6E+02      1
 1.21662000E+00 5.34500000E-02-3.04800000E-05 6.24799999E-09 2.97799999E-13    2
 2.43200000E+04 2.32200000E+01 1.21662000E+00 5.34500000E-02-3.04800000E-05    3
 6.24799999E-09 2.97799999E-13 2.43200000E+04 2.32200000E+01                   4
C*CCCC(CJ)CC            C 8  H 15           G     3E+02     1E+03   6E+02      1
 5.08328085E+00 5.69654778E-02 1.50477815E-05-5.68202750E-08 2.63130353E-11    2
 1.04644542E+04 8.46494237E+00 5.08328085E+00 5.69654778E-02 1.50477815E-05    3
-5.68202750E-08 2.63130353E-11 1.04644542E+04 8.46494237E+00                   4
C*CCCCJCCC              C 8  H 15           G     3E+02     1E+03   6E+02      1
 8.50755398E+00 3.02184830E-02 7.33304996E-05-1.10190006E-07 4.42128956E-11    2
 9.79334795E+03-1.80248850E+00 8.50755398E+00 3.02184830E-02 7.33304996E-05    3
-1.10190006E-07 4.42128956E-11 9.79334795E+03-1.80248850E+00                   4
C*CCJCC(C)CC            C 8  H 15           G     3E+02     1E+03   6E+02      1
 4.45281449E+00 5.46639702E-02 2.37899022E-05-6.54197683E-08 2.91673163E-11    2
 3.12938147E+02 9.43515603E+00 4.45281449E+00 5.46639702E-02 2.37899022E-05    3
-6.54197683E-08 2.91673163E-11 3.12938147E+02 9.43515603E+00                   4
C*CC(C)CCJC*C           C 8  H 13           G     3E+02     1E+03   6E+02      1
 4.45153944E+00 5.12370494E-02 2.19181970E-05-6.31307532E-08 2.86444029E-11    2
 1.59456094E+04 1.03468973E+01 4.45153944E+00 5.12370494E-02 2.19181970E-05    3
-6.31307532E-08 2.86444029E-11 1.59456094E+04 1.03468973E+01                   4
C*CCCJCCC*C             C 8  H 13           G     3E+02     1E+03   6E+02      1
 6.18961181E+00 3.97016302E-02 4.08033852E-05-7.60660418E-08 3.18543387E-11    2
 2.52872814E+04 8.48595541E+00 6.18961181E+00 3.97016302E-02 4.08033852E-05    3
-7.60660418E-08 3.18543387E-11 2.52872814E+04 8.48595541E+00                   4
C*CC(CJ)CCC*C           C 8  H 13           G     3E+02     1E+03   6E+02      1
 3.79622210E+00 5.91280178E-02 3.51063694E-06-4.68252926E-08 2.34531128E-11    2
 2.60146015E+04 1.54621902E+01 3.79622210E+00 5.91280178E-02 3.51063694E-06    3
-4.68252926E-08 2.34531128E-11 2.60146015E+04 1.54621902E+01                   4
C*CCJCC(C)C             C 7  H 13           G     3E+02     1E+03   6E+02      1
 2.81696891E+00 5.26280935E-02 1.04281722E-05-4.78423805E-08 2.24133049E-11    2
 3.44292406E+03 1.43218839E+01 2.81696891E+00 5.26280935E-02 1.04281722E-05    3
-4.78423805E-08 2.24133049E-11 3.44292406E+03 1.43218839E+01                   4
C*CCCC*CC               C 7  H 12           G     3E+02     1E+03   6E+02      1
 4.48819000E+00 3.82736761E-02 3.29936696E-05-6.51239740E-08 2.74972319E-11    2
 3.48706055E+03 1.21614062E+01 4.48819000E+00 3.82736761E-02 3.29936696E-05    3
-6.51239740E-08 2.74972319E-11 3.48706055E+03 1.21614062E+01                   4
C*CC(C)CC*C             C 7  H 12           G     3E+02     1E+03   6E+02      1
 3.00904170E+00 5.10566624E-02 8.49884626E-06-4.61257798E-08 2.21146172E-11    2
 3.90224182E+03 1.66619363E+01 3.00904170E+00 5.10566624E-02 8.49884626E-06    3
-4.61257798E-08 2.21146172E-11 3.90224182E+03 1.66619363E+01                   4
C*C(C)CCC*C             C 7  H 12           G     3E+02     1E+03   6E+02      1
 2.47064593E+00 5.49725457E-02-5.83266496E-06-2.79976198E-08 1.46781875E-11    2
 3.16508931E+03 1.93841585E+01 2.47064593E+00 5.49725457E-02-5.83266496E-06    3
-2.79976198E-08 1.46781875E-11 3.16508931E+03 1.93841585E+01                   4
CJ*CCCC*C               C 6  H 9            G     3E+02     1E+03   6E+02      1
-5.89279806E-01 6.49227420E-02-5.76701426E-05 3.28250096E-08-9.04457697E-12    2
 3.82598492E+04 3.27664193E+01-5.89279806E-01 6.49227420E-02-5.76701426E-05    3
 3.28250096E-08-9.04457697E-12 3.82598492E+04 3.27664193E+01                   4
C*CJCCC*C               C 6  H 9            G     3E+02     1E+03   6E+02      1
 4.48582748E-01 5.64074288E-02-3.74503021E-05 1.31522035E-08-2.16462986E-12    2
 3.64297771E+04 2.89516469E+01 4.48582748E-01 5.64074288E-02-3.74503021E-05    3
 1.31522035E-08-2.16462986E-12 3.64297771E+04 2.89516469E+01                   4
C(*O)COJ                C 2  H 3  O 2       G100.000   5000.000  894.97        1
 7.25459482E+00 1.13752940E-02-4.73840666E-06 9.21761286E-10-6.75104790E-14    2
-1.22403679E+04-1.02827390E+01 2.88717886E+00 1.35907195E-02 2.05510594E-05    3
-3.95204763E-08 1.72643893E-11-1.07656058E+04 1.41746306E+01                   4
Ccy(CC*C(C)C*C)         C 7  H 10           G     3E+02     2E+03   1E+03      1
-7.57242825E-01 6.42633642E-02-2.16485897E-05-2.19947320E-08 1.54770311E-11    2
 7.74064481E+03 2.77355048E+01-7.57242825E-01 6.42633642E-02-2.16485897E-05    3
-2.19947320E-08 1.54770311E-11 7.74064481E+03 2.77355048E+01                   4
C7H10_R5_3              C 7  H 10           G     3E+02     2E+03   1E+03      1
-2.89466950E+00 8.01030084E-02-9.65105076E-05 8.36340461E-08-3.07766783E-11    2
 8.37425895E+03 3.95538250E+01-2.89466950E+00 8.01030084E-02-9.65105076E-05    3
 8.36340461E-08-3.07766783E-11 8.37425895E+03 3.95538250E+01                   4
C7H11r_Olef_15          C 7  H 11           G     3E+02     2E+03   1E+03      1
 3.51445872E-01 6.30507055E-02-5.95506484E-06-4.02474480E-08 2.18579708E-11    2
 1.49333961E+04 2.55157505E+01 3.51445872E-01 6.30507055E-02-5.95506484E-06    3
-4.02474480E-08 2.18579708E-11 1.49333961E+04 2.55157505E+01                   4
C7H11r_R5_75            C 7  H 11           G     3E+02     2E+03   1E+03      1
-1.40686582E+00 5.98677976E-02-1.08485357E-05-2.10706079E-08 1.05413669E-11    2
 1.30716330E+04 3.24820874E+01-1.40686582E+00 5.98677976E-02-1.08485357E-05    3
-2.10706079E-08 1.05413669E-11 1.30716330E+04 3.24820874E+01                   4
C7H11r_R5_51            C 7  H 11           G     3E+02     2E+03   1E+03      1
-3.12129481E-02 5.40702132E-02 2.58586322E-06-3.68618096E-08 1.70495937E-11    2
 1.97563596E+04 2.56424773E+01-3.12129481E-02 5.40702132E-02 2.58586322E-06    3
-3.68618096E-08 1.70495937E-11 1.97563596E+04 2.56424773E+01                   4
C*CCJCC*CC              C 7  H 11           G     3E+02     2E+03   1E+03      1
 7.02638516E+00 2.43305325E-02 5.59143892E-05-8.45740025E-08 3.38910593E-11    2
 1.82406352E+04-2.56221693E+00 7.02638516E+00 2.43305325E-02 5.59143892E-05    3
-8.45740025E-08 3.38910593E-11 1.82406352E+04-2.56221693E+00                   4
Ccy(C*C(C)C*CC)         C 7  H 10           G     3E+02     2E+03   1E+03      1
 2.03483659E+00 4.78565022E-02 1.01498616E-05-4.87853115E-08 2.38999518E-11    2
 6.28693036E+03 1.57940232E+01 2.03483659E+00 4.78565022E-02 1.01498616E-05    3
-4.87853115E-08 2.38999518E-11 6.28693036E+03 1.57940232E+01                   4
C7H9r_R5_3              C 7  H 9            G     3E+02     2E+03   1E+03      1
-2.18260185E+00 6.60462692E-02-5.18986906E-05 2.48730812E-08-4.92714350E-12    2
 3.36176395E+04 3.95674689E+01-2.18260185E+00 6.60462692E-02-5.18986906E-05    3
 2.48730812E-08-4.92714350E-12 3.36176395E+04 3.95674689E+01                   4
C7H11r_Olef_5           C 7  H 11           G     3E+02     2E+03   1E+03      1
 4.09373475E+00 5.16043041E-02-8.50776834E-06-2.34825659E-08 1.30128417E-11    2
 2.77304118E+04 9.11057047E+00 4.09373475E+00 5.16043041E-02-8.50776834E-06    3
-2.34825659E-08 1.30128417E-11 2.77304118E+04 9.11057047E+00                   4
C*Ccy(CCC*CC)           C 7  H 10           G     3E+02     2E+03   1E+03      1
-1.12171320E+00 5.59904536E-02-8.48325901E-06-2.23600170E-08 1.09854028E-11    2
 1.23224379E+04 3.31526942E+01-1.12171320E+00 5.59904536E-02-8.48325901E-06    3
-2.23600170E-08 1.09854028E-11 1.23224379E+04 3.31526942E+01                   4
C7H11r_R5_55            C 7  H 11           G     3E+02     2E+03   1E+03      1
-1.47620812E+00 6.16127017E-02-1.89835425E-05-1.05435298E-08 6.24157762E-12    2
 1.26108124E+04 3.45941222E+01-1.47620812E+00 6.16127017E-02-1.89835425E-05    3
-1.05435298E-08 6.24157762E-12 1.26108124E+04 3.45941222E+01                   4
CCJcyCC*CC*C            C 7  H 9            G     3E+02     2E+03   1E+03      1
 3.69285550E-01 4.42463437E-02 4.22631794E-05-9.75760907E-08 4.51257206E-11    2
 3.30740906E+04 2.43298786E+01 3.69285550E-01 4.42463437E-02 4.22631794E-05    3
-9.75760907E-08 4.51257206E-11 3.30740906E+04 2.43298786E+01                   4
C7H11r_R5_3             C 7  H 11           G     3E+02     2E+03   1E+03      1
-1.36218926E+00 6.18821453E-02-2.07164394E-06-4.61058824E-08 2.49449842E-11    2
 2.16862534E+04 3.42437114E+01-1.36218926E+00 6.18821453E-02-2.07164394E-06    3
-4.61058824E-08 2.49449842E-11 2.16862534E+04 3.42437114E+01                   4
CC*CC*CCJC              C 7  H 11           G     3E+02     2E+03   1E+03      1
 2.36887541E+00 4.63527839E-02 3.28690656E-05-7.73716945E-08 3.46762874E-11    2
 1.52553491E+04 1.65016488E+01 2.36887541E+00 4.63527839E-02 3.28690656E-05    3
-7.73716945E-08 3.46762874E-11 1.52553491E+04 1.65016488E+01                   4
Ccy(C*CCCJC*C)          C 7  H 9            G     3E+02     2E+03   1E+03      1
-2.16404284E+00 5.85479087E-02-6.62018094E-06-3.48057431E-08 1.87983183E-11    2
 1.76279334E+04 3.64476749E+01-2.16404284E+00 5.85479087E-02-6.62018094E-06    3
-3.48057431E-08 1.87983183E-11 1.76279334E+04 3.64476749E+01                   4
Ccy(CCJC*CC*C)          C 7  H 9            G     3E+02     2E+03   1E+03      1
-3.46415936E+00 6.45891460E-02-1.73015067E-05-2.63901563E-08 1.62928176E-11    2
 1.86814054E+04 4.18805461E+01-3.46415936E+00 6.45891460E-02-1.73015067E-05    3
-2.63901563E-08 1.62928176E-11 1.86814054E+04 4.18805461E+01                   4
C7H9r_Olef              C 7  H 9            G     3E+02     2E+03   1E+03      1
-2.78592084E+00 6.17055500E-02-1.11255003E-05-3.24966448E-08 1.84990355E-11    2
 2.34551385E+04 3.83794211E+01-2.78592084E+00 6.17055500E-02-1.11255003E-05    3
-3.24966448E-08 1.84990355E-11 2.34551385E+04 3.83794211E+01                   4
C7H9r_R5_15             C 7  H 9            G     3E+02     2E+03   1E+03      1
 2.52121376E+00 3.69049550E-02 2.97389265E-05-6.46202301E-08 2.86517282E-11    2
 2.22040260E+04 1.48767259E+01 2.52121376E+00 3.69049550E-02 2.97389265E-05    3
-6.46202301E-08 2.86517282E-11 2.22040260E+04 1.48767259E+01                   4
C7H11r_Olef_9           C 7  H 11           G     3E+02     2E+03   1E+03      1
 3.89873863E+00 4.88027001E-02-4.17086175E-07-2.78134954E-08 1.34271466E-11    2
 1.31646538E+04 9.79479844E+00 3.89873863E+00 4.88027001E-02-4.17086175E-07    3
-2.78134954E-08 1.34271466E-11 1.31646538E+04 9.79479844E+00                   4
C7H11r_R5_60            C 7  H 11           G     3E+02     2E+03   1E+03      1
-4.13837951E-01 5.90736032E-02-1.75844824E-05-1.05587764E-08 6.08548867E-12    2
 1.86609123E+04 2.79433676E+01-4.13837951E-01 5.90736032E-02-1.75844824E-05    3
-1.05587764E-08 6.08548867E-12 1.86609123E+04 2.79433676E+01                   4
C*CCC*CCJC              C 7  H 11           G     3E+02     2E+03   1E+03      1
 4.20150760E+00 3.87221211E-02 2.87549211E-05-6.15419828E-08 2.65287514E-11    2
 1.98678415E+04 1.19963958E+01 4.20150760E+00 3.87221211E-02 2.87549211E-05    3
-6.15419828E-08 2.65287514E-11 1.98678415E+04 1.19963958E+01                   4
CC*cy(CCJC*CC)          C 7  H 9            G     3E+02     2E+03   1E+03      1
-2.32818908E+00 6.56962410E-02-4.03115324E-05 1.50127480E-08-3.61417492E-12    2
 2.32894550E+04 3.77188058E+01-2.32818908E+00 6.56962410E-02-4.03115324E-05    3
 1.50127480E-08-3.61417492E-12 2.32894550E+04 3.77188058E+01                   4
C7H11r_R5_27            C 7  H 11           G     3E+02     2E+03   1E+03      1
-3.35502881E+00 7.59285745E-02-4.51594973E-05 8.21921807E-09 1.45347556E-12    2
 2.11382376E+04 4.05500062E+01-3.35502881E+00 7.59285745E-02-4.51594973E-05    3
 8.21921807E-09 1.45347556E-12 2.11382376E+04 4.05500062E+01                   4
C7H11r_Olef_3           C 7  H 11           G     3E+02     2E+03   1E+03      1
 9.23109010E-01 5.72495632E-02-1.06876661E-05-2.42368959E-08 1.36035573E-11    2
 9.85095116E+03 2.21008308E+01 9.23109010E-01 5.72495632E-02-1.06876661E-05    3
-2.42368959E-08 1.36035573E-11 9.85095116E+03 2.21008308E+01                   4
Ccy(C*CCC*CC)           C 7  H 10           G     3E+02     2E+03   1E+03      1
 6.22207794E+00 3.59505278E-02 2.27081982E-05-5.09738124E-08 2.19235739E-11    2
 5.91687430E+03-1.78066674E+01 6.22207794E+00 3.59505278E-02 2.27081982E-05    3
-5.09738124E-08 2.19235739E-11 5.91687430E+03-1.78066674E+01                   4
Ccy(C*CCCC*C)           C 7  H 10           G     3E+02     2E+03   1E+03      1
-1.05932624E+00 4.93669320E-02 2.06637643E-05-6.19598799E-08 2.83652171E-11    2
 6.27786382E+03 3.11241838E+01-1.05932624E+00 4.93669320E-02 2.06637643E-05    3
-6.19598799E-08 2.83652171E-11 6.27786382E+03 3.11241838E+01                   4
C7H11r_R5_17            C 7  H 11           G     3E+02     2E+03   1E+03      1
-2.06931810E+00 7.03394311E-02-3.54946066E-05 5.13688314E-10 3.79035209E-12    2
 2.12207569E+04 3.44648450E+01-2.06931810E+00 7.03394311E-02-3.54946066E-05    3
 5.13688314E-10 3.79035209E-12 2.12207569E+04 3.44648450E+01                   4
Ccy(CC*CCCCJ)           C 7  H 11           G     3E+02     2E+03   1E+03      1
-1.21236097E+00 6.32471589E-02-1.21281973E-05-2.62654724E-08 1.41075399E-11    2
 1.84352403E+04 3.12771608E+01-1.21236097E+00 6.32471589E-02-1.21281973E-05    3
-2.62654724E-08 1.41075399E-11 1.84352403E+04 3.12771608E+01                   4
C7H11r_R5_32            C 7  H 11           G     3E+02     2E+03   1E+03      1
 1.51050085E+00 4.46816837E-02 1.69451550E-05-4.46771106E-08 1.81610987E-11    2
 2.01913521E+04 2.23906270E+01 1.51050085E+00 4.46816837E-02 1.69451550E-05    3
-4.46771106E-08 1.81610987E-11 2.01913521E+04 2.23906270E+01                   4
Ccy(CCJC*CCC)           C 7  H 11           G     3E+02     2E+03   1E+03      1
-2.19675207E+00 5.72620518E-02 1.22085954E-05-5.67884663E-08 2.69645910E-11    2
 9.56197076E+03 3.65502095E+01-2.19675207E+00 5.72620518E-02 1.22085954E-05    3
-5.67884663E-08 2.69645910E-11 9.56197076E+03 3.65502095E+01                   4
C7H11r_R5_35            C 7  H 11           G     3E+02     2E+03   1E+03      1
-9.61774964E-01 5.65032897E-02-7.86886612E-06-2.10198712E-08 9.85422456E-12    2
 2.04109588E+04 3.35742297E+01-9.61774964E-01 5.65032897E-02-7.86886612E-06    3
-2.10198712E-08 9.85422456E-12 2.04109588E+04 3.35742297E+01                   4
Ccy(CCJCC*CC)           C 7  H 11           G     3E+02     2E+03   1E+03      1
-3.52889657E+00 7.61564940E-02-4.27818663E-05 5.56766936E-09 2.27256826E-12    2
 1.82965104E+04 4.13464389E+01-3.52889657E+00 7.61564940E-02-4.27818663E-05    3
 5.56766936E-09 2.27256826E-12 1.82965104E+04 4.13464389E+01                   4
C7H9r_R5_9              C 7  H 9            G     3E+02     2E+03   1E+03      1
-4.34561862E+00 8.23941626E-02-7.91356628E-05 5.21369945E-08-1.64324915E-11    2
 2.29675021E+04 4.49411481E+01-4.34561862E+00 8.23941626E-02-7.91356628E-05    3
 5.21369945E-08-1.64324915E-11 2.29675021E+04 4.49411481E+01                   4
Ccy(CJCC*CC*C)          C 7  H 9            G     3E+02     2E+03   1E+03      1
-2.03682909E+00 5.68613706E-02-2.43608298E-06-3.88743420E-08 2.02320509E-11    2
 1.70163888E+04 3.57960251E+01-2.03682909E+00 5.68613706E-02-2.43608298E-06    3
-3.88743420E-08 2.02320509E-11 1.70163888E+04 3.57960251E+01                   4
C7H11r_R5_50            C 7  H 11           G     3E+02     2E+03   1E+03      1
-2.55839985E+00 6.28575522E-02-2.15522326E-05-6.36548651E-09 4.18445287E-12    2
 1.10773100E+04 3.79749355E+01-2.55839985E+00 6.28575522E-02-2.15522326E-05    3
-6.36548651E-09 4.18445287E-12 1.10773100E+04 3.79749355E+01                   4
C7H9r_Olef_3            C 7  H 9            G     3E+02     2E+03   1E+03      1
 8.33188107E-01 5.88829700E-02-1.96850411E-05-2.12398273E-08 1.48731312E-11    2
 3.24796389E+04 1.93870636E+01 8.33188107E-01 5.88829700E-02-1.96850411E-05    3
-2.12398273E-08 1.48731312E-11 3.24796389E+04 1.93870636E+01                   4
C7H11r_Olef_27          C 7  H 11           G     3E+02     2E+03   1E+03      1
 6.80690007E+00 3.04563718E-02 3.92019900E-05-6.83342930E-08 2.83407164E-11    2
 2.83030340E+04 1.09130588E+00 6.80690007E+00 3.04563718E-02 3.92019900E-05    3
-6.83342930E-08 2.83407164E-11 2.83030340E+04 1.09130588E+00                   4
C7H11r_Olef_2           C 7  H 11           G     3E+02     2E+03   1E+03      1
 2.21687621E+00 5.74353161E-02-1.47081925E-05-2.06591764E-08 1.26498221E-11    2
 1.93723967E+04 1.72947541E+01 2.21687621E+00 5.74353161E-02-1.47081925E-05    3
-2.06591764E-08 1.26498221E-11 1.93723967E+04 1.72947541E+01                   4
C7H11r_R5_64            C 7  H 11           G     3E+02     2E+03   1E+03      1
-3.33120462E+00 7.42597171E-02-4.53781730E-05 1.30477263E-08-1.53424306E-12    2
 1.15411932E+04 3.98265875E+01-3.33120462E+00 7.42597171E-02-4.53781730E-05    3
 1.30477263E-08-1.53424306E-12 1.15411932E+04 3.98265875E+01                   4
C7H11r_R5_23            C 7  H 11           G     3E+02     2E+03   1E+03      1
-1.39729402E+00 6.63537721E-02-3.48948495E-05 7.51761773E-09-6.63376408E-13    2
 1.05844758E+04 2.88801458E+01-1.39729402E+00 6.63537721E-02-3.48948495E-05    3
 7.51761773E-09-6.63376408E-13 1.05844758E+04 2.88801458E+01                   4
C7H9r_R5_25             C 7  H 9            G     3E+02     2E+03   1E+03      1
-4.65587041E+00 8.45136377E-02-8.31538627E-05 5.08867805E-08-1.44116924E-11    2
 3.44166409E+04 4.65989214E+01-4.65587041E+00 8.45136377E-02-8.31538627E-05    3
 5.08867805E-08-1.44116924E-11 3.44166409E+04 4.65989214E+01                   4
CJcy(C*CC*CCC)          C 7  H 9            G     3E+02     2E+03   1E+03      1
-4.00844099E+00 6.76598728E-02-2.33096057E-05-2.13187685E-08 1.47231275E-11    2
 2.01046519E+04 4.37529792E+01-4.00844099E+00 6.76598728E-02-2.33096057E-05    3
-2.13187685E-08 1.47231275E-11 2.01046519E+04 4.37529792E+01                   4
C7H10_R5_6              C 7  H 10           G     3E+02     2E+03   1E+03      1
-2.32818908E+00 6.56962410E-02-4.03115324E-05 1.50127480E-08-3.61417492E-12    2
 8.76057057E+03 3.77188058E+01-2.32818908E+00 6.56962410E-02-4.03115324E-05    3
 1.50127480E-08-3.61417492E-12 8.76057057E+03 3.77188058E+01                   4
C7H11r_R5_20            C 7  H 11           G     3E+02     2E+03   1E+03      1
-2.60768332E+00 7.42550920E-02-4.98253042E-05 1.86408192E-08-3.64565538E-12    2
 2.04836462E+04 3.71869126E+01-2.60768332E+00 7.42550920E-02-4.98253042E-05    3
 1.86408192E-08-3.64565538E-12 2.04836462E+04 3.71869126E+01                   4
CJcy(CC*CCCC)           C 7  H 11           G     3E+02     2E+03   1E+03      1
-2.06390101E+00 7.32839142E-02-3.50595367E-05-4.84168416E-09 6.81829590E-12    2
 1.95975116E+04 3.29216454E+01-2.06390101E+00 7.32839142E-02-3.50595367E-05    3
-4.84168416E-09 6.81829590E-12 1.95975116E+04 3.29216454E+01                   4
C*cy(CCCJCCC)           C 7  H 11           G     3E+02     2E+03   1E+03      1
-1.89295160E+00 6.60337050E-02-2.72672670E-05 3.18749675E-09-1.27540535E-12    2
 1.80245401E+04 3.47711651E+01-1.89295160E+00 6.60337050E-02-2.72672670E-05    3
 3.18749675E-09-1.27540535E-12 1.80245401E+04 3.47711651E+01                   4
C7H10_R5_9              C 7  H 10           G     3E+02     2E+03   1E+03      1
-3.80725341E+00 7.84785016E-02-6.48049652E-05 3.40098636E-08-8.99648405E-12    2
 9.17572827E+03 4.22190805E+01-3.80725341E+00 7.84785016E-02-6.48049652E-05    3
 3.40098636E-08-8.99648405E-12 9.17572827E+03 4.22190805E+01                   4
C7H9r_Olef_4            C 7  H 9            G     3E+02     2E+03   1E+03      1
 1.35705467E+00 6.31644674E-02-2.04853080E-05-2.21320627E-08 1.48369285E-11    2
 1.73704210E+04-1.61288093E+00 1.35705467E+00 6.31644674E-02-2.04853080E-05    3
-2.21320627E-08 1.48369285E-11 1.73704210E+04-1.61288093E+00                   4
C7H11r_R5_38            C 7  H 11           G     3E+02     2E+03   1E+03      1
 3.93694659E-01 4.25014580E-02 2.59697652E-05-5.41032238E-08 2.14700113E-11    2
 1.95721550E+04 3.01548563E+01 3.93694659E-01 4.25014580E-02 2.59697652E-05    3
-5.41032238E-08 2.14700113E-11 1.95721550E+04 3.01548563E+01                   4
C7H11r_R5_2             C 7  H 11           G     3E+02     2E+03   1E+03      1
 1.45186924E+00 3.21132014E-02 6.03597513E-05-9.78148336E-08 4.04942782E-11    2
 1.19472787E+04 2.55449107E+01 1.45186924E+00 3.21132014E-02 6.03597513E-05    3
-9.78148336E-08 4.04942782E-11 1.19472787E+04 2.55449107E+01                   4
C7H9r_R5_22             C 7  H 9            G     3E+02     2E+03   1E+03      1
-2.39174216E+00 5.85945195E-02 1.72541264E-05-7.67057636E-08 3.84205492E-11    2
 1.75664709E+04 3.16956192E+01-2.39174216E+00 5.85945195E-02 1.72541264E-05    3
-7.67057636E-08 3.84205492E-11 1.75664709E+04 3.16956192E+01                   4
C7H11r_R5_59            C 7  H 11           G     3E+02     2E+03   1E+03      1
-2.82718482E+00 6.47547251E-02-9.79397352E-06-3.56965289E-08 2.03992566E-11    2
 2.03852523E+04 4.26685050E+01-2.82718482E+00 6.47547251E-02-9.79397352E-06    3
-3.56965289E-08 2.03992566E-11 2.03852523E+04 4.26685050E+01                   4
C7H11r_Olef             C 7  H 11           G     3E+02     2E+03   1E+03      1
 5.78176040E+00 2.96262891E-02 4.09161992E-05-6.68629688E-08 2.67914387E-11    2
 1.74547990E+04 4.60023277E+00 5.78176040E+00 2.96262891E-02 4.09161992E-05    3
-6.68629688E-08 2.67914387E-11 1.74547990E+04 4.60023277E+00                   4
C7H9r_Olef_1            C 7  H 9            G     3E+02     2E+03   1E+03      1
 5.02042945E+00 4.69769956E-02-7.12670443E-06-2.34283282E-08 1.28967534E-11    2
 3.21095828E+04-1.38081620E+01 5.02042945E+00 4.69769956E-02-7.12670443E-06    3
-2.34283282E-08 1.28967534E-11 3.21095828E+04-1.38081620E+01                   4
C7H9r_Olef_5            C 7  H 9            G     3E+02     2E+03   1E+03      1
-5.87673907E-01 6.30721367E-02-2.37119152E-05-1.96073974E-08 1.47193945E-11    2
 2.47152399E+04 2.52643921E+01-5.87673907E-01 6.30721367E-02-2.37119152E-05    3
-1.96073974E-08 1.47193945E-11 2.47152399E+04 2.52643921E+01                   4
C7H11r_R5_41            C 7  H 11           G     3E+02     2E+03   1E+03      1
 3.41694248E+00 2.78026214E-02 7.40076631E-05-1.17705192E-07 4.94804942E-11    2
 2.15585250E+04 1.68783814E+01 3.41694248E+00 2.78026214E-02 7.40076631E-05    3
-1.17705192E-07 4.94804942E-11 2.15585250E+04 1.68783814E+01                   4
C7H11r_Olef_29          C 7  H 11           G     3E+02     2E+03   1E+03      1
 1.42716767E+00 5.46939221E-02 1.02256750E-05-5.74888653E-08 2.85183725E-11    2
 2.71758641E+04 2.43428509E+01 1.42716767E+00 5.46939221E-02 1.02256750E-05    3
-5.74888653E-08 2.85183725E-11 2.71758641E+04 2.43428509E+01                   4
C7H11r_Olef_14          C 7  H 11           G     3E+02     2E+03   1E+03      1
 2.67287273E+00 5.57934708E-02-1.25346425E-05-2.18501360E-08 1.28591049E-11    2
 1.99660128E+04 1.49878990E+01 2.67287273E+00 5.57934708E-02-1.25346425E-05    3
-2.18501360E-08 1.28591049E-11 1.99660128E+04 1.49878990E+01                   4
C7H11r_R5_54            C 7  H 11           G     3E+02     2E+03   1E+03      1
-6.24489247E-01 5.49516071E-02-1.10689091E-05-1.18955951E-08 5.05531952E-12    2
 1.01205925E+04 2.92257183E+01-6.24489247E-01 5.49516071E-02-1.10689091E-05    3
-1.18955951E-08 5.05531952E-12 1.01205925E+04 2.92257183E+01                   4
CJcy(C*CCCCC)           C 7  H 11           G     3E+02     2E+03   1E+03      1
-3.18759022E+00 6.28797323E-02 7.44428625E-07-4.66349201E-08 2.36583541E-11    2
 1.10139337E+04 4.06752839E+01-3.18759022E+00 6.28797323E-02 7.44428625E-07    3
-4.66349201E-08 2.36583541E-11 1.10139337E+04 4.06752839E+01                   4
C7H9r_R5_17             C 7  H 9            G     3E+02     2E+03   1E+03      1
-7.29177420E-01 5.82954231E-02-2.52696205E-05-2.05591240E-09 3.18009125E-12    2
 2.84636078E+04 2.87587588E+01-7.29177420E-01 5.82954231E-02-2.52696205E-05    3
-2.05591240E-09 3.18009125E-12 2.84636078E+04 2.87587588E+01                   4
Ccy(C*CC*C(C)C)         C 7  H 10           G     3E+02     2E+03   1E+03      1
 5.83887467E-01 5.01476564E-02 2.75247063E-05-8.02823631E-08 3.82441385E-11    2
 6.35128903E+03 2.04881991E+01 5.83887467E-01 5.01476564E-02 2.75247063E-05    3
-8.02823631E-08 3.82441385E-11 6.35128903E+03 2.04881991E+01                   4
C7H11r_Olef_13          C 7  H 11           G     3E+02     2E+03   1E+03      1
 8.60687255E-01 6.91006895E-02-4.59733002E-05 1.11324328E-08 1.35586916E-12    2
 2.67895524E+04 2.61778701E+01 8.60687255E-01 6.91006895E-02-4.59733002E-05    3
 1.11324328E-08 1.35586916E-12 2.67895524E+04 2.61778701E+01                   4
Ccy(C*CC(C)*CC)         C 7  H 10           G     3E+02     2E+03   1E+03      1
 2.03483659E+00 4.78565022E-02 1.01498616E-05-4.87853115E-08 2.38999518E-11    2
 6.28693036E+03 1.57940232E+01 2.03483659E+00 4.78565022E-02 1.01498616E-05    3
-4.87853115E-08 2.38999518E-11 6.28693036E+03 1.57940232E+01                   4
CJcy(CCC*CCC)           C 7  H 11           G     3E+02     2E+03   1E+03      1
-3.25046613E+00 7.95163768E-02-5.02086670E-05 1.11100255E-08 8.48298321E-13    2
 1.98996376E+04 3.87132341E+01-3.25046613E+00 7.95163768E-02-5.02086670E-05    3
 1.11100255E-08 8.48298321E-13 1.98996376E+04 3.87132341E+01                   4
C7H11r_R5_48            C 7  H 11           G     3E+02     2E+03   1E+03      1
-3.33120462E+00 7.42597171E-02-4.53781730E-05 1.30477263E-08-1.53424306E-12    2
 1.15411932E+04 3.87279752E+01-3.33120462E+00 7.42597171E-02-4.53781730E-05    3
 1.30477263E-08-1.53424306E-12 1.15411932E+04 3.87279752E+01                   4
C7H11r_R5_12            C 7  H 11           G     3E+02     2E+03   1E+03      1
-1.42111821E+00 6.80226294E-02-3.46761739E-05 2.68910952E-09 2.32434220E-12    2
 2.01815202E+04 3.13953239E+01-1.42111821E+00 6.80226294E-02-3.46761739E-05    3
 2.68910952E-09 2.32434220E-12 2.01815202E+04 3.13953239E+01                   4
C7H10_R5_5              C 7  H 10           G     3E+02     2E+03   1E+03      1
-2.79695434E+00 6.57228126E-02-2.04924193E-05-2.28784645E-08 1.55433727E-11    2
 1.16367980E+04 3.97632240E+01-2.79695434E+00 6.57228126E-02-2.04924193E-05    3
-2.28784645E-08 1.55433727E-11 1.16367980E+04 3.97632240E+01                   4
C7H11r_Olef_10          C 7  H 11           G     3E+02     2E+03   1E+03      1
-8.20115501E-01 7.59751859E-02-5.71916864E-05 2.04275178E-08-1.66677324E-12    2
 1.87684625E+04 3.06974086E+01-8.20115501E-01 7.59751859E-02-5.71916864E-05    3
 2.04275178E-08-1.66677324E-12 1.87684625E+04 3.06974086E+01                   4
C7H9r_R5_2              C 7  H 9            G     3E+02     2E+03   1E+03      1
-9.40793031E-01 5.63033653E-02-1.20718321E-07-4.52087120E-08 2.40763624E-11    2
 1.75021122E+04 2.81000556E+01-9.40793031E-01 5.63033653E-02-1.20718321E-07    3
-4.52087120E-08 2.40763624E-11 1.75021122E+04 2.81000556E+01                   4
C7H9r_R5_1              C 7  H 9            G     3E+02     2E+03   1E+03      1
-5.18382157E+00 7.50013814E-02-1.45443248E-05-4.99151840E-08 2.99976285E-11    2
 1.90201853E+04 4.43302479E+01-5.18382157E+00 7.50013814E-02-1.45443248E-05    3
-4.99151840E-08 2.99976285E-11 1.90201853E+04 4.43302479E+01                   4
C*cy(CCC*CCJC)          C 7  H 9            G     3E+02     2E+03   1E+03      1
-3.78509370E+00 7.75751992E-02-5.77171876E-05 2.19640280E-08-3.55023512E-12    2
 2.59290351E+04 3.93755127E+01-3.78509370E+00 7.75751992E-02-5.77171876E-05    3
 2.19640280E-08-3.55023512E-12 2.59290351E+04 3.93755127E+01                   4
C7H9r_R5_5              C 7  H 9            G     3E+02     2E+03   1E+03      1
-2.32818908E+00 6.56962410E-02-4.03115324E-05 1.50127480E-08-3.61417492E-12    2
 2.32894550E+04 3.77188058E+01-2.32818908E+00 6.56962410E-02-4.03115324E-05    3
 1.50127480E-08-3.61417492E-12 2.32894550E+04 3.77188058E+01                   4
C7H11r_R5_7             C 7  H 11           G     3E+02     2E+03   1E+03      1
-1.47620812E+00 6.16127017E-02-1.89835425E-05-1.05435298E-08 6.24157762E-12    2
 1.26108124E+04 3.34955099E+01-1.47620812E+00 6.16127017E-02-1.89835425E-05    3
-1.05435298E-08 6.24157762E-12 1.26108124E+04 3.34955099E+01                   4
C7H10_R5_11             C 7  H 10           G     3E+02     2E+03   1E+03      1
-1.72037100E+00 6.42273900E-02-3.17474329E-05 2.53158604E-09 1.74607596E-12    2
 1.26203222E+04 3.45217671E+01-1.72037100E+00 6.42273900E-02-3.17474329E-05    3
 2.53158604E-09 1.74607596E-12 1.26203222E+04 3.45217671E+01                   4
C7H11r_R5_63            C 7  H 11           G     3E+02     2E+03   1E+03      1
-8.82752989E-01 6.41069685E-02-2.03454762E-05-1.54380214E-08 9.76034967E-12    2
 2.09186309E+04 2.79801091E+01-8.82752989E-01 6.41069685E-02-2.03454762E-05    3
-1.54380214E-08 9.76034967E-12 2.09186309E+04 2.79801091E+01                   4
C7H10_R5_13             C 7  H 10           G     3E+02     2E+03   1E+03      1
-1.24096459E-01 5.97777101E-02-3.02319742E-05 5.89041996E-09-4.57668048E-13    2
 9.71334531E+03 2.54121198E+01-1.24096459E-01 5.97777101E-02-3.02319742E-05    3
 5.89041996E-09-4.57668048E-13 9.71334531E+03 2.54121198E+01                   4
CJCcyC*CC*CC            C 7  H 9            G     3E+02     2E+03   1E+03      1
 2.09540430E+00 4.00261919E-02 4.53995620E-05-9.75886060E-08 4.45451927E-11    2
 3.31166197E+04 1.67551221E+01 2.09540430E+00 4.00261919E-02 4.53995620E-05    3
-9.75886060E-08 4.45451927E-11 3.31166197E+04 1.67551221E+01                   4
Ccy(C*CCC*C(C))         C 7  H 10           G     3E+02     2E+03   1E+03      1
 3.48578572E+00 4.55653480E-02-7.22498316E-06-1.72882599E-08 9.55576502E-12    2
 6.22257170E+03 9.71355295E+00 3.48578572E+00 4.55653480E-02-7.22498316E-06    3
-1.72882599E-08 9.55576502E-12 6.22257170E+03 9.71355295E+00                   4
Ccy(C*CCCCJC)           C 7  H 11           G     3E+02     2E+03   1E+03      1
-1.59498597E+00 6.82505489E-02-3.22985428E-05 3.75607913E-11 3.14343490E-12    2
 1.73397930E+04 3.21917567E+01-1.59498597E+00 6.82505489E-02-3.22985428E-05    3
 3.75607913E-11 3.14343490E-12 1.73397930E+04 3.21917567E+01                   4
CC*cy(CCJCC*C)          C 7  H 9            G     3E+02     2E+03   1E+03      1
-2.61461669E+00 6.61468588E-02-4.45484079E-05 1.85910422E-08-4.58109438E-12    2
 2.51415495E+04 3.75545482E+01-2.61461669E+00 6.61468588E-02-4.45484079E-05    3
 1.85910422E-08-4.58109438E-12 2.51415495E+04 3.75545482E+01                   4
Ccy(C*CCJCC*C)          C 7  H 9            G     3E+02     2E+03   1E+03      1
-1.83765502E+00 5.63389193E-02-2.45134730E-06-3.79963867E-08 1.96926355E-11    2
 1.76833966E+04 3.72264500E+01-1.83765502E+00 5.63389193E-02-2.45134730E-06    3
-3.79963867E-08 1.96926355E-11 1.76833966E+04 3.72264500E+01                   4
Ccy(C*CCCJCC)           C 7  H 11           G     3E+02     2E+03   1E+03      1
-1.59498597E+00 6.82505489E-02-3.22985428E-05 3.75607913E-11 3.14343490E-12    2
 1.73397930E+04 3.21917567E+01-1.59498597E+00 6.82505489E-02-3.22985428E-05    3
 3.75607913E-11 3.14343490E-12 1.73397930E+04 3.21917567E+01                   4
C7H11r_Olef_17          C 7  H 11           G     3E+02     2E+03   1E+03      1
 1.94187680E+00 5.76703114E-02-3.99151624E-06-3.94925432E-08 2.12540709E-11    2
 2.51435057E+04 1.82659216E+01 1.94187680E+00 5.76703114E-02-3.99151624E-06    3
-3.94925432E-08 2.12540709E-11 2.51435057E+04 1.82659216E+01                   4
C*cy(CCC*CCC)           C 7  H 10           G     3E+02     2E+03   1E+03      1
-3.49866609E+00 7.71245815E-02-5.34803120E-05 1.83857337E-08-2.58331567E-12    2
 9.54805617E+03 3.91343052E+01-3.49866609E+00 7.71245815E-02-5.34803120E-05    3
 1.83857337E-08-2.58331567E-12 9.54805617E+03 3.91343052E+01                   4
C7H11r_R5_33            C 7  H 11           G     3E+02     2E+03   1E+03      1
 5.03220597E-01 5.36307099E-02-1.46536536E-07-3.14292247E-08 1.43999522E-11    2
 2.17119600E+04 2.58425833E+01 5.03220597E-01 5.36307099E-02-1.46536536E-07    3
-3.14292247E-08 1.43999522E-11 2.17119600E+04 2.58425833E+01                   4
C7H11r_R5_47            C 7  H 11           G     3E+02     2E+03   1E+03      1
-1.47171520E+00 5.07528934E-02 2.40446578E-05-6.87798815E-08 3.20150434E-11    2
 1.95464484E+04 3.92491315E+01-1.47171520E+00 5.07528934E-02 2.40446578E-05    3
-6.87798815E-08 3.20150434E-11 1.95464484E+04 3.92491315E+01                   4
C7H11r_Olef_18          C 7  H 11           G     3E+02     2E+03   1E+03      1
 4.78947053E+00 4.71542934E-02 3.77859532E-07-3.12100465E-08 1.55223998E-11    2
 2.79810811E+04 8.31364814E+00 4.78947053E+00 4.71542934E-02 3.77859532E-07    3
-3.12100465E-08 1.55223998E-11 2.79810811E+04 8.31364814E+00                   4
C7H9r_R5_8              C 7  H 9            G     3E+02     2E+03   1E+03      1
 3.19935811E+00 4.60159658E-02-1.14618587E-05-1.37099657E-08 8.58884557E-12    2
 2.26035506E+04 9.54929534E+00 3.19935811E+00 4.60159658E-02-1.14618587E-05    3
-1.37099657E-08 8.58884557E-12 2.26035506E+04 9.54929534E+00                   4
C7H10_R5_10             C 7  H 10           G     3E+02     2E+03   1E+03      1
 1.89333308E+00 4.30797885E-02 8.59215625E-06-3.12338266E-08 1.23606486E-11    2
 1.00352983E+04 1.81897776E+01 1.89333308E+00 4.30797885E-02 8.59215625E-06    3
-3.12338266E-08 1.23606486E-11 1.00352983E+04 1.81897776E+01                   4
Ccy(CC(C)*CC*C)         C 7  H 10           G     3E+02     2E+03   1E+03      1
-2.20819195E+00 6.65545183E-02-4.27374495E-06-5.34917836E-08 2.98212179E-11    2
 7.80500348E+03 3.31228279E+01-2.20819195E+00 6.65545183E-02-4.27374495E-06    3
-5.34917836E-08 2.98212179E-11 7.80500348E+03 3.31228279E+01                   4
C7H9r_R5_12             C 7  H 9            G     3E+02     2E+03   1E+03      1
-1.32574494E+00 7.08041780E-02-6.00668768E-05 3.34359042E-08-9.48448857E-12    2
 3.59060538E+04 3.01037725E+01-1.32574494E+00 7.08041780E-02-6.00668768E-05    3
 3.34359042E-08-9.48448857E-12 3.59060538E+04 3.01037725E+01                   4
C7H11r_R5_46            C 7  H 11           G     3E+02     2E+03   1E+03      1
-8.61240304E-02 5.10359462E-02 3.26178858E-06-3.00227260E-08 1.24913270E-11    2
 1.08577032E+04 2.54050384E+01-8.61240304E-02 5.10359462E-02 3.26178858E-06    3
-3.00227260E-08 1.24913270E-11 1.08577032E+04 2.54050384E+01                   4
C7H10_R6                C 7  H 10           G     3E+02     2E+03   1E+03      1
-3.11638473E+00 5.89138828E-02 2.88856077E-06-4.67277655E-08 2.33780523E-11    2
 6.39982008E+03 3.98731147E+01-3.11638473E+00 5.89138828E-02 2.88856077E-06    3
-4.67277655E-08 2.33780523E-11 6.39982008E+03 3.98731147E+01                   4
C7H9r_R5_21             C 7  H 9            G     3E+02     2E+03   1E+03      1
-1.06723230E+00 5.63111349E-02-1.97401458E-05-7.43438688E-09 4.97496870E-12    2
 3.63589695E+04 3.41719302E+01-1.06723230E+00 5.63111349E-02-1.97401458E-05    3
-7.43438688E-09 4.97496870E-12 3.63589695E+04 3.41719302E+01                   4
Ccy(CC*CCC*C)           C 7  H 10           G     3E+02     2E+03   1E+03      1
 3.42999852E+00 5.23573898E-02-9.09025304E-06-2.41832329E-08 1.35006533E-11    2
 7.37058875E+03-5.86518587E+00 3.42999852E+00 5.23573898E-02-9.09025304E-06    3
-2.41832329E-08 1.35006533E-11 7.37058875E+03-5.86518587E+00                   4
C7H9r_R5_18             C 7  H 9            G     3E+02     2E+03   1E+03      1
-1.40814080E+00 5.64410714E-02-1.27201345E-05-1.87817227E-08 1.00184833E-11    2
 2.87034168E+04 3.33939016E+01-1.40814080E+00 5.64410714E-02-1.27201345E-05    3
-1.87817227E-08 1.00184833E-11 2.87034168E+04 3.33939016E+01                   4
C7H11r_R5_6             C 7  H 11           G     3E+02     2E+03   1E+03      1
-8.61240304E-02 5.10359462E-02 3.26178858E-06-3.00227260E-08 1.24913270E-11    2
 1.08577032E+04 2.60981856E+01-8.61240304E-02 5.10359462E-02 3.26178858E-06    3
-3.00227260E-08 1.24913270E-11 1.08577032E+04 2.60981856E+01                   4
C7H10_R5_2              C 7  H 10           G     3E+02     2E+03   1E+03      1
-2.42127982E+00 6.80022431E-02-4.46060255E-05 1.80186603E-08-4.35688152E-12    2
 9.96905739E+03 3.82897952E+01-2.42127982E+00 6.80022431E-02-4.46060255E-05    3
 1.80186603E-08-4.35688152E-12 9.96905739E+03 3.82897952E+01                   4
C7H9r_R5_7              C 7  H 9            G     3E+02     2E+03   1E+03      1
-2.70770743E+00 6.84528609E-02-4.88429010E-05 2.15969545E-08-5.32380097E-12    2
 2.63500363E+04 3.85310027E+01-2.70770743E+00 6.84528609E-02-4.88429010E-05    3
 2.15969545E-08-5.32380097E-12 2.63500363E+04 3.85310027E+01                   4
C7H9r_Olef_2            C 7  H 9            G     3E+02     2E+03   1E+03      1
-3.37975333E+00 7.94789987E-02-5.55103665E-05 7.18318219E-09 6.29647382E-12    2
 2.61689543E+04 3.72058737E+01-3.37975333E+00 7.94789987E-02-5.55103665E-05    3
 7.18318219E-09 6.29647382E-12 2.61689543E+04 3.72058737E+01                   4
CCcyCJC*CC*C            C 7  H 9            G     3E+02     2E+03   1E+03      1
 1.27814058E+00 5.84233970E-02-4.57400094E-06-4.01932102E-08 2.17418825E-11    2
 1.93967576E+04 2.19155300E+00 1.27814058E+00 5.84233970E-02-4.57400094E-06    3
-4.01932102E-08 2.17418825E-11 1.93967576E+04 2.19155300E+00                   4
C7H11r_R5_56            C 7  H 11           G     3E+02     2E+03   1E+03      1
 4.00650423E-01 5.57816898E-02-1.27831183E-05-1.33669193E-08 6.60459720E-12    2
 2.09688276E+04 2.64099386E+01 4.00650423E-01 5.57816898E-02-1.27831183E-05    3
-1.33669193E-08 6.60459720E-12 2.09688276E+04 2.64099386E+01                   4
C7H10_R5_1              C 7  H 10           G     3E+02     2E+03   1E+03      1
-2.83574055E+00 7.39625243E-02-6.39059776E-05 3.48390542E-08-8.15603623E-12    2
 9.87899215E+03 4.06104530E+01-2.83574055E+00 7.39625243E-02-6.39059776E-05    3
 3.48390542E-08-8.15603623E-12 9.87899215E+03 4.06104530E+01                   4
C7H9r_R5_10             C 7  H 9            G     3E+02     2E+03   1E+03      1
-4.10524067E-01 6.02283279E-02-3.44688497E-05 9.46871421E-09-1.42458750E-12    2
 2.60943242E+04 2.63464745E+01-4.10524067E-01 6.02283279E-02-3.44688497E-05    3
 9.46871421E-09-1.42458750E-12 2.60943242E+04 2.63464745E+01                   4
C7H11r_R5_37            C 7  H 11           G     3E+02     2E+03   1E+03      1
-5.36641810E-01 5.32458288E-02-2.73937990E-06-2.40877970E-08 1.04373898E-11    2
 1.99684809E+04 3.22113183E+01-5.36641810E-01 5.32458288E-02-2.73937990E-06    3
-2.40877970E-08 1.04373898E-11 1.99684809E+04 3.22113183E+01                   4
Ccy(CJCC*CCC)           C 7  H 11           G     3E+02     2E+03   1E+03      1
-2.17342695E+00 6.21546622E-02-8.94323499E-06-2.75156833E-08 1.38883550E-11    2
 1.74577066E+04 3.79270655E+01-2.17342695E+00 6.21546622E-02-8.94323499E-06    3
-2.75156833E-08 1.38883550E-11 1.74577066E+04 3.79270655E+01                   4
Ccy(CJC*CCCC)           C 7  H 11           G     3E+02     2E+03   1E+03      1
-9.70910672E-01 5.00369810E-02 2.68489125E-05-6.97579787E-08 3.12728516E-11    2
 8.34505322E+03 3.17893281E+01-9.70910672E-01 5.00369810E-02 2.68489125E-05    3
-6.97579787E-08 3.12728516E-11 8.34505322E+03 3.17893281E+01                   4
Ccy(CCC*CCJC)           C 7  H 11           G     3E+02     2E+03   1E+03      1
-2.37126841E+00 5.90549486E-02 7.09018752E-06-5.09783178E-08 2.46745033E-11    2
 9.34269182E+03 3.71806279E+01-2.37126841E+00 5.90549486E-02 7.09018752E-06    3
-5.09783178E-08 2.46745033E-11 9.34269182E+03 3.71806279E+01                   4
C7H11r_R5_57            C 7  H 11           G     3E+02     2E+03   1E+03      1
-1.53064414E+00 5.68933775E-02-8.55987216E-06-1.99848896E-08 9.39440131E-12    2
 1.80417152E+04 3.64007441E+01-1.53064414E+00 5.68933775E-02-8.55987216E-06    3
-1.99848896E-08 9.39440131E-12 1.80417152E+04 3.64007441E+01                   4
C*CCCCJC*C              C 7  H 11           G     3E+02     2E+03   1E+03      1
 1.86542471E+00 5.34871379E-02-8.69980189E-07-3.59423628E-08 1.83151136E-11    2
 2.19151721E+04 2.27296346E+01 1.86542471E+00 5.34871379E-02-8.69980189E-07    3
-3.59423628E-08 1.83151136E-11 2.19151721E+04 2.27296346E+01                   4
C*Ccy(C*CCCJC)          C 7  H 9            G     3E+02     2E+03   1E+03      1
-1.76814112E+00 6.00859880E-02-3.25987385E-05 8.05268737E-09-1.12798879E-12    2
 3.37077048E+04 3.79399583E+01-1.76814112E+00 6.00859880E-02-3.25987385E-05    3
 8.05268737E-09-1.12798879E-12 3.37077048E+04 3.79399583E+01                   4
C7H11r_Olef_7           C 7  H 11           G     3E+02     2E+03   1E+03      1
 1.27622813E+00 6.40183346E-02-3.42788630E-05 1.36441879E-09 4.24658933E-12    2
 1.70640788E+04 1.95528494E+01 1.27622813E+00 6.40183346E-02-3.42788630E-05    3
 1.36441879E-09 4.24658933E-12 1.70640788E+04 1.95528494E+01                   4
C*cy(CCCCJCC)           C 7  H 11           G     3E+02     2E+03   1E+03      1
-2.04869181E+00 6.49459760E-02-2.14276190E-05-4.98840562E-09 2.25269220E-12    2
 1.83828768E+04 3.58854896E+01-2.04869181E+00 6.49459760E-02-2.14276190E-05    3
-4.98840562E-09 2.25269220E-12 1.83828768E+04 3.58854896E+01                   4
C7H11r_R5_36            C 7  H 11           G     3E+02     2E+03   1E+03      1
-1.96905522E+00 6.54523159E-02-2.49605577E-05-7.77198528E-09 6.09307809E-12    2
 2.19315667E+04 3.70261860E+01-1.96905522E+00 6.54523159E-02-2.49605577E-05    3
-7.77198528E-09 6.09307809E-12 2.19315667E+04 3.70261860E+01                   4
CJCcyC*CCC*C            C 7  H 9            G     3E+02     2E+03   1E+03      1
 3.54635343E+00 3.77350377E-02 2.80247173E-05-6.60915544E-08 3.02010059E-11    2
 3.30522611E+04 1.13677990E+01 3.54635343E+00 3.77350377E-02 2.80247173E-05    3
-6.60915544E-08 3.02010059E-11 3.30522611E+04 1.13677990E+01                   4
C7H11r_R5_19            C 7  H 11           G     3E+02     2E+03   1E+03      1
 3.41694248E+00 2.78026214E-02 7.40076631E-05-1.17705192E-07 4.94804942E-11    2
 2.15585250E+04 1.68783814E+01 3.41694248E+00 2.78026214E-02 7.40076631E-05    3
-1.17705192E-07 4.94804942E-11 2.15585250E+04 1.68783814E+01                   4
CJCcyCC*CC*C            C 7  H 9            G     3E+02     2E+03   1E+03      1
-1.13247016E+00 5.81977349E-02 1.19069949E-05-7.07332009E-08 3.64816196E-11    2
 3.45763559E+04 3.01581688E+01-1.13247016E+00 5.81977349E-02 1.19069949E-05    3
-7.07332009E-08 3.64816196E-11 3.45763559E+04 3.01581688E+01                   4
C7H11r_R5_16            C 7  H 11           G     3E+02     2E+03   1E+03      1
-3.54909004E-01 5.29331191E-02 1.50200476E-05-5.93537683E-08 2.87061307E-11    2
 2.01656455E+04 3.07917551E+01-3.54909004E-01 5.29331191E-02 1.50200476E-05    3
-5.93537683E-08 2.87061307E-11 2.01656455E+04 3.07917551E+01                   4
CJcy(C*CCC*CC)          C 7  H 9            G     3E+02     2E+03   1E+03      1
 5.93565033E+00 3.64011456E-02 1.84713227E-05-4.73955182E-08 2.09566545E-11    2
 2.22978532E+04-1.68723127E+01 5.93565033E+00 3.64011456E-02 1.84713227E-05    3
-4.73955182E-08 2.09566545E-11 2.22978532E+04-1.68723127E+01                   4
C7H11r_Olef_12          C 7  H 11           G     3E+02     2E+03   1E+03      1
 3.39282593E+00 5.53791572E-02-2.13663610E-05-7.99549166E-09 6.90988419E-12    2
 2.50791470E+04 1.28785985E+01 3.39282593E+00 5.53791572E-02-2.13663610E-05    3
-7.99549166E-09 6.90988419E-12 2.50791470E+04 1.28785985E+01                   4
C7H9r_Olef_12           C 7  H 9            G     3E+02     2E+03   1E+03      1
 2.80800380E+00 6.08733132E-02-3.78601527E-05 9.36498890E-09 4.92741773E-13    2
 1.73060623E+04-6.30705684E+00 2.80800380E+00 6.08733132E-02-3.78601527E-05    3
 9.36498890E-09 4.92741773E-13 1.73060623E+04-6.30705684E+00                   4
C7H11r_Olef_20          C 7  H 11           G     3E+02     2E+03   1E+03      1
 3.39282593E+00 5.53791572E-02-2.13663610E-05-7.99549166E-09 6.90988419E-12    2
 2.50791470E+04 1.28785985E+01 3.39282593E+00 5.53791572E-02-2.13663610E-05    3
-7.99549166E-09 6.90988419E-12 2.50791470E+04 1.28785985E+01                   4
C7H11r_R5_13            C 7  H 11           G     3E+02     2E+03   1E+03      1
 1.12415532E+00 4.01508585E-02 3.95134804E-05-7.83508840E-08 3.40884398E-11    2
 1.97504878E+04 2.55983333E+01 1.12415532E+00 4.01508585E-02 3.95134804E-05    3
-7.83508840E-08 3.40884398E-11 1.97504878E+04 2.55983333E+01                   4
C*cy(CC*CCCJC)          C 7  H 9            G     3E+02     2E+03   1E+03      1
-4.33526273E+00 7.97391922E-02-6.75117386E-05 3.46402279E-08-8.70964510E-12    2
 3.15932564E+04 4.50190203E+01-4.33526273E+00 7.97391922E-02-6.75117386E-05    3
 3.46402279E-08-8.70964510E-12 3.15932564E+04 4.50190203E+01                   4
C7H11r_R5_5             C 7  H 11           G     3E+02     2E+03   1E+03      1
-1.42111821E+00 6.80226294E-02-3.46761739E-05 2.68910952E-09 2.32434220E-12    2
 2.01815202E+04 3.13953239E+01-1.42111821E+00 6.80226294E-02-3.46761739E-05    3
 2.68910952E-09 2.32434220E-12 2.01815202E+04 3.13953239E+01                   4
C7H11r_R5_28            C 7  H 11           G     3E+02     2E+03   1E+03      1
-8.58928807E-01 6.24381111E-02-2.05641519E-05-1.06095131E-08 6.77263106E-12    2
 1.13215865E+04 2.79498376E+01-8.58928807E-01 6.24381111E-02-2.05641519E-05    3
-1.06095131E-08 6.77263106E-12 1.13215865E+04 2.79498376E+01                   4
C7H11r_R5_73            C 7  H 11           G     3E+02     2E+03   1E+03      1
-2.79283941E+00 7.03440562E-02-3.10474753E-05-5.07940456E-09 5.90176441E-12    2
 1.22783039E+04 3.53127604E+01-2.79283941E+00 7.03440562E-02-3.10474753E-05    3
-5.07940456E-09 5.90176441E-12 1.22783039E+04 3.53127604E+01                   4
C7H11r_R5_52            C 7  H 11           G     3E+02     2E+03   1E+03      1
-4.13837951E-01 5.90736032E-02-1.75844824E-05-1.05587764E-08 6.08548867E-12    2
 1.86609123E+04 2.79433676E+01-4.13837951E-01 5.90736032E-02-1.75844824E-05    3
-1.05587764E-08 6.08548867E-12 1.86609123E+04 2.79433676E+01                   4
C7H11r_R5_8             C 7  H 11           G     3E+02     2E+03   1E+03      1
-8.58928807E-01 6.24381111E-02-2.05641519E-05-1.06095131E-08 6.77263106E-12    2
 1.13215865E+04 2.79498376E+01-8.58928807E-01 6.24381111E-02-2.05641519E-05    3
-1.06095131E-08 6.77263106E-12 1.13215865E+04 2.79498376E+01                   4
C7H10_R5_4              C 7  H 10           G     3E+02     2E+03   1E+03      1
-4.34561862E+00 8.23941626E-02-7.91356628E-05 5.21369945E-08-1.64324915E-11    2
 8.43861761E+03 4.49411481E+01-4.34561862E+00 8.23941626E-02-7.91356628E-05    3
 5.21369945E-08-1.64324915E-11 8.43861761E+03 4.49411481E+01                   4
C7H11r_R5_44            C 7  H 11           G     3E+02     2E+03   1E+03      1
-1.47620812E+00 6.16127017E-02-1.89835425E-05-1.05435298E-08 6.24157762E-12    2
 1.26108124E+04 3.34955099E+01-1.47620812E+00 6.16127017E-02-1.89835425E-05    3
-1.05435298E-08 6.24157762E-12 1.26108124E+04 3.34955099E+01                   4
Ccy(CC*CC*CC)           C 7  H 10           G     3E+02     2E+03   1E+03      1
-2.34112559E+00 5.66007888E-02 5.28941846E-06-4.72416374E-08 2.30893636E-11    2
 7.27300372E+03 3.65071536E+01-2.34112559E+00 5.66007888E-02 5.28941846E-06    3
-4.72416374E-08 2.30893636E-11 7.27300372E+03 3.65071536E+01                   4
C7H10_R5_8              C 7  H 10           G     3E+02     2E+03   1E+03      1
-2.91617588E+00 7.61845721E-02-6.20304254E-05 3.26809995E-08-8.88058869E-12    2
 1.11670598E+04 3.73536014E+01-2.91617588E+00 7.61845721E-02-6.20304254E-05    3
 3.26809995E-08-8.88058869E-12 1.11670598E+04 3.73536014E+01                   4
CCC*CC*CCJ              C 7  H 11           G     3E+02     2E+03   1E+03      1
-6.06754211E-01 5.47996470E-02 2.25984857E-05-7.37950950E-08 3.48526981E-11    2
 1.19416465E+04 3.05994406E+01-6.06754211E-01 5.47996470E-02 2.25984857E-05    3
-7.37950950E-08 3.48526981E-11 1.19416465E+04 3.05994406E+01                   4
C7H11r_R5_74            C 7  H 11           G     3E+02     2E+03   1E+03      1
 1.51050085E+00 4.46816837E-02 1.69451550E-05-4.46771106E-08 1.81610987E-11    2
 2.01913521E+04 2.23906270E+01 1.51050085E+00 4.46816837E-02 1.69451550E-05    3
-4.46771106E-08 1.81610987E-11 2.01913521E+04 2.23906270E+01                   4
C7H11r_R5_25            C 7  H 11           G     3E+02     2E+03   1E+03      1
-9.92278928E-01 5.29777165E-02 5.77082548E-06-3.81120204E-08 1.68304088E-11    2
 1.87788259E+04 3.36786765E+01-9.92278928E-01 5.29777165E-02 5.77082548E-06    3
-3.81120204E-08 1.68304088E-11 1.87788259E+04 3.36786765E+01                   4
C7H9r_Olef_16           C 7  H 9            G     3E+02     2E+03   1E+03      1
-6.17761019E-01 6.11741242E-02-2.31019634E-06-5.27368788E-08 2.92173180E-11    2
 3.25439975E+04 2.47743867E+01-6.17761019E-01 6.11741242E-02-2.31019634E-06    3
-5.27368788E-08 2.92173180E-11 3.25439975E+04 2.47743867E+01                   4
C7H10_R5_15             C 7  H 10           G     3E+02     2E+03   1E+03      1
-3.80725341E+00 7.84785016E-02-6.48049652E-05 3.40098636E-08-8.99648405E-12    2
 9.17572827E+03 4.22190805E+01-3.80725341E+00 7.84785016E-02-6.48049652E-05    3
 3.40098636E-08-8.99648405E-12 9.17572827E+03 4.22190805E+01                   4
C7H11r_Olef_23          C 7  H 11           G     3E+02     2E+03   1E+03      1
 2.16025388E+00 5.70889001E-02-9.85053374E-06-2.92462444E-08 1.66981534E-11    2
 2.91429329E+04 2.10407690E+01 2.16025388E+00 5.70889001E-02-9.85053374E-06    3
-2.92462444E-08 1.66981534E-11 2.91429329E+04 2.10407690E+01                   4
Ccy(C*CCCCCJ)           C 7  H 11           G     3E+02     2E+03   1E+03      1
-1.06506294E+00 5.20056187E-02 2.15616747E-05-6.43118253E-08 2.92595343E-11    2
 9.18808453E+03 3.34494813E+01-1.06506294E+00 5.20056187E-02 2.15616747E-05    3
-6.43118253E-08 2.92595343E-11 9.18808453E+03 3.34494813E+01                   4
C7H11r_R5_24            C 7  H 11           G     3E+02     2E+03   1E+03      1
-4.57727715E-01 5.79868992E-02-1.86506870E-05-6.02664942E-09 3.53243577E-12    2
 1.79421443E+04 2.69028070E+01-4.57727715E-01 5.79868992E-02-1.86506870E-05    3
-6.02664942E-09 3.53243577E-12 1.79421443E+04 2.69028070E+01                   4
C7H9r_R5_16             C 7  H 9            G     3E+02     2E+03   1E+03      1
-4.65587041E+00 8.45136377E-02-8.31538627E-05 5.08867805E-08-1.44116924E-11    2
 3.44166409E+04 4.65989214E+01-4.65587041E+00 8.45136377E-02-8.31538627E-05    3
 5.08867805E-08-1.44116924E-11 3.44166409E+04 4.65989214E+01                   4
C7H9r_Olef_6            C 7  H 9            G     3E+02     2E+03   1E+03      1
 2.03483659E+00 4.78565022E-02 1.01498616E-05-4.87853115E-08 2.38999518E-11    2
 2.08158148E+04 1.57940232E+01 2.03483659E+00 4.78565022E-02 1.01498616E-05    3
-4.87853115E-08 2.38999518E-11 2.08158148E+04 1.57940232E+01                   4
C7H9r_R5_4              C 7  H 9            G     3E+02     2E+03   1E+03      1
-3.18109710E+00 8.05536262E-02-1.00747383E-04 8.72123403E-08-3.17435977E-11    2
 2.47552378E+04 4.04881797E+01-3.18109710E+00 8.05536262E-02-1.00747383E-04    3
 8.72123403E-08-3.17435977E-11 2.47552378E+04 4.04881797E+01                   4
Ccy(C*CC*CCC)           C 7  H 10           G     3E+02     2E+03   1E+03      1
-1.27319430E+00 5.06742272E-02 1.71454250E-05-5.77914023E-08 2.66216076E-11    2
 5.95996607E+03 3.20205700E+01-1.27319430E+00 5.06742272E-02 1.71454250E-05    3
-5.77914023E-08 2.66216076E-11 5.95996607E+03 3.20205700E+01                   4
C7H11r_R5_43            C 7  H 11           G     3E+02     2E+03   1E+03      1
-5.10649219E-01 5.18453901E-02 2.08596955E-05-6.75296707E-08 3.22342282E-11    2
 2.05239821E+04 3.25992268E+01-5.10649219E-01 5.18453901E-02 2.08596955E-05    3
-6.75296707E-08 3.22342282E-11 2.05239821E+04 3.25992268E+01                   4
CJcy(CC*CC*CC)          C 7  H 9            G     3E+02     2E+03   1E+03      1
 2.39354856E-01 6.29776096E-02-1.28388456E-05-3.74745035E-08 2.23137364E-11    2
 3.26690202E+04 8.76745727E+00 2.39354856E-01 6.29776096E-02-1.28388456E-05    3
-3.74745035E-08 2.23137364E-11 3.26690202E+04 8.76745727E+00                   4
C7H11r_R5_11            C 7  H 11           G     3E+02     2E+03   1E+03      1
-2.54875437E+00 6.81146079E-02-1.72207743E-05-3.01541727E-08 1.89749867E-11    2
 2.19883794E+04 4.00353001E+01-2.54875437E+00 6.81146079E-02-1.72207743E-05    3
-3.01541727E-08 1.89749867E-11 2.19883794E+04 4.00353001E+01                   4
C7H8  Toluene     g 1/93C  7.H  8.   0.   0.G   200.000  6000.000 1000.        1
 1.29393610E+01 2.66922277E-02-9.68422041E-06 1.57392386E-09-9.46671699E-14    2
-6.76971149E+02-4.67249759E+01 1.61200102E+00 2.11179855E-02 8.53239986E-05    3
-1.32568501E-07 5.59411406E-11 4.09654820E+03 2.02969771E+01 6.03402967E+03    4
C6H9O2r_R5_3            C 6  O 2  H 9       G     3E+02     2E+03   1E+03      1
-6.00112368E+00 1.17521096E-01-1.60427909E-04 1.28519839E-07-4.33140080E-11    2
 1.34562497E+04 5.15959016E+01-6.00112368E+00 1.17521096E-01-1.60427909E-04    3
 1.28519839E-07-4.33140080E-11 1.34562497E+04 5.15959016E+01                   4
C6H7O2r_Olef_1          C 6  O 2  H 7       G     3E+02     2E+03   1E+03      1
 2.51898885E+00 7.74164029E-02-9.70215222E-05 7.38778494E-08-2.41187052E-11    2
 1.78579805E+04-1.93159366E+00 2.51898885E+00 7.74164029E-02-9.70215222E-05    3
 7.38778494E-08-2.41187052E-11 1.78579805E+04-1.93159366E+00                   4
C6H12O3_Olef_2          C 6  O 3  H 12      G     3E+02     2E+03   1E+03      1
 2.72946179E+00 8.89993281E-02-8.78628279E-05 5.57505584E-08-1.65922733E-11    2
-3.91503378E+04 2.02539608E+01 2.72946179E+00 8.89993281E-02-8.78628279E-05    3
 5.57505584E-08-1.65922733E-11-3.91503378E+04 2.02539608E+01                   4
C6H7O2r_Olef_3          C 6  O 2  H 7       G     3E+02     2E+03   1E+03      1
-2.24338083E+00 8.08771031E-02-6.88257200E-05 2.44301233E-08-1.49757124E-12    2
 2.05239759E+04 3.69701437E+01-2.24338083E+00 8.08771031E-02-6.88257200E-05    3
 2.44301233E-08-1.49757124E-12 2.05239759E+04 3.69701437E+01                   4
C6H12O2_Olef_2          C 6  O 2  H 12      G     3E+02     2E+03   1E+03      1
 1.55061611E+00 8.98405491E-02-8.97493185E-05 5.59368647E-08-1.61612406E-11    2
-1.97138774E+04 2.10034206E+01 1.55061611E+00 8.98405491E-02-8.97493185E-05    3
 5.59368647E-08-1.61612406E-11-1.97138774E+04 2.10034206E+01                   4
C5H6O2_Olef             C 5  O 2  H 6       G     3E+02     2E+03   1E+03      1
-2.79478493E+00 7.65827124E-02-6.02966205E-05 1.15175037E-08 4.36233414E-12    2
 4.64833540E+03 3.49088112E+01-2.79478493E+00 7.65827124E-02-6.02966205E-05    3
 1.15175037E-08 4.36233414E-12 4.64833540E+03 3.49088112E+01                   4
CC(OH)CC*CC*O           C 6  O 2  H 10      G     3E+02     2E+03   1E+03      1
-2.19969455E+00 1.05485445E-01-1.32868803E-04 9.83458509E-08-3.03384693E-11    2
-4.18139958E+04 3.77589230E+01-2.19969455E+00 1.05485445E-01-1.32868803E-04    3
 9.83458509E-08-3.03384693E-11-4.18139958E+04 3.77589230E+01                   4
C6H11O2r_R5_2           C 6  O 2  H 11      G     3E+02     2E+03   1E+03      1
-4.78339911E-01 6.93274446E-02-2.29500282E-05-1.95859735E-08 1.30240931E-11    2
-2.45543682E+03 3.39794984E+01-4.78339911E-01 6.93274446E-02-2.29500282E-05    3
-1.95859735E-08 1.30240931E-11-2.45543682E+03 3.39794984E+01                   4
C5H7Or_R5               C 5  O 1  H 7       G     3E+02     2E+03   1E+03      1
-2.06085731E+00 5.05345705E-02-2.35149128E-05 2.48923420E-10 1.79780657E-12    2
 1.06505219E+04 3.60070425E+01-2.06085731E+00 5.05345705E-02-2.35149128E-05    3
 2.48923420E-10 1.79780657E-12 1.06505219E+04 3.60070425E+01                   4
C6H7O2r_R5_2            C 6  O 2  H 7       G     3E+02     2E+03   1E+03      1
-7.77488958E+00 1.24263305E-01-2.00477995E-04 1.78525865E-07-6.29393369E-11    2
 1.97155289E+04 5.93273390E+01-7.77488958E+00 1.24263305E-01-2.00477995E-04    3
 1.78525865E-07-6.29393369E-11 1.97155289E+04 5.93273390E+01                   4
Ccy(CCC*CC)             C 6  H 10           G     3E+02     2E+03   1E+03      1
-2.75619093E+00 5.73814188E-02-1.99726315E-05-7.07251219E-09 4.75465846E-12    2
-1.79537671E+02 3.89190505E+01-2.75619093E+00 5.73814188E-02-1.99726315E-05    3
-7.07251219E-09 4.75465846E-12-1.79537671E+02 3.89190505E+01                   4
C5H8O2_R5               C 5  O 2  H 8       G     3E+02     2E+03   1E+03      1
-2.79449890E+00 7.31816512E-02-7.37889609E-05 5.36871483E-08-1.92781496E-11    2
-7.98799340E+03 4.04327994E+01-2.79449890E+00 7.31816512E-02-7.37889609E-05    3
 5.36871483E-08-1.92781496E-11-7.98799340E+03 4.04327994E+01                   4
C(OOJ)cy(CCCCC)         C 6  H 11 O 2       G100.000   5000.000  852.45        1
 1.24306233E+01 3.23687997E-02-2.03216791E-06-4.04301842E-09 4.60684015E-13    2
-1.05888919E+04-3.26926787E+01 2.01791056E+00 3.46877800E-02 7.57828190E-05    3
-1.28946231E-07 5.58746492E-11-7.12262364E+03 2.57988522E+01                   4
C6H7O2r_Olef_6          C 6  O 2  H 7       G     3E+02     2E+03   1E+03      1
 2.54870950E+00 3.47671154E-02 1.84543344E-05-4.94953868E-08 2.20891592E-11    2
 1.79698774E+04 3.48603991E+01 2.54870950E+00 3.47671154E-02 1.84543344E-05    3
-4.94953868E-08 2.20891592E-11 1.79698774E+04 3.48603991E+01                   4
C6H12O3_Olef            C 6  O 3  H 12      G     3E+02     2E+03   1E+03      1
 6.36360217E-01 1.05795511E-01-1.17152758E-04 7.62331341E-08-2.17386467E-11    2
-4.03689493E+04 2.65208563E+01 6.36360217E-01 1.05795511E-01-1.17152758E-04    3
 7.62331341E-08-2.17386467E-11-4.03689493E+04 2.65208563E+01                   4
C6H9O2r_R5              C 6  O 2  H 9       G     3E+02     2E+03   1E+03      1
-6.47404797E+00 1.15678242E-01-1.62483630E-04 1.35858303E-07-4.70741689E-11    2
 6.43712562E+03 5.32784238E+01-6.47404797E+00 1.15678242E-01-1.62483630E-04    3
 1.35858303E-07-4.70741689E-11 6.43712562E+03 5.32784238E+01                   4
CC(OH)CC*CCOJ           C 6  O 2  H 11      G     3E+02     2E+03   1E+03      1
 6.91912266E+00 4.42938129E-02 1.62692449E-06-2.59090262E-08 1.16947181E-11    2
-2.14212378E+04 2.07524655E+00 6.91912266E+00 4.42938129E-02 1.62692449E-06    3
-2.59090262E-08 1.16947181E-11-2.14212378E+04 2.07524655E+00                   4
C6H12O2_Olef_1          C 6  O 2  H 12      G     3E+02     2E+03   1E+03      1
 3.64371768E+00 7.30443666E-02-6.04593885E-05 3.54542890E-08-1.10148673E-11    2
-1.84952659E+04 1.47365250E+01 3.64371768E+00 7.30443666E-02-6.04593885E-05    3
 3.54542890E-08-1.10148673E-11-1.84952659E+04 1.47365250E+01                   4
JOOcy(CCC*CCC)          C 6  O 2  H 9       G     3E+02     2E+03   1E+03      1
-3.76169839E+00 9.34737550E-02-1.06080717E-04 7.92081496E-08-2.69446707E-11    2
 5.07205774E+03 4.30081174E+01-3.76169839E+00 9.34737550E-02-1.06080717E-04    3
 7.92081496E-08-2.69446707E-11 5.07205774E+03 4.30081174E+01                   4
C4H8O2                  C 4  O 2  H 8       G     3E+02     2E+03   1E+03      1
 5.65405953E+00 2.54662123E-02 2.36326203E-05-4.63089420E-08 1.96819202E-11    2
-4.84218166E+04 4.87625695E+00 5.65405953E+00 2.54662123E-02 2.36326203E-05    3
-4.63089420E-08 1.96819202E-11-4.84218166E+04 4.87625695E+00                   4
COOJcy(CCC*CC)          C 6  O 2  H 9       G     3E+02     2E+03   1E+03      1
-3.07996589E+00 8.81316841E-02-1.05693272E-04 8.73913390E-08-3.18861127E-11    2
 7.87918680E+03 4.38381609E+01-3.07996589E+00 8.81316841E-02-1.05693272E-04    3
 8.73913390E-08-3.18861127E-11 7.87918680E+03 4.38381609E+01                   4
C6H9O2r_R6_1            C 6  O 2  H 9       G     3E+02     2E+03   1E+03      1
-4.98842633E+00 1.11516553E-01-1.42901147E-04 1.09916581E-07-3.65249178E-11    2
 1.03123965E+04 4.66007457E+01-4.98842633E+00 1.11516553E-01-1.42901147E-04    3
 1.09916581E-07-3.65249178E-11 1.03123965E+04 4.66007457E+01                   4
CPcy(CCJC*CC)           C 6  O 2  H 9       G     3E+02     2E+03   1E+03      1
-3.33056291E+00 8.99791634E-02-9.91904203E-05 7.44597825E-08-2.60145395E-11    2
 5.95585792E+03 4.30035542E+01-3.33056291E+00 8.99791634E-02-9.91904203E-05    3
 7.44597825E-08-2.60145395E-11 5.95585792E+03 4.30035542E+01                   4
C*cy(CCCCC)             C 6  H 10           G     3E+02     2E+03   1E+03      1
-1.86040052E+00 4.47279586E-02 2.92814729E-05-7.13426182E-08 3.21044872E-11    2
-2.55974725E+02 3.44785302E+01-1.86040052E+00 4.47279586E-02 2.92814729E-05    3
-7.13426182E-08 3.21044872E-11-2.55974725E+02 3.44785302E+01                   4
C6H10_R5                C 6  H 10           G     3E+02     2E+03   1E+03      1
-2.83915111E-01 4.55598127E-02 4.84138960E-06-3.07297516E-08 1.30615326E-11    2
-3.99144444E+02 2.70423006E+01-2.83915111E-01 4.55598127E-02 4.84138960E-06    3
-3.07297516E-08 1.30615326E-11-3.99144444E+02 2.70423006E+01                   4
C6H7O2r_R5              C 6  O 2  H 7       G     3E+02     2E+03   1E+03      1
-7.77488958E+00 1.24263305E-01-2.00477995E-04 1.78525865E-07-6.29393369E-11    2
 1.97155289E+04 5.93273390E+01-7.77488958E+00 1.24263305E-01-2.00477995E-04    3
 1.78525865E-07-6.29393369E-11 1.97155289E+04 5.93273390E+01                   4
C6H11O2r_4              C 6  O 2  H 11      G     3E+02     2E+03   1E+03      1
 4.82602109E+00 6.10899954E-02-2.76630054E-05-5.42645054E-09 6.54834471E-12    2
-2.26398494E+04 8.34214212E+00 4.82602109E+00 6.10899954E-02-2.76630054E-05    3
-5.42645054E-09 6.54834471E-12-2.26398494E+04 8.34214212E+00                   4
C*CCJCC*O               C 5  O 1  H 7       G     3E+02     2E+03   1E+03      1
 1.38714297E+00 4.54590269E-02-1.84267439E-05-8.29704954E-09 6.93182004E-12    2
 2.71465633E+03 2.27702079E+01 1.38714297E+00 4.54590269E-02-1.84267439E-05    3
-8.29704954E-09 6.93182004E-12 2.71465633E+03 2.27702079E+01                   4
C6H11O2r_R5_11          C 6  H 11 O 2       G100.000   5000.000  856.69        1
 1.24574259E+01 3.36468020E-02-3.24479693E-06-3.80602445E-09 4.44596929E-13    2
-5.51348849E+03-3.11160823E+01 1.96677739E+00 3.54714289E-02 7.61299894E-05    3
-1.29829428E-07 5.59717790E-11-1.98555399E+03 2.79724036E+01                   4
C6H11O2r_R5_8           C 6  O 2  H 11      G     3E+02     2E+03   1E+03      1
-5.17093541E-01 7.19322023E-02-3.82721978E-05 1.47074859E-09 4.31156476E-12    2
-8.22977040E+03 3.12213440E+01-5.17093541E-01 7.19322023E-02-3.82721978E-05    3
 1.47074859E-09 4.31156476E-12-8.22977040E+03 3.12213440E+01                   4
C*CC(OJ)CCC             C 6  O 1  H 11      G     3E+02     2E+03   1E+03      1
 5.74027698E+00 4.51350339E-02-2.59566063E-07-2.57227200E-08 1.21257508E-11    2
-1.98477743E+03 2.82470637E+00 5.74027698E+00 4.51350339E-02-2.59566063E-07    3
-2.57227200E-08 1.21257508E-11-1.98477743E+03 2.82470637E+00                   4
C6H7O2r_Olef_2          C 6  O 2  H 7       G     3E+02     2E+03   1E+03      1
-2.87966431E+00 1.02727277E-01-1.30162978E-04 9.01645809E-08-2.62139081E-11    2
 1.79679082E+04 2.14958749E+01-2.87966431E+00 1.02727277E-01-1.30162978E-04    3
 9.01645809E-08-2.62139081E-11 1.79679082E+04 2.14958749E+01                   4
C6H10O_Olef             C 6  O 1  H 10      G     3E+02     2E+03   1E+03      1
 2.65230034E+00 6.90475959E-02-6.72768371E-05 4.55950250E-08-1.43720309E-11    2
-2.39256909E+04 1.61392313E+01 2.65230034E+00 6.90475959E-02-6.72768371E-05    3
 4.55950250E-08-1.43720309E-11-2.39256909E+04 1.61392313E+01                   4
C6H9O2r_R5_1            C 6  O 2  H 9       G     3E+02     2E+03   1E+03      1
-4.00177215E+00 1.03856636E-01-1.37669609E-04 1.12201063E-07-3.87672948E-11    2
 6.21751885E+03 4.14016739E+01-4.00177215E+00 1.03856636E-01-1.37669609E-04    3
 1.12201063E-07-3.87672948E-11 6.21751885E+03 4.14016739E+01                   4
HOOcy(CCC*CCJC)         C 6  O 2  H 9       G     3E+02     2E+03   1E+03      1
-4.01229540E+00 9.53212343E-02-9.95778652E-05 6.62765931E-08-2.10730974E-11    2
 3.14872886E+03 4.21735106E+01-4.01229540E+00 9.53212343E-02-9.95778652E-05    3
 6.62765931E-08-2.10730974E-11 3.14872886E+03 4.21735106E+01                   4
C6H7O2r_Olef_5          C 6  O 2  H 7       G     3E+02     2E+03   1E+03      1
-1.66825249E+00 8.93223773E-02-1.09579859E-04 7.60663503E-08-2.21423273E-11    2
 1.82280365E+04 3.05704847E+01-1.66825249E+00 8.93223773E-02-1.09579859E-04    3
 7.60663503E-08-2.21423273E-11 1.82280365E+04 3.05704847E+01                   4
C5H9Or_Olef             C 5  O 1  H 9       G     3E+02     2E+03   1E+03      1
 2.57448528E+00 4.91185201E-02-2.05113654E-05-8.72978609E-09 7.73908041E-12    2
 4.53364461E+03 1.71660193E+01 2.57448528E+00 4.91185201E-02-2.05113654E-05    3
-8.72978609E-09 7.73908041E-12 4.53364461E+03 1.71660193E+01                   4
C6H7O2r_Olef_4          C 6  O 2  H 7       G     3E+02     2E+03   1E+03      1
-3.11920162E+00 9.16135315E-02-9.22050141E-05 4.45692987E-08-7.79814061E-12    2
 1.82923952E+04 3.59578078E+01-3.11920162E+00 9.16135315E-02-9.22050141E-05    3
 4.45692987E-08-7.79814061E-12 1.82923952E+04 3.59578078E+01                   4
CCCC*CCOJ               C 6  O 1  H 11      G     3E+02     2E+03   1E+03      1
 7.83337855E+00 2.83388514E-02 2.90303639E-05-4.62052956E-08 1.72721241E-11    2
-7.66165889E+02-3.44218921E+00 7.83337855E+00 2.83388514E-02 2.90303639E-05    3
-4.62052956E-08 1.72721241E-11-7.66165889E+02-3.44218921E+00                   4
C6H9O2r_R6              C 6  O 2  H 9       G     3E+02     2E+03   1E+03      1
-5.18292017E+00 1.13033582E-01-1.52383669E-04 1.22797400E-07-4.17093486E-11    2
 4.89639955E+03 4.56500630E+01-5.18292017E+00 1.13033582E-01-1.52383669E-04    3
 1.22797400E-07-4.17093486E-11 4.89639955E+03 4.56500630E+01                   4
C6H9O2r_R5_2            C 6  O 2  H 9       G     3E+02     2E+03   1E+03      1
-2.59670782E+00 7.86577846E-02-7.53685620E-05 5.43941740E-08-1.98483552E-11    2
 3.26885422E+03 4.05872966E+01-2.59670782E+00 7.86577846E-02-7.53685620E-05    3
 5.43941740E-08-1.98483552E-11 3.26885422E+03 4.05872966E+01                   4
C6H7O2r_Olef            C 6  O 2  H 7       G     3E+02     2E+03   1E+03      1
 6.05576473E-01 7.52354642E-02-8.61970339E-05 6.01268956E-08-1.82032268E-11    2
 1.99909400E+04 2.44843080E+01 6.05576473E-01 7.52354642E-02-8.61970339E-05    3
 6.01268956E-08-1.82032268E-11 1.99909400E+04 2.44843080E+01                   4
C6H11O2r_R5_7           C 6  O 2  H 11      G     3E+02     2E+03   1E+03      1
 1.03286993E+00 5.64133419E-02 5.04895515E-06-4.44934238E-08 2.11117824E-11    2
-3.65257729E+03 2.87526533E+01 1.03286993E+00 5.64133419E-02 5.04895515E-06    3
-4.44934238E-08 2.11117824E-11-3.65257729E+03 2.87526533E+01                   4
C6H9O2r_R5_4            C 6  O 2  H 9       G     3E+02     2E+03   1E+03      1
-6.72464498E+00 1.17525721E-01-1.55980778E-04 1.22926746E-07-4.12025957E-11    2
 4.51379674E+03 5.31369642E+01-6.72464498E+00 1.17525721E-01-1.55980778E-04    3
 1.22926746E-07-4.12025957E-11 4.51379674E+03 5.31369642E+01                   4
C6H7O2r_Olef_7          C 6  O 2  H 7       G     3E+02     2E+03   1E+03      1
-8.45372653E-01 7.75266184E-02-6.88221892E-05 2.86298440E-08-3.85904007E-12    2
 2.00552987E+04 2.98716311E+01-8.45372653E-01 7.75266184E-02-6.88221892E-05    3
 2.86298440E-08-3.85904007E-12 2.00552987E+04 2.98716311E+01                   4
C6H7O2r_R5_1            C 6  O 2  H 7       G     3E+02     2E+03   1E+03      1
-3.82718554E+00 1.01243585E-01-1.49961695E-04 1.30742082E-07-4.64999472E-11    2
 2.16544515E+04 4.12871936E+01-3.82718554E+00 1.01243585E-01-1.49961695E-04    3
 1.30742082E-07-4.64999472E-11 2.16544515E+04 4.12871936E+01                   4
C6H10O2_Olef_3          C 6  O 2  H 10      G     3E+02     2E+03   1E+03      1
 1.73804445E+00 8.50025575E-02-9.46802765E-05 6.58912944E-08-1.99494369E-11    2
-4.45807628E+04 2.16566671E+01 1.73804445E+00 8.50025575E-02-9.46802765E-05    3
 6.58912944E-08-1.99494369E-11-4.45807628E+04 2.16566671E+01                   4
C4H7O2r_Olef_3          C 4  O 2  H 7       G     3E+02     2E+03   1E+03      1
 2.15974804E-01 7.10271737E-02-9.25625205E-05 7.21021674E-08-2.39291909E-11    2
 1.02199614E+04 2.77974224E+01 2.15974804E-01 7.10271737E-02-9.25625205E-05    3
 7.21021674E-08-2.39291909E-11 1.02199614E+04 2.77974224E+01                   4
C6H11O2r_4(m3)          C 6  O 2  H 11      G     3E+02     2E+03   1E+03      1
 2.77850102E+00 6.84253383E-02-4.33887492E-05 1.29199959E-08-1.62077554E-12    2
-4.36572713E+03 1.76262280E+01 2.77850102E+00 6.84253383E-02-4.33887492E-05    3
 1.29199959E-08-1.62077554E-12-4.36572713E+03 1.76262280E+01                   4
C5H8O3_Olef_1           C 5  O 3  H 8       G     3E+02     2E+03   1E+03      1
 2.32763786E+00 7.54468964E-02-9.13408009E-05 7.14693369E-08-2.44742906E-11    2
-2.49741993E+04 2.08874918E+01 2.32763786E+00 7.54468964E-02-9.13408009E-05    3
 7.14693369E-08-2.44742906E-11-2.49741993E+04 2.08874918E+01                   4
C6H10O_Olef_12          C 6  O 1  H 10      G     3E+02     2E+03   1E+03      1
 8.23280722E+00 1.65650194E-02 8.15357248E-05-1.18789136E-07 4.82528627E-11    2
-8.11301806E+03-1.12336502E+01 8.23280722E+00 1.65650194E-02 8.15357248E-05    3
-1.18789136E-07 4.82528627E-11-8.11301806E+03-1.12336502E+01                   4
C5H7Or_Olef_4           C 5  O 1  H 7       G     3E+02     2E+03   1E+03      1
-1.33076044E+00 8.21143283E-02-1.16862786E-04 9.63808762E-08-3.21185910E-11    2
 6.70987839E+03 3.05712166E+01-1.33076044E+00 8.21143283E-02-1.16862786E-04    3
 9.63808762E-08-3.21185910E-11 6.70987839E+03 3.05712166E+01                   4
C6H11O3r_10             C 6  O 3  H 11      G     3E+02     2E+03   1E+03      1
 5.57257389E+00 6.84727094E-02-5.64379549E-05 3.66264177E-08-1.29535327E-11    2
-1.22781522E+04 8.29803654E+00 5.57257389E+00 6.84727094E-02-5.64379549E-05    3
 3.66264177E-08-1.29535327E-11-1.22781522E+04 8.29803654E+00                   4
C6H10O3_Olef_18         C 6  O 3  H 10      G     3E+02     2E+03   1E+03      1
 2.36435597E+00 1.01194723E-01-1.42257750E-04 1.23549025E-07-4.41743093E-11    2
-3.41712742E+04 1.99825275E+01 2.36435597E+00 1.01194723E-01-1.42257750E-04    3
 1.23549025E-07-4.41743093E-11-3.41712742E+04 1.99825275E+01                   4
C6H11O3r_7(m5)          C 6  O 3  H 11      G     3E+02     2E+03   1E+03      1
 3.47947232E+00 8.52688920E-02-8.57278849E-05 5.71089933E-08-1.80999060E-11    2
-1.34967637E+04 1.45649321E+01 3.47947232E+00 8.52688920E-02-8.57278849E-05    3
 5.71089933E-08-1.80999060E-11-1.34967637E+04 1.45649321E+01                   4
C6H9O2r_Olef_7          C 6  O 2  H 9       G     3E+02     2E+03   1E+03      1
 5.25303634E+00 6.72395827E-02-8.02684253E-05 6.98738287E-08-2.59290008E-11    2
-1.66656239E+04 6.07579285E+00 5.25303634E+00 6.72395827E-02-8.02684253E-05    3
 6.98738287E-08-2.59290008E-11-1.66656239E+04 6.07579285E+00                   4
C5H9O2r_Olef_1          C 5  O 2  H 9       G     3E+02     2E+03   1E+03      1
 1.22793652E+00 7.32974167E-02-7.85762449E-05 5.38056578E-08-1.69091703E-11    2
 1.36767302E+04 2.33888092E+01 1.22793652E+00 7.32974167E-02-7.85762449E-05    3
 5.38056578E-08-1.69091703E-11 1.36767302E+04 2.33888092E+01                   4
C6H10O3_Olef_10         C 6  O 3  H 10      G     3E+02     2E+03   1E+03      1
-5.89636868E+00 1.44484959E-01-2.24906505E-04 1.93561837E-07-6.63676748E-11    2
-3.44932833E+04 5.64767437E+01-5.89636868E+00 1.44484959E-01-2.24906505E-04    3
 1.93561837E-07-6.63676748E-11-3.44932833E+04 5.64767437E+01                   4
C6H11O2r_16             C 6  O 2  H 11      G     3E+02     2E+03   1E+03      1
 1.51478552E+00 8.84436876E-02-1.00489046E-04 7.24467154E-08-2.29997333E-11    2
-1.40956962E+03 2.09806225E+01 1.51478552E+00 8.84436876E-02-1.00489046E-04    3
 7.24467154E-08-2.29997333E-11-1.40956962E+03 2.09806225E+01                   4
C5H7O2r_Olef_1          C 5  O 2  H 7       G     3E+02     2E+03   1E+03      1
 6.51729873E+00 3.07413812E-02-1.85104844E-06-1.01902477E-08 3.81270077E-12    2
-7.24509934E+03 3.80738989E+00 6.51729873E+00 3.07413812E-02-1.85104844E-06    3
-1.01902477E-08 3.81270077E-12-7.24509934E+03 3.80738989E+00                   4
C6H11O3r_40             C 6  O 3  H 11      G     3E+02     2E+03   1E+03      1
 7.54543418E+00 6.04859782E-02-4.59505494E-05 3.17487048E-08-1.25301544E-11    2
-1.10117492E+04 1.49971927E+00 7.54543418E+00 6.04859782E-02-4.59505494E-05    3
 3.17487048E-08-1.25301544E-11-1.10117492E+04 1.49971927E+00                   4
C6H11O2r_9              C 6  O 2  H 11      G     3E+02     2E+03   1E+03      1
 2.93600730E+00 6.88838611E-02-5.41860944E-05 2.88574647E-08-8.23505535E-12    2
-1.23391143E+03 1.83386769E+01 2.93600730E+00 6.88838611E-02-5.41860944E-05    3
 2.88574647E-08-8.23505535E-12-1.23391143E+03 1.83386769E+01                   4
C6H11O2r_13             C 6  O 2  H 11      G     3E+02     2E+03   1E+03      1
 4.45255992E+00 6.19680814E-02-3.41472992E-05 6.23762571E-09 3.13938412E-13    2
 4.41296146E+03 1.33522649E+01 4.45255992E+00 6.19680814E-02-3.41472992E-05    3
 6.23762571E-09 3.13938412E-13 4.41296146E+03 1.33522649E+01                   4
C5H7Or_Olef(m6)         C 5  O 1  H 7       G     3E+02     2E+03   1E+03      1
 9.08398962E-01 7.20642899E-02-1.02406715E-04 8.70530688E-08-2.98846385E-11    2
 9.28925854E+03 2.11665656E+01 9.08398962E-01 7.20642899E-02-1.02406715E-04    3
 8.70530688E-08-2.98846385E-11 9.28925854E+03 2.11665656E+01                   4
C5H9O2r_Olef_2          C 5  O 2  H 9       G     3E+02     2E+03   1E+03      1
-1.93285268E-01 9.28572431E-02-1.24879197E-04 9.73949085E-08-3.16738483E-11    2
 1.35010720E+04 2.60307548E+01-1.93285268E-01 9.28572431E-02-1.24879197E-04    3
 9.73949085E-08-3.16738483E-11 1.35010720E+04 2.60307548E+01                   4
C6H9O2r_Olef_14         C 6  O 2  H 9       G     3E+02     2E+03   1E+03      1
 4.19694260E+00 6.28905520E-02-5.32379369E-05 3.28488283E-08-1.03799797E-11    2
-1.51975913E+04 1.23086130E+01 4.19694260E+00 6.28905520E-02-5.32379369E-05    3
 3.28488283E-08-1.03799797E-11-1.51975913E+04 1.23086130E+01                   4
C6H13O4r_1              C 6  O 4  H 13      G     3E+02     2E+03   1E+03      1
 5.12161373E+00 9.26361082E-02-1.02481388E-04 8.08653405E-08-2.92075761E-11    2
-2.73308853E+04 1.04920213E+01 5.12161373E+00 9.26361082E-02-1.02481388E-04    3
 8.08653405E-08-2.92075761E-11-2.73308853E+04 1.04920213E+01                   4
C4H5Or_Olef             C 4  O 1  H 5       G     3E+02     2E+03   1E+03      1
 2.46753022E+00 3.25820872E-02-1.62741481E-05-1.22675942E-09 2.94204076E-12    2
 1.89500617E+04 1.79876730E+01 2.46753022E+00 3.25820872E-02-1.62741481E-05    3
-1.22675942E-09 2.94204076E-12 1.89500617E+04 1.79876730E+01                   4
C*CC(OOH)C*C            C 5  O 2  H 8       G     3E+02     2E+03   1E+03      1
-1.00718706E-01 8.37108139E-02-1.05318323E-04 7.78960632E-08-2.46604588E-11    2
-4.87203263E+02 2.64673373E+01-1.00718706E-01 8.37108139E-02-1.05318323E-04    3
 7.78960632E-08-2.46604588E-11-4.87203263E+02 2.64673373E+01                   4
C6H11O3r_38             C 6  O 3  H 11      G     3E+02     2E+03   1E+03      1
 3.54217045E+00 8.46270078E-02-8.95643165E-05 6.52825549E-08-2.21044771E-11    2
-1.29429507E+04 1.55719707E+01 3.54217045E+00 8.46270078E-02-8.95643165E-05    3
 6.52825549E-08-2.21044771E-11-1.29429507E+04 1.55719707E+01                   4
C3H7O2r_2               C 3  O 2  H 7       G     3E+02     2E+03   1E+03      1
 1.71381925E+00 4.73028061E-02-3.36502562E-05 7.18703046E-09 1.86686069E-12    2
-2.00212830E+03 1.93250228E+01 1.71381925E+00 4.73028061E-02-3.36502562E-05    3
 7.18703046E-09 1.86686069E-12-2.00212830E+03 1.93250228E+01                   4
C6H11O2r_23             C 6  O 2  H 11      G     3E+02     2E+03   1E+03      1
 7.01999105E-01 9.58756852E-02-1.08098216E-04 7.28137815E-08-2.15764489E-11    2
 5.52703523E+03 2.53832615E+01 7.01999105E-01 9.58756852E-02-1.08098216E-04    3
 7.28137815E-08-2.15764489E-11 5.52703523E+03 2.53832615E+01                   4
C6H10O3_Olef_7          C 6  O 3  H 10      G     3E+02     2E+03   1E+03      1
 1.06337547E+00 1.11945098E-01-1.69758178E-04 1.51533413E-07-5.42159922E-11    2
-3.43947239E+04 2.42545071E+01 1.06337547E+00 1.11945098E-01-1.69758178E-04    3
 1.51533413E-07-5.42159922E-11-3.43947239E+04 2.42545071E+01                   4
C3H5O2r_Olef_1          C 3  O 2  H 5       G     3E+02     2E+03   1E+03      1
 1.41833408E+00 3.63206077E-02-7.27011920E-06-2.31441598E-08 1.38795166E-11    2
 4.31360251E+03 2.17666013E+01 1.41833408E+00 3.63206077E-02-7.27011920E-06    3
-2.31441598E-08 1.38795166E-11 4.31360251E+03 2.17666013E+01                   4
C5H8O2_Olef             C 5  O 2  H 8       G     3E+02     2E+03   1E+03      1
 3.72561115E+00 5.28615829E-02-4.41821129E-05 2.83480579E-08-9.85051712E-12    2
 3.73200476E+03 1.45365521E+01 3.72561115E+00 5.28615829E-02-4.41821129E-05    3
 2.83480579E-08-9.85051712E-12 3.73200476E+03 1.45365521E+01                   4
C6H11O3r_23             C 6  O 3  H 11      G     3E+02     2E+03   1E+03      1
 2.34530469E-02 1.07327326E-01-1.24943589E-04 8.53303531E-08-2.53109412E-11    2
-1.25873484E+04 2.79124243E+01 2.34530469E-02 1.07327326E-01-1.24943589E-04    3
 8.53303531E-08-2.53109412E-11-1.25873484E+04 2.79124243E+01                   4
C6H13O4r_6              C 6  O 4  H 13      G     3E+02     2E+03   1E+03      1
 3.14875344E+00 1.00622839E-01-1.12968793E-04 8.57430533E-08-2.96309544E-11    2
-2.85972883E+04 1.72903386E+01 3.14875344E+00 1.00622839E-01-1.12968793E-04    3
 8.57430533E-08-2.96309544E-11-2.85972883E+04 1.72903386E+01                   4
C4H4O2_Olef_1           C 4  O 2  H 4       G     3E+02     2E+03   1E+03      1
-9.16486313E+00 1.37497733E-01-2.65350784E-04 2.48684768E-07-8.74305270E-11    2
-2.73194085E+04 5.94237265E+01-9.16486313E+00 1.37497733E-01-2.65350784E-04    3
 2.48684768E-07-8.74305270E-11-2.73194085E+04 5.94237265E+01                   4
C5H6O2_Olef_1           C 5  O 2  H 6       G     3E+02     2E+03   1E+03      1
-2.60151847E+00 9.19330134E-02-1.36346776E-04 1.14064629E-07-3.82204866E-11    2
-2.76378573E+04 3.83924541E+01-2.60151847E+00 9.19330134E-02-1.36346776E-04    3
 1.14064629E-07-3.82204866E-11-2.76378573E+04 3.83924541E+01                   4
C6H11O2r_22             C 6  O 2  H 11      G     3E+02     2E+03   1E+03      1
 1.70927936E+00 8.69266589E-02-9.10065245E-05 5.95658956E-08-1.78153025E-11    2
 4.00642732E+03 2.19313053E+01 1.70927936E+00 8.69266589E-02-9.10065245E-05    3
 5.95658956E-08-1.78153025E-11 4.00642732E+03 2.19313053E+01                   4
C4H6O3_Olef_3           C 4  O 3  H 6       G     3E+02     2E+03   1E+03      1
 5.21504837E+00 4.73984566E-02-5.03200969E-05 3.88156643E-08-1.41052150E-11    2
-2.13652066E+04 6.14394017E+00 5.21504837E+00 4.73984566E-02-5.03200969E-05    3
 3.88156643E-08-1.41052150E-11-2.13652066E+04 6.14394017E+00                   4
C6H11O2r_15             C 6  O 2  H 11      G     3E+02     2E+03   1E+03      1
 2.12322089E+00 7.63158587E-02-6.17952643E-05 2.92245309E-08-6.81177099E-12    2
 5.70269342E+03 2.27413160E+01 2.12322089E+00 7.63158587E-02-6.17952643E-05    3
 2.92245309E-08-6.81177099E-12 5.70269342E+03 2.27413160E+01                   4
C6H9O2r_Olef_17         C 6  O 2  H 9       G     3E+02     2E+03   1E+03      1
 2.61627785E+00 7.69720952E-02-9.09565241E-05 7.43439973E-08-2.62763503E-11    2
-1.36754072E+04 1.90046815E+01 2.61627785E+00 7.69720952E-02-9.09565241E-05    3
 7.43439973E-08-2.62763503E-11-1.36754072E+04 1.90046815E+01                   4
C6H9O2r_Olef(m1)        C 6  O 2  H 9       G     3E+02     2E+03   1E+03      1
 6.55401684E+00 5.64892076E-02-5.27679980E-05 4.18894408E-08-1.58873180E-11    2
-1.64421742E+04 2.90242557E+00 6.55401684E+00 5.64892076E-02-5.27679980E-05    3
 4.18894408E-08-1.58873180E-11-1.64421742E+04 2.90242557E+00                   4
C6H10O_Olef_25          C 6  O 1  H 10      G     3E+02     2E+03   1E+03      1
 8.19204597E+00-8.21035036E-04 1.39492342E-04-1.85590571E-07 7.46769919E-11    2
-1.70118895E+04-9.08886506E+00 8.19204597E+00-8.21035036E-04 1.39492342E-04    3
-1.85590571E-07 7.46769919E-11-1.70118895E+04-9.08886506E+00                   4
C6H11O2r_18             C 6  O 2  H 11      G     3E+02     2E+03   1E+03      1
 3.60788709E+00 7.16475051E-02-7.11991162E-05 5.19641397E-08-1.78533599E-11    2
-1.90958086E+02 1.47137270E+01 3.60788709E+00 7.16475051E-02-7.11991162E-05    3
 5.19641397E-08-1.78533599E-11-1.90958086E+02 1.47137270E+01                   4
C6H8O2_Olef_1           C 6  O 2  H 8       G     3E+02     2E+03   1E+03      1
-3.86578087E+00 1.28431215E-01-2.14764152E-04 1.94128706E-07-6.79621882E-11    2
-3.70583819E+04 4.17594693E+01-3.86578087E+00 1.28431215E-01-2.14764152E-04    3
 1.94128706E-07-6.79621882E-11-3.70583819E+04 4.17594693E+01                   4
C6H11O3r_43             C 6  O 3  H 11      G     3E+02     2E+03   1E+03      1
 7.54543418E+00 6.04859782E-02-4.59505494E-05 3.17487048E-08-1.25301544E-11    2
-1.10117492E+04 1.49971927E+00 7.54543418E+00 6.04859782E-02-4.59505494E-05    3
 3.17487048E-08-1.25301544E-11-1.10117492E+04 1.49971927E+00                   4
C6H12O4_Olef_2          C 6  O 4  H 12      G     3E+02     2E+03   1E+03      1
 1.38291302E+00 1.13178225E-01-1.45927707E-04 1.18286002E-07-4.12405240E-11    2
-3.00072522E+04 2.64767508E+01 1.38291302E+00 1.13178225E-01-1.45927707E-04    3
 1.18286002E-07-4.12405240E-11-3.00072522E+04 2.64767508E+01                   4
C6H11O3r_5(m0)          C 6  O 3  H 11      G     3E+02     2E+03   1E+03      1
 2.34530469E-02 1.07327326E-01-1.24943589E-04 8.53303531E-08-2.53109412E-11    2
-1.25873484E+04 2.79124243E+01 2.34530469E-02 1.07327326E-01-1.24943589E-04    3
 8.53303531E-08-2.53109412E-11-1.25873484E+04 2.79124243E+01                   4
C6H11O3r_32             C 6  O 3  H 11      G     3E+02     2E+03   1E+03      1
 3.54217045E+00 8.46270078E-02-8.95643165E-05 6.52825549E-08-2.21044771E-11    2
-1.29429507E+04 1.55719707E+01 3.54217045E+00 8.46270078E-02-8.95643165E-05    3
 6.52825549E-08-2.21044771E-11-1.29429507E+04 1.55719707E+01                   4
C6H12O4_Olef_18         C 6  O 4  H 12      G     3E+02     2E+03   1E+03      1
-6.47490419E-01 1.29332523E-01-1.79054069E-04 1.46942139E-07-5.03914685E-11    2
-3.06720507E+04 3.37506850E+01-6.47490419E-01 1.29332523E-01-1.79054069E-04    3
 1.46942139E-07-5.03914685E-11-3.06720507E+04 3.37506850E+01                   4
C6H10O_Olef_14          C 6  O 1  H 10      G     3E+02     2E+03   1E+03      1
 1.45486874E+01-5.02948369E-02 2.61490313E-04-3.17467438E-07 1.28019939E-10    2
-7.16997741E+03-3.23835239E+01 1.45486874E+01-5.02948369E-02 2.61490313E-04    3
-3.17467438E-07 1.28019939E-10-7.16997741E+03-3.23835239E+01                   4
C4H5Or_Olef_1           C 4  O 1  H 5       G     3E+02     2E+03   1E+03      1
 7.62410395E-01 4.07341045E-02-2.44317301E-05 5.74839719E-10 3.69535323E-12    2
 6.95664420E+03 2.25965571E+01 7.62410395E-01 4.07341045E-02-2.44317301E-05    3
 5.74839719E-10 3.69535323E-12 6.95664420E+03 2.25965571E+01                   4
C6H12O4_Olef_23         C 6  O 4  H 12      G     3E+02     2E+03   1E+03      1
 3.35577331E+00 1.05191493E-01-1.35440302E-04 1.13408289E-07-4.08171457E-11    2
-2.87408492E+04 1.85798212E+01 3.35577331E+00 1.05191493E-01-1.35440302E-04    3
 1.13408289E-07-4.08171457E-11-2.87408492E+04 1.85798212E+01                   4
C6H11O2r_1(m2)          C 6  O 2  H 11      G     3E+02     2E+03   1E+03      1
 2.93600730E+00 6.88838611E-02-5.41860944E-05 2.88574647E-08-8.23505535E-12    2
-1.23391143E+03 1.83386769E+01 2.93600730E+00 6.88838611E-02-5.41860944E-05    3
 2.88574647E-08-8.23505535E-12-1.23391143E+03 1.83386769E+01                   4
C3H5O2r_Olef            C 3  O 2  H 5       G     3E+02     2E+03   1E+03      1
 7.19146098E+00 1.75432342E-02 8.27617616E-06-2.24217299E-08 1.00978053E-11    2
 2.11806723E+04-4.42733785E+00 7.19146098E+00 1.75432342E-02 8.27617616E-06    3
-2.24217299E-08 1.00978053E-11 2.11806723E+04-4.42733785E+00                   4
C6H10O3_Olef_2          C 6  O 3  H 10      G     3E+02     2E+03   1E+03      1
 3.91495682E-01 1.09181454E-01-1.52745156E-04 1.28426738E-07-4.45976876E-11    2
-3.54376772E+04 2.78794571E+01 3.91495682E-01 1.09181454E-01-1.52745156E-04    3
 1.28426738E-07-4.45976876E-11-3.54376772E+04 2.78794571E+01                   4
C3H4O2                  C 3  O 2  H 4       G     3E+02     2E+03   1E+03      1
 3.04246139E+00 2.14712006E-02 4.47125208E-06-1.95046668E-08 8.90527163E-12    2
-3.23421713E+04 1.56339583E+01 3.04246139E+00 2.14712006E-02 4.47125208E-06    3
-1.95046668E-08 8.90527163E-12-3.23421713E+04 1.56339583E+01                   4
C5H9O2r_Olef_7          C 5  O 2  H 9       G     3E+02     2E+03   1E+03      1
 3.20079681E+00 6.53106855E-02-6.80888393E-05 4.89279449E-08-1.64857920E-11    2
 1.49431332E+04 1.65904920E+01 3.20079681E+00 6.53106855E-02-6.80888393E-05    3
 4.89279449E-08-1.64857920E-11 1.49431332E+04 1.65904920E+01                   4
C*CC*CCOOH              C 5  O 2  H 8       G     3E+02     2E+03   1E+03      1
-6.74483468E-01 8.01399188E-02-8.63048738E-05 5.36741117E-08-1.49896871E-11    2
-1.56187512E+03 3.03334341E+01-6.74483468E-01 8.01399188E-02-8.63048738E-05    3
 5.36741117E-08-1.49896871E-11-1.56187512E+03 3.03334341E+01                   4
C6H10O3_Olef_4          C 6  O 3  H 10      G     3E+02     2E+03   1E+03      1
-3.54624331E+00 1.29664342E-01-1.90933682E-04 1.60881295E-07-5.49867200E-11    2
-3.26709102E+04 4.39817130E+01-3.54624331E+00 1.29664342E-01-1.90933682E-04    3
 1.60881295E-07-5.49867200E-11-3.26709102E+04 4.39817130E+01                   4
C6H11O3r_28             C 6  O 3  H 11      G     3E+02     2E+03   1E+03      1
 4.15135211E+00 8.80325359E-02-1.02740907E-04 8.02156684E-08-2.77182106E-11    2
-1.24538104E+04 1.09399821E+01 4.15135211E+00 8.80325359E-02-1.02740907E-04    3
 8.02156684E-08-2.77182106E-11-1.24538104E+04 1.09399821E+01                   4
C6H9O2r_Olef(m4)        C 6  O 2  H 9       G     3E+02     2E+03   1E+03      1
-2.81260172E+00 1.07017261E-01-1.40659634E-04 1.07443070E-07-3.39107638E-11    2
-1.40323949E+04 3.91504910E+01-2.81260172E+00 1.07017261E-01-1.40659634E-04    3
 1.07443070E-07-3.39107638E-11-1.40323949E+04 3.91504910E+01                   4
C6H10O3_Olef_15         C 6  O 3  H 10      G     3E+02     2E+03   1E+03      1
 7.28173344E-03 1.07596067E-01-1.42727689E-04 1.14508413E-07-3.86669710E-11    2
-3.29266913E+04 3.04873272E+01 7.28173344E-03 1.07596067E-01-1.42727689E-04    3
 1.14508413E-07-3.86669710E-11-3.29266913E+04 3.04873272E+01                   4
C6H11O3r_20             C 6  O 3  H 11      G     3E+02     2E+03   1E+03      1
 3.47947232E+00 8.52688920E-02-8.57278849E-05 5.71089933E-08-1.80999060E-11    2
-1.34967637E+04 1.45649321E+01 3.47947232E+00 8.52688920E-02-8.57278849E-05    3
 5.71089933E-08-1.80999060E-11-1.34967637E+04 1.45649321E+01                   4
C6H9O4r_1               C 6  O 4  H 9       G     3E+02     2E+03   1E+03      1
 3.44877358E+00 7.89048611E-02-8.18663747E-05 5.82181156E-08-1.93001706E-11    2
-4.03057733E+04 2.10022873E+01 3.44877358E+00 7.89048611E-02-8.18663747E-05    3
 5.82181156E-08-1.93001706E-11-4.03057733E+04 2.10022873E+01                   4
C*CCCCCOOJ              C 6  O 2  H 11      G     3E+02     2E+03   1E+03      1
 4.90886759E+00 6.08971299E-02-4.36986889E-05 2.39797518E-08-7.81167705E-12    2
 3.24915543E+01 1.15403597E+01 4.90886759E+00 6.08971299E-02-4.36986889E-05    3
 2.39797518E-08-7.81167705E-12 3.24915543E+01 1.15403597E+01                   4
C4H7O2r_Olef            C 4  O 2  H 7       G     3E+02     2E+03   1E+03      1
-2.47045349E-01 7.45376297E-02-1.02424778E-04 8.37277964E-08-2.85320245E-11    2
 5.69676324E+03 2.69896652E+01-2.47045349E-01 7.45376297E-02-1.02424778E-04    3
 8.37277964E-08-2.85320245E-11 5.69676324E+03 2.69896652E+01                   4
C6H9O2r_Olef_10         C 6  O 2  H 9       G     3E+02     2E+03   1E+03      1
-1.70670781E+00 9.97794441E-02-1.35416753E-04 1.11902253E-07-3.80806834E-11    2
-1.67641833E+04 3.82980294E+01-1.70670781E+00 9.97794441E-02-1.35416753E-04    3
 1.11902253E-07-3.80806834E-11-1.67641833E+04 3.82980294E+01                   4
C6H11O2r_24             C 6  O 2  H 11      G     3E+02     2E+03   1E+03      1
 3.03133813E+00 8.15279079E-02-8.04502509E-05 4.98268764E-08-1.44507395E-11    2
 4.23730327E+03 1.59942104E+01 3.03133813E+00 8.15279079E-02-8.04502509E-05    3
 4.98268764E-08-1.44507395E-11 4.23730327E+03 1.59942104E+01                   4
C3H6O2_Olef_1           C 3  O 2  H 6       G     3E+02     2E+03   1E+03      1
 3.85360610E+00 2.83193220E-02-3.12767886E-07-1.97748559E-08 1.01531909E-11    2
-1.00626493E+04 1.08357316E+01 3.85360610E+00 2.83193220E-02-3.12767886E-07    3
-1.97748559E-08 1.01531909E-11-1.00626493E+04 1.08357316E+01                   4
C5H8O_Olef_1            C 5  O 1  H 8       G     3E+02     2E+03   1E+03      1
-2.92119137E+00 8.74947224E-02-1.18826335E-04 9.56259715E-08-3.15146911E-11    2
-1.80291157E+04 3.78210456E+01-2.92119137E+00 8.74947224E-02-1.18826335E-04    3
 9.56259715E-08-3.15146911E-11-1.80291157E+04 3.78210456E+01                   4
C5H9O2r_Olef_8          C 5  O 2  H 9       G     3E+02     2E+03   1E+03      1
-9.33753610E-01 9.38399241E-02-1.21459187E-04 9.03901715E-08-2.83300769E-11    2
 8.65684346E+03 3.09628198E+01-9.33753610E-01 9.38399241E-02-1.21459187E-04    3
 9.03901715E-08-2.83300769E-11 8.65684346E+03 3.09628198E+01                   4
C5H7O2r_Olef_3          C 5  O 2  H 7       G     3E+02     2E+03   1E+03      1
 6.23815177E+00 3.49300610E-02-4.57010707E-06-1.34740974E-08 6.47985310E-12    2
-9.00370691E+03 2.77128412E+00 6.23815177E+00 3.49300610E-02-4.57010707E-06    3
-1.34740974E-08 6.47985310E-12-9.00370691E+03 2.77128412E+00                   4
C6H11O3r_13             C 6  O 3  H 11      G     3E+02     2E+03   1E+03      1
 2.11655462E+00 9.05311439E-02-9.56536592E-05 6.48477774E-08-2.01645679E-11    2
-1.13687369E+04 2.16455287E+01 2.11655462E+00 9.05311439E-02-9.56536592E-05    3
 6.48477774E-08-2.01645679E-11-1.13687369E+04 2.16455287E+01                   4
C5H8O3_Olef_3           C 5  O 3  H 8       G     3E+02     2E+03   1E+03      1
 2.04849090E+00 7.96355762E-02-9.40598595E-05 6.81854873E-08-2.18071383E-11    2
-2.67328069E+04 1.98513861E+01 2.04849090E+00 7.96355762E-02-9.40598595E-05    3
 6.81854873E-08-2.18071383E-11-2.67328069E+04 1.98513861E+01                   4
C4H4O2_Olef_2           C 4  O 2  H 4       G     3E+02     2E+03   1E+03      1
-2.09044959E-01 6.57692766E-02-9.78061967E-05 8.34488338E-08-2.86786845E-11    2
-2.51242741E+04 2.75173734E+01-2.09044959E-01 6.57692766E-02-9.78061967E-05    3
 8.34488338E-08-2.86786845E-11-2.51242741E+04 2.75173734E+01                   4
C6H12O4_Olef_15         C 6  O 4  H 12      G     3E+02     2E+03   1E+03      1
-3.83087607E-02 1.32738051E-01-1.92230659E-04 1.61875253E-07-5.60052020E-11    2
-3.01829104E+04 2.91186963E+01-3.83087607E-02 1.32738051E-01-1.92230659E-04    3
 1.61875253E-07-5.60052020E-11-3.01829104E+04 2.91186963E+01                   4
C6H10O_Olef_17          C 6  O 1  H 10      G     3E+02     2E+03   1E+03      1
 2.20444081E+00 7.11645923E-02-5.28698166E-05 1.65581244E-08-3.10436903E-13    2
-2.00345871E+04-3.18978421E+00 2.20444081E+00 7.11645923E-02-5.28698166E-05    3
 1.65581244E-08-3.10436903E-13-2.00345871E+04-3.18978421E+00                   4
C6H9O2r_Olef_2          C 6  O 2  H 9       G     3E+02     2E+03   1E+03      1
 1.12513728E+00 8.65343733E-02-1.02471108E-04 7.49885134E-08-2.35217315E-11    2
-1.67991619E+04 2.30482350E+01 1.12513728E+00 8.65343733E-02-1.02471108E-04    3
 7.49885134E-08-2.35217315E-11-1.67991619E+04 2.30482350E+01                   4
C6H9O4r_3               C 6  O 4  H 9       G     3E+02     2E+03   1E+03      1
 3.44877358E+00 7.89048611E-02-8.18663747E-05 5.82181156E-08-1.93001706E-11    2
-4.03057733E+04 2.10022873E+01 3.44877358E+00 7.89048611E-02-8.18663747E-05    3
 5.82181156E-08-1.93001706E-11-4.03057733E+04 2.10022873E+01                   4
C*CCJCCCP               C 6  O 2  H 11      G     3E+02     2E+03   1E+03      1
 4.75136131E+00 6.04386071E-02-3.29013436E-05 8.04228307E-09-1.19739724E-12    2
-3.09932414E+03 1.08279107E+01 4.75136131E+00 6.04386071E-02-3.29013436E-05    3
 8.04228307E-09-1.19739724E-12-3.09932414E+03 1.08279107E+01                   4
C5H6O2_Olef_2           C 5  O 2  H 6       G     3E+02     2E+03   1E+03      1
 2.39096557E-02 7.73114111E-02-1.07972270E-04 8.88163958E-08-2.98256283E-11    2
-2.90639348E+04 2.85776289E+01 2.39096557E-02 7.73114111E-02-1.07972270E-04    3
 8.88163958E-08-2.98256283E-11-2.90639348E+04 2.85776289E+01                   4
C6H10O3_Olef_12         C 6  O 3  H 10      G     3E+02     2E+03   1E+03      1
-4.96746510E+00 1.49224168E-01-2.37236634E-04 2.04470545E-07-6.97513979E-11    2
-3.28465684E+04 4.66236586E+01-4.96746510E+00 1.49224168E-01-2.37236634E-04    3
 2.04470545E-07-6.97513979E-11-3.28465684E+04 4.66236586E+01                   4
C6H11O2r_20             C 6  O 2  H 11      G     3E+02     2E+03   1E+03      1
 2.74810842E+00 7.00894563E-02-5.15196739E-05 2.40994697E-08-6.36805321E-12    2
-2.60342728E+03 1.92042560E+01 2.74810842E+00 7.00894563E-02-5.15196739E-05    3
 2.40994697E-08-6.36805321E-12-2.60342728E+03 1.92042560E+01                   4
C5H6O_Olef_2            C 5  O 1  H 6       G     3E+02     2E+03   1E+03      1
-6.23079772E+00 1.23025860E-01-2.25367237E-04 2.09697220E-07-7.39239253E-11    2
-6.82782264E+03 4.97457079E+01-6.23079772E+00 1.23025860E-01-2.25367237E-04    3
 2.09697220E-07-7.39239253E-11-6.82782264E+03 4.97457079E+01                   4
C6H13O4r_2              C 6  O 4  H 13      G     3E+02     2E+03   1E+03      1
 5.12161373E+00 9.26361082E-02-1.02481388E-04 8.08653405E-08-2.92075761E-11    2
-2.73308853E+04 1.04920213E+01 5.12161373E+00 9.26361082E-02-1.02481388E-04    3
 8.08653405E-08-2.92075761E-11-2.73308853E+04 1.04920213E+01                   4
C6H13O4r_7              C 6  O 4  H 13      G     3E+02     2E+03   1E+03      1
 5.12161373E+00 9.26361082E-02-1.02481388E-04 8.08653405E-08-2.92075761E-11    2
-2.73308853E+04 1.04920213E+01 5.12161373E+00 9.26361082E-02-1.02481388E-04    3
 8.08653405E-08-2.92075761E-11-2.73308853E+04 1.04920213E+01                   4
C6H10O_Olef_3           C 6  O 1  H 10      G     3E+02     2E+03   1E+03      1
 9.65402900E+00-2.99480702E-03 1.27838677E-04-1.62378386E-07 6.30175407E-11    2
-7.93735987E+03-1.38755958E+01 9.65402900E+00-2.99480702E-03 1.27838677E-04    3
-1.62378386E-07 6.30175407E-11-7.93735987E+03-1.38755958E+01                   4
C6H11O3r_19             C 6  O 3  H 11      G     3E+02     2E+03   1E+03      1
 4.15135211E+00 8.80325359E-02-1.02740907E-04 8.02156684E-08-2.77182106E-11    2
-1.24538104E+04 1.09399821E+01 4.15135211E+00 8.80325359E-02-1.02740907E-04    3
 8.02156684E-08-2.77182106E-11-1.24538104E+04 1.09399821E+01                   4
C4H7O2r_Olef_1          C 4  O 2  H 7       G     3E+02     2E+03   1E+03      1
-1.87527652E+00 8.94066897E-02-1.32849189E-04 1.08104506E-07-3.56003004E-11    2
 1.22886243E+04 3.36351360E+01-1.87527652E+00 8.94066897E-02-1.32849189E-04    3
 1.08104506E-07-3.56003004E-11 1.22886243E+04 3.36351360E+01                   4
C*CCCJCCP               C 6  O 2  H 11      G     3E+02     2E+03   1E+03      1
 5.10336143E+00 5.93801013E-02-3.42161672E-05 1.10989321E-08-2.62724623E-12    2
 5.44848850E+03 1.24910424E+01 5.10336143E+00 5.93801013E-02-3.42161672E-05    3
 1.10989321E-08-2.62724623E-12 5.44848850E+03 1.24910424E+01                   4
C6H11O3r_46             C 6  O 3  H 11      G     3E+02     2E+03   1E+03      1
 5.45233261E+00 7.72821608E-02-7.52404793E-05 5.22312805E-08-1.76765277E-11    2
-1.22303607E+04 7.76661484E+00 5.45233261E+00 7.72821608E-02-7.52404793E-05    3
 5.22312805E-08-1.76765277E-11-1.22303607E+04 7.76661484E+00                   4
C6H12O4_Olef_4          C 6  O 4  H 12      G     3E+02     2E+03   1E+03      1
-7.10188548E-01 1.29974407E-01-1.75217637E-04 1.38768578E-07-4.63868974E-11    2
-3.12258637E+04 3.27436463E+01-7.10188548E-01 1.29974407E-01-1.75217637E-04    3
 1.38768578E-07-4.63868974E-11-3.12258637E+04 3.27436463E+01                   4
C2H5O2r                 C 2  O 2  H 5       G     3E+02     2E+03   1E+03      1
 1.42301305E+00 3.76482228E-02-3.07578897E-05 9.66409661E-09 2.64391624E-13    2
 8.86609117E+02 1.91606197E+01 1.42301305E+00 3.76482228E-02-3.07578897E-05    3
 9.66409661E-09 2.64391624E-13 8.86609117E+02 1.91606197E+01                   4
C4H6O3_Olef             C 4  O 3  H 6       G     3E+02     2E+03   1E+03      1
-4.23570679E+00 1.21011616E-01-2.20344810E-04 2.06089475E-07-7.36843311E-11    2
-2.46557504E+04 4.26119114E+01-4.23570679E+00 1.21011616E-01-2.20344810E-04    3
 2.06089475E-07-7.36843311E-11-2.46557504E+04 4.26119114E+01                   4
C6H11O3r_47             C 6  O 3  H 11      G     3E+02     2E+03   1E+03      1
 5.45233261E+00 7.72821608E-02-7.52404793E-05 5.22312805E-08-1.76765277E-11    2
-1.22303607E+04 7.76661484E+00 5.45233261E+00 7.72821608E-02-7.52404793E-05    3
 5.22312805E-08-1.76765277E-11-1.22303607E+04 7.76661484E+00                   4
C6H10O3_Olef_17         C 6  O 3  H 10      G     3E+02     2E+03   1E+03      1
-1.57338302E+00 1.21677610E-01-1.80446277E-04 1.56003582E-07-5.45633417E-11    2
-3.14045072E+04 3.60847835E+01-1.57338302E+00 1.21677610E-01-1.80446277E-04    3
 1.56003582E-07-5.45633417E-11-3.14045072E+04 3.60847835E+01                   4
C5H9O2r_Olef_4          C 5  O 2  H 9       G     3E+02     2E+03   1E+03      1
-4.27307046E-01 7.90098912E-02-8.07777112E-05 4.96613750E-08-1.40421695E-11    2
-9.89205816E+02 3.01483408E+01-4.27307046E-01 7.90098912E-02-8.07777112E-05    3
 4.96613750E-08-1.40421695E-11-9.89205816E+02 3.01483408E+01                   4
C5H7Or_Olef_6           C 5  O 1  H 7       G     3E+02     2E+03   1E+03      1
 1.13489638E+00 7.04473283E-02-9.67213910E-05 7.94209412E-08-2.65653292E-11    2
 4.62641373E+03 2.06428094E+01 1.13489638E+00 7.04473283E-02-9.67213910E-05    3
 7.94209412E-08-2.65653292E-11 4.62641373E+03 2.06428094E+01                   4
C5H9O2r_Olef_5          C 5  O 2  H 9       G     3E+02     2E+03   1E+03      1
 3.59839590E+00 6.56282113E-02-7.18568113E-05 5.37855837E-08-1.83723951E-11    2
 9.37353641E+03 1.30662544E+01 3.59839590E+00 6.56282113E-02-7.18568113E-05    3
 5.37855837E-08-1.83723951E-11 9.37353641E+03 1.30662544E+01                   4
C5H7Or_Olef_1           C 5  O 1  H 7       G     3E+02     2E+03   1E+03      1
 3.51517740E+00 3.54344036E-02 3.18487866E-06-2.79854729E-08 1.32973043E-11    2
 1.61672249E+04 1.32533321E+01 3.51517740E+00 3.54344036E-02 3.18487866E-06    3
-2.79854729E-08 1.32973043E-11 1.61672249E+04 1.32533321E+01                   4
C6H9O2r_Olef_12         C 6  O 2  H 9       G     3E+02     2E+03   1E+03      1
-7.77804228E-01 1.04518653E-01-1.47746881E-04 1.22810961E-07-4.14644066E-11    2
-1.51174684E+04 2.84449444E+01-7.77804228E-01 1.04518653E-01-1.47746881E-04    3
 1.22810961E-07-4.14644066E-11-1.51174684E+04 2.84449444E+01                   4
C6H10O_Olef_(m7)        C 6  O 1  H 10      G     3E+02     2E+03   1E+03      1
 1.11546053E+01-2.27482792E-02 2.04699955E-04-2.69000475E-07 1.12831883E-10    2
-8.61203858E+03-2.18446488E+01 1.11546053E+01-2.27482792E-02 2.04699955E-04    3
-2.69000475E-07 1.12831883E-10-8.61203858E+03-2.18446488E+01                   4
C6H12O4_Olef_12         C 6  O 4  H 12      G     3E+02     2E+03   1E+03      1
-7.10188548E-01 1.29974407E-01-1.75217637E-04 1.38768578E-07-4.63868974E-11    2
-3.12258637E+04 3.27436463E+01-7.10188548E-01 1.29974407E-01-1.75217637E-04    3
 1.38768578E-07-4.63868974E-11-3.12258637E+04 3.27436463E+01                   4
C6H12O4_Olef_20         C 6  O 4  H 12      G     3E+02     2E+03   1E+03      1
 1.26267174E+00 1.21987676E-01-1.64730232E-04 1.33890865E-07-4.59635191E-11    2
-2.99594607E+04 2.48467168E+01 1.26267174E+00 1.21987676E-01-1.64730232E-04    3
 1.33890865E-07-4.59635191E-11-2.99594607E+04 2.48467168E+01                   4
C6H11O2r_3              C 6  O 2  H 11      G     3E+02     2E+03   1E+03      1
 4.45255992E+00 6.19680814E-02-3.41472992E-05 6.23762571E-09 3.13938412E-13    2
 4.41296146E+03 1.33522649E+01 4.45255992E+00 6.19680814E-02-3.41472992E-05    3
 6.23762571E-09 3.13938412E-13 4.41296146E+03 1.33522649E+01                   4
C6H10O_Olef_22          C 6  O 1  H 10      G     3E+02     2E+03   1E+03      1
 8.29550535E+00 1.59231353E-02 7.76992932E-05-1.10615574E-07 4.42482917E-11    2
-7.55920503E+03-1.02266116E+01 8.29550535E+00 1.59231353E-02 7.76992932E-05    3
-1.10615574E-07 4.42482917E-11-7.55920503E+03-1.02266116E+01                   4
C5H7Or_Olef_3           C 5  H 7  O 1       G100.000   5000.000  1925.33       1
-1.62120772E+01 6.25597155E-02-2.54030367E-05 2.98455976E-09-1.16549257E-13    2
 2.73787379E+04 1.30763977E+02 6.55178915E-01 5.12988196E-02-3.51579509E-05    3
 1.27778513E-08-2.22122898E-12 1.64758555E+04 2.68924785E+01                   4
C*CC*CCC*O              C 6  H 8  O 1       G100.000   5000.000  1953.03       1
-7.85026052E+01 1.45820830E-01-5.00308491E-05 1.05422518E-09 2.75341293E-13    2
 4.08700372E+04 4.97540225E+02-2.39176980E-01 6.39000077E-02-4.73040609E-05    3
 2.06697924E-08-4.86563544E-12-4.64665245E+03 2.93113251E+01                   4
C6H11Or_Olef_39         C 6  H 11 O 1       G100.000   5000.000  737.74        1
 3.75349770E+00 5.40593476E-02-2.57865229E-05 4.66026331E-09-3.06473637E-13    2
-1.10689610E+04 1.28239655E+01 1.72027568E+00 4.54956571E-02 3.14521974E-05    3
-8.30541219E-08 4.16136315E-11-1.02359239E+04 2.56273117E+01                   4
C6H11Or_Olef_5          C 6  H 11 O 1       G100.000   5000.000  1105.34       1
 1.34408848E+01 3.44902064E-02-1.35809251E-05 2.48842667E-09-1.72891049E-13    2
-1.65769590E+04-4.07229566E+01 8.41644826E-01 6.01152011E-02-2.12561349E-05    3
-9.22686805E-09 6.17353636E-12-1.25717883E+04 2.68410879E+01                   4
CPC*CCJC*C              C 6  H 9  O 2       G100.000   5000.000  875.20        1
 1.17548951E+01 3.83527311E-02-1.61741088E-05 2.91261937E-09-1.96095526E-13    2
 4.37115700E+03-2.77334842E+01 5.33446870E-01 6.81522188E-02-3.04210444E-05    3
-1.42867669E-08 1.27298494E-11 7.15827701E+03 2.96089825E+01                   4
C6H11O2r_14             C 6  H 11 O 2       G100.000   5000.000  940.05        1
 1.26570713E+01 4.25006746E-02-1.80964562E-05 3.31212451E-09-2.25954271E-13    2
-6.51875885E+03-3.33030178E+01 1.09237351E-01 7.57387090E-02-3.89739293E-05    3
-4.68857268E-09 7.96703501E-12-3.26913309E+03 3.11937779E+01                   4
C4H6O2_Olef_1           C 4  H 6  O 2       G100.000   5000.000  1811.76       1
-1.69897253E+01 5.76768015E-02-2.05228080E-05 1.41390834E-09 1.72547138E-14    2
 1.42382219E+04 1.37254549E+02 1.39479327E-01 6.06761189E-02-5.67993499E-05    3
 2.71972025E-08-5.25634414E-12 1.33232702E+03 2.59484127E+01                   4
C6H11Or_Olef_46         C 6  H 11 O 1       G100.000   5000.000  1056.74       1
 1.41760884E+01 3.38120640E-02-1.33657115E-05 2.47009747E-09-1.73194077E-13    2
-1.62576270E+04-4.47898379E+01 6.85767712E-01 6.14572917E-02-1.93651428E-05    3
-1.47163438E-08 8.85403403E-12-1.20988918E+04 2.72245431E+01                   4
C6H11Or_Olef_44         C 6  H 11 O 1       G100.000   5000.000  1240.20       1
 1.48993422E+01 3.16805623E-02-1.22811462E-05 2.21559828E-09-1.51629934E-13    2
-6.58470495E+03-4.42653947E+01 2.88730722E+00 5.23749034E-02-1.54818157E-05    3
-7.79797083E-09 4.23228536E-12-2.21727784E+03 2.18673296E+01                   4
JOOcy(CCCCCC)           C   6H  11O   2     G  0300.00   5000.00  1000.00      1
 0.20162477E+02 0.29791869E-01-0.97306547E-05 0.15115423E-08-0.91580186E-13    2
-0.19940488E+05-0.84555893E+02-0.21456919E+01 0.66352427E-01 0.24983692E-05    3
-0.45027374E-07 0.20026791E-10-0.12377884E+05 0.37351788E+02                   4
HOOcy(CCCJCCC)          C   6H  11O   2     G  0300.00   5000.00  1000.00      1
 0.21005251E+02 0.28179143E-01-0.89765790E-05 0.13700221E-08-0.82013850E-13    2
-0.14325531E+05-0.85189323E+02-0.65244335E+00 0.63498124E-01 0.31467200E-05    3
-0.43772484E-07 0.19340845E-10-0.69673730E+04 0.33227894E+02                   4
HOOcy(CCJCCCC)          C   6H  11O   2     G  0300.00   5000.00  1000.00      1
 0.21005251E+02 0.28179143E-01-0.89765790E-05 0.13700221E-08-0.82013850E-13    2
-0.14325531E+05-0.85189323E+02-0.65244335E+00 0.63498124E-01 0.31467200E-05    3
-0.43772484E-07 0.19340845E-10-0.69673730E+04 0.33227894E+02                   4
HOOcy(CCCCJCC)          C   6H  11O   2     G  0300.00   5000.00  1000.00      1
 2.19171837E+01 2.63008887E-02-8.70871777E-06 1.32408606E-09-7.57493614E-14    2
-1.31159545E+04-9.31104597E+01-3.64623795E+00 8.87056624E-02-6.67784829E-05    3
 2.57718948E-08-3.99837603E-12-4.62966929E+03 4.30241674E+01                   4
HOOcy(CJCCCCC)          C   6H  11O   2     G  0300.00   5000.00  1000.00      1
 0.20648170E+02 0.28225712E-01-0.89463738E-05 0.13619339E-08-0.81458820E-13    2
-0.15953158E+05-0.83442795E+02-0.85810685E+00 0.65916725E-01-0.50827521E-05    3
-0.34969247E-07 0.16273110E-10-0.87683809E+04 0.33516243E+02                   4
O*cy(CCCCCC)            C   6H  10O   1     G  0300.00   5000.00  1000.00      1
 0.11009619E+02 0.38478710E-01-0.15103216E-04 0.26677678E-08-0.17660224E-12    2
-0.34532844E+05-0.39168152E+02-0.70734839E+01 0.81469052E-01-0.51488671E-04    3
 0.16908398E-07-0.29927343E-11-0.28813357E+05 0.56905037E+02                   4
epoxy14cy6              C   6H  10O   1     G  0300.00   5000.00  1000.00      1
 1.75324245E+01 2.64817085E-02-9.08894671E-06 1.41461033E-09-8.22234020E-14    2
-3.17842988E+04-7.68979711E+01-9.82858672E+00 9.38915026E-02-7.30934393E-05    3
 2.91947888E-08-4.71387282E-12-2.26957644E+04 6.87007432E+01                   4
epoxy12cy6              C   6H  10O   1     G  0300.00   5000.00  1000.00      1
 1.75470247E+01 2.65395275E-02-9.12476634E-06 1.42188066E-09-8.27154560E-14    2
-2.49198640E+04-7.56242897E+01-7.22057622E+00 8.43843635E-02-6.05934773E-05    3
 2.21977283E-08-3.29535043E-12-1.63538964E+04 5.73368598E+01                   4
C*CC*CCCJ*O             C 6  H 7  O 1       G100.000   5000.000  1898.73       1
-7.28229027E+01 1.40437384E-01-5.13918328E-05 2.30071859E-09 1.64617039E-13    2
 5.50643763E+04 4.62661036E+02 1.24591989E-02 6.16367511E-02-4.81044529E-05    3
 2.18498465E-08-5.13530151E-12 1.39509839E+04 2.91414471E+01                   4
Ccy(C(C)C*CC*C)         C 7  H 10           G     3E+02     2E+03   1E+03      1
-2.05394057E+00 5.83326753E-02 2.38945262E-05-8.56739305E-08 4.20831833E-11    2
 8.55872544E+03 3.24747774E+01-2.05394057E+00 5.83326753E-02 2.38945262E-05    3
-8.56739305E-08 4.20831833E-11 8.55872544E+03 3.24747774E+01                   4
C*CCcyCJC*CC*C          C 8  H 9            G     3E+02     2E+03   1E+03      1
 3.17212932E+00 5.67684514E-02 4.96632550E-06-5.18495830E-08 2.62853540E-11    2
 3.16996205E+04-3.89391737E+00 3.17212932E+00 5.67684514E-02 4.96632550E-06    3
-5.18495830E-08 2.62853540E-11 3.16996205E+04-3.89391737E+00                   4
C*CCJcyCC*CC*C          C 8  H 9            G     3E+02     2E+03   1E+03      1
 4.17564974E-01 5.07637761E-02 3.66485233E-05-9.55614415E-08 4.49900243E-11    2
 3.72660068E+04 2.55529955E+01 4.17564974E-01 5.07637761E-02 3.66485233E-05    3
-9.55614415E-08 4.49900243E-11 3.72660068E+04 2.55529955E+01                   4
C*CC*cyCCJC*CC          C 8  H 9            G     3E+02     2E+03   1E+03      1
 1.00231751E+00 5.19765042E-02 3.12321193E-05-8.67853286E-08 4.10800485E-11    2
 3.23074389E+04 2.24844310E+01 1.00231751E+00 5.19765042E-02 3.12321193E-05    3
-8.67853286E-08 4.10800485E-11 3.23074389E+04 2.24844310E+01                   4
C*CC*cyCCJCC*C          C 8  H 9            G     3E+02     2E+03   1E+03      1
-5.37813770E+00 8.65141646E-02-5.80534051E-05 1.41369774E-08 7.47605185E-13    2
 3.44591262E+04 5.16315559E+01-5.37813770E+00 8.65141646E-02-5.80534051E-05    3
 1.41369774E-08 7.47605185E-13 3.44591262E+04 5.16315559E+01                   4
bicyclicC8H9            C 8  H 9            G100.000   5000.000  893.07        1
 1.48552733E+01 3.55970147E-02-1.48731694E-05 2.88111854E-09-2.10017671E-13    2
 1.93288230E+04-8.66055653E+01 9.50508969E-02 5.18024076E-02 4.17274789E-05    3
-1.01940280E-07 4.66481810E-11 2.39553519E+04-5.92313777E+00                   4
C*CCcyCC*CC*C           C 8  H 10           G     3E+02     2E+03   1E+03      1
-1.12165123E+00 6.25932397E-02 1.69312438E-05-7.92403831E-08 3.98206980E-11    2
 2.20570256E+04 3.25818685E+01-1.12165123E+00 6.25932397E-02 1.69312438E-05    3
-7.92403831E-08 3.98206980E-11 2.20570256E+04 3.25818685E+01                   4
C6H5C2H3                C 8  H 8            G     3E+02     2E+03   1E+03      1
-6.62043000E+00 8.97300000E-02-7.62100000E-05 3.28600000E-08-5.61300000E-12    2
 1.64800000E+04 5.56000000E+01-6.62043000E+00 8.97300000E-02-7.62100000E-05    3
 3.28600000E-08-5.61300000E-12 1.64800000E+04 5.56000000E+01                   4
C*CCcy(C*CC*CC)         C 8  H 10           G     3E+02     2E+03   1E+03      1
 2.39896211E+00 4.37516404E-02 5.29763398E-05-1.09999883E-07 4.96925640E-11    2
 2.06804885E+04 1.68208683E+01 2.39896211E+00 4.37516404E-02 5.29763398E-05    3
-1.09999883E-07 4.96925640E-11 2.06804885E+04 1.68208683E+01                   4
C*CCcy(C*CCC*C)         C 8  H 10           G     3E+02     2E+03   1E+03      1
 3.84991124E+00 4.14604862E-02 3.56014951E-05-7.85028318E-08 3.53483773E-11    2
 2.06161298E+04 1.14335452E+01 3.84991124E+00 4.14604862E-02 3.56014951E-05    3
-7.85028318E-08 3.53483773E-11 2.06161298E+04 1.14335452E+01                   4
bicyclicC7H9            C 7  H 9            G100.000   5000.000  903.65        1
 1.35484643E+01 3.34440989E-02-1.37317471E-05 2.63863733E-09-1.91653023E-13    2
 7.04295010E+03-8.23045206E+01 7.59414620E-01 4.32686566E-02 4.76220482E-05    3
-9.99200996E-08 4.40328402E-11 1.12645493E+04-1.13308946E+01                   4
C10H8                   C 10  H 8           G     3E+02     2E+03   1E+03      1
-7.06891810E+00 9.05551245E-02-4.45142465E-05-1.43432708E-08 1.47284246E-11    2
 1.68018074E+04 5.53768411E+01-7.06891810E+00 9.05551245E-02-4.45142465E-05    3
-1.43432708E-08 1.47284246E-11 1.68018074E+04 5.53768411E+01                   4
C10H9                   C 10  H 9           G     3E+02     2E+03   1E+03      1
-7.81644987E+00 1.00865203E-01-5.98670377E-05-2.81381802E-09 1.13493534E-11    2
 3.90642508E+04 6.06220600E+01-7.81644987E+00 1.00865203E-01-5.98670377E-05    3
-2.81381802E-09 1.13493534E-11 3.90642508E+04 6.06220600E+01                   4
C6H5C*CC*CJ             C 10  H 9           G     3E+02     2E+03   1E+03      1
-4.69226525E+00 9.30731095E-02-5.38062685E-05-3.44557852E-09 1.06183616E-11    2
 5.51442883E+04 4.94977536E+01-4.69226525E+00 9.30731095E-02-5.38062685E-05    3
-3.44557852E-09 1.06183616E-11 5.51442883E+04 4.94977536E+01                   4
CPD*CPD                 C 10  H 8           G     3E+02     2E+03   1E+03      1
-7.44864713E+00 1.01284503E-01-7.01210468E-05 8.72805338E-09 7.29667500E-12    2
 4.46869722E+04 5.78372545E+01-7.44864713E+00 1.01284503E-01-7.01210468E-05    3
 8.72805338E-09 7.29667500E-12 4.46869722E+04 5.78372545E+01                   4
CPD*cyCC*CCCJ           C 10  H 9           G     3E+02     2E+03   1E+03      1
-7.64852570E+00 1.04890622E-01-6.99375396E-05 5.71592004E-09 8.86283367E-12    2
 4.40666531E+04 6.08806525E+01-7.64852570E+00 1.04890622E-01-6.99375396E-05    3
 5.71592004E-09 8.86283367E-12 4.40666531E+04 6.08806525E+01                   4
CPD*cyCC*CCJC           C 10  H 9           G     3E+02     2E+03   1E+03      1
-7.42212749E+00 1.02218400E-01-6.29739116E-05-1.45047719E-09 1.14711853E-11    2
 4.20111481E+04 5.99246855E+01-7.42212749E+00 1.02218400E-01-6.29739116E-05    3
-1.45047719E-09 1.14711853E-11 4.20111481E+04 5.99246855E+01                   4
tricyclicC10H9          C 10  H 9           G     3E+02     2E+03   1E+03      1
-9.91200461E+00 1.15810735E-01-8.80643254E-05 1.86586530E-08 5.45065595E-12    2
 5.40289248E+04 6.95937348E+01-9.91200461E+00 1.15810735E-01-8.80643254E-05    3
 1.86586530E-08 5.45065595E-12 5.40289248E+04 6.95937348E+01                   4
tricyclicC10H9f         C 10  H 9           G     3E+02     2E+03   1E+03      1
-8.77382396E+00 1.09081393E-01-7.64418124E-05 1.04251079E-08 7.54210460E-12    2
 5.09423409E+04 6.46672007E+01-8.77382396E+00 1.09081393E-01-7.64418124E-05    3
 1.04251079E-08 7.54210460E-12 5.09423409E+04 6.46672007E+01                   4
Spiro45_C10H9           C 10  H 9           G     3E+02     2E+03   1E+03      1
-8.58793487E+00 1.09158149E-01-7.80501002E-05 1.25825341E-08 6.70517200E-12    2
 4.64605057E+04 6.36846197E+01-8.58793487E+00 1.09158149E-01-7.80501002E-05    3
 1.25825341E-08 6.70517200E-12 4.64605057E+04 6.36846197E+01                   4
CPDcyCJC*CC*C           C 10  H 9           G     3E+02     2E+03   1E+03      1
-8.23709061E+00 1.08836005E-01-7.72229760E-05 1.11995942E-08 7.36818507E-12    2
 4.98476519E+04 6.40858960E+01-8.23709061E+00 1.08836005E-01-7.72229760E-05    3
 1.11995942E-08 7.36818507E-12 4.98476519E+04 6.40858960E+01                   4
C10H10                  C 10  H 10          G     3E+02     2E+03   1E+03      1
-8.43561049E+00 1.04476962E-01-5.48628606E-05-1.47893111E-08 1.71699194E-11    2
 3.64685131E+04 6.55115557E+01-8.43561049E+00 1.04476962E-01-5.48628606E-05    3
-1.47893111E-08 1.71699194E-11 3.64685131E+04 6.55115557E+01                   4
C10H10_1                C 10  H 10          G     3E+02     2E+03   1E+03      1
-4.57421008E+00 9.00191301E-02-3.77312741E-05-2.21895139E-08 1.77631881E-11    2
 3.48366530E+04 4.76077529E+01-4.57421008E+00 9.00191301E-02-3.77312741E-05    3
-2.21895139E-08 1.77631881E-11 3.48366530E+04 4.76077529E+01                   4
C10H10_2                C 10  H 10          G     3E+02     2E+03   1E+03      1
-5.58708921E+00 9.81816254E-02-5.69867801E-05-3.40985293E-09 1.11648397E-11    2
 3.46251582E+04 5.14267129E+01-5.58708921E+00 9.81816254E-02-5.69867801E-05    3
-3.40985293E-09 1.11648397E-11 3.46251582E+04 5.14267129E+01                   4
C10H10_3                C 10  H 10          G     3E+02     2E+03   1E+03      1
-7.45191805E+00 1.09032646E-01-7.80438100E-05 1.45829030E-08 5.41401809E-12    2
 3.21195690E+04 5.84574683E+01-7.45191805E+00 1.09032646E-01-7.80438100E-05    3
 1.45829030E-08 5.41401809E-12 3.21195690E+04 5.84574683E+01                   4
C10H10_4                C 10  H 10          G     3E+02     2E+03   1E+03      1
-6.61184431E+00 1.02327688E-01-6.13517014E-05-2.04651208E-09 1.12866717E-11    2
 3.16572107E+04 5.57076375E+01-6.61184431E+00 1.02327688E-01-6.13517014E-05    3
-2.04651208E-09 1.12866717E-11 3.16572107E+04 5.57076375E+01                   4
C10H10_5                C 10  H 10          G     3E+02     2E+03   1E+03      1
-6.46485405E+00 1.00758874E-01-5.73267045E-05-5.67254316E-09 1.23950777E-11    2
 3.11660663E+04 5.36288308E+01-6.46485405E+00 1.00758874E-01-5.73267045E-05    3
-5.67254316E-09 1.23950777E-11 3.11660663E+04 5.36288308E+01                   4
CPDylC*CC*CC            C 10  H 11          G     3E+02     2E+03   1E+03      1
-2.83362600E+00 8.68590748E-02-2.78540084E-05-3.10886323E-08 2.06099066E-11    2
 3.47295383E+04 4.17044828E+01-2.83362600E+00 8.68590748E-02-2.78540084E-05    3
-3.10886323E-08 2.06099066E-11 3.47295383E+04 4.17044828E+01                   4
C9H8                    C 9  H 8            G     3E+02     2E+03   1E+03      1
-6.32279534E+00 8.20162929E-02-3.48510165E-05-2.02105979E-08 1.62544140E-11    2
 1.84945139E+04 5.34413290E+01-6.32279534E+00 8.20162929E-02-3.48510165E-05    3
-2.02105979E-08 1.62544140E-11 1.84945139E+04 5.34413290E+01                   4
bicyclicC10H11          C 10  H 11          G     3E+02     2E+03   1E+03      1
-6.27066185E+00 1.03947424E-01-5.72856922E-05-8.98445966E-09 1.44119263E-11    2
 4.81064446E+04 5.56466424E+01-6.27066185E+00 1.03947424E-01-5.72856922E-05    3
-8.98445966E-09 1.44119263E-11 4.81064446E+04 5.56466424E+01                   4
CPDC*CC*CCJ             C 10  H 11          G     3E+02     2E+03   1E+03      1
-4.70937469E+00 9.65549639E-02-4.44203961E-05-1.89150004E-08 1.72882200E-11    2
 4.23387517E+04 5.00908774E+01-4.70937469E+00 9.65549639E-02-4.44203961E-05    3
-1.89150004E-08 1.72882200E-11 4.23387517E+04 5.00908774E+01                   4
C4H5cyCCJC*CC*C         C 10  H 11          G     3E+02     2E+03   1E+03      1
-4.61889592E+00 9.46009076E-02-4.17862126E-05-1.94593009E-08 1.69209584E-11    2
 4.29602961E+04 5.01569908E+01-4.61889592E+00 9.46009076E-02-4.17862126E-05    3
-1.94593009E-08 1.69209584E-11 4.29602961E+04 5.01569908E+01                   4
MIndeneJ                C 10  H 11          G     3E+02     2E+03   1E+03      1
-6.40069364E+00 9.70366651E-02-3.97622659E-05-2.45057337E-08 1.92039834E-11    2
 2.96161353E+04 5.54462124E+01-6.40069364E+00 9.70366651E-02-3.97622659E-05    3
-2.45057337E-08 1.92039834E-11 2.96161353E+04 5.54462124E+01                   4
MIndeneJ2               C 10  H 11          G     3E+02     2E+03   1E+03      1
-5.68768268E+00 9.42244077E-02-3.63530413E-05-2.57994773E-08 1.91726426E-11    2
 2.91487666E+04 5.27314253E+01-5.68768268E+00 9.42244077E-02-3.63530413E-05    3
-2.57994773E-08 1.91726426E-11 2.91487666E+04 5.27314253E+01                   4
Indene3AH               C 9  H 8            G     3E+02     2E+03   1E+03      1
-7.21087617E+00 8.99735161E-02-5.22882247E-05-4.51087247E-09 1.11039238E-11    2
 3.56053501E+04 5.77768727E+01-7.21087617E+00 8.99735161E-02-5.22882247E-05    3
-4.51087247E-09 1.11039238E-11 3.56053501E+04 5.77768727E+01                   4
C7H7 Benzyl rad   T08/90C   7H   7    0    0G   200.000  6000.000 1000.        1  
 0.14043980E+02 0.23493873E-01-0.85375367E-05 0.13890841E-08-0.83614420E-13    2
 0.18564203E+05-0.51665589E+02 0.48111540E+00 0.38512832E-01 0.32861492E-04    3
-0.76972721E-07 0.35423068E-10 0.23307027E+05 0.23548820E+02 0.25317186E+05    4
C*C(CJ)CC*C             C 6  H 9            G     3E+02     2E+03   1E+03      1
 9.44029281E-01 5.60637118E-02-3.01901070E-05-1.26783371E-09 5.36277036E-12    2
 2.43043079E+04 2.08507646E+01 9.44029281E-01 5.60637118E-02-3.01901070E-05    3
-1.26783371E-09 5.36277036E-12 2.43043079E+04 2.08507646E+01                   4
CCcyC*CC*CC             C 7  H 10           G100.000   5000.000  860.35        1
 1.04331008E+01 3.78433869E-02-1.57222498E-05 3.03265453E-09-2.20262761E-13    2
 4.07373201E+03-3.00756024E+01 4.52393792E-01 3.63456797E-02 7.04032779E-05    3
-1.28418017E-07 5.67812327E-11 7.56391136E+03 2.68770932E+01                   4
CCcyC*CCC*C             C 7  H 10           G100.000   5000.000  860.35        1
 1.04331008E+01 3.78433869E-02-1.57222498E-05 3.03265453E-09-2.20262760E-13    2
 4.24985861E+03-3.02316006E+01 4.52393313E-01 3.63456837E-02 7.04032660E-05    3
-1.28418002E-07 5.67812262E-11 7.74003805E+03 2.67210973E+01                   4
CCcyCC*CC*C             C 7  H 10           G100.000   5000.000  1018.31       1
 1.51183893E+01 2.88988529E-02-1.04533517E-05 1.97353199E-09-1.45185684E-13    2
 3.02011134E+03-5.71885017E+01 1.32862103E+00 4.30072763E-02 2.77720502E-05    3
-6.16826551E-08 2.49667100E-11 7.90553601E+03 1.97874747E+01                   4
CJcy(CCCC)C             C 6  H 11           G100.000   5000.000  910.65        1
 1.11655645E+01 3.30235963E-02-1.15155169E-05 2.07032666E-09-1.47529649E-13    2
 1.47889040E+04-3.32950661E+01 1.89024796E+00 2.36384485E-02 8.65105660E-05    3
-1.30137718E-07 5.27413820E-11 1.85566857E+04 2.19968196E+01                   4
C*CC(C)CCJ              C 6  H 11           G100.000   5000.000  1033.69       1
 1.15130993E+01 3.35499160E-02-1.30989059E-05 2.40728569E-09-1.68414368E-13    2
 1.27425467E+04-3.06766796E+01 1.25233537E+00 4.96030486E-02-2.07188158E-06    3
-2.68399084E-08 1.22585561E-11 1.61274810E+04 2.52778507E+01                   4
C#CCcyCC*CC*C           C 8  H 8            G     3E+02     2E+03   1E+03      1
-2.36672149E+00 7.33471257E-02-2.21670675E-05-3.85432463E-08 2.53657748E-11    2
 4.24758564E+04 3.56546087E+01-2.36672149E+00 7.33471257E-02-2.21670675E-05    3
-3.85432463E-08 2.53657748E-11 4.24758564E+04 3.56546087E+01                   4
C*CcyCC*CC*C            C 7  H 8            G     3E+02     2E+03   1E+03      1
-1.02485087E+00 5.05833993E-02 2.32299344E-05-7.85574335E-08 3.84606092E-11    2
 2.52233229E+04 3.07691885E+01-1.02485087E+00 5.05833993E-02 2.32299344E-05    3
-7.85574335E-08 3.84606092E-11 2.52233229E+04 3.07691885E+01                   4
C#CCCC*C  12/26/14 THERMC   6H   8    0    0G   300.000  5000.000 1382.000    31
 1.60500327E+01 1.95004720E-02-6.82735194E-06 1.07658035E-09-6.31385498E-14    2
 2.22227970E+04-5.80128999E+01 4.08807006E-01 5.58885174E-02-4.07758983E-05    3
 1.62894529E-08-2.79418672E-12 2.78391784E+04 2.63303032E+01                   4
C*C*CCC*C    C6H8       C   6H   8O   0     G   300.000  5000.000  1395.000    1
 1.52296301E+01 2.07787752E-02-7.83390091E-06 1.44126743E-09-9.65381495E-14    2
 2.36780631E+04-5.29185967E+01 1.07670960E-01 5.82257883E-02-4.41701223E-05    3
 1.77984666E-08-2.95171997E-12 2.87479804E+04 2.75927265E+01                   4
C*C*CCCJC*C             C 7  H 9            G     3E+02     2E+03   1E+03      1
 3.18946190E+00 7.76463870E-03 2.63441139E-05-3.77537921E-08 1.49461113E-11    2
 1.85891740E+04 4.40082807E-02 3.18946190E+00 7.76463870E-03 2.63441139E-05    3
-3.77537921E-08 1.49461113E-11 1.85891740E+04 4.40082807E-02                   4
C*cy(CC*CC*CC)          C 7  H 8            G     3E+02     2E+03   1E+03      1
-3.73121767E+00 6.45776075E-02-2.50298597E-05-1.69058324E-08 1.27671949E-11    2
 2.01109377E+04 4.24037710E+01-3.73121767E+00 6.45776075E-02-2.50298597E-05    3
-1.69058324E-08 1.27671949E-11 2.01109377E+04 4.24037710E+01                   4
C*cy(CC*CCC*C)          C 7  H 8            G     3E+02     2E+03   1E+03      1
-3.78143892E+00 6.44268990E-02-2.49173064E-05-1.66631691E-08 1.25826812E-11    2
 1.81485282E+04 4.21593855E+01-3.78143892E+00 6.44268990E-02-2.49173064E-05    3
-1.66631691E-08 1.25826812E-11 1.81485282E+04 4.21593855E+01                   4
C*C*CcyCC*CC*C          C 8  H 8            G100.000   5000.000  959.19        1
 1.39749281E+01 2.94403814E-02-1.07917469E-05 1.76653194E-09-1.14431048E-13    2
 3.68209341E+04-4.73095259E+01 1.27951728E+00 4.70653067E-02 1.68754517E-05    3
-5.58488400E-08 2.49069054E-11 4.08810857E+04 2.18785581E+01                   4
C*CC*cyCC*CC*C          C 8  H 8            G100.000   5000.000  797.75        1
 1.21901282E+01 3.40249292E-02-1.44438871E-05 2.83552082E-09-2.08800444E-13    2
 3.09952525E+04-3.87256244E+01-1.53609313E+00 5.02606100E-02 5.39107220E-05    3
-1.36921610E-07 6.94845065E-11 3.48586680E+04 3.48821049E+01                   4
C*CcyCC*CC*CCJ          C 8  H 9            G100.000   5000.000  1028.11       1
 1.91171180E+01 2.21988820E-02-5.93463801E-06 1.16260777E-09-9.67232828E-14    2
 2.61809715E+04-7.67176223E+01 1.53825961E+00 3.43746002E-02 5.83211728E-05    3
-9.36882571E-08 3.59003120E-11 3.27666845E+04 2.30269104E+01                   4
Ccy(CC*CCCJC)           C 7  H 11           G100.000   5000.000  1092.38       1
 1.59993197E+01 2.87757941E-02-9.61280102E-06 1.97651002E-09-1.58039867E-13    2
 1.09491589E+04-6.08618124E+01 1.89387171E+00 2.93637303E-02 5.96955882E-05    3
-8.31120476E-08 2.91080325E-11 1.70775073E+04 2.23801008E+01                   4
C*cy(CCCCCC)            C 7  H 12           G     3E+02     2E+03   1E+03      1
-3.04704116E+00 5.71101624E-02 2.21189058E-05-6.83001446E-08 3.11682350E-11    2
-5.78903362E+03 3.99505635E+01-3.04704116E+00 5.71101624E-02 2.21189058E-05    3
-6.83001446E-08 3.11682350E-11-5.78903362E+03 3.99505635E+01                   4
Ccy(CCC*CCC)            C 7  H 12           G     3E+02     2E+03   1E+03      1
-1.04820511E+00 4.63463314E-02 4.44778470E-05-8.89855929E-08 3.82799550E-11    2
-6.34331468E+03 3.14595803E+01-1.04820511E+00 4.63463314E-02 4.44778470E-05    3
-8.89855929E-08 3.82799550E-11-6.34331468E+03 3.14595803E+01                   4
Ccy(CC*CCCC)            C 7  H 12           G     3E+02     2E+03   1E+03      1
-1.50210861E+00 4.92857069E-02 3.72549775E-05-8.13802180E-08 3.54018957E-11    2
-6.04694767E+03 3.34540336E+01-1.50210861E+00 4.92857069E-02 3.72549775E-05    3
-8.13802180E-08 3.54018957E-11-6.04694767E+03 3.34540336E+01                   4
Ccy(C*CCCCC)            C 7  H 12           G     3E+02     2E+03   1E+03      1
-7.60061926E-01 4.57901014E-02 4.30475310E-05-8.55808310E-08 3.65434082E-11    2
-7.12743043E+03 3.03326524E+01-7.60061926E-01 4.57901014E-02 4.30475310E-05    3
-8.55808310E-08 3.65434082E-11-7.12743043E+03 3.03326524E+01                   4
Ccy(CCCCJCC)            C 7  H 13           G     3E+02     2E+03   1E+03      1
-6.21978642E-01 4.87010547E-02 4.39427575E-05-8.91015392E-08 3.82887834E-11    2
 2.82515807E+03 3.01659734E+01-6.21978642E-01 4.87010547E-02 4.39427575E-05    3
-8.91015392E-08 3.82887834E-11 2.82515807E+03 3.01659734E+01                   4
Ccy(CJCCCCC)            C 7  H 13           G     3E+02     2E+03   1E+03      1
-4.73025824E-02 4.29587496E-02 5.69442582E-05-1.00732666E-07 4.20055410E-11    2
 1.89951139E+03 2.88156194E+01-4.73025824E-02 4.29587496E-02 5.69442582E-05    3
-1.00732666E-07 4.20055410E-11 1.89951139E+03 2.88156194E+01                   4
Ccy(CCCJCCC)            C 7  H 13           G     3E+02     2E+03   1E+03      1
-3.64028600E-01 4.70645814E-02 4.80143022E-05-9.34128015E-08 3.99070297E-11    2
 2.74748526E+03 2.90884542E+01-3.64028600E-01 4.70645814E-02 4.80143022E-05    3
-9.34128015E-08 3.99070297E-11 2.74748526E+03 2.90884542E+01                   4
Ccy(CCJCCCC)            C 7  H 13           G     3E+02     2E+03   1E+03      1
-8.17932107E-01 5.00039569E-02 4.07914326E-05-8.58074267E-08 3.70289703E-11    2
 2.93314409E+03 3.10879397E+01-8.17932107E-01 5.00039569E-02 4.07914326E-05    3
-8.58074267E-08 3.70289703E-11 2.93314409E+03 3.10879397E+01                   4
CJcy(CCCCCC)            C 7  H 13           G     3E+02     2E+03   1E+03      1
-1.37323424E+00 5.40559305E-02 3.29257009E-05-7.96188634E-08 3.52699110E-11    2
 4.27502430E+03 3.35485112E+01-1.37323424E+00 5.40559305E-02 3.29257009E-05    3
-7.96188634E-08 3.52699110E-11 4.27502430E+03 3.35485112E+01                   4
C*CCC(C)CJC             C 7  H 13           G     3E+02     2E+03   1E+03      1
 3.16880912E+00 5.15666001E-02 9.11275666E-06-4.47830155E-08 2.09821836E-11    2
 1.19905412E+04 1.66769985E+01 3.16880912E+00 5.15666001E-02 9.11275666E-06    3
-4.47830155E-08 2.09821836E-11 1.19905412E+04 1.66769985E+01                   4
C*CCC(C)CCJ             C 7  H 13           G     3E+02     2E+03   1E+03      1
 2.16152886E+00 6.05156263E-02-7.97893486E-06-3.15351296E-08 1.72210371E-11    2
 1.35111492E+04 2.01289548E+01 2.16152886E+00 6.05156263E-02-7.97893486E-06    3
-3.15351296E-08 1.72210371E-11 1.35111492E+04 2.01289548E+01                   4
CCJCC(C)C*C             C 7  H 13           G     3E+02     2E+03   1E+03      1
 5.64108493E+00 3.97449941E-02 3.39267778E-05-6.84402550E-08 2.92890577E-11    2
 1.17709345E+04 4.80024866E+00 5.64108493E+00 3.97449941E-02 3.39267778E-05    3
-6.84402550E-08 2.92890577E-11 1.17709345E+04 4.80024866E+00                   4
C*CCCCJCC               C 7  H 13           G     3E+02     2E+03   1E+03      1
 6.87131831E+00 2.81810065E-02 5.99653654E-05-9.26073607E-08 3.74567577E-11    2
 1.29226002E+04 3.77704736E+00 6.87131831E+00 2.81810065E-02 5.99653654E-05    3
-9.26073607E-08 3.74567577E-11 1.29226002E+04 3.77704736E+00                   4
CJCCCC*CC               C 7  H 13           G     3E+02     2E+03   1E+03      1
 6.11286900E+00 3.59117596E-02 4.13285191E-05-7.41894847E-08 3.09102203E-11    2
 1.28763847E+04 3.75193029E+00 6.11286900E+00 3.59117596E-02 4.13285191E-05    3
-7.41894847E-08 3.09102203E-11 1.28763847E+04 3.75193029E+00                   4
CC*CCCCJC               C 7  H 13           G     3E+02     2E+03   1E+03      1
 7.12014926E+00 2.69627334E-02 5.84202106E-05-8.74373706E-08 3.46713668E-11    2
 1.13557768E+04 2.99974017E-01 7.12014926E+00 2.69627334E-02 5.84202106E-05    3
-8.74373706E-08 3.46713668E-11 1.13557768E+04 2.99974017E-01                   4
CCJCCCC*C               C 7  H 13           G     3E+02     2E+03   1E+03      1
 7.02705852E+00 2.92687355E-02 5.41257175E-05-8.44314583E-08 3.39286602E-11    2
 1.25642636E+04 1.96957568E+00 7.02705852E+00 2.92687355E-02 5.41257175E-05    3
-8.44314583E-08 3.39286602E-11 1.25642636E+04 1.96957568E+00                   4
C*CC(C)CCCJ             C 7  H 13           G     3E+02     2E+03   1E+03      1
 4.63380468E+00 4.86940203E-02 1.68350863E-05-5.51923691E-08 2.55279112E-11    2
 1.32915424E+04 8.25220493E+00 4.63380468E+00 4.86940203E-02 1.68350863E-05    3
-5.51923691E-08 2.55279112E-11 1.32915424E+04 8.25220493E+00                   4
C7H7_3                  C   7H   7    0    0G   200.000  6000.000 1000.        1  
 0.14043980E+02 0.23493873E-01-0.85375367E-05 0.13890841E-08-0.83614420E-13    2
 0.18564203E+05-0.51665589E+02 0.48111540E+00 0.38512832E-01 0.32861492E-04    3
-0.76972721E-07 0.35423068E-10 0.23307027E+05 0.23548820E+02 0.25317186E+05    4
C7H7_4                  C   7H   7    0    0G   200.000  6000.000 1000.        1  
 0.14043980E+02 0.23493873E-01-0.85375367E-05 0.13890841E-08-0.83614420E-13    2
 0.18564203E+05-0.51665589E+02 0.48111540E+00 0.38512832E-01 0.32861492E-04    3
-0.76972721E-07 0.35423068E-10 0.23307027E+05 0.23548820E+02 0.25317186E+05    4
cC7H7                   C   7H   7    0    0G   200.000  6000.000 1000.        1  
 0.14043980E+02 0.23493873E-01-0.85375367E-05 0.13890841E-08-0.83614420E-13    2
 0.18564203E+05-0.51665589E+02 0.48111540E+00 0.38512832E-01 0.32861492E-04    3
-0.76972721E-07 0.35423068E-10 0.23307027E+05 0.23548820E+02 0.25317186E+05    4
C7H7_6                  C   7H   7    0    0G   200.000  6000.000 1000.        1 
 0.14043980E+02 0.23493873E-01-0.85375367E-05 0.13890841E-08-0.83614420E-13    2
 0.18564203E+05-0.51665589E+02 0.48111540E+00 0.38512832E-01 0.32861492E-04    3
-0.76972721E-07 0.35423068E-10 0.23307027E+05 0.23548820E+02 0.25317186E+05    4
C7H7_7                  C   7H   7    0    0G   200.000  6000.000 1000.        1 
 0.14043980E+02 0.23493873E-01-0.85375367E-05 0.13890841E-08-0.83614420E-13    2
 0.18564203E+05-0.51665589E+02 0.48111540E+00 0.38512832E-01 0.32861492E-04    3
-0.76972721E-07 0.35423068E-10 0.23307027E+05 0.23548820E+02 0.25317186E+05    4
C7H7_8                  C   7H   7    0    0G   200.000  6000.000 1000.        1 
 0.14043980E+02 0.23493873E-01-0.85375367E-05 0.13890841E-08-0.83614420E-13    2
 0.18564203E+05-0.51665589E+02 0.48111540E+00 0.38512832E-01 0.32861492E-04    3
-0.76972721E-07 0.35423068E-10 0.23307027E+05 0.23548820E+02 0.25317186E+05    4
C7H7_10                 C   7H   7    0    0G   200.000  6000.000 1000.        1 
 0.14043980E+02 0.23493873E-01-0.85375367E-05 0.13890841E-08-0.83614420E-13    2
 0.18564203E+05-0.51665589E+02 0.48111540E+00 0.38512832E-01 0.32861492E-04    3
-0.76972721E-07 0.35423068E-10 0.23307027E+05 0.23548820E+02 0.25317186E+05    4
C7H7_11                 C   7H   7    0    0G   200.000  6000.000 1000.        1
 0.14043980E+02 0.23493873E-01-0.85375367E-05 0.13890841E-08-0.83614420E-13    2
 0.18564203E+05-0.51665589E+02 0.48111540E+00 0.38512832E-01 0.32861492E-04    3
-0.76972721E-07 0.35423068E-10 0.23307027E+05 0.23548820E+02 0.25317186E+05    4
C#Ccy(C*CC*CC)          C   7H   6    0    0G   300.000  5000.000 1000.        1
 0.13875059E+02 0.23043847E-01-0.89325877E-05 0.15629148E-08-0.10271544E-12    2
 0.33537602E+05-0.51359589E+02-0.54668241E+01 0.84791228E-01-0.69205664E-04    3
 0.17854783E-07 0.14455038E-11 0.37714207E+05 0.44820885E+02                   4
C7H7_13                 C   7H   7    0    0G   200.000  6000.000 1000.        1 
 0.14043980E+02 0.23493873E-01-0.85375367E-05 0.13890841E-08-0.83614420E-13    2
 0.18564203E+05-0.51665589E+02 0.48111540E+00 0.38512832E-01 0.32861492E-04    3
-0.76972721E-07 0.35423068E-10 0.23307027E+05 0.23548820E+02 0.25317186E+05    4
C7H7_14                 C   7H   7    0    0G   200.000  6000.000 1000.        1 
 0.14043980E+02 0.23493873E-01-0.85375367E-05 0.13890841E-08-0.83614420E-13    2
 0.18564203E+05-0.51665589E+02 0.48111540E+00 0.38512832E-01 0.32861492E-04    3
-0.76972721E-07 0.35423068E-10 0.23307027E+05 0.23548820E+02 0.25317186E+05    4
C7H7_15                 C   7H   7    0    0G   200.000  6000.000 1000.        1  
 0.14043980E+02 0.23493873E-01-0.85375367E-05 0.13890841E-08-0.83614420E-13    2
 0.18564203E+05-0.51665589E+02 0.48111540E+00 0.38512832E-01 0.32861492E-04    3
-0.76972721E-07 0.35423068E-10 0.23307027E+05 0.23548820E+02 0.25317186E+05    4
fulvenallene            C   7H   6    0    0G   300.000  5000.000 1000.        1 
 0.13875059E+02 0.23043847E-01-0.89325877E-05 0.15629148E-08-0.10271544E-12    2
 0.33537602E+05-0.51359589E+02-0.54668241E+01 0.84791228E-01-0.69205664E-04    3
 0.17854783E-07 0.14455038E-11 0.37714207E+05 0.44820885E+02                   4
C*CcyC*CC*CC            C 7  H 8            G     3E+02     2E+03   1E+03      1
-7.26525939E-01 5.22467452E-02 1.35766548E-05-6.62030263E-08 3.35837139E-11    2
 2.21168495E+04 2.86349787E+01-7.26525939E-01 5.22467452E-02 1.35766548E-05    3
-6.62030263E-08 3.35837139E-11 2.21168495E+04 2.86349787E+01                   4
C*CcyC*CCC*C            C 7  H 8            G     3E+02     2E+03   1E+03      1
-1.95039399E+00 5.71919898E-02 1.24266425E-05-7.21179940E-08 3.73471522E-11    2
 2.39177229E+04 3.34899323E+01-1.95039399E+00 5.71919898E-02 1.24266425E-05    3
-7.21179940E-08 3.73471522E-11 2.39177229E+04 3.34899323E+01                   4
C5H5                    C 5  H 5            G250.000   5000.000  995.00        1  
 9.56337366E+00 1.74277088E-02-6.86085196E-06 1.23916759E-09-8.41087417E-14    2
 2.81845298E+04-2.81373712E+01 5.16970848E-01 2.76670206E-02 2.33775674E-05    3
-5.70072196E-08 2.66905847E-11 3.12367412E+04 2.17162771E+01 3.27225830E+04    4
C5H6                    C 5  H 6            G250.000   5000.000  995.00        1 
 8.54224876E+00 2.14442757E-02-8.49864028E-06 1.54187677E-09-1.04980310E-13    2
 1.27177699E+04-2.43630856E+01 2.02640754E-01 2.16857125E-02 4.89543516E-05    3
-8.47163463E-08 3.67450866E-11 1.59781268E+04 2.38173249E+01 1.72796300E+04    4
cy(CJCCC*CCC)           C 7  H 11           G100.000   5000.000  536.55        1
 7.21540025E+00 4.45869887E-02-1.83009838E-05 3.54995756E-09-2.61796816E-13    2
 1.80190734E+04-1.25206118E+01-2.77727202E+01 8.88305663E-02 4.63532890E-04    3
-1.34750243E-06 9.79809082E-10 2.48913485E+04 1.63546701E+02                   4
cy(C*CCC*CCC)           C 7  H 10           G100.000   5000.000  542.57        1
 8.45749980E+00 4.09161832E-02-1.70626402E-05 3.36232068E-09-2.51284284E-13    2
 7.76131420E+03-2.28959295E+01-3.06511057E+01 8.64860805E-02 5.28062872E-04    3
-1.49104190E-06 1.06827178E-09 1.55782609E+04 1.74795532E+02                   4
CJ*C(C)CC*C             C 6  H 9            G     3E+02     2E+03   1E+03      1
 3.45839112E+00 4.59005324E-02-1.80972369E-05-6.56409407E-09 5.78434796E-12    2
 3.59611396E+04 1.11158537E+01 3.45839112E+00 4.59005324E-02-1.80972369E-05    3
-6.56409407E-09 5.78434796E-12 3.59611396E+04 1.11158537E+01                   4
C*CCC*CJC               C 6  H 9            G     3E+02     2E+03   1E+03      1
 6.51362429E+00 2.06877811E-02 4.09455862E-05-6.33600299E-08 2.54822211E-11    2
 3.44531243E+04 7.89556007E-02 6.51362429E+00 2.06877811E-02 4.09455862E-05    3
-6.33600299E-08 2.54822211E-11 3.44531243E+04 7.89556007E-02                   4
C6H5C*CCC               C 10  H 12          G     3E+02     2E+03   1E+03      1
-2.89770385E+00 8.33639105E-02-1.67955529E-05-4.11435325E-08 2.37781017E-11    2
 1.93840520E+03 4.35335440E+01-2.89770385E+00 8.33639105E-02-1.67955529E-05    3
-4.11435325E-08 2.37781017E-11 1.93840520E+03 4.35335440E+01                   4
C6H5C*CC*C              C 10  H 10          G     3E+02     2E+03   1E+03      1
-5.58015229E+00 9.24952238E-02-2.92800667E-05-4.05000997E-08 2.65569098E-11    2
 1.57419877E+04 5.35508948E+01-5.58015229E+00 9.24952238E-02-2.92800667E-05    3
-4.05000997E-08 2.65569098E-11 1.57419877E+04 5.35508948E+01                   4
C6H5CJCC                C 9  H 11           G     3E+02     2E+03   1E+03      1
-6.60391000E+00 1.02300000E-01-7.99700000E-05 3.13500000E-08-4.76300000E-12    2
 1.77000000E+04 5.82200000E+01-6.60391000E+00 1.02300000E-01-7.99700000E-05    3
 3.13500000E-08-4.76300000E-12 1.77000000E+04 5.82200000E+01                   4
C6H5CJCCC               C 10  H 13          G     3E+02     2E+03   1E+03      1
-1.05034439E+00 7.75404706E-02-2.64898585E-07-5.68933007E-08 2.90973538E-11    2
 1.40856151E+04 3.42356938E+01-1.05034439E+00 7.75404706E-02-2.64898585E-07    3
-5.68933007E-08 2.90973538E-11 1.40856151E+04 3.42356938E+01                   4
C6H5CCCJ                C 9  H 11           G     3E+02     2E+03   1E+03      1
-4.70885000E+00 9.59800000E-02-7.32400000E-05 2.78900000E-08-4.05700000E-12    2
 2.39900000E+04 5.09500000E+01-4.70885000E+00 9.59800000E-02-7.32400000E-05    3
 2.78900000E-08-4.05700000E-12 2.39900000E+04 5.09500000E+01                   4
C6H5CJC                 C 8  H 9            G     3E+02     2E+03   1E+03      1
-5.75120000E+00 8.72300000E-02-6.82100000E-05 2.66900000E-08-4.03500000E-12    2
 2.04000000E+04 5.27600000E+01-5.75120000E+00 8.72300000E-02-6.82100000E-05    3
 2.66900000E-08-4.03500000E-12 2.04000000E+04 5.27600000E+01                   4
C6H5CC                  C 8  H 10           G     3E+02     2E+03   1E+03      1
-5.11589000E+00 8.43800000E-02-5.90200000E-05 1.90900000E-08-1.95800000E-12    2
 1.79600000E+03 4.97100000E+01-5.11589000E+00 8.43800000E-02-5.90200000E-05    3
 1.90900000E-08-1.95800000E-12 1.79600000E+03 4.97100000E+01                   4
C6H5CCJC                C 9  H 11           G     3E+02     2E+03   1E+03      1
 2.23698128E-01 5.53351896E-02 2.78833875E-05-7.66222053E-08 3.47765101E-11    2
 2.20930666E+04 2.93331609E+01 2.23698128E-01 5.53351896E-02 2.78833875E-05    3
-7.66222053E-08 3.47765101E-11 2.20930666E+04 2.93331609E+01                   4
C6H5CCJ                 C 8  H 9            G     3E+02     2E+03   1E+03      1
-5.26806000E+00 8.46900000E-02-6.52800000E-05 2.49100000E-08-3.59200000E-12    2
 2.74200000E+04 5.24800000E+01-5.26806000E+00 8.46900000E-02-6.52800000E-05    3
 2.49100000E-08-3.59200000E-12 2.74200000E+04 5.24800000E+01                   4
C6H5CCCJC               C 10  H 13          G     3E+02     2E+03   1E+03      1
 1.36497539E+00 6.23733156E-02 2.79798658E-05-8.06035914E-08 3.66471835E-11    2
 1.89449157E+04 2.61299366E+01 1.36497539E+00 6.23733156E-02 2.79798658E-05    3
-8.06035914E-08 3.66471835E-11 1.89449157E+04 2.61299366E+01                   4
C6H5CJCC*C              C 10  H 11          G     3E+02     2E+03   1E+03      1
-3.52389519E+00 8.59353504E-02-2.69505186E-05-3.09471761E-08 2.02675961E-11    2
 2.99370056E+04 4.70242579E+01-3.52389519E+00 8.59353504E-02-2.69505186E-05    3
-3.09471761E-08 2.02675961E-11 2.99370056E+04 4.70242579E+01                   4
C6H5CJC*CC              C 10  H 11          G     3E+02     2E+03   1E+03      1
-3.18413146E+00 8.38145283E-02-2.10324284E-05-3.75652383E-08 2.28111822E-11    2
 1.83193841E+04 4.33692864E+01-3.18413146E+00 8.38145283E-02-2.10324284E-05    3
-3.75652383E-08 2.28111822E-11 1.83193841E+04 4.33692864E+01                   4
C6H5CCC                 C 9  H 12           G     3E+02     2E+03   1E+03      1
-4.29440571E-01 6.32514447E-02 1.58761004E-05-6.66562324E-08 3.15476174E-11    2
-1.64558082E+03 3.14747573E+01-4.29440571E-01 6.32514447E-02 1.58761004E-05    3
-6.66562324E-08 3.15476174E-11-1.64558082E+03 3.14747573E+01                   4
C6H5CJC*C               C 9  H 9            G     3E+02     2E+03   1E+03      1
-6.86706000E+00 1.02100000E-01-8.86900000E-05 3.97400000E-08-7.15500000E-12    2
 2.80800000E+04 5.69900000E+01-6.86706000E+00 1.02100000E-01-8.86900000E-05    3
 3.97400000E-08-7.15500000E-12 2.80800000E+04 5.69900000E+01                   4
C6H5CC*CC               C 10  H 12          G     3E+02     2E+03   1E+03      1
-1.37951153E+00 7.51442145E-02-3.10502686E-06-5.11785422E-08 2.65823276E-11    2
 9.80689283E+03 3.71660441E+01-1.37951153E+00 7.51442145E-02-3.10502686E-06    3
-5.11785422E-08 2.65823276E-11 9.80689283E+03 3.71660441E+01                   4
C6H5CCJCC               C 10  H 13          G     3E+02     2E+03   1E+03      1
 1.36497539E+00 6.23733156E-02 2.79798658E-05-8.06035914E-08 3.66471835E-11    2
 1.89449157E+04 2.61299366E+01 1.36497539E+00 6.23733156E-02 2.79798658E-05    3
-8.06035914E-08 3.66471835E-11 1.89449157E+04 2.61299366E+01                   4
C6H5C*CCCJ              C 10  H 11          G     3E+02     2E+03   1E+03      1
-1.30727292E+00 7.79835164E-02-1.48320043E-05-4.03886278E-08 2.31742018E-11    2
 2.66773993E+04 3.55905679E+01-1.30727292E+00 7.79835164E-02-1.48320043E-05    3
-4.03886278E-08 2.31742018E-11 2.66773993E+04 3.55905679E+01                   4
C6H5C*CC                C 9  H 10           G     3E+02     2E+03   1E+03      1
-2.53020367E+00 7.16773003E-02-1.15381940E-05-3.96243292E-08 2.21951297E-11    2
 4.57231657E+03 3.96381447E+01-2.53020367E+00 7.16773003E-02-1.15381940E-05    3
-3.96243292E-08 2.21951297E-11 4.57231657E+03 3.96381447E+01                   4
C6H5CCC*C               C 10  H 12          G     3E+02     2E+03   1E+03      1
-1.26723866E+00 7.36820856E-02 2.55145182E-06-5.82864977E-08 2.94714876E-11    2
 1.10760015E+04 3.75851509E+01-1.26723866E+00 7.36820856E-02 2.55145182E-06    3
-5.82864977E-08 2.94714876E-11 1.10760015E+04 3.75851509E+01                   4
C6H5CCCCJ               C 10  H 13          G     3E+02     2E+03   1E+03      1
-5.20651000E+00 1.08100000E-01-7.96500000E-05 2.84900000E-08-3.68600000E-12    2
 2.11500000E+04 5.54400000E+01-5.20651000E+00 1.08100000E-01-7.96500000E-05    3
 2.84900000E-08-3.68600000E-12 2.11500000E+04 5.54400000E+01                   4
C6H5CCJC*C              C 10  H 11          G     3E+02     2E+03   1E+03      1
-1.66593913E+00 7.55948323E-02-7.34190240E-06-4.76002480E-08 2.56154081E-11    2
 2.61878717E+04 3.74072516E+01-1.66593913E+00 7.55948323E-02-7.34190240E-06    3
-4.76002480E-08 2.56154081E-11 2.61878717E+04 3.74072516E+01                   4
C6H5CC*C                C 9  H 10           G     3E+02     2E+03   1E+03      1
-5.73989000E+00 9.54900000E-02-7.43400000E-05 2.89800000E-08-4.36300000E-12    2
 1.44300000E+04 5.42200000E+01-5.73989000E+00 9.54900000E-02-7.43400000E-05    3
 2.89800000E-08-4.36300000E-12 1.44300000E+04 5.42200000E+01                   4
C6H5CCJC*C-cy           C 10  H 11          G     3E+02     2E+03   1E+03      1
-4.37183135E+00 1.07991713E-01-6.32702694E-05-6.34367291E-10 9.82379077E-12    2
 3.20088064E+04 2.57415557E+01-4.37183135E+00 1.07991713E-01-6.32702694E-05    3
-6.34367291E-10 9.82379077E-12 3.20088064E+04 2.57415557E+01                   4
C6H5CJC*C-cy            C 9  H 9            G     3E+02     2E+03   1E+03      1
-4.93019780E+00 9.68336131E-02-6.77569542E-05 1.65749493E-08 1.29659698E-12    2
 3.96849528E+04 3.04766040E+01-4.93019780E+00 9.68336131E-02-6.77569542E-05    3
 1.65749493E-08 1.29659698E-12 3.96849528E+04 3.04766040E+01                   4
C6H5CJC*CC-cy           C 10  H 11          G     3E+02     2E+03   1E+03      1
-4.68041867E+00 1.09345633E-01-7.45949225E-05 1.49897627E-08 3.41062238E-12    2
 3.57618155E+04 2.88263310E+01-4.68041867E+00 1.09345633E-01-7.45949225E-05    3
 1.49897627E-08 3.41062238E-12 3.57618155E+04 2.88263310E+01                   4
M1H1Indene              C 10  H 10          G     3E+02     2E+03   1E+03      1
-7.74983362E-01 4.26209008E-02 7.77230686E-06-4.07514457E-08 1.95478072E-11    2
 4.28253336E+03 3.30462342E+01-7.74983362E-01 4.26209008E-02 7.77230686E-06    3
-4.07514457E-08 1.95478072E-11 4.28253336E+03 3.30462342E+01                   4
C6H5CCCJ-cy             C 9  H 11           G     3E+02     2E+03   1E+03      1
-1.63651664E+00 7.42021207E-02 1.33252645E-05-8.04177136E-08 4.06532736E-11    2
 2.78084981E+04 1.81213939E+01-1.63651664E+00 7.42021207E-02 1.33252645E-05    3
-8.04177136E-08 4.06532736E-11 2.78084981E+04 1.81213939E+01                   4
C6H5CCCCJ-cy            C 10  H 13          G     3E+02     2E+03   1E+03      1
-2.92478011E+00 9.98147263E-02-3.58000183E-05-1.94616352E-08 1.27857629E-11    2
 1.65124139E+04 2.00450658E+01-2.92478011E+00 9.98147263E-02-3.58000183E-05    3
-1.94616352E-08 1.27857629E-11 1.65124139E+04 2.00450658E+01                   4
C6H5CCCJC-cy            C 10  H 13          G     3E+02     2E+03   1E+03      1
-3.85901333E+00 9.85357464E-02-1.83267248E-05-5.83456608E-08 3.44604249E-11    2
 2.41049675E+04 2.72492585E+01-3.85901333E+00 9.85357464E-02-1.83267248E-05    3
-5.83456608E-08 3.44604249E-11 2.41049675E+04 2.72492585E+01                   4
CPDcy(CCJC*CC)          C 10 H 11           G250.000   5000.000  995.00        1
 2.32414507E+01 3.18229957E-02-1.07493695E-05 1.66203512E-09-9.65438997E-14    2
 3.04381856E+04-1.00956740E+02 2.41914259E+00 2.50754487E-02 1.35775888E-04    3
-1.87863332E-07 7.04734316E-11 3.90598613E+04 2.18962152E+01                   4
CPD1cy(CCJC*CC)         C 10 H 11           G250.000   5000.000  995.00        1
 2.28623499E+01 3.24263112E-02-1.10580976E-05 1.72219186E-09-1.00589784E-13    2
 2.93880614E+04-9.81446763E+01 2.49999891E+00 2.70202867E-02 1.28635234E-04    3
-1.80003482E-07 6.77001381E-11 3.77602535E+04 2.16978624E+01                   4
CPD1C*CC*CCJ            C 10 H 11           G250.000   5000.000  995.00        1
 2.26679790E+01 3.29075899E-02-1.13730929E-05 1.78806572E-09-1.05193265E-13    2
 2.72846985E+04-9.52558756E+01 2.59339668E+00 4.00478554E-02 8.87499962E-05    3
-1.39586047E-07 5.40801563E-11 3.49212433E+04 1.97909829E+01                   4
C*CCJ*CCC*C             C 7  H 9            G100.000   5000.000  813.02        1
 1.08663456E+01 3.35903121E-02-1.28184031E-05 2.04624456E-09-1.24299300E-13    2
 3.84653163E+04-2.49889603E+01 1.25272797E+00 5.29138841E-02 3.14234951E-06    3
-5.33624480E-08 2.99270589E-11 4.09531035E+04 2.50872005E+01                   4
C*CCCJCC*C              C 7  H 11           G     3E+02     2E+03   1E+03      1
 5.04798317E+00 3.26612504E-02 4.07045905E-05-7.20803376E-08 2.99818570E-11    2
 2.84339968E+04 1.09955115E+01 5.04798317E+00 3.26612504E-02 4.07045905E-05    3
-7.20803376E-08 2.99818570E-11 2.84339968E+04 1.09955115E+01                   4
C*CC*CCCJC              C 7  H 11           G     3E+02     2E+03   1E+03      1
 2.92892337E+00 4.07425309E-02 4.05818595E-05-8.43317551E-08 3.71624735E-11    2
 2.56735988E+04 1.85145607E+01 2.92892337E+00 4.07425309E-02 4.05818595E-05    3
-8.43317551E-08 3.71624735E-11 2.56735988E+04 1.85145607E+01                   4
CC*CC*CCCJ              C 7  H 11           G     3E+02     2E+03   1E+03      1
 3.95930634E+00 4.09723898E-02 3.48326142E-05-7.66167898E-08 3.40723875E-11    2
 2.54654587E+04 1.10435794E+01 3.95930634E+00 4.09723898E-02 3.48326142E-05    3
-7.66167898E-08 3.40723875E-11 2.54654587E+04 1.10435794E+01                   4
C*CC*CC*CC              C 7  H 10           G     3E+02     2E+03   1E+03      1
-3.13573025E-01 5.54840972E-02 2.03845518E-05-7.67282618E-08 3.74550956E-11    2
 1.45300471E+04 2.94093713E+01-3.13573025E-01 5.54840972E-02 2.03845518E-05    3
-7.67282618E-08 3.74550956E-11 1.45300471E+04 2.94093713E+01                   4
C*CC*CCC*C              C 7  H 10           G     3E+02     2E+03   1E+03      1
 2.53402070E+00 4.49680793E-02 2.47539275E-05-6.84457650E-08 3.17234244E-11    2
 1.73676225E+04 1.83584856E+01 2.53402070E+00 4.49680793E-02 2.47539275E-05    3
-6.84457650E-08 3.17234244E-11 1.73676225E+04 1.83584856E+01                   4
JOOcy(CC*CCC)           C 5  O 2  H 7       G     3E+02     2E+03   1E+03      1
-4.25155128E+00 9.13446161E-02-1.30831640E-04 1.13786250E-07-4.08813202E-11    2
 1.01406562E+04 4.41505592E+01-4.25155128E+00 9.13446161E-02-1.30831640E-04    3
 1.13786250E-07-4.08813202E-11 1.01406562E+04 4.41505592E+01                   4
 JOcy(CC*CCC)           C 5  O 1  H 7       G     3E+02     2E+03   1E+03      1
-2.60598171E-02 4.80359624E-02-3.06021603E-05 1.56168144E-08-5.75583617E-12    2
 9.56544838E+03 2.59946430E+01-2.60598171E-02 4.80359624E-02-3.06021603E-05    3
 1.56168144E-08-5.75583617E-12 9.56544838E+03 2.59946430E+01                   4
HOOcy(CC*CCC)           C 5  O 2  H 8       G     3E+02     2E+03   1E+03      1
-4.21572069E+00 9.27414776E-02-1.20091913E-04 9.72763990E-08-3.40428276E-11    2
-8.16365160E+03 4.30747450E+01-4.21572069E+00 9.27414776E-02-1.20091913E-04    3
 9.72763990E-08-3.40428276E-11-8.16365160E+03 4.30747450E+01                   4
O*cy(CC*CCC)            C 5  O 1  H 6       G     3E+02     2E+03   1E+03      1
-3.11403646E+00 7.19485244E-02-9.76194313E-05 8.69345593E-08-3.22536178E-11    2
-1.23754651E+04 3.82105557E+01-3.11403646E+00 7.19485244E-02-9.76194313E-05    3
 8.69345593E-08-3.22536178E-11-1.23754651E+04 3.82105557E+01                   4
O*cy(CC*CCC*C)          C 6  O 1  H 6       G     3E+02     2E+03   1E+03      1
-3.57525957E+00 1.18128310E-01-2.06330708E-04 1.89169155E-07-6.65436791E-11    2
-6.78694671E+03 2.02709628E+01-3.57525957E+00 1.18128310E-01-2.06330708E-04    3
 1.89169155E-07-6.65436791E-11-6.78694671E+03 2.02709628E+01                   4
O*cy(CC*CC*CC)          C 6  O 1  H 6       G     3E+02     2E+03   1E+03      1
-3.55610409E+00 9.59386879E-02-1.23521640E-04 8.70793159E-08-2.53997314E-11    2
-4.00821706E+03 2.28588727E+01-3.55610409E+00 9.59386879E-02-1.23521640E-04    3
 8.70793159E-08-2.53997314E-11-4.00821706E+03 2.28588727E+01                   4
HOOcy(CC*CCC*C)         C 6  H 8  O 2       G100.000   5000.000  2170.58       1
-4.12051947E+01 9.36389088E-02-2.93169400E-05 8.75443910E-10 1.17414157E-13    2
 2.79096698E+04 2.86143076E+02-9.64040220E-01 6.92756266E-02-4.68911027E-05    3
 1.68419074E-08-2.93882180E-12-1.28973378E+03 3.37955268E+01                   4
HOOcy(CC*CC*CC)         C 6  H 8  O 2       G100.000   5000.000  925.40        1
 1.36624484E+01 3.28361035E-02-1.42206754E-05 2.79948853E-09-2.05192496E-13    2
-5.57031630E+03-4.57761175E+01-1.70216217E+00 6.10734619E-02 1.88765694E-06    3
-5.33827791E-08 2.70153415E-11-1.09201130E+03 3.59899798E+01                   4
JOcy(CC*CC*CC)          C 6  H 7  O 1       G100.000   5000.000  870.15        1
 1.03026454E+01 3.07901026E-02-1.35495219E-05 2.70830161E-09-2.00950323E-13    2
 1.37243400E+04-2.99720075E+01-1.03603278E-01 3.32948157E-02 6.02769036E-05    3
-1.13723595E-07 5.04515216E-11 1.72515319E+04 2.86461524E+01                   4
JOcy(CC*CCC*C)          C 6  H 7  O 1       G100.000   5000.000  930.59        1
 1.05024700E+01 3.06560923E-02-1.34773493E-05 2.67939854E-09-1.97536527E-13    2
 1.36109854E+04-2.84944750E+01 1.39626710E+00 2.82344054E-02 5.74209108E-05    3
-9.61057671E-08 3.92342216E-11 1.71055093E+04 2.44522471E+01                   4
HOcy(CCJCC*CC)          C 6  O 1  H 9       G     3E+02     2E+03   1E+03      1
-3.24696327E+00 7.32217880E-02-4.82998696E-05 1.13796902E-08 6.65928138E-13    2
 1.76997612E+03 4.19565329E+01-3.24696327E+00 7.32217880E-02-4.82998696E-05    3
 1.13796902E-08 6.65928138E-13 1.76997612E+03 4.19565329E+01                   4
HOcyCCJCC*C             C 5  O 1  H 7       G     3E+02     2E+03   1E+03      1
-3.73681616E+00 7.10926491E-02-7.30507926E-05 4.59577903E-08-1.32707214E-11    2
 6.83857456E+03 4.30989747E+01-3.73681616E+00 7.10926491E-02-7.30507926E-05    3
 4.59577903E-08-1.32707214E-11 6.83857456E+03 4.30989747E+01                   4
O*CCC*CCC*O             C 6  O 2  H 8       G     3E+02     2E+03   1E+03      1
 3.96182618E+00 4.63682936E-02-7.34276694E-06-2.05555091E-08 1.09895539E-11    2
-2.79563062E+04 1.59748873E+01 3.96182618E+00 4.63682936E-02-7.34276694E-06    3
-2.05555091E-08 1.09895539E-11-2.79563062E+04 1.59748873E+01                   4
O*CCPCCCCJ              C 6  O 3  H 11      G     3E+02     2E+03   1E+03      1
 4.42534830E-01 9.50552724E-02-9.82205634E-05 6.30857379E-08-1.86442701E-11    2
-1.93530409E+04 3.29170580E+01 4.42534830E-01 9.50552724E-02-9.82205634E-05    3
 6.30857379E-08-1.86442701E-11-1.93530409E+04 3.29170580E+01                   4
O*CCPC*CCCJ             C 6  O 3  H 9       G     3E+02     2E+03   1E+03      1
 8.16682257E+00 5.34344317E-02-3.59584427E-05 1.74690635E-08-5.62980839E-12    2
-3.59841891E+03-3.36103709E+00 8.16682257E+00 5.34344317E-02-3.59584427E-05    3
 1.74690635E-08-5.62980839E-12-3.59841891E+03-3.36103709E+00                   4
O*CCCCC*O               C 5  O 2  H 8       G     3E+02     2E+03   1E+03      1
 1.03376956E+01 3.37780009E-03 7.34474615E-05-8.95093688E-08 3.31206845E-11    2
-4.10452907E+04-1.36454771E+01 1.03376956E+01 3.37780009E-03 7.34474615E-05    3
-8.95093688E-08 3.31206845E-11-4.10452907E+04-1.36454771E+01                   4
[truncated: 462,195 more chars]
