# Supplementary material for: Automated reaction database and reaction network analysis: extraction of reaction templates using cheminformatics
Source: J Cheminform. 2018 Mar 9;10:11. doi: 10.1186/s13321-018-0269-8 (PMC5845084; doi:10.1186/s13321-018-0269-8)
Supplement: Supplementary file 2 — Additional file 2. Input file for analysis of the methyl butanoate network. [file 13321_2018_269_MOESM2_ESM.inp]

!!!!!!!!!!!!!!!!!!!!!!!!!!!!!!
!!!!!!!!!!!!!!!!!!!!!!!!!!!!!!
!!!                        !!!
!!! Kinetic Model Analyzer !!!
!!! Ruben Van de Vijver    !!!
!!! Version 0.0            !!!
!!! Last update:           !!!
!!! June 17th 2014         !!!
!!!                        !!!
!!!!!!!!!!!!!!!!!!!!!!!!!!!!!!
!!!!!!!!!!!!!!!!!!!!!!!!!!!!!!


ELEMENTS
H	O	AR	C	HE	N	
END

SPECIES
OH	!!	InChI=1S/HO/h1H
HO2	!!	InChI=1S/HO2/c1-2/h1H
HCOH	!!	InChI=1S/CH2O/c1-2/h1-2H
HOCH2O2H	!!	InChI=1S/CH4O3/c2-1-4-3/h2-3H,1H2
CH3O2	!!	InChI=1S/CH3O2/c1-3-2/h1H3
CH2(S)	!!	InChI=1S/CH2/h1H2_singlet
C2H2	!!	InChI=1S/C2H2/c1-2/h1-2H
HO2CH2CO	!!	InChI=1S/C2H3O3/c3-1-2-5-4/h4H,2H2
CH3CO3H	!!	InChI=1S/C2H4O3/c1-2(3)5-4/h4H,1H3
C2H5O	!!	InChI=1S/3C2H5O/c3*1-2-3/h2H2,1H3;2-3H,1H3;3H,1-2H2
C2H5O2H	!!	InChI=1S/C2H6O2/c1-2-4-3/h3H,2H2,1H3
C2H3O1-2	!!	InChI=1S/C2H3O/c1-2-3-1/h1H,2H2
C3KET21	!!	InChI=1S/C3H6O3/c1-3(4)2-6-5/h5H,2H2,1H3
CH2OCH2O2H	!!	InChI=1S/C2H5O3/c1-4-2-5-3/h3H,1-2H2
HO2CH2OCHO	!!	InChI=1S/C2H4O4/c3-1-5-2-6-4/h1,4H,2H2
C3H3	!!	InChI=1S/C3H3/c1-3-2/h1H,2H2
C3H6OOH2-1	!!	InChI=1S/C3H7O2/c1-3(2)5-4/h3-4H,1H2,2H3
C3H6OOH2-2	!!	InChI=1S/C3H7O2/c1-3(2)5-4/h4H,1-2H3
IC3H7O2	!!	InChI=1S/C3H7O2/c1-3(2)5-4/h3H,1-2H3
C3H6O1-3	!!	InChI=1S/C3H6O/c1-2-4-3-1/h1-3H2
C3H52-1,3OOH	!!	InChI=1S/C3H7O4/c4-6-2-1-3-7-5/h1,4-5H,2-3H2
AC3H5OOH	!!	InChI=1S/C3H6O2/c1-2-3-5-4/h2,4H,1,3H2
OH*	!!	InChI=1S/HO/h1H
H2O2	!!	InChI=1S/H2O2/c1-2/h1-2H
O2CHO	!!	InChI=1S/CHO3/c2-1-4-3/h1H
HOCH2O2	!!	InChI=1S/CH3O3/c2-1-4-3/h2H,1H2
C	!!	InChI=1S/C
C2H	!!	InChI=1S/C2H/c1-2/h1H
CH3CO3	!!	InChI=1S/C2H3O3/c1-2(3)5-4/h1H3
C2H5O2	!!	InChI=1S/C2H5O2/c1-2-4-3/h2H2,1H3
CH3COCH3	!!	InChI=1S/C3H6O/c1-3(2)4/h1-2H3
CH3OCH3	!!	InChI=1S/C2H6O/c1-3-2/h1-2H3
CH3OCH2O2H	!!	InChI=1S/C2H6O3/c1-4-2-5-3/h3H,2H2,1H3
OCH2OCHO	!!	InChI=1S/C2H3O3/c3-1-5-2-4/h1H,2H2
C3H6OOH1-2O2	!!	InChI=1S/C3H7O4/c1-2-3(6-4)7-5/h3-4H,2H2,1H3
NC3H7O2H	!!	InChI=1S/C3H8O2/c1-2-3-5-4/h4H,2-3H2,1H3
NC3H7O	!!	InChI=1S/C3H7O/c1-2-3-4/h2-3H2,1H3
C3KET12	!!	InChI=1S/C3H6O3/c1-3(2-4)6-5/h2-3,5H,1H3
C2H3OOH	!!	InChI=1S/C2H4O2/c1-2-4-3/h2-3H,1H2
O	!!	InChI=1S/O
H2O	!!	InChI=1S/H2O/h1H2
AR	!!	InChI=1S/Ar
HOCHO	!!	InChI=1S/CH2O2/c2-1-3/h1H,(H,2,3)
OCH2O2H	!!	InChI=1S/CH3O3/c2-1-4-3/h3H,1H2
CH	!!	InChI=1S/CH/h1H
C2H4O2H	!!	InChI=1S/C2H5O2/c1-2-4-3/h3H,1-2H2
CH3OCH2	!!	InChI=1S/C2H5O/c1-3-2/h1H2,2H3
CH3OCH2O	!!	InChI=1S/C2H5O2/c1-4-2-3/h2H2,1H3
HOCH2OCO	!!	InChI=1S/C2H3O3/c3-1-5-2-4/h3H,1H2
HE	!!	InChI=1S/He
C3H4-P	!!	InChI=1S/C3H4/c1-3-2/h1H,2H3
C3H6OOH1-2	!!	InChI=1S/C3H7O2/c1-2-3-5-4/h3-4H,2H2,1H3
C3H6OOH1-3O2	!!	InChI=1S/C3H7O4/c4-6-2-1-3-7-5/h4H,1-3H2
IC3H7O2H	!!	InChI=1S/C3H8O2/c1-3(2)5-4/h3-4H,1-2H3
IC3H7O	!!	InChI=1S/C3H7O/c1-3(2)4/h3H,1-2H3
C3KET13	!!	InChI=1S/C3H6O3/c4-2-1-3-6-5/h2,5H,1,3H2
HOC3H6O2	!!	InChI=1S/C3H7O3/c1-3(2-4)6-5/h3-4H,2H2,1H3
CC3H4	!!	InChI=1S/C3H4/c1-2-3-1/h1-2H,3H2
O2	!!	InChI=1S/O2/c1-2
N2	!!	InChI=1S/N2/c1-2
HO2CHO	!!	InChI=1S/CH2O3/c2-1-4-3/h1,3H
HOCH2O	!!	InChI=1S/CH3O2/c2-1-3/h2H,1H2
CH3O2H	!!	InChI=1S/CH4O2/c1-3-2/h2H,1H3
CH2	!!	InChI=1S/CH2/h1H2
CH*	!!	InChI=1S/CH/h1H
O2CH2CHO	!!	InChI=1S/C2H3O3/c3-1-2-5-4/h1H,2H2
HCCOH	!!	InChI=1S/C2H2O/c1-2-3/h1,3H
O2C2H4OH	!!	InChI=1S/C2H5O3/c3-1-2-5-4/h3H,1-2H2
C2H4O1-2	!!	InChI=1S/C2H4O/c1-2-3-1/h1-2H2
CH3COCH2O2	!!	InChI=1S/C3H5O3/c1-3(4)2-6-5/h2H2,1H3
C2H5CHO	!!	InChI=1S/C3H6O/c1-2-3-4/h3H,2H2,1H3
CH3OCH2O2	!!	InChI=1S/C2H5O3/c1-4-2-5-3/h2H2,1H3
O2CH2OCH2O2H	!!	InChI=1S/C2H5O5/c3-6-1-5-2-7-4/h3H,1-2H2
C3H6OOH1-3	!!	InChI=1S/C3H7O2/c1-2-3-5-4/h4H,1-3H2
C3H6OOH2-1O2	!!	InChI=1S/C3H7O4/c1-3(7-5)2-6-4/h3,5H,2H2,1H3
NC3H7O2	!!	InChI=1S/C3H7O2/c1-2-3-5-4/h2-3H2,1H3
C3H6O1-2	!!	InChI=1S/C3H6O/c1-3-2-4-3/h3H,2H2,1H3
C3H51-2,3OOH	!!	InChI=1S/C3H7O4/c1-3(7-5)2-6-4/h3-5H,1-2H2
H2CC	!!	InChI=1S/C2H2/c1-2/h1H2
CH3OCHO	!!	InChI=1S/C2H4O2/c1-4-2-3/h2H,1H3
C2H4	!!	InChI=1S/C2H4/c1-2/h1-2H2
CH4	!!	InChI=1S/CH4/h1H4
IC3H7	!!	InChI=1S/C3H7/c1-3-2/h3H,1-2H3
CH3CO	!!	InChI=1S/C2H3O/c1-2-3/h1H3
C3H5-T	!!	InChI=1S/C3H5/c1-3-2/h1H2,2H3
CH3CHCO	!!	InChI=1S/C3H4O/c1-2-3-4/h2H,1H3
CH2OH	!!	InChI=1S/CH3O/c1-2/h2H,1H2
C2H5CO	!!	InChI=1S/C3H5O/c1-2-3-4/h2H2,1H3
CH3O	!!	InChI=1S/CH3O/c1-2/h1H3
CH2CO	!!	InChI=1S/C2H2O/c1-2-3/h1H2
CH3CHO	!!	InChI=1S/C2H4O/c1-2-3/h2H,1H3
C2H6	!!	InChI=1S/C2H6/c1-2/h1-2H3
C3H5-A	!!	InChI=1S/C3H5/c1-3-2/h3H,1-2H2
HCO	!!	InChI=1S/CHO/c1-2/h1H
OCHO	!!	InChI=1S/CHO2/c2-1-3/h1H
CH2CHO	!!	InChI=1S/C2H3O/c1-2-3/h2H,1H2
CH2O	!!	InChI=1S/CH2O/c1-2/h1H2
C3H8	!!	InChI=1S/C3H8/c1-3-2/h3H2,1-2H3
CH3COCH2	!!	InChI=1S/C3H5O/c1-3(2)4/h1H2,2H3
C2H3CHO	!!	InChI=1S/C3H4O/c1-2-3-4/h2-3H,1H2
CH3OH	!!	InChI=1S/CH4O/c1-2/h2H,1H3
C2H3OH	!!	InChI=1S/C2H4O/c1-2-3/h2-3H,1H2
SC2H4OH	!!	InChI=1S/C2H5O/c1-2-3/h2-3H,1H3
CH3OCO	!!	InChI=1S/C2H3O2/c1-4-2-3/h1H3
C2H3CO	!!	InChI=1S/C3H3O/c1-2-3-4/h2H,1H2
HCCO	!!	InChI=1S/C2HO/c1-2-3/h1H
C2H5OH	!!	InChI=1S/C2H6O/c1-2-3/h3H,2H2,1H3
C3H4-A	!!	InChI=1S/C3H4/c1-3-2/h1-2H2
H2	!!	InChI=1S/H2/h1H
C3H6	!!	InChI=1S/C3H6/c1-3-2/h3H,1H2,2H3
CO	!!	InChI=1S/CO/c1-2
NC3H7	!!	InChI=1S/C3H7/c1-3-2/h1,3H2,2H3
C3H6OH	!!	InChI=1S/C3H7O/c1-2-3-4/h2,4H,3H2,1H3
CH3CO2	!!	InChI=1S/C2H3O2/c1-2(3)4/h1H3
C3H5-S	!!	InChI=1S/C3H5/c1-3-2/h1,3H,2H3
CH3	!!	InChI=1S/CH3/h1H3
H	!!	InChI=1S/H
PC2H4OH	!!	InChI=1S/C2H5O/c1-2-3/h3H,1-2H2
C3H5O	!!	InChI=1S/C3H5O/c1-2-3-4/h2H,1,3H2
C2H3	!!	InChI=1S/C2H3/c1-2/h1H,2H2
C2H2OH	!!	InChI=1S/C2H3O/c1-2-3/h1-3H
CO2	!!	InChI=1S/CO2/c2-1-3
C2H5	!!	InChI=1S/C2H5/c1-2/h1H2,2H3
CH2OCHO	!!	InChI=1S/C2H3O2/c1-4-2-3/h2H,1H2
C2H3Or_Olef	!!	InChI=1S/C2H3O/c1-2-3/h3H,1H2
C2H5O2r	!!	InChI=1S/C2H5O2/c1-4-2-3/h2-3H,1H3
C2H5Or_2	!!	InChI=1S/C2H5O/c1-2-3/h2H2,1H3
C3H2O_Olef	!!	InChI=1S/C3H2O/c1-2-3-4/h1H2
C3H3Or_Olef_1	!!	InChI=1S/C3H3O/c1-2-3-4/h3H,1H2
C3H3Or_Olef_2	!!	InChI=1S/C3H3O/c1-2-3-4/h1-3H
C3H4O_Olef_2	!!	InChI=1S/C3H4O/c1-2-3-4/h3-4H,1H2
C3H5O2r	!!	InChI=1S/C3H5O2/c1-3(4)5-2/h1H2,2H3
C3H5O2r_1	!!	InChI=1S/C3H5O2/c1-3(4)5-2/h2H2,1H3
C3H5O2r_Olef	!!	InChI=1S/C3H5O2/c1-3(4)5-2/h4H,1-2H2
C3H5O2r_Olef_1	!!	InChI=1S/C3H5O2/c1-3(4)5-2/h1,4H,2H3
C3H5Or	!!	InChI=1S/C3H5O/c1-2-3-4/h2-3H,1H3
C3H5Or_1	!!	InChI=1S/C3H5O/c1-2-3-4/h3H,1-2H2
C3H5Or_Olef_1	!!	InChI=1S/C3H5O/c1-3(2)4/h4H,1-2H2
C3H5Or_Olef_2	!!	InChI=1S/C3H5O/c1-2-3-4/h2-4H,1H2
C3H5Or_Olef_3	!!	InChI=1S/C3H5O/c1-2-3-4/h3-4H,1H3
C3H5Or_Olef_4	!!	InChI=1S/C3H5O/c1-2-3-4/h4H,1,3H2
C3H5Or_Olef_5	!!	InChI=1S/C3H5O/c1-2-3-4/h1-2,4H,3H2
C3H5Or_Olef_6	!!	InChI=1S/C3H5O/c1-3(2)4/h1,4H,2H3
C3H5Or_Olef_7	!!	InChI=1S/C3H5O/c1-2-3-4/h2,4H,1H3
C3H6O2	!!	InChI=1S/C3H6O2/c1-3(4)5-2/h1-2H3
C3H6O2_Olef	!!	InChI=1S/C3H6O2/c1-3(4)5-2/h4H,1H2,2H3
C3H6O_Olef	!!	InChI=1S/C3H6O/c1-3(2)4/h4H,1H2,2H3
C3H6O_Olef_1	!!	InChI=1S/C3H6O/c1-2-3-4/h2-4H,1H3/b3-2+
C3H6O_Olef_2	!!	InChI=1S/C3H6O/c1-2-3-4/h2-4H,1H3/b3-2-
C3H6O_Olef_3	!!	InChI=1S/C3H6O/c1-2-3-4/h2,4H,1,3H2
C3H7O2r	!!	InChI=1S/C3H7O2/c1-3(4)5-2/h4H,1-2H3
C3H7O2r_1	!!	InChI=1S/C3H7O2/c1-3(4)5-2/h3-4H,1H2,2H3/t3-/m0/s1
C3H7O2r_2	!!	InChI=1S/C3H7O2/c1-3(4)5-2/h3-4H,1H2,2H3/t3-/m1/s1
C3H7Or	!!	InChI=1S/C3H7O/c1-2-3-4/h3-4H,2H2,1H3
C3H7Or_1	!!	InChI=1S/C3H7O/c1-3(2)4/h3-4H,1H2,2H3/t3-/m0/s1
C3H7Or_2	!!	InChI=1S/C3H7O/c1-3(2)4/h3-4H,1H2,2H3/t3-/m1/s1
C3H7Or_3	!!	InChI=1S/C3H7O/c1-3(2)4/h4H,1-2H3
C3H7Or_5	!!	InChI=1S/C3H7O/c1-2-3-4/h4H,1-3H2
C4H4O2_Olef	!!	InChI=1S/C4H4O2/c5-4-2-1-3-6-4/h1-2H,3H2
C4H4O_Olef	!!	InChI=1S/C4H4O/c1-2-3-4-5/h2-3H,1H2
C4H4O_Olef_1	!!	InChI=1S/C4H4O/c1-2-3-4-5/h3-4H,1H2
C4H5O2r	!!	InChI=1S/C4H5O2/c5-4-2-1-3-6-4/h2H,1,3H2
C4H5O2r_1	!!	InChI=1S/C4H5O2/c1-3-2-6-4(3)5/h3H,1-2H2/t3-/m0/s1
C4H5O2r_2	!!	InChI=1S/C4H5O2/c1-3-2-6-4(3)5/h3H,1-2H2/t3-/m1/s1
C4H5O2r_Olef	!!	InChI=1S/C4H5O2/c1-3-4(5)6-2/h3H,1-2H2
C4H5O2r_Olef_1	!!	InChI=1S/C4H5O2/c1-2-3-6-4-5/h2H,1,3H2
C4H5O2r_Olef_2	!!	InChI=1S/C4H5O2/c1-3-4(5)6-2/h5H,1-2H2
C4H5O2r_Olef_3	!!	InChI=1S/C4H5O2/c1-3-4(5)6-2/h1H2,2H3
C4H5Or_Olef	!!	InChI=1S/C4H5O/c1-2-3-4-5/h2-3H,1H3
C4H5Or_Olef_1	!!	InChI=1S/C4H5O/c1-2-3-4-5/h2H,1,3H2
C4H5Or_Olef_10	!!	InChI=1S/C4H5O/c1-2-3-4-5/h3H,1,4H2
C4H5Or_Olef_11	!!	InChI=1S/C4H5O/c1-2-3-4-5/h2,4-5H,1H2
C4H5Or_Olef_12	!!	InChI=1S/C4H5O/c1-2-3-4-5/h2,4H,1H3
C4H5Or_Olef_2	!!	InChI=1S/C4H5O/c1-2-3-4-5/h2-4H,1H2
C4H5Or_Olef_3	!!	InChI=1S/C4H5O/c1-2-3-4-5/h3H,1-2H2
C4H5Or_Olef_4	!!	InChI=1S/C4H5O/c1-3-4(2)5/h3H,1-2H2
C4H5Or_Olef_5	!!	InChI=1S/C4H5O/c1-4(2)3-5/h1H2,2H3
C4H5Or_Olef_6	!!	InChI=1S/C4H5O/c1-4(2)3-5/h3H,1-2H2
C4H5Or_Olef_7	!!	InChI=1S/C4H5O/c1-3-4(2)5/h5H,1-2H2
C4H5Or_Olef_8	!!	InChI=1S/C4H5O/c1-3-4(2)5/h1H2,2H3
C4H5Or_Olef_9	!!	InChI=1S/C4H5O/c1-2-3-4-5/h3-5H,1H2
C4H5r_Olef	!!	InChI=1S/C4H5/c1-3-4-2/h3H,1-2H2
C4H6O2_Olef	!!	InChI=1S/C4H6O2/c1-3-4(5)6-2/h3H,1H2,2H3
C4H6O2_Olef_1	!!	InChI=1S/C4H6O2/c1-3-4(5)6-2/h5H,1H2,2H3
C4H6O_Olef	!!	InChI=1S/C4H6O/c1-2-3-4-5/h3H,2H2,1H3
C4H6O_Olef_1	!!	InChI=1S/C4H6O/c1-2-3-4-5/h2-4H,1H3/b3-2-
C4H6O_Olef_10	!!	InChI=1S/C4H6O/c1-2-3-4-5/h2-5H,1H2/b4-3+
C4H6O_Olef_11	!!	InChI=1S/C4H6O/c1-2-3-4-5/h3,5H,1,4H2
C4H6O_Olef_12	!!	InChI=1S/C4H6O/c1-2-3-4-5/h2,4-5H,1H3
C4H6O_Olef_2	!!	InChI=1S/C4H6O/c1-2-3-4-5/h2-4H,1H3/b3-2+
C4H6O_Olef_3	!!	InChI=1S/C4H6O/c1-2-3-4-5/h2,4H,1,3H2
C4H6O_Olef_4	!!	InChI=1S/C4H6O/c1-3-4(2)5/h3H,1H2,2H3
C4H6O_Olef_5	!!	InChI=1S/C4H6O/c1-4(2)3-5/h1-2H3
C4H6O_Olef_6	!!	InChI=1S/C4H6O/c1-4(2)3-5/h3H,1H2,2H3
C4H6O_Olef_7	!!	InChI=1S/C4H6O/c1-3-4(2)5/h3,5H,1-2H2
C4H6O_Olef_8	!!	InChI=1S/C4H6O/c1-3-4(2)5/h5H,1H2,2H3
C4H6O_Olef_9	!!	InChI=1S/C4H6O/c1-2-3-4-5/h2-5H,1H2/b4-3-
C4H6_Olef	!!	InChI=1S/C4H6/c1-3-4-2/h3-4H,1-2H2
C4H6_Olef_1	!!	InChI=1S/C4H6/c1-3-4-2/h4H,1H2,2H3
C4H7O2r	!!	InChI=1S/C4H7O2/c1-3-4(5)6-2/h1,3H2,2H3
C4H7O2r_1	!!	InChI=1S/C4H7O2/c1-2-3-4(5)6/h2-3H2,1H3
C4H7O2r_2	!!	InChI=1S/C4H7O2/c1-3-4(5)6-2/h3H,1-2H3
C4H7O2r_3	!!	InChI=1S/C4H7O2/c1-3-4(5)6-2/h2-3H2,1H3
C4H7O2r_Olef	!!	InChI=1S/C4H7O2/c1-3-4(5)6-2/h3-5H,1-2H2/t4-/m1/s1
C4H7O2r_Olef_1	!!	InChI=1S/C4H7O2/c1-3-4(5)6-2/h3,5H,1H2,2H3
C4H7O2r_Olef_2	!!	InChI=1S/C4H7O2/c1-3-4(5)6-2/h3-4H,1H2,2H3/t4-/m1/s1
C4H7O2r_Olef_3	!!	InChI=1S/C4H7O2/c1-3-4(5)6-2/h3,5H,2H2,1H3/b4-3-
C4H7O2r_Olef_4	!!	InChI=1S/C4H7O2/c1-3-4(5)6-2/h3,5H,2H2,1H3/b4-3+
C4H7O2r_Olef_5	!!	InChI=1S/C4H7O2/c1-3-4(5)6-2/h3-5H,1-2H2/t4-/m0/s1
C4H7O2r_Olef_6	!!	InChI=1S/C4H7O2/c1-3-4(5)6-2/h3-4H,1H2,2H3/t4-/m0/s1
C4H7O2r_Olef_7	!!	InChI=1S/C4H7O2/c1-3-4(5)6-2/h5H,1-2H3
C4H7O2r_Olef_8	!!	InChI=1S/C4H7O2/c1-3-4(5)6-2/h4-5H,1H2,2H3/t4-/m0/s1
C4H7O2r_Olef_9	!!	InChI=1S/C4H7O2/c1-3-4(5)6-2/h4-5H,1H2,2H3/t4-/m1/s1
C4H7Or	!!	InChI=1S/C4H7O/c1-2-3-4-5/h2-3H2,1H3
C4H7Or_1	!!	InChI=1S/C4H7O/c1-2-3-4-5/h4H,1-3H2
C4H7Or_2	!!	InChI=1S/C4H7O/c1-2-3-4-5/h2,4H,3H2,1H3
C4H7Or_3	!!	InChI=1S/C4H7O/c1-2-3-4-5/h3-4H,2H2,1H3
C4H7Or_4	!!	InChI=1S/C4H7O/c1-4(2)3-5/h3-4H,1H2,2H3/t4-/m1/s1
C4H7Or_5	!!	InChI=1S/C4H7O/c1-4(2)3-5/h3-4H,1H2,2H3/t4-/m0/s1
C4H7Or_6	!!	InChI=1S/C4H7O/c1-4(2)3-5/h4H,1-2H3
C4H7Or_7	!!	InChI=1S/C4H7O/c1-3-4(2)5/h3H,1-2H3
C4H7Or_8	!!	InChI=1S/C4H7O/c1-3-4(2)5/h1,3H2,2H3
C4H7Or_9	!!	InChI=1S/C4H7O/c1-4(2)3-5/h3H,1-2H3
C4H7Or_Olef	!!	InChI=1S/C4H7O/c1-2-3-4-5/h2-3H,4H2,1H3/b3-2-
C4H7Or_Olef_1	!!	InChI=1S/C4H7O/c1-2-3-4-5/h2-3H,4H2,1H3/b3-2+
C4H7Or_Olef_10	!!	InChI=1S/C4H7O/c1-3-4(2)5/h4-5H,1H2,2H3/t4-/m0/s1
C4H7Or_Olef_11	!!	InChI=1S/C4H7O/c1-3-4(2)5/h4-5H,1H2,2H3/t4-/m1/s1
C4H7Or_Olef_12	!!	InChI=1S/C4H7O/c1-2-3-4-5/h4-5H,2H2,1H3
C4H7Or_Olef_13	!!	InChI=1S/C4H7O/c1-3-4(2)5/h3-4H,1H2,2H3/t4-/m1/s1
C4H7Or_Olef_14	!!	InChI=1S/C4H7O/c1-2-3-4-5/h3-5H,1-2H2/b4-3-
C4H7Or_Olef_15	!!	InChI=1S/C4H7O/c1-2-3-4-5/h3-5H,1-2H2/b4-3+
C4H7Or_Olef_16	!!	InChI=1S/C4H7O/c1-2-3-4-5/h2-5H,1H3
C4H7Or_Olef_17	!!	InChI=1S/C4H7O/c1-3-4(2)5/h3-4H,1H2,2H3/t4-/m0/s1
C4H7Or_Olef_18	!!	InChI=1S/C4H7O/c1-2-3-4-5/h2,4-5H,1,3H2
C4H7Or_Olef_19	!!	InChI=1S/C4H7O/c1-2-3-4-5/h2-3,5H,1,4H2
C4H7Or_Olef_2	!!	InChI=1S/C4H7O/c1-2-3-4-5/h2H,1,3-4H2
C4H7Or_Olef_20	!!	InChI=1S/C4H7O/c1-4(2)3-5/h5H,1-3H2
C4H7Or_Olef_21	!!	InChI=1S/C4H7O/c1-4(2)3-5/h1,3H2,2H3
C4H7Or_Olef_22	!!	InChI=1S/C4H7O/c1-2-3-4-5/h3,5H,4H2,1H3
C4H7Or_Olef_23	!!	InChI=1S/C4H7O/c1-2-3-4-5/h5H,1,3-4H2
C4H7Or_Olef_24	!!	InChI=1S/C4H7O/c1-2-3-4-5/h2,5H,4H2,1H3
C4H7Or_Olef_25	!!	InChI=1S/C4H7O/c1-3-4(2)5/h2-3H2,1H3
C4H7Or_Olef_3	!!	InChI=1S/C4H7O/c1-3-4(2)5/h3,5H,1H2,2H3
C4H7Or_Olef_4	!!	InChI=1S/C4H7O/c1-3-4(2)5/h3,5H,2H2,1H3
C4H7Or_Olef_5	!!	InChI=1S/C4H7O/c1-3-4(2)5/h5H,1-3H2
C4H7Or_Olef_6	!!	InChI=1S/C4H7O/c1-3-4(2)5/h3-5H,1-2H2/t4-/m1/s1
C4H7Or_Olef_7	!!	InChI=1S/C4H7O/c1-3-4(2)5/h3-5H,1-2H2/t4-/m0/s1
C4H7Or_Olef_8	!!	InChI=1S/C4H7O/c1-4(2)3-5/h3,5H,1H2,2H3
C4H7Or_Olef_9	!!	InChI=1S/C4H7O/c1-3-4(2)5/h5H,1-2H3
C4H7r_Olef	!!	InChI=1S/C4H7/c1-3-4-2/h3-4H,1H2,2H3
C4H7r_Olef_1	!!	InChI=1S/C4H7/c1-3-4-2/h3H,1-2,4H2
C4H7r_Olef_2	!!	InChI=1S/C4H7/c1-4(2)3/h1-2H2,3H3
C4H7r_Olef_3	!!	InChI=1S/C4H7/c1-3-4-2/h1,4H2,2H3
C4H7r_Olef_4	!!	InChI=1S/C4H7/c1-3-4-2/h3H,1-2H3
C4H8O	!!	InChI=1S/C4H8O/c1-2-3-4-5/h4H,2-3H2,1H3
C4H8O2_Olef	!!	InChI=1S/C4H8O2/c1-3-4(5)6-2/h3-5H,1H2,2H3/t4-/m1/s1
C4H8O2_Olef_1	!!	InChI=1S/C4H8O2/c1-3-4(5)6-2/h3,5H,1-2H3/b4-3+
C4H8O2_Olef_2	!!	InChI=1S/C4H8O2/c1-3-4(5)6-2/h3,5H,1-2H3/b4-3-
C4H8O2_Olef_3	!!	InChI=1S/C4H8O2/c1-3-4(5)6-2/h3-5H,1H2,2H3/t4-/m0/s1
C4H8O_Olef	!!	InChI=1S/C4H8O/c1-3-4(2)5/h5H,2-3H2,1H3
C4H8O_Olef_1	!!	InChI=1S/C4H8O/c1-3-4(2)5/h3,5H,1-2H3/b4-3+
C4H8O_Olef_10	!!	InChI=1S/C4H8O/c1-2-3-4-5/h2-3,5H,4H2,1H3/b3-2-
C4H8O_Olef_11	!!	InChI=1S/C4H8O/c1-2-3-4-5/h2,5H,1,3-4H2
C4H8O_Olef_2	!!	InChI=1S/C4H8O/c1-3-4(2)5/h3,5H,1-2H3/b4-3-
C4H8O_Olef_3	!!	InChI=1S/C4H8O/c1-4(2)3-5/h3,5H,1-2H3
C4H8O_Olef_4	!!	InChI=1S/C4H8O/c1-3-4(2)5/h3-5H,1H2,2H3/t4-/m1/s1
C4H8O_Olef_5	!!	InChI=1S/C4H8O/c1-2-3-4-5/h3-5H,2H2,1H3/b4-3+
C4H8O_Olef_6	!!	InChI=1S/C4H8O/c1-2-3-4-5/h3-5H,2H2,1H3/b4-3-
C4H8O_Olef_7	!!	InChI=1S/C4H8O/c1-3-4(2)5/h3-5H,1H2,2H3/t4-/m0/s1
C4H8O_Olef_8	!!	InChI=1S/C4H8O/c1-4(2)3-5/h5H,1,3H2,2H3
C4H8O_Olef_9	!!	InChI=1S/C4H8O/c1-2-3-4-5/h2-3,5H,4H2,1H3/b3-2+
C4H8_Olef	!!	InChI=1S/C4H8/c1-3-4-2/h3H,1,4H2,2H3
C4H8_Olef_1	!!	InChI=1S/C4H8/c1-4(2)3/h1H2,2-3H3
C4H8_Olef_2	!!	InChI=1S/C4H8/c1-3-4-2/h3-4H,1-2H3/b4-3-
C4H8_Olef_3	!!	InChI=1S/C4H8/c1-3-4-2/h3-4H,1-2H3/b4-3+
C4H9O2r	!!	InChI=1S/C4H9O2/c1-3-4(5)6-2/h3-5H,1-2H3/t4-/m1/s1
C4H9O2r_1	!!	InChI=1S/C4H9O2/c1-3-4(5)6-2/h4-5H,1,3H2,2H3/t4-/m1/s1
C4H9O2r_2	!!	InChI=1S/C4H9O2/c1-3-4(5)6-2/h5H,3H2,1-2H3
C4H9O2r_3	!!	InChI=1S/C4H9O2/c1-3-4(5)6-2/h3-5H,1-2H3/t4-/m0/s1
C4H9O2r_4	!!	InChI=1S/C4H9O2/c1-3-4(5)6-2/h4-5H,1,3H2,2H3/t4-/m0/s1
C4H9O2r_5	!!	InChI=1S/C4H9O2/c1-4(2,5)6-3/h5H,1H2,2-3H3/t4-/m0/s1
C4H9O2r_6	!!	InChI=1S/C4H9O2/c1-4(2,5)6-3/h5H,1H2,2-3H3/t4-/m1/s1
C4H9Or	!!	InChI=1S/C4H9O/c1-3-4(2)5/h5H,3H2,1-2H3
C4H9Or_1	!!	InChI=1S/C4H9O/c1-4(2,3)5/h5H,1H2,2-3H3
C4H9Or_10	!!	InChI=1S/C4H9O/c1-4(2)3-5/h4-5H,1,3H2,2H3/t4-/m0/s1
C4H9Or_11	!!	InChI=1S/C4H9O/c1-4(2)3-5/h4-5H,1,3H2,2H3/t4-/m1/s1
C4H9Or_12	!!	InChI=1S/C4H9O/c1-2-3-4-5/h2,5H,3-4H2,1H3
C4H9Or_13	!!	InChI=1S/C4H9O/c1-2-3-4-5/h5H,1-4H2
C4H9Or_14	!!	InChI=1S/C4H9O/c1-3-4(2)5/h4-5H,2-3H2,1H3/t4-/m1/s1
C4H9Or_15	!!	InChI=1S/C4H9O/c1-3-4(2)5/h4-5H,2-3H2,1H3/t4-/m0/s1
C4H9Or_2	!!	InChI=1S/C4H9O/c1-3-4(2)5/h3-5H,1-2H3/t4-/m1/s1
C4H9Or_3	!!	InChI=1S/C4H9O/c1-3-4(2)5/h3-5H,1-2H3/t4-/m0/s1
C4H9Or_4	!!	InChI=1S/C4H9O/c1-4(2)3-5/h3-5H,1-2H3
C4H9Or_5	!!	InChI=1S/C4H9O/c1-4(2)3-5/h5H,3H2,1-2H3
C4H9Or_6	!!	InChI=1S/C4H9O/c1-3-4(2)5/h4-5H,1,3H2,2H3/t4-/m1/s1
C4H9Or_7	!!	InChI=1S/C4H9O/c1-2-3-4-5/h4-5H,2-3H2,1H3
C4H9Or_8	!!	InChI=1S/C4H9O/c1-2-3-4-5/h3,5H,2,4H2,1H3
C4H9Or_9	!!	InChI=1S/C4H9O/c1-3-4(2)5/h4-5H,1,3H2,2H3/t4-/m0/s1
C4H9r	!!	InChI=1S/C4H9/c1-3-4-2/h3H,4H2,1-2H3
C4H9r_1	!!	InChI=1S/C4H9/c1-4(2)3/h4H,1H2,2-3H3
C4H9r_2	!!	InChI=1S/C4H9/c1-3-4-2/h1,3-4H2,2H3
C4H9r_3	!!	InChI=1S/C4H9/c1-4(2)3/h1-3H3
C5H10O2	!!	InChI=1S/C5H10O2/c1-3-4-5(6)7-2/h3-4H2,1-2H3
C5H10O2_Olef	!!	InChI=1S/C5H10O2/c1-3-4-5(6)7-2/h4,6H,3H2,1-2H3/b5-4+
C5H10O2_Olef_1	!!	InChI=1S/C5H10O2/c1-3-4-5(6)7-2/h4,6H,3H2,1-2H3/b5-4-
C5H10O2_Olef_10	!!	InChI=1S/C5H10O2/c1-4(2)5(6)7-3/h6H,1-3H3
C5H10O2_Olef_11	!!	InChI=1S/C5H10O2/c1-4(2)5(6)7-3/h5-6H,1H2,2-3H3/t5-/m1/s1
C5H10O2_Olef_12	!!	InChI=1S/C5H10O2/c1-4(2)5(6)7-3/h5-6H,1H2,2-3H3/t5-/m0/s1
C5H10O2_Olef_2	!!	InChI=1S/C5H10O2/c1-3-4-5(6)7-2/h3-6H,1-2H3/b4-3-/t5-/m1/s1
C5H10O2_Olef_3	!!	InChI=1S/C5H10O2/c1-3-4-5(6)7-2/h3-6H,1-2H3/b4-3+/t5-/m1/s1
C5H10O2_Olef_4	!!	InChI=1S/C5H10O2/c1-3-4-5(6)7-2/h3,5-6H,1,4H2,2H3/t5-/m1/s1
C5H10O2_Olef_5	!!	InChI=1S/C5H10O2/c1-3-4-5(6)7-2/h3-6H,1-2H3/b4-3-/t5-/m0/s1
C5H10O2_Olef_6	!!	InChI=1S/C5H10O2/c1-3-4-5(6)7-2/h3-6H,1-2H3/b4-3+/t5-/m0/s1
C5H10O2_Olef_7	!!	InChI=1S/C5H10O2/c1-3-4-5(6)7-2/h3,5-6H,1,4H2,2H3/t5-/m0/s1
C5H10O2_Olef_8	!!	InChI=1S/C5H10O2/c1-4-5(2,6)7-3/h4,6H,1H2,2-3H3/t5-/m0/s1
C5H10O2_Olef_9	!!	InChI=1S/C5H10O2/c1-4-5(2,6)7-3/h4,6H,1H2,2-3H3/t5-/m1/s1
C5H10O_Olef	!!	InChI=1S/C5H10O/c1-4-5(2,3)6/h4,6H,1H2,2-3H3
C5H10O_Olef_1	!!	InChI=1S/C5H10O/c1-4(2)5(3)6/h5-6H,1H2,2-3H3/t5-/m1/s1
C5H10O_Olef_10	!!	InChI=1S/C5H10O/c1-3-4-5(2)6/h3,5-6H,1,4H2,2H3/t5-/m0/s1
C5H10O_Olef_11	!!	InChI=1S/C5H10O/c1-3-5(2)4-6/h6H,2-4H2,1H3
C5H10O_Olef_12	!!	InChI=1S/C5H10O/c1-3-5(2)4-6/h3,6H,4H2,1-2H3/b5-3-
C5H10O_Olef_13	!!	InChI=1S/C5H10O/c1-3-5(2)4-6/h3,6H,4H2,1-2H3/b5-3+
C5H10O_Olef_14	!!	InChI=1S/C5H10O/c1-3-5(2)4-6/h4,6H,3H2,1-2H3/b5-4+
C5H10O_Olef_15	!!	InChI=1S/C5H10O/c1-3-5(2)4-6/h4,6H,3H2,1-2H3/b5-4-
C5H10O_Olef_16	!!	InChI=1S/C5H10O/c1-3-5(2)4-6/h3,5-6H,1,4H2,2H3/t5-/m0/s1
C5H10O_Olef_17	!!	InChI=1S/C5H10O/c1-5(2)3-4-6/h3-6H,1-2H3/b4-3-
C5H10O_Olef_18	!!	InChI=1S/C5H10O/c1-5(2)3-4-6/h3-6H,1-2H3/b4-3+
C5H10O_Olef_19	!!	InChI=1S/C5H10O/c1-5(2)3-4-6/h3,6H,4H2,1-2H3
C5H10O_Olef_2	!!	InChI=1S/C5H10O/c1-4(2)5(3)6/h6H,1-3H3
C5H10O_Olef_20	!!	InChI=1S/C5H10O/c1-5(2)3-4-6/h6H,1,3-4H2,2H3
C5H10O_Olef_21	!!	InChI=1S/C5H10O/c1-2-3-4-5-6/h2-3,6H,4-5H2,1H3/b3-2+
C5H10O_Olef_22	!!	InChI=1S/C5H10O/c1-2-3-4-5-6/h2-3,6H,4-5H2,1H3/b3-2-
C5H10O_Olef_23	!!	InChI=1S/C5H10O/c1-2-3-4-5-6/h3-4,6H,2,5H2,1H3/b4-3+
C5H10O_Olef_24	!!	InChI=1S/C5H10O/c1-2-3-4-5-6/h3-4,6H,2,5H2,1H3/b4-3-
C5H10O_Olef_25	!!	InChI=1S/C5H10O/c1-2-3-4-5-6/h4-6H,2-3H2,1H3/b5-4+
C5H10O_Olef_26	!!	InChI=1S/C5H10O/c1-2-3-4-5-6/h4-6H,2-3H2,1H3/b5-4-
C5H10O_Olef_27	!!	InChI=1S/C5H10O/c1-2-3-4-5-6/h2,6H,1,3-5H2
C5H10O_Olef_28	!!	InChI=1S/C5H10O/c1-3-5(2)4-6/h3,5-6H,1,4H2,2H3/t5-/m1/s1
C5H10O_Olef_29	!!	InChI=1S/C5H10O/c1-3-4-5(2)6/h6H,2-4H2,1H3
C5H10O_Olef_3	!!	InChI=1S/C5H10O/c1-3-4-5(2)6/h3-6H,1-2H3/b4-3+/t5-/m1/s1
C5H10O_Olef_30	!!	InChI=1S/C5H10O/c1-3-4-5(2)6/h3,5-6H,1,4H2,2H3/t5-/m1/s1
C5H10O_Olef_31	!!	InChI=1S/C5H10O/c1-4(2)5(3)6/h4,6H,3H2,1-2H3
C5H10O_Olef_32	!!	InChI=1S/C5H10O/c1-3-5(6)4-2/h3,6H,4H2,1-2H3/b5-3-
C5H10O_Olef_33	!!	InChI=1S/C5H10O/c1-3-5(6)4-2/h3,6H,4H2,1-2H3/b5-3+
C5H10O_Olef_34	!!	InChI=1S/C5H10O/c1-3-5(6)4-2/h3,5-6H,1,4H2,2H3/t5-/m0/s1
C5H10O_Olef_35	!!	InChI=1S/C5H10O/c1-3-5(6)4-2/h3,5-6H,1,4H2,2H3/t5-/m1/s1
C5H10O_Olef_4	!!	InChI=1S/C5H10O/c1-3-4-5(2)6/h3-6H,1-2H3/b4-3-/t5-/m1/s1
C5H10O_Olef_5	!!	InChI=1S/C5H10O/c1-3-4-5(2)6/h4,6H,3H2,1-2H3/b5-4-
C5H10O_Olef_6	!!	InChI=1S/C5H10O/c1-3-4-5(2)6/h4,6H,3H2,1-2H3/b5-4+
C5H10O_Olef_7	!!	InChI=1S/C5H10O/c1-3-4-5(2)6/h3-6H,1-2H3/b4-3+/t5-/m0/s1
C5H10O_Olef_8	!!	InChI=1S/C5H10O/c1-3-4-5(2)6/h3-6H,1-2H3/b4-3-/t5-/m0/s1
C5H10O_Olef_9	!!	InChI=1S/C5H10O/c1-4(2)5(3)6/h5-6H,1H2,2-3H3/t5-/m0/s1
C5H10_Olef	!!	InChI=1S/C5H10/c1-4-5(2)3/h2,4H2,1,3H3
C5H10_Olef_1	!!	InChI=1S/C5H10/c1-4-5(2)3/h4H,1-3H3
C5H10_Olef_2	!!	InChI=1S/C5H10/c1-4-5(2)3/h4-5H,1H2,2-3H3
C5H10_Olef_3	!!	InChI=1S/C5H10/c1-3-5-4-2/h3,5H,4H2,1-2H3/b5-3+
C5H10_Olef_4	!!	InChI=1S/C5H10/c1-3-5-4-2/h3,5H,4H2,1-2H3/b5-3-
C5H10_Olef_5	!!	InChI=1S/C5H10/c1-3-5-4-2/h3H,1,4-5H2,2H3
C5H11O2r	!!	InChI=1S/C5H11O2/c1-3-4-5(6)7-2/h6H,3-4H2,1-2H3
C5H11O2r_1	!!	InChI=1S/C5H11O2/c1-3-4-5(6)7-2/h4-6H,3H2,1-2H3/t5-/m0/s1
C5H11O2r_10	!!	InChI=1S/C5H11O2/c1-4(2)5(6)7-3/h4-6H,1H2,2-3H3/t4-,5-/m1/s1
C5H11O2r_11	!!	InChI=1S/C5H11O2/c1-4(2)5(6)7-3/h4,6H,1-3H3
C5H11O2r_12	!!	InChI=1S/C5H11O2/c1-4-5(2,6)7-3/h4,6H,1-3H3/t5-/m1/s1
C5H11O2r_13	!!	InChI=1S/C5H11O2/c1-4-5(2,6)7-3/h4,6H,1-3H3/t5-/m0/s1
C5H11O2r_14	!!	InChI=1S/C5H11O2/c1-4-5(2,6)7-3/h6H,1,4H2,2-3H3/t5-/m0/s1
C5H11O2r_15	!!	InChI=1S/C5H11O2/c1-4-5(2,6)7-3/h6H,1,4H2,2-3H3/t5-/m1/s1
C5H11O2r_16	!!	InChI=1S/C5H11O2/c1-4(2)5(6)7-3/h5-6H,1-3H3/t5-/m0/s1
C5H11O2r_17	!!	InChI=1S/C5H11O2/c1-4(2)5(6)7-3/h5-6H,1-3H3/t5-/m1/s1
C5H11O2r_2	!!	InChI=1S/C5H11O2/c1-3-4-5(6)7-2/h4-6H,3H2,1-2H3/t5-/m1/s1
C5H11O2r_3	!!	InChI=1S/C5H11O2/c1-3-4-5(6)7-2/h3,5-6H,4H2,1-2H3/t5-/m1/s1
C5H11O2r_4	!!	InChI=1S/C5H11O2/c1-3-4-5(6)7-2/h5-6H,1,3-4H2,2H3/t5-/m1/s1
C5H11O2r_5	!!	InChI=1S/C5H11O2/c1-3-4-5(6)7-2/h3,5-6H,4H2,1-2H3/t5-/m0/s1
C5H11O2r_6	!!	InChI=1S/C5H11O2/c1-3-4-5(6)7-2/h5-6H,1,3-4H2,2H3/t5-/m0/s1
C5H11O2r_7	!!	InChI=1S/C5H11O2/c1-4(2)5(6)7-3/h4-6H,1H2,2-3H3/t4-,5-/m0/s1
C5H11O2r_8	!!	InChI=1S/C5H11O2/c1-4(2)5(6)7-3/h4-6H,1H2,2-3H3/t4-,5+/m1/s1
C5H11O2r_9	!!	InChI=1S/C5H11O2/c1-4(2)5(6)7-3/h4-6H,1H2,2-3H3/t4-,5+/m0/s1
C5H11Or	!!	InChI=1S/C5H11O/c1-4(2)5(3)6/h4,6H,1-3H3
C5H11Or_1	!!	InChI=1S/C5H11O/c1-4-5(2,3)6/h4,6H,1-3H3
C5H11Or_10	!!	InChI=1S/C5H11O/c1-3-5(2)4-6/h4-6H,3H2,1-2H3/t5-/m1/s1
C5H11Or_11	!!	InChI=1S/C5H11O/c1-3-4-5(2)6/h4-6H,3H2,1-2H3/t5-/m0/s1
C5H11Or_12	!!	InChI=1S/C5H11O/c1-4(2)5(3)6/h4-6H,1H2,2-3H3/t4-,5+/m1/s1
C5H11Or_13	!!	InChI=1S/C5H11O/c1-4(2)5(3)6/h4-6H,1H2,2-3H3/t4-,5-/m0/s1
C5H11Or_14	!!	InChI=1S/C5H11O/c1-3-4-5(2)6/h3,5-6H,4H2,1-2H3/t5-/m0/s1
C5H11Or_15	!!	InChI=1S/C5H11O/c1-3-4-5(2)6/h5-6H,1,3-4H2,2H3/t5-/m0/s1
C5H11Or_16	!!	InChI=1S/C5H11O/c1-3-5(2)4-6/h6H,3-4H2,1-2H3
C5H11Or_17	!!	InChI=1S/C5H11O/c1-5(2,3)4-6/h6H,1,4H2,2-3H3
C5H11Or_18	!!	InChI=1S/C5H11O/c1-3-5(2)4-6/h3,5-6H,4H2,1-2H3/t5-/m1/s1
C5H11Or_19	!!	InChI=1S/C5H11O/c1-3-5(2)4-6/h3,5-6H,4H2,1-2H3/t5-/m0/s1
C5H11Or_2	!!	InChI=1S/C5H11O/c1-4-5(2,3)6/h6H,1,4H2,2-3H3
C5H11Or_20	!!	InChI=1S/C5H11O/c1-5(2)3-4-6/h3,5-6H,4H2,1-2H3
C5H11Or_21	!!	InChI=1S/C5H11O/c1-5(2)3-4-6/h6H,3-4H2,1-2H3
C5H11Or_22	!!	InChI=1S/C5H11O/c1-5(2)3-4-6/h5-6H,1,3-4H2,2H3/t5-/m0/s1
C5H11Or_23	!!	InChI=1S/C5H11O/c1-5(2)3-4-6/h5-6H,1,3-4H2,2H3/t5-/m1/s1
C5H11Or_24	!!	InChI=1S/C5H11O/c1-2-3-4-5-6/h3,6H,2,4-5H2,1H3
C5H11Or_25	!!	InChI=1S/C5H11O/c1-2-3-4-5-6/h4,6H,2-3,5H2,1H3
C5H11Or_26	!!	InChI=1S/C5H11O/c1-2-3-4-5-6/h5-6H,2-4H2,1H3
C5H11Or_27	!!	InChI=1S/C5H11O/c1-2-3-4-5-6/h2,6H,3-5H2,1H3
C5H11Or_28	!!	InChI=1S/C5H11O/c1-2-3-4-5-6/h6H,1-5H2
C5H11Or_29	!!	InChI=1S/C5H11O/c1-5(2)3-4-6/h4-6H,3H2,1-2H3
C5H11Or_3	!!	InChI=1S/C5H11O/c1-4(2)5(3)6/h5-6H,1-3H3/t5-/m0/s1
C5H11Or_30	!!	InChI=1S/C5H11O/c1-3-5(2)4-6/h5-6H,1,3-4H2,2H3/t5-/m0/s1
C5H11Or_31	!!	InChI=1S/C5H11O/c1-3-5(2)4-6/h5-6H,1,3-4H2,2H3/t5-/m1/s1
C5H11Or_32	!!	InChI=1S/C5H11O/c1-3-5(2)4-6/h5-6H,2-4H2,1H3/t5-/m0/s1
C5H11Or_33	!!	InChI=1S/C5H11O/c1-3-5(2)4-6/h5-6H,2-4H2,1H3/t5-/m1/s1
C5H11Or_34	!!	InChI=1S/C5H11O/c1-3-4-5(2)6/h6H,3-4H2,1-2H3
C5H11Or_35	!!	InChI=1S/C5H11O/c1-3-4-5(2)6/h5-6H,2-4H2,1H3/t5-/m1/s1
C5H11Or_36	!!	InChI=1S/C5H11O/c1-3-4-5(2)6/h5-6H,2-4H2,1H3/t5-/m0/s1
C5H11Or_37	!!	InChI=1S/C5H11O/c1-3-4-5(2)6/h3,5-6H,4H2,1-2H3/t5-/m1/s1
C5H11Or_38	!!	InChI=1S/C5H11O/c1-3-4-5(2)6/h5-6H,1,3-4H2,2H3/t5-/m1/s1
C5H11Or_39	!!	InChI=1S/C5H11O/c1-4(2)5(3)6/h4-6H,3H2,1-2H3/t5-/m0/s1
C5H11Or_4	!!	InChI=1S/C5H11O/c1-4(2)5(3)6/h5-6H,1-3H3/t5-/m1/s1
C5H11Or_40	!!	InChI=1S/C5H11O/c1-4(2)5(3)6/h4-6H,3H2,1-2H3/t5-/m1/s1
C5H11Or_41	!!	InChI=1S/C5H11O/c1-3-5(6)4-2/h6H,3-4H2,1-2H3
C5H11Or_42	!!	InChI=1S/C5H11O/c1-4-5(2,3)6/h6H,2,4H2,1,3H3/t5-/m1/s1
C5H11Or_43	!!	InChI=1S/C5H11O/c1-4-5(2,3)6/h6H,2,4H2,1,3H3/t5-/m0/s1
C5H11Or_44	!!	InChI=1S/C5H11O/c1-3-5(6)4-2/h3,5-6H,4H2,1-2H3/t5-/m1/s1
C5H11Or_45	!!	InChI=1S/C5H11O/c1-3-5(6)4-2/h3,5-6H,4H2,1-2H3/t5-/m0/s1
C5H11Or_46	!!	InChI=1S/C5H11O/c1-3-5(6)4-2/h5-6H,1,3-4H2,2H3/t5-/m0/s1
C5H11Or_47	!!	InChI=1S/C5H11O/c1-3-5(6)4-2/h5-6H,1,3-4H2,2H3/t5-/m1/s1
C5H11Or_5	!!	InChI=1S/C5H11O/c1-5(2,3)4-6/h4,6H,1-3H3
C5H11Or_6	!!	InChI=1S/C5H11O/c1-4(2)5(3)6/h4-6H,1H2,2-3H3/t4-,5-/m1/s1
C5H11Or_7	!!	InChI=1S/C5H11O/c1-4(2)5(3)6/h4-6H,1H2,2-3H3/t4-,5+/m0/s1
C5H11Or_8	!!	InChI=1S/C5H11O/c1-3-4-5(2)6/h4-6H,3H2,1-2H3/t5-/m1/s1
C5H11Or_9	!!	InChI=1S/C5H11O/c1-3-5(2)4-6/h4-6H,3H2,1-2H3/t5-/m0/s1
C5H11r	!!	InChI=1S/C5H11/c1-3-5-4-2/h5H,3-4H2,1-2H3
C5H11r_1	!!	InChI=1S/C5H11/c1-4-5(2)3/h5H,2,4H2,1,3H3/t5-/m0/s1
C5H11r_2	!!	InChI=1S/C5H11/c1-4-5(2)3/h5H,2,4H2,1,3H3/t5-/m1/s1
C5H11r_3	!!	InChI=1S/C5H11/c1-4-5(2)3/h4H2,1-3H3
C5H11r_4	!!	InChI=1S/C5H11/c1-5(2,3)4/h1H2,2-4H3
C5H11r_5	!!	InChI=1S/C5H11/c1-4-5(2)3/h4-5H,1-3H3
C5H11r_6	!!	InChI=1S/C5H11/c1-4-5(2)3/h5H,1,4H2,2-3H3
C5H11r_7	!!	InChI=1S/C5H11/c1-3-5-4-2/h3H,4-5H2,1-2H3
C5H11r_8	!!	InChI=1S/C5H11/c1-3-5-4-2/h1,3-5H2,2H3
C5H7O2r	!!	InChI=1S/C5H7O2/c1-4-2-5(6)7-3-4/h2,4H,3H2,1H3/t4-/m1/s1
C5H7O2r_1	!!	InChI=1S/C5H7O2/c1-4-2-5(6)7-3-4/h2,4H,3H2,1H3/t4-/m0/s1
C5H7O2r_2	!!	InChI=1S/C5H7O2/c1-2-4-3-7-5(4)6/h2,4H,3H2,1H3/t4-/m0/s1
C5H7O2r_3	!!	InChI=1S/C5H7O2/c1-2-4-3-7-5(4)6/h2,4H,3H2,1H3/t4-/m1/s1
C5H7O2r_4	!!	InChI=1S/C5H7O2/c6-5-3-1-2-4-7-5/h1H,2-4H2
C5H7O2r_5	!!	InChI=1S/C5H7O2/c1-4-2-5(6)7-3-4/h4H,1-3H2/t4-/m1/s1
C5H7O2r_6	!!	InChI=1S/C5H7O2/c1-4-2-5(6)7-3-4/h4H,1-3H2/t4-/m0/s1
C5H7O2r_Olef	!!	InChI=1S/C5H7O2/c1-3-4-5(6)7-2/h3-4H,1H2,2H3
C5H7O2r_Olef_1	!!	InChI=1S/C5H7O2/c1-3-4-5(6)7-2/h3-4H,2H2,1H3/b4-3-
C5H7O2r_Olef_10	!!	InChI=1S/C5H7O2/c1-4(2)5(6)7-3/h1-2H2,3H3
C5H7O2r_Olef_11	!!	InChI=1S/C5H7O2/c1-4(2)5(6)7-3/h1,3H2,2H3
C5H7O2r_Olef_2	!!	InChI=1S/C5H7O2/c1-3-4-5(6)7-2/h3-4H,2H2,1H3/b4-3+
C5H7O2r_Olef_3	!!	InChI=1S/C5H7O2/c1-2-3-4-7-5-6/h2-3H,4H2,1H3/b3-2+
C5H7O2r_Olef_4	!!	InChI=1S/C5H7O2/c1-2-3-4-7-5-6/h2-3H,4H2,1H3/b3-2-
C5H7O2r_Olef_5	!!	InChI=1S/C5H7O2/c1-3-4-5(6)7-2/h3-4,6H,1-2H2/b5-4+
C5H7O2r_Olef_6	!!	InChI=1S/C5H7O2/c1-3-4-5(6)7-2/h3-4,6H,1-2H2/b5-4-
C5H7O2r_Olef_7	!!	InChI=1S/C5H7O2/c1-3-4-5(6)7-2/h3H,1-2,4H2
C5H7O2r_Olef_8	!!	InChI=1S/C5H7O2/c1-3-4-7-5(2)6/h3H,1-2,4H2
C5H7O2r_Olef_9	!!	InChI=1S/C5H7O2/c1-2-3-4-7-5-6/h2H,1,3-4H2
C5H7Or_Olef	!!	InChI=1S/C5H7O/c1-4(2)5(3)6/h1-2H2,3H3
C5H7Or_Olef_1	!!	InChI=1S/C5H7O/c1-4(2)5(3)6/h1,3H2,2H3
C5H7Or_Olef_10	!!	InChI=1S/C5H7O/c1-5(2)3-4-6/h3-4H,1H2,2H3
C5H7Or_Olef_11	!!	InChI=1S/C5H7O/c1-2-3-4-5-6/h3-5H,1-2H2/b4-3+
C5H7Or_Olef_12	!!	InChI=1S/C5H7O/c1-2-3-4-5-6/h3-5H,1-2H2/b4-3-
C5H7Or_Olef_13	!!	InChI=1S/C5H7O/c1-2-3-4-5-6/h2-5H,1H3
C5H7Or_Olef_14	!!	InChI=1S/C5H7O/c1-2-3-4-5-6/h2-3,5H,1,4H2
C5H7Or_Olef_15	!!	InChI=1S/C5H7O/c1-2-3-4-5-6/h2,4-5H,1,3H2
C5H7Or_Olef_16	!!	InChI=1S/C5H7O/c1-3-5(2)4-6/h3-5H,1-2H2/t5-/m1/s1
C5H7Or_Olef_17	!!	InChI=1S/C5H7O/c1-3-5(2)4-6/h3-5H,1-2H2/t5-/m0/s1
C5H7Or_Olef_18	!!	InChI=1S/C5H7O/c1-3-5(6)4-2/h3-4,6H,1-2H2
C5H7Or_Olef_19	!!	InChI=1S/C5H7O/c1-3-5(6)4-2/h3-4H,1H2,2H3
C5H7Or_Olef_2	!!	InChI=1S/C5H7O/c1-3-5(2)4-6/h3-4H,1H2,2H3
C5H7Or_Olef_20	!!	InChI=1S/C5H7O/c1-4(2)5(3)6/h6H,1-3H2
C5H7Or_Olef_21	!!	InChI=1S/C5H7O/c1-3-4-5(2)6/h3-4,6H,1-2H2
C5H7Or_Olef_22	!!	InChI=1S/C5H7O/c1-3-5(2)4-6/h3-4,6H,1-2H2
C5H7Or_Olef_23	!!	InChI=1S/C5H7O/c1-3-5(2)4-6/h3H,1-2,4H2
C5H7Or_Olef_24	!!	InChI=1S/C5H7O/c1-2-3-4-5-6/h2-6H,1H2
C5H7Or_Olef_25	!!	InChI=1S/C5H7O/c1-2-3-4-5-6/h2-4H,1,5H2/b4-3-
C5H7Or_Olef_26	!!	InChI=1S/C5H7O/c1-2-3-4-5-6/h2-4H,1,5H2/b4-3+
C5H7Or_Olef_27	!!	InChI=1S/C5H7O/c1-5(2)3-4-6/h3-4,6H,1-2H2/b4-3-
C5H7Or_Olef_28	!!	InChI=1S/C5H7O/c1-5(2)3-4-6/h3-4,6H,1-2H2/b4-3+
C5H7Or_Olef_29	!!	InChI=1S/C5H7O/c1-3-5(6)4-2/h3-5H,1-2H2
C5H7Or_Olef_3	!!	InChI=1S/C5H7O/c1-3-5(2)4-6/h3-4H,2H2,1H3
C5H7Or_Olef_30	!!	InChI=1S/C5H7O/c1-3-5(6)4-2/h3H,1-2,4H2
C5H7Or_Olef_4	!!	InChI=1S/C5H7O/c1-3-5(2)4-6/h4H,1-3H2
C5H7Or_Olef_5	!!	InChI=1S/C5H7O/c1-3-4-5(2)6/h3-4H,1H2,2H3
C5H7Or_Olef_6	!!	InChI=1S/C5H7O/c1-3-4-5(2)6/h3-4H,2H2,1H3/b4-3+
C5H7Or_Olef_7	!!	InChI=1S/C5H7O/c1-3-4-5(2)6/h3-4H,2H2,1H3/b4-3-
C5H7Or_Olef_8	!!	InChI=1S/C5H7O/c1-3-4-5(2)6/h3H,1-2,4H2
C5H7Or_Olef_9	!!	InChI=1S/C5H7O/c1-5(2)3-4-6/h4H,1-3H2
C5H7r_Olef	!!	InChI=1S/C5H7/c1-4-5(2)3/h4H,1-3H2
C5H7r_Olef_1	!!	InChI=1S/C5H7/c1-3-5-4-2/h3-5H,1-2H2
C5H8O2_Olef	!!	InChI=1S/C5H8O2/c1-3-4-5(6)7-2/h3-4H,1-2H3/b4-3+
C5H8O2_Olef_1	!!	InChI=1S/C5H8O2/c1-3-4-5(6)7-2/h3-4H,1-2H3/b4-3-
C5H8O2_Olef_2	!!	InChI=1S/C5H8O2/c1-3-4-5(6)7-2/h3-4,6H,1H2,2H3/b5-4-
C5H8O2_Olef_3	!!	InChI=1S/C5H8O2/c1-3-4-5(6)7-2/h3-4,6H,1H2,2H3/b5-4+
C5H8O2_Olef_4	!!	InChI=1S/C5H8O2/c1-3-4-5(6)7-2/h3H,1,4H2,2H3
C5H8O2_Olef_5	!!	InChI=1S/C5H8O2/c1-4(2)5(6)7-3/h1H2,2-3H3
C5H8O_Olef	!!	InChI=1S/C5H8O/c1-3-4-5(2)6/h3-4H,1-2H3/b4-3+
C5H8O_Olef_1	!!	InChI=1S/C5H8O/c1-3-4-5(2)6/h3-4H,1-2H3/b4-3-
C5H8O_Olef_10	!!	InChI=1S/C5H8O/c1-2-3-4-5-6/h2-3,5H,4H2,1H3/b3-2+
C5H8O_Olef_11	!!	InChI=1S/C5H8O/c1-2-3-4-5-6/h3-5H,2H2,1H3/b4-3-
C5H8O_Olef_12	!!	InChI=1S/C5H8O/c1-2-3-4-5-6/h3-5H,2H2,1H3/b4-3+
C5H8O_Olef_13	!!	InChI=1S/C5H8O/c1-2-3-4-5-6/h2,5H,1,3-4H2
C5H8O_Olef_14	!!	InChI=1S/C5H8O/c1-3-5(2)4-6/h3-5H,1H2,2H3/t5-/m1/s1
C5H8O_Olef_15	!!	InChI=1S/C5H8O/c1-3-5(2)4-6/h3-5H,1H2,2H3/t5-/m0/s1
C5H8O_Olef_16	!!	InChI=1S/C5H8O/c1-3-5(6)4-2/h3-4,6H,1H2,2H3/b5-4+
C5H8O_Olef_17	!!	InChI=1S/C5H8O/c1-3-5(6)4-2/h3-4,6H,1H2,2H3/b5-4-
C5H8O_Olef_18	!!	InChI=1S/C5H8O/c1-3-5(6)4-2/h3-6H,1-2H2
C5H8O_Olef_19	!!	InChI=1S/C5H8O/c1-4(2)5(3)6/h6H,1,3H2,2H3
C5H8O_Olef_2	!!	InChI=1S/C5H8O/c1-4(2)5(3)6/h1H2,2-3H3
C5H8O_Olef_20	!!	InChI=1S/C5H8O/c1-3-4-5(2)6/h3,6H,1-2,4H2
C5H8O_Olef_21	!!	InChI=1S/C5H8O/c1-3-4-5(2)6/h3-4,6H,1H2,2H3/b5-4+
C5H8O_Olef_22	!!	InChI=1S/C5H8O/c1-3-4-5(2)6/h3-4,6H,1H2,2H3/b5-4-
C5H8O_Olef_23	!!	InChI=1S/C5H8O/c1-3-5(2)4-6/h3-4,6H,1H2,2H3/b5-4+
C5H8O_Olef_24	!!	InChI=1S/C5H8O/c1-3-5(2)4-6/h3-4,6H,1H2,2H3/b5-4-
C5H8O_Olef_25	!!	InChI=1S/C5H8O/c1-3-5(2)4-6/h3,6H,1-2,4H2
C5H8O_Olef_26	!!	InChI=1S/C5H8O/c1-2-3-4-5-6/h2,4-6H,1,3H2/b5-4+
C5H8O_Olef_27	!!	InChI=1S/C5H8O/c1-2-3-4-5-6/h2,4-6H,1,3H2/b5-4-
C5H8O_Olef_28	!!	InChI=1S/C5H8O/c1-2-3-4-5-6/h2-6H,1H3/b3-2+,5-4-
C5H8O_Olef_29	!!	InChI=1S/C5H8O/c1-2-3-4-5-6/h2-6H,1H3/b3-2-,5-4-
C5H8O_Olef_3	!!	InChI=1S/C5H8O/c1-3-5(2)4-6/h4H,2-3H2,1H3
C5H8O_Olef_30	!!	InChI=1S/C5H8O/c1-2-3-4-5-6/h2-6H,1H3/b3-2-,5-4+
C5H8O_Olef_31	!!	InChI=1S/C5H8O/c1-2-3-4-5-6/h2-6H,1H3/b3-2+,5-4+
C5H8O_Olef_32	!!	InChI=1S/C5H8O/c1-2-3-4-5-6/h2-4,6H,1,5H2/b4-3+
C5H8O_Olef_33	!!	InChI=1S/C5H8O/c1-2-3-4-5-6/h2-4,6H,1,5H2/b4-3-
C5H8O_Olef_34	!!	InChI=1S/C5H8O/c1-5(2)3-4-6/h3-4,6H,1H2,2H3/b4-3-
C5H8O_Olef_35	!!	InChI=1S/C5H8O/c1-5(2)3-4-6/h3-4,6H,1H2,2H3/b4-3+
C5H8O_Olef_36	!!	InChI=1S/C5H8O/c1-3-4-5(2)6/h3-4,6H,2H2,1H3/b4-3-
C5H8O_Olef_37	!!	InChI=1S/C5H8O/c1-3-4-5(2)6/h3-4,6H,2H2,1H3/b4-3+
C5H8O_Olef_38	!!	InChI=1S/C5H8O/c1-3-5(6)4-2/h3H,1,4H2,2H3
C5H8O_Olef_4	!!	InChI=1S/C5H8O/c1-3-5(2)4-6/h3-4H,1-2H3/b5-3+
C5H8O_Olef_5	!!	InChI=1S/C5H8O/c1-3-5(2)4-6/h3-4H,1-2H3/b5-3-
C5H8O_Olef_6	!!	InChI=1S/C5H8O/c1-3-4-5(2)6/h3H,1,4H2,2H3
C5H8O_Olef_7	!!	InChI=1S/C5H8O/c1-5(2)3-4-6/h4H,1,3H2,2H3
C5H8O_Olef_8	!!	InChI=1S/C5H8O/c1-5(2)3-4-6/h3-4H,1-2H3
C5H8O_Olef_9	!!	InChI=1S/C5H8O/c1-2-3-4-5-6/h2-3,5H,4H2,1H3/b3-2-
C5H8_Olef	!!	InChI=1S/C5H8/c1-4-5(2)3/h4H,1-2H2,3H3
C5H8_Olef_1	!!	InChI=1S/C5H8/c1-3-5-4-2/h3-4H,1-2,5H2
C5H8_Olef_2	!!	InChI=1S/C5H8/c1-3-5-4-2/h3-5H,1H2,2H3/b5-4+
C5H8_Olef_3	!!	InChI=1S/C5H8/c1-3-5-4-2/h3-5H,1H2,2H3/b5-4-
C5H9O2r	!!	InChI=1S/C5H9O2/c1-3-4-5(6)7-2/h1,3-4H2,2H3
C5H9O2r_1	!!	InChI=1S/C5H9O2/c1-3-4-5(6)7-2/h3H,4H2,1-2H3
C5H9O2r_2	!!	InChI=1S/C5H9O2/c1-3-4-5(6)7-2/h4H,3H2,1-2H3
C5H9O2r_3	!!	InChI=1S/C5H9O2/c1-3-4-5(6)7-2/h2-4H2,1H3
C5H9O2r_4	!!	InChI=1S/C5H9O2/c1-4(2)5(6)7-3/h4H,1H2,2-3H3/t4-/m0/s1
C5H9O2r_5	!!	InChI=1S/C5H9O2/c1-4(2)5(6)7-3/h4H,1H2,2-3H3/t4-/m1/s1
C5H9O2r_6	!!	InChI=1S/C5H9O2/c1-4(2)5(6)7-3/h4H,3H2,1-2H3
C5H9O2r_Olef	!!	InChI=1S/C5H9O2/c1-3-4-5(6)7-2/h4,6H,1,3H2,2H3/b5-4+
C5H9O2r_Olef_1	!!	InChI=1S/C5H9O2/c1-3-4-5(6)7-2/h4,6H,1,3H2,2H3/b5-4-
C5H9O2r_Olef_10	!!	InChI=1S/C5H9O2/c1-3-4-5(6)7-2/h3,5-6H,1-2,4H2/t5-/m1/s1
C5H9O2r_Olef_11	!!	InChI=1S/C5H9O2/c1-3-4-5(6)7-2/h3,6H,1,4H2,2H3
C5H9O2r_Olef_12	!!	InChI=1S/C5H9O2/c1-3-4-5(6)7-2/h3,5H,1,4H2,2H3/t5-/m1/s1
C5H9O2r_Olef_13	!!	InChI=1S/C5H9O2/c1-3-4-5(6)7-2/h3-6H,1H2,2H3/t5-/m0/s1
C5H9O2r_Olef_14	!!	InChI=1S/C5H9O2/c1-3-4-5(6)7-2/h3-6H,2H2,1H3/b4-3+/t5-/m0/s1
C5H9O2r_Olef_15	!!	InChI=1S/C5H9O2/c1-3-4-5(6)7-2/h3-6H,2H2,1H3/b4-3-/t5-/m0/s1
C5H9O2r_Olef_16	!!	InChI=1S/C5H9O2/c1-3-4-5(6)7-2/h3-5H,1-2H3/b4-3+/t5-/m0/s1
C5H9O2r_Olef_17	!!	InChI=1S/C5H9O2/c1-3-4-5(6)7-2/h3-5H,1-2H3/b4-3-/t5-/m0/s1
C5H9O2r_Olef_18	!!	InChI=1S/C5H9O2/c1-3-4-5(6)7-2/h3,5-6H,1-2,4H2/t5-/m0/s1
C5H9O2r_Olef_19	!!	InChI=1S/C5H9O2/c1-3-4-5(6)7-2/h3,5H,1,4H2,2H3/t5-/m0/s1
C5H9O2r_Olef_2	!!	InChI=1S/C5H9O2/c1-3-4-5(6)7-2/h4,6H,2-3H2,1H3/b5-4-
C5H9O2r_Olef_20	!!	InChI=1S/C5H9O2/c1-4-5(2,6)7-3/h4,6H,1-2H2,3H3/t5-/m0/s1
C5H9O2r_Olef_21	!!	InChI=1S/C5H9O2/c1-4-5(2,6)7-3/h4,6H,1,3H2,2H3/t5-/m0/s1
C5H9O2r_Olef_22	!!	InChI=1S/C5H9O2/c1-4-5(2,6)7-3/h4H,1H2,2-3H3/t5-/m0/s1
C5H9O2r_Olef_23	!!	InChI=1S/C5H9O2/c1-4-5(2,6)7-3/h4,6H,1-2H2,3H3/t5-/m1/s1
C5H9O2r_Olef_24	!!	InChI=1S/C5H9O2/c1-4-5(2,6)7-3/h4,6H,1,3H2,2H3/t5-/m1/s1
C5H9O2r_Olef_25	!!	InChI=1S/C5H9O2/c1-4-5(2,6)7-3/h4H,1H2,2-3H3/t5-/m1/s1
C5H9O2r_Olef_26	!!	InChI=1S/C5H9O2/c1-4(2)5(6)7-3/h6H,1H2,2-3H3
C5H9O2r_Olef_27	!!	InChI=1S/C5H9O2/c1-4(2)5(6)7-3/h6H,3H2,1-2H3
C5H9O2r_Olef_28	!!	InChI=1S/C5H9O2/c1-4(2)5(6)7-3/h1-3H3
C5H9O2r_Olef_29	!!	InChI=1S/C5H9O2/c1-4(2)5(6)7-3/h5-6H,1-2H2,3H3/t5-/m1/s1
C5H9O2r_Olef_3	!!	InChI=1S/C5H9O2/c1-3-4-5(6)7-2/h4,6H,2-3H2,1H3/b5-4+
C5H9O2r_Olef_30	!!	InChI=1S/C5H9O2/c1-4(2)5(6)7-3/h5-6H,1,3H2,2H3/t5-/m1/s1
C5H9O2r_Olef_31	!!	InChI=1S/C5H9O2/c1-4(2)5(6)7-3/h5H,1H2,2-3H3/t5-/m1/s1
C5H9O2r_Olef_32	!!	InChI=1S/C5H9O2/c1-4(2)5(6)7-3/h5-6H,1-2H2,3H3/t5-/m0/s1
C5H9O2r_Olef_33	!!	InChI=1S/C5H9O2/c1-4(2)5(6)7-3/h5-6H,1,3H2,2H3/t5-/m0/s1
C5H9O2r_Olef_34	!!	InChI=1S/C5H9O2/c1-4(2)5(6)7-3/h5H,1H2,2-3H3/t5-/m0/s1
C5H9O2r_Olef_35	!!	InChI=1S/C5H9O2/c1-3-4-5(6)7-2/h6H,3H2,1-2H3
C5H9O2r_Olef_36	!!	InChI=1S/C5H9O2/c1-4-5(2,6)7-3/h6H,1H2,2-3H3/t5-/m0/s1
C5H9O2r_Olef_37	!!	InChI=1S/C5H9O2/c1-4-5(2,6)7-3/h6H,1H2,2-3H3/t5-/m1/s1
C5H9O2r_Olef_4	!!	InChI=1S/C5H9O2/c1-3-4-5(6)7-2/h3-4,6H,1-2H3
C5H9O2r_Olef_5	!!	InChI=1S/C5H9O2/c1-3-4-5(6)7-2/h3-6H,1H2,2H3/t5-/m1/s1
C5H9O2r_Olef_6	!!	InChI=1S/C5H9O2/c1-3-4-5(6)7-2/h3-6H,2H2,1H3/b4-3+/t5-/m1/s1
C5H9O2r_Olef_7	!!	InChI=1S/C5H9O2/c1-3-4-5(6)7-2/h3-6H,2H2,1H3/b4-3-/t5-/m1/s1
C5H9O2r_Olef_8	!!	InChI=1S/C5H9O2/c1-3-4-5(6)7-2/h3-5H,1-2H3/b4-3-/t5-/m1/s1
C5H9O2r_Olef_9	!!	InChI=1S/C5H9O2/c1-3-4-5(6)7-2/h3-5H,1-2H3/b4-3+/t5-/m1/s1
C5H9Or	!!	InChI=1S/C5H9O/c1-5(2)3-4-6/h3-5H,1-2H3
C5H9Or_1	!!	InChI=1S/C5H9O/c1-3-5(2)4-6/h3-5H,1-2H3/t5-/m0/s1
C5H9Or_10	!!	InChI=1S/C5H9O/c1-4(2)5(3)6/h4H,1H2,2-3H3/t4-/m1/s1
C5H9Or_11	!!	InChI=1S/C5H9O/c1-4(2)5(3)6/h1-3H3
C5H9Or_12	!!	InChI=1S/C5H9O/c1-5(2,3)4-6/h1-3H3
C5H9Or_13	!!	InChI=1S/C5H9O/c1-3-5(2)4-6/h4H,3H2,1-2H3
C5H9Or_14	!!	InChI=1S/C5H9O/c1-5(2,3)4-6/h4H,1H2,2-3H3
C5H9Or_15	!!	InChI=1S/C5H9O/c1-3-5(2)4-6/h4-5H,2-3H2,1H3/t5-/m1/s1
C5H9Or_16	!!	InChI=1S/C5H9O/c1-3-5(2)4-6/h4-5H,2-3H2,1H3/t5-/m0/s1
C5H9Or_17	!!	InChI=1S/C5H9O/c1-3-4-5(2)6/h3H,4H2,1-2H3
C5H9Or_18	!!	InChI=1S/C5H9O/c1-3-4-5(2)6/h1,3-4H2,2H3
C5H9Or_19	!!	InChI=1S/C5H9O/c1-5(2)3-4-6/h4H,3H2,1-2H3
C5H9Or_2	!!	InChI=1S/C5H9O/c1-3-5(2)4-6/h3-5H,1-2H3/t5-/m1/s1
C5H9Or_20	!!	InChI=1S/C5H9O/c1-2-3-4-5-6/h4-5H,2-3H2,1H3
C5H9Or_21	!!	InChI=1S/C5H9O/c1-2-3-4-5-6/h2,5H,3-4H2,1H3
C5H9Or_22	!!	InChI=1S/C5H9O/c1-2-3-4-5-6/h5H,1-4H2
C5H9Or_23	!!	InChI=1S/C5H9O/c1-3-5(2)4-6/h4-5H,1,3H2,2H3/t5-/m1/s1
C5H9Or_24	!!	InChI=1S/C5H9O/c1-3-5(2)4-6/h4-5H,1,3H2,2H3/t5-/m0/s1
C5H9Or_25	!!	InChI=1S/C5H9O/c1-3-5(6)4-2/h1,3-4H2,2H3
C5H9Or_3	!!	InChI=1S/C5H9O/c1-2-3-4-5-6/h3,5H,2,4H2,1H3
C5H9Or_4	!!	InChI=1S/C5H9O/c1-5(2)3-4-6/h4-5H,1,3H2,2H3/t5-/m0/s1
C5H9Or_5	!!	InChI=1S/C5H9O/c1-5(2)3-4-6/h4-5H,1,3H2,2H3/t5-/m1/s1
C5H9Or_6	!!	InChI=1S/C5H9O/c1-3-5(2)4-6/h5H,3H2,1-2H3/t5-/m1/s1
C5H9Or_7	!!	InChI=1S/C5H9O/c1-3-5(2)4-6/h5H,3H2,1-2H3/t5-/m0/s1
C5H9Or_8	!!	InChI=1S/C5H9O/c1-3-4-5(2)6/h4H,3H2,1-2H3
C5H9Or_9	!!	InChI=1S/C5H9O/c1-4(2)5(3)6/h4H,1H2,2-3H3/t4-/m0/s1
C5H9Or_Olef	!!	InChI=1S/C5H9O/c1-4-5(2,3)6/h4,6H,1-2H2,3H3/t5-/m0/s1
C5H9Or_Olef_1	!!	InChI=1S/C5H9O/c1-4-5(2,3)6/h4,6H,1-2H2,3H3/t5-/m1/s1
C5H9Or_Olef_10	!!	InChI=1S/C5H9O/c1-3-5(6)4-2/h3-6H,1H2,2H3/t5-/m1/s1
C5H9Or_Olef_11	!!	InChI=1S/C5H9O/c1-3-5(6)4-2/h3-6H,1H2,2H3/t5-/m0/s1
C5H9Or_Olef_12	!!	InChI=1S/C5H9O/c1-4(2)5(3)6/h6H,1H2,2-3H3
C5H9Or_Olef_13	!!	InChI=1S/C5H9O/c1-4(2)5(3)6/h6H,3H2,1-2H3
C5H9Or_Olef_14	!!	InChI=1S/C5H9O/c1-4(2)5(3)6/h5-6H,1,3H2,2H3/t5-/m0/s1
C5H9Or_Olef_15	!!	InChI=1S/C5H9O/c1-4(2)5(3)6/h5-6H,1,3H2,2H3/t5-/m1/s1
C5H9Or_Olef_16	!!	InChI=1S/C5H9O/c1-3-4-5(2)6/h6H,3H2,1-2H3
C5H9Or_Olef_17	!!	InChI=1S/C5H9O/c1-4-5(2,3)6/h6H,1H2,2-3H3
C5H9Or_Olef_18	!!	InChI=1S/C5H9O/c1-4(2)5(3)6/h5-6H,1-2H2,3H3/t5-/m1/s1
C5H9Or_Olef_19	!!	InChI=1S/C5H9O/c1-4(2)5(3)6/h5H,1H2,2-3H3/t5-/m1/s1
C5H9Or_Olef_2	!!	InChI=1S/C5H9O/c1-4-5(2,3)6/h4H,1H2,2-3H3
C5H9Or_Olef_20	!!	InChI=1S/C5H9O/c1-4(2)5(3)6/h5-6H,1-2H2,3H3/t5-/m0/s1
C5H9Or_Olef_21	!!	InChI=1S/C5H9O/c1-4(2)5(3)6/h5H,1H2,2-3H3/t5-/m0/s1
C5H9Or_Olef_22	!!	InChI=1S/C5H9O/c1-3-4-5(2)6/h3-6H,1H2,2H3/t5-/m0/s1
C5H9Or_Olef_23	!!	InChI=1S/C5H9O/c1-3-4-5(2)6/h3-6H,2H2,1H3/b4-3+/t5-/m0/s1
C5H9Or_Olef_24	!!	InChI=1S/C5H9O/c1-3-4-5(2)6/h3-6H,2H2,1H3/b4-3-/t5-/m0/s1
C5H9Or_Olef_25	!!	InChI=1S/C5H9O/c1-3-4-5(2)6/h3-4,6H,1-2H3
C5H9Or_Olef_26	!!	InChI=1S/C5H9O/c1-3-4-5(2)6/h3-5H,1-2H3/b4-3-/t5-/m0/s1
C5H9Or_Olef_27	!!	InChI=1S/C5H9O/c1-3-4-5(2)6/h3-5H,1-2H3/b4-3+/t5-/m0/s1
C5H9Or_Olef_28	!!	InChI=1S/C5H9O/c1-3-4-5(2)6/h3,5-6H,1-2,4H2/t5-/m0/s1
C5H9Or_Olef_29	!!	InChI=1S/C5H9O/c1-3-4-5(2)6/h3,6H,1,4H2,2H3
C5H9Or_Olef_3	!!	InChI=1S/C5H9O/c1-3-4-5(2)6/h4,6H,2-3H2,1H3
C5H9Or_Olef_30	!!	InChI=1S/C5H9O/c1-3-4-5(2)6/h3,5H,1,4H2,2H3/t5-/m0/s1
C5H9Or_Olef_31	!!	InChI=1S/C5H9O/c1-3-4-5(2)6/h4,6H,1,3H2,2H3/b5-4+
C5H9Or_Olef_32	!!	InChI=1S/C5H9O/c1-3-4-5(2)6/h4,6H,1,3H2,2H3/b5-4-
C5H9Or_Olef_33	!!	InChI=1S/C5H9O/c1-3-4-5(2)6/h3-6H,1H2,2H3/t5-/m1/s1
C5H9Or_Olef_34	!!	InChI=1S/C5H9O/c1-2-3-4-5-6/h3-6H,2H2,1H3
C5H9Or_Olef_35	!!	InChI=1S/C5H9O/c1-5(2)3-4-6/h3-6H,1H2,2H3/b4-3-/t5-/m0/s1
C5H9Or_Olef_36	!!	InChI=1S/C5H9O/c1-5(2)3-4-6/h3-6H,1H2,2H3/b4-3+/t5-/m0/s1
C5H9Or_Olef_37	!!	InChI=1S/C5H9O/c1-5(2)3-4-6/h3-6H,1H2,2H3/b4-3-/t5-/m1/s1
C5H9Or_Olef_38	!!	InChI=1S/C5H9O/c1-5(2)3-4-6/h3-6H,1H2,2H3/b4-3+/t5-/m1/s1
C5H9Or_Olef_39	!!	InChI=1S/C5H9O/c1-3-5(2)4-6/h3-6H,1H2,2H3/t5-/m1/s1
C5H9Or_Olef_4	!!	InChI=1S/C5H9O/c1-4(2)5(3)6/h4,6H,1,3H2,2H3/t4-/m1/s1
C5H9Or_Olef_40	!!	InChI=1S/C5H9O/c1-3-5(2)4-6/h3-6H,1H2,2H3/t5-/m0/s1
C5H9Or_Olef_41	!!	InChI=1S/C5H9O/c1-3-5(2)4-6/h3-4,6H,1-2H3
C5H9Or_Olef_42	!!	InChI=1S/C5H9O/c1-3-5(2)4-6/h4,6H,1,3H2,2H3/b5-4+
C5H9Or_Olef_43	!!	InChI=1S/C5H9O/c1-3-5(2)4-6/h4,6H,1,3H2,2H3/b5-4-
C5H9Or_Olef_44	!!	InChI=1S/C5H9O/c1-3-5(2)4-6/h3,6H,1,4H2,2H3
C5H9Or_Olef_45	!!	InChI=1S/C5H9O/c1-3-5(2)4-6/h3,6H,2,4H2,1H3
C5H9Or_Olef_46	!!	InChI=1S/C5H9O/c1-3-5(2)4-6/h6H,1-4H2
C5H9Or_Olef_47	!!	InChI=1S/C5H9O/c1-3-5(2)4-6/h3,5-6H,1-2,4H2/t5-/m0/s1
C5H9Or_Olef_48	!!	InChI=1S/C5H9O/c1-3-5(2)4-6/h3,5-6H,1-2,4H2/t5-/m1/s1
C5H9Or_Olef_49	!!	InChI=1S/C5H9O/c1-3-5(2)4-6/h4,6H,2-3H2,1H3
C5H9Or_Olef_5	!!	InChI=1S/C5H9O/c1-4(2)5(3)6/h4,6H,1,3H2,2H3/t4-/m0/s1
C5H9Or_Olef_50	!!	InChI=1S/C5H9O/c1-3-5(2)4-6/h3H,4H2,1-2H3/b5-3-
C5H9Or_Olef_51	!!	InChI=1S/C5H9O/c1-3-5(2)4-6/h3H,4H2,1-2H3/b5-3+
C5H9Or_Olef_52	!!	InChI=1S/C5H9O/c1-5(2)3-4-6/h3,6H,1,4H2,2H3
C5H9Or_Olef_53	!!	InChI=1S/C5H9O/c1-5(2)3-4-6/h3-4,6H,1-2H3
C5H9Or_Olef_54	!!	InChI=1S/C5H9O/c1-5(2)3-4-6/h3H,4H2,1-2H3
C5H9Or_Olef_55	!!	InChI=1S/C5H9O/c1-5(2)3-4-6/h6H,1-4H2
C5H9Or_Olef_56	!!	InChI=1S/C5H9O/c1-5(2)3-4-6/h4,6H,1,3H2,2H3
C5H9Or_Olef_57	!!	InChI=1S/C5H9O/c1-5(2)3-4-6/h1,3-4H2,2H3
C5H9Or_Olef_58	!!	InChI=1S/C5H9O/c1-2-3-4-5-6/h3-4,6H,1-2,5H2/b4-3+
C5H9Or_Olef_59	!!	InChI=1S/C5H9O/c1-2-3-4-5-6/h3-4,6H,1-2,5H2/b4-3-
C5H9Or_Olef_6	!!	InChI=1S/C5H9O/c1-3-5(6)4-2/h3,6H,1,4H2,2H3
C5H9Or_Olef_60	!!	InChI=1S/C5H9O/c1-2-3-4-5-6/h2-4,6H,5H2,1H3
C5H9Or_Olef_61	!!	InChI=1S/C5H9O/c1-2-3-4-5-6/h3-4H,2,5H2,1H3/b4-3+
C5H9Or_Olef_62	!!	InChI=1S/C5H9O/c1-2-3-4-5-6/h3-4H,2,5H2,1H3/b4-3-
C5H9Or_Olef_63	!!	InChI=1S/C5H9O/c1-2-3-4-5-6/h4-6H,1-3H2/b5-4-
C5H9Or_Olef_64	!!	InChI=1S/C5H9O/c1-2-3-4-5-6/h4-6H,1-3H2/b5-4+
C5H9Or_Olef_65	!!	InChI=1S/C5H9O/c1-2-3-4-5-6/h2,4-6H,3H2,1H3/b5-4-
C5H9Or_Olef_66	!!	InChI=1S/C5H9O/c1-2-3-4-5-6/h2,4-6H,3H2,1H3/b5-4+
C5H9Or_Olef_67	!!	InChI=1S/C5H9O/c1-2-3-4-5-6/h2-3,5-6H,4H2,1H3/b3-2+
C5H9Or_Olef_68	!!	InChI=1S/C5H9O/c1-2-3-4-5-6/h2-3,5-6H,4H2,1H3/b3-2-
C5H9Or_Olef_69	!!	InChI=1S/C5H9O/c1-2-3-4-5-6/h2,5-6H,1,3-4H2
C5H9Or_Olef_7	!!	InChI=1S/C5H9O/c1-3-5(6)4-2/h3-4,6H,1-2H3
C5H9Or_Olef_70	!!	InChI=1S/C5H9O/c1-2-3-4-5-6/h2,4,6H,1,3,5H2
C5H9Or_Olef_71	!!	InChI=1S/C5H9O/c1-2-3-4-5-6/h2-3,6H,1,4-5H2
C5H9Or_Olef_72	!!	InChI=1S/C5H9O/c1-2-3-4-5-6/h2-3H,4-5H2,1H3/b3-2-
C5H9Or_Olef_73	!!	InChI=1S/C5H9O/c1-2-3-4-5-6/h2-3H,4-5H2,1H3/b3-2+
C5H9Or_Olef_74	!!	InChI=1S/C5H9O/c1-2-3-4-5-6/h2H,1,3-5H2
C5H9Or_Olef_75	!!	InChI=1S/C5H9O/c1-2-3-4-5-6/h4,6H,2,5H2,1H3
C5H9Or_Olef_76	!!	InChI=1S/C5H9O/c1-3-5(2)4-6/h5-6H,1,4H2,2H3/t5-/m0/s1
C5H9Or_Olef_77	!!	InChI=1S/C5H9O/c1-3-5(2)4-6/h5-6H,1,4H2,2H3/t5-/m1/s1
C5H9Or_Olef_78	!!	InChI=1S/C5H9O/c1-3-5(2)4-6/h3,5H,1,4H2,2H3/t5-/m0/s1
C5H9Or_Olef_79	!!	InChI=1S/C5H9O/c1-3-5(2)4-6/h3,5H,1,4H2,2H3/t5-/m1/s1
C5H9Or_Olef_8	!!	InChI=1S/C5H9O/c1-3-5(6)4-2/h4,6H,1,3H2,2H3/b5-4+
C5H9Or_Olef_80	!!	InChI=1S/C5H9O/c1-3-5(2)4-6/h2-4H2,1H3
C5H9Or_Olef_81	!!	InChI=1S/C5H9O/c1-5(2)3-4-6/h4-6H,1-2H3
C5H9Or_Olef_82	!!	InChI=1S/C5H9O/c1-3-4-5(2)6/h3,5-6H,1-2H3/t5-/m1/s1
C5H9Or_Olef_83	!!	InChI=1S/C5H9O/c1-3-4-5(2)6/h3,5-6H,1-2H3/t5-/m0/s1
C5H9Or_Olef_84	!!	InChI=1S/C5H9O/c1-3-4-5(2)6/h3,6H,2,4H2,1H3
C5H9Or_Olef_85	!!	InChI=1S/C5H9O/c1-3-4-5(2)6/h6H,1-4H2
C5H9Or_Olef_86	!!	InChI=1S/C5H9O/c1-3-4-5(2)6/h3,5-6H,1-2,4H2/t5-/m1/s1
C5H9Or_Olef_87	!!	InChI=1S/C5H9O/c1-3-4-5(2)6/h3-6H,2H2,1H3/b4-3-/t5-/m1/s1
C5H9Or_Olef_88	!!	InChI=1S/C5H9O/c1-3-4-5(2)6/h3-6H,2H2,1H3/b4-3+/t5-/m1/s1
C5H9Or_Olef_89	!!	InChI=1S/C5H9O/c1-3-4-5(2)6/h2-4H2,1H3
C5H9Or_Olef_9	!!	InChI=1S/C5H9O/c1-3-5(6)4-2/h4,6H,1,3H2,2H3/b5-4-
C5H9Or_Olef_90	!!	InChI=1S/C5H9O/c1-3-4-5(2)6/h3-5H,1-2H3/b4-3+/t5-/m1/s1
C5H9Or_Olef_91	!!	InChI=1S/C5H9O/c1-3-4-5(2)6/h3-5H,1-2H3/b4-3-/t5-/m1/s1
C5H9Or_Olef_92	!!	InChI=1S/C5H9O/c1-3-4-5(2)6/h3,5H,1,4H2,2H3/t5-/m1/s1
C5H9Or_Olef_93	!!	InChI=1S/C5H9O/c1-3-5(6)4-2/h3,5-6H,1-2,4H2/t5-/m1/s1
C5H9Or_Olef_94	!!	InChI=1S/C5H9O/c1-3-5(6)4-2/h3,5-6H,1-2,4H2/t5-/m0/s1
C5H9Or_Olef_95	!!	InChI=1S/C5H9O/c1-4(2)5(3)6/h4H,3H2,1-2H3
C5H9Or_Olef_96	!!	InChI=1S/C5H9O/c1-3-5(6)4-2/h3H,4H2,1-2H3
C5H9Or_Olef_97	!!	InChI=1S/C5H9O/c1-3-5(6)4-2/h3,5H,1,4H2,2H3/t5-/m0/s1
C5H9Or_Olef_98	!!	InChI=1S/C5H9O/c1-3-5(6)4-2/h3,5H,1,4H2,2H3/t5-/m1/s1
C5H9r_Olef	!!	InChI=1S/C5H9/c1-3-5-4-2/h3,5H,1,4H2,2H3
C5H9r_Olef_1	!!	InChI=1S/C5H9/c1-4-5(2)3/h4-5H,1-2H2,3H3/t5-/m0/s1
C5H9r_Olef_10	!!	InChI=1S/C5H9/c1-3-5-4-2/h4-5H,1,3H2,2H3/b5-4-
C5H9r_Olef_11	!!	InChI=1S/C5H9/c1-3-5-4-2/h3-5H,1-2H3
C5H9r_Olef_12	!!	InChI=1S/C5H9/c1-3-5-4-2/h3H,1-2,4-5H2
C5H9r_Olef_13	!!	InChI=1S/C5H9/c1-3-5-4-2/h3-4H,1,5H2,2H3
C5H9r_Olef_2	!!	InChI=1S/C5H9/c1-4-5(2)3/h4-5H,1-2H2,3H3/t5-/m1/s1
C5H9r_Olef_3	!!	InChI=1S/C5H9/c1-4-5(2)3/h1-2,4H2,3H3
C5H9r_Olef_4	!!	InChI=1S/C5H9/c1-4-5(2)3/h2-4H2,1H3
C5H9r_Olef_5	!!	InChI=1S/C5H9/c1-4-5(2)3/h4H,2H2,1,3H3
C5H9r_Olef_6	!!	InChI=1S/C5H9/c1-4-5(2)3/h4H,1H2,2-3H3
C5H9r_Olef_7	!!	InChI=1S/C5H9/c1-3-5-4-2/h3H,4H2,1-2H3
C5H9r_Olef_8	!!	InChI=1S/C5H9/c1-4-5(2)3/h5H,1H2,2-3H3
C5H9r_Olef_9	!!	InChI=1S/C5H9/c1-3-5-4-2/h4-5H,1,3H2,2H3/b5-4+
C6H11O2r	!!	InChI=1S/C6H11O2/c1-5(2)4-6(7)8-3/h4-5H,1-3H3
C6H11O2r_1	!!	InChI=1S/C6H11O2/c1-4-5(2)6(7)8-3/h4-5H,1-3H3/t5-/m1/s1
C6H11O2r_2	!!	InChI=1S/C6H11O2/c1-4-5(2)6(7)8-3/h4-5H,1-3H3/t5-/m0/s1
C6H11O2r_3	!!	InChI=1S/C6H11O2/c1-3-4-5-6(7)8-2/h4H,3,5H2,1-2H3
C6H11O2r_4	!!	InChI=1S/C6H11O2/c1-5(2)4-6(7)8-3/h5H,1,4H2,2-3H3/t5-/m0/s1
C6H11O2r_5	!!	InChI=1S/C6H11O2/c1-5(2)4-6(7)8-3/h5H,1,4H2,2-3H3/t5-/m1/s1
C*CCCC*C    !!  InChI=1S/C6H10/c1-3-5-6-4-2/h3-4H,1-2,5-6H2
C*CCC.C*C   !!  InChI=1S/C6H9/c1-3-5-6-4-2/h3-5H,1-2,6H2
C*CC*CC.C   !!  InChI=1S/C6H9/c1-3-5-6-4-2/h3-6H,1H2,2H3
C6H9r_cycl_2 !! InChI=1S/C6H9/c1-6-4-2-3-5-6/h2-4,6H,5H2,1H3
CPD         !!  InChI=1S/C5H6/c1-2-4-5-3-1/h1-4H,5H2
CPDyl       !!  InChI=1S/C5H5/c1-2-4-5-3-1/h1-5H
MCPD        !!  InChI=1S/C6H8/c1-6-4-2-3-5-6/h2-6H,1H3
MCPDyl      !!  InChI=1S/C6H7/c1-6-4-2-3-5-6/h2-6H,1H2
C6H7r_bicycl !! InChI=1S/C6H7/c1-2-5-4-6(5)3-1/h1-3,5-6H,4H2
C6H7r_cycl  !!  InChI=1S/C6H7/c1-2-4-6-5-3-1/h1-5H,6H2
BENZENE        !! InChI=1S/C6H6/c1-2-4-6-5-3-1/h1-6H
C6H9r_cycl     !!  InChI=1S/C6H9/c1-2-4-6-5-3-1/h1-2,5H,3-4,6H2
CHD13       !!  InChI=1S/C6H8/c1-2-4-6-5-3-1/h1-4H,5-6H2
ME.CY13PD   !! InChI=1S/C6H7/c1-6-4-2-3-5-6/h2-4H,1,5H2
prod_9(66)  !!InChI=1S/C6H8/c1-6-4-2-3-5-6/h2-4H,5H2,1H3
END

THERMO ALL
300.0 1000.0 5000.0
OH                      H 1  O 1            G   2.0E+02   6.0E+03 1.0E+03      1
 2.83853033E+00 1.10741289E-03-2.94000209E-07 4.20698729E-11-2.42289890E-15    2
 3.69780808E+03 5.84494652E+00 2.83853033E+00 1.10741289E-03-2.94000209E-07    3
 4.20698729E-11-2.42289890E-15 3.69780808E+03 5.84494652E+00                   4


HO2                     H 1  O 2            G   2.0E+02   5.0E+03 1.0E+03      1
 4.17228741E+00 1.88117627E-03-3.46277286E-07 1.94657549E-11 1.76256905E-16    2
 3.10206839E+01 2.95767672E+00 4.17228741E+00 1.88117627E-03-3.46277286E-07    3
 1.94657549E-11 1.76256905E-16 3.10206839E+01 2.95767672E+00                   4


HCOH                    H 2  O 1  C 1       G   3.0E+02   5.0E+03 1.4E+03      1
 9.18749272E+00 1.52011152E-03-6.27603516E-07 1.09727989E-10-6.89655128E-15    2
 7.81364593E+03-2.73434214E+01 9.18749272E+00 1.52011152E-03-6.27603516E-07    3
 1.09727989E-10-6.89655128E-15 7.81364593E+03-2.73434214E+01                   4


HOCH2O2H                H 4  O 3  C 1       G   3.0E+02   5.0E+03 1.4E+03      1
 1.16303827E+01 7.15133688E-03-2.39035030E-06 3.65772791E-10-2.10199524E-14    2
-4.31079242E+04-3.24276725E+01 1.16303827E+01 7.15133688E-03-2.39035030E-06    3
 3.65772791E-10-2.10199524E-14-4.31079242E+04-3.24276725E+01                   4


CH3O2                   H 3  O 2  C 1       G   3.0E+02   5.0E+03 1.0E+03      1
 4.80390863E+00 9.95844638E-03-3.85301026E-06 6.84740497E-10-4.58402955E-14    2
-7.47135460E+02 1.45281400E+00 4.80390863E+00 9.95844638E-03-3.85301026E-06    3
 6.84740497E-10-4.58402955E-14-7.47135460E+02 1.45281400E+00                   4


CH2(S)                  H 2  C 1            G   2.0E+02   6.0E+03 1.0E+03      1
 3.13501686E+00 2.89593926E-03-8.16668090E-07 1.13572697E-10-6.36262835E-15    2
 5.05040504E+04 4.06030621E+00 3.13501686E+00 2.89593926E-03-8.16668090E-07    3
 1.13572697E-10-6.36262835E-15 5.05040504E+04 4.06030621E+00                   4


C2H2                    H 2  C 2            G   2.0E+02   6.0E+03 1.0E+03      1
 4.65878489E+00 4.88396667E-03-1.60828888E-06 2.46974544E-10-1.38605959E-14    2
 2.57594042E+04-3.99838194E+00 4.65878489E+00 4.88396667E-03-1.60828888E-06    3
 2.46974544E-10-1.38605959E-14 2.57594042E+04-3.99838194E+00                   4


HO2CH2CO                H 3  O 3  C 2       G   3.0E+02   5.0E+03 1.4E+03      1
 1.04146322E+01 1.12680116E-02-5.17494839E-06 1.00333285E-09-6.68165911E-14    2
-1.40955672E+04-2.27894400E+01 1.04146322E+01 1.12680116E-02-5.17494839E-06    3
 1.00333285E-09-6.68165911E-14-1.40955672E+04-2.27894400E+01                   4


CH3CO3H                 H 4  O 3  C 2       G   3.0E+02   5.0E+03 1.4E+03      1
 1.25060485E+01 9.47789695E-03-3.30402246E-06 5.19630793E-10-3.04233568E-14    2
-4.59856703E+04-3.79195947E+01 1.25060485E+01 9.47789695E-03-3.30402246E-06    3
 5.19630793E-10-3.04233568E-14-4.59856703E+04-3.79195947E+01                   4


C2H5O                   H 5  O 1  C 2       G   2.0E+02   6.0E+03 1.0E+03      1
 6.68899820E+00 1.31256760E-02-4.70388400E-06 7.58585520E-10-4.54133060E-14    2
-4.74578320E+03-9.69837550E+00 6.68899820E+00 1.31256760E-02-4.70388400E-06    3
 7.58585520E-10-4.54133060E-14-4.74578320E+03-9.69837550E+00                   4


C2H5O2H                 H 6  O 2  C 2       G   3.0E+02   5.0E+03 1.4E+03      1
 1.12305737E+01 1.20482120E-02-3.96730201E-06 6.00754632E-10-3.42657803E-14    2
-2.47977531E+04-3.25607232E+01 1.12305737E+01 1.20482120E-02-3.96730201E-06    3
 6.00754632E-10-3.42657803E-14-2.47977531E+04-3.25607232E+01                   4


C2H3O1-2                H 3  O 1  C 2       G   2.0E+02   6.0E+03 1.0E+03      1
 5.60158035E+00 9.17613962E-03-3.28028902E-06 5.27903888E-10-3.15362241E-14    2
 1.71446252E+04-5.47228512E+00 5.60158035E+00 9.17613962E-03-3.28028902E-06    3
 5.27903888E-10-3.15362241E-14 1.71446252E+04-5.47228512E+00                   4


C3KET21                 H 6  O 3  C 3       G   3.0E+02   5.0E+03 1.4E+03      1
 1.56377776E+01 1.44059342E-02-5.08808082E-06 8.07076119E-10-4.75295650E-14    2
-4.30657975E+04-5.13105869E+01 1.56377776E+01 1.44059342E-02-5.08808082E-06    3
 8.07076119E-10-4.75295650E-14-4.30657975E+04-5.13105869E+01                   4


CH2OCH2O2H              H 5  O 3  C 2       G   3.0E+02   5.0E+03 1.4E+03      1
 1.51031233E+01 9.18263324E-03-3.15895361E-06 4.92789411E-10-2.87001298E-14    2
-1.96611854E+04-4.85172618E+01 1.51031233E+01 9.18263324E-03-3.15895361E-06    3
 4.92789411E-10-2.87001298E-14-1.96611854E+04-4.85172618E+01                   4


HO2CH2OCHO              H 4  O 4  C 2       G   3.0E+02   5.0E+03 1.4E+03      1
 1.78528337E+01 7.54042388E-03-2.74895624E-06 4.45343367E-10-2.66154007E-14    2
-6.41380252E+04-6.47357373E+01 1.78528337E+01 7.54042388E-03-2.74895624E-06    3
 4.45343367E-10-2.66154007E-14-6.41380252E+04-6.47357373E+01                   4


C3H3                    H 3  C 3            G   2.0E+02   6.0E+03 1.0E+03      1
 7.14221719E+00 7.61902211E-03-2.67460030E-06 4.24914904E-10-2.51475443E-14    2
 3.95709594E+04-1.25848690E+01 7.14221719E+00 7.61902211E-03-2.67460030E-06    3
 4.24914904E-10-2.51475443E-14 3.95709594E+04-1.25848690E+01                   4


C3H6OOH2-1              H 7  O 2  C 3       G   3.0E+02   5.0E+03 1.4E+03      1
 1.42163221E+01 1.43382450E-02-4.78004477E-06 7.29133134E-10-4.17761973E-14    2
-5.67381620E+03-4.35770997E+01 1.42163221E+01 1.43382450E-02-4.78004477E-06    3
 7.29133134E-10-4.17761973E-14-5.67381620E+03-4.35770997E+01                   4


C3H6OOH2-2              H 7  O 2  C 3       G   3.0E+02   5.0E+03 1.4E+03      1
 1.42163221E+01 1.43382450E-02-4.78004477E-06 7.29133134E-10-4.17761973E-14    2
-5.67381620E+03-4.35770997E+01 1.42163221E+01 1.43382450E-02-4.78004477E-06    3
 7.29133134E-10-4.17761973E-14-5.67381620E+03-4.35770997E+01                   4


IC3H7O2                 H 7  O 2  C 3       G   3.0E+02   5.0E+03 1.4E+03      1
 1.32493493E+01 1.64082190E-02-5.67432062E-06 8.87336340E-10-5.17361535E-14    2
-1.44109855E+04-4.29066213E+01 1.32493493E+01 1.64082190E-02-5.67432062E-06    3
 8.87336340E-10-5.17361535E-14-1.44109855E+04-4.29066213E+01                   4


C3H6O1-3                H 6  O 1  C 3       G   2.0E+02   6.0E+03 1.0E+03      1
 6.80716906E+00 1.88824545E-02-6.79082475E-06 1.09713919E-09-6.57154952E-14    2
-1.36547629E+04-1.35382154E+01 6.80716906E+00 1.88824545E-02-6.79082475E-06    3
 1.09713919E-09-6.57154952E-14-1.36547629E+04-1.35382154E+01                   4


C3H52-1,3OOH            H 7  O 4  C 3       G   3.0E+02   5.0E+03 1.4E+03      1
 2.02817964E+01 1.48155431E-02-5.25503386E-06 8.35963453E-10-4.93308915E-14    2
-1.80085066E+04-7.22688262E+01 2.02817964E+01 1.48155431E-02-5.25503386E-06    3
 8.35963453E-10-4.93308915E-14-1.80085066E+04-7.22688262E+01                   4


AC3H5OOH                H 6  O 2  C 3       G   3.0E+02   5.0E+03 1.4E+03      1
 1.36837693E+01 1.33968049E-02-4.61533631E-06 7.19988958E-10-4.19109988E-14    2
-1.33165248E+04-4.31904193E+01 1.36837693E+01 1.33968049E-02-4.61533631E-06    3
 7.19988958E-10-4.19109988E-14-1.33165248E+04-4.31904193E+01                   4


OH*                     H 1  O 1            G   3.0E+02   5.0E+03 1.0E+03      1
 2.88273000E+00 1.01397430E-03-2.27687700E-07 2.17468300E-11-5.12630500E-16    2
 5.02650000E+04 5.59571200E+00 2.88273000E+00 1.01397430E-03-2.27687700E-07    3
 2.17468300E-11-5.12630500E-16 5.02650000E+04 5.59571200E+00                   4


H2O2                    H 2  O 2            G   2.0E+02   6.0E+03 1.0E+03      1
 4.57977305E+00 4.05326003E-03-1.29844730E-06 1.98211400E-10-1.13968792E-14    2
-1.80071775E+04 6.64970694E-01 4.57977305E+00 4.05326003E-03-1.29844730E-06    3
 1.98211400E-10-1.13968792E-14-1.80071775E+04 6.64970694E-01                   4


O2CHO                   H 1  O 3  C 1       G   3.0E+02   5.0E+03 1.4E+03      1
 7.24075139E+00 4.63312951E-03-1.63693995E-06 2.59706693E-10-1.52964699E-14    2
-1.87027618E+04-6.49547212E+00 7.24075139E+00 4.63312951E-03-1.63693995E-06    3
 2.59706693E-10-1.52964699E-14-1.87027618E+04-6.49547212E+00                   4


HOCH2O2                 H 3  O 3  C 1       G   3.0E+02   5.0E+03 1.4E+03      1
 9.04545938E+00 7.15223373E-03-2.37005676E-06 3.60083481E-10-2.05750228E-14    2
-2.49414886E+04-1.74210530E+01 9.04545938E+00 7.15223373E-03-2.37005676E-06    3
 3.60083481E-10-2.05750228E-14-2.49414886E+04-1.74210530E+01                   4


C                       C 1                 G   2.0E+02   6.0E+03 1.0E+03      1
 2.60558300E+00-1.95934340E-04 1.06737220E-07-1.64239400E-11 8.18705800E-16    2
 8.54117420E+04 4.19238680E+00 2.60558300E+00-1.95934340E-04 1.06737220E-07    3
-1.64239400E-11 8.18705800E-16 8.54117420E+04 4.19238680E+00                   4


C2H                     H 1  C 2            G   2.0E+02   6.0E+03 1.0E+03      1
 3.66270248E+00 3.82492252E-03-1.36632500E-06 2.13455040E-10-1.23216848E-14    2
 6.71683790E+04 3.92205792E+00 3.66270248E+00 3.82492252E-03-1.36632500E-06    3
 2.13455040E-10-1.23216848E-14 6.71683790E+04 3.92205792E+00                   4


CH3CO3                  H 3  O 3  C 2       G   3.0E+02   5.0E+03 1.4E+03      1
 1.12522498E+01 8.33652672E-03-2.89014530E-06 4.52781734E-10-2.64354456E-14    2
-2.60238584E+04-2.96370457E+01 1.12522498E+01 8.33652672E-03-2.89014530E-06    3
 4.52781734E-10-2.64354456E-14-2.60238584E+04-2.96370457E+01                   4


C2H5O2                  H 5  O 2  C 2       G   2.0E+02   6.0E+03 1.0E+03      1
 8.88872432E+00 1.35833179E-02-4.91116949E-06 7.92343362E-10-4.73525704E-14    2
-7.44107388E+03-1.90789836E+01 8.88872432E+00 1.35833179E-02-4.91116949E-06    3
 7.92343362E-10-4.73525704E-14-7.44107388E+03-1.90789836E+01                   4


CH3COCH3                H 6  O 1  C 3       G   2.0E+02   6.0E+03 1.0E+03      1
 7.29796974E+00 1.75656913E-02-6.31678065E-06 1.02025553E-09-6.10903592E-14    2
-2.95368927E+04-1.27591704E+01 7.29796974E+00 1.75656913E-02-6.31678065E-06    3
 1.02025553E-09-6.10903592E-14-2.95368927E+04-1.27591704E+01                   4


CH3OCH3                 H 6  O 1  C 2       G   3.0E+02   5.0E+03 1.4E+03      1
 7.36358679E+00 1.38910153E-02-4.74083257E-06 7.34874498E-10-4.25867578E-14    2
-2.61148074E+04-1.61332876E+01 7.36358679E+00 1.38910153E-02-4.74083257E-06    3
 7.34874498E-10-4.25867578E-14-2.61148074E+04-1.61332876E+01                   4


CH3OCH2O2H              H 6  O 3  C 2       G   3.0E+02   5.0E+03 1.4E+03      1
 1.46617126E+01 1.20544674E-02-4.13604704E-06 6.43721637E-10-3.74188832E-14    2
-4.18896186E+04-4.81293252E+01 1.46617126E+01 1.20544674E-02-4.13604704E-06    3
 6.43721637E-10-3.74188832E-14-4.18896186E+04-4.81293252E+01                   4


OCH2OCHO                H 3  O 3  C 2       G   3.0E+02   5.0E+03 1.4E+03      1
 1.24378042E+01 7.82259106E-03-2.82874305E-06 4.55808935E-10-2.71391601E-14    2
-4.44526361E+04-3.85337353E+01 1.24378042E+01 7.82259106E-03-2.82874305E-06    3
 4.55808935E-10-2.71391601E-14-4.44526361E+04-3.85337353E+01                   4


C3H6OOH1-2O2            H 7  O 4  C 3       G   3.0E+02   5.0E+03 1.4E+03      1
 1.91759159E+01 1.59857013E-02-5.61306378E-06 8.86880495E-10-5.20877040E-14    2
-2.64412115E+04-6.77512936E+01 1.91759159E+01 1.59857013E-02-5.61306378E-06    3
 8.86880495E-10-5.20877040E-14-2.64412115E+04-6.77512936E+01                   4


NC3H7O2H                H 8  O 2  C 3       G   2.0E+02   6.0E+03 1.0E+03      1
 1.04115631E+01 2.13763889E-02-7.55819870E-06 1.20207180E-09-7.11798090E-14    2
-2.68935445E+04-2.35428789E+01 1.04115631E+01 2.13763889E-02-7.55819870E-06    3
 1.20207180E-09-7.11798090E-14-2.68935445E+04-2.35428789E+01                   4


NC3H7O                  H 7  O 1  C 3       G   2.0E+02   6.0E+03 1.0E+03      1
 8.38041157E+00 1.95206120E-02-6.97374143E-06 1.12144919E-09-6.69467831E-14    2
-8.48625211E+03-1.89916219E+01 8.38041157E+00 1.95206120E-02-6.97374143E-06    3
 1.12144919E-09-6.69467831E-14-8.48625211E+03-1.89916219E+01                   4


C3KET12                 H 6  O 3  C 3       G   3.0E+02   5.0E+03 1.4E+03      1
 1.70756225E+01 1.31013491E-02-4.61949408E-06 7.31991329E-10-4.30788679E-14    2
-4.17008637E+04-5.95778952E+01 1.70756225E+01 1.31013491E-02-4.61949408E-06    3
 7.31991329E-10-4.30788679E-14-4.17008637E+04-5.95778952E+01                   4


C2H3OOH                 H 4  O 2  C 2       G   3.0E+02   5.0E+03 1.4E+03      1
 1.15749951E+01 8.09909174E-03-2.81808668E-06 4.42697954E-10-2.58998042E-14    2
-8.84852664E+03-3.43859117E+01 1.15749951E+01 8.09909174E-03-2.81808668E-06    3
 4.42697954E-10-2.58998042E-14-8.84852664E+03-3.43859117E+01                   4


O                       O 1                 G   2.0E+02   6.0E+03 1.0E+03      1
 2.54363697E+00-2.73162486E-05-4.19029520E-09 4.95481845E-12-4.79553694E-16    2
 2.92260120E+04 4.92229457E+00 2.54363697E+00-2.73162486E-05-4.19029520E-09    3
 4.95481845E-12-4.79553694E-16 2.92260120E+04 4.92229457E+00                   4


H2O                     H 2  O 1            G   2.0E+02   6.0E+03 1.0E+03      1
 2.67703890E+00 2.97318160E-03-7.73768890E-07 9.44335140E-11-4.26899910E-15    2
-2.98858940E+04 6.88255000E+00 2.67703890E+00 2.97318160E-03-7.73768890E-07    3
 9.44335140E-11-4.26899910E-15-2.98858940E+04 6.88255000E+00                   4


AR                      AR 1                G   2.0E+02   6.0E+03 1.0E+03      1
 2.50000000E+00 0.00000000E+00 0.00000000E+00 0.00000000E+00 0.00000000E+00    2
-7.45375000E+02 4.37967491E+00 2.50000000E+00 0.00000000E+00 0.00000000E+00    3
 0.00000000E+00 0.00000000E+00-7.45375000E+02 4.37967491E+00                   4


HOCHO                   H 2  O 2  C 1       G   2.0E+02   6.0E+03 1.0E+03      1
 4.61383160E+00 6.44963640E-03-2.29082510E-06 3.67160470E-10-2.18736750E-14    2
-4.75148500E+04 8.47883830E-01 4.61383160E+00 6.44963640E-03-2.29082510E-06    3
 3.67160470E-10-2.18736750E-14-4.75148500E+04 8.47883830E-01                   4


OCH2O2H                 H 3  O 3  C 1       G   3.0E+02   5.0E+03 1.4E+03      1
 1.15398246E+01 5.34291432E-03-1.81878917E-06 2.81968625E-10-1.63584348E-14    2
-1.68237489E+04-3.20700633E+01 1.15398246E+01 5.34291432E-03-1.81878917E-06    3
 2.81968625E-10-1.63584348E-14-1.68237489E+04-3.20700633E+01                   4


CH                      H 1  C 1            G   2.0E+02   6.0E+03 1.0E+03      1
 2.52093690E+00 1.76536390E-03-4.61476600E-07 5.92896750E-11-3.34745010E-15    2
 7.09467690E+04 7.40518290E+00 2.52093690E+00 1.76536390E-03-4.61476600E-07    3
 5.92896750E-11-3.34745010E-15 7.09467690E+04 7.40518290E+00                   4


C2H4O2H                 H 5  O 2  C 2       G   3.0E+02   5.0E+03 1.4E+03      1
 1.05228954E+01 9.48091381E-03-3.55727763E-06 6.41445994E-10-4.21232247E-14    2
 1.55718322E+03-2.31413632E+01 1.05228954E+01 9.48091381E-03-3.55727763E-06    3
 6.41445994E-10-4.21232247E-14 1.55718322E+03-2.31413632E+01                   4


CH3OCH2                 H 5  O 1  C 2       G   3.0E+02   5.0E+03 1.4E+03      1
 6.73134670E+00 1.18022530E-02-4.00104434E-06 6.17227325E-10-3.56435023E-14    2
-3.34933412E+03-9.40782513E+00 6.73134670E+00 1.18022530E-02-4.00104434E-06    3
 6.17227325E-10-3.56435023E-14-3.34933412E+03-9.40782513E+00                   4


CH3OCH2O                H 5  O 2  C 2       G   3.0E+02   5.0E+03 2.0E+03      1
 8.60261845E+00 1.35772195E-02-4.84661602E-06 7.77766193E-10-4.62633624E-14    2
-2.13762444E+04-1.75775023E+01 8.60261845E+00 1.35772195E-02-4.84661602E-06    3
 7.77766193E-10-4.62633624E-14-2.13762444E+04-1.75775023E+01                   4


HOCH2OCO                H 3  O 3  C 2       G   3.0E+02   5.0E+03 1.6E+03      1
 1.13737391E+01 8.17663898E-03-2.92034021E-06 4.66695616E-10-2.76276823E-14    2
-4.65575743E+04-2.86035265E+01 1.13737391E+01 8.17663898E-03-2.92034021E-06    3
 4.66695616E-10-2.76276823E-14-4.65575743E+04-2.86035265E+01                   4


HE                      HE 1                G   2.0E+02   6.0E+03 1.0E+03      1
 2.50000000E+00 0.00000000E+00 0.00000000E+00 0.00000000E+00 0.00000000E+00    2
-7.45375000E+02 9.28723974E-01 2.50000000E+00 0.00000000E+00 0.00000000E+00    3
 0.00000000E+00 0.00000000E+00-7.45375000E+02 9.28723974E-01                   4


C3H4-P                  H 4  C 3            G   2.0E+02   6.0E+03 1.0E+03      1
 6.02524000E+00 1.13365420E-02-4.02233910E-06 6.43760630E-10-3.82996350E-14    2
 1.96209420E+04-8.60437850E+00 6.02524000E+00 1.13365420E-02-4.02233910E-06    3
 6.43760630E-10-3.82996350E-14 1.96209420E+04-8.60437850E+00                   4


C3H6OOH1-2              H 7  O 2  C 3       G   3.0E+02   5.0E+03 1.4E+03      1
 1.24605763E+01 1.58889526E-02-5.32742106E-06 8.15818791E-10-4.68723250E-14    2
-4.20305196E+03-3.23858947E+01 1.24605763E+01 1.58889526E-02-5.32742106E-06    3
 8.15818791E-10-4.68723250E-14-4.20305196E+03-3.23858947E+01                   4


C3H6OOH1-3O2            H 7  O 4  C 3       G   3.0E+02   5.0E+03 1.4E+03      1
 1.85916698E+01 1.65328553E-02-5.81343626E-06 9.19396939E-10-5.40320702E-14    2
-2.39598698E+04-6.42544402E+01 1.85916698E+01 1.65328553E-02-5.81343626E-06    3
 9.19396939E-10-5.40320702E-14-2.39598698E+04-6.42544402E+01                   4


IC3H7O2H                H 8  O 2  C 3       G   3.0E+02   5.0E+03 1.4E+03      1
 1.57046391E+01 1.65924516E-02-5.77250934E-06 9.06453070E-10-5.30084111E-14    2
-3.23268564E+04-5.71735156E+01 1.57046391E+01 1.65924516E-02-5.77250934E-06    3
 9.06453070E-10-5.30084111E-14-3.23268564E+04-5.71735156E+01                   4


IC3H7O                  H 7  O 1  C 3       G   3.0E+02   5.0E+03 1.4E+03      1
 1.23135031E+01 1.38062606E-02-4.91585531E-06 8.21075632E-10-5.07493001E-14    2
-1.24717023E+04-4.17270532E+01 1.23135031E+01 1.38062606E-02-4.91585531E-06    3
 8.21075632E-10-5.07493001E-14-1.24717023E+04-4.17270532E+01                   4


C3KET13                 H 6  O 3  C 3       G   3.0E+02   5.0E+03 1.4E+03      1
 1.58927479E+01 1.40990923E-02-4.96118851E-06 7.84992198E-10-4.61488928E-14    2
-3.93774829E+04-5.26049341E+01 1.58927479E+01 1.40990923E-02-4.96118851E-06    3
 7.84992198E-10-4.61488928E-14-3.93774829E+04-5.26049341E+01                   4


HOC3H6O2                H 7  O 3  C 3       G   3.0E+02   5.0E+03 1.4E+03      1
 1.42691004E+01 1.71837825E-02-5.83419536E-06 9.00994191E-10-5.20716210E-14    2
-3.14501750E+04-4.15295035E+01 1.42691004E+01 1.71837825E-02-5.83419536E-06    3
 9.00994191E-10-5.20716210E-14-3.14501750E+04-4.15295035E+01                   4


CC3H4                   H 4  C 3            G   3.0E+02   5.0E+03 1.0E+03      1
 6.69999310E+00 1.03573720E-02-3.45511670E-06 5.06529490E-10-2.66822760E-14    2
 3.01990510E+04-1.33787700E+01 6.69999310E+00 1.03573720E-02-3.45511670E-06    3
 5.06529490E-10-2.66822760E-14 3.01990510E+04-1.33787700E+01                   4


O2                      O 2                 G   2.0E+02   6.0E+03 1.0E+03      1
 3.66096065E+00 6.56365811E-04-1.41149627E-07 2.05797935E-11-1.29913436E-15    2
-1.21597718E+03 3.41536279E+00 3.66096065E+00 6.56365811E-04-1.41149627E-07    3
 2.05797935E-11-1.29913436E-15-1.21597718E+03 3.41536279E+00                   4


N2                      N 2                 G   2.0E+02   6.0E+03 1.0E+03      1
 2.95257637E+00 1.39690040E-03-4.92631603E-07 7.86010195E-11-4.60755204E-15    2
-9.23948688E+02 5.87188762E+00 2.95257637E+00 1.39690040E-03-4.92631603E-07    3
 7.86010195E-11-4.60755204E-15-9.23948688E+02 5.87188762E+00                   4


HO2CHO                  H 2  O 3  C 1       G   3.0E+02   5.0E+03 1.4E+03      1
 9.87503878E+00 4.64663708E-03-1.67230522E-06 2.68624413E-10-1.59595232E-14    2
-3.80502496E+04-2.24939155E+01 9.87503878E+00 4.64663708E-03-1.67230522E-06    3
 2.68624413E-10-1.59595232E-14-3.80502496E+04-2.24939155E+01                   4


HOCH2O                  H 3  O 2  C 1       G   3.0E+02   5.0E+03 1.5E+03      1
 6.39521515E+00 7.43673043E-03-2.50422354E-06 3.84879712E-10-2.21778689E-14    2
-2.41108840E+04-6.63865583E+00 6.39521515E+00 7.43673043E-03-2.50422354E-06    3
 3.84879712E-10-2.21778689E-14-2.41108840E+04-6.63865583E+00                   4


CH3O2H                  H 4  O 2  C 1       G   2.0E+02   6.0E+03 1.0E+03      1
 7.76538058E+00 8.61499712E-03-2.98006935E-06 4.68638071E-10-2.75339255E-14    2
-1.82979984E+04-1.43992663E+01 7.76538058E+00 8.61499712E-03-2.98006935E-06    3
 4.68638071E-10-2.75339255E-14-1.82979984E+04-1.43992663E+01                   4


CH2                     H 2  C 1            G   2.0E+02   6.0E+03 1.0E+03      1
 3.14631886E+00 3.03671259E-03-9.96474439E-07 1.50483580E-10-8.57335515E-15    2
 4.60412605E+04 4.72341711E+00 3.14631886E+00 3.03671259E-03-9.96474439E-07    3
 1.50483580E-10-8.57335515E-15 4.60412605E+04 4.72341711E+00                   4


CH*                     H 1  C 1            G   3.0E+02   5.0E+03 1.0E+03      1
 2.19622300E+00 2.34038100E-03-7.05820100E-07 9.00758200E-11-3.85504000E-15    2
 1.04195590E+05 9.17837300E+00 2.19622300E+00 2.34038100E-03-7.05820100E-07    3
 9.00758200E-11-3.85504000E-15 1.04195590E+05 9.17837300E+00                   4


O2CH2CHO                H 3  O 3  C 2       G   3.0E+02   5.0E+03 1.4E+03      1
 1.11807543E+01 9.14479256E-03-3.15089833E-06 4.91944238E-10-2.86639180E-14    2
-1.55790331E+04-2.87892740E+01 1.11807543E+01 9.14479256E-03-3.15089833E-06    3
 4.91944238E-10-2.86639180E-14-1.55790331E+04-2.87892740E+01                   4


HCCOH                   H 2  O 1  C 2       G   2.0E+02   6.0E+03 1.0E+03      1
 6.37509678E+00 5.49429011E-03-1.88136576E-06 2.93803536E-10-1.71771901E-14    2
 8.93277676E+03-8.24498007E+00 6.37509678E+00 5.49429011E-03-1.88136576E-06    3
 2.93803536E-10-1.71771901E-14 8.93277676E+03-8.24498007E+00                   4


O2C2H4OH                H 5  O 3  C 2       G   3.0E+02   5.0E+03 1.4E+03      1
 1.07432659E+01 1.30957787E-02-4.45370088E-06 6.88548738E-10-3.98230113E-14    2
-2.55911274E+04-2.33254953E+01 1.07432659E+01 1.30957787E-02-4.45370088E-06    3
 6.88548738E-10-3.98230113E-14-2.55911274E+04-2.33254953E+01                   4


C2H4O1-2                H 4  O 1  C 2       G   2.0E+02   6.0E+03 1.0E+03      1
 5.48876410E+00 1.20461900E-02-4.33369310E-06 7.00283110E-10-4.19490880E-14    2
-9.18042510E+03-7.07996050E+00 5.48876410E+00 1.20461900E-02-4.33369310E-06    3
 7.00283110E-10-4.19490880E-14-9.18042510E+03-7.07996050E+00                   4


CH3COCH2O2              H 5  O 3  C 3       G   3.0E+02   5.0E+03 1.4E+03      1
 1.27690342E+01 1.42554828E-02-4.92821461E-06 7.70448921E-10-4.49110534E-14    2
-2.34798669E+04-3.27155799E+01 1.27690342E+01 1.42554828E-02-4.92821461E-06    3
 7.70448921E-10-4.49110534E-14-2.34798669E+04-3.27155799E+01                   4


C2H5CHO                 H 6  O 1  C 3       G   2.0E+02   6.0E+03 1.0E+03      1
 7.44085690E+00 1.77301764E-02-6.34081568E-06 1.02040803E-09-6.09461714E-14    2
-2.60055814E+04-1.44195446E+01 7.44085690E+00 1.77301764E-02-6.34081568E-06    3
 1.02040803E-09-6.09461714E-14-2.60055814E+04-1.44195446E+01                   4


CH3OCH2O2               H 5  O 3  C 2       G   3.0E+02   5.0E+03 1.4E+03      1
 1.22024149E+01 1.19225104E-02-4.06624713E-06 6.30079576E-10-3.65065312E-14    2
-2.40327175E+04-3.38665462E+01 1.22024149E+01 1.19225104E-02-4.06624713E-06    3
 6.30079576E-10-3.65065312E-14-2.40327175E+04-3.38665462E+01                   4


O2CH2OCH2O2H            H 5  O 5  C 2       G   3.0E+02   5.0E+03 1.4E+03      1
 1.96207800E+01 9.96131702E-03-3.41480475E-06 5.31364852E-10-3.08902100E-14    2
-3.98679641E+04-6.72721405E+01 1.96207800E+01 9.96131702E-03-3.41480475E-06    3
 5.31364852E-10-3.08902100E-14-3.98679641E+04-6.72721405E+01                   4


C3H6OOH1-3              H 7  O 2  C 3       G   3.0E+02   5.0E+03 1.4E+03      1
 1.46881564E+01 1.49941200E-02-5.24056505E-06 8.25462711E-10-4.83758952E-14    2
-4.77342863E+03-4.77984492E+01 1.46881564E+01 1.49941200E-02-5.24056505E-06    3
 8.25462711E-10-4.83758952E-14-4.77342863E+03-4.77984492E+01                   4


C3H6OOH2-1O2            H 7  O 4  C 3       G   3.0E+02   5.0E+03 1.4E+03      1
 1.91759159E+01 1.59857013E-02-5.61306378E-06 8.86880495E-10-5.20877040E-14    2
-2.64412115E+04-6.77512936E+01 1.91759159E+01 1.59857013E-02-5.61306378E-06    3
 8.86880495E-10-5.20877040E-14-2.64412115E+04-6.77512936E+01                   4


NC3H7O2                 H 7  O 2  C 3       G   2.0E+02   6.0E+03 1.0E+03      1
 9.24489759E+00 2.14800809E-02-7.69335773E-06 1.23945160E-09-7.40911693E-14    2
-9.81187945E+03-2.20401438E+01 9.24489759E+00 2.14800809E-02-7.69335773E-06    3
 1.23945160E-09-7.40911693E-14-9.81187945E+03-2.20401438E+01                   4


C3H6O1-2                H 6  O 1  C 3       G   2.0E+02   6.0E+03 1.0E+03      1
 8.01491079E+00 1.73919953E-02-6.26027968E-06 1.01188256E-09-6.06239111E-14    2
-1.51980838E+04-1.88279964E+01 8.01491079E+00 1.73919953E-02-6.26027968E-06    3
 1.01188256E-09-6.06239111E-14-1.51980838E+04-1.88279964E+01                   4


C3H51-2,3OOH            H 7  O 4  C 3       G   3.0E+02   5.0E+03 1.4E+03      1
 2.12378169E+01 1.39519596E-02-4.94539222E-06 7.86381389E-10-4.63925564E-14    2
-1.92864584E+04-7.69636561E+01 2.12378169E+01 1.39519596E-02-4.94539222E-06    3
 7.86381389E-10-4.63925564E-14-1.92864584E+04-7.69636561E+01                   4


H2CC                    H 2  C 2            G   2.0E+02   6.0E+03 1.0E+03      1
 4.27803400E+00 4.75628040E-03-1.63010090E-06 2.54628060E-10-1.48863790E-14    2
 4.83166880E+04 6.40237010E-01 4.27803400E+00 4.75628040E-03-1.63010090E-06    3
 2.54628060E-10-1.48863790E-14 4.83166880E+04 6.40237010E-01                   4


CH3OCHO                 H 4  O 2  C 2       G   2.0E+02   6.0E+03 1.0E+03      1
 6.33360880E+00 1.34851485E-02-4.84305805E-06 7.81719241E-10-4.67917447E-14    2
-4.68316521E+04-6.91542601E+00 6.33360880E+00 1.34851485E-02-4.84305805E-06    3
 7.81719241E-10-4.67917447E-14-4.68316521E+04-6.91542601E+00                   4


C2H4                    H 4  C 2            G   2.0E+02   6.0E+03 1.0E+03      1
 3.99182724E+00 1.04833908E-02-3.71721342E-06 5.94628366E-10-3.53630386E-14    2
 4.26865851E+03-2.69081762E-01 3.99182724E+00 1.04833908E-02-3.71721342E-06    3
 5.94628366E-10-3.53630386E-14 4.26865851E+03-2.69081762E-01                   4


CH4                     H 4  C 1            G   2.0E+02   6.0E+03 1.0E+03      1
 1.65326226E+00 1.00263099E-02-3.31661238E-06 5.36483138E-10-3.14696758E-14    2
-1.00095936E+04 9.90506283E+00 1.65326226E+00 1.00263099E-02-3.31661238E-06    3
 5.36483138E-10-3.14696758E-14-1.00095936E+04 9.90506283E+00                   4


IC3H7                   H 7  C 3            G   2.0E+02   6.0E+03 1.0E+03      1
 5.30597255E+00 1.89854588E-02-6.74315384E-06 1.07993730E-09-6.42785036E-14    2
 7.78748910E+03-2.23233935E+00 5.30597255E+00 1.89854588E-02-6.74315384E-06    3
 1.07993730E-09-6.42785036E-14 7.78748910E+03-2.23233935E+00                   4


CH3CO                   H 3  O 1  C 2       G   2.0E+02   6.0E+03 1.0E+03      1
 5.31371650E+00 9.17377930E-03-3.32203860E-06 5.39474560E-10-3.24523680E-14    2
-3.64504140E+03-1.67575580E+00 5.31371650E+00 9.17377930E-03-3.32203860E-06    3
 5.39474560E-10-3.24523680E-14-3.64504140E+03-1.67575580E+00                   4


C3H5-T                  H 5  C 3            G   3.0E+02   5.0E+03 1.4E+03      1
 8.25977858E+00 1.14281582E-02-3.89051874E-06 6.02061188E-10-3.48497868E-14    2
 2.64682815E+04-1.97010509E+01 8.25977858E+00 1.14281582E-02-3.89051874E-06    3
 6.02061188E-10-3.48497868E-14 2.64682815E+04-1.97010509E+01                   4


CH3CHCO                 H 4  O 1  C 3       G   3.0E+02   5.0E+03 1.4E+03      1
 1.00219123E+01 9.56966300E-03-3.26221644E-06 5.05231706E-10-2.92593257E-14    2
-1.42482738E+04-2.77829973E+01 1.00219123E+01 9.56966300E-03-3.26221644E-06    3
 5.05231706E-10-2.92593257E-14-1.42482738E+04-2.77829973E+01                   4


CH2OH                   H 3  O 1  C 1       G   2.0E+02   6.0E+03 1.0E+03      1
 5.09314370E+00 5.94761260E-03-2.06497460E-06 3.23008173E-10-1.88125902E-14    2
-4.03409640E+03-1.84691493E+00 5.09314370E+00 5.94761260E-03-2.06497460E-06    3
 3.23008173E-10-1.88125902E-14-4.03409640E+03-1.84691493E+00                   4


C2H5CO                  H 5  O 1  C 3       G   2.0E+02   6.0E+03 1.0E+03      1
 6.52325448E+00 1.54211952E-02-5.50898157E-06 8.85889862E-10-5.28846399E-14    2
-7.19631634E+03-5.19862218E+00 6.52325448E+00 1.54211952E-02-5.50898157E-06    3
 8.85889862E-10-5.28846399E-14-7.19631634E+03-5.19862218E+00                   4


CH3O                    H 3  O 1  C 1       G   2.0E+02   6.0E+03 1.0E+03      1
 4.75779238E+00 7.44142474E-03-2.69705176E-06 4.38090504E-10-2.63537098E-14    2
 3.78111940E+02-1.96680028E+00 4.75779238E+00 7.44142474E-03-2.69705176E-06    3
 4.38090504E-10-2.63537098E-14 3.78111940E+02-1.96680028E+00                   4


CH2CO                   H 2  O 1  C 2       G   3.0E+02   5.0E+03 1.0E+03      1
 5.35869367E+00 6.95641586E-03-2.64802637E-06 4.65067592E-10-3.08641820E-14    2
-7.90294013E+03-3.98525731E+00 5.35869367E+00 6.95641586E-03-2.64802637E-06    3
 4.65067592E-10-3.08641820E-14-7.90294013E+03-3.98525731E+00                   4


CH3CHO                  H 4  O 1  C 2       G   2.0E+02   6.0E+03 1.0E+03      1
 5.40411080E+00 1.17230590E-02-4.22631370E-06 6.83724510E-10-4.09848630E-14    2
-2.25931220E+04-3.48079170E+00 5.40411080E+00 1.17230590E-02-4.22631370E-06    3
 6.83724510E-10-4.09848630E-14-2.25931220E+04-3.48079170E+00                   4


C2H6                    H 6  C 2            G   2.0E+02   6.0E+03 1.0E+03      1
 4.04666411E+00 1.53538802E-02-5.47039485E-06 8.77826544E-10-5.23167531E-14    2
-1.24473499E+04-9.68698313E-01 4.04666411E+00 1.53538802E-02-5.47039485E-06    3
 8.77826544E-10-5.23167531E-14-1.24473499E+04-9.68698313E-01                   4


C3H5-A                  H 5  C 3            G   3.0E+02   5.0E+03 1.4E+03      1
 8.71682542E+00 1.08257699E-02-3.63655884E-06 5.57706282E-10-3.20793321E-14    2
 1.64375315E+04-2.39184681E+01 8.71682542E+00 1.08257699E-02-3.63655884E-06    3
 5.57706282E-10-3.20793321E-14 1.64375315E+04-2.39184681E+01                   4


HCO                     H 1  O 1  C 1       G   2.0E+02   6.0E+03 1.0E+03      1
 3.92001542E+00 2.52279324E-03-6.71004164E-07 1.05615948E-10-7.43798261E-15    2
 3.65342928E+03 3.58077056E+00 3.92001542E+00 2.52279324E-03-6.71004164E-07    3
 1.05615948E-10-7.43798261E-15 3.65342928E+03 3.58077056E+00                   4


OCHO                    H 1  O 2  C 1       G   2.0E+02   6.0E+03 1.0E+03      1
 4.14394211E+00 5.59738818E-03-1.99794019E-06 3.16179193E-10-1.85614483E-14    2
-1.72459887E+04 5.07778617E+00 4.14394211E+00 5.59738818E-03-1.99794019E-06    3
 3.16179193E-10-1.85614483E-14-1.72459887E+04 5.07778617E+00                   4


CH2CHO                  H 3  O 1  C 2       G   2.0E+02   6.0E+03 1.0E+03      1
 6.53928338E+00 7.80238629E-03-2.76413612E-06 4.42098906E-10-2.62954290E-14    2
-1.18858659E+03-8.72091393E+00 6.53928338E+00 7.80238629E-03-2.76413612E-06    3
 4.42098906E-10-2.62954290E-14-1.18858659E+03-8.72091393E+00                   4


CH2O                    H 2  O 1  C 1       G   2.0E+02   6.0E+03 1.0E+03      1
 3.16952665E+00 6.19320560E-03-2.25056366E-06 3.65975660E-10-2.20149458E-14    2
-1.45486831E+04 6.04207898E+00 3.16952665E+00 6.19320560E-03-2.25056366E-06    3
 3.65975660E-10-2.20149458E-14-1.45486831E+04 6.04207898E+00                   4


C3H8                    H 8  C 3            G   2.0E+02   6.0E+03 1.0E+03      1
 6.66919760E+00 2.06108751E-02-7.36512349E-06 1.18434262E-09-7.06914630E-14    2
-1.62754066E+04-1.31943379E+01 6.66919760E+00 2.06108751E-02-7.36512349E-06    3
 1.18434262E-09-7.06914630E-14-1.62754066E+04-1.31943379E+01                   4


CH3COCH2                H 5  O 1  C 3       G   2.0E+02   6.0E+03 1.0E+03      1
 7.54410697E+00 1.43443222E-02-5.08381081E-06 8.13200521E-10-4.83673315E-14    2
-7.48672286E+03-1.14792587E+01 7.54410697E+00 1.43443222E-02-5.08381081E-06    3
 8.13200521E-10-4.83673315E-14-7.48672286E+03-1.14792587E+01                   4


C2H3CHO                 H 4  O 1  C 3       G   3.0E+02   5.0E+03 1.4E+03      1
 1.04184959E+01 9.48963321E-03-3.29310529E-06 5.16279203E-10-3.01587291E-14    2
-1.49630281E+04-3.07235061E+01 1.04184959E+01 9.48963321E-03-3.29310529E-06    3
 5.16279203E-10-3.01587291E-14-1.49630281E+04-3.07235061E+01                   4


CH3OH                   H 4  O 1  C 1       G   2.0E+02   6.0E+03 1.0E+03      1
 3.52726795E+00 1.03178783E-02-3.62892944E-06 5.77448016E-10-3.42182632E-14    2
-2.60028834E+04 5.16758693E+00 3.52726795E+00 1.03178783E-02-3.62892944E-06    3
 5.77448016E-10-3.42182632E-14-2.60028834E+04 5.16758693E+00                   4


C2H3OH                  H 4  O 1  C 2       G   3.0E+02   5.0E+03 1.4E+03      1
 8.32598158E+00 8.03387281E-03-2.63928405E-06 3.98410726E-10-2.26551155E-14    2
-1.83221436E+04-2.02080305E+01 8.32598158E+00 8.03387281E-03-2.63928405E-06    3
 3.98410726E-10-2.26551155E-14-1.83221436E+04-2.02080305E+01                   4


SC2H4OH                 H 5  O 1  C 2       G   2.0E+02   6.0E+03 1.0E+03      1
 6.35842302E+00 1.24356276E-02-4.33096839E-06 6.84530381E-10-4.03713238E-14    2
-9.37900432E+03-6.05106112E+00 6.35842302E+00 1.24356276E-02-4.33096839E-06    3
 6.84530381E-10-4.03713238E-14-9.37900432E+03-6.05106112E+00                   4


CH3OCO                  H 3  O 2  C 2       G   2.0E+02   6.0E+03 1.0E+03      1
 7.00171955E+00 1.01977290E-02-3.65621800E-06 5.89475086E-10-3.52561321E-14    2
-2.26135780E+04-9.05267669E+00 7.00171955E+00 1.01977290E-02-3.65621800E-06    3
 5.89475086E-10-3.52561321E-14-2.26135780E+04-9.05267669E+00                   4


C2H3CO                  H 3  O 1  C 3       G   3.0E+02   5.0E+03 1.4E+03      1
 9.37467676E+00 7.91296900E-03-2.67198280E-06 4.11115430E-10-2.36978981E-14    2
 1.92969514E+03-2.40892696E+01 9.37467676E+00 7.91296900E-03-2.67198280E-06    3
 4.11115430E-10-2.36978981E-14 1.92969514E+03-2.40892696E+01                   4


HCCO                    H 1  O 1  C 2       G   2.0E+02   6.0E+03 1.0E+03      1
 5.91479333E+00 3.71408730E-03-1.30137010E-06 2.06473345E-10-1.21476759E-14    2
 1.93596301E+04-5.50567269E+00 5.91479333E+00 3.71408730E-03-1.30137010E-06    3
 2.06473345E-10-1.21476759E-14 1.93596301E+04-5.50567269E+00                   4


C2H5OH                  H 6  O 1  C 2       G   2.0E+02   6.0E+03 1.0E+03      1
 6.56243650E+00 1.52042220E-02-5.38967950E-06 8.62250110E-10-5.12897870E-14    2
-3.15256210E+04-9.47302020E+00 6.56243650E+00 1.52042220E-02-5.38967950E-06    3
 8.62250110E-10-5.12897870E-14-3.15256210E+04-9.47302020E+00                   4


C3H4-A                  H 4  C 3            G   2.0E+02   6.0E+03 1.0E+03      1
 6.31687220E+00 1.11337280E-02-3.96293780E-06 6.35642380E-10-3.78755400E-14    2
 2.01174950E+04-1.09957660E+01 6.31687220E+00 1.11337280E-02-3.96293780E-06    3
 6.35642380E-10-3.78755400E-14 2.01174950E+04-1.09957660E+01                   4


H2                      H 2                 G   2.0E+02   6.0E+03 1.0E+03      1
 2.93286575E+00 8.26608026E-04-1.46402364E-07 1.54100414E-11-6.88804800E-16    2
-8.13065581E+02-1.02432865E+00 2.93286575E+00 8.26608026E-04-1.46402364E-07    3
 1.54100414E-11-6.88804800E-16-8.13065581E+02-1.02432865E+00                   4


C3H6                    H 6  C 3            G   2.0E+02   6.0E+03 1.0E+03      1
 6.03870234E+00 1.62963931E-02-5.82130800E-06 9.35936829E-10-5.58603143E-14    2
-7.41715057E+02-8.43825992E+00 6.03870234E+00 1.62963931E-02-5.82130800E-06    3
 9.35936829E-10-5.58603143E-14-7.41715057E+02-8.43825992E+00                   4


CO                      O 1  C 1            G   2.0E+02   6.0E+03 1.0E+03      1
 3.04848590E+00 1.35172810E-03-4.85794050E-07 7.88536440E-11-4.69807460E-15    2
-1.42661170E+04 6.01709770E+00 3.04848590E+00 1.35172810E-03-4.85794050E-07    3
 7.88536440E-11-4.69807460E-15-1.42661170E+04 6.01709770E+00                   4


NC3H7                   H 7  C 3            G   2.0E+02   6.0E+03 1.0E+03      1
 6.49636579E+00 1.77337992E-02-6.24898046E-06 9.95389495E-10-5.90199770E-14    2
 8.85973885E+03-8.56389710E+00 6.49636579E+00 1.77337992E-02-6.24898046E-06    3
 9.95389495E-10-5.90199770E-14 8.85973885E+03-8.56389710E+00                   4


C3H6OH                  H 7  O 1  C 3       G   3.0E+02   5.0E+03 1.7E+03      1
 9.31287816E+00 1.67579212E-02-5.75555480E-06 9.00584362E-10-5.26566836E-14    2
-1.20169635E+04-1.95011064E+01 9.31287816E+00 1.67579212E-02-5.75555480E-06    3
 9.00584362E-10-5.26566836E-14-1.20169635E+04-1.95011064E+01                   4


CH3CO2                  H 3  O 2  C 2       G   3.0E+02   5.0E+03 1.4E+03      1
 8.54059736E+00 8.32951214E-03-2.84722010E-06 4.41927196E-10-2.56373394E-14    2
-2.97290678E+04-2.03883545E+01 8.54059736E+00 8.32951214E-03-2.84722010E-06    3
 4.41927196E-10-2.56373394E-14-2.97290678E+04-2.03883545E+01                   4


C3H5-S                  H 5  C 3            G   3.0E+02   5.0E+03 1.4E+03      1
 8.30447254E+00 1.13525433E-02-3.85583517E-06 5.95730442E-10-3.44434061E-14    2
 2.82273490E+04-2.02359952E+01 8.30447254E+00 1.13525433E-02-3.85583517E-06    3
 5.95730442E-10-3.44434061E-14 2.82273490E+04-2.02359952E+01                   4


CH3                     H 3  C 1            G   2.0E+02   6.0E+03 1.0E+03      1
 2.97812060E+00 5.79785200E-03-1.97558000E-06 3.07297900E-10-1.79174160E-14    2
 1.65095130E+04 4.72247990E+00 2.97812060E+00 5.79785200E-03-1.97558000E-06    3
 3.07297900E-10-1.79174160E-14 1.65095130E+04 4.72247990E+00                   4


H                       H 1                 G   2.0E+02   6.0E+03 1.0E+03      1
 2.50000000E+00 0.00000000E+00 0.00000000E+00 0.00000000E+00 0.00000000E+00    2
 2.54736600E+04-4.46682850E-01 2.50000000E+00 0.00000000E+00 0.00000000E+00    3
 0.00000000E+00 0.00000000E+00 2.54736600E+04-4.46682850E-01                   4


PC2H4OH                 H 5  O 1  C 2       G   2.0E+02   6.0E+03 1.0E+03      1
 7.02824536E+00 1.20037746E-02-4.21306455E-06 6.69471213E-10-3.96371893E-14    2
-5.92493321E+03-9.40355948E+00 7.02824536E+00 1.20037746E-02-4.21306455E-06    3
 6.69471213E-10-3.96371893E-14-5.92493321E+03-9.40355948E+00                   4


C3H5O                   H 5  O 1  C 3       G   3.0E+02   5.0E+03 1.4E+03      1
 1.02551752E+01 1.14983720E-02-3.84645659E-06 5.88910346E-10-3.38557923E-14    2
 6.26560810E+03-2.77655042E+01 1.02551752E+01 1.14983720E-02-3.84645659E-06    3
 5.88910346E-10-3.38557923E-14 6.26560810E+03-2.77655042E+01                   4


C2H3                    H 3  C 2            G   2.0E+02   6.0E+03 1.0E+03      1
 4.15026763E+00 7.54021341E-03-2.62997847E-06 4.15974048E-10-2.45407509E-14    2
 3.38566380E+04 1.72812235E+00 4.15026763E+00 7.54021341E-03-2.62997847E-06    3
 4.15974048E-10-2.45407509E-14 3.38566380E+04 1.72812235E+00                   4


C2H2OH                  H 3  O 1  C 2       G   3.0E+02   5.0E+03 1.0E+03      1
 6.81339897E+00 8.05827723E-03-3.11728612E-06 5.54590896E-10-3.71804255E-14    2
 1.31583034E+04-1.09863525E+01 6.81339897E+00 8.05827723E-03-3.11728612E-06    3
 5.54590896E-10-3.71804255E-14 1.31583034E+04-1.09863525E+01                   4


CO2                     O 2  C 1            G   2.0E+02   6.0E+03 1.0E+03      1
 4.63651110E+00 2.74145690E-03-9.95897590E-07 1.60386660E-10-9.16198570E-15    2
-4.90249040E+04-1.93489550E+00 4.63651110E+00 2.74145690E-03-9.95897590E-07    3
 1.60386660E-10-9.16198570E-15-4.90249040E+04-1.93489550E+00                   4


C2H5                    H 5  C 2            G   3.0E+02   5.0E+03 1.4E+03      1
 5.88784390E+00 1.03076793E-02-3.46844396E-06 5.32499257E-10-3.06512651E-14    2
 1.15065499E+04-8.49651771E+00 5.88784390E+00 1.03076793E-02-3.46844396E-06    3
 5.32499257E-10-3.06512651E-14 1.15065499E+04-8.49651771E+00                   4


CH2OCHO                 H 3  O 2  C 2       G   3.0E+02   5.0E+03 1.4E+03      1
 1.00960096E+01 7.19887066E-03-2.59813465E-06 4.18110812E-10-2.48723387E-14    2
-2.36389018E+04-2.71144175E+01 1.00960096E+01 7.19887066E-03-2.59813465E-06    3
 4.18110812E-10-2.48723387E-14-2.36389018E+04-2.71144175E+01                   4


C2H3Or_Olef             H 3  C 2  O 1       G   3.0E+02   1.5E+03 1.5E+03      1
 2.02999309E+00 2.32031479E-02-2.43713229E-05 1.42820973E-08-3.35712201E-12    2
 1.22522061E+04 1.56181669E+01 2.02999309E+00 2.32031479E-02-2.43713229E-05    3
 1.42820973E-08-3.35712201E-12 1.22522061E+04 1.56181669E+01                   4


C2H5O2r                 H 5  C 2  O 2       G   3.0E+02   1.5E+03 1.5E+03      1
 2.60750615E+00 3.65939387E-02-3.92134706E-05 2.34548177E-08-5.60568153E-12    2
-2.43499390E+04 1.44646545E+01 2.60750615E+00 3.65939387E-02-3.92134706E-05    3
 2.34548177E-08-5.60568153E-12-2.43499390E+04 1.44646545E+01                   4


C2H5Or_2                H 5  C 2  O 1       G   3.0E+02   1.5E+03 1.5E+03      1
 2.29754367E+00 2.05637607E-02-5.93937250E-06-2.70971551E-09 1.47967847E-12    2
-3.09221253E+03 1.63913348E+01 2.29754367E+00 2.05637607E-02-5.93937250E-06    3
-2.70971551E-09 1.47967847E-12-3.09221253E+03 1.63913348E+01                   4


C3H2O_Olef              H 2  C 3  O 1       G   3.0E+02   1.5E+03 1.5E+03      1
 3.70965579E+00-1.30594141E-02 2.85743302E-05-2.22669273E-08 5.95628425E-12    2
 3.52106416E+03-2.49416020E+01 3.70965579E+00-1.30594141E-02 2.85743302E-05    3
-2.22669273E-08 5.95628425E-12 3.52106416E+03-2.49416020E+01                   4


C3H3Or_Olef_1           H 3  C 3  O 1       G   3.0E+02   1.5E+03 1.5E+03      1
 1.95127277E+00 2.64016332E-02-2.06250782E-05 8.61758775E-09-1.50557820E-12    2
 1.87499233E+04 1.65690380E+01 1.95127277E+00 2.64016332E-02-2.06250782E-05    3
 8.61758775E-09-1.50557820E-12 1.87499233E+04 1.65690380E+01                   4


C3H3Or_Olef_2           H 3  C 3  O 1       G   3.0E+02   1.5E+03 1.5E+03      1
 1.57871561E+00 2.72331752E-02-2.18340221E-05 9.53385086E-09-1.76102950E-12    2
 2.07934383E+04 1.79392259E+01 1.57871561E+00 2.72331752E-02-2.18340221E-05    3
 9.53385086E-09-1.76102950E-12 2.07934383E+04 1.79392259E+01                   4


C3H4O_Olef_2            H 4  C 3  O 1       G   3.0E+02   1.5E+03 1.5E+03      1
 3.70965579E+00-1.30594141E-02 2.85743302E-05-2.22669273E-08 5.95628425E-12    2
 3.52106416E+03-2.49416020E+01 3.70965579E+00-1.30594141E-02 2.85743302E-05    3
-2.22669273E-08 5.95628425E-12 3.52106416E+03-2.49416020E+01                   4


C3H5O2r                 H 5  C 3  O 2       G   3.0E+02   1.5E+03 1.5E+03      1
 2.17030408E+00 3.29809175E-02-1.62998358E-05 2.31336344E-09 2.76582899E-13    2
-2.77704672E+04 1.89816565E+01 2.17030408E+00 3.29809175E-02-1.62998358E-05    3
 2.31336344E-09 2.76582899E-13-2.77704672E+04 1.89816565E+01                   4


C3H5O2r_1               H 5  C 3  O 2       G   3.0E+02   1.5E+03 1.5E+03      1
 2.90738798E+00 3.11205763E-02-1.33516268E-05-6.63086711E-10 1.29442372E-12    2
-2.74350162E+04 1.62885406E+01 2.90738798E+00 3.11205763E-02-1.33516268E-05    3
-6.63086711E-10 1.29442372E-12-2.74350162E+04 1.62885406E+01                   4


C3H5O2r_Olef            H 5  C 3  O 2       G   3.0E+02   1.5E+03 1.5E+03      1
-2.12148460E+00 7.00253413E-02-8.37566442E-05 4.80592358E-08-1.05211169E-11    2
-1.48895971E+04 3.28749897E+01-2.12148460E+00 7.00253413E-02-8.37566442E-05    3
 4.80592358E-08-1.05211169E-11-1.48895971E+04 3.28749897E+01                   4


C3H5O2r_Olef_1          H 5  C 3  O 2       G   3.0E+02   1.5E+03 1.5E+03      1
-1.47238763E+00 6.35038669E-02-7.39924854E-05 4.26847395E-08-9.50029175E-12    2
-8.23045067E+03 3.08451798E+01-1.47238763E+00 6.35038669E-02-7.39924854E-05    3
 4.26847395E-08-9.50029175E-12-8.23045067E+03 3.08451798E+01                   4


C3H5Or                  H 5  C 3  O 1       G   3.0E+02   1.5E+03 1.5E+03      1
 1.97675521E+00 2.52923838E-02-7.09605703E-06-4.22082154E-09 2.20277095E-12    2
-4.94970961E+03 1.90018485E+01 1.97675521E+00 2.52923838E-02-7.09605703E-06    3
-4.22082154E-09 2.20277095E-12-4.94970961E+03 1.90018485E+01                   4


C3H5Or_1                H 5  C 3  O 1       G   3.0E+02   1.5E+03 1.5E+03      1
 4.32089062E+00 1.79696958E-02 1.06393274E-06-8.68705169E-09 3.17471648E-12    2
 8.91457503E+02 8.27415451E+00 4.32089062E+00 1.79696958E-02 1.06393274E-06    3
-8.68705169E-09 3.17471648E-12 8.91457503E+02 8.27415451E+00                   4


C3H5Or_Olef_1           H 5  C 3  O 1       G   3.0E+02   1.5E+03 1.5E+03      1
-1.67754902E+00 5.42316397E-02-6.27734115E-05 3.76649177E-08-8.81412688E-12    2
-2.92786478E+03 3.13969313E+01-1.67754902E+00 5.42316397E-02-6.27734115E-05    3
 3.76649177E-08-8.81412688E-12-2.92786478E+03 3.13969313E+01                   4


C3H5Or_Olef_2           H 5  C 3  O 1       G   3.0E+02   1.5E+03 1.5E+03      1
 1.96220830E-01 4.43800492E-02-4.50391049E-05 2.44688189E-08-5.33073844E-12    2
-3.21695800E+03 2.34367967E+01 1.96220830E-01 4.43800492E-02-4.50391049E-05    3
 2.44688189E-08-5.33073844E-12-3.21695800E+03 2.34367967E+01                   4


C3H5Or_Olef_3           H 5  C 3  O 1       G   3.0E+02   1.5E+03 1.5E+03      1
 6.38449635E-01 4.43176321E-02-4.99528743E-05 3.05842476E-08-7.39057523E-12    2
 7.65511024E+03 1.99546212E+01 6.38449635E-01 4.43176321E-02-4.99528743E-05    3
 3.05842476E-08-7.39057523E-12 7.65511024E+03 1.99546212E+01                   4


C3H5Or_Olef_4           H 5  C 3  O 1       G   3.0E+02   1.5E+03 1.5E+03      1
 2.75989007E+00 3.49240046E-02-3.56852968E-05 2.11599282E-08-5.10762398E-12    2
 1.09278078E+04 1.27546323E+01 2.75989007E+00 3.49240046E-02-3.56852968E-05    3
 2.11599282E-08-5.10762398E-12 1.09278078E+04 1.27546323E+01                   4


C3H5Or_Olef_5           H 5  C 3  O 1       G   3.0E+02   1.5E+03 1.5E+03      1
 2.27646110E+00 3.92360686E-02-4.47469078E-05 2.84754345E-08-7.13728312E-12    2
 1.27028460E+04 1.42673259E+01 2.27646110E+00 3.92360686E-02-4.47469078E-05    3
 2.84754345E-08-7.13728312E-12 1.27028460E+04 1.42673259E+01                   4


C3H5Or_Olef_6           H 5  C 3  O 1       G   3.0E+02   1.5E+03 1.5E+03      1
-8.60018810E-01 5.28430475E-02-6.35589745E-05 3.94966327E-08-9.50012531E-12    2
 7.95885240E+03 2.71952249E+01-8.60018810E-01 5.28430475E-02-6.35589745E-05    3
 3.94966327E-08-9.50012531E-12 7.95885240E+03 2.71952249E+01                   4


C3H5Or_Olef_7           H 5  C 3  O 1       G   3.0E+02   1.5E+03 1.5E+03      1
 3.34487826E+00 2.52464957E-02-1.62854300E-05 6.37508038E-09-1.17647136E-12    2
 7.86416527E+03 1.11757370E+01 3.34487826E+00 2.52464957E-02-1.62854300E-05    3
 6.37508038E-09-1.17647136E-12 7.86416527E+03 1.11757370E+01                   4


C3H6O2                  H 6  C 3  O 2       G   3.0E+02   1.5E+03 1.5E+03      1
 2.25177767E+00 2.71579264E-02-1.60644231E-07-1.06706478E-08 3.82674491E-12    2
-5.13963671E+04 2.03794935E+01 2.25177767E+00 2.71579264E-02-1.60644231E-07    3
-1.06706478E-08 3.82674491E-12-5.13963671E+04 2.03794935E+01                   4


C3H6O2_Olef             H 6  C 3  O 2       G   3.0E+02   1.5E+03 1.5E+03      1
-2.12171376E+00 6.41938984E-02-6.74681573E-05 3.56860673E-08-7.36801293E-12    2
-3.82405377E+04 3.45425740E+01-2.12171376E+00 6.41938984E-02-6.74681573E-05    3
 3.56860673E-08-7.36801293E-12-3.82405377E+04 3.45425740E+01                   4


C3H6O_Olef              H 6  C 3  O 1       G   3.0E+02   1.5E+03 1.5E+03      1
-1.50934494E+00 5.35330790E-02-5.70346464E-05 3.24979605E-08-7.36784648E-12    2
-2.20512346E+04 3.08926191E+01-1.50934494E+00 5.35330790E-02-5.70346464E-05    3
 3.24979605E-08-7.36784648E-12-2.20512346E+04 3.08926191E+01                   4


C3H6O_Olef_1            H 6  C 3  O 1       G   3.0E+02   1.5E+03 1.5E+03      1
-4.94305473E-01 4.93197276E-02-5.24901572E-05 3.09010818E-08-7.28795554E-12    2
-2.05799386E+04 2.51647091E+01-4.94305473E-01 4.93197276E-02-5.24901572E-05    3
 3.09010818E-08-7.28795554E-12-2.05799386E+04 2.51647091E+01                   4


C3H6O_Olef_2            H 6  C 3  O 1       G   3.0E+02   1.5E+03 1.5E+03      1
-4.94305473E-01 4.93197276E-02-5.24901572E-05 3.09010818E-08-7.28795554E-12    2
-2.05799386E+04 2.51647091E+01-4.94305473E-01 4.93197276E-02-5.24901572E-05    3
 3.09010818E-08-7.28795554E-12-2.05799386E+04 2.51647091E+01                   4


C3H6O_Olef_3            H 6  C 3  O 1       G   3.0E+02   1.5E+03 1.5E+03      1
 1.62713496E+00 3.99261001E-02-3.82225797E-05 2.14767624E-08-5.00500429E-12    2
-1.73072410E+04 1.68661078E+01 1.62713496E+00 3.99261001E-02-3.82225797E-05    3
 2.14767624E-08-5.00500429E-12-1.73072410E+04 1.68661078E+01                   4


C3H7O2r                 H 7  C 3  O 2       G   3.0E+02   1.5E+03 1.5E+03      1
 4.22134045E+00 3.56935646E-02-1.91737016E-05 2.35292202E-09 9.14956293E-13    2
-3.05217778E+04 9.98196174E+00 4.22134045E+00 3.56935646E-02-1.91737016E-05    3
 2.35292202E-09 9.14956293E-13-3.05217778E+04 9.98196174E+00                   4


C3H7O2r_1               H 7  C 3  O 2       G   3.0E+02   1.5E+03 1.5E+03      1
-4.99687330E+00 8.84429619E-02-1.09855900E-04 6.68466353E-08-1.55056874E-11    2
-2.65066067E+04 4.42516226E+01-4.99687330E+00 8.84429619E-02-1.09855900E-04    3
 6.68466353E-08-1.55056874E-11-2.65066067E+04 4.42516226E+01                   4


C3H7O2r_2               H 7  C 3  O 2       G   3.0E+02   1.5E+03 1.5E+03      1
-4.99687330E+00 8.84429619E-02-1.09855900E-04 6.68466353E-08-1.55056874E-11    2
-2.65066067E+04 4.42516226E+01-4.99687330E+00 8.84429619E-02-1.09855900E-04    3
 6.68466353E-08-1.55056874E-11-2.65066067E+04 4.42516226E+01                   4


C3H7Or                  H 7  C 3  O 1       G   3.0E+02   1.5E+03 1.5E+03      1
 5.97599260E-01 4.24813153E-02-3.20282675E-05 1.23815495E-08-1.85037483E-12    2
-1.05731980E+04 2.45435002E+01 5.97599260E-01 4.24813153E-02-3.20282675E-05    3
 1.23815495E-08-1.85037483E-12-1.05731980E+04 2.45435002E+01                   4


C3H7Or_1                H 7  C 3  O 1       G   3.0E+02   1.5E+03 1.5E+03      1
 8.92926537E-01 4.30993801E-02-3.61139201E-05 1.69632326E-08-3.33112922E-12    2
-9.43416889E+03 2.19536635E+01 8.92926537E-01 4.30993801E-02-3.61139201E-05    3
 1.69632326E-08-3.33112922E-12-9.43416889E+03 2.19536635E+01                   4


C3H7Or_2                H 7  C 3  O 1       G   3.0E+02   1.5E+03 1.5E+03      1
 8.92926537E-01 4.30993801E-02-3.61139201E-05 1.69632326E-08-3.33112922E-12    2
-9.43416889E+03 2.19536635E+01 8.92926537E-01 4.30993801E-02-3.61139201E-05    3
 1.69632326E-08-3.33112922E-12-9.43416889E+03 2.19536635E+01                   4


C3H7Or_3                H 7  C 3  O 1       G   3.0E+02   1.5E+03 1.5E+03      1
 2.85210587E+00 3.02908313E-02-1.22270247E-05-8.61339997E-10 1.34748179E-12    2
-1.39688745E+04 1.57801478E+01 2.85210587E+00 3.02908313E-02-1.22270247E-05    3
-8.61339997E-10 1.34748179E-12-1.39688745E+04 1.57801478E+01                   4


C3H7Or_5                H 7  C 3  O 1       G   3.0E+02   1.5E+03 1.5E+03      1
 9.42165492E-01 3.77134185E-02-2.28093859E-05 5.66391935E-09-1.26716699E-13    2
-7.53828477E+03 2.49445122E+01 9.42165492E-01 3.77134185E-02-2.28093859E-05    3
 5.66391935E-09-1.26716699E-13-7.53828477E+03 2.49445122E+01                   4


C4H4O2_Olef             H 4  C 4  O 2       G   3.0E+02   1.5E+03 1.5E+03      1
 1.44363123E+00 4.72438223E-02-3.82709718E-05 1.66474865E-08-3.11360240E-12    2
-3.51678547E+04 9.23676955E-01 1.44363123E+00 4.72438223E-02-3.82709718E-05    3
 1.66474865E-08-3.11360240E-12-3.51678547E+04 9.23676955E-01                   4


C4H4O_Olef              H 4  C 4  O 1       G   3.0E+02   1.5E+03 1.5E+03      1
 4.64619530E-01 4.07809012E-02-3.60786043E-05 1.74469121E-08-3.50857670E-12    2
 1.53553917E+03 2.29142344E+01 4.64619530E-01 4.07809012E-02-3.60786043E-05    3
 1.74469121E-08-3.50857670E-12 1.53553917E+03 2.29142344E+01                   4


C4H4O_Olef_1            H 4  C 4  O 1       G   3.0E+02   1.5E+03 1.5E+03      1
-4.33618366E-01 1.64618335E-02-1.58144357E-05 7.99923580E-09-1.65236956E-12    2
-1.59129481E+04 1.37460118E+01-4.33618366E-01 1.64618335E-02-1.58144357E-05    3
 7.99923580E-09-1.65236956E-12-1.59129481E+04 1.37460118E+01                   4


C4H5O2r                 H 5  C 4  O 2       G   3.0E+02   1.5E+03 1.5E+03      1
 1.19106034E+00 4.53676159E-02-2.67292355E-05 5.29614724E-09 2.77004179E-13    2
-3.09336980E+04 5.05605770E+00 1.19106034E+00 4.53676159E-02-2.67292355E-05    3
 5.29614724E-09 2.77004179E-13-3.09336980E+04 5.05605770E+00                   4


C4H5O2r_1               H 5  C 4  O 2       G   3.0E+02   1.5E+03 1.5E+03      1
 3.30727952E+00 3.90365189E-02-2.20323387E-05 4.11820330E-09 2.82966853E-13    2
-2.60183266E+04-5.42210053E+00 3.30727952E+00 3.90365189E-02-2.20323387E-05    3
 4.11820330E-09 2.82966853E-13-2.60183266E+04-5.42210053E+00                   4


C4H5O2r_2               H 5  C 4  O 2       G   3.0E+02   1.5E+03 1.5E+03      1
 3.30727952E+00 3.90365189E-02-2.20323387E-05 4.11820330E-09 2.82966853E-13    2
-2.60183266E+04-5.42210053E+00 3.30727952E+00 3.90365189E-02-2.20323387E-05    3
 4.11820330E-09 2.82966853E-13-2.60183266E+04-5.42210053E+00                   4


C4H5O2r_Olef            H 5  C 4  O 2       G   3.0E+02   1.5E+03 1.5E+03      1
 1.88156564E+00 4.61208340E-02-3.32805829E-05 1.15061834E-08-1.47767547E-12    2
-1.51928782E+04 1.80394488E+01 1.88156564E+00 4.61208340E-02-3.32805829E-05    3
 1.15061834E-08-1.47767547E-12-1.51928782E+04 1.80394488E+01                   4


C4H5O2r_Olef_1          H 5  C 4  O 2       G   3.0E+02   1.5E+03 1.5E+03      1
 2.26380850E+00 4.50986391E-02-3.74124383E-05 1.75626913E-08-3.58824832E-12    2
-1.21497146E+04 1.71169402E+01 2.26380850E+00 4.50986391E-02-3.74124383E-05    3
 1.75626913E-08-3.58824832E-12-1.21497146E+04 1.71169402E+01                   4


C4H5O2r_Olef_2          H 5  C 4  O 2       G   3.0E+02   1.5E+03 1.5E+03      1
 3.75708650E+00 3.62775685E-03 9.16281282E-06-1.10453427E-08 3.45028952E-12    2
 2.12457594E+04-1.57655399E+01 3.75708650E+00 3.62775685E-03 9.16281282E-06    3
-1.10453427E-08 3.45028952E-12 2.12457594E+04-1.57655399E+01                   4


C4H5O2r_Olef_3          H 5  C 4  O 2       G   3.0E+02   1.5E+03 1.5E+03      1
 3.68690975E+00 3.14041699E-02-4.71954260E-06-1.09073403E-08 4.63151341E-12    2
-8.69833031E+03 1.37847808E+01 3.68690975E+00 3.14041699E-02-4.71954260E-06    3
-1.09073403E-08 4.63151341E-12-8.69833031E+03 1.37847808E+01                   4


C4H5Or_Olef             H 5  C 4  O 1       G   3.0E+02   1.5E+03 1.5E+03      1
 2.79762145E+00 3.52653614E-02-2.59337839E-05 1.05194749E-08-1.82510180E-12    2
 5.52239818E+03 1.32157677E+01 2.79762145E+00 3.52653614E-02-2.59337839E-05    3
 1.05194749E-08-1.82510180E-12 5.52239818E+03 1.32157677E+01                   4


C4H5Or_Olef_1           H 5  C 4  O 1       G   3.0E+02   1.5E+03 1.5E+03      1
 1.07170111E+00 4.11216437E-02-3.73097683E-05 1.94764617E-08-4.27300480E-12    2
 8.25034290E+03 2.44962348E+01 1.07170111E+00 4.11216437E-02-3.73097683E-05    3
 1.94764617E-08-4.27300480E-12 8.25034290E+03 2.44962348E+01                   4


C4H5Or_Olef_10          H 5  C 4  O 1       G   3.0E+02   1.5E+03 1.5E+03      1
 7.49248720E-01-2.70206346E-03 1.14184503E-05-1.08308047E-08 3.20836104E-12    2
 7.60705608E+03 9.37529207E+00 7.49248720E-01-2.70206346E-03 1.14184503E-05    3
-1.08308047E-08 3.20836104E-12 7.60705608E+03 9.37529207E+00                   4


C4H5Or_Olef_11          H 5  C 4  O 1       G   3.0E+02   1.5E+03 1.5E+03      1
-6.64990379E+00 8.90160088E-02-1.13817237E-04 6.99716764E-08-1.63334330E-11    2
 9.06591382E+03 5.16525202E+01-6.64990379E+00 8.90160088E-02-1.13817237E-04    3
 6.99716764E-08-1.63334330E-11 9.06591382E+03 5.16525202E+01                   4


C4H5Or_Olef_12          H 5  C 4  O 1       G   3.0E+02   1.5E+03 1.5E+03      1
 3.84717423E+00 1.70009490E-02 1.15994319E-05-1.75154062E-08 5.41866362E-12    2
 2.72255553E+03 1.12696868E+01 3.84717423E+00 1.70009490E-02 1.15994319E-05    3
-1.75154062E-08 5.41866362E-12 2.72255553E+03 1.12696868E+01                   4


C4H5Or_Olef_2           H 5  C 4  O 1       G   3.0E+02   1.5E+03 1.5E+03      1
-1.15881903E+00 5.09163975E-02-4.47578694E-05 2.04563865E-08-3.78932558E-12    2
 2.45789882E+03 3.12491951E+01-1.15881903E+00 5.09163975E-02-4.47578694E-05    3
 2.04563865E-08-3.78932558E-12 2.45789882E+03 3.12491951E+01                   4


C4H5Or_Olef_3           H 5  C 4  O 1       G   3.0E+02   1.5E+03 1.5E+03      1
 1.89226025E+00 3.60942996E-02-2.50461232E-05 9.06549977E-09-1.34534161E-12    2
 6.15551831E+03 2.06193687E+01 1.89226025E+00 3.60942996E-02-2.50461232E-05    3
 9.06549977E-09-1.34534161E-12 6.15551831E+03 2.06193687E+01                   4


C4H5Or_Olef_4           H 5  C 4  O 1       G   3.0E+02   1.5E+03 1.5E+03      1
-1.07589491E-01 4.73296542E-02-4.19409353E-05 1.99658375E-08-3.91576336E-12    2
 7.04284797E+03 2.62089514E+01-1.07589491E-01 4.73296542E-02-4.19409353E-05    3
 1.99658375E-08-3.91576336E-12 7.04284797E+03 2.62089514E+01                   4


C4H5Or_Olef_5           H 5  C 4  O 1       G   3.0E+02   1.5E+03 1.5E+03      1
 2.51129162E+00 3.51979480E-02-2.50678318E-05 9.60445348E-09-1.53743189E-12    2
 6.57534541E+03 1.64302943E+01 2.51129162E+00 3.51979480E-02-2.50678318E-05    3
 9.60445348E-09-1.53743189E-12 6.57534541E+03 1.64302943E+01                   4


C4H5Or_Olef_6           H 5  C 4  O 1       G   3.0E+02   1.5E+03 1.5E+03      1
-1.19152196E+00 5.08268255E-02-4.82346977E-05 2.49829372E-08-5.31591014E-12    2
 4.40641280E+03 2.87992878E+01-1.19152196E+00 5.08268255E-02-4.82346977E-05    3
 2.49829372E-08-5.31591014E-12 4.40641280E+03 2.87992878E+01                   4


C4H5Or_Olef_7           H 5  C 4  O 1       G   3.0E+02   1.5E+03 1.5E+03      1
-2.72910071E+00 6.74034794E-02-7.98227113E-05 4.78902158E-08-1.11171520E-11    2
 7.84425790E+03 3.46137625E+01-2.72910071E+00 6.74034794E-02-7.98227113E-05    3
 4.78902158E-08-1.11171520E-11 7.84425790E+03 3.46137625E+01                   4


C4H5Or_Olef_8           H 5  C 4  O 1       G   3.0E+02   1.5E+03 1.5E+03      1
 2.82645768E+00 2.28570645E-02 9.75351561E-07-9.76591239E-09 3.42705441E-12    2
 1.20677030E+03 1.58579917E+01 2.82645768E+00 2.28570645E-02 9.75351561E-07    3
-9.76591239E-09 3.42705441E-12 1.20677030E+03 1.58579917E+01                   4


C4H5Or_Olef_9           H 5  C 4  O 1       G   3.0E+02   1.5E+03 1.5E+03      1
 4.94896841E+00-2.38688608E-02 4.61468566E-05-3.50791192E-08 9.34313980E-12    2
-3.77850713E+03-7.37039564E+00 4.94896841E+00-2.38688608E-02 4.61468566E-05    3
-3.50791192E-08 9.34313980E-12-3.77850713E+03-7.37039564E+00                   4


C4H5r_Olef              H 5  C 4            G   3.0E+02   1.0E+03 1.0E+03      1
-3.04621000E-01 4.28600000E-02-4.06100000E-05 2.14200000E-08-4.66500000E-12    2
 3.63700000E+04 2.56200000E+01-3.04621000E-01 4.28600000E-02-4.06100000E-05    3
 2.14200000E-08-4.66500000E-12 3.63700000E+04 2.56200000E+01                   4


C4H6O2_Olef             H 6  C 4  O 2       G   3.0E+02   1.5E+03 1.5E+03      1
 1.88133648E+00 4.02893911E-02-1.69920960E-05-8.66985042E-10 1.67542854E-12    2
-3.85438188E+04 1.97070331E+01 1.88133648E+00 4.02893911E-02-1.69920960E-05    3
-8.66985042E-10 1.67542854E-12-3.85438188E+04 1.97070331E+01                   4


C4H6O2_Olef_1           H 6  C 4  O 2       G   3.0E+02   1.5E+03 1.5E+03      1
 3.75685733E+00-2.20368604E-03 2.54512997E-05-2.34185111E-08 6.60339354E-12    2
-2.10518122E+03-1.40979556E+01 3.75685733E+00-2.20368604E-03 2.54512997E-05    3
-2.34185111E-08 6.60339354E-12-2.10518122E+03-1.40979556E+01                   4


C4H6O_Olef              H 6  C 4  O 1       G   3.0E+02   1.5E+03 1.5E+03      1
 1.76214990E+00 3.68902665E-02-2.18799012E-05 5.71871603E-09-3.41812364E-13    2
-1.17954425E+04 2.03814756E+01 1.76214990E+00 3.68902665E-02-2.18799012E-05    3
 5.71871603E-09-3.41812364E-13-1.17954425E+04 2.03814756E+01                   4


C4H6O_Olef_1            H 6  C 4  O 1       G   3.0E+02   1.5E+03 1.5E+03      1
 1.81240410E+00 3.31631336E-02-1.13412441E-05-3.41137636E-09 2.24311174E-12    2
-1.36659061E+04 1.80560752E+01 1.81240410E+00 3.31631336E-02-1.13412441E-05    3
-3.41137636E-09 2.24311174E-12-1.36659061E+04 1.80560752E+01                   4


C4H6O_Olef_10           H 6  C 4  O 1       G   3.0E+02   1.5E+03 1.5E+03      1
-4.57725137E+00 7.79688993E-02-9.10216434E-05 5.30492775E-08-1.19632602E-11    2
-9.30791311E+03 4.33666477E+01-4.57725137E+00 7.79688993E-02-9.10216434E-05    3
 5.30492775E-08-1.19632602E-11-9.30791311E+03 4.33666477E+01                   4


C4H6O_Olef_11           H 6  C 4  O 1       G   3.0E+02   1.5E+03 1.5E+03      1
 2.38950361E+00-1.64707905E-03 5.53490375E-06-4.03477158E-09 9.98080448E-13    2
-2.05516536E+04 1.73798155E+00 2.38950361E+00-1.64707905E-03 5.53490375E-06    3
-4.03477158E-09 9.98080448E-13-2.05516536E+04 1.73798155E+00                   4


C4H6O_Olef_12           H 6  C 4  O 1       G   3.0E+02   1.5E+03 1.5E+03      1
 3.70965579E+00-1.30594141E-02 2.85743302E-05-2.22669273E-08 5.95628425E-12    2
 3.52106416E+03-2.60402143E+01 3.70965579E+00-1.30594141E-02 2.85743302E-05    3
-2.22669273E-08 5.95628425E-12 3.52106416E+03-2.60402143E+01                   4


C4H6O_Olef_2            H 6  C 4  O 1       G   3.0E+02   1.5E+03 1.5E+03      1
 1.81240410E+00 3.31631336E-02-1.13412441E-05-3.41137636E-09 2.24311174E-12    2
-1.36659061E+04 1.80560752E+01 1.81240410E+00 3.31631336E-02-1.13412441E-05    3
-3.41137636E-09 2.24311174E-12-1.36659061E+04 1.80560752E+01                   4


C4H6O_Olef_3            H 6  C 4  O 1       G   3.0E+02   1.5E+03 1.5E+03      1
 1.25606683E+00 3.75337333E-02-2.10631279E-05 4.30376810E-09 1.56511822E-13    2
-1.10043260E+04 2.29205489E+01 1.25606683E+00 3.75337333E-02-2.10631279E-05    3
 4.30376810E-09 1.56511822E-13-1.10043260E+04 2.29205489E+01                   4


C4H6O_Olef_4            H 6  C 4  O 1       G   3.0E+02   1.5E+03 1.5E+03      1
 7.91687540E-01 3.90192491E-02-2.19653244E-05 4.33811744E-09 2.51502530E-13    2
-1.51816913E+04 2.37429924E+01 7.91687540E-01 3.90192491E-02-2.19653244E-05    3
 4.33811744E-09 2.51502530E-13-1.51816913E+04 2.37429924E+01                   4


C4H6O_Olef_5            H 6  C 4  O 1       G   3.0E+02   1.5E+03 1.5E+03      1
 3.79436797E+00 2.67817747E-02-5.66540734E-06-5.26612442E-09 2.35468815E-12    2
-1.24958006E+04 1.14681719E+01 3.79436797E+00 2.67817747E-02-5.66540734E-06    3
-5.26612442E-09 2.35468815E-12-1.24958006E+04 1.14681719E+01                   4


C4H6O_Olef_6            H 6  C 4  O 1       G   3.0E+02   1.5E+03 1.5E+03      1
 1.17976076E+00 3.61647406E-02-1.66241160E-05 4.70084004E-10 1.23055382E-12    2
-1.46452619E+04 2.18297088E+01 1.17976076E+00 3.61647406E-02-1.66241160E-05    3
 4.70084004E-10 1.23055382E-12-1.46452619E+04 2.18297088E+01                   4


C4H6O_Olef_7            H 6  C 4  O 1       G   3.0E+02   1.5E+03 1.5E+03      1
-6.56448297E-01 5.63563700E-02-5.70271176E-05 3.09678169E-08-6.74697924E-12    2
-1.05295690E+04 2.63278899E+01-6.56448297E-01 5.63563700E-02-5.70271176E-05    3
 3.09678169E-08-6.74697924E-12-1.05295690E+04 2.63278899E+01                   4


C4H6O_Olef_8            H 6  C 4  O 1       G   3.0E+02   1.5E+03 1.5E+03      1
 3.70965579E+00-1.30594141E-02 2.85743302E-05-2.22669273E-08 5.95628425E-12    2
 3.52106416E+03-2.60402143E+01 3.70965579E+00-1.30594141E-02 2.85743302E-05    3
-2.22669273E-08 5.95628425E-12 3.52106416E+03-2.60402143E+01                   4


C4H6O_Olef_9            H 6  C 4  O 1       G   3.0E+02   1.5E+03 1.5E+03      1
-4.57725137E+00 7.79688993E-02-9.10216434E-05 5.30492775E-08-1.19632602E-11    2
-9.30791311E+03 4.33666477E+01-4.57725137E+00 7.79688993E-02-9.10216434E-05    3
 5.30492775E-08-1.19632602E-11-9.30791311E+03 4.33666477E+01                   4


C4H6_Olef               H 6  C 4            G   3.0E+02   1.0E+03 1.0E+03      1
-3.30773000E+00 5.44600000E-02-4.74600000E-05 2.03300000E-08-3.29900000E-12    2
 1.23900000E+04 3.78700000E+01-3.30773000E+00 5.44600000E-02-4.74600000E-05    3
 2.03300000E-08-3.29900000E-12 1.23900000E+04 3.78700000E+01                   4


C4H6_Olef_1             H 6  C 4            G   3.0E+02   1.0E+03 1.0E+03      1
 1.05031000E+00 3.35100000E-02-1.93100000E-05 4.88500000E-09-2.60300000E-13    2
 1.77800000E+04 1.98900000E+01 1.05031000E+00 3.35100000E-02-1.93100000E-05    3
 4.88500000E-09-2.60300000E-13 1.77800000E+04 1.98900000E+01                   4


C4H7O2r                 H 7  C 4  O 2       G   3.0E+02   1.5E+03 1.5E+03      1
 4.60734167E+00 2.99721249E-02-5.85390584E-07-1.13387797E-08 4.10545291E-12    2
-2.91621638E+04 1.02667423E+01 4.60734167E+00 2.99721249E-02-5.85390584E-07    3
-1.13387797E-08 4.10545291E-12-2.91621638E+04 1.02667423E+01                   4


C4H7O2r_1               H 7  C 4  O 2       G   3.0E+02   1.5E+03 1.5E+03      1
 6.07937957E+00 2.02707318E-02 1.56196478E-05-2.26671044E-08 6.99347232E-12    2
-3.03744920E+04 1.90083129E+00 6.07937957E+00 2.02707318E-02 1.56196478E-05    3
-2.26671044E-08 6.99347232E-12-3.03744920E+04 1.90083129E+00                   4


C4H7O2r_2               H 7  C 4  O 2       G   3.0E+02   1.5E+03 1.5E+03      1
 3.74663481E+00 3.28494249E-02-1.79123388E-06-1.17871468E-08 4.36034736E-12    2
-3.34360203E+04 1.49487633E+01 3.74663481E+00 3.28494249E-02-1.79123388E-06    3
-1.17871468E-08 4.36034736E-12-3.34360203E+04 1.49487633E+01                   4


C4H7O2r_3               H 7  C 4  O 2       G   3.0E+02   1.5E+03 1.5E+03      1
 4.16140655E+00 3.48532742E-02-7.38775465E-06-7.90861943E-09 3.52415445E-12    2
-3.12010380E+04 1.10362865E+01 4.16140655E+00 3.48532742E-02-7.38775465E-06    3
-7.90861943E-09 3.52415445E-12-3.12010380E+04 1.10362865E+01                   4


C4H7O2r_Olef            H 7  C 4  O 2       G   3.0E+02   1.5E+03 1.5E+03      1
 7.37685240E+00 1.47250383E-02 1.04914871E-05-1.65637544E-08 5.36687290E-12    2
-8.83674160E+03 4.50329814E+00 7.37685240E+00 1.47250383E-02 1.04914871E-05    3
-1.65637544E-08 5.36687290E-12-8.83674160E+03 4.50329814E+00                   4


C4H7O2r_Olef_1          H 7  C 4  O 2       G   3.0E+02   1.5E+03 1.5E+03      1
 1.08964774E+00 6.79996151E-02-7.94087700E-05 4.96288252E-08-1.21338983E-11    2
-2.45530761E+04 2.05156403E+01 1.08964774E+00 6.79996151E-02-7.94087700E-05    3
 4.96288252E-08-1.21338983E-11-2.45530761E+04 2.05156403E+01                   4


C4H7O2r_Olef_2          H 7  C 4  O 2       G   3.0E+02   1.5E+03 1.5E+03      1
 5.73636835E+00 7.83861099E-03 3.26635205E-05-3.57329560E-08 1.07302575E-11    2
-4.02897251E+03 1.27095807E+01 5.73636835E+00 7.83861099E-03 3.26635205E-05    3
-3.57329560E-08 1.07302575E-11-4.02897251E+03 1.27095807E+01                   4


C4H7O2r_Olef_3          H 7  C 4  O 2       G   3.0E+02   1.5E+03 1.5E+03      1
-1.49034656E-01 7.08176163E-02-7.41436048E-05 3.91807777E-08-8.11448017E-12    2
-1.90051423E+04 2.33435329E+01-1.49034656E-01 7.08176163E-02-7.41436048E-05    3
 3.91807777E-08-8.11448017E-12-1.90051423E+04 2.33435329E+01                   4


C4H7O2r_Olef_4          H 7  C 4  O 2       G   3.0E+02   1.5E+03 1.5E+03      1
-1.49034656E-01 7.08176163E-02-7.41436048E-05 3.91807777E-08-8.11448017E-12    2
-1.90051423E+04 2.33435329E+01-1.49034656E-01 7.08176163E-02-7.41436048E-05    3
 3.91807777E-08-8.11448017E-12-1.90051423E+04 2.33435329E+01                   4


C4H7O2r_Olef_5          H 7  C 4  O 2       G   3.0E+02   1.5E+03 1.5E+03      1
 7.37685240E+00 1.47250383E-02 1.04914871E-05-1.65637544E-08 5.36687290E-12    2
-8.83674160E+03 4.50329814E+00 7.37685240E+00 1.47250383E-02 1.04914871E-05    3
-1.65637544E-08 5.36687290E-12-8.83674160E+03 4.50329814E+00                   4


C4H7O2r_Olef_6          H 7  C 4  O 2       G   3.0E+02   1.5E+03 1.5E+03      1
 5.73636835E+00 7.83861099E-03 3.26635205E-05-3.57329560E-08 1.07302575E-11    2
-4.02897251E+03 1.27095807E+01 5.73636835E+00 7.83861099E-03 3.26635205E-05    3
-3.57329560E-08 1.07302575E-11-4.02897251E+03 1.27095807E+01                   4


C4H7O2r_Olef_7          H 7  C 4  O 2       G   3.0E+02   1.5E+03 1.5E+03      1
 9.83491291E-01 5.99840778E-02-5.53178349E-05 2.64907751E-08-5.06399584E-12    2
-1.41210341E+04 1.98010295E+01 9.83491291E-01 5.99840778E-02-5.53178349E-05    3
 2.64907751E-08-5.06399584E-12-1.41210341E+04 1.98010295E+01                   4


C4H7O2r_Olef_8          H 7  C 4  O 2       G   3.0E+02   1.5E+03 1.5E+03      1
 8.50937835E+00 3.89149985E-03 2.93172569E-05-2.92537570E-08 8.41735723E-12    2
-3.95263334E+03 9.60794670E-01 8.50937835E+00 3.89149985E-03 2.93172569E-05    3
-2.92537570E-08 8.41735723E-12-3.95263334E+03 9.60794670E-01                   4


C4H7O2r_Olef_9          H 7  C 4  O 2       G   3.0E+02   1.5E+03 1.5E+03      1
 8.50937835E+00 3.89149985E-03 2.93172569E-05-2.92537570E-08 8.41735723E-12    2
-3.95263334E+03 9.60794670E-01 8.50937835E+00 3.89149985E-03 2.93172569E-05    3
-2.92537570E-08 8.41735723E-12-3.95263334E+03 9.60794670E-01                   4


C4H7Or                  H 7  C 4  O 1       G   3.0E+02   1.5E+03 1.5E+03      1
 2.96398158E+00 3.17384850E-02-7.86563732E-06-5.92021330E-09 2.87707327E-12    2
-8.14223514E+03 1.73737059E+01 2.96398158E+00 3.17384850E-02-7.86563732E-06    3
-5.92021330E-09 2.87707327E-12-8.14223514E+03 1.73737059E+01                   4


C4H7Or_1                H 7  C 4  O 1       G   3.0E+02   1.5E+03 1.5E+03      1
 2.27392311E+00 3.57971186E-02-2.66885850E-05 1.09066819E-08-1.89428515E-12    2
 1.33666185E+04 1.93490441E+01 2.27392311E+00 3.57971186E-02-2.66885850E-05    3
 1.09066819E-08-1.89428515E-12 1.33666185E+04 1.93490441E+01                   4


C4H7Or_2                H 7  C 4  O 1       G   3.0E+02   1.5E+03 1.5E+03      1
 3.69623568E+00 2.69808034E-02 1.20034595E-06-1.28017169E-08 4.70521561E-12    2
-3.39354522E+03 1.51523132E+01 3.69623568E+00 2.69808034E-02 1.20034595E-06    3
-1.28017169E-08 4.70521561E-12-3.39354522E+03 1.51523132E+01                   4


C4H7Or_3                H 7  C 4  O 1       G   3.0E+02   1.5E+03 1.5E+03      1
 1.54559770E+00 3.97549246E-02-1.86728639E-05 7.08585061E-10 1.31924967E-12    2
-7.74354250E+03 1.97255610E+01 1.54559770E+00 3.97549246E-02-1.86728639E-05    3
 7.08585061E-10 1.31924967E-12-7.74354250E+03 1.97255610E+01                   4


C4H7Or_4                H 7  C 4  O 1       G   3.0E+02   1.5E+03 1.5E+03      1
 4.56733358E+00 3.01726300E-02-9.94569161E-06-2.58827474E-09 1.73460050E-12    2
-2.88539612E+03 8.95151209E+00 4.56733358E+00 3.01726300E-02-9.94569161E-06    3
-2.58827474E-09 1.73460050E-12-2.88539612E+03 8.95151209E+00                   4


C4H7Or_5                H 7  C 4  O 1       G   3.0E+02   1.5E+03 1.5E+03      1
 4.56733358E+00 3.01726300E-02-9.94569161E-06-2.58827474E-09 1.73460050E-12    2
-2.88539612E+03 8.95151209E+00 4.56733358E+00 3.01726300E-02-9.94569161E-06    3
-2.58827474E-09 1.73460050E-12-2.88539612E+03 8.95151209E+00                   4


C4H7Or_6                H 7  C 4  O 1       G   3.0E+02   1.5E+03 1.5E+03      1
 1.69437995E+00 3.93477567E-02-2.28779558E-05 5.95707134E-09-3.84691598E-13    2
-8.84515031E+03 2.27630912E+01 1.69437995E+00 3.93477567E-02-2.28779558E-05    3
 5.95707134E-09-3.84691598E-13-8.84515031E+03 2.27630912E+01                   4


C4H7Or_7                H 7  C 4  O 1       G   3.0E+02   1.5E+03 1.5E+03      1
 9.42291592E-01 4.26096883E-02-2.58595363E-05 7.09430476E-09-5.33477337E-13    2
-1.10509619E+04 2.57533958E+01 9.42291592E-01 4.26096883E-02-2.58595363E-05    3
 7.09430476E-09-5.33477337E-13-1.10509619E+04 2.57533958E+01                   4


C4H7Or_8                H 7  C 4  O 1       G   3.0E+02   1.5E+03 1.5E+03      1
 2.64531338E+00 3.48195199E-02-1.43837104E-05-7.98251898E-10 1.49988923E-12    2
-5.62234038E+03 1.86863699E+01 2.64531338E+00 3.48195199E-02-1.43837104E-05    3
-7.98251898E-10 1.49988923E-12-5.62234038E+03 1.86863699E+01                   4


C4H7Or_9                H 7  C 4  O 1       G   3.0E+02   1.5E+03 1.5E+03      1
 1.88707343E-01 4.70036326E-02-3.23653676E-05 1.11428071E-08-1.45974643E-12    2
-8.19336193E+03 2.59748649E+01 1.88707343E-01 4.70036326E-02-3.23653676E-05    3
 1.11428071E-08-1.45974643E-12-8.19336193E+03 2.59748649E+01                   4


C4H7Or_Olef             H 7  C 4  O 1       G   3.0E+02   1.5E+03 1.5E+03      1
 6.54749897E-01 4.08097690E-02-2.02533809E-05 1.99122116E-09 9.64702715E-13    2
 7.44011716E+03 2.58929230E+01 6.54749897E-01 4.08097690E-02-2.02533809E-05    3
 1.99122116E-09 9.64702715E-13 7.44011716E+03 2.58929230E+01                   4


C4H7Or_Olef_1           H 7  C 4  O 1       G   3.0E+02   1.5E+03 1.5E+03      1
 1.39720779E+00 3.92662897E-02-1.84634496E-05 8.01438221E-10 1.28727813E-12    2
 6.35973416E+03 2.17767845E+01 1.39720779E+00 3.92662897E-02-1.84634496E-05    3
 8.01438221E-10 1.28727813E-12 6.35973416E+03 2.17767845E+01                   4


C4H7Or_Olef_10          H 7  C 4  O 1       G   3.0E+02   1.5E+03 1.5E+03      1
 1.74787971E+00 5.21380640E-02-5.19295907E-05 2.90609007E-08-6.62946073E-12    2
 5.72245572E+03 1.74944253E+01 1.74787971E+00 5.21380640E-02-5.19295907E-05    3
 2.90609007E-08-6.62946073E-12 5.72245572E+03 1.74944253E+01                   4


C4H7Or_Olef_11          H 7  C 4  O 1       G   3.0E+02   1.5E+03 1.5E+03      1
 1.74787971E+00 5.21380640E-02-5.19295907E-05 2.90609007E-08-6.62946073E-12    2
 5.72245572E+03 1.74944253E+01 1.74787971E+00 5.21380640E-02-5.19295907E-05    3
 2.90609007E-08-6.62946073E-12 5.72245572E+03 1.74944253E+01                   4


C4H7Or_Olef_12          H 7  C 4  O 1       G   3.0E+02   1.5E+03 1.5E+03      1
-6.24028358E-03 5.81056434E-02-6.07888223E-05 3.52431895E-08-8.23257301E-12    2
 5.04866416E+03 2.50009616E+01-6.24028358E-03 5.81056434E-02-6.07888223E-05    3
 3.52431895E-08-8.23257301E-12 5.04866416E+03 2.50009616E+01                   4


C4H7Or_Olef_13          H 7  C 4  O 1       G   3.0E+02   1.5E+03 1.5E+03      1
-1.02513029E+00 5.60851751E-02-4.85833271E-05 2.25817017E-08-4.31656046E-12    2
 5.64611654E+03 2.92432114E+01-1.02513029E+00 5.60851751E-02-4.85833271E-05    3
 2.25817017E-08-4.31656046E-12 5.64611654E+03 2.92432114E+01                   4


C4H7Or_Olef_14          H 7  C 4  O 1       G   3.0E+02   1.5E+03 1.5E+03      1
 5.38298905E-01 5.70688256E-02-5.96143858E-05 3.43788737E-08-7.97393679E-12    2
 1.54400254E+03 2.26005484E+01 5.38298905E-01 5.70688256E-02-5.96143858E-05    3
 3.43788737E-08-7.97393679E-12 1.54400254E+03 2.26005484E+01                   4


C4H7Or_Olef_15          H 7  C 4  O 1       G   3.0E+02   1.5E+03 1.5E+03      1
 5.38298905E-01 5.70688256E-02-5.96143858E-05 3.43788737E-08-7.97393679E-12    2
 1.54400254E+03 2.26005484E+01 5.38298905E-01 5.70688256E-02-5.96143858E-05    3
 3.43788737E-08-7.97393679E-12 1.54400254E+03 2.26005484E+01                   4


C4H7Or_Olef_16          H 7  C 4  O 1       G   3.0E+02   1.5E+03 1.5E+03      1
-1.40905904E+00 6.34343001E-02-6.72336476E-05 3.87735897E-08-8.95371414E-12    2
-6.80702720E+03 2.99788458E+01-1.40905904E+00 6.34343001E-02-6.72336476E-05    3
 3.87735897E-08-8.95371414E-12-6.80702720E+03 2.99788458E+01                   4


C4H7Or_Olef_17          H 7  C 4  O 1       G   3.0E+02   1.5E+03 1.5E+03      1
-1.02513029E+00 5.60851751E-02-4.85833271E-05 2.25817017E-08-4.31656046E-12    2
 5.64611654E+03 2.92432114E+01-1.02513029E+00 5.60851751E-02-4.85833271E-05    3
 2.25817017E-08-4.31656046E-12 5.64611654E+03 2.92432114E+01                   4


C4H7Or_Olef_18          H 7  C 4  O 1       G   3.0E+02   1.5E+03 1.5E+03      1
 8.90556852E-01 5.19425191E-02-4.80213246E-05 2.45438579E-08-5.15958119E-12    2
 1.14345747E+03 2.43647578E+01 8.90556852E-01 5.19425191E-02-4.80213246E-05    3
 2.45438579E-08-5.15958119E-12 1.14345747E+03 2.43647578E+01                   4


C4H7Or_Olef_19          H 7  C 4  O 1       G   3.0E+02   1.5E+03 1.5E+03      1
 2.14922727E+00 4.89476285E-02-4.30715429E-05 2.17915952E-08-4.67993912E-12    2
-7.66561248E+03 1.38543639E+01 2.14922727E+00 4.89476285E-02-4.30715429E-05    3
 2.17915952E-08-4.67993912E-12-7.66561248E+03 1.38543639E+01                   4


C4H7Or_Olef_2           H 7  C 4  O 1       G   3.0E+02   1.5E+03 1.5E+03      1
 4.98005534E+00 2.02095296E-02 1.20420688E-05-1.93606486E-08 6.08346890E-12    2
 5.80437210E+03 8.20909564E+00 4.98005534E+00 2.02095296E-02 1.20420688E-05    3
-1.93606486E-08 6.08346890E-12 5.80437210E+03 8.20909564E+00                   4


C4H7Or_Olef_20          H 7  C 4  O 1       G   3.0E+02   1.5E+03 1.5E+03      1
-6.39488683E-01 4.99597254E-02-4.70141048E-05 2.41068688E-08-5.08927227E-12    2
 4.55991477E+03 2.77320836E+01-6.39488683E-01 4.99597254E-02-4.70141048E-05    3
 2.41068688E-08-5.08927227E-12 4.55991477E+03 2.77320836E+01                   4


C4H7Or_Olef_21          H 7  C 4  O 1       G   3.0E+02   1.5E+03 1.5E+03      1
 4.77524195E-01 4.78185421E-02-3.60744948E-05 1.47373680E-08-2.51428561E-12    2
 5.92669041E+03 2.44246596E+01 4.77524195E-01 4.78185421E-02-3.60744948E-05    3
 1.47373680E-08-2.51428561E-12 5.92669041E+03 2.44246596E+01                   4


C4H7Or_Olef_22          H 7  C 4  O 1       G   3.0E+02   1.5E+03 1.5E+03      1
 4.10358441E+00 3.58358033E-02-2.30788240E-05 8.44038711E-09-1.37750787E-12    2
 6.43484792E+03 8.10685841E+00 4.10358441E+00 3.58358033E-02-2.30788240E-05    3
 8.44038711E-09-1.37750787E-12 6.43484792E+03 8.10685841E+00                   4


C4H7Or_Olef_23          H 7  C 4  O 1       G   3.0E+02   1.5E+03 1.5E+03      1
 2.89559858E+00 3.85701378E-02-2.43744758E-05 7.78478299E-09-9.30669984E-13    2
 7.20430294E+03 1.65082609E+01 2.89559858E+00 3.85701378E-02-2.43744758E-05    3
 7.78478299E-09-9.30669984E-13 7.20430294E+03 1.65082609E+01                   4


C4H7Or_Olef_24          H 7  C 4  O 1       G   3.0E+02   1.5E+03 1.5E+03      1
 4.10358441E+00 3.58358033E-02-2.30788240E-05 8.44038711E-09-1.37750787E-12    2
 6.43484792E+03 8.10685841E+00 4.10358441E+00 3.58358033E-02-2.30788240E-05    3
 8.44038711E-09-1.37750787E-12 6.43484792E+03 8.10685841E+00                   4


C4H7Or_Olef_25          H 7  C 4  O 1       G   3.0E+02   1.5E+03 1.5E+03      1
 2.19965087E+00 3.90662580E-02-2.11533360E-05 3.96952868E-09 2.54853262E-13    2
-8.58589168E+03 1.93067361E+01 2.19965087E+00 3.90662580E-02-2.11533360E-05    3
 3.96952868E-09 2.54853262E-13-8.58589168E+03 1.93067361E+01                   4


C4H7Or_Olef_3           H 7  C 4  O 1       G   3.0E+02   1.5E+03 1.5E+03      1
 1.62211213E+00 4.95579515E-02-4.30593975E-05 2.07947897E-08-4.18967606E-12    2
-9.43911558E+03 1.88602535E+01 1.62211213E+00 4.95579515E-02-4.30593975E-05    3
 2.07947897E-08-4.18967606E-12-9.43911558E+03 1.88602535E+01                   4


C4H7Or_Olef_4           H 7  C 4  O 1       G   3.0E+02   1.5E+03 1.5E+03      1
-2.27895190E+00 6.78987736E-02-7.39374774E-05 4.27604282E-08-9.78904394E-12    2
-7.17785569E+03 3.31294368E+01-2.27895190E+00 6.78987736E-02-7.39374774E-05    3
 4.27604282E-08-9.78904394E-12-7.17785569E+03 3.31294368E+01                   4


C4H7Or_Olef_5           H 7  C 4  O 1       G   3.0E+02   1.5E+03 1.5E+03      1
-8.30880778E-01 6.02661421E-02-5.79212509E-05 2.89278953E-08-5.74839762E-12    2
-4.97810388E+01 2.92301892E+01-8.30880778E-01 6.02661421E-02-5.79212509E-05    3
 2.89278953E-08-5.74839762E-12-4.97810388E+01 2.92301892E+01                   4


C4H7Or_Olef_6           H 7  C 4  O 1       G   3.0E+02   1.5E+03 1.5E+03      1
 1.06128888E+00 5.80904532E-02-6.39529965E-05 3.83207430E-08-9.09864660E-12    2
 2.87722175E+03 2.02673846E+01 1.06128888E+00 5.80904532E-02-6.39529965E-05    3
 3.83207430E-08-9.09864660E-12 2.87722175E+03 2.02673846E+01                   4


C4H7Or_Olef_7           H 7  C 4  O 1       G   3.0E+02   1.5E+03 1.5E+03      1
 1.06128888E+00 5.80904532E-02-6.39529965E-05 3.83207430E-08-9.09864660E-12    2
 2.87722175E+03 2.02673846E+01 1.06128888E+00 5.80904532E-02-6.39529965E-05    3
 3.83207430E-08-9.09864660E-12 2.87722175E+03 2.02673846E+01                   4


C4H7Or_Olef_8           H 7  C 4  O 1       G   3.0E+02   1.5E+03 1.5E+03      1
-2.46787142E+00 7.38555361E-02-8.86523029E-05 5.57247829E-08-1.35885916E-11    2
-6.90477213E+03 3.11209313E+01-2.46787142E+00 7.38555361E-02-8.86523029E-05    3
 5.57247829E-08-1.35885916E-11-6.90477213E+03 3.11209313E+01                   4


C4H7Or_Olef_9           H 7  C 4  O 1       G   3.0E+02   1.5E+03 1.5E+03      1
 3.81535161E-01 5.19190444E-02-4.30132362E-05 1.82935749E-08-3.06278142E-12    2
 1.78412516E+03 2.18952447E+01 3.81535161E-01 5.19190444E-02-4.30132362E-05    3
 1.82935749E-08-3.06278142E-12 1.78412516E+03 2.18952447E+01                   4


C4H7r_Olef              H 7  C 4            G   3.0E+02   1.0E+03 1.0E+03      1
 1.69044000E-01 3.89200000E-02-2.18000000E-05 4.47900000E-09 1.70600000E-13    2
 1.46600000E+04 2.45700000E+01 1.69044000E-01 3.89200000E-02-2.18000000E-05    3
 4.47900000E-09 1.70600000E-13 1.46600000E+04 2.45700000E+01                   4


C4H7r_Olef_1            H 7  C 4            G   3.0E+02   1.0E+03 1.0E+03      1
 4.55699000E-01 3.90400000E-02-2.47300000E-05 7.64200000E-09-8.13300000E-13    2
 2.37000000E+04 2.57800000E+01 4.55699000E-01 3.90400000E-02-2.47300000E-05    3
 7.64200000E-09-8.13300000E-13 2.37000000E+04 2.57800000E+01                   4


C4H7r_Olef_2            H 7  C 4            G   3.0E+02   1.0E+03 1.0E+03      1
-1.76835000E+00 4.95900000E-02-4.12700000E-05 1.91800000E-08-3.75300000E-12    2
 1.51800000E+04 3.23700000E+01-1.76835000E+00 4.95900000E-02-4.12700000E-05    3
 1.91800000E-08-3.75300000E-12 1.51800000E+04 3.23700000E+01                   4


C4H7r_Olef_3            H 7  C 4            G   3.0E+02   1.0E+03 1.0E+03      1
 1.18383000E+00 3.48900000E-02-1.74000000E-05 2.41900000E-09 5.07900000E-13    2
 2.63800000E+04 2.16200000E+01 1.18383000E+00 3.48900000E-02-1.74000000E-05    3
 2.41900000E-09 5.07900000E-13 2.63800000E+04 2.16200000E+01                   4


C4H7r_Olef_4            H 7  C 4            G   3.0E+02   1.0E+03 1.0E+03      1
 3.31507000E+00 2.27700000E-02 3.75900000E-06-1.28700000E-08 4.44900000E-12    2
 2.54100000E+04 1.15800000E+01 3.31507000E+00 2.27700000E-02 3.75900000E-06    3
-1.28700000E-08 4.44900000E-12 2.54100000E+04 1.15800000E+01                   4


C4H8O                   H 8  C 4  O 1       G   3.0E+02   1.5E+03 1.5E+03      1
 4.34417498E+00 2.63726656E-02 6.27406377E-06-1.70324436E-08 5.80163151E-12    2
-2.75463662E+04 8.59384816E+00 4.34417498E+00 2.63726656E-02 6.27406377E-06    3
-1.70324436E-08 5.80163151E-12-2.75463662E+04 8.59384816E+00                   4


C4H8O2_Olef             H 8  C 4  O 2       G   3.0E+02   1.5E+03 1.5E+03      1
 7.37662324E+00 8.89359540E-03 2.67799740E-05-2.89369229E-08 8.51997692E-12    2
-3.21876822E+04 6.17088249E+00 7.37662324E+00 8.89359540E-03 2.67799740E-05    3
-2.89369229E-08 8.51997692E-12-3.21876822E+04 6.17088249E+00                   4


C4H8O2_Olef_1           H 8  C 4  O 2       G   3.0E+02   1.5E+03 1.5E+03      1
-1.49263816E-01 6.49861734E-02-5.78551179E-05 2.68076092E-08-4.96137615E-12    2
-4.23560829E+04 2.61097296E+01-1.49263816E-01 6.49861734E-02-5.78551179E-05    3
 2.68076092E-08-4.96137615E-12-4.23560829E+04 2.61097296E+01                   4


C4H8O2_Olef_2           H 8  C 4  O 2       G   3.0E+02   1.5E+03 1.5E+03      1
-1.49263816E-01 6.49861734E-02-5.78551179E-05 2.68076092E-08-4.96137615E-12    2
-4.23560829E+04 2.61097296E+01-1.49263816E-01 6.49861734E-02-5.78551179E-05    3
 2.68076092E-08-4.96137615E-12-4.23560829E+04 2.61097296E+01                   4


C4H8O2_Olef_3           H 8  C 4  O 2       G   3.0E+02   1.5E+03 1.5E+03      1
 7.37662324E+00 8.89359540E-03 2.67799740E-05-2.89369229E-08 8.51997692E-12    2
-3.21876822E+04 6.17088249E+00 7.37662324E+00 8.89359540E-03 2.67799740E-05    3
-2.89369229E-08 8.51997692E-12-3.21876822E+04 6.17088249E+00                   4


C4H8O_Olef              H 8  C 4  O 1       G   3.0E+02   1.5E+03 1.5E+03      1
-2.50817507E+00 6.63050555E-02-6.16329704E-05 3.01090452E-08-5.90441415E-12    2
-2.47801683E+04 3.68406903E+01-2.50817507E+00 6.63050555E-02-6.16329704E-05    3
 3.01090452E-08-5.90441415E-12-2.47801683E+04 3.68406903E+01                   4


C4H8O_Olef_1            H 8  C 4  O 1       G   3.0E+02   1.5E+03 1.5E+03      1
-7.51219947E-01 5.69211400E-02-4.55505191E-05 1.86104090E-08-2.96016173E-12    2
-2.64509237E+04 2.82039448E+01-7.51219947E-01 5.69211400E-02-4.55505191E-05    3
 1.86104090E-08-2.96016173E-12-2.64509237E+04 2.82039448E+01                   4


C4H8O_Olef_10           H 8  C 4  O 1       G   3.0E+02   1.5E+03 1.5E+03      1
 2.97082930E+00 4.08378989E-02-2.56161070E-05 8.75722125E-09-1.27488818E-12    2
-2.18002009E+04 1.33169462E+01 2.97082930E+00 4.08378989E-02-2.56161070E-05    3
 8.75722125E-09-1.27488818E-12-2.18002009E+04 1.33169462E+01                   4


C4H8O_Olef_11           H 8  C 4  O 1       G   3.0E+02   1.5E+03 1.5E+03      1
 1.76284347E+00 4.35722333E-02-2.69117588E-05 8.10161713E-09-8.28050294E-13    2
-2.10307459E+04 2.06197364E+01 1.76284347E+00 4.35722333E-02-2.69117588E-05    3
 8.10161713E-09-8.28050294E-13-2.10307459E+04 2.06197364E+01                   4


C4H8O_Olef_2            H 8  C 4  O 1       G   3.0E+02   1.5E+03 1.5E+03      1
-7.51219947E-01 5.69211400E-02-4.55505191E-05 1.86104090E-08-2.96016173E-12    2
-2.64509237E+04 2.82039448E+01-7.51219947E-01 5.69211400E-02-4.55505191E-05    3
 1.86104090E-08-2.96016173E-12-2.64509237E+04 2.82039448E+01                   4


C4H8O_Olef_3            H 8  C 4  O 1       G   3.0E+02   1.5E+03 1.5E+03      1
-3.95219006E-01 6.28084267E-02-6.58567092E-05 3.88023840E-08-9.21841878E-12    2
-2.52785991E+04 2.46268182E+01-3.95219006E-01 6.28084267E-02-6.58567092E-05    3
 3.88023840E-08-9.21841878E-12-2.52785991E+04 2.46268182E+01                   4


C4H8O_Olef_4            H 8  C 4  O 1       G   3.0E+02   1.5E+03 1.5E+03      1
 6.15124605E-01 5.71401596E-02-5.44668737E-05 2.93777348E-08-6.52684104E-12    2
-2.25125931E+04 2.27045132E+01 6.15124605E-01 5.71401596E-02-5.44668737E-05    3
 2.93777348E-08-6.52684104E-12-2.25125931E+04 2.27045132E+01                   4


C4H8O_Olef_5            H 8  C 4  O 1       G   3.0E+02   1.5E+03 1.5E+03      1
-1.13899539E+00 6.31077390E-02-6.33261053E-05 3.55600236E-08-8.12995332E-12    2
-2.31863847E+04 3.02110495E+01-1.13899539E+00 6.31077390E-02-6.33261053E-05    3
 3.55600236E-08-8.12995332E-12-2.31863847E+04 3.02110495E+01                   4


C4H8O_Olef_6            H 8  C 4  O 1       G   3.0E+02   1.5E+03 1.5E+03      1
-1.13899539E+00 6.31077390E-02-6.33261053E-05 3.55600236E-08-8.12995332E-12    2
-2.31863847E+04 3.02110495E+01-1.13899539E+00 6.31077390E-02-6.33261053E-05    3
 3.55600236E-08-8.12995332E-12-2.31863847E+04 3.02110495E+01                   4


C4H8O_Olef_7            H 8  C 4  O 1       G   3.0E+02   1.5E+03 1.5E+03      1
 6.15124605E-01 5.71401596E-02-5.44668737E-05 2.93777348E-08-6.52684104E-12    2
-2.25125931E+04 2.27045132E+01 6.15124605E-01 5.71401596E-02-5.44668737E-05    3
 2.93777348E-08-6.52684104E-12-2.25125931E+04 2.27045132E+01                   4


C4H8O_Olef_8            H 8  C 4  O 1       G   3.0E+02   1.5E+03 1.5E+03      1
 1.95765056E+00 4.99225021E-02-4.42291621E-05 2.34982178E-08-5.30760606E-12    2
-2.22216599E+04 1.63694604E+01 1.95765056E+00 4.99225021E-02-4.42291621E-05    3
 2.34982178E-08-5.30760606E-12-2.22216599E+04 1.63694604E+01                   4


C4H8O_Olef_9            H 8  C 4  O 1       G   3.0E+02   1.5E+03 1.5E+03      1
 2.97082930E+00 4.08378989E-02-2.56161070E-05 8.75722125E-09-1.27488818E-12    2
-2.18002009E+04 1.33169462E+01 2.97082930E+00 4.08378989E-02-2.56161070E-05    3
 8.75722125E-09-1.27488818E-12-2.18002009E+04 1.33169462E+01                   4


C4H8_Olef               H 8  C 4            G   3.0E+02   1.0E+03 1.0E+03      1
-2.53180000E-02 4.05200000E-02-2.10900000E-05 3.54600000E-09 4.10200000E-13    2
-1.56600000E+03 2.60200000E+01-2.53180000E-02 4.05200000E-02-2.10900000E-05    3
 3.54600000E-09 4.10200000E-13-1.56600000E+03 2.60200000E+01                   4


C4H8_Olef_1             H 8  C 4            G   3.0E+02   1.0E+03 1.0E+03      1
 8.54755000E-01 3.74300000E-02-1.75200000E-05 1.87900000E-09 6.71000000E-13    2
-3.77600000E+03 1.99700000E+01 8.54755000E-01 3.74300000E-02-1.75200000E-05    3
 1.87900000E-09 6.71000000E-13-3.77600000E+03 1.99700000E+01                   4


C4H8_Olef_2             H 8  C 4            G   3.0E+02   1.0E+03 1.0E+03      1
 1.61142000E+00 2.83700000E-02 1.77000000E-06-1.36300000E-08 4.95100000E-12    2
-2.41800000E+03 1.84900000E+01 1.61142000E+00 2.83700000E-02 1.77000000E-06    3
-1.36300000E-08 4.95100000E-12-2.41800000E+03 1.84900000E+01                   4


C4H8_Olef_3             H 8  C 4            G   3.0E+02   1.0E+03 1.0E+03      1
 2.05954000E+00 2.97000000E-02-2.90400000E-06-9.27200000E-09 3.65800000E-12    2
-3.20300000E+03 1.51700000E+01 2.05954000E+00 2.97000000E-02-2.90400000E-06    3
-9.27200000E-09 3.65800000E-12-3.20300000E+03 1.51700000E+01                   4


C4H9O2r                 H 9  C 4  O 2       G   3.0E+02   1.5E+03 1.5E+03      1
-4.98664545E+00 9.44216479E-02-1.04306021E-04 5.84917642E-08-1.27834213E-11    2
-3.08500316E+04 4.75519020E+01-4.98664545E+00 9.44216479E-02-1.04306021E-04    3
 5.84917642E-08-1.27834213E-11-3.08500316E+04 4.75519020E+01                   4


C4H9O2r_1               H 9  C 4  O 2       G   3.0E+02   1.5E+03 1.5E+03      1
-4.94868583E+00 9.77831878E-02-1.11250135E-04 6.37298713E-08-1.41568567E-11    2
-2.97563067E+04 4.67047249E+01-4.94868583E+00 9.77831878E-02-1.11250135E-04    3
 6.37298713E-08-1.41568567E-11-2.97563067E+04 4.67047249E+01                   4


C4H9O2r_2               H 9  C 4  O 2       G   3.0E+02   1.5E+03 1.5E+03      1
 3.57216126E+00 5.29169702E-02-3.80141374E-05 1.39291412E-08-1.95955584E-12    2
-3.30819835E+04 8.74459178E+00 3.57216126E+00 5.29169702E-02-3.80141374E-05    3
 1.39291412E-08-1.95955584E-12-3.30819835E+04 8.74459178E+00                   4


C4H9O2r_3               H 9  C 4  O 2       G   3.0E+02   1.5E+03 1.5E+03      1
-4.98664545E+00 9.44216479E-02-1.04306021E-04 5.84917642E-08-1.27834213E-11    2
-3.08500316E+04 4.75519020E+01-4.98664545E+00 9.44216479E-02-1.04306021E-04    3
 5.84917642E-08-1.27834213E-11-3.08500316E+04 4.75519020E+01                   4


C4H9O2r_4               H 9  C 4  O 2       G   3.0E+02   1.5E+03 1.5E+03      1
-4.94868583E+00 9.77831878E-02-1.11250135E-04 6.37298713E-08-1.41568567E-11    2
-2.97563067E+04 4.67047249E+01-4.94868583E+00 9.77831878E-02-1.11250135E-04    3
 6.37298713E-08-1.41568567E-11-2.97563067E+04 4.67047249E+01                   4


C4H9O2r_5               H 9  C 4  O 2       G   3.0E+02   1.5E+03 1.5E+03      1
-5.57247752E+00 1.09859955E-01-1.42644049E-04 9.15527629E-08-2.22544991E-11    2
-3.20769345E+04 4.82891533E+01-5.57247752E+00 1.09859955E-01-1.42644049E-04    3
 9.15527629E-08-2.22544991E-11-3.20769345E+04 4.82891533E+01                   4


C4H9O2r_6               H 9  C 4  O 2       G   3.0E+02   1.5E+03 1.5E+03      1
-5.57247752E+00 1.09859955E-01-1.42644049E-04 9.15527629E-08-2.22544991E-11    2
-3.20769345E+04 4.82891533E+01-5.57247752E+00 1.09859955E-01-1.42644049E-04    3
 9.15527629E-08-2.22544991E-11-3.20769345E+04 4.82891533E+01                   4


C4H9Or                  H 9  C 4  O 1       G   3.0E+02   1.5E+03 1.5E+03      1
 3.66405196E+00 3.67833474E-02-1.08369434E-05-4.95966277E-09 2.77474839E-12    2
-1.68492764E+04 1.46756742E+01 3.66405196E+00 3.67833474E-02-1.08369434E-05    3
-4.95966277E-09 2.77474839E-12-1.68492764E+04 1.46756742E+01                   4


C4H9Or_1                H 9  C 4  O 1       G   3.0E+02   1.5E+03 1.5E+03      1
 9.68821998E-01 5.95945000E-02-5.58075239E-05 2.96558286E-08-6.51095544E-12    2
-1.49942257E+04 2.29702041E+01 9.68821998E-01 5.95945000E-02-5.58075239E-05    3
 2.96558286E-08-6.51095544E-12-1.49942257E+04 2.29702041E+01                   4


C4H9Or_10               H 9  C 4  O 1       G   3.0E+02   1.5E+03 1.5E+03      1
 1.22983902E+00 5.47780862E-02-4.55790540E-05 2.17344974E-08-4.39600570E-12    2
-1.21735075E+04 1.95172452E+01 1.22983902E+00 5.47780862E-02-4.55790540E-05    3
 2.17344974E-08-4.39600570E-12-1.21735075E+04 1.95172452E+01                   4


C4H9Or_11               H 9  C 4  O 1       G   3.0E+02   1.5E+03 1.5E+03      1
 1.22983902E+00 5.47780862E-02-4.55790540E-05 2.17344974E-08-4.39600570E-12    2
-1.21735075E+04 1.95172452E+01 1.22983902E+00 5.47780862E-02-4.55790540E-05    3
 2.17344974E-08-4.39600570E-12-1.21735075E+04 1.95172452E+01                   4


C4H9Or_12               H 9  C 4  O 1       G   3.0E+02   1.5E+03 1.5E+03      1
 2.19417519E+00 3.98045070E-02-1.31190836E-05-4.37682157E-09 2.78147077E-12    2
-1.18959393E+04 2.18296238E+01 2.19417519E+00 3.98045070E-02-1.31190836E-05    3
-4.37682157E-09 2.78147077E-12-1.18959393E+04 2.18296238E+01                   4


C4H9Or_13               H 9  C 4  O 1       G   3.0E+02   1.5E+03 1.5E+03      1
 1.32180481E+00 4.77307690E-02-2.74956430E-05 5.86412481E-09 2.00571317E-13    2
-1.03886989E+04 2.47214103E+01 1.32180481E+00 4.77307690E-02-2.74956430E-05    3
 5.86412481E-09 2.00571317E-13-1.03886989E+04 2.47214103E+01                   4


C4H9Or_14               H 9  C 4  O 1       G   3.0E+02   1.5E+03 1.5E+03      1
 2.37499120E+00 4.82968612E-02-3.31851166E-05 1.19296034E-08-1.69239782E-12    2
-1.25648106E+04 1.65078919E+01 2.37499120E+00 4.82968612E-02-3.31851166E-05    3
 1.19296034E-08-1.69239782E-12-1.25648106E+04 1.65078919E+01                   4


C4H9Or_15               H 9  C 4  O 1       G   3.0E+02   1.5E+03 1.5E+03      1
 2.37499120E+00 4.82968612E-02-3.31851166E-05 1.19296034E-08-1.69239782E-12    2
-1.25648106E+04 1.65078919E+01 2.37499120E+00 4.82968612E-02-3.31851166E-05    3
 1.19296034E-08-1.69239782E-12-1.25648106E+04 1.65078919E+01                   4


C4H9Or_2                H 9  C 4  O 1       G   3.0E+02   1.5E+03 1.5E+03      1
 1.36314692E+00 4.75874166E-02-2.86455640E-05 7.47309863E-09-3.55029599E-13    2
-1.38392337E+04 2.28396186E+01 1.36314692E+00 4.75874166E-02-2.86455640E-05    3
 7.47309863E-09-3.55029599E-13-1.38392337E+04 2.28396186E+01                   4


C4H9Or_3                H 9  C 4  O 1       G   3.0E+02   1.5E+03 1.5E+03      1
 1.36314692E+00 4.75874166E-02-2.86455640E-05 7.47309863E-09-3.55029599E-13    2
-1.38392337E+04 2.28396186E+01 1.36314692E+00 4.75874166E-02-2.86455640E-05    3
 7.47309863E-09-3.55029599E-13-1.38392337E+04 2.28396186E+01                   4


C4H9Or_4                H 9  C 4  O 1       G   3.0E+02   1.5E+03 1.5E+03      1
-2.75912180E-01 6.41910853E-02-6.19566806E-05 3.33821649E-08-7.36713810E-12    2
-1.53032787E+04 2.53774885E+01-2.75912180E-01 6.41910853E-02-6.19566806E-05    3
 3.33821649E-08-7.36713810E-12-1.53032787E+04 2.53774885E+01                   4


C4H9Or_5                H 9  C 4  O 1       G   3.0E+02   1.5E+03 1.5E+03      1
 3.01476938E+00 2.87646794E-02 3.15963654E-07-1.29106495E-08 4.84822583E-12    2
-1.09952308E+04 1.66066599E+01 3.01476938E+00 2.87646794E-02 3.15963654E-07    3
-1.29106495E-08 4.84822583E-12-1.09952308E+04 1.66066599E+01                   4


C4H9Or_6                H 9  C 4  O 1       G   3.0E+02   1.5E+03 1.5E+03      1
 1.40110654E+00 5.09489566E-02-3.55896781E-05 1.27112057E-08-1.72846503E-12    2
-1.27455088E+04 2.19924415E+01 1.40110654E+00 5.09489566E-02-3.55896781E-05    3
 1.27112057E-08-1.72846503E-12-1.27455088E+04 2.19924415E+01                   4


C4H9Or_7                H 9  C 4  O 1       G   3.0E+02   1.5E+03 1.5E+03      1
 9.77238577E-01 5.24986657E-02-3.67145246E-05 1.25817550E-08-1.52308681E-12    2
-1.34236122E+04 2.43203983E+01 9.77238577E-01 5.24986657E-02-3.67145246E-05    3
 1.25817550E-08-1.52308681E-12-1.34236122E+04 2.43203983E+01                   4


C4H9Or_8                H 9  C 4  O 1       G   3.0E+02   1.5E+03 1.5E+03      1
 1.28384519E+00 4.43692291E-02-2.05515289E-05 6.26017709E-10 1.57400674E-12    2
-1.14824238E+04 2.55685874E+01 1.28384519E+00 4.43692291E-02-2.05515289E-05    3
 6.26017709E-10 1.57400674E-12-1.14824238E+04 2.55685874E+01                   4


C4H9Or_9                H 9  C 4  O 1       G   3.0E+02   1.5E+03 1.5E+03      1
 1.40110654E+00 5.09489566E-02-3.55896781E-05 1.27112057E-08-1.72846503E-12    2
-1.27455088E+04 2.19924415E+01 1.40110654E+00 5.09489566E-02-3.55896781E-05    3
 1.27112057E-08-1.72846503E-12-1.27455088E+04 2.19924415E+01                   4


C4H9r                   H 9  C 4            G   3.0E+02   1.0E+03 1.0E+03      1
 1.46989000E+00 3.39800000E-02-5.67800000E-06-8.41400000E-09 3.56900000E-12    2
 6.64400000E+03 2.16700000E+01 1.46989000E+00 3.39800000E-02-5.67800000E-06    3
-8.41400000E-09 3.56900000E-12 6.64400000E+03 2.16700000E+01                   4


C4H9r_1                 H 9  C 4            G   3.0E+02   1.0E+03 1.0E+03      1
-1.60981000E-01 4.78400000E-02-3.23000000E-05 1.16100000E-08-1.70700000E-12    2
 7.33700000E+03 2.63900000E+01-1.60981000E-01 4.78400000E-02-3.23000000E-05    3
 1.16100000E-08-1.70700000E-12 7.33700000E+03 2.63900000E+01                   4


C4H9r_2                 H 9  C 4            G   3.0E+02   1.0E+03 1.0E+03      1
 1.52827000E-01 4.43600000E-02-2.48100000E-05 5.53100000E-09-1.53200000E-14    2
 8.11300000E+03 2.68000000E+01 1.52827000E-01 4.43600000E-02-2.48100000E-05    3
 5.53100000E-09-1.53200000E-14 8.11300000E+03 2.68000000E+01                   4


C4H9r_3                 H 9  C 4            G   3.0E+02   1.0E+03 1.0E+03      1
 3.09750000E+00 2.29400000E-02 1.50400000E-05-2.41200000E-08 7.76000000E-12    2
 4.53500000E+03 1.35300000E+01 3.09750000E+00 2.29400000E-02 1.50400000E-05    3
-2.41200000E-08 7.76000000E-12 4.53500000E+03 1.35300000E+01                   4


C5H10O2                 H 10  C 5  O 2      G   3.0E+02   1.5E+03 1.5E+03      1
 4.99063879E+00 3.60846025E-02 9.95627165E-06-2.46448069E-08 8.25958130E-12    2
-5.74883869E+04 9.35263892E+00 4.99063879E+00 3.60846025E-02 9.95627165E-06    3
-2.46448069E-08 8.25958130E-12-5.74883869E+04 9.35263892E+00                   4


C5H10O2_Olef            H 10  C 5  O 2      G   3.0E+02   1.5E+03 1.5E+03      1
-7.93953735E-01 7.87741847E-02-6.86910659E-05 3.14665511E-08-5.80337393E-12    2
-4.49625290E+04 3.11560700E+01-7.93953735E-01 7.87741847E-02-6.86910659E-05    3
 3.14665511E-08-5.80337393E-12-4.49625290E+04 3.11560700E+01                   4


C5H10O2_Olef_1          H 10  C 5  O 2      G   3.0E+02   1.5E+03 1.5E+03      1
-7.93953735E-01 7.87741847E-02-6.86910659E-05 3.14665511E-08-5.80337393E-12    2
-4.49625290E+04 3.11560700E+01-7.93953735E-01 7.87741847E-02-6.86910659E-05    3
 3.14665511E-08-5.80337393E-12-4.49625290E+04 3.11560700E+01                   4


C5H10O2_Olef_10         H 10  C 5  O 2      G   3.0E+02   1.5E+03 1.5E+03      1
-5.01773501E-02 7.84748725E-02-7.12216699E-05 3.47089114E-08-6.89183939E-12    2
-4.70547434E+04 2.55718387E+01-5.01773501E-02 7.84748725E-02-7.12216699E-05    3
 3.47089114E-08-6.89183939E-12-4.70547434E+04 2.55718387E+01                   4


C5H10O2_Olef_11         H 10  C 5  O 2      G   3.0E+02   1.5E+03 1.5E+03      1
 7.47570971E+00 2.23822945E-02 1.34134220E-05-2.10356207E-08 6.58951368E-12    2
-3.68863426E+04 5.63299166E+00 7.47570971E+00 2.23822945E-02 1.34134220E-05    3
-2.10356207E-08 6.58951368E-12-3.68863426E+04 5.63299166E+00                   4


C5H10O2_Olef_12         H 10  C 5  O 2      G   3.0E+02   1.5E+03 1.5E+03      1
 7.47570971E+00 2.23822945E-02 1.34134220E-05-2.10356207E-08 6.58951368E-12    2
-3.68863426E+04 5.63299166E+00 7.47570971E+00 2.23822945E-02 1.34134220E-05    3
-2.10356207E-08 6.58951368E-12-3.68863426E+04 5.63299166E+00                   4


C5H10O2_Olef_2          H 10  C 5  O 2      G   3.0E+02   1.5E+03 1.5E+03      1
 8.48888845E+00 1.32976912E-02 3.20264771E-05-3.57766172E-08 1.06222316E-11    2
-3.64648837E+04 2.58047744E+00 8.48888845E+00 1.32976912E-02 3.20264771E-05    3
-3.57766172E-08 1.06222316E-11-3.64648837E+04 2.58047744E+00                   4


C5H10O2_Olef_3          H 10  C 5  O 2      G   3.0E+02   1.5E+03 1.5E+03      1
 8.48888845E+00 1.32976912E-02 3.20264771E-05-3.57766172E-08 1.06222316E-11    2
-3.64648837E+04 2.58047744E+00 8.48888845E+00 1.32976912E-02 3.20264771E-05    3
-3.57766172E-08 1.06222316E-11-3.64648837E+04 2.58047744E+00                   4


C5H10O2_Olef_4          H 10  C 5  O 2      G   3.0E+02   1.5E+03 1.5E+03      1
-5.21030118E+00 1.04244042E-01-1.11708769E-04 6.12948419E-08-1.32011451E-11    2
-4.22486429E+04 5.06650853E+01-5.21030118E+00 1.04244042E-01-1.11708769E-04    3
 6.12948419E-08-1.32011451E-11-4.22486429E+04 5.06650853E+01                   4


C5H10O2_Olef_5          H 10  C 5  O 2      G   3.0E+02   1.5E+03 1.5E+03      1
 8.48888845E+00 1.32976912E-02 3.20264771E-05-3.57766172E-08 1.06222316E-11    2
-3.64648837E+04 2.58047744E+00 8.48888845E+00 1.32976912E-02 3.20264771E-05    3
-3.57766172E-08 1.06222316E-11-3.64648837E+04 2.58047744E+00                   4


C5H10O2_Olef_6          H 10  C 5  O 2      G   3.0E+02   1.5E+03 1.5E+03      1
 8.48888845E+00 1.32976912E-02 3.20264771E-05-3.57766172E-08 1.06222316E-11    2
-3.64648837E+04 2.58047744E+00 8.48888845E+00 1.32976912E-02 3.20264771E-05    3
-3.57766172E-08 1.06222316E-11-3.64648837E+04 2.58047744E+00                   4


C5H10O2_Olef_7          H 10  C 5  O 2      G   3.0E+02   1.5E+03 1.5E+03      1
-5.21030118E+00 1.04244042E-01-1.11708769E-04 6.12948419E-08-1.32011451E-11    2
-4.22486429E+04 5.06650853E+01-5.21030118E+00 1.04244042E-01-1.11708769E-04    3
 6.12948419E-08-1.32011451E-11-4.22486429E+04 5.06650853E+01                   4


C5H10O2_Olef_8          H 10  C 5  O 2      G   3.0E+02   1.5E+03 1.5E+03      1
-1.46380887E+00 8.77387196E-02-8.23229791E-05 3.87339497E-08-7.05648367E-12    2
-4.48656162E+04 3.34239568E+01-1.46380887E+00 8.77387196E-02-8.23229791E-05    3
 3.87339497E-08-7.05648367E-12-4.48656162E+04 3.34239568E+01                   4


C5H10O2_Olef_9          H 10  C 5  O 2      G   3.0E+02   1.5E+03 1.5E+03      1
-1.46380887E+00 8.77387196E-02-8.23229791E-05 3.87339497E-08-7.05648367E-12    2
-4.48656162E+04 3.34239568E+01-1.46380887E+00 8.77387196E-02-8.23229791E-05    3
 3.87339497E-08-7.05648367E-12-4.48656162E+04 3.34239568E+01                   4


C5H10O_Olef             H 10  C 5  O 1      G   3.0E+02   1.5E+03 1.5E+03      1
-1.17543544E-01 7.26560781E-02-6.85390640E-05 3.62771744E-08-7.90959373E-12    2
-2.76468220E+04 2.72129259E+01-1.17543544E-01 7.26560781E-02-6.85390640E-05    3
 3.62771744E-08-7.90959373E-12-2.76468220E+04 2.72129259E+01                   4


C5H10O_Olef_1           H 10  C 5  O 1      G   3.0E+02   1.5E+03 1.5E+03      1
-6.59947873E-01 7.79952287E-02-7.95150986E-05 4.50297528E-08-1.03161684E-11    2
-2.72578897E+04 2.69991734E+01-6.59947873E-01 7.79952287E-02-7.95150986E-05    3
 4.50297528E-08-1.03161684E-11-2.72578897E+04 2.69991734E+01                   4


C5H10O_Olef_10          H 10  C 5  O 1      G   3.0E+02   1.5E+03 1.5E+03      1
 6.02871722E-01 5.98329352E-02-4.05987671E-05 1.37433531E-08-1.69655464E-12    2
-2.53454238E+04 2.63537862E+01 6.02871722E-01 5.98329352E-02-4.05987671E-05    3
 1.37433531E-08-1.69655464E-12-2.53454238E+04 2.63537862E+01                   4


C5H10O_Olef_11          H 10  C 5  O 1      G   3.0E+02   1.5E+03 1.5E+03      1
 1.31296064E+00 6.37105135E-02-5.50651102E-05 2.81571596E-08-6.14960384E-12    2
-2.48281060E+04 2.14158008E+01 1.31296064E+00 6.37105135E-02-5.50651102E-05    3
 2.81571596E-08-6.14960384E-12-2.48281060E+04 2.14158008E+01                   4


C5H10O_Olef_12          H 10  C 5  O 1      G   3.0E+02   1.5E+03 1.5E+03      1
 3.06991577E+00 5.43265979E-02-3.89826589E-05 1.66585235E-08-3.20535141E-12    2
-2.64988614E+04 1.27790554E+01 3.06991577E+00 5.43265979E-02-3.89826589E-05    3
 1.66585235E-08-3.20535141E-12-2.64988614E+04 1.27790554E+01                   4


C5H10O_Olef_13          H 10  C 5  O 1      G   3.0E+02   1.5E+03 1.5E+03      1
 3.06991577E+00 5.43265979E-02-3.89826589E-05 1.66585235E-08-3.20535141E-12    2
-2.64988614E+04 1.27790554E+01 3.06991577E+00 5.43265979E-02-3.89826589E-05    3
 1.66585235E-08-3.20535141E-12-2.64988614E+04 1.27790554E+01                   4


C5H10O_Olef_14          H 10  C 5  O 1      G   3.0E+02   1.5E+03 1.5E+03      1
-1.03990893E+00 7.65964380E-02-7.66926573E-05 4.34613258E-08-1.00604166E-11    2
-2.78850451E+04 2.96731586E+01-1.03990893E+00 7.65964380E-02-7.66926573E-05    3
 4.34613258E-08-1.00604166E-11-2.78850451E+04 2.96731586E+01                   4


C5H10O_Olef_15          H 10  C 5  O 1      G   3.0E+02   1.5E+03 1.5E+03      1
-1.03990893E+00 7.65964380E-02-7.66926573E-05 4.34613258E-08-1.00604166E-11    2
-2.78850451E+04 2.96731586E+01-1.03990893E+00 7.65964380E-02-7.66926573E-05    3
 4.34613258E-08-1.00604166E-11-2.78850451E+04 2.96731586E+01                   4


C5H10O_Olef_16          H 10  C 5  O 1      G   3.0E+02   1.5E+03 1.5E+03      1
 1.58331752E+00 5.93388545E-02-4.23897174E-05 1.60849993E-08-2.46976214E-12    2
-2.49113456E+04 2.07520145E+01 1.58331752E+00 5.93388545E-02-4.23897174E-05    3
 1.60849993E-08-2.46976214E-12-2.49113456E+04 2.07520145E+01                   4


C5H10O_Olef_17          H 10  C 5  O 1      G   3.0E+02   1.5E+03 1.5E+03      1
-1.31852134E+00 7.88743602E-02-7.88040640E-05 4.35434058E-08-9.77166517E-12    2
-2.70669844E+04 3.03433275E+01-1.31852134E+00 7.88743602E-02-7.88040640E-05    3
 4.35434058E-08-9.77166517E-12-2.70669844E+04 3.03433275E+01                   4


C5H10O_Olef_18          H 10  C 5  O 1      G   3.0E+02   1.5E+03 1.5E+03      1
-1.31852134E+00 7.88743602E-02-7.88040640E-05 4.35434058E-08-9.77166517E-12    2
-2.70669844E+04 3.03433275E+01-1.31852134E+00 7.88743602E-02-7.88040640E-05    3
 4.35434058E-08-9.77166517E-12-2.70669844E+04 3.03433275E+01                   4


C5H10O_Olef_19          H 10  C 5  O 1      G   3.0E+02   1.5E+03 1.5E+03      1
 3.06991577E+00 5.43265979E-02-3.89826589E-05 1.66585235E-08-3.20535141E-12    2
-2.64988614E+04 1.27790554E+01 3.06991577E+00 5.43265979E-02-3.89826589E-05    3
 1.66585235E-08-3.20535141E-12-2.64988614E+04 1.27790554E+01                   4


C5H10O_Olef_2           H 10  C 5  O 1      G   3.0E+02   1.5E+03 1.5E+03      1
-6.52133481E-01 7.04098390E-02-5.89170711E-05 2.65117112E-08-4.89062497E-12    2
-3.11495841E+04 2.76660540E+01-6.52133481E-01 7.04098390E-02-5.89170711E-05    3
 2.65117112E-08-4.89062497E-12-3.11495841E+04 2.76660540E+01                   4


C5H10O_Olef_20          H 10  C 5  O 1      G   3.0E+02   1.5E+03 1.5E+03      1
 1.86192993E+00 5.70609324E-02-4.02783108E-05 1.60029193E-08-2.75851353E-12    2
-2.57294064E+04 2.00818456E+01 1.86192993E+00 5.70609324E-02-4.02783108E-05    3
 1.60029193E-08-2.75851353E-12-2.57294064E+04 2.00818456E+01                   4


C5H10O_Olef_21          H 10  C 5  O 1      G   3.0E+02   1.5E+03 1.5E+03      1
 2.87510868E+00 4.79763291E-02-2.16652556E-05 1.26192277E-09 1.27420435E-12    2
-2.53079474E+04 1.70293314E+01 2.87510868E+00 4.79763291E-02-2.16652556E-05    3
 1.26192277E-09 1.27420435E-12-2.53079474E+04 1.70293314E+01                   4


C5H10O_Olef_22          H 10  C 5  O 1      G   3.0E+02   1.5E+03 1.5E+03      1
 2.87510868E+00 4.79763291E-02-2.16652556E-05 1.26192277E-09 1.27420435E-12    2
-2.53079474E+04 1.70293314E+01 2.87510868E+00 4.79763291E-02-2.16652556E-05    3
 1.26192277E-09 1.27420435E-12-2.53079474E+04 1.70293314E+01                   4


C5H10O_Olef_23          H 10  C 5  O 1      G   3.0E+02   1.5E+03 1.5E+03      1
 2.32613938E+00 5.46259102E-02-3.64520550E-05 1.34161631E-08-2.11688596E-12    2
-2.44066470E+04 1.83632866E+01 2.32613938E+00 5.46259102E-02-3.64520550E-05    3
 1.34161631E-08-2.11688596E-12-2.44066470E+04 1.83632866E+01                   4


C5H10O_Olef_24          H 10  C 5  O 1      G   3.0E+02   1.5E+03 1.5E+03      1
 2.32613938E+00 5.46259102E-02-3.64520550E-05 1.34161631E-08-2.11688596E-12    2
-2.44066470E+04 1.83632866E+01 2.32613938E+00 5.46259102E-02-3.64520550E-05    3
 1.34161631E-08-2.11688596E-12-2.44066470E+04 1.83632866E+01                   4


C5H10O_Olef_25          H 10  C 5  O 1      G   3.0E+02   1.5E+03 1.5E+03      1
-1.16923268E-01 6.97958695E-02-6.23157785E-05 3.16616573E-08-6.74505544E-12    2
-2.62553865E+04 2.71796022E+01-1.16923268E-01 6.97958695E-02-6.23157785E-05    3
 3.16616573E-08-6.74505544E-12-2.62553865E+04 2.71796022E+01                   4


C5H10O_Olef_26          H 10  C 5  O 1      G   3.0E+02   1.5E+03 1.5E+03      1
-1.16923268E-01 6.97958695E-02-6.23157785E-05 3.16616573E-08-6.74505544E-12    2
-2.62553865E+04 2.71796022E+01-1.16923268E-01 6.97958695E-02-6.23157785E-05    3
 3.16616573E-08-6.74505544E-12-2.62553865E+04 2.71796022E+01                   4


C5H10O_Olef_27          H 10  C 5  O 1      G   3.0E+02   1.5E+03 1.5E+03      1
 2.78491559E+00 5.02603639E-02-2.59014320E-05 4.20325078E-09 5.56847590E-13    2
-2.40997477E+04 1.75882892E+01 2.78491559E+00 5.02603639E-02-2.59014320E-05    3
 4.20325078E-09 5.56847590E-13-2.40997477E+04 1.75882892E+01                   4


C5H10O_Olef_28          H 10  C 5  O 1      G   3.0E+02   1.5E+03 1.5E+03      1
 1.58331752E+00 5.93388545E-02-4.23897174E-05 1.60849993E-08-2.46976214E-12    2
-2.49113456E+04 2.07520145E+01 1.58331752E+00 5.93388545E-02-4.23897174E-05    3
 1.60849993E-08-2.46976214E-12-2.49113456E+04 2.07520145E+01                   4


C5H10O_Olef_29          H 10  C 5  O 1      G   3.0E+02   1.5E+03 1.5E+03      1
-1.48610295E+00 7.29931861E-02-6.06226436E-05 2.62106789E-08-4.51951627E-12    2
-2.78491701E+04 3.38092430E+01-1.48610295E+00 7.29931861E-02-6.06226436E-05    3
 2.62106789E-08-4.51951627E-12-2.78491701E+04 3.38092430E+01                   4


C5H10O_Olef_3           H 10  C 5  O 1      G   3.0E+02   1.5E+03 1.5E+03      1
 3.53230869E-01 6.89106254E-02-6.09020434E-05 3.02887562E-08-6.28345050E-12    2
-2.68364308E+04 2.39466592E+01 3.53230869E-01 6.89106254E-02-6.09020434E-05    3
 3.02887562E-08-6.28345050E-12-2.68364308E+04 2.39466592E+01                   4


C5H10O_Olef_30          H 10  C 5  O 1      G   3.0E+02   1.5E+03 1.5E+03      1
 6.02871722E-01 5.98329352E-02-4.05987671E-05 1.37433531E-08-1.69655464E-12    2
-2.53454238E+04 2.63537862E+01 6.02871722E-01 5.98329352E-02-4.05987671E-05    3
 1.37433531E-08-1.69655464E-12-2.53454238E+04 2.63537862E+01                   4


C5H10O_Olef_31          H 10  C 5  O 1      G   3.0E+02   1.5E+03 1.5E+03      1
-2.68770102E+00 8.20716767E-02-7.71109290E-05 3.80924274E-08-7.54612600E-12    2
-2.86607680E+04 3.69729683E+01-2.68770102E+00 8.20716767E-02-7.71109290E-05    3
 3.80924274E-08-7.54612600E-12-2.86607680E+04 3.69729683E+01                   4


C5H10O_Olef_32          H 10  C 5  O 1      G   3.0E+02   1.5E+03 1.5E+03      1
-1.39590987E+00 7.07091513E-02-5.63864672E-05 2.32693509E-08-3.80215951E-12    2
-2.90573698E+04 3.32502852E+01-1.39590987E+00 7.07091513E-02-5.63864672E-05    3
 2.32693509E-08-3.80215951E-12-2.90573698E+04 3.32502852E+01                   4


C5H10O_Olef_33          H 10  C 5  O 1      G   3.0E+02   1.5E+03 1.5E+03      1
-1.39590987E+00 7.07091513E-02-5.63864672E-05 2.32693509E-08-3.80215951E-12    2
-2.90573698E+04 3.32502852E+01-1.39590987E+00 7.07091513E-02-5.63864672E-05    3
 2.32693509E-08-3.80215951E-12-2.90573698E+04 3.32502852E+01                   4


C5H10O_Olef_34          H 10  C 5  O 1      G   3.0E+02   1.5E+03 1.5E+03      1
 2.63037784E-01 7.11946602E-02-6.51382198E-05 3.32300842E-08-7.00080725E-12    2
-2.56282311E+04 2.45056170E+01 2.63037784E-01 7.11946602E-02-6.51382198E-05    3
 3.32300842E-08-7.00080725E-12-2.56282311E+04 2.45056170E+01                   4


C5H10O_Olef_35          H 10  C 5  O 1      G   3.0E+02   1.5E+03 1.5E+03      1
 2.63037784E-01 7.11946602E-02-6.51382198E-05 3.32300842E-08-7.00080725E-12    2
-2.56282311E+04 2.45056170E+01 2.63037784E-01 7.11946602E-02-6.51382198E-05    3
 3.32300842E-08-7.00080725E-12-2.56282311E+04 2.45056170E+01                   4


C5H10O_Olef_4           H 10  C 5  O 1      G   3.0E+02   1.5E+03 1.5E+03      1
 3.53230869E-01 6.89106254E-02-6.09020434E-05 3.02887562E-08-6.28345050E-12    2
-2.68364308E+04 2.39466592E+01 3.53230869E-01 6.89106254E-02-6.09020434E-05    3
 3.02887562E-08-6.28345050E-12-2.68364308E+04 2.39466592E+01                   4


C5H10O_Olef_5           H 10  C 5  O 1      G   3.0E+02   1.5E+03 1.5E+03      1
-1.39590987E+00 7.07091513E-02-5.63864672E-05 2.32693509E-08-3.80215951E-12    2
-2.90573698E+04 3.32502852E+01-1.39590987E+00 7.07091513E-02-5.63864672E-05    3
 2.32693509E-08-3.80215951E-12-2.90573698E+04 3.32502852E+01                   4


C5H10O_Olef_6           H 10  C 5  O 1      G   3.0E+02   1.5E+03 1.5E+03      1
-1.39590987E+00 7.07091513E-02-5.63864672E-05 2.32693509E-08-3.80215951E-12    2
-2.90573698E+04 3.32502852E+01-1.39590987E+00 7.07091513E-02-5.63864672E-05    3
 2.32693509E-08-3.80215951E-12-2.90573698E+04 3.32502852E+01                   4


C5H10O_Olef_7           H 10  C 5  O 1      G   3.0E+02   1.5E+03 1.5E+03      1
 3.53230869E-01 6.89106254E-02-6.09020434E-05 3.02887562E-08-6.28345050E-12    2
-2.68364308E+04 2.39466592E+01 3.53230869E-01 6.89106254E-02-6.09020434E-05    3
 3.02887562E-08-6.28345050E-12-2.68364308E+04 2.39466592E+01                   4


C5H10O_Olef_8           H 10  C 5  O 1      G   3.0E+02   1.5E+03 1.5E+03      1
 3.53230869E-01 6.89106254E-02-6.09020434E-05 3.02887562E-08-6.28345050E-12    2
-2.68364308E+04 2.39466592E+01 3.53230869E-01 6.89106254E-02-6.09020434E-05    3
 3.02887562E-08-6.28345050E-12-2.68364308E+04 2.39466592E+01                   4


C5H10O_Olef_9           H 10  C 5  O 1      G   3.0E+02   1.5E+03 1.5E+03      1
-6.59947873E-01 7.79952287E-02-7.95150986E-05 4.50297528E-08-1.03161684E-11    2
-2.72578897E+04 2.69991734E+01-6.59947873E-01 7.79952287E-02-7.95150986E-05    3
 4.50297528E-08-1.03161684E-11-2.72578897E+04 2.69991734E+01                   4


C5H10_Olef              H 10  C 5           G   3.0E+02   1.5E+03 1.5E+03      1
 4.26225949E-01 5.19515290E-02-3.09516044E-05 8.98934924E-09-9.03507982E-13    2
-6.30337258E+03 2.40271240E+01 4.26225949E-01 5.19515290E-02-3.09516044E-05    3
 8.98934924E-09-9.03507982E-13-6.30337258E+03 2.40271240E+01                   4


C5H10_Olef_1            H 10  C 5           G   3.0E+02   1.0E+03 1.0E+03      1
 2.29238000E+00 3.69500000E-02-1.73000000E-06-1.34800000E-08 5.13200000E-12    2
-7.15700000E+03 1.66600000E+01 2.29238000E+00 3.69500000E-02-1.73000000E-06    3
-1.34800000E-08 5.13200000E-12-7.15700000E+03 1.66600000E+01                   4


C5H10_Olef_2            H 10  C 5           G   3.0E+02   1.0E+03 1.0E+03      1
 4.64686000E-01 5.22600000E-02-3.04100000E-05 7.71400000E-09-3.78900000E-13    2
-5.51500000E+03 2.35600000E+01 4.64686000E-01 5.22600000E-02-3.04100000E-05    3
 7.71400000E-09-3.78900000E-13-5.51500000E+03 2.35600000E+01                   4


C5H10_Olef_3            H 10  C 5           G   3.0E+02   1.0E+03 1.0E+03      1
 1.44918000E+00 4.34500000E-02-1.35800000E-05-4.83200000E-09 2.89600000E-12    2
-5.87900000E+03 2.06800000E+01 1.44918000E+00 4.34500000E-02-1.35800000E-05    3
-4.83200000E-09 2.89600000E-12-5.87900000E+03 2.06800000E+01                   4


C5H10_Olef_4            H 10  C 5           G   3.0E+02   1.0E+03 1.0E+03      1
 8.35362000E-02 4.71500000E-02-1.66100000E-05-4.16300000E-09 2.98000000E-12    2
-4.93800000E+03 2.75800000E+01 8.35362000E-02 4.71500000E-02-1.66100000E-05    3
-4.16300000E-09 2.98000000E-12-4.93800000E+03 2.75800000E+01                   4


C5H10_Olef_5            H 10  C 5           G   3.0E+02   1.5E+03 1.5E+03      1
 1.34921161E+00 4.51509605E-02-1.65747256E-05-2.81031931E-09 2.41185314E-12    2
-4.67371392E+03 2.15335676E+01 1.34921161E+00 4.51509605E-02-1.65747256E-05    3
-2.81031931E-09 2.41185314E-12-4.67371392E+03 2.15335676E+01                   4


C5H11O2r                H 11  C 5  O 2      G   3.0E+02   1.5E+03 1.5E+03      1
 4.59423338E+00 5.96051008E-02-3.70038106E-05 1.00307749E-08-5.74657955E-13    2
-3.61509853E+04 5.71314454E+00 4.59423338E+00 5.96051008E-02-3.70038106E-05    3
 1.00307749E-08-5.74657955E-13-3.61509853E+04 5.71314454E+00                   4


C5H11O2r_1              H 11  C 5  O 2      G   3.0E+02   1.5E+03 1.5E+03      1
-3.96457333E+00 1.01109778E-01-1.03295694E-04 5.45933978E-08-1.13985234E-11    2
-3.39190334E+04 4.45204548E+01-3.96457333E+00 1.01109778E-01-1.03295694E-04    3
 5.45933978E-08-1.13985234E-11-3.39190334E+04 4.45204548E+01                   4


C5H11O2r_10             H 11  C 5  O 2      G   3.0E+02   1.5E+03 1.5E+03      1
-5.74330562E+00 1.15449895E-01-1.30376064E-04 7.49277222E-08-1.67691005E-11    2
-3.33914045E+04 4.84639818E+01-5.74330562E+00 1.15449895E-01-1.30376064E-04    3
 7.49277222E-08-1.67691005E-11-3.33914045E+04 4.84639818E+01                   4


C5H11O2r_11             H 11  C 5  O 2      G   3.0E+02   1.5E+03 1.5E+03      1
 1.61635650E+00 7.52287797E-02-6.42988115E-05 3.00570294E-08-5.81927396E-12    2
-3.68119392E+04 1.67651040E+01 1.61635650E+00 7.52287797E-02-6.42988115E-05    3
 3.00570294E-08-5.81927396E-12-3.68119392E+04 1.67651040E+01                   4


C5H11O2r_12             H 11  C 5  O 2      G   3.0E+02   1.5E+03 1.5E+03      1
-5.37264460E+00 1.10564730E-01-1.21253038E-04 6.78501387E-08-1.48123937E-11    2
-3.64469981E+04 4.82555928E+01-5.37264460E+00 1.10564730E-01-1.21253038E-04    3
 6.78501387E-08-1.48123937E-11-3.64469981E+04 4.82555928E+01                   4


C5H11O2r_13             H 11  C 5  O 2      G   3.0E+02   1.5E+03 1.5E+03      1
-5.37264460E+00 1.10564730E-01-1.21253038E-04 6.78501387E-08-1.48123937E-11    2
-3.64469981E+04 4.82555928E+01-5.37264460E+00 1.10564730E-01-1.21253038E-04    3
 6.78501387E-08-1.48123937E-11-3.64469981E+04 4.82555928E+01                   4


C5H11O2r_14             H 11  C 5  O 2      G   3.0E+02   1.5E+03 1.5E+03      1
-5.33468498E+00 1.13926270E-01-1.28197152E-04 7.30882458E-08-1.61858291E-11    2
-3.53532731E+04 4.74084156E+01-5.33468498E+00 1.13926270E-01-1.28197152E-04    3
 7.30882458E-08-1.61858291E-11-3.53532731E+04 4.74084156E+01                   4


C5H11O2r_15             H 11  C 5  O 2      G   3.0E+02   1.5E+03 1.5E+03      1
-5.33468498E+00 1.13926270E-01-1.28197152E-04 7.30882458E-08-1.61858291E-11    2
-3.53532731E+04 4.74084156E+01-5.33468498E+00 1.13926270E-01-1.28197152E-04    3
 7.30882458E-08-1.61858291E-11-3.53532731E+04 4.74084156E+01                   4


C5H11O2r_16             H 11  C 5  O 2      G   3.0E+02   1.5E+03 1.5E+03      1
-6.23431283E+00 1.10840292E-01-1.17024097E-04 6.35549109E-08-1.35901938E-11    2
-4.03415684E+04 5.03343323E+01-6.23431283E+00 1.10840292E-01-1.17024097E-04    3
 6.35549109E-08-1.35901938E-11-4.03415684E+04 5.03343323E+01                   4


C5H11O2r_17             H 11  C 5  O 2      G   3.0E+02   1.5E+03 1.5E+03      1
-6.23431283E+00 1.10840292E-01-1.17024097E-04 6.35549109E-08-1.35901938E-11    2
-4.03415684E+04 5.03343323E+01-6.23431283E+00 1.10840292E-01-1.17024097E-04    3
 6.35549109E-08-1.35901938E-11-4.03415684E+04 5.03343323E+01                   4


C5H11O2r_2              H 11  C 5  O 2      G   3.0E+02   1.5E+03 1.5E+03      1
-3.96457333E+00 1.01109778E-01-1.03295694E-04 5.45933978E-08-1.13985234E-11    2
-3.39190334E+04 4.45204548E+01-3.96457333E+00 1.01109778E-01-1.03295694E-04    3
 5.45933978E-08-1.13985234E-11-3.39190334E+04 4.45204548E+01                   4


C5H11O2r_3              H 11  C 5  O 2      G   3.0E+02   1.5E+03 1.5E+03      1
-3.05424333E+00 9.65450564E-02-9.58632488E-05 4.95905585E-08-1.01910594E-11    2
-3.43325489E+04 4.07814912E+01-3.05424333E+00 9.65450564E-02-9.58632488E-05    3
 4.95905585E-08-1.01910594E-11-3.43325489E+04 4.07814912E+01                   4


C5H11O2r_4              H 11  C 5  O 2      G   3.0E+02   1.5E+03 1.5E+03      1
-3.92661371E+00 1.04471318E-01-1.10239808E-04 5.98315049E-08-1.27719588E-11    2
-3.28253085E+04 4.36732777E+01-3.92661371E+00 1.04471318E-01-1.10239808E-04    3
 5.98315049E-08-1.27719588E-11-3.28253085E+04 4.36732777E+01                   4


C5H11O2r_5              H 11  C 5  O 2      G   3.0E+02   1.5E+03 1.5E+03      1
-3.05424333E+00 9.65450564E-02-9.58632488E-05 4.95905585E-08-1.01910594E-11    2
-3.43325489E+04 4.07814912E+01-3.05424333E+00 9.65450564E-02-9.58632488E-05    3
 4.95905585E-08-1.01910594E-11-3.43325489E+04 4.07814912E+01                   4


C5H11O2r_6              H 11  C 5  O 2      G   3.0E+02   1.5E+03 1.5E+03      1
-3.92661371E+00 1.04471318E-01-1.10239808E-04 5.98315049E-08-1.27719588E-11    2
-3.28253085E+04 4.36732777E+01-3.92661371E+00 1.04471318E-01-1.10239808E-04    3
 5.98315049E-08-1.27719588E-11-3.28253085E+04 4.36732777E+01                   4


C5H11O2r_7              H 11  C 5  O 2      G   3.0E+02   1.5E+03 1.5E+03      1
-5.74330562E+00 1.15449895E-01-1.30376064E-04 7.49277222E-08-1.67691005E-11    2
-3.33914045E+04 4.84639818E+01-5.74330562E+00 1.15449895E-01-1.30376064E-04    3
 7.49277222E-08-1.67691005E-11-3.33914045E+04 4.84639818E+01                   4


C5H11O2r_8              H 11  C 5  O 2      G   3.0E+02   1.5E+03 1.5E+03      1
-5.74330562E+00 1.15449895E-01-1.30376064E-04 7.49277222E-08-1.67691005E-11    2
-3.33914045E+04 4.84639818E+01-5.74330562E+00 1.15449895E-01-1.30376064E-04    3
 7.49277222E-08-1.67691005E-11-3.33914045E+04 4.84639818E+01                   4


C5H11O2r_9              H 11  C 5  O 2      G   3.0E+02   1.5E+03 1.5E+03      1
-5.74330562E+00 1.15449895E-01-1.30376064E-04 7.49277222E-08-1.67691005E-11    2
-3.33914045E+04 4.84639818E+01-5.74330562E+00 1.15449895E-01-1.30376064E-04    3
 7.49277222E-08-1.67691005E-11-3.33914045E+04 4.84639818E+01                   4


C5H11Or                 H 11  C 5  O 1      G   3.0E+02   1.5E+03 1.5E+03      1
 9.69370750E-01 6.20082221E-02-4.14525829E-05 1.39904612E-08-1.76495294E-12    2
-2.04085278E+04 2.17468929E+01 9.69370750E-01 6.20082221E-02-4.14525829E-05    3
 1.39904612E-08-1.76495294E-12-2.04085278E+04 2.17468929E+01                   4


C5H11Or_1               H 11  C 5  O 1      G   3.0E+02   1.5E+03 1.5E+03      1
-6.10266428E-01 7.31478811E-02-6.40105489E-05 3.15405983E-08-6.47351825E-12    2
-1.89007291E+04 2.77246400E+01-6.10266428E-01 7.31478811E-02-6.40105489E-05    3
 3.15405983E-08-6.47351825E-12-1.89007291E+04 2.77246400E+01                   4


C5H11Or_10              H 11  C 5  O 1      G   3.0E+02   1.5E+03 1.5E+03      1
 7.46159943E-01 7.08792158E-02-6.09463538E-05 2.94837986E-08-5.98224022E-12    2
-1.83722805E+04 2.23460413E+01 7.46159943E-01 7.08792158E-02-6.09463538E-05    3
 2.94837986E-08-5.98224022E-12-1.83722805E+04 2.23460413E+01                   4


C5H11Or_11              H 11  C 5  O 1      G   3.0E+02   1.5E+03 1.5E+03      1
 1.84859957E+00 5.66986716E-02-3.21856923E-05 7.04190906E-09 1.06067117E-13    2
-1.70158143E+04 2.02091557E+01 1.84859957E+00 5.66986716E-02-3.21856923E-05    3
 7.04190906E-09 1.06067117E-13-1.70158143E+04 2.02091557E+01                   4


C5H11Or_12              H 11  C 5  O 1      G   3.0E+02   1.5E+03 1.5E+03      1
 6.98672777E-02 7.10387881E-02-5.92660623E-05 2.73762334E-08-5.26451004E-12    2
-1.64881854E+04 2.41526827E+01 6.98672777E-02 7.10387881E-02-5.92660623E-05    3
 2.73762334E-08-5.26451004E-12-1.64881854E+04 2.41526827E+01                   4


C5H11Or_13              H 11  C 5  O 1      G   3.0E+02   1.5E+03 1.5E+03      1
 6.98672777E-02 7.10387881E-02-5.92660623E-05 2.73762334E-08-5.26451004E-12    2
-1.64881854E+04 2.41526827E+01 6.98672777E-02 7.10387881E-02-5.92660623E-05    3
 2.73762334E-08-5.26451004E-12-1.64881854E+04 2.41526827E+01                   4


C5H11Or_14              H 11  C 5  O 1      G   3.0E+02   1.5E+03 1.5E+03      1
 2.75892957E+00 5.21339495E-02-2.47532469E-05 2.03906978E-09 1.31353114E-12    2
-1.74293297E+04 1.64701921E+01 2.75892957E+00 5.21339495E-02-2.47532469E-05    3
 2.03906978E-09 1.31353114E-12-1.74293297E+04 1.64701921E+01                   4


C5H11Or_15              H 11  C 5  O 1      G   3.0E+02   1.5E+03 1.5E+03      1
 1.88655919E+00 6.00602115E-02-3.91298063E-05 1.22800162E-08-1.26736831E-12    2
-1.59220894E+04 1.93619785E+01 1.88655919E+00 6.00602115E-02-3.91298063E-05    3
 1.22800162E-08-1.26736831E-12-1.59220894E+04 1.93619785E+01                   4


C5H11Or_16              H 11  C 5  O 1      G   3.0E+02   1.5E+03 1.5E+03      1
 1.76090394E+00 5.68566139E-02-3.12167603E-05 6.46331979E-09 1.67798962E-13    2
-2.21926732E+04 1.90492956E+01 1.76090394E+00 5.68566139E-02-3.12167603E-05    3
 6.46331979E-09 1.67798962E-13-2.21926732E+04 1.90492956E+01                   4


C5H11Or_17              H 11  C 5  O 1      G   3.0E+02   1.5E+03 1.5E+03      1
 2.63674927E+00 5.83627858E-02-5.14433931E-05 2.67746560E-08-5.93603747E-12    2
-7.57980659E+03 1.68526370E+01 2.63674927E+00 5.83627858E-02-5.14433931E-05    3
 2.67746560E-08-5.93603747E-12-7.57980659E+03 1.68526370E+01                   4


C5H11Or_18              H 11  C 5  O 1      G   3.0E+02   1.5E+03 1.5E+03      1
 1.96309656E+00 5.81850571E-02-3.73509128E-05 1.25252220E-08-1.67768264E-12    2
-1.68446076E+04 1.98552668E+01 1.96309656E+00 5.81850571E-02-3.73509128E-05    3
 1.25252220E-08-1.67768264E-12-1.68446076E+04 1.98552668E+01                   4


C5H11Or_19              H 11  C 5  O 1      G   3.0E+02   1.5E+03 1.5E+03      1
 1.96309656E+00 5.81850571E-02-3.73509128E-05 1.25252220E-08-1.67768264E-12    2
-1.68446076E+04 1.98552668E+01 1.96309656E+00 5.81850571E-02-3.73509128E-05    3
 1.25252220E-08-1.67768264E-12-1.68446076E+04 1.98552668E+01                   4


C5H11Or_2               H 11  C 5  O 1      G   3.0E+02   1.5E+03 1.5E+03      1
-5.72306811E-01 7.65094210E-02-7.09546630E-05 3.67787054E-08-7.84695367E-12    2
-1.78070042E+04 2.68774629E+01-5.72306811E-01 7.65094210E-02-7.09546630E-05    3
 3.67787054E-08-7.84695367E-12-1.78070042E+04 2.68774629E+01                   4


C5H11Or_20              H 11  C 5  O 1      G   3.0E+02   1.5E+03 1.5E+03      1
 1.05276656E+00 6.27497792E-02-4.47833582E-05 1.75280613E-08-2.88514666E-12    2
-1.64310921E+04 2.35942304E+01 1.05276656E+00 6.27497792E-02-4.47833582E-05    3
 1.75280613E-08-2.88514666E-12-1.64310921E+04 2.35942304E+01                   4


C5H11Or_21              H 11  C 5  O 1      G   3.0E+02   1.5E+03 1.5E+03      1
 2.36905167E+00 5.13815829E-02-2.26217602E-05 6.05129261E-10 1.63136095E-12    2
-1.75893289E+04 1.96852995E+01 2.36905167E+00 5.13815829E-02-2.26217602E-05    3
 6.05129261E-10 1.63136095E-12-1.75893289E+04 1.96852995E+01                   4


C5H11Or_22              H 11  C 5  O 1      G   3.0E+02   1.5E+03 1.5E+03      1
 2.25191115E+00 6.14662168E-02-4.45687272E-05 1.78361311E-08-3.01110781E-12    2
-1.52425093E+04 1.64857979E+01 2.25191115E+00 6.14662168E-02-4.45687272E-05    3
 1.78361311E-08-3.01110781E-12-1.52425093E+04 1.64857979E+01                   4


C5H11Or_23              H 11  C 5  O 1      G   3.0E+02   1.5E+03 1.5E+03      1
 2.25191115E+00 6.14662168E-02-4.45687272E-05 1.78361311E-08-3.01110781E-12    2
-1.52425093E+04 1.64857979E+01 2.25191115E+00 6.14662168E-02-4.45687272E-05    3
 1.78361311E-08-3.01110781E-12-1.52425093E+04 1.64857979E+01                   4


C5H11Or_24              H 11  C 5  O 1      G   3.0E+02   1.5E+03 1.5E+03      1
 4.35864071E+00 4.47076865E-02-1.28016626E-05-6.16882508E-09 3.36302428E-12    2
-1.57830482E+04 1.23820671E+01 4.35864071E+00 4.47076865E-02-1.28016626E-05    3
-6.16882508E-09 3.36302428E-12-1.57830482E+04 1.23820671E+01                   4


C5H11Or_25              H 11  C 5  O 1      G   3.0E+02   1.5E+03 1.5E+03      1
 4.03064344E+00 4.71261003E-02-1.74883572E-05-2.49819325E-09 2.35946934E-12    2
-1.57701382E+04 1.25422709E+01 4.03064344E+00 4.71261003E-02-1.74883572E-05    3
-2.49819325E-09 2.35946934E-12-1.57701382E+04 1.25422709E+01                   4


C5H11Or_26              H 11  C 5  O 1      G   3.0E+02   1.5E+03 1.5E+03      1
 3.72403683E+00 5.52555369E-02-3.36513529E-05 9.45754405E-09-7.37624212E-13    2
-1.77113266E+04 1.12940818E+01 3.72403683E+00 5.52555369E-02-3.36513529E-05    3
 9.45754405E-09-7.37624212E-13-1.77113266E+04 1.12940818E+01                   4


C5H11Or_27              H 11  C 5  O 1      G   3.0E+02   1.5E+03 1.5E+03      1
 4.94097344E+00 4.25613782E-02-1.00559119E-05-7.50103253E-09 3.56693337E-12    2
-1.61836537E+04 8.80330735E+00 4.94097344E+00 4.25613782E-02-1.00559119E-05    3
-7.50103253E-09 3.56693337E-12-1.61836537E+04 8.80330735E+00                   4


C5H11Or_28              H 11  C 5  O 1      G   3.0E+02   1.5E+03 1.5E+03      1
 4.06860306E+00 5.04876402E-02-2.44324713E-05 2.73991385E-09 9.86033919E-13    2
-1.46764133E+04 1.16950938E+01 4.06860306E+00 5.04876402E-02-2.44324713E-05    3
 2.73991385E-09 9.86033919E-13-1.46764133E+04 1.16950938E+01                   4


C5H11Or_29              H 11  C 5  O 1      G   3.0E+02   1.5E+03 1.5E+03      1
 7.46159943E-01 7.08792158E-02-6.09463538E-05 2.94837986E-08-5.98224022E-12    2
-1.83722805E+04 2.23460413E+01 7.46159943E-01 7.08792158E-02-6.09463538E-05    3
 2.94837986E-08-5.98224022E-12-1.83722805E+04 2.23460413E+01                   4


C5H11Or_3               H 11  C 5  O 1      G   3.0E+02   1.5E+03 1.5E+03      1
-4.21139932E-01 6.64291852E-02-4.59140954E-05 1.60034221E-08-2.08560327E-12    2
-2.34383492E+04 2.60230331E+01-4.21139932E-01 6.64291852E-02-4.59140954E-05    3
 1.60034221E-08-2.08560327E-12-2.34383492E+04 2.60230331E+01                   4


C5H11Or_30              H 11  C 5  O 1      G   3.0E+02   1.5E+03 1.5E+03      1
 1.09072617E+00 6.61113191E-02-5.17274722E-05 2.27661684E-08-4.25858209E-12    2
-1.53373672E+04 2.27470533E+01 1.09072617E+00 6.61113191E-02-5.17274722E-05    3
 2.27661684E-08-4.25858209E-12-1.53373672E+04 2.27470533E+01                   4


C5H11Or_31              H 11  C 5  O 1      G   3.0E+02   1.5E+03 1.5E+03      1
 1.09072617E+00 6.61113191E-02-5.17274722E-05 2.27661684E-08-4.25858209E-12    2
-1.53373672E+04 2.27470533E+01 1.09072617E+00 6.61113191E-02-5.17274722E-05    3
 2.27661684E-08-4.25858209E-12-1.53373672E+04 2.27470533E+01                   4


C5H11Or_32              H 11  C 5  O 1      G   3.0E+02   1.5E+03 1.5E+03      1
 2.25191115E+00 6.14662168E-02-4.45687272E-05 1.78361311E-08-3.01110781E-12    2
-1.52425093E+04 1.71789451E+01 2.25191115E+00 6.14662168E-02-4.45687272E-05    3
 1.78361311E-08-3.01110781E-12-1.52425093E+04 1.71789451E+01                   4


C5H11Or_33              H 11  C 5  O 1      G   3.0E+02   1.5E+03 1.5E+03      1
 2.25191115E+00 6.14662168E-02-4.45687272E-05 1.78361311E-08-3.01110781E-12    2
-1.52425093E+04 1.71789451E+01 2.25191115E+00 6.14662168E-02-4.45687272E-05    3
 1.78361311E-08-3.01110781E-12-1.52425093E+04 1.71789451E+01                   4


C5H11Or_34              H 11  C 5  O 1      G   3.0E+02   1.5E+03 1.5E+03      1
 3.94724763E+00 4.63845432E-02-1.41575820E-05-6.03579337E-09 3.47966307E-12    2
-1.97475739E+04 1.06949335E+01 3.94724763E+00 4.63845432E-02-1.41575820E-05    3
-6.03579337E-09 3.47966307E-12-1.97475739E+04 1.06949335E+01                   4


C5H11Or_35              H 11  C 5  O 1      G   3.0E+02   1.5E+03 1.5E+03      1
 2.86044384E+00 5.74081161E-02-3.67252449E-05 1.14984138E-08-1.23130110E-12    2
-1.57413911E+04 1.38774289E+01 2.86044384E+00 5.74081161E-02-3.67252449E-05    3
 1.14984138E-08-1.23130110E-12-1.57413911E+04 1.38774289E+01                   4


C5H11Or_36              H 11  C 5  O 1      G   3.0E+02   1.5E+03 1.5E+03      1
 2.86044384E+00 5.74081161E-02-3.67252449E-05 1.14984138E-08-1.23130110E-12    2
-1.57413911E+04 1.38774289E+01 2.86044384E+00 5.74081161E-02-3.67252449E-05    3
 1.14984138E-08-1.23130110E-12-1.57413911E+04 1.38774289E+01                   4


C5H11Or_37              H 11  C 5  O 1      G   3.0E+02   1.5E+03 1.5E+03      1
 2.75892957E+00 5.21339495E-02-2.47532469E-05 2.03906978E-09 1.31353114E-12    2
-1.74293297E+04 1.64701921E+01 2.75892957E+00 5.21339495E-02-2.47532469E-05    3
 2.03906978E-09 1.31353114E-12-1.74293297E+04 1.64701921E+01                   4


C5H11Or_38              H 11  C 5  O 1      G   3.0E+02   1.5E+03 1.5E+03      1
 1.88655919E+00 6.00602115E-02-3.91298063E-05 1.22800162E-08-1.26736831E-12    2
-1.59220894E+04 1.93619785E+01 1.88655919E+00 6.00602115E-02-3.91298063E-05    3
 1.22800162E-08-1.26736831E-12-1.59220894E+04 1.93619785E+01                   4


C5H11Or_39              H 11  C 5  O 1      G   3.0E+02   1.5E+03 1.5E+03      1
-1.17433039E-01 7.30317950E-02-6.40202458E-05 3.15246684E-08-6.47591711E-12    2
-1.64023450E+04 2.49293884E+01-1.17433039E-01 7.30317950E-02-6.40202458E-05    3
 3.15246684E-08-6.47591711E-12-1.64023450E+04 2.49293884E+01                   4


C5H11Or_4               H 11  C 5  O 1      G   3.0E+02   1.5E+03 1.5E+03      1
-4.21139932E-01 6.64291852E-02-4.59140954E-05 1.60034221E-08-2.08560327E-12    2
-2.34383492E+04 2.60230331E+01-4.21139932E-01 6.64291852E-02-4.59140954E-05    3
 1.60034221E-08-2.08560327E-12-2.34383492E+04 2.60230331E+01                   4


C5H11Or_40              H 11  C 5  O 1      G   3.0E+02   1.5E+03 1.5E+03      1
-1.17433039E-01 7.30317950E-02-6.40202458E-05 3.15246684E-08-6.47591711E-12    2
-1.64023450E+04 2.49293884E+01-1.17433039E-01 7.30317950E-02-6.40202458E-05    3
 3.15246684E-08-6.47591711E-12-1.64023450E+04 2.49293884E+01                   4


C5H11Or_41              H 11  C 5  O 1      G   3.0E+02   1.5E+03 1.5E+03      1
 2.57566805E+00 5.19041267E-02-2.36281428E-05 1.08101180E-09 1.56432641E-12    2
-1.92837921E+04 2.21552853E+01 2.57566805E+00 5.19041267E-02-2.36281428E-05    3
 1.08101180E-09 1.56432641E-12-1.92837921E+04 2.21552853E+01                   4


C5H11Or_42              H 11  C 5  O 1      G   3.0E+02   1.5E+03 1.5E+03      1
 4.01577845E-01 7.38573256E-02-6.85501015E-05 3.59971031E-08-7.81088647E-12    2
-1.76263060E+04 2.06997661E+01 4.01577845E-01 7.38573256E-02-6.85501015E-05    3
 3.59971031E-08-7.81088647E-12-1.76263060E+04 2.06997661E+01                   4


C5H11Or_43              H 11  C 5  O 1      G   3.0E+02   1.5E+03 1.5E+03      1
 4.01577845E-01 7.38573256E-02-6.85501015E-05 3.59971031E-08-7.81088647E-12    2
-1.76263060E+04 2.06997661E+01 4.01577845E-01 7.38573256E-02-6.85501015E-05    3
 3.59971031E-08-7.81088647E-12-1.76263060E+04 2.06997661E+01                   4


C5H11Or_44              H 11  C 5  O 1      G   3.0E+02   1.5E+03 1.5E+03      1
 2.94740513E+00 5.27371318E-02-2.61130685E-05 2.96613469E-09 1.10226249E-12    2
-1.69716109E+04 1.66883625E+01 2.94740513E+00 5.27371318E-02-2.61130685E-05    3
 2.96613469E-09 1.10226249E-12-1.69716109E+04 1.66883625E+01                   4


C5H11Or_45              H 11  C 5  O 1      G   3.0E+02   1.5E+03 1.5E+03      1
 2.94740513E+00 5.27371318E-02-2.61130685E-05 2.96613469E-09 1.10226249E-12    2
-1.69716109E+04 1.66883625E+01 2.94740513E+00 5.27371318E-02-2.61130685E-05    3
 2.96613469E-09 1.10226249E-12-1.69716109E+04 1.66883625E+01                   4


C5H11Or_46              H 11  C 5  O 1      G   3.0E+02   1.5E+03 1.5E+03      1
 2.98536475E+00 5.60986718E-02-3.30571825E-05 8.20424179E-09-2.71172939E-13    2
-1.58778859E+04 1.58411854E+01 2.98536475E+00 5.60986718E-02-3.30571825E-05    3
 8.20424179E-09-2.71172939E-13-1.58778859E+04 1.58411854E+01                   4


C5H11Or_47              H 11  C 5  O 1      G   3.0E+02   1.5E+03 1.5E+03      1
 2.98536475E+00 5.60986718E-02-3.30571825E-05 8.20424179E-09-2.71172939E-13    2
-1.58778859E+04 1.58411854E+01 2.98536475E+00 5.60986718E-02-3.30571825E-05    3
 8.20424179E-09-2.71172939E-13-1.58778859E+04 1.58411854E+01                   4


C5H11Or_5               H 11  C 5  O 1      G   3.0E+02   1.5E+03 1.5E+03      1
-1.94686760E+00 8.44834082E-02-8.30723221E-05 4.46590962E-08-9.75309771E-12    2
-1.94019383E+04 2.86298608E+01-1.94686760E+00 8.44834082E-02-8.30723221E-05    3
 4.46590962E-08-9.75309771E-12-1.94019383E+04 2.86298608E+01                   4


C5H11Or_6               H 11  C 5  O 1      G   3.0E+02   1.5E+03 1.5E+03      1
 6.98672777E-02 7.10387881E-02-5.92660623E-05 2.73762334E-08-5.26451004E-12    2
-1.64881854E+04 2.41526827E+01 6.98672777E-02 7.10387881E-02-5.92660623E-05    3
 2.73762334E-08-5.26451004E-12-1.64881854E+04 2.41526827E+01                   4


C5H11Or_7               H 11  C 5  O 1      G   3.0E+02   1.5E+03 1.5E+03      1
 6.98672777E-02 7.10387881E-02-5.92660623E-05 2.73762334E-08-5.26451004E-12    2
-1.64881854E+04 2.41526827E+01 6.98672777E-02 7.10387881E-02-5.92660623E-05    3
 2.73762334E-08-5.26451004E-12-1.64881854E+04 2.41526827E+01                   4


C5H11Or_8               H 11  C 5  O 1      G   3.0E+02   1.5E+03 1.5E+03      1
 1.84859957E+00 5.66986716E-02-3.21856923E-05 7.04190906E-09 1.06067117E-13    2
-1.70158143E+04 2.02091557E+01 1.84859957E+00 5.66986716E-02-3.21856923E-05    3
 7.04190906E-09 1.06067117E-13-1.70158143E+04 2.02091557E+01                   4


C5H11Or_9               H 11  C 5  O 1      G   3.0E+02   1.5E+03 1.5E+03      1
 7.46159943E-01 7.08792158E-02-6.09463538E-05 2.94837986E-08-5.98224022E-12    2
-1.83722805E+04 2.23460413E+01 7.46159943E-01 7.08792158E-02-6.09463538E-05    3
 2.94837986E-08-5.98224022E-12-1.83722805E+04 2.23460413E+01                   4


C5H11r                  H 11  C 5           G   3.0E+02   1.5E+03 1.5E+03      1
 2.55478727E+00 4.09324354E-02-5.56187557E-06-1.16741284E-08 4.81511760E-12    2
 3.73248173E+03 1.56726349E+01 2.55478727E+00 4.09324354E-02-5.56187557E-06    3
-1.16741284E-08 4.81511760E-12 3.73248173E+03 1.56726349E+01                   4


C5H11r_1                H 11  C 5           G   3.0E+02   1.0E+03 1.0E+03      1
 1.53396000E-02 5.80300000E-02-3.63100000E-05 1.08500000E-08-1.04700000E-12    2
 4.60800000E+03 2.80300000E+01 1.53396000E-02 5.80300000E-02-3.63100000E-05    3
 1.08500000E-08-1.04700000E-12 4.60800000E+03 2.80300000E+01                   4


C5H11r_2                H 11  C 5           G   3.0E+02   1.0E+03 1.0E+03      1
 1.53396000E-02 5.80300000E-02-3.63100000E-05 1.08500000E-08-1.04700000E-12    2
 4.60800000E+03 2.80300000E+01 1.53396000E-02 5.80300000E-02-3.63100000E-05    3
 1.08500000E-08-1.04700000E-12 4.60800000E+03 2.80300000E+01                   4


C5H11r_3                H 11  C 5           G   3.0E+02   1.0E+03 1.0E+03      1
 1.23461000E+00 4.17100000E-02-3.61200000E-06-1.40800000E-08 5.56700000E-12    2
 2.24900000E+03 2.62900000E+01 1.23461000E+00 4.17100000E-02-3.61200000E-06    3
-1.40800000E-08 5.56700000E-12 2.24900000E+03 2.62900000E+01                   4


C5H11r_4                H 11  C 5           G   3.0E+02   1.0E+03 1.0E+03      1
-1.57644000E+00 6.89000000E-02-5.70300000E-05 2.66400000E-08-5.26200000E-12    2
 3.27300000E+03 3.11500000E+01-1.57644000E+00 6.89000000E-02-5.70300000E-05    3
 2.66400000E-08-5.26200000E-12 3.27300000E+03 3.11500000E+01                   4


C5H11r_5                H 11  C 5           G   3.0E+02   1.5E+03 1.5E+03      1
 5.27392571E-01 5.30756537E-02-2.80242065E-05 5.51165190E-09 1.77322909E-13    2
 2.58142622E+03 2.27019329E+01 5.27392571E-01 5.30756537E-02-2.80242065E-05    3
 5.51165190E-09 1.77322909E-13 2.58142622E+03 2.27019329E+01                   4


C5H11r_6                H 11  C 5           G   3.0E+02   1.0E+03 1.0E+03      1
-2.27110000E-01 5.95300000E-02-3.88000000E-05 1.25900000E-08-1.48100000E-12    2
 4.25900000E+03 2.82800000E+01-2.27110000E-01 5.95300000E-02-3.88000000E-05    3
 1.25900000E-08-1.48100000E-12 4.25900000E+03 2.82800000E+01                   4


C5H11r_7                H 11  C 5           G   3.0E+02   1.0E+03 1.0E+03      1
 1.09966000E+00 4.64900000E-02-1.36000000E-05-6.31100000E-09 3.47300000E-12    2
 3.79900000E+03 2.53300000E+01 1.09966000E+00 4.64900000E-02-1.36000000E-05    3
-6.31100000E-09 3.47300000E-12 3.79900000E+03 2.53300000E+01                   4


C5H11r_8                H 11  C 5           G   3.0E+02   1.0E+03 1.0E+03      1
 1.28684000E+00 5.06600000E-02-2.34500000E-05 1.63900000E-09 1.30500000E-12    2
 5.03700000E+03 2.32000000E+01 1.28684000E+00 5.06600000E-02-2.34500000E-05    3
 1.63900000E-09 1.30500000E-12 5.03700000E+03 2.32000000E+01                   4


C5H7O2r                 H 7  C 5  O 2       G   3.0E+02   1.5E+03 1.5E+03      1
-7.64744424E-01 6.76794254E-02-5.30139097E-05 2.14240354E-08-3.58271395E-12    2
-3.46636537E+04 1.30765699E+01-7.64744424E-01 6.76794254E-02-5.30139097E-05    3
 2.14240354E-08-3.58271395E-12-3.46636537E+04 1.30765699E+01                   4


C5H7O2r_1               H 7  C 5  O 2       G   3.0E+02   1.5E+03 1.5E+03      1
-7.64744424E-01 6.76794254E-02-5.30139097E-05 2.14240354E-08-3.58271395E-12    2
-3.46636537E+04 1.30765699E+01-7.64744424E-01 6.76794254E-02-5.30139097E-05    3
 2.14240354E-08-3.58271395E-12-3.46636537E+04 1.30765699E+01                   4


C5H7O2r_2               H 7  C 5  O 2       G   3.0E+02   1.5E+03 1.5E+03      1
 1.86615629E+00 5.13583167E-02-2.75852855E-05 4.29397717E-09 6.62342092E-13    2
-3.00685368E+04 4.36606296E+00 1.86615629E+00 5.13583167E-02-2.75852855E-05    3
 4.29397717E-09 6.62342092E-13-3.00685368E+04 4.36606296E+00                   4


C5H7O2r_3               H 7  C 5  O 2       G   3.0E+02   1.5E+03 1.5E+03      1
 1.86615629E+00 5.13583167E-02-2.75852855E-05 4.29397717E-09 6.62342092E-13    2
-3.00685368E+04 4.36606296E+00 1.86615629E+00 5.13583167E-02-2.75852855E-05    3
 4.29397717E-09 6.62342092E-13-3.00685368E+04 4.36606296E+00                   4


C5H7O2r_4               H 7  C 5  O 2       G   3.0E+02   1.5E+03 1.5E+03      1
 4.44602974E+00 3.89143366E-02-5.71855133E-06-1.18567443E-08 4.90984656E-12    2
-2.96901318E+04-5.21250422E+00 4.44602974E+00 3.89143366E-02-5.71855133E-06    3
-1.18567443E-08 4.90984656E-12-2.96901318E+04-5.21250422E+00                   4


C5H7O2r_5               H 7  C 5  O 2       G   3.0E+02   1.5E+03 1.5E+03      1
 2.66729745E+00 5.32544531E-02-3.27989213E-05 8.47758006E-09-4.60730596E-13    2
-2.91625028E+04-5.75830032E-01 2.66729745E+00 5.32544531E-02-3.27989213E-05    3
 8.47758006E-09-4.60730596E-13-2.91625028E+04-5.75830032E-01                   4


C5H7O2r_6               H 7  C 5  O 2       G   3.0E+02   1.5E+03 1.5E+03      1
 2.66729745E+00 5.32544531E-02-3.27989213E-05 8.47758006E-09-4.60730596E-13    2
-2.91625028E+04-5.75830032E-01 2.66729745E+00 5.32544531E-02-3.27989213E-05    3
 8.47758006E-09-4.60730596E-13-2.91625028E+04-5.75830032E-01                   4


C5H7O2r_Olef            H 7  C 5  O 2       G   3.0E+02   1.5E+03 1.5E+03      1
 2.33665488E+00 5.22473778E-02-3.29380535E-05 1.03311188E-08-1.33647261E-12    2
-2.68599782E+04 1.88330438E+01 2.33665488E+00 5.22473778E-02-3.29380535E-05    3
 1.03311188E-08-1.33647261E-12-2.68599782E+04 1.88330438E+01                   4


C5H7O2r_Olef_1          H 7  C 5  O 2       G   3.0E+02   1.5E+03 1.5E+03      1
 2.99383085E+00 5.05249298E-02-2.80340797E-05 4.66648906E-09 6.24579168E-13    2
-1.94700797E+04 1.33504315E+01 2.99383085E+00 5.05249298E-02-2.80340797E-05    3
 4.66648906E-09 6.24579168E-13-1.94700797E+04 1.33504315E+01                   4


C5H7O2r_Olef_10         H 7  C 5  O 2       G   3.0E+02   1.5E+03 1.5E+03      1
-1.40462648E-01 6.33331615E-02-5.23865176E-05 2.43040648E-08-4.81763787E-12    2
-2.48206519E+04 2.94869645E+01-1.40462648E-01 6.33331615E-02-5.23865176E-05    3
 2.43040648E-08-4.81763787E-12-2.48206519E+04 2.94869645E+01                   4


C5H7O2r_Olef_11         H 7  C 5  O 2       G   3.0E+02   1.5E+03 1.5E+03      1
 2.02311521E+00 5.47306363E-02-3.73329540E-05 1.20629752E-08-1.34523414E-12    2
-2.02144473E+04 1.95411034E+01 2.02311521E+00 5.47306363E-02-3.73329540E-05    3
 1.20629752E-08-1.34523414E-12-2.02144473E+04 1.95411034E+01                   4


C5H7O2r_Olef_2          H 7  C 5  O 2       G   3.0E+02   1.5E+03 1.5E+03      1
 2.99383085E+00 5.05249298E-02-2.80340797E-05 4.66648906E-09 6.24579168E-13    2
-1.94700797E+04 1.33504315E+01 2.99383085E+00 5.05249298E-02-2.80340797E-05    3
 4.66648906E-09 6.24579168E-13-1.94700797E+04 1.33504315E+01                   4


C5H7O2r_Olef_3          H 7  C 5  O 2       G   3.0E+02   1.5E+03 1.5E+03      1
 3.37607371E+00 4.95027349E-02-3.21659352E-05 1.07229970E-08-1.48599367E-12    2
-1.64269161E+04 1.24279229E+01 3.37607371E+00 4.95027349E-02-3.21659352E-05    3
 1.07229970E-08-1.48599367E-12-1.64269161E+04 1.24279229E+01                   4


C5H7O2r_Olef_4          H 7  C 5  O 2       G   3.0E+02   1.5E+03 1.5E+03      1
 3.37607371E+00 4.95027349E-02-3.21659352E-05 1.07229970E-08-1.48599367E-12    2
-1.64269161E+04 1.24279229E+01 3.37607371E+00 4.95027349E-02-3.21659352E-05    3
 1.07229970E-08-1.48599367E-12-1.64269161E+04 1.24279229E+01                   4


C5H7O2r_Olef_5          H 7  C 5  O 2       G   3.0E+02   1.5E+03 1.5E+03      1
-4.23198056E+00 9.94667880E-02-1.12675091E-04 6.13289734E-08-1.27897849E-11    2
-7.73311682E+03 4.26440838E+01-4.23198056E+00 9.94667880E-02-1.12675091E-04    3
 6.13289734E-08-1.27897849E-11-7.73311682E+03 4.26440838E+01                   4


C5H7O2r_Olef_6          H 7  C 5  O 2       G   3.0E+02   1.5E+03 1.5E+03      1
-4.23198056E+00 9.94667880E-02-1.12675091E-04 6.13289734E-08-1.27897849E-11    2
-7.73311682E+03 4.26440838E+01-4.23198056E+00 9.94667880E-02-1.12675091E-04    3
 6.13289734E-08-1.27897849E-11-7.73311682E+03 4.26440838E+01                   4


C5H7O2r_Olef_7          H 7  C 5  O 2       G   3.0E+02   1.5E+03 1.5E+03      1
 2.85758091E+00 4.97902098E-02-2.95628579E-05 7.10343421E-09-2.35261384E-13    2
-1.80780026E+04 1.83340628E+01 2.85758091E+00 4.97902098E-02-2.95628579E-05    3
 7.10343421E-09-2.35261384E-13-1.80780026E+04 1.83340628E+01                   4


C5H7O2r_Olef_8          H 7  C 5  O 2       G   3.0E+02   1.5E+03 1.5E+03      1
-2.63677647E-01 6.15746838E-02-4.67092148E-05 1.90079027E-08-3.32079297E-12    2
-2.01517985E+04 3.27406229E+01-2.63677647E-01 6.15746838E-02-4.67092148E-05    3
 1.90079027E-08-3.32079297E-12-2.01517985E+04 3.27406229E+01                   4


C5H7O2r_Olef_9          H 7  C 5  O 2       G   3.0E+02   1.5E+03 1.5E+03      1
 2.16808787E+00 5.22370694E-02-3.34615870E-05 1.00673928E-08-1.03915579E-12    2
-1.56574611E+04 2.08293254E+01 2.16808787E+00 5.22370694E-02-3.34615870E-05    3
 1.00673928E-08-1.03915579E-12-1.56574611E+04 2.08293254E+01                   4


C5H7Or_Olef             H 7  C 5  O 1       G   3.0E+02   1.5E+03 1.5E+03      1
-4.06884963E-01 6.05718391E-02-5.36589814E-05 2.61871651E-08-5.32093630E-12    2
-1.39836292E+03 2.90181009E+01-4.06884963E-01 6.05718391E-02-5.36589814E-05    3
 2.61871651E-08-5.32093630E-12-1.39836292E+03 2.90181009E+01                   4


C5H7Or_Olef_1           H 7  C 5  O 1       G   3.0E+02   1.5E+03 1.5E+03      1
 8.78726322E-01 5.35293757E-02-4.07957788E-05 1.64913789E-08-2.74554940E-12    2
 1.77922763E+03 2.27084576E+01 8.78726322E-01 5.35293757E-02-4.07957788E-05    3
 1.64913789E-08-2.74554940E-12 1.77922763E+03 2.27084576E+01                   4


C5H7Or_Olef_10          H 7  C 5  O 1       G   3.0E+02   1.5E+03 1.5E+03      1
-1.04976403E+00 5.44733505E-02-3.61658580E-05 1.15212315E-08-1.28816906E-12    2
-3.62148125E+03 2.86353400E+01-1.04976403E+00 5.44733505E-02-3.61658580E-05    3
 1.15212315E-08-1.28816906E-12-3.62148125E+03 2.86353400E+01                   4


C5H7Or_Olef_11          H 7  C 5  O 1       G   3.0E+02   1.5E+03 1.5E+03      1
 2.84500847E+00 4.09122316E-02-1.84654727E-05 6.64155827E-11 1.55713049E-12    2
 8.45803504E+03 1.54919146E+01 2.84500847E+00 4.09122316E-02-1.84654727E-05    3
 6.64155827E-11 1.55713049E-12 8.45803504E+03 1.54919146E+01                   4


C5H7Or_Olef_12          H 7  C 5  O 1       G   3.0E+02   1.5E+03 1.5E+03      1
 2.84500847E+00 4.09122316E-02-1.84654727E-05 6.64155827E-11 1.55713049E-12    2
 8.45803504E+03 1.54919146E+01 2.84500847E+00 4.09122316E-02-1.84654727E-05    3
 6.64155827E-11 1.55713049E-12 8.45803504E+03 1.54919146E+01                   4


C5H7Or_Olef_13          H 7  C 5  O 1       G   3.0E+02   1.5E+03 1.5E+03      1
 8.97650527E-01 4.72777061E-02-2.60847344E-05 4.46113152E-09 5.77353145E-13    2
 1.07005299E+02 2.28702119E+01 8.97650527E-01 4.72777061E-02-2.60847344E-05    3
 4.46113152E-09 5.77353145E-13 1.07005299E+02 2.28702119E+01                   4


C5H7Or_Olef_14          H 7  C 5  O 1       G   3.0E+02   1.5E+03 1.5E+03      1
 2.96262685E-01 5.37290914E-02-4.03812833E-05 1.60170424E-08-2.61164908E-12    2
 2.82274600E+03 2.72997370E+01 2.96262685E-01 5.37290914E-02-4.03812833E-05    3
 1.60170424E-08-2.61164908E-12 2.82274600E+03 2.72997370E+01                   4


C5H7Or_Olef_15          H 7  C 5  O 1       G   3.0E+02   1.5E+03 1.5E+03      1
 7.56261970E-01 4.98181679E-02-3.10221821E-05 7.99816619E-09-3.32911531E-13    2
 4.97323794E+03 2.67333425E+01 7.56261970E-01 4.98181679E-02-3.10221821E-05    3
 7.99816619E-09-3.32911531E-13 4.97323794E+03 2.67333425E+01                   4


C5H7Or_Olef_16          H 7  C 5  O 1       G   3.0E+02   1.5E+03 1.5E+03      1
 7.45922860E+00 2.54979708E-02 8.92552801E-07-1.13377776E-08 4.12744624E-12    2
 9.02151300E+03-5.12450742E+00 7.45922860E+00 2.54979708E-02 8.92552801E-07    3
-1.13377776E-08 4.12744624E-12 9.02151300E+03-5.12450742E+00                   4


C5H7Or_Olef_17          H 7  C 5  O 1       G   3.0E+02   1.5E+03 1.5E+03      1
 7.45922860E+00 2.54979708E-02 8.92552801E-07-1.13377776E-08 4.12744624E-12    2
 9.02151300E+03-5.12450742E+00 7.45922860E+00 2.54979708E-02 8.92552801E-07    3
-1.13377776E-08 4.12744624E-12 9.02151300E+03-5.12450742E+00                   4


C5H7Or_Olef_18          H 7  C 5  O 1       G   3.0E+02   1.5E+03 1.5E+03      1
-3.91747620E+00 8.37723397E-02-9.33958832E-05 5.39345587E-08-1.22868654E-11    2
-5.17979818E+02 4.31567955E+01-3.91747620E+00 8.37723397E-02-9.33958832E-05    3
 5.39345587E-08-1.22868654E-11-5.17979818E+02 4.31567955E+01                   4


C5H7Or_Olef_19          H 7  C 5  O 1       G   3.0E+02   1.5E+03 1.5E+03      1
 6.98024429E+00 9.43705027E-03 4.28438691E-05-4.69909852E-08 1.41453989E-11    2
-2.19813198E+03-3.63942862E-01 6.98024429E+00 9.43705027E-03 4.28438691E-05    3
-4.69909852E-08 1.41453989E-11-2.19813198E+03-3.63942862E-01                   4


C5H7Or_Olef_2           H 7  C 5  O 1       G   3.0E+02   1.5E+03 1.5E+03      1
 2.20630093E-01 5.04138806E-02-3.12062960E-05 7.96872084E-09-2.82676780E-13    2
-1.91222633E+03 2.79968357E+01 2.20630093E-01 5.04138806E-02-3.12062960E-05    3
 7.96872084E-09-2.82676780E-13-1.91222633E+03 2.79968357E+01                   4


C5H7Or_Olef_20          H 7  C 5  O 1       G   3.0E+02   1.5E+03 1.5E+03      1
 5.23275079E-01 6.56954255E-02-7.63036165E-05 4.93459498E-08-1.24990303E-11    2
 2.91256273E+03 2.02338347E+01 5.23275079E-01 6.56954255E-02-7.63036165E-05    3
 4.93459498E-08-1.24990303E-11 2.91256273E+03 2.02338347E+01                   4


C5H7Or_Olef_21          H 7  C 5  O 1       G   3.0E+02   1.5E+03 1.5E+03      1
-6.36189781E+00 9.65479453E-02-1.12468964E-04 6.49086239E-08-1.44643486E-11    2
 4.09416981E+03 5.24299877E+01-6.36189781E+00 9.65479453E-02-1.12468964E-04    3
 6.49086239E-08-1.44643486E-11 4.09416981E+03 5.24299877E+01                   4


C5H7Or_Olef_22          H 7  C 5  O 1       G   3.0E+02   1.5E+03 1.5E+03      1
-3.39752800E+00 8.73079548E-02-1.10298142E-04 7.14274103E-08-1.77153113E-11    2
 4.13421864E+03 3.86588868E+01-3.39752800E+00 8.73079548E-02-1.10298142E-04    3
 7.14274103E-08-1.77153113E-11 4.13421864E+03 3.86588868E+01                   4


C5H7Or_Olef_23          H 7  C 5  O 1       G   3.0E+02   1.5E+03 1.5E+03      1
-6.12260909E-01 6.23199364E-02-5.99914549E-05 3.24048121E-08-7.22404518E-12    2
 1.69760406E+04 2.97529670E+01-6.12260909E-01 6.23199364E-02-5.99914549E-05    3
 3.24048121E-08-7.22404518E-12 1.69760406E+04 2.97529670E+01                   4


C5H7Or_Olef_24          H 7  C 5  O 1       G   3.0E+02   1.5E+03 1.5E+03      1
-3.46498617E+00 8.23729952E-02-8.57751402E-05 4.62095831E-08-9.86100561E-12    2
 9.43769855E+02 3.97762426E+01-3.46498617E+00 8.23729952E-02-8.57751402E-05    3
 4.62095831E-08-9.86100561E-12 9.43769855E+02 3.97762426E+01                   4


C5H7Or_Olef_25          H 7  C 5  O 1       G   3.0E+02   1.5E+03 1.5E+03      1
-2.75237149E+00 6.84320861E-02-5.82640466E-05 2.41093838E-08-3.73991230E-12    2
 1.76305342E+04 3.91561954E+01-2.75237149E+00 6.84320861E-02-5.82640466E-05    3
 2.41093838E-08-3.73991230E-12 1.76305342E+04 3.91561954E+01                   4


C5H7Or_Olef_26          H 7  C 5  O 1       G   3.0E+02   1.5E+03 1.5E+03      1
-2.75237149E+00 6.84320861E-02-5.82640466E-05 2.41093838E-08-3.73991230E-12    2
 1.76305342E+04 3.91561954E+01-2.75237149E+00 6.84320861E-02-5.82640466E-05    3
 2.41093838E-08-3.73991230E-12 1.76305342E+04 3.91561954E+01                   4


C5H7Or_Olef_27          H 7  C 5  O 1       G   3.0E+02   1.5E+03 1.5E+03      1
-3.39752800E+00 8.73079548E-02-1.10298142E-04 7.14274103E-08-1.77153113E-11    2
 4.13421864E+03 3.72725925E+01-3.39752800E+00 8.73079548E-02-1.10298142E-04    3
 7.14274103E-08-1.77153113E-11 4.13421864E+03 3.72725925E+01                   4


C5H7Or_Olef_28          H 7  C 5  O 1       G   3.0E+02   1.5E+03 1.5E+03      1
-3.39752800E+00 8.73079548E-02-1.10298142E-04 7.14274103E-08-1.77153113E-11    2
 4.13421864E+03 3.72725925E+01-3.39752800E+00 8.73079548E-02-1.10298142E-04    3
 7.14274103E-08-1.77153113E-11 4.13421864E+03 3.72725925E+01                   4


C5H7Or_Olef_29          H 7  C 5  O 1       G   3.0E+02   1.5E+03 1.5E+03      1
 9.52587005E-02 5.25157030E-02-3.33871697E-05 7.87193571E-09 1.12077300E-13    2
 1.89062553E+04 2.67774592E+01 9.52587005E-02 5.25157030E-02-3.33871697E-05    3
 7.87193571E-09 1.12077300E-13 1.89062553E+04 2.67774592E+01                   4


C5H7Or_Olef_3           H 7  C 5  O 1       G   3.0E+02   1.5E+03 1.5E+03      1
-1.37204806E-02 5.51532342E-02-4.30437410E-05 1.82647921E-08-3.26263796E-12    2
 5.68768241E+01 2.40553611E+01-1.37204806E-02 5.51532342E-02-4.30437410E-05    3
 1.82647921E-08-3.26263796E-12 5.68768241E+01 2.40553611E+01                   4


C5H7Or_Olef_30          H 7  C 5  O 1       G   3.0E+02   1.5E+03 1.5E+03      1
 4.86694376E+00 3.26091256E-02-7.25420661E-06-7.00362940E-09 3.22853401E-12    2
 6.41853644E+03 7.40591808E+00 4.86694376E+00 3.26091256E-02-7.25420661E-06    3
-7.00362940E-09 3.22853401E-12 6.41853644E+03 7.40591808E+00                   4


C5H7Or_Olef_4           H 7  C 5  O 1       G   3.0E+02   1.5E+03 1.5E+03      1
 2.27790141E+00 4.38361516E-02-2.38038911E-05 4.06942516E-09 4.95590100E-13    2
 7.40634479E+03 1.78243444E+01 2.27790141E+00 4.38361516E-02-2.38038911E-05    3
 4.06942516E-09 4.95590100E-13 7.40634479E+03 1.78243444E+01                   4


C5H7Or_Olef_5           H 7  C 5  O 1       G   3.0E+02   1.5E+03 1.5E+03      1
 1.35345635E+00 4.49301806E-02-2.27176056E-05 2.04864603E-09 1.20846655E-12    2
-1.51216763E+03 2.15069116E+01 1.35345635E+00 4.49301806E-02-2.27176056E-05    3
 2.04864603E-09 1.20846655E-12-1.51216763E+03 2.15069116E+01                   4


C5H7Or_Olef_6           H 7  C 5  O 1       G   3.0E+02   1.5E+03 1.5E+03      1
 2.52683173E+00 4.21934763E-02-1.98976228E-05 7.53967178E-10 1.41137345E-12    2
 2.33854474E+03 1.56869981E+01 2.52683173E+00 4.21934763E-02-1.98976228E-05    3
 7.53967178E-10 1.41137345E-12 2.33854474E+03 1.56869981E+01                   4


C5H7Or_Olef_7           H 7  C 5  O 1       G   3.0E+02   1.5E+03 1.5E+03      1
 2.52683173E+00 4.21934763E-02-1.98976228E-05 7.53967178E-10 1.41137345E-12    2
 2.33854474E+03 1.56869981E+01 2.52683173E+00 4.21934763E-02-1.98976228E-05    3
 7.53967178E-10 1.41137345E-12 2.33854474E+03 1.56869981E+01                   4


C5H7Or_Olef_8           H 7  C 5  O 1       G   3.0E+02   1.5E+03 1.5E+03      1
-2.66461697E-01 5.93706057E-02-5.17812476E-05 2.46465615E-08-4.87808775E-12    2
 4.56489481E+03 3.05596551E+01-2.66461697E-01 5.93706057E-02-5.17812476E-05    3
 2.46465615E-08-4.87808775E-12 4.56489481E+03 3.05596551E+01                   4


C5H7Or_Olef_9           H 7  C 5  O 1       G   3.0E+02   1.5E+03 1.5E+03      1
-7.16916057E-01 6.28136947E-02-5.89943384E-05 3.07580389E-08-6.64436695E-12    2
 2.40128704E+03 2.89659568E+01-7.16916057E-01 6.28136947E-02-5.89943384E-05    3
 3.07580389E-08-6.64436695E-12 2.40128704E+03 2.89659568E+01                   4


C5H7r_Olef              H 7  C 5            G   3.0E+02   1.5E+03 1.5E+03      1
-6.25805241E+00 8.48371094E-02-9.63155937E-05 5.57523989E-08-1.25931728E-11    2
 2.62038269E+04 4.93895782E+01-6.25805241E+00 8.48371094E-02-9.63155937E-05    3
 5.57523989E-08-1.25931728E-11 2.62038269E+04 4.93895782E+01                   4


C5H7r_Olef_1            H 7  C 5            G   3.0E+02   1.0E+03 1.0E+03      1
 1.27204000E+00 4.60300000E-02-5.78500000E-05 3.73800000E-08-9.27900000E-12    2
 6.71600000E+04 1.76200000E+01 1.27204000E+00 4.60300000E-02-5.78500000E-05    3
 3.73800000E-08-9.27900000E-12 6.71600000E+04 1.76200000E+01                   4


C5H8O2_Olef             H 8  C 5  O 2       G   3.0E+02   1.5E+03 1.5E+03      1
 2.99360169E+00 4.46934869E-02-1.17455928E-05-7.70667940E-09 3.77768319E-12    2
-4.28210203E+04 1.61166281E+01 2.99360169E+00 4.46934869E-02-1.17455928E-05    3
-7.70667940E-09 3.77768319E-12-4.28210203E+04 1.61166281E+01                   4


C5H8O2_Olef_1           H 8  C 5  O 2       G   3.0E+02   1.5E+03 1.5E+03      1
 2.99360169E+00 4.46934869E-02-1.17455928E-05-7.70667940E-09 3.77768319E-12    2
-4.28210203E+04 1.61166281E+01 2.99360169E+00 4.46934869E-02-1.17455928E-05    3
-7.70667940E-09 3.77768319E-12-4.28210203E+04 1.61166281E+01                   4


C5H8O2_Olef_2           H 8  C 5  O 2       G   3.0E+02   1.5E+03 1.5E+03      1
-4.23220972E+00 9.36353451E-02-9.63866041E-05 4.89558049E-08-9.63668086E-12    2
-3.10840574E+04 4.43116682E+01-4.23220972E+00 9.36353451E-02-9.63866041E-05    3
 4.89558049E-08-9.63668086E-12-3.10840574E+04 4.43116682E+01                   4


C5H8O2_Olef_3           H 8  C 5  O 2       G   3.0E+02   1.5E+03 1.5E+03      1
-4.23220972E+00 9.36353451E-02-9.63866041E-05 4.89558049E-08-9.63668086E-12    2
-3.10840574E+04 4.43116682E+01-4.23220972E+00 9.36353451E-02-9.63866041E-05    3
 4.89558049E-08-9.63668086E-12-3.10840574E+04 4.43116682E+01                   4


C5H8O2_Olef_4           H 8  C 5  O 2       G   3.0E+02   1.5E+03 1.5E+03      1
 2.85735175E+00 4.39587669E-02-1.32743710E-05-5.26973426E-09 2.91784263E-12    2
-4.14289432E+04 2.00016472E+01 2.85735175E+00 4.39587669E-02-1.32743710E-05    3
-5.26973426E-09 2.91784263E-12-4.14289432E+04 2.00016472E+01                   4


C5H8O2_Olef_5           H 8  C 5  O 2       G   3.0E+02   1.5E+03 1.5E+03      1
 2.02288605E+00 4.88991934E-02-2.10444671E-05-3.10193265E-10 1.80786988E-12    2
-4.35653879E+04 2.23073001E+01 2.02288605E+00 4.88991934E-02-2.10444671E-05    3
-3.10193265E-10 1.80786988E-12-4.35653879E+04 2.23073001E+01                   4


C5H8O_Olef              H 8  C 5  O 1       G   3.0E+02   1.5E+03 1.5E+03      1
 3.42610876E+00 3.38830712E-02 7.79880787E-08-1.48737529E-08 5.57863933E-12    2
-1.98859946E+04 1.43196513E+01 3.42610876E+00 3.38830712E-02 7.79880787E-08    3
-1.48737529E-08 5.57863933E-12-1.98859946E+04 1.43196513E+01                   4


C5H8O_Olef_1            H 8  C 5  O 1       G   3.0E+02   1.5E+03 1.5E+03      1
 3.42610876E+00 3.38830712E-02 7.79880787E-08-1.48737529E-08 5.57863933E-12    2
-1.98859946E+04 1.43196513E+01 3.42610876E+00 3.38830712E-02 7.79880787E-08    3
-1.48737529E-08 5.57863933E-12-1.98859946E+04 1.43196513E+01                   4


C5H8O_Olef_10           H 8  C 5  O 1       G   3.0E+02   1.5E+03 1.5E+03      1
 2.36891510E+00 4.26819820E-02-1.75856896E-05-9.05356533E-10 1.75852371E-12    2
-1.55510809E+04 1.90138644E+01 2.36891510E+00 4.26819820E-02-1.75856896E-05    3
-9.05356533E-10 1.75852371E-12-1.55510809E+04 1.90138644E+01                   4


C5H8O_Olef_11           H 8  C 5  O 1       G   3.0E+02   1.5E+03 1.5E+03      1
 1.16771418E+00 4.69511450E-02-2.21771921E-05 1.24756547E-09 1.40111396E-12    2
-1.62723522E+04 2.31024156E+01 1.16771418E+00 4.69511450E-02-2.21771921E-05    3
 1.24756547E-09 1.40111396E-12-1.62723522E+04 2.31024156E+01                   4


C5H8O_Olef_12           H 8  C 5  O 1       G   3.0E+02   1.5E+03 1.5E+03      1
 1.16771418E+00 4.69511450E-02-2.21771921E-05 1.24756547E-09 1.40111396E-12    2
-1.62723522E+04 2.31024156E+01 1.16771418E+00 4.69511450E-02-2.21771921E-05    3
 1.24756547E-09 1.40111396E-12-1.62723522E+04 2.31024156E+01                   4


C5H8O_Olef_13           H 8  C 5  O 1       G   3.0E+02   1.5E+03 1.5E+03      1
 3.55483926E+00 3.64359089E-02-6.07525443E-06-9.74286243E-09 4.14947030E-12    2
-1.48295857E+04 1.45030174E+01 3.55483926E+00 3.64359089E-02-6.07525443E-06    3
-9.74286243E-09 4.14947030E-12-1.48295857E+04 1.45030174E+01                   4


C5H8O_Olef_14           H 8  C 5  O 1       G   3.0E+02   1.5E+03 1.5E+03      1
 5.78193430E+00 3.15368842E-02-2.81916667E-06-1.01566277E-08 3.97142970E-12    2
-1.57088742E+04 2.48599363E+00 5.78193430E+00 3.15368842E-02-2.81916667E-06    3
-1.01566277E-08 3.97142970E-12-1.57088742E+04 2.48599363E+00                   4


C5H8O_Olef_15           H 8  C 5  O 1       G   3.0E+02   1.5E+03 1.5E+03      1
 5.78193430E+00 3.15368842E-02-2.81916667E-06-1.01566277E-08 3.97142970E-12    2
-1.57088742E+04 2.48599363E+00 5.78193430E+00 3.15368842E-02-2.81916667E-06    3
-1.01566277E-08 3.97142970E-12-1.57088742E+04 2.48599363E+00                   4


C5H8O_Olef_16           H 8  C 5  O 1       G   3.0E+02   1.5E+03 1.5E+03      1
 4.55816912E-01 6.07604658E-02-5.17806145E-05 2.41281226E-08-4.64472459E-12    2
-1.48067705E+04 2.27374849E+01 4.55816912E-01 6.07604658E-02-5.17806145E-05    3
 2.41281226E-08-4.64472459E-12-1.48067705E+04 2.27374849E+01                   4


C5H8O_Olef_17           H 8  C 5  O 1       G   3.0E+02   1.5E+03 1.5E+03      1
 4.55816912E-01 6.07604658E-02-5.17806145E-05 2.41281226E-08-4.64472459E-12    2
-1.48067705E+04 2.27374849E+01 4.55816912E-01 6.07604658E-02-5.17806145E-05    3
 2.41281226E-08-4.64472459E-12-1.48067705E+04 2.27374849E+01                   4


C5H8O_Olef_18           H 8  C 5  O 1       G   3.0E+02   1.5E+03 1.5E+03      1
 1.73551359E+00 5.35706874E-02-3.92707162E-05 1.46679688E-08-2.09820329E-12    2
-9.25245441E+03 1.98332959E+01 1.73551359E+00 5.35706874E-02-3.92707162E-05    3
 1.46679688E-08-2.09820329E-12-9.25245441E+03 1.98332959E+01                   4


C5H8O_Olef_19           H 8  C 5  O 1       G   3.0E+02   1.5E+03 1.5E+03      1
 2.59592749E+00 5.46483161E-02-5.35080228E-05 3.24235508E-08-8.12885748E-12    2
-1.54612642E+04 1.33342565E+01 2.59592749E+00 5.46483161E-02-5.35080228E-05    3
 3.24235508E-08-8.12885748E-12-1.54612642E+04 1.33342565E+01                   4


C5H8O_Olef_2            H 8  C 5  O 1       G   3.0E+02   1.5E+03 1.5E+03      1
 1.77800335E+00 4.52189706E-02-2.08201679E-05 8.63658808E-10 1.42171649E-12    2
-2.04453117E+04 2.13411108E+01 1.77800335E+00 4.52189706E-02-2.08201679E-05    3
 8.63658808E-10 1.42171649E-12-2.04453117E+04 2.13411108E+01                   4


C5H8O_Olef_20           H 8  C 5  O 1       G   3.0E+02   1.5E+03 1.5E+03      1
-1.05019801E+00 6.79555548E-02-6.08676082E-05 2.81707213E-08-5.17535200E-12    2
-1.24341033E+04 3.14670057E+01-1.05019801E+00 6.79555548E-02-6.08676082E-05    3
 2.81707213E-08-5.17535200E-12-1.24341033E+04 3.14670057E+01                   4


C5H8O_Olef_21           H 8  C 5  O 1       G   3.0E+02   1.5E+03 1.5E+03      1
-4.83416585E+00 8.55703117E-02-8.40820053E-05 4.07586047E-08-7.63546644E-12    2
-1.51788982E+04 4.64058834E+01-4.83416585E+00 8.55703117E-02-8.40820053E-05    3
 4.07586047E-08-7.63546644E-12-1.51788982E+04 4.64058834E+01                   4


C5H8O_Olef_22           H 8  C 5  O 1       G   3.0E+02   1.5E+03 1.5E+03      1
-4.83416585E+00 8.55703117E-02-8.40820053E-05 4.07586047E-08-7.63546644E-12    2
-1.51788982E+04 4.64058834E+01-4.83416585E+00 8.55703117E-02-8.40820053E-05    3
 4.07586047E-08-7.63546644E-12-1.51788982E+04 4.64058834E+01                   4


C5H8O_Olef_23           H 8  C 5  O 1       G   3.0E+02   1.5E+03 1.5E+03      1
-1.32487558E+00 7.62608454E-02-8.75025486E-05 5.45050114E-08-1.33451385E-11    2
-1.42396083E+04 3.03730143E+01-1.32487558E+00 7.62608454E-02-8.75025486E-05    3
 5.45050114E-08-1.33451385E-11-1.42396083E+04 3.03730143E+01                   4


C5H8O_Olef_24           H 8  C 5  O 1       G   3.0E+02   1.5E+03 1.5E+03      1
-1.32487558E+00 7.62608454E-02-8.75025486E-05 5.45050114E-08-1.33451385E-11    2
-1.42396083E+04 3.03730143E+01-1.32487558E+00 7.62608454E-02-8.75025486E-05    3
 5.45050114E-08-1.33451385E-11-1.42396083E+04 3.03730143E+01                   4


C5H8O_Olef_25           H 8  C 5  O 1       G   3.0E+02   1.5E+03 1.5E+03      1
 1.02799398E+00 6.33749208E-02-6.58750015E-05 3.92008452E-08-9.43432576E-12    2
-1.11826691E+04 2.21156565E+01 1.02799398E+00 6.33749208E-02-6.58750015E-05    3
 3.92008452E-08-9.43432576E-12-1.11826691E+04 2.21156565E+01                   4


C5H8O_Olef_26           H 8  C 5  O 1       G   3.0E+02   1.5E+03 1.5E+03      1
 3.18981675E-01 6.47582383E-02-6.25607431E-05 3.36216997E-08-7.40089117E-12    2
-1.08403197E+04 2.48373649E+01 3.18981675E-01 6.47582383E-02-6.25607431E-05    3
 3.36216997E-08-7.40089117E-12-1.08403197E+04 2.48373649E+01                   4


C5H8O_Olef_27           H 8  C 5  O 1       G   3.0E+02   1.5E+03 1.5E+03      1
 3.18981675E-01 6.47582383E-02-6.25607431E-05 3.36216997E-08-7.40089117E-12    2
-1.08403197E+04 2.48373649E+01 3.18981675E-01 6.47582383E-02-6.25607431E-05    3
 3.36216997E-08-7.40089117E-12-1.08403197E+04 2.48373649E+01                   4


C5H8O_Olef_28           H 8  C 5  O 1       G   3.0E+02   1.5E+03 1.5E+03      1
-3.46498617E+00 8.23729952E-02-8.57751402E-05 4.62095831E-08-9.86100561E-12    2
-1.35851146E+04 3.97762426E+01-3.46498617E+00 8.23729952E-02-8.57751402E-05    3
 4.62095831E-08-9.86100561E-12-1.35851146E+04 3.97762426E+01                   4


C5H8O_Olef_29           H 8  C 5  O 1       G   3.0E+02   1.5E+03 1.5E+03      1
-3.46498617E+00 8.23729952E-02-8.57751402E-05 4.62095831E-08-9.86100561E-12    2
-1.35851146E+04 3.97762426E+01-3.46498617E+00 8.23729952E-02-8.57751402E-05    3
 4.62095831E-08-9.86100561E-12-1.35851146E+04 3.97762426E+01                   4


C5H8O_Olef_3            H 8  C 5  O 1       G   3.0E+02   1.5E+03 1.5E+03      1
 6.00607118E-01 4.98750649E-02-2.75156105E-05 5.25057505E-09 3.39573569E-13    2
-1.73240424E+04 2.54348454E+01 6.00607118E-01 4.98750649E-02-2.75156105E-05    3
 5.25057505E-09 3.39573569E-13-1.73240424E+04 2.54348454E+01                   4


C5H8O_Olef_30           H 8  C 5  O 1       G   3.0E+02   1.5E+03 1.5E+03      1
-3.46498617E+00 8.23729952E-02-8.57751402E-05 4.62095831E-08-9.86100561E-12    2
-1.35851146E+04 3.97762426E+01-3.46498617E+00 8.23729952E-02-8.57751402E-05    3
 4.62095831E-08-9.86100561E-12-1.35851146E+04 3.97762426E+01                   4


C5H8O_Olef_31           H 8  C 5  O 1       G   3.0E+02   1.5E+03 1.5E+03      1
-3.46498617E+00 8.23729952E-02-8.57751402E-05 4.62095831E-08-9.86100561E-12    2
-1.35851146E+04 3.97762426E+01-3.46498617E+00 8.23729952E-02-8.57751402E-05    3
 4.62095831E-08-9.86100561E-12-1.35851146E+04 3.97762426E+01                   4


C5H8O_Olef_32           H 8  C 5  O 1       G   3.0E+02   1.5E+03 1.5E+03      1
-1.11211660E+00 6.94870706E-02-6.41475932E-05 3.09054169E-08-5.95019288E-12    2
-1.05281754E+04 3.15188848E+01-1.11211660E+00 6.94870706E-02-6.41475932E-05    3
 3.09054169E-08-5.95019288E-12-1.05281754E+04 3.15188848E+01                   4


C5H8O_Olef_33           H 8  C 5  O 1       G   3.0E+02   1.5E+03 1.5E+03      1
-1.11211660E+00 6.94870706E-02-6.41475932E-05 3.09054169E-08-5.95019288E-12    2
-1.05281754E+04 3.15188848E+01-1.11211660E+00 6.94870706E-02-6.41475932E-05    3
 3.09054169E-08-5.95019288E-12-1.05281754E+04 3.15188848E+01                   4


C5H8O_Olef_34           H 8  C 5  O 1       G   3.0E+02   1.5E+03 1.5E+03      1
-1.32487558E+00 7.62608454E-02-8.75025486E-05 5.45050114E-08-1.33451385E-11    2
-1.42396083E+04 3.03730143E+01-1.32487558E+00 7.62608454E-02-8.75025486E-05    3
 5.45050114E-08-1.33451385E-11-1.42396083E+04 3.03730143E+01                   4


C5H8O_Olef_35           H 8  C 5  O 1       G   3.0E+02   1.5E+03 1.5E+03      1
-1.32487558E+00 7.62608454E-02-8.75025486E-05 5.45050114E-08-1.33451385E-11    2
-1.42396083E+04 3.03730143E+01-1.32487558E+00 7.62608454E-02-8.75025486E-05    3
 5.45050114E-08-1.33451385E-11-1.42396083E+04 3.03730143E+01                   4


C5H8O_Olef_36           H 8  C 5  O 1       G   3.0E+02   1.5E+03 1.5E+03      1
 4.55816912E-01 6.07604658E-02-5.17806145E-05 2.41281226E-08-4.64472459E-12    2
-1.48067705E+04 2.27374849E+01 4.55816912E-01 6.07604658E-02-5.17806145E-05    3
 2.41281226E-08-4.64472459E-12-1.48067705E+04 2.27374849E+01                   4


C5H8O_Olef_37           H 8  C 5  O 1       G   3.0E+02   1.5E+03 1.5E+03      1
 4.55816912E-01 6.07604658E-02-5.17806145E-05 2.41281226E-08-4.64472459E-12    2
-1.48067705E+04 2.27374849E+01 4.55816912E-01 6.07604658E-02-5.17806145E-05    3
 2.41281226E-08-4.64472459E-12-1.48067705E+04 2.27374849E+01                   4


C5H8O_Olef_38           H 8  C 5  O 1       G   3.0E+02   1.5E+03 1.5E+03      1
 4.42077949E+00 3.16588320E-02 2.23191621E-06-1.59466376E-08 5.80033957E-12    2
-1.89712784E+04 9.84304662E+00 4.42077949E+00 3.16588320E-02 2.23191621E-06    3
-1.59466376E-08 5.80033957E-12-1.89712784E+04 9.84304662E+00                   4


C5H8O_Olef_4            H 8  C 5  O 1       G   3.0E+02   1.5E+03 1.5E+03      1
 2.35756225E+00 4.04911494E-02-1.14331593E-05-6.24806115E-09 3.28382599E-12    2
-1.89947979E+04 1.67981000E+01 2.35756225E+00 4.04911494E-02-1.14331593E-05    3
-6.24806115E-09 3.28382599E-12-1.89947979E+04 1.67981000E+01                   4


C5H8O_Olef_5            H 8  C 5  O 1       G   3.0E+02   1.5E+03 1.5E+03      1
 2.35756225E+00 4.04911494E-02-1.14331593E-05-6.24806115E-09 3.28382599E-12    2
-1.89947979E+04 1.67981000E+01 2.35756225E+00 4.04911494E-02-1.14331593E-05    3
-6.24806115E-09 3.28382599E-12-1.89947979E+04 1.67981000E+01                   4


C5H8O_Olef_6            H 8  C 5  O 1       G   3.0E+02   1.5E+03 1.5E+03      1
 6.32815333E-01 5.10602006E-02-3.18056368E-05 9.01884148E-09-7.10821866E-13    2
-1.76596445E+04 2.80936961E+01 6.32815333E-01 5.10602006E-02-3.18056368E-05    3
 9.01884148E-09-7.10821866E-13-1.76596445E+04 2.80936961E+01                   4


C5H8O_Olef_7            H 8  C 5  O 1       G   3.0E+02   1.5E+03 1.5E+03      1
 1.35573636E+00 5.17665853E-02-3.61987447E-05 1.38356400E-08-2.27419417E-12    2
-1.59725399E+04 2.20663786E+01 1.35573636E+00 5.17665853E-02-3.61987447E-05    3
 1.38356400E-08-2.27419417E-12-1.59725399E+04 2.20663786E+01                   4


C5H8O_Olef_8            H 8  C 5  O 1       G   3.0E+02   1.5E+03 1.5E+03      1
 1.91149056E+00 4.66518327E-02-2.47077960E-05 4.48992584E-09 3.12648505E-13    2
-1.83645666E+04 1.75181844E+01 1.91149056E+00 4.66518327E-02-2.47077960E-05    3
 4.48992584E-09 3.12648505E-13-1.83645666E+04 1.75181844E+01                   4


C5H8O_Olef_9            H 8  C 5  O 1       G   3.0E+02   1.5E+03 1.5E+03      1
 2.36891510E+00 4.26819820E-02-1.75856896E-05-9.05356533E-10 1.75852371E-12    2
-1.55510809E+04 1.90138644E+01 2.36891510E+00 4.26819820E-02-1.75856896E-05    3
-9.05356533E-10 1.75852371E-12-1.55510809E+04 1.90138644E+01                   4


C5H8_Olef               H 8  C 5            G   3.0E+02   1.0E+03 1.0E+03      1
-4.18540000E+00 7.37900000E-02-7.35200000E-05 3.88300000E-08-8.22300000E-12    2
 7.83000000E+03 4.24900000E+01-4.18540000E+00 7.37900000E-02-7.35200000E-05    3
 3.88300000E-08-8.22300000E-12 7.83000000E+03 4.24900000E+01                   4


C5H8_Olef_1             H 8  C 5            G   3.0E+02   1.0E+03 1.0E+03      1
 1.81322000E+00 3.99800000E-02-1.65700000E-05-1.06000000E-09 1.81800000E-12    2
 1.07400000E+04 1.83600000E+01 1.81322000E+00 3.99800000E-02-1.65700000E-05    3
-1.06000000E-09 1.81800000E-12 1.07400000E+04 1.83600000E+01                   4


C5H8_Olef_2             H 8  C 5            G   3.0E+02   1.0E+03 1.0E+03      1
-1.83970000E+00 5.70300000E-02-3.90000000E-05 1.11300000E-08-5.80600000E-13    2
 7.91000000E+03 3.33600000E+01-1.83970000E+00 5.70300000E-02-3.90000000E-05    3
 1.11300000E-08-5.80600000E-13 7.91000000E+03 3.33600000E+01                   4


C5H8_Olef_3             H 8  C 5            G   3.0E+02   1.5E+03 1.5E+03      1
-1.99885129E+00 5.77280861E-02-4.00340874E-05 1.17376065E-08-7.04097029E-13    2
 7.99655795E+03 3.41302080E+01-1.99885129E+00 5.77280861E-02-4.00340874E-05    3
 1.17376065E-08-7.04097029E-13 7.99655795E+03 3.41302080E+01                   4


C5H9O2r                 H 9  C 5  O 2       G   3.0E+02   1.5E+03 1.5E+03      1
 4.46291841E+00 3.96869915E-02-1.93441263E-06-1.49201964E-08 5.65170854E-12    2
-3.22792702E+04 1.13014477E+01 4.46291841E+00 3.96869915E-02-1.93441263E-06    3
-1.49201964E-08 5.65170854E-12-3.22792702E+04 1.13014477E+01                   4


C5H9O2r_1               H 9  C 5  O 2       G   3.0E+02   1.5E+03 1.5E+03      1
 4.42495879E+00 3.63254516E-02 5.00970143E-06-2.01583035E-08 7.02514396E-12    2
-3.33729951E+04 1.21486248E+01 4.42495879E+00 3.63254516E-02 5.00970143E-06    3
-2.01583035E-08 7.02514396E-12-3.33729951E+04 1.21486248E+01                   4


C5H9O2r_2               H 9  C 5  O 2       G   3.0E+02   1.5E+03 1.5E+03      1
 2.19206151E+00 4.94668615E-02-1.49906560E-05-6.90377831E-09 3.77719946E-12    2
-3.76855632E+04 1.93857395E+01 2.19206151E+00 4.94668615E-02-1.49906560E-05    3
-6.90377831E-09 3.77719946E-12-3.76855632E+04 1.93857395E+01                   4


C5H9O2r_3               H 9  C 5  O 2       G   3.0E+02   1.5E+03 1.5E+03      1
 4.99086795E+00 4.19160454E-02-6.33221523E-06-1.22716385E-08 5.10647728E-12    2
-3.41374463E+04 6.58644229E+00 4.99086795E+00 4.19160454E-02-6.33221523E-06    3
-1.22716385E-08 5.10647728E-12-3.41374463E+04 6.58644229E+00                   4


C5H9O2r_4               H 9  C 5  O 2       G   3.0E+02   1.5E+03 1.5E+03      1
 4.18121601E+00 4.41932544E-02-1.32401533E-05-4.96374559E-09 2.76189901E-12    2
-3.28142818E+04 1.56776513E+01 4.18121601E+00 4.41932544E-02-1.32401533E-05    3
-4.96374559E-09 2.76189901E-12-3.28142818E+04 1.56776513E+01                   4


C5H9O2r_5               H 9  C 5  O 2       G   3.0E+02   1.5E+03 1.5E+03      1
 4.18121601E+00 4.41932544E-02-1.32401533E-05-4.96374559E-09 2.76189901E-12    2
-3.28142818E+04 1.56776513E+01 4.18121601E+00 4.41932544E-02-1.32401533E-05    3
-4.96374559E-09 2.76189901E-12-3.28142818E+04 1.56776513E+01                   4


C5H9O2r_6               H 9  C 5  O 2       G   3.0E+02   1.5E+03 1.5E+03      1
 2.34726949E+00 5.66511001E-02-3.41053556E-05 9.18847026E-09-6.88019843E-13    2
-3.47438521E+04 1.93069464E+01 2.34726949E+00 5.66511001E-02-3.41053556E-05    3
 9.18847026E-09-6.88019843E-13-3.47438521E+04 1.93069464E+01                   4


C5H9O2r_Olef            H 9  C 5  O 2       G   3.0E+02   1.5E+03 1.5E+03      1
 8.83340561E-01 7.27352714E-02-6.49793465E-05 3.02854012E-08-5.64735740E-12    2
-2.02321417E+04 2.24469566E+01 8.83340561E-01 7.27352714E-02-6.49793465E-05    3
 3.02854012E-08-5.64735740E-12-2.02321417E+04 2.24469566E+01                   4


C5H9O2r_Olef_1          H 9  C 5  O 2       G   3.0E+02   1.5E+03 1.5E+03      1
 8.83340561E-01 7.27352714E-02-6.49793465E-05 3.02854012E-08-5.64735740E-12    2
-2.02321417E+04 2.24469566E+01 8.83340561E-01 7.27352714E-02-6.49793465E-05    3
 3.02854012E-08-5.64735740E-12-2.02321417E+04 2.24469566E+01                   4


C5H9O2r_Olef_10         H 9  C 5  O 2       G   3.0E+02   1.5E+03 1.5E+03      1
-5.21007202E+00 1.10075485E-01-1.27997256E-04 7.36680103E-08-1.63542492E-11    2
-1.88977023E+04 4.89975010E+01-5.21007202E+00 1.10075485E-01-1.27997256E-04    3
 7.36680103E-08-1.63542492E-11-1.88977023E+04 4.89975010E+01                   4


C5H9O2r_Olef_11         H 9  C 5  O 2       G   3.0E+02   1.5E+03 1.5E+03      1
 2.78282553E+00 6.29802135E-02-5.03634556E-05 2.12187224E-08-3.61171704E-12    2
-2.03652030E+04 1.57523733E+01 2.78282553E+00 6.29802135E-02-5.03634556E-05    3
 2.12187224E-08-3.61171704E-12-2.03652030E+04 1.57523733E+01                   4


C5H9O2r_Olef_12         H 9  C 5  O 2       G   3.0E+02   1.5E+03 1.5E+03      1
 1.28644943E+00 5.91735290E-02-3.41683623E-05 6.51044953E-09 5.50157738E-13    2
-1.49830241E+04 2.39602717E+01 1.28644943E+00 5.91735290E-02-3.41683623E-05    3
 6.51044953E-09 5.50157738E-13-1.49830241E+04 2.39602717E+01                   4


C5H9O2r_Olef_13         H 9  C 5  O 2       G   3.0E+02   1.5E+03 1.5E+03      1
-6.03190321E+00 1.12353772E-01-1.29164205E-04 7.43292158E-08-1.66061961E-11    2
-2.81140545E+04 5.01038908E+01-6.03190321E+00 1.12353772E-01-1.29164205E-04    3
 7.43292158E-08-1.66061961E-11-2.81140545E+04 5.01038908E+01                   4


C5H9O2r_Olef_14         H 9  C 5  O 2       G   3.0E+02   1.5E+03 1.5E+03      1
 8.48911761E+00 1.91291341E-02 1.57379902E-05-2.34034487E-08 7.46912754E-12    2
-1.31139431E+04-1.85719190E-01 8.48911761E+00 1.91291341E-02 1.57379902E-05    3
-2.34034487E-08 7.46912754E-12-1.31139431E+04-1.85719190E-01                   4


C5H9O2r_Olef_15         H 9  C 5  O 2       G   3.0E+02   1.5E+03 1.5E+03      1
 8.48911761E+00 1.91291341E-02 1.57379902E-05-2.34034487E-08 7.46912754E-12    2
-1.31139431E+04-1.85719190E-01 8.48911761E+00 1.91291341E-02 1.57379902E-05    3
-2.34034487E-08 7.46912754E-12-1.31139431E+04-1.85719190E-01                   4


C5H9O2r_Olef_16         H 9  C 5  O 2       G   3.0E+02   1.5E+03 1.5E+03      1
 6.84863356E+00 1.22427068E-02 3.79100237E-05-4.25726503E-08 1.28325121E-11    2
-8.30617401E+03 8.02056339E+00 6.84863356E+00 1.22427068E-02 3.79100237E-05    3
-4.25726503E-08 1.28325121E-11-8.30617401E+03 8.02056339E+00                   4


C5H9O2r_Olef_17         H 9  C 5  O 2       G   3.0E+02   1.5E+03 1.5E+03      1
 6.84863356E+00 1.22427068E-02 3.79100237E-05-4.25726503E-08 1.28325121E-11    2
-8.30617401E+03 8.02056339E+00 6.84863356E+00 1.22427068E-02 3.79100237E-05    3
-4.25726503E-08 1.28325121E-11-8.30617401E+03 8.02056339E+00                   4


C5H9O2r_Olef_18         H 9  C 5  O 2       G   3.0E+02   1.5E+03 1.5E+03      1
-5.21007202E+00 1.10075485E-01-1.27997256E-04 7.36680103E-08-1.63542492E-11    2
-1.88977023E+04 4.89975010E+01-5.21007202E+00 1.10075485E-01-1.27997256E-04    3
 7.36680103E-08-1.63542492E-11-1.88977023E+04 4.89975010E+01                   4


C5H9O2r_Olef_19         H 9  C 5  O 2       G   3.0E+02   1.5E+03 1.5E+03      1
 1.28644943E+00 5.91735290E-02-3.41683623E-05 6.51044953E-09 5.50157738E-13    2
-1.49830241E+04 2.39602717E+01 1.28644943E+00 5.91735290E-02-3.41683623E-05    3
 6.51044953E-09 5.50157738E-13-1.49830241E+04 2.39602717E+01                   4


C5H9O2r_Olef_2          H 9  C 5  O 2       G   3.0E+02   1.5E+03 1.5E+03      1
-7.93724574E-01 8.46056276E-02-8.49795528E-05 4.38397195E-08-8.95647795E-12    2
-2.16115884E+04 2.83898733E+01-7.93724574E-01 8.46056276E-02-8.49795528E-05    3
 4.38397195E-08-8.95647795E-12-2.16115884E+04 2.83898733E+01                   4


C5H9O2r_Olef_20         H 9  C 5  O 2       G   3.0E+02   1.5E+03 1.5E+03      1
-2.73283268E+00 9.97372568E-02-1.12333812E-04 6.34797688E-08-1.39267656E-11    2
-1.90507507E+04 3.87244317E+01-2.73283268E+00 9.97372568E-02-1.12333812E-04    3
 6.34797688E-08-1.39267656E-11-1.90507507E+04 3.87244317E+01                   4


C5H9O2r_Olef_21         H 9  C 5  O 2       G   3.0E+02   1.5E+03 1.5E+03      1
-1.46357971E+00 9.35701624E-02-9.86114660E-05 5.11071182E-08-1.02095877E-11    2
-2.15146756E+04 3.06577601E+01-1.46357971E+00 9.35701624E-02-9.86114660E-05    3
 5.11071182E-08-1.02095877E-11-2.15146756E+04 3.06577601E+01                   4


C5H9O2r_Olef_22         H 9  C 5  O 2       G   3.0E+02   1.5E+03 1.5E+03      1
 8.68898829E-01 6.66969185E-02-5.08078079E-05 1.95974132E-08-2.94082571E-12    2
-1.66047011E+04 2.66347601E+01 8.68898829E-01 6.66969185E-02-5.08078079E-05    3
 1.95974132E-08-2.94082571E-12-1.66047011E+04 2.66347601E+01                   4


C5H9O2r_Olef_23         H 9  C 5  O 2       G   3.0E+02   1.5E+03 1.5E+03      1
-2.73283268E+00 9.97372568E-02-1.12333812E-04 6.34797688E-08-1.39267656E-11    2
-1.90507507E+04 3.87244317E+01-2.73283268E+00 9.97372568E-02-1.12333812E-04    3
 6.34797688E-08-1.39267656E-11-1.90507507E+04 3.87244317E+01                   4


C5H9O2r_Olef_24         H 9  C 5  O 2       G   3.0E+02   1.5E+03 1.5E+03      1
-1.46357971E+00 9.35701624E-02-9.86114660E-05 5.11071182E-08-1.02095877E-11    2
-2.15146756E+04 3.06577601E+01-1.46357971E+00 9.35701624E-02-9.86114660E-05    3
 5.11071182E-08-1.02095877E-11-2.15146756E+04 3.06577601E+01                   4


C5H9O2r_Olef_25         H 9  C 5  O 2       G   3.0E+02   1.5E+03 1.5E+03      1
 8.68898829E-01 6.66969185E-02-5.08078079E-05 1.95974132E-08-2.94082571E-12    2
-1.66047011E+04 2.66347601E+01 8.68898829E-01 6.66969185E-02-5.08078079E-05    3
 1.95974132E-08-2.94082571E-12-1.66047011E+04 2.66347601E+01                   4


C5H9O2r_Olef_26         H 9  C 5  O 2       G   3.0E+02   1.5E+03 1.5E+03      1
-2.12282976E+00 8.95219819E-02-9.40172636E-05 5.16313103E-08-1.12620122E-11    2
-2.86809164E+04 3.09673395E+01-2.12282976E+00 8.95219819E-02-9.40172636E-05    3
 5.16313103E-08-1.12620122E-11-2.86809164E+04 3.09673395E+01                   4


C5H9O2r_Olef_27         H 9  C 5  O 2       G   3.0E+02   1.5E+03 1.5E+03      1
-4.99481896E-02 8.43063153E-02-8.75101567E-05 4.70820799E-08-1.00449434E-11    2
-2.37038028E+04 2.17070298E+01-4.99481896E-02 8.43063153E-02-8.75101567E-05    3
 4.70820799E-08-1.00449434E-11-2.37038028E+04 2.17070298E+01                   4


C5H9O2r_Olef_28         H 9  C 5  O 2       G   3.0E+02   1.5E+03 1.5E+03      1
 2.49866668E+00 4.56954783E-02-1.05669954E-05-8.86789790E-09 4.12325817E-12    2
-3.88066163E+04 2.35379962E+01 2.49866668E+00 4.56954783E-02-1.05669954E-05    3
-8.86789790E-09 4.12325817E-12-3.88066163E+04 2.35379962E+01                   4


C5H9O2r_Olef_29         H 9  C 5  O 2       G   3.0E+02   1.5E+03 1.5E+03      1
 5.40305729E+00 3.34294039E-02-9.38217173E-06-4.11322174E-09 2.21934090E-12    2
-1.85125157E+04 1.14339576E+01 5.40305729E+00 3.34294039E-02-9.38217173E-06    3
-4.11322174E-09 2.21934090E-12-1.85125157E+04 1.14339576E+01                   4


C5H9O2r_Olef_3          H 9  C 5  O 2       G   3.0E+02   1.5E+03 1.5E+03      1
-7.93724574E-01 8.46056276E-02-8.49795528E-05 4.38397195E-08-8.95647795E-12    2
-2.16115884E+04 2.83898733E+01-7.93724574E-01 8.46056276E-02-8.49795528E-05    3
 4.38397195E-08-8.95647795E-12-2.16115884E+04 2.83898733E+01                   4


C5H9O2r_Olef_30         H 9  C 5  O 2       G   3.0E+02   1.5E+03 1.5E+03      1
 7.47593887E+00 2.82137374E-02-2.87506490E-06-8.66245218E-09 3.43640966E-12    2
-1.35354021E+04 2.86679503E+00 7.47593887E+00 2.82137374E-02-2.87506490E-06    3
-8.66245218E-09 3.43640966E-12-1.35354021E+04 2.86679503E+00                   4


C5H9O2r_Olef_31         H 9  C 5  O 2       G   3.0E+02   1.5E+03 1.5E+03      1
 5.83545481E+00 2.13273100E-02 1.92969685E-05-2.78316538E-08 8.79979427E-12    2
-8.72763297E+03 1.10730776E+01 5.83545481E+00 2.13273100E-02 1.92969685E-05    3
-2.78316538E-08 8.79979427E-12-8.72763297E+03 1.10730776E+01                   4


C5H9O2r_Olef_32         H 9  C 5  O 2       G   3.0E+02   1.5E+03 1.5E+03      1
 5.40305729E+00 3.34294039E-02-9.38217173E-06-4.11322174E-09 2.21934090E-12    2
-1.85125157E+04 1.14339576E+01 5.40305729E+00 3.34294039E-02-9.38217173E-06    3
-4.11322174E-09 2.21934090E-12-1.85125157E+04 1.14339576E+01                   4


C5H9O2r_Olef_33         H 9  C 5  O 2       G   3.0E+02   1.5E+03 1.5E+03      1
 7.47593887E+00 2.82137374E-02-2.87506490E-06-8.66245218E-09 3.43640966E-12    2
-1.35354021E+04 2.86679503E+00 7.47593887E+00 2.82137374E-02-2.87506490E-06    3
-8.66245218E-09 3.43640966E-12-1.35354021E+04 2.86679503E+00                   4


C5H9O2r_Olef_34         H 9  C 5  O 2       G   3.0E+02   1.5E+03 1.5E+03      1
 5.83545481E+00 2.13273100E-02 1.92969685E-05-2.78316538E-08 8.79979427E-12    2
-8.72763297E+03 1.10730776E+01 5.83545481E+00 2.13273100E-02 1.92969685E-05    3
-2.78316538E-08 8.79979427E-12-8.72763297E+03 1.10730776E+01                   4


C5H9O2r_Olef_35         H 9  C 5  O 2       G   3.0E+02   1.5E+03 1.5E+03      1
 3.38801373E-01 7.37720892E-02-6.61537830E-05 3.11497169E-08-5.90599362E-12    2
-1.67274801E+04 2.48473699E+01 3.38801373E-01 7.37720892E-02-6.61537830E-05    3
 3.11497169E-08-5.90599362E-12-1.67274801E+04 2.48473699E+01                   4


C5H9O2r_Olef_36         H 9  C 5  O 2       G   3.0E+02   1.5E+03 1.5E+03      1
-3.31053766E-01 8.27366240E-02-7.97856962E-05 3.84171155E-08-7.15910336E-12    2
-1.66305674E+04 2.71152567E+01-3.31053766E-01 8.27366240E-02-7.97856962E-05    3
 3.84171155E-08-7.15910336E-12-1.66305674E+04 2.71152567E+01                   4


C5H9O2r_Olef_37         H 9  C 5  O 2       G   3.0E+02   1.5E+03 1.5E+03      1
-3.31053766E-01 8.27366240E-02-7.97856962E-05 3.84171155E-08-7.15910336E-12    2
-1.66305674E+04 2.71152567E+01-3.31053766E-01 8.27366240E-02-7.97856962E-05    3
 3.84171155E-08-7.15910336E-12-1.66305674E+04 2.71152567E+01                   4


C5H9O2r_Olef_4          H 9  C 5  O 2       G   3.0E+02   1.5E+03 1.5E+03      1
-1.06401739E+00 7.91007458E-02-7.25986082E-05 3.46801171E-08-6.62713475E-12    2
-2.85831715E+04 2.98252540E+01-1.06401739E+00 7.91007458E-02-7.25986082E-05    3
 3.46801171E-08-6.62713475E-12-2.85831715E+04 2.98252540E+01                   4


C5H9O2r_Olef_5          H 9  C 5  O 2       G   3.0E+02   1.5E+03 1.5E+03      1
-7.28295359E+00 1.15291151E-01-1.34504363E-04 7.82172408E-08-1.75713179E-11    2
-2.38748160E+04 5.78523456E+01-7.28295359E+00 1.15291151E-01-1.34504363E-04    3
 7.82172408E-08-1.75713179E-11-2.38748160E+04 5.78523456E+01                   4


C5H9O2r_Olef_6          H 9  C 5  O 2       G   3.0E+02   1.5E+03 1.5E+03      1
 8.48911761E+00 1.91291341E-02 1.57379902E-05-2.34034487E-08 7.46912754E-12    2
-1.31139431E+04-1.85719190E-01 8.48911761E+00 1.91291341E-02 1.57379902E-05    3
-2.34034487E-08 7.46912754E-12-1.31139431E+04-1.85719190E-01                   4


C5H9O2r_Olef_7          H 9  C 5  O 2       G   3.0E+02   1.5E+03 1.5E+03      1
 8.48911761E+00 1.91291341E-02 1.57379902E-05-2.34034487E-08 7.46912754E-12    2
-1.31139431E+04-1.85719190E-01 8.48911761E+00 1.91291341E-02 1.57379902E-05    3
-2.34034487E-08 7.46912754E-12-1.31139431E+04-1.85719190E-01                   4


C5H9O2r_Olef_8          H 9  C 5  O 2       G   3.0E+02   1.5E+03 1.5E+03      1
 6.84863356E+00 1.22427068E-02 3.79100237E-05-4.25726503E-08 1.28325121E-11    2
-8.30617401E+03 8.02056339E+00 6.84863356E+00 1.22427068E-02 3.79100237E-05    3
-4.25726503E-08 1.28325121E-11-8.30617401E+03 8.02056339E+00                   4


C5H9O2r_Olef_9          H 9  C 5  O 2       G   3.0E+02   1.5E+03 1.5E+03      1
 6.84863356E+00 1.22427068E-02 3.79100237E-05-4.25726503E-08 1.28325121E-11    2
-8.30617401E+03 8.02056339E+00 6.84863356E+00 1.22427068E-02 3.79100237E-05    3
-4.25726503E-08 1.28325121E-11-8.30617401E+03 8.02056339E+00                   4


C5H9Or                  H 9  C 5  O 1       G   3.0E+02   1.5E+03 1.5E+03      1
-4.10207063E-01 6.20667341E-02-4.49575380E-05 1.68364732E-08-2.54046845E-12    2
-1.14734982E+04 2.77460733E+01-4.10207063E-01 6.20667341E-02-4.49575380E-05    3
 1.68364732E-08-2.54046845E-12-1.14734982E+04 2.77460733E+01                   4


C5H9Or_1                H 9  C 5  O 1       G   3.0E+02   1.5E+03 1.5E+03      1
 2.22069365E+00 4.57456254E-02-1.95289138E-05-2.93585004E-10 1.70458759E-12    2
-6.87838130E+03 1.90355663E+01 2.22069365E+00 4.57456254E-02-1.95289138E-05    3
-2.93585004E-10 1.70458759E-12-6.87838130E+03 1.90355663E+01                   4


C5H9Or_10               H 9  C 5  O 1       G   3.0E+02   1.5E+03 1.5E+03      1
 4.58271969E+00 4.17335374E-02-1.82014761E-05 7.20862547E-10 1.15431727E-12    2
-9.62697111E+03 1.05320395E+01 4.58271969E+00 4.17335374E-02-1.82014761E-05    3
 7.20862547E-10 1.15431727E-12-9.62697111E+03 1.05320395E+01                   4


C5H9Or_11               H 9  C 5  O 1       G   3.0E+02   1.5E+03 1.5E+03      1
 1.68788892E+00 4.37837599E-02-1.18575619E-05-7.48362376E-09 3.83061207E-12    2
-1.62450215E+04 2.54408942E+01 1.68788892E+00 4.37837599E-02-1.18575619E-05    3
-7.48362376E-09 3.83061207E-12-1.62450215E+04 2.54408942E+01                   4


C5H9Or_12               H 9  C 5  O 1       G   3.0E+02   1.5E+03 1.5E+03      1
 5.59134571E-01 5.91783305E-02-4.61473314E-05 2.03570913E-08-3.87117588E-12    2
-1.35266247E+04 2.83715987E+01 5.59134571E-01 5.91783305E-02-4.61473314E-05    3
 2.03570913E-08-3.87117588E-12-1.35266247E+04 2.83715987E+01                   4


C5H9Or_13               H 9  C 5  O 1       G   3.0E+02   1.5E+03 1.5E+03      1
-1.22036345E-02 5.88870353E-02-3.95292712E-05 1.29609402E-08-1.54335691E-12    2
-1.11909493E+04 2.62726810E+01-1.22036345E-02 5.88870353E-02-3.95292712E-05    3
 1.29609402E-08-1.54335691E-12-1.11909493E+04 2.62726810E+01                   4


C5H9Or_14               H 9  C 5  O 1       G   3.0E+02   1.5E+03 1.5E+03      1
 3.31278709E+00 5.22006214E-02-3.80896639E-05 1.56293945E-08-2.76273204E-12    2
-7.46064085E+03 1.09169475E+01 3.31278709E+00 5.22006214E-02-3.80896639E-05    3
 1.56293945E-08-2.76273204E-12-7.46064085E+03 1.09169475E+01                   4


C5H9Or_15               H 9  C 5  O 1       G   3.0E+02   1.5E+03 1.5E+03      1
 4.68388900E+00 4.01119582E-02-1.29656402E-05-4.36772522E-09 2.71011023E-12    2
-5.89717295E+03 6.21595557E+00 4.68388900E+00 4.01119582E-02-1.29656402E-05    3
-4.36772522E-09 2.71011023E-12-5.89717295E+03 6.21595557E+00                   4


C5H9Or_16               H 9  C 5  O 1       G   3.0E+02   1.5E+03 1.5E+03      1
 4.68388900E+00 4.01119582E-02-1.29656402E-05-4.36772522E-09 2.71011023E-12    2
-5.89717295E+03 6.21595557E+00 4.68388900E+00 4.01119582E-02-1.29656402E-05    3
-4.36772522E-09 2.71011023E-12-5.89717295E+03 6.21595557E+00                   4


C5H9Or_17               H 9  C 5  O 1       G   3.0E+02   1.5E+03 1.5E+03      1
 3.68592436E+00 3.65671945E-02-2.15356453E-06-1.36875713E-08 5.33075089E-12    2
-1.00753265E+04 1.69478594E+01 3.68592436E+00 3.65671945E-02-2.15356453E-06    3
-1.36875713E-08 5.33075089E-12-1.00753265E+04 1.69478594E+01                   4


C5H9Or_18               H 9  C 5  O 1       G   3.0E+02   1.5E+03 1.5E+03      1
 4.03286955E+00 3.73272886E-02-1.65751280E-05 4.54944023E-10 1.17718161E-12    2
 9.64954499E+03 1.42101579E+01 4.03286955E+00 3.73272886E-02-1.65751280E-05    3
 4.54944023E-10 1.17718161E-12 9.64954499E+03 1.42101579E+01                   4


C5H9Or_19               H 9  C 5  O 1       G   3.0E+02   1.5E+03 1.5E+03      1
 3.13897534E+00 3.75571279E-02-2.79558267E-06-1.33409840E-08 5.22398366E-12    2
-8.31916698E+03 1.66000276E+01 3.13897534E+00 3.75571279E-02-2.79558267E-06    3
-1.33409840E-08 5.22398366E-12-8.31916698E+03 1.66000276E+01                   4


C5H9Or_2                H 9  C 5  O 1       G   3.0E+02   1.5E+03 1.5E+03      1
 2.22069365E+00 4.57456254E-02-1.95289138E-05-2.93585004E-10 1.70458759E-12    2
-6.87838130E+03 1.90355663E+01 2.22069365E+00 4.57456254E-02-1.95289138E-05    3
-2.93585004E-10 1.70458759E-12-6.87838130E+03 1.90355663E+01                   4


C5H9Or_20               H 9  C 5  O 1       G   3.0E+02   1.5E+03 1.5E+03      1
 2.56766982E+00 4.64430552E-02-1.76625371E-05-3.18978129E-09 2.70414756E-12    2
-1.08125443E+04 1.66941138E+01 2.56766982E+00 4.64430552E-02-1.76625371E-05    3
-3.18978129E-09 2.70414756E-12-1.08125443E+04 1.66941138E+01                   4


C5H9Or_21               H 9  C 5  O 1       G   3.0E+02   1.5E+03 1.5E+03      1
 2.71232305E+00 3.93097745E-02-1.66175893E-05-8.50556338E-10 1.73033556E-12    2
 8.83919828E+03 2.13594276E+01 2.71232305E+00 3.93097745E-02-1.66175893E-05    3
-8.50556338E-10 1.73033556E-12 8.83919828E+03 2.13594276E+01                   4


C5H9Or_22               H 9  C 5  O 1       G   3.0E+02   1.5E+03 1.5E+03      1
 4.83852672E+00 3.66631852E-02-4.60629371E-06-1.12061994E-08 4.57865663E-12    2
-5.40625133E+03 8.60982200E+00 4.83852672E+00 3.66631852E-02-4.60629371E-06    3
-1.12061994E-08 4.57865663E-12-5.40625133E+03 8.60982200E+00                   4


C5H9Or_23               H 9  C 5  O 1       G   3.0E+02   1.5E+03 1.5E+03      1
 2.25865327E+00 4.91071653E-02-2.64730279E-05 4.94452210E-09 3.31152161E-13    2
-5.78465636E+03 1.81883892E+01 2.25865327E+00 4.91071653E-02-2.64730279E-05    3
 4.94452210E-09 3.31152161E-13-5.78465636E+03 1.81883892E+01                   4


C5H9Or_24               H 9  C 5  O 1       G   3.0E+02   1.5E+03 1.5E+03      1
 2.25865327E+00 4.91071653E-02-2.64730279E-05 4.94452210E-09 3.31152161E-13    2
-5.78465636E+03 1.81883892E+01 2.25865327E+00 4.91071653E-02-2.64730279E-05    3
 4.94452210E-09 3.31152161E-13-5.78465636E+03 1.81883892E+01                   4


C5H9Or_25               H 9  C 5  O 1       G   3.0E+02   1.5E+03 1.5E+03      1
 5.56447850E+00 3.63669113E-02-9.53328094E-06-5.11329712E-09 2.57654392E-12    2
-8.97713416E+03 4.81052417E+00 5.56447850E+00 3.63669113E-02-9.53328094E-06    3
-5.11329712E-09 2.57654392E-12-8.97713416E+03 4.81052417E+00                   4


C5H9Or_3                H 9  C 5  O 1       G   3.0E+02   1.5E+03 1.5E+03      1
 4.80056710E+00 3.33016453E-02 2.33782034E-06-1.64443065E-08 5.95209206E-12    2
-6.49997628E+03 9.45699911E+00 4.80056710E+00 3.33016453E-02 2.33782034E-06    3
-1.64443065E-08 5.95209206E-12-6.49997628E+03 9.45699911E+00                   4


C5H9Or_4                H 9  C 5  O 1       G   3.0E+02   1.5E+03 1.5E+03      1
 3.02183481E+00 4.76417618E-02-2.47425497E-05 3.89001788E-09 5.81514899E-13    2
-5.97234736E+03 1.34005261E+01 3.02183481E+00 4.76417618E-02-2.47425497E-05    3
 3.89001788E-09 5.81514899E-13-5.97234736E+03 1.34005261E+01                   4


C5H9Or_5                H 9  C 5  O 1       G   3.0E+02   1.5E+03 1.5E+03      1
 3.02183481E+00 4.76417618E-02-2.47425497E-05 3.89001788E-09 5.81514899E-13    2
-5.97234736E+03 1.34005261E+01 3.02183481E+00 4.76417618E-02-2.47425497E-05    3
 3.89001788E-09 5.81514899E-13-5.97234736E+03 1.34005261E+01                   4


C5H9Or_6                H 9  C 5  O 1       G   3.0E+02   1.5E+03 1.5E+03      1
 2.50459935E+00 4.65852235E-02-2.24657982E-05 2.36184881E-09 9.34730036E-13    2
-1.18743106E+04 1.64224932E+01 2.50459935E+00 4.65852235E-02-2.24657982E-05    3
 2.36184881E-09 9.34730036E-13-1.18743106E+04 1.64224932E+01                   4


C5H9Or_7                H 9  C 5  O 1       G   3.0E+02   1.5E+03 1.5E+03      1
 2.50459935E+00 4.65852235E-02-2.24657982E-05 2.36184881E-09 9.34730036E-13    2
-1.18743106E+04 1.64224932E+01 2.50459935E+00 4.65852235E-02-2.24657982E-05    3
 2.36184881E-09 9.34730036E-13-1.18743106E+04 1.64224932E+01                   4


C5H9Or_8                H 9  C 5  O 1       G   3.0E+02   1.5E+03 1.5E+03      1
 1.23610957E-02 5.72770335E-02-3.59852414E-05 1.00275837E-08-7.08132126E-13    2
-1.39874703E+04 2.93696140E+01 1.23610957E-02 5.72770335E-02-3.59852414E-05    3
 1.00275837E-08-7.08132126E-13-1.39874703E+04 2.93696140E+01                   4


C5H9Or_9                H 9  C 5  O 1       G   3.0E+02   1.5E+03 1.5E+03      1
 4.58271969E+00 4.17335374E-02-1.82014761E-05 7.20862547E-10 1.15431727E-12    2
-9.62697111E+03 1.05320395E+01 4.58271969E+00 4.17335374E-02-1.82014761E-05    3
 7.20862547E-10 1.15431727E-12-9.62697111E+03 1.05320395E+01                   4


C5H9Or_Olef             H 9  C 5  O 1       G   3.0E+02   1.5E+03 1.5E+03      1
 1.45171816E+00 6.60223531E-02-6.35230547E-05 3.40972962E-08-7.48919938E-12    2
-2.07369455E+03 2.02807178E+01 1.45171816E+00 6.60223531E-02-6.35230547E-05    3
 3.40972962E-08-7.48919938E-12-2.07369455E+03 2.02807178E+01                   4


C5H9Or_Olef_1           H 9  C 5  O 1       G   3.0E+02   1.5E+03 1.5E+03      1
 1.45171816E+00 6.60223531E-02-6.35230547E-05 3.40972962E-08-7.48919938E-12    2
-2.07369455E+03 2.02807178E+01 1.45171816E+00 6.60223531E-02-6.35230547E-05    3
 3.40972962E-08-7.48919938E-12-2.07369455E+03 2.02807178E+01                   4


C5H9Or_Olef_10          H 9  C 5  O 1       G   3.0E+02   1.5E+03 1.5E+03      1
-3.02642218E-01 7.14355093E-02-7.00847900E-05 3.77165877E-08-8.23524459E-12    2
-1.51283936E+03 2.84002152E+01-3.02642218E-01 7.14355093E-02-7.00847900E-05    3
 3.77165877E-08-8.23524459E-12-1.51283936E+03 2.84002152E+01                   4


C5H9Or_Olef_11          H 9  C 5  O 1       G   3.0E+02   1.5E+03 1.5E+03      1
-3.02642218E-01 7.14355093E-02-7.00847900E-05 3.77165877E-08-8.23524459E-12    2
-1.51283936E+03 2.84002152E+01-3.02642218E-01 7.14355093E-02-7.00847900E-05    3
 3.77165877E-08-8.23524459E-12-1.51283936E+03 2.84002152E+01                   4


C5H9Or_Olef_12          H 9  C 5  O 1       G   3.0E+02   1.5E+03 1.5E+03      1
-2.72478590E+00 8.14569484E-02-8.17126648E-05 4.34341101E-08-9.26079775E-12    2
-1.27757572E+04 3.30615548E+01-2.72478590E+00 8.14569484E-02-8.17126648E-05    3
 4.34341101E-08-9.26079775E-12-1.27757572E+04 3.30615548E+01                   4


C5H9Or_Olef_13          H 9  C 5  O 1       G   3.0E+02   1.5E+03 1.5E+03      1
-2.17986544E+00 8.13874727E-02-8.73040294E-05 5.06617304E-08-1.17195072E-11    2
-1.18765161E+04 3.14929337E+01-2.17986544E+00 8.13874727E-02-8.73040294E-05    3
 5.06617304E-08-1.17195072E-11-1.18765161E+04 3.14929337E+01                   4


C5H9Or_Olef_14          H 9  C 5  O 1       G   3.0E+02   1.5E+03 1.5E+03      1
-2.13783602E-01 7.89455223E-02-8.90012214E-05 5.39727610E-08-1.28879739E-11    2
-1.86807486E+03 2.34634326E+01-2.13783602E-01 7.89455223E-02-8.90012214E-05    3
 5.39727610E-08-1.28879739E-11-1.86807486E+03 2.34634326E+01                   4


C5H9Or_Olef_15          H 9  C 5  O 1       G   3.0E+02   1.5E+03 1.5E+03      1
-2.13783602E-01 7.89455223E-02-8.90012214E-05 5.39727610E-08-1.28879739E-11    2
-1.86807486E+03 2.34634326E+01-2.13783602E-01 7.89455223E-02-8.90012214E-05    3
 5.39727610E-08-1.28879739E-11-1.86807486E+03 2.34634326E+01                   4


C5H9Or_Olef_16          H 9  C 5  O 1       G   3.0E+02   1.5E+03 1.5E+03      1
-2.63154758E-01 6.57070558E-02-5.38491842E-05 2.29525167E-08-3.90477920E-12    2
-8.22320915E+02 2.69415851E+01-2.63154758E-01 6.57070558E-02-5.38491842E-05    3
 2.29525167E-08-3.90477920E-12-8.22320915E+02 2.69415851E+01                   4


C5H9Or_Olef_17          H 9  C 5  O 1       G   3.0E+02   1.5E+03 1.5E+03      1
 1.01521156E+00 6.76539825E-02-6.60017810E-05 3.59603403E-08-8.01221342E-12    2
 5.88226879E+02 2.09042258E+01 1.01521156E+00 6.76539825E-02-6.60017810E-05    3
 3.59603403E-08-8.01221342E-12 5.88226879E+02 2.09042258E+01                   4


C5H9Or_Olef_18          H 9  C 5  O 1       G   3.0E+02   1.5E+03 1.5E+03      1
-2.73260029E+00 8.90423381E-02-1.02310692E-04 6.19521517E-08-1.46863412E-11    2
-8.88406280E+03 3.28001393E+01-2.73260029E+00 8.90423381E-02-1.02310692E-04    3
 6.19521517E-08-1.46863412E-11-8.88406280E+03 3.28001393E+01                   4


C5H9Or_Olef_19          H 9  C 5  O 1       G   3.0E+02   1.5E+03 1.5E+03      1
-2.30020276E+00 7.69402443E-02-7.36315521E-05 3.82337197E-08-8.10588779E-12    2
 9.00819934E+02 3.24392593E+01-2.30020276E+00 7.69402443E-02-7.36315521E-05    3
 3.82337197E-08-8.10588779E-12 9.00819934E+02 3.24392593E+01                   4


C5H9Or_Olef_2           H 9  C 5  O 1       G   3.0E+02   1.5E+03 1.5E+03      1
 1.18192992E+00 5.98108954E-02-4.62953601E-05 1.94105166E-08-3.37310162E-12    2
 3.58537117E+02 2.28328013E+01 1.18192992E+00 5.98108954E-02-4.62953601E-05    3
 1.94105166E-08-3.37310162E-12 3.58537117E+02 2.28328013E+01                   4


C5H9Or_Olef_20          H 9  C 5  O 1       G   3.0E+02   1.5E+03 1.5E+03      1
-2.73260029E+00 8.90423381E-02-1.02310692E-04 6.19521517E-08-1.46863412E-11    2
-8.88406280E+03 3.28001393E+01-2.73260029E+00 8.90423381E-02-1.02310692E-04    3
 6.19521517E-08-1.46863412E-11-8.88406280E+03 3.28001393E+01                   4


C5H9Or_Olef_21          H 9  C 5  O 1       G   3.0E+02   1.5E+03 1.5E+03      1
-2.30020276E+00 7.69402443E-02-7.36315521E-05 3.82337197E-08-8.10588779E-12    2
 9.00819934E+02 3.24392593E+01-2.30020276E+00 7.69402443E-02-7.36315521E-05    3
 3.82337197E-08-8.10588779E-12 9.00819934E+02 3.24392593E+01                   4


C5H9Or_Olef_22          H 9  C 5  O 1       G   3.0E+02   1.5E+03 1.5E+03      1
-1.71942155E+00 7.99577348E-02-8.36976371E-05 4.72111551E-08-1.06536233E-11    2
-8.46260384E+03 3.11339194E+01-1.71942155E+00 7.99577348E-02-8.36976371E-05    3
 4.72111551E-08-1.06536233E-11-8.46260384E+03 3.11339194E+01                   4


C5H9Or_Olef_23          H 9  C 5  O 1       G   3.0E+02   1.5E+03 1.5E+03      1
 7.99395141E-01 6.98609191E-02-7.03881663E-05 3.92317644E-08-8.85525605E-12    2
-1.44661590E+03 2.04109184E+01 7.99395141E-01 6.98609191E-02-7.03881663E-05    3
 3.92317644E-08-8.85525605E-12-1.44661590E+03 2.04109184E+01                   4


C5H9Or_Olef_24          H 9  C 5  O 1       G   3.0E+02   1.5E+03 1.5E+03      1
 7.99395141E-01 6.98609191E-02-7.03881663E-05 3.92317644E-08-8.85525605E-12    2
-1.44661590E+03 2.04109184E+01 7.99395141E-01 6.98609191E-02-7.03881663E-05    3
 3.92317644E-08-8.85525605E-12-1.44661590E+03 2.04109184E+01                   4


C5H9Or_Olef_25          H 9  C 5  O 1       G   3.0E+02   1.5E+03 1.5E+03      1
 1.57169514E-01 5.87486474E-02-3.77601724E-05 1.01128841E-08-4.40699036E-13    2
-1.58630386E+04 2.55928612E+01 1.57169514E-01 5.87486474E-02-3.77601724E-05    3
 1.01128841E-08-4.40699036E-13-1.58630386E+04 2.55928612E+01                   4


C5H9Or_Olef_26          H 9  C 5  O 1       G   3.0E+02   1.5E+03 1.5E+03      1
-1.28702402E+00 6.78556410E-02-5.50184969E-05 2.34927231E-08-4.07316991E-12    2
 1.32227890E+03 2.93867451E+01-1.28702402E+00 6.78556410E-02-5.50184969E-05    3
 2.34927231E-08-4.07316991E-12 1.32227890E+03 2.93867451E+01                   4


C5H9Or_Olef_27          H 9  C 5  O 1       G   3.0E+02   1.5E+03 1.5E+03      1
-1.28702402E+00 6.78556410E-02-5.50184969E-05 2.34927231E-08-4.07316991E-12    2
 1.32227890E+03 2.93867451E+01-1.28702402E+00 6.78556410E-02-5.50184969E-05    3
 2.34927231E-08-4.07316991E-12 1.32227890E+03 2.93867451E+01                   4


C5H9Or_Olef_28          H 9  C 5  O 1       G   3.0E+02   1.5E+03 1.5E+03      1
 1.04903599E+00 6.07832288E-02-5.00848899E-05 2.26863613E-08-4.26836019E-12    2
 4.43911053E+01 2.39166577E+01 1.04903599E+00 6.07832288E-02-5.00848899E-05    3
 2.26863613E-08-4.26836019E-12 4.43911053E+01 2.39166577E+01                   4


C5H9Or_Olef_29          H 9  C 5  O 1       G   3.0E+02   1.5E+03 1.5E+03      1
 2.13583978E+00 4.97596560E-02-2.75172270E-05 5.15215411E-09 4.42603978E-13    2
-3.96179169E+03 2.07341622E+01 2.13583978E+00 4.97596560E-02-2.75172270E-05    3
 5.15215411E-09 4.42603978E-13-3.96179169E+03 2.07341622E+01                   4


C5H9Or_Olef_3           H 9  C 5  O 1       G   3.0E+02   1.5E+03 1.5E+03      1
-1.66597352E+00 7.10357124E-02-6.02940095E-05 2.64829169E-08-4.62592033E-12    2
-1.26780123E+04 3.30180815E+01-1.66597352E+00 7.10357124E-02-6.02940095E-05    3
 2.64829169E-08-4.62592033E-12-1.26780123E+04 3.30180815E+01                   4


C5H9Or_Olef_30          H 9  C 5  O 1       G   3.0E+02   1.5E+03 1.5E+03      1
 3.71825681E-01 5.84698264E-02-4.07044423E-05 1.43294580E-08-1.92817108E-12    2
 2.39834052E+03 2.61597988E+01 3.71825681E-01 5.84698264E-02-4.07044423E-05    3
 1.43294580E-08-1.92817108E-12 2.39834052E+03 2.61597988E+01                   4


C5H9Or_Olef_31          H 9  C 5  O 1       G   3.0E+02   1.5E+03 1.5E+03      1
 2.81384431E-01 6.46702379E-02-5.26747477E-05 2.20882010E-08-3.64614298E-12    2
-4.32698254E+03 2.45411719E+01 2.81384431E-01 6.46702379E-02-5.26747477E-05    3
 2.20882010E-08-3.64614298E-12-4.32698254E+03 2.45411719E+01                   4


C5H9Or_Olef_32          H 9  C 5  O 1       G   3.0E+02   1.5E+03 1.5E+03      1
 2.81384431E-01 6.46702379E-02-5.26747477E-05 2.20882010E-08-3.64614298E-12    2
-4.32698254E+03 2.45411719E+01 2.81384431E-01 6.46702379E-02-5.26747477E-05    3
 2.20882010E-08-3.64614298E-12-4.32698254E+03 2.45411719E+01                   4


C5H9Or_Olef_33          H 9  C 5  O 1       G   3.0E+02   1.5E+03 1.5E+03      1
-4.68371165E-01 7.70203550E-02-7.83574794E-05 4.33231302E-08-9.68850144E-12    2
-1.27018423E+04 2.33854646E+01-4.68371165E-01 7.70203550E-02-7.83574794E-05    3
 4.33231302E-08-9.68850144E-12-1.27018423E+04 2.33854646E+01                   4


C5H9Or_Olef_34          H 9  C 5  O 1       G   3.0E+02   1.5E+03 1.5E+03      1
-3.86986918E-01 7.01224306E-02-6.62233208E-05 3.48752233E-08-7.56881626E-12    2
-9.87602900E+03 2.69473985E+01-3.86986918E-01 7.01224306E-02-6.62233208E-05    3
 3.48752233E-08-7.56881626E-12-9.87602900E+03 2.69473985E+01                   4


C5H9Or_Olef_35          H 9  C 5  O 1       G   3.0E+02   1.5E+03 1.5E+03      1
-1.84624172E+00 8.24767492E-02-9.06947482E-05 5.32680163E-08-1.23795379E-11    2
-1.85786775E+03 3.15989891E+01-1.84624172E+00 8.24767492E-02-9.06947482E-05    3
 5.32680163E-08-1.23795379E-11-1.85786775E+03 3.15989891E+01                   4


C5H9Or_Olef_36          H 9  C 5  O 1       G   3.0E+02   1.5E+03 1.5E+03      1
-1.84624172E+00 8.24767492E-02-9.06947482E-05 5.32680163E-08-1.23795379E-11    2
-1.85786775E+03 3.15989891E+01-1.84624172E+00 8.24767492E-02-9.06947482E-05    3
 5.32680163E-08-1.23795379E-11-1.85786775E+03 3.15989891E+01                   4


C5H9Or_Olef_37          H 9  C 5  O 1       G   3.0E+02   1.5E+03 1.5E+03      1
-1.84624172E+00 8.24767492E-02-9.06947482E-05 5.32680163E-08-1.23795379E-11    2
-1.85786775E+03 3.15989891E+01-1.84624172E+00 8.24767492E-02-9.06947482E-05    3
 5.32680163E-08-1.23795379E-11-1.85786775E+03 3.15989891E+01                   4


C5H9Or_Olef_38          H 9  C 5  O 1       G   3.0E+02   1.5E+03 1.5E+03      1
-1.84624172E+00 8.24767492E-02-9.06947482E-05 5.32680163E-08-1.23795379E-11    2
-1.85786775E+03 3.15989891E+01-1.84624172E+00 8.24767492E-02-9.06947482E-05    3
 5.32680163E-08-1.23795379E-11-1.85786775E+03 3.15989891E+01                   4


C5H9Or_Olef_39          H 9  C 5  O 1       G   3.0E+02   1.5E+03 1.5E+03      1
 7.11030906E-01 6.77091403E-02-6.34992833E-05 3.25272400E-08-6.80129303E-12    2
-2.73714225E+03 2.33984236E+01 7.11030906E-01 6.77091403E-02-6.34992833E-05    3
 3.25272400E-08-6.80129303E-12-2.73714225E+03 2.33984236E+01                   4


C5H9Or_Olef_4           H 9  C 5  O 1       G   3.0E+02   1.5E+03 1.5E+03      1
-3.21542140E+00 8.56740658E-02-8.90016133E-05 4.78170379E-08-1.01539988E-11    2
-3.45165133E+03 3.82286299E+01-3.21542140E+00 8.56740658E-02-8.90016133E-05    3
 4.78170379E-08-1.01539988E-11-3.45165133E+03 3.82286299E+01                   4


C5H9Or_Olef_40          H 9  C 5  O 1       G   3.0E+02   1.5E+03 1.5E+03      1
 7.11030906E-01 6.77091403E-02-6.34992833E-05 3.25272400E-08-6.80129303E-12    2
-2.73714225E+03 2.33984236E+01 7.11030906E-01 6.77091403E-02-6.34992833E-05    3
 3.25272400E-08-6.80129303E-12-2.73714225E+03 2.33984236E+01                   4


C5H9Or_Olef_41          H 9  C 5  O 1       G   3.0E+02   1.5E+03 1.5E+03      1
-1.30997258E+00 7.69229991E-02-8.06001996E-05 4.66748919E-08-1.08841774E-11    2
-1.15056877E+04 2.83423427E+01-1.30997258E+00 7.69229991E-02-8.06001996E-05    3
 4.66748919E-08-1.08841774E-11-1.15056877E+04 2.83423427E+01                   4


C5H9Or_Olef_42          H 9  C 5  O 1       G   3.0E+02   1.5E+03 1.5E+03      1
 6.37385371E-01 7.05575247E-02-7.29809378E-05 4.22801759E-08-9.90440003E-12    2
-3.15465792E+03 2.09640453E+01 6.37385371E-01 7.05575247E-02-7.29809378E-05    3
 4.22801759E-08-9.90440003E-12-3.15465792E+03 2.09640453E+01                   4


C5H9Or_Olef_43          H 9  C 5  O 1       G   3.0E+02   1.5E+03 1.5E+03      1
 6.37385371E-01 7.05575247E-02-7.29809378E-05 4.22801759E-08-9.90440003E-12    2
-3.15465792E+03 2.09640453E+01 6.37385371E-01 7.05575247E-02-7.29809378E-05    3
 4.22801759E-08-9.90440003E-12-3.15465792E+03 2.09640453E+01                   4


C5H9Or_Olef_44          H 9  C 5  O 1       G   3.0E+02   1.5E+03 1.5E+03      1
 3.33650847E+00 4.50412571E-02-2.38168719E-05 5.72227220E-09-3.76339749E-13    2
-1.05599884E+04 1.27743423E+01 3.33650847E+00 4.50412571E-02-2.38168719E-05    3
 5.72227220E-09-3.76339749E-13-1.05599884E+04 1.27743423E+01                   4


C5H9Or_Olef_45          H 9  C 5  O 1       G   3.0E+02   1.5E+03 1.5E+03      1
 2.79985212E+00 5.46531590E-02-4.28902012E-05 1.98720895E-08-4.02911223E-12    2
-1.01195039E+04 1.25468517E+01 2.79985212E+00 5.46531590E-02-4.28902012E-05    3
 1.98720895E-08-4.02911223E-12-1.01195039E+04 1.25468517E+01                   4


C5H9Or_Olef_46          H 9  C 5  O 1       G   3.0E+02   1.5E+03 1.5E+03      1
 2.99025494E+00 5.76716001E-02-5.13533907E-05 2.69760098E-08-5.99358731E-12    2
-9.77187366E+01 1.38052998E+01 2.99025494E+00 5.76716001E-02-5.13533907E-05    3
 2.69760098E-08-5.99358731E-12-9.77187366E+01 1.38052998E+01                   4


C5H9Or_Olef_47          H 9  C 5  O 1       G   3.0E+02   1.5E+03 1.5E+03      1
 1.05559714E+00 6.29412436E-02-5.42804017E-05 2.58096098E-08-5.07763490E-12    2
 2.97771030E+02 2.37994356E+01 1.05559714E+00 6.29412436E-02-5.42804017E-05    3
 2.58096098E-08-5.07763490E-12 2.97771030E+02 2.37994356E+01                   4


C5H9Or_Olef_48          H 9  C 5  O 1       G   3.0E+02   1.5E+03 1.5E+03      1
 1.05559714E+00 6.29412436E-02-5.42804017E-05 2.58096098E-08-5.07763490E-12    2
 2.97771030E+02 2.37994356E+01 1.05559714E+00 6.29412436E-02-5.42804017E-05    3
 2.58096098E-08-5.07763490E-12 2.97771030E+02 2.37994356E+01                   4


C5H9Or_Olef_49          H 9  C 5  O 1       G   3.0E+02   1.5E+03 1.5E+03      1
-3.11256134E+00 8.76435475E-02-9.94882510E-05 6.03837247E-08-1.44305893E-11    2
-9.51121821E+03 3.68604189E+01-3.11256134E+00 8.76435475E-02-9.94882510E-05    3
 6.03837247E-08-1.44305893E-11-9.51121821E+03 3.68604189E+01                   4


C5H9Or_Olef_5           H 9  C 5  O 1       G   3.0E+02   1.5E+03 1.5E+03      1
-3.21542140E+00 8.56740658E-02-8.90016133E-05 4.78170379E-08-1.01539988E-11    2
-3.45165133E+03 3.82286299E+01-3.21542140E+00 8.56740658E-02-8.90016133E-05    3
 4.78170379E-08-1.01539988E-11-3.45165133E+03 3.82286299E+01                   4


C5H9Or_Olef_50          H 9  C 5  O 1       G   3.0E+02   1.5E+03 1.5E+03      1
 1.42966088E+00 5.32716135E-02-3.30991124E-05 9.86249035E-09-9.95070827E-13    2
 1.65984829E+03 1.82191413E+01 1.42966088E+00 5.32716135E-02-3.30991124E-05    3
 9.86249035E-09-9.95070827E-13 1.65984829E+03 1.82191413E+01                   4


C5H9Or_Olef_51          H 9  C 5  O 1       G   3.0E+02   1.5E+03 1.5E+03      1
 1.42966088E+00 5.32716135E-02-3.30991124E-05 9.86249035E-09-9.95070827E-13    2
 1.65984829E+03 1.82191413E+01 1.42966088E+00 5.32716135E-02-3.30991124E-05    3
 9.86249035E-09-9.95070827E-13 1.65984829E+03 1.82191413E+01                   4


C5H9Or_Olef_52          H 9  C 5  O 1       G   3.0E+02   1.5E+03 1.5E+03      1
 9.97263354E-01 6.53737073E-02-6.17782527E-05 3.35809224E-08-7.57552420E-12    2
-8.12503445E+03 1.92731685E+01 9.97263354E-01 6.53737073E-02-6.17782527E-05    3
 3.35809224E-08-7.57552420E-12-8.12503445E+03 1.92731685E+01                   4


C5H9Or_Olef_53          H 9  C 5  O 1       G   3.0E+02   1.5E+03 1.5E+03      1
-4.52477529E+00 9.27205315E-02-1.01277832E-04 5.73581375E-08-1.27902063E-11    2
-1.26143400E+04 4.22782270E+01-4.52477529E+00 9.27205315E-02-1.01277832E-04    3
 5.73581375E-08-1.27902063E-11-1.26143400E+04 4.22782270E+01                   4


C5H9Or_Olef_54          H 9  C 5  O 1       G   3.0E+02   1.5E+03 1.5E+03      1
 1.42966088E+00 5.32716135E-02-3.30991124E-05 9.86249035E-09-9.95070827E-13    2
 1.65984829E+03 1.82191413E+01 1.42966088E+00 5.32716135E-02-3.30991124E-05    3
 9.86249035E-09-9.95070827E-13 1.65984829E+03 1.82191413E+01                   4


C5H9Or_Olef_55          H 9  C 5  O 1       G   3.0E+02   1.5E+03 1.5E+03      1
-2.10722480E-01 6.81080418E-02-6.30739045E-05 3.29253182E-08-7.12868631E-12    2
-7.35557943E+03 2.69814238E+01-2.10722480E-01 6.81080418E-02-6.30739045E-05    3
 3.29253182E-08-7.12868631E-12-7.35557943E+03 2.69814238E+01                   4


C5H9Or_Olef_56          H 9  C 5  O 1       G   3.0E+02   1.5E+03 1.5E+03      1
 9.89643318E-01 6.54312182E-02-6.13878766E-05 3.24451601E-08-7.09004442E-12    2
-3.55520299E+03 2.27282547E+01 9.89643318E-01 6.54312182E-02-6.13878766E-05    3
 3.24451601E-08-7.09004442E-12-3.55520299E+03 2.27282547E+01                   4


C5H9Or_Olef_57          H 9  C 5  O 1       G   3.0E+02   1.5E+03 1.5E+03      1
 5.07914181E+00 3.36982287E-02-1.32448319E-06-1.14593464E-08 4.15300567E-12    2
 1.10571164E+03 6.57259253E+00 5.07914181E+00 3.36982287E-02-1.32448319E-06    3
-1.14593464E-08 4.15300567E-12 1.10571164E+03 6.57259253E+00                   4


C5H9Or_Olef_58          H 9  C 5  O 1       G   3.0E+02   1.5E+03 1.5E+03      1
 4.00343368E+00 4.85869968E-02-3.27403356E-05 1.22350132E-08-1.96086943E-12    2
 3.23740224E+02 1.07527856E+01 4.00343368E+00 4.85869968E-02-3.27403356E-05    3
 1.22350132E-08-1.96086943E-12 3.23740224E+02 1.07527856E+01                   4


C5H9Or_Olef_59          H 9  C 5  O 1       G   3.0E+02   1.5E+03 1.5E+03      1
 4.00343368E+00 4.85869968E-02-3.27403356E-05 1.22350132E-08-1.96086943E-12    2
 3.23740224E+02 1.07527856E+01 4.00343368E+00 4.85869968E-02-3.27403356E-05    3
 1.22350132E-08-1.96086943E-12 3.23740224E+02 1.07527856E+01                   4


C5H9Or_Olef_6           H 9  C 5  O 1       G   3.0E+02   1.5E+03 1.5E+03      1
 1.76607127E+00 5.74841909E-02-4.22496113E-05 1.66691742E-08-2.71738447E-12    2
-1.23473471E+04 2.12321961E+01 1.76607127E+00 5.74841909E-02-4.22496113E-05    3
 1.66691742E-08-2.71738447E-12-1.23473471E+04 2.12321961E+01                   4


C5H9Or_Olef_60          H 9  C 5  O 1       G   3.0E+02   1.5E+03 1.5E+03      1
 2.60504503E+00 4.83028902E-02-2.55727979E-05 4.47548882E-09 4.50443531E-13    2
-8.92858992E+03 1.67971277E+01 2.60504503E+00 4.83028902E-02-2.55727979E-05    3
 4.47548882E-09 4.50443531E-13-8.92858992E+03 1.67971277E+01                   4


C5H9Or_Olef_61          H 9  C 5  O 1       G   3.0E+02   1.5E+03 1.5E+03      1
 6.85884492E-01 5.35709258E-02-3.05685085E-05 6.62012998E-09 9.33946299E-14    2
 3.75206268E+03 2.49019849E+01 6.85884492E-01 5.35709258E-02-3.05685085E-05    3
 6.62012998E-09 9.33946299E-14 3.75206268E+03 2.49019849E+01                   4


C5H9Or_Olef_62          H 9  C 5  O 1       G   3.0E+02   1.5E+03 1.5E+03      1
 6.85884492E-01 5.35709258E-02-3.05685085E-05 6.62012998E-09 9.33946299E-14    2
 3.75206268E+03 2.49019849E+01 6.85884492E-01 5.35709258E-02-3.05685085E-05    3
 6.62012998E-09 9.33946299E-14 3.75206268E+03 2.49019849E+01                   4


C5H9Or_Olef_63          H 9  C 5  O 1       G   3.0E+02   1.5E+03 1.5E+03      1
-6.44643653E-01 7.33982586E-02-7.42064628E-05 4.13862678E-08-9.35292820E-12    2
-1.04626982E+03 3.02270233E+01-6.44643653E-01 7.33982586E-02-7.42064628E-05    3
 4.13862678E-08-9.35292820E-12-1.04626982E+03 3.02270233E+01                   4


C5H9Or_Olef_64          H 9  C 5  O 1       G   3.0E+02   1.5E+03 1.5E+03      1
-6.44643653E-01 7.33982586E-02-7.42064628E-05 4.13862678E-08-9.35292820E-12    2
-1.04626982E+03 3.02270233E+01-6.44643653E-01 7.33982586E-02-7.42064628E-05    3
 4.13862678E-08-9.35292820E-12-1.04626982E+03 3.02270233E+01                   4


C5H9Or_Olef_65          H 9  C 5  O 1       G   3.0E+02   1.5E+03 1.5E+03      1
 3.14177938E-01 6.35629012E-02-5.47771128E-05 2.66445684E-08-5.45863796E-12    2
-2.49473856E+03 2.66530922E+01 3.14177938E-01 6.35629012E-02-5.47771128E-05    3
 2.66445684E-08-5.45863796E-12-2.49473856E+03 2.66530922E+01                   4


C5H9Or_Olef_66          H 9  C 5  O 1       G   3.0E+02   1.5E+03 1.5E+03      1
 3.14177938E-01 6.35629012E-02-5.47771128E-05 2.66445684E-08-5.45863796E-12    2
-2.49473856E+03 2.66530922E+01 3.14177938E-01 6.35629012E-02-5.47771128E-05    3
 2.66445684E-08-5.45863796E-12-2.49473856E+03 2.66530922E+01                   4


C5H9Or_Olef_67          H 9  C 5  O 1       G   3.0E+02   1.5E+03 1.5E+03      1
 2.00282206E+00 5.63466149E-02-4.27748215E-05 1.77041635E-08-3.05732654E-12    2
-3.13374403E+03 1.96757405E+01 2.00282206E+00 5.63466149E-02-4.27748215E-05    3
 1.77041635E-08-3.05732654E-12-3.13374403E+03 1.96757405E+01                   4


C5H9Or_Olef_68          H 9  C 5  O 1       G   3.0E+02   1.5E+03 1.5E+03      1
 2.00282206E+00 5.63466149E-02-4.27748215E-05 1.77041635E-08-3.05732654E-12    2
-3.13374403E+03 1.96757405E+01 2.00282206E+00 5.63466149E-02-4.27748215E-05    3
 1.77041635E-08-3.05732654E-12-3.13374403E+03 1.96757405E+01                   4


C5H9Or_Olef_69          H 9  C 5  O 1       G   3.0E+02   1.5E+03 1.5E+03      1
 1.91262897E+00 5.86306497E-02-4.70109978E-05 2.06454915E-08-3.77468330E-12    2
-1.92554433E+03 2.13333106E+01 1.91262897E+00 5.86306497E-02-4.70109978E-05    3
 2.06454915E-08-3.77468330E-12-1.92554433E+03 2.13333106E+01                   4


C5H9Or_Olef_7           H 9  C 5  O 1       G   3.0E+02   1.5E+03 1.5E+03      1
-1.66597352E+00 7.10357124E-02-6.02940095E-05 2.64829169E-08-4.62592033E-12    2
-1.26780123E+04 3.12263221E+01-1.66597352E+00 7.10357124E-02-6.02940095E-05    3
 2.64829169E-08-4.62592033E-12-1.26780123E+04 3.12263221E+01                   4


C5H9Or_Olef_70          H 9  C 5  O 1       G   3.0E+02   1.5E+03 1.5E+03      1
 2.21923559E+00 5.05012130E-02-3.08480022E-05 8.68975422E-09-6.77589746E-13    2
 1.56440139E+01 2.25814997E+01 2.21923559E+00 5.05012130E-02-3.08480022E-05    3
 8.68975422E-09-6.77589746E-13 1.56440139E+01 2.25814997E+01                   4


C5H9Or_Olef_71          H 9  C 5  O 1       G   3.0E+02   1.5E+03 1.5E+03      1
 2.60504503E+00 4.83028902E-02-2.55727979E-05 4.47548882E-09 4.50443531E-13    2
-8.92858992E+03 1.78957400E+01 2.60504503E+00 4.83028902E-02-2.55727979E-05    3
 4.47548882E-09 4.50443531E-13-8.92858992E+03 1.78957400E+01                   4


C5H9Or_Olef_72          H 9  C 5  O 1       G   3.0E+02   1.5E+03 1.5E+03      1
 6.09232055E+00 2.46136254E-02 1.72885720E-05-2.62003430E-08 8.18572355E-12    2
 1.52717060E+03 3.52007831E+00 6.09232055E+00 2.46136254E-02 1.72885720E-05    3
-2.62003430E-08 8.18572355E-12 1.52717060E+03 3.52007831E+00                   4


C5H9Or_Olef_73          H 9  C 5  O 1       G   3.0E+02   1.5E+03 1.5E+03      1
 6.09232055E+00 2.46136254E-02 1.72885720E-05-2.62003430E-08 8.18572355E-12    2
 1.52717060E+03 3.52007831E+00 6.09232055E+00 2.46136254E-02 1.72885720E-05    3
-2.62003430E-08 8.18572355E-12 1.52717060E+03 3.52007831E+00                   4


C5H9Or_Olef_74          H 9  C 5  O 1       G   3.0E+02   1.5E+03 1.5E+03      1
 6.00212746E+00 2.68976602E-02 1.30523956E-05-2.32590150E-08 7.46836679E-12    2
 2.73537030E+03 5.17764841E+00 6.00212746E+00 2.68976602E-02 1.30523956E-05    3
-2.32590150E-08 7.46836679E-12 2.73537030E+03 5.17764841E+00                   4


C5H9Or_Olef_75          H 9  C 5  O 1       G   3.0E+02   1.5E+03 1.5E+03      1
 3.45889449E+00 4.96238146E-02-3.39147721E-05 1.30993289E-08-2.21950565E-12    2
 3.82840185E+03 1.31531988E+01 3.45889449E+00 4.96238146E-02-3.39147721E-05    3
 1.30993289E-08-2.21950565E-12 3.82840185E+03 1.31531988E+01                   4


C5H9Or_Olef_76          H 9  C 5  O 1       G   3.0E+02   1.5E+03 1.5E+03      1
 2.71607263E+00 5.43367590E-02-3.98524345E-05 1.57681652E-08-2.57238183E-12    2
 3.32370321E+03 1.55419267E+01 2.71607263E+00 5.43367590E-02-3.98524345E-05    3
 1.57681652E-08-2.57238183E-12 3.32370321E+03 1.55419267E+01                   4


C5H9Or_Olef_77          H 9  C 5  O 1       G   3.0E+02   1.5E+03 1.5E+03      1
 2.71607263E+00 5.43367590E-02-3.98524345E-05 1.57681652E-08-2.57238183E-12    2
 3.32370321E+03 1.55419267E+01 2.71607263E+00 5.43367590E-02-3.98524345E-05    3
 1.57681652E-08-2.57238183E-12 3.32370321E+03 1.55419267E+01                   4


C5H9Or_Olef_78          H 9  C 5  O 1       G   3.0E+02   1.5E+03 1.5E+03      1
 4.80052940E+00 3.59761508E-02-3.43588986E-06-1.13772665E-08 4.44175706E-12    2
 1.92377238E+03 7.24276143E+00 4.80052940E+00 3.59761508E-02-3.43588986E-06    3
-1.13772665E-08 4.44175706E-12 1.92377238E+03 7.24276143E+00                   4


C5H9Or_Olef_79          H 9  C 5  O 1       G   3.0E+02   1.5E+03 1.5E+03      1
 4.80052940E+00 3.59761508E-02-3.43588986E-06-1.13772665E-08 4.44175706E-12    2
 1.92377238E+03 7.24276143E+00 4.80052940E+00 3.59761508E-02-3.43588986E-06    3
-1.13772665E-08 4.44175706E-12 1.92377238E+03 7.24276143E+00                   4


C5H9Or_Olef_8           H 9  C 5  O 1       G   3.0E+02   1.5E+03 1.5E+03      1
 2.81384431E-01 6.46702379E-02-5.26747477E-05 2.20882010E-08-3.64614298E-12    2
-4.32698254E+03 2.45411719E+01 2.81384431E-01 6.46702379E-02-5.26747477E-05    3
 2.20882010E-08-3.64614298E-12-4.32698254E+03 2.45411719E+01                   4


C5H9Or_Olef_80          H 9  C 5  O 1       G   3.0E+02   1.5E+03 1.5E+03      1
-3.27294250E-01 6.26555290E-02-4.91815637E-05 2.13611265E-08-3.93932325E-12    2
 3.33060371E+03 2.79544991E+01-3.27294250E-01 6.26555290E-02-4.91815637E-05    3
 2.13611265E-08-3.93932325E-12 3.33060371E+03 2.79544991E+01                   4


C5H9Or_Olef_81          H 9  C 5  O 1       G   3.0E+02   1.5E+03 1.5E+03      1
-1.85766229E-01 7.38722646E-02-7.62667810E-05 4.32265716E-08-9.87428486E-12    2
 1.16806444E+03 2.40346274E+01-1.85766229E-01 7.38722646E-02-7.62667810E-05    3
 4.32265716E-08-9.87428486E-12 1.16806444E+03 2.40346274E+01                   4


C5H9Or_Olef_82          H 9  C 5  O 1       G   3.0E+02   1.5E+03 1.5E+03      1
 1.48598598E+00 6.39085299E-02-5.83647605E-05 2.99719221E-08-6.38607019E-12    2
 1.39861807E+03 1.76379591E+01 1.48598598E+00 6.39085299E-02-5.83647605E-05    3
 2.99719221E-08-6.38607019E-12 1.39861807E+03 1.76379591E+01                   4


C5H9Or_Olef_83          H 9  C 5  O 1       G   3.0E+02   1.5E+03 1.5E+03      1
 1.48598598E+00 6.39085299E-02-5.83647605E-05 2.99719221E-08-6.38607019E-12    2
 1.39861807E+03 1.76379591E+01 1.48598598E+00 6.39085299E-02-5.83647605E-05    3
 2.99719221E-08-6.38607019E-12 1.39861807E+03 1.76379591E+01                   4


C5H9Or_Olef_84          H 9  C 5  O 1       G   3.0E+02   1.5E+03 1.5E+03      1
-1.05500175E+00 6.67602177E-02-5.30839779E-05 2.11935900E-08-3.23309879E-12    2
-4.08852214E+03 3.32827330E+01-1.05500175E+00 6.67602177E-02-5.30839779E-05    3
 2.11935900E-08-3.23309879E-12-4.08852214E+03 3.32827330E+01                   4


C5H9Or_Olef_85          H 9  C 5  O 1       G   3.0E+02   1.5E+03 1.5E+03      1
-2.01382334E+00 7.65955751E-02-7.25133279E-05 3.59352894E-08-7.12738903E-12    2
-2.64005340E+03 3.68566641E+01-2.01382334E+00 7.65955751E-02-7.25133279E-05    3
 3.59352894E-08-7.12738903E-12-2.64005340E+03 3.68566641E+01                   4


C5H9Or_Olef_86          H 9  C 5  O 1       G   3.0E+02   1.5E+03 1.5E+03      1
 1.04903599E+00 6.07832288E-02-5.00848899E-05 2.26863613E-08-4.26836019E-12    2
 4.43911053E+01 2.39166577E+01 1.04903599E+00 6.07832288E-02-5.00848899E-05    3
 2.26863613E-08-4.26836019E-12 4.43911053E+01 2.39166577E+01                   4


C5H9Or_Olef_87          H 9  C 5  O 1       G   3.0E+02   1.5E+03 1.5E+03      1
 7.99395141E-01 6.98609191E-02-7.03881663E-05 3.92317644E-08-8.85525605E-12    2
-1.44661590E+03 2.04109184E+01 7.99395141E-01 6.98609191E-02-7.03881663E-05    3
 3.92317644E-08-8.85525605E-12-1.44661590E+03 2.04109184E+01                   4


C5H9Or_Olef_88          H 9  C 5  O 1       G   3.0E+02   1.5E+03 1.5E+03      1
 7.99395141E-01 6.98609191E-02-7.03881663E-05 3.92317644E-08-8.85525605E-12    2
-1.44661590E+03 2.04109184E+01 7.99395141E-01 6.98609191E-02-7.03881663E-05    3
 3.92317644E-08-8.85525605E-12-1.44661590E+03 2.04109184E+01                   4


C5H9Or_Olef_89          H 9  C 5  O 1       G   3.0E+02   1.5E+03 1.5E+03      1
 4.84570852E+00 2.77325899E-02 1.19023622E-05-2.18174747E-08 6.94980159E-12    2
-1.74018324E+04 1.14515128E+01 4.84570852E+00 2.77325899E-02 1.19023622E-05    3
-2.18174747E-08 6.94980159E-12-1.74018324E+04 1.14515128E+01                   4


C5H9Or_Olef_9           H 9  C 5  O 1       G   3.0E+02   1.5E+03 1.5E+03      1
 2.81384431E-01 6.46702379E-02-5.26747477E-05 2.20882010E-08-3.64614298E-12    2
-4.32698254E+03 2.45411719E+01 2.81384431E-01 6.46702379E-02-5.26747477E-05    3
 2.20882010E-08-3.64614298E-12-4.32698254E+03 2.45411719E+01                   4


C5H9Or_Olef_90          H 9  C 5  O 1       G   3.0E+02   1.5E+03 1.5E+03      1
-1.28702402E+00 6.78556410E-02-5.50184969E-05 2.34927231E-08-4.07316991E-12    2
 1.32227890E+03 2.93867451E+01-1.28702402E+00 6.78556410E-02-5.50184969E-05    3
 2.34927231E-08-4.07316991E-12 1.32227890E+03 2.93867451E+01                   4


C5H9Or_Olef_91          H 9  C 5  O 1       G   3.0E+02   1.5E+03 1.5E+03      1
-1.28702402E+00 6.78556410E-02-5.50184969E-05 2.34927231E-08-4.07316991E-12    2
 1.32227890E+03 2.93867451E+01-1.28702402E+00 6.78556410E-02-5.50184969E-05    3
 2.34927231E-08-4.07316991E-12 1.32227890E+03 2.93867451E+01                   4


C5H9Or_Olef_92          H 9  C 5  O 1       G   3.0E+02   1.5E+03 1.5E+03      1
 3.71825681E-01 5.84698264E-02-4.07044423E-05 1.43294580E-08-1.92817108E-12    2
 2.39834052E+03 2.61597988E+01 3.71825681E-01 5.84698264E-02-4.07044423E-05    3
 1.43294580E-08-1.92817108E-12 2.39834052E+03 2.61597988E+01                   4


C5H9Or_Olef_93          H 9  C 5  O 1       G   3.0E+02   1.5E+03 1.5E+03      1
-2.64682601E-01 7.47970492E-02-7.70289041E-05 4.29546948E-08-9.60868002E-12    2
-4.19114416E+02 2.75530381E+01-2.64682601E-01 7.47970492E-02-7.70289041E-05    3
 4.29546948E-08-9.60868002E-12-4.19114416E+02 2.75530381E+01                   4


C5H9Or_Olef_94          H 9  C 5  O 1       G   3.0E+02   1.5E+03 1.5E+03      1
-2.64682601E-01 7.47970492E-02-7.70289041E-05 4.29546948E-08-9.60868002E-12    2
-4.19114416E+02 2.75530381E+01-2.64682601E-01 7.47970492E-02-7.70289041E-05    3
 4.29546948E-08-9.60868002E-12-4.19114416E+02 2.75530381E+01                   4


C5H9Or_Olef_95          H 9  C 5  O 1       G   3.0E+02   1.5E+03 1.5E+03      1
 3.46036232E+00 3.52973477E-02-2.43792815E-06-1.07768291E-08 3.96877600E-12    2
-1.78321453E+04 1.61556109E+01 3.46036232E+00 3.52973477E-02-2.43792815E-06    3
-1.07768291E-08 3.96877600E-12-1.78321453E+04 1.61556109E+01                   4


C5H9Or_Olef_96          H 9  C 5  O 1       G   3.0E+02   1.5E+03 1.5E+03      1
 2.02123291E+00 4.93949679E-02-2.60600257E-05 4.71956632E-09 3.21668355E-13    2
-1.41693801E+04 2.23754970E+01 2.02123291E+00 4.93949679E-02-2.60600257E-05    3
 4.71956632E-09 3.21668355E-13-1.41693801E+04 2.23754970E+01                   4


C5H9Or_Olef_97          H 9  C 5  O 1       G   3.0E+02   1.5E+03 1.5E+03      1
-1.37721711E+00 7.01396758E-02-5.92546733E-05 2.64340511E-08-4.79052667E-12    2
 2.53047860E+03 3.10443152E+01-1.37721711E+00 7.01396758E-02-5.92546733E-05    3
 2.64340511E-08-4.79052667E-12 2.53047860E+03 3.10443152E+01                   4


C5H9Or_Olef_98          H 9  C 5  O 1       G   3.0E+02   1.5E+03 1.5E+03      1
-1.37721711E+00 7.01396758E-02-5.92546733E-05 2.64340511E-08-4.79052667E-12    2
 2.53047860E+03 3.10443152E+01-1.37721711E+00 7.01396758E-02-5.92546733E-05    3
 2.64340511E-08-4.79052667E-12 2.53047860E+03 3.10443152E+01                   4


C5H9r_Olef              H 9  C 5            G   3.0E+02   1.0E+03 1.0E+03      1
-2.78104000E-01 5.27800000E-02-3.34800000E-05 1.00400000E-08-9.55400000E-13    2
 1.19500000E+04 2.84100000E+01-2.78104000E-01 5.27800000E-02-3.34800000E-05    3
 1.00400000E-08-9.55400000E-13 1.19500000E+04 2.84100000E+01                   4


C5H9r_Olef_1            H 9  C 5            G   3.0E+02   1.0E+03 1.0E+03      1
 2.73357000E+00 4.37400000E-02-2.35500000E-05 4.80800000E-09 1.22300000E-13    2
 1.95100000E+04 1.53100000E+01 2.73357000E+00 4.37400000E-02-2.35500000E-05    3
 4.80800000E-09 1.22300000E-13 1.95100000E+04 1.53100000E+01                   4


C5H9r_Olef_10           H 9  C 5            G   3.0E+02   1.5E+03 1.5E+03      1
 1.76083050E+00 4.11110866E-02-1.28982805E-05-5.34414989E-09 3.13601653E-12    2
 1.97923872E+04 1.88708867E+01 1.76083050E+00 4.11110866E-02-1.28982805E-05    3
-5.34414989E-09 3.13601653E-12 1.97923872E+04 1.88708867E+01                   4


C5H9r_Olef_11           H 9  C 5            G   3.0E+02   1.0E+03 1.0E+03      1
 1.49390000E+00 4.01700000E-02-9.71400000E-06-7.85100000E-09 3.78000000E-12    2
 1.04300000E+04 2.00300000E+01 1.49390000E+00 4.01700000E-02-9.71400000E-06    3
-7.85100000E-09 3.78000000E-12 1.04300000E+04 2.00300000E+01                   4


C5H9r_Olef_12           H 9  C 5            G   3.0E+02   1.0E+03 1.0E+03      1
-3.65077000E-01 5.38600000E-02-3.68800000E-05 1.29800000E-08-1.78400000E-12    2
 2.08000000E+04 3.12000000E+01-3.65077000E-01 5.38600000E-02-3.68800000E-05    3
 1.29800000E-08-1.78400000E-12 2.08000000E+04 3.12000000E+01                   4


C5H9r_Olef_13           H 9  C 5            G   3.0E+02   1.5E+03 1.5E+03      1
 1.78031281E+00 3.89179922E-02-9.03605991E-06-7.82740822E-09 3.69827062E-12    2
 1.90869340E+04 2.10070576E+01 1.78031281E+00 3.89179922E-02-9.03605991E-06    3
-7.82740822E-09 3.69827062E-12 1.90869340E+04 2.10070576E+01                   4


C5H9r_Olef_2            H 9  C 5            G   3.0E+02   1.0E+03 1.0E+03      1
 2.73357000E+00 4.37400000E-02-2.35500000E-05 4.80800000E-09 1.22300000E-13    2
 1.95100000E+04 1.53100000E+01 2.73357000E+00 4.37400000E-02-2.35500000E-05    3
 4.80800000E-09 1.22300000E-13 1.95100000E+04 1.53100000E+01                   4


C5H9r_Olef_3            H 9  C 5            G   3.0E+02   1.0E+03 1.0E+03      1
 1.24829000E+00 4.71500000E-02-2.70800000E-05 6.67900000E-09-2.78100000E-13    2
 1.87600000E+04 2.28300000E+01 1.24829000E+00 4.71500000E-02-2.70800000E-05    3
 6.67900000E-09-2.78100000E-13 1.87600000E+04 2.28300000E+01                   4


C5H9r_Olef_4            H 9  C 5            G   3.0E+02   1.5E+03 1.5E+03      1
-1.64642647E+00 6.29986384E-02-5.37471981E-05 2.59117481E-08-5.27368076E-12    2
 1.20704543E+04 2.98280899E+01-1.64642647E+00 6.29986384E-02-5.37471981E-05    3
 2.59117481E-08-5.27368076E-12 1.20704543E+04 2.98280899E+01                   4


C5H9r_Olef_5            H 9  C 5            G   3.0E+02   1.0E+03 1.0E+03      1
-4.55701000E-01 5.05300000E-02-2.83600000E-05 6.08500000E-09 8.66900000E-14    2
 1.11100000E+04 2.91600000E+01-4.55701000E-01 5.05300000E-02-2.83600000E-05    3
 6.08500000E-09 8.66900000E-14 1.11100000E+04 2.91600000E+01                   4


C5H9r_Olef_6            H 9  C 5            G   3.0E+02   1.0E+03 1.0E+03      1
 2.75762000E-01 4.73200000E-02-2.32400000E-05 2.58900000E-09 9.51700000E-13    2
 1.01400000E+04 2.61300000E+01 2.75762000E-01 4.73200000E-02-2.32400000E-05    3
 2.58900000E-09 9.51700000E-13 1.01400000E+04 2.61300000E+01                   4


C5H9r_Olef_7            H 9  C 5            G   3.0E+02   1.5E+03 1.5E+03      1
 1.21629131E+00 4.21479044E-02-1.40727170E-05-4.47983414E-09 2.87738031E-12    2
 2.32970488E+04 2.12712999E+01 1.21629131E+00 4.21479044E-02-1.40727170E-05    3
-4.47983414E-09 2.87738031E-12 2.32970488E+04 2.12712999E+01                   4


C5H9r_Olef_8            H 9  C 5            G   3.0E+02   1.5E+03 1.5E+03      1
 1.59744111E+00 4.72579044E-02-2.78727170E-05 7.39716586E-09-4.81519690E-13    2
 2.27200488E+04 1.72512999E+01 1.59744111E+00 4.72579044E-02-2.78727170E-05    3
 7.39716586E-09-4.81519690E-13 2.27200488E+04 1.72512999E+01                   4


C5H9r_Olef_9            H 9  C 5            G   3.0E+02   1.5E+03 1.5E+03      1
 3.12647430E+00 3.74110866E-02-9.86828053E-06-6.01314989E-09 3.05201653E-12    2
 1.88513872E+04 1.19708867E+01 3.12647430E+00 3.74110866E-02-9.86828053E-06    3
-6.01314989E-09 3.05201653E-12 1.88513872E+04 1.19708867E+01                   4


C6H11O2r                H 11  C 6  O 2      G   3.0E+02   1.5E+03 1.5E+03      1
 2.36256746E-01 7.17786710E-02-4.12753301E-05 9.22410988E-09-8.25186623E-14    2
-4.14155189E+04 2.74062517E+01 2.36256746E-01 7.17786710E-02-4.12753301E-05    3
 9.22410988E-09-8.25186623E-14-4.14155189E+04 2.74062517E+01                   4


C6H11O2r_1              H 11  C 6  O 2      G   3.0E+02   1.5E+03 1.5E+03      1
 2.86715746E+00 5.54575623E-02-1.58467060E-05-7.90594837E-09 4.16253737E-12    2
-3.68204020E+04 1.86957448E+01 2.86715746E+00 5.54575623E-02-1.58467060E-05    3
-7.90594837E-09 4.16253737E-12-3.68204020E+04 1.86957448E+01                   4


C6H11O2r_2              H 11  C 6  O 2      G   3.0E+02   1.5E+03 1.5E+03      1
 2.86715746E+00 5.54575623E-02-1.58467060E-05-7.90594837E-09 4.16253737E-12    2
-3.68204020E+04 1.86957448E+01 2.86715746E+00 5.54575623E-02-1.58467060E-05    3
-7.90594837E-09 4.16253737E-12-3.68204020E+04 1.86957448E+01                   4


C6H11O2r_3              H 11  C 6  O 2      G   3.0E+02   1.5E+03 1.5E+03      1
 5.44703091E+00 4.30135822E-02 6.02002822E-06-2.40566698E-08 8.41004185E-12    2
-3.64419969E+04 9.11717759E+00 5.44703091E+00 4.30135822E-02 6.02002822E-06    3
-2.40566698E-08 8.41004185E-12-3.64419969E+04 9.11717759E+00                   4


C6H11O2r_4              H 11  C 6  O 2      G   3.0E+02   1.5E+03 1.5E+03      1
 3.66829862E+00 5.73536987E-02-2.10603418E-05-3.72234549E-09 3.03946469E-12    2
-3.59143680E+04 1.30607046E+01 3.66829862E+00 5.73536987E-02-2.10603418E-05    3
-3.72234549E-09 3.03946469E-12-3.59143680E+04 1.30607046E+01                   4


C6H11O2r_5              H 11  C 6  O 2      G   3.0E+02   1.5E+03 1.5E+03      1
 3.66829862E+00 5.73536987E-02-2.10603418E-05-3.72234549E-09 3.03946469E-12    2
-3.59143680E+04 1.30607046E+01 3.66829862E+00 5.73536987E-02-2.10603418E-05    3
-3.72234549E-09 3.03946469E-12-3.59143680E+04 1.30607046E+01                   4

!! aromatics growth
C*CCCC*C                C   6H  100   00   0G   300.000  5000.000 1389.000     1
 1.71030051E+01 2.22520476E-02-7.36290668E-06 1.12019727E-09-6.41933515E-14    2
 1.61094466E+03-6.33817222E+01-1.58111740E+00 6.60376180E-02-4.66425841E-05    3
 1.72030216E-08-2.60295960E-12 8.07157628E+03 3.68924287E+01                   4

C*CCC.C*C               C   6H   90   00   0G   300.000  5000.000 1394.000     1
 1.69217162E+01 2.02745051E-02-6.64939177E-06 1.00413073E-09-5.72454107E-14    2
 1.87471882E+04-6.27655758E+01-2.18694516E+00 6.81744607E-02-5.32242977E-05    3
 2.18126748E-08-3.63901712E-12 2.50260820E+04 3.86524442E+01                   4

C*CC*CC.C   C6H9        C   6H   9O   0     G   300.000  5000.000   995.043    1
 1.36288339E+01 2.45055787E-02-8.07546311E-06 1.23042786E-09-7.08589527E-14    2
 1.27234636E+04-4.54653810E+01 2.56830777E+00 2.90638735E-02 4.52075606E-05    3
-7.47713655E-08 2.91501468E-11 1.69000816E+04 1.77668995E+01                   4

C6H9r_cycl_2            C 6  H 9            G250.000   5000.000  995.00        1
 1.33394673E+01 2.53575239E-02-8.70126684E-06 1.36071605E-09-7.97126238E-14    2
 8.91606345E+03-5.07961938E+01 3.22857846E+00 1.76972614E-03 1.23685962E-04    3
-1.52211571E-07 5.48040398E-11 1.41080961E+04 1.39113592E+01                   4

CPD                     C 5  H 6            G250.000   5000.000  995.00        1
 8.54224876E+00 2.14442757E-02-8.49864028E-06 1.54187677E-09-1.04980310E-13    2
 1.27177699E+04-2.43630856E+01 2.02640754E-01 2.16857125E-02 4.89543516E-05    3
-8.47163463E-08 3.67450866E-11 1.59781268E+04 2.38173249E+01 1.72796300E+04    4

CPDyl                   C 5  H 5            G250.000   5000.000  995.00        1
 9.56337366E+00 1.74277088E-02-6.86085196E-06 1.23916759E-09-8.41087417E-14    2
 2.81845298E+04-2.81373712E+01 5.16970848E-01 2.76670206E-02 2.33775674E-05    3
-5.70072196E-08 2.66905847E-11 3.12367412E+04 2.17162771E+01 3.27225830E+04    4

MCPD                    C 6  H 8            G250.000   5000.000  995.00        1
 1.35155434E+01 2.23997349E-02-7.67892811E-06 1.20176098E-09-7.04912905E-14    2
 6.23974428E+03-5.16805660E+01 3.24645205E+00 1.46783079E-02 7.78307500E-05    3
-1.05580593E-07 3.91927085E-11 1.07092715E+04 1.00007098E+01                   4

MCPDyl                  C 6  H 7            G250.000   5000.000  995.00        1
 1.46586547E+01 1.83540499E-02-6.03721626E-06 9.14415492E-10-5.23042381E-14    2
 3.26736008E+04-5.30950552E+01 3.03541070E+00 1.54469336E-02 7.31636493E-05    3
-1.02276680E-07 3.84682926E-11 3.74437691E+04 1.52690362E+01                   4

C6H7r_bicycl            C 6  H 7            G250.000   5000.000  995.00        1
 1.51800569E+01 1.73086061E-02-5.43127401E-06 7.91962369E-10-4.39096961E-14    2
 2.79285445E+04-6.02528765E+01 2.87077864E+00 2.42200781E-03 1.14044401E-04    3
-1.44267266E-07 5.27355286E-11 3.35648164E+04 1.50835830E+01                   4

C6H7r_cycl              C 6  H 7            G250.000   5000.000  995.00        1
 1.35382730E+01 1.96580119E-02-6.57919738E-06 1.01114272E-09-5.84824728E-14    2
 1.84873078E+04-5.00530569E+01 3.16325139E+00 4.96970340E-03 1.00577180E-04    3
-1.27740795E-07 4.66004147E-11 2.33438960E+04 1.39777610E+01                   4

BENZENE                 C 6  H 6            G250.000   5000.000  995.00        1
 1.26767192E+01 1.77039663E-02-5.88135612E-06 8.98454171E-10-5.17051712E-14    2
 3.85789357E+03-4.91638510E+01 3.21118589E+00-1.47463528E-03 1.09301575E-04    3
-1.34073726E-07 4.83816863E-11 8.57478417E+03 1.06912516E+01                   4

C6H9r_cycl 9/20/ 1      C   6H   9    0    0G   300.000  5000.000 1396.000    01
 1.57757308E+01 2.29119263E-02-7.86274116E-06 1.22355692E-09-7.11069741E-14    2
 1.41828333E+04-6.30151719E+01-5.51570747E+00 7.45070998E-02-5.62467883E-05    3
 2.20897753E-08-3.54975415E-12 2.13847403E+04 5.06632363E+01                   4
 
CHD13      9/20/ 1      C   6H   8    0    0G   300.000  5000.000 1396.000    01
 1.53625259E+01 2.08675112E-02-7.19203048E-06 1.12251633E-09-6.53733380E-14    2
 4.62118283E+03-6.26703913E+01-5.81337476E+00 7.22248431E-02-5.52161741E-05    3
 2.16975324E-08-3.46304555E-12 1.17578006E+04 5.03398935E+01                   4
 
prod_9(66)              C 6  H 8            G250.000   5000.000  995.00        1
 1.30985089E+01 2.29595971E-02-7.86981967E-06 1.23024801E-09-7.20783252E-14    2
 6.13658476E+03-4.73372436E+01 3.26076320E+00 1.03407600E-02 8.97913592E-05    3
-1.16888495E-07 4.28420750E-11 1.06768778E+04 1.30521199E+01                   4

ME.CY13PD               C 6  H 7            G250.000   5000.000  995.00        1
 1.45174085E+01 1.84377017E-02-6.02350335E-06 9.06757804E-10-5.16009479E-14    2
 2.33198428E+04-5.47655885E+01 3.01525223E+00 1.13553504E-02 8.50316862E-05    3
-1.13951906E-07 4.23363880E-11 2.82485133E+04 1.39324733E+01                   4
END

REACTIONS
H+O2=O+OH														 1.040E+14	 0.000	 15286.000

!REF:2 parameter fit to hong et al.proc. of the comb. inst. 33 (2011) 309�316

!REF:sutherland et al., 21st symposium, p. 929 (1986)

O+H2=H+OH														 5.080E+04	 2.670	 6292.000


!REF:Lam et al. Submitted IJCK

OH+H2=H+H2O														 4.380E+13	 0.000	 6990.000

!REF:sutherland et al., 23rd symposium, p. 51 (1990)

O+H2O=OH+OH														 2.970E+06	 2.020	 13400.000

!REF:tsang and hampson, j. phys. chem. ref. data, 15:1087 (1986)

H2+M=H+H+M														 4.577E+19	-1.400	 104400.000
H2/ 2.50/ H2O/ 12.00/ CO/ 1.90/ CO2/ 3.80/ HE/ 0.83/ CH4/ 2.00/ C2H6/ 3.00/

O+O+M=O2+M														 6.165E+15	-0.500	 0.000
H2/ 2.50/ H2O/ 12.00/ AR/ 0.83/ CO/ 1.90/ CO2/ 3.80/ HE/ 0.83/ CH4/ 2.00/ C2H6/ 3.00/

O+H+M=OH+M														 4.714E+18	-1.000	 0.000
H2/ 2.50/ H2O/ 12.00/ AR/ 0.75/ CO/ 1.50/ CO2/ 2.00/ HE/ 0.75/ CH4/ 2.00/ C2H6/ 3.00/

!REF: li ijck 36: 566�575, 2004
!REF:optimised to fit H2 and CH4 flames data

H+OH+M=H2O+M													 3.500E+22	-2.000	 0.000

!REF:efficiencies from GRI 3.0
H2/ 0.73/ H2O/ 3.65/ CH4/ 2.00/ C2H6/ 3.00/ AR/ 0.38/

!REF:fernandes pccp 2008

H+O2(+M)=HO2(+M)												 4.650E+12	 0.440	 0.000
LOW/                                              1.737E+019    -1.230       0.0/
TROE/  6.700E-001  1.000E-030  1.000E+030  1.000E+030/
H2/ 1.30/ CO/ 1.90/ CO2/ 3.80/ HE/ 0.00/ H2O/ 10.00/ AR/ 0.00/ CH4/ 2.00/ C2H6/ 3.00/

!! remove reactions 
!! H+O2=HO2                              4.650E+012     0.440       0.0
!! 
!! !REF: bates et al. pccp 3 (2001) 2337-2342
!! LOW/                                              6.810E+018    -1.200       0.0/
!! TROE/  7.000E-001  1.000E-030  1.000E+030  1.000E+030/
!! 
!! !REF:LPL * 1.5 AK
!! H+O2=HO2                              4.650E+012     0.440       0.0
!! LOW/                                              9.192E+018    -1.200       0.0/
!! TROE/  5.900E-001  1.000E-030  1.000E+030  1.000E+030/
!! HO2+H=OH+OH                                     7.079E+013     0.000     295.0

!REF:michael sutherland 2000

H2+O2=H+HO2														 5.176E+05	 2.433	 53502.000

!REF:baulch et al., j. phys. chem. ref data, 21:411 (1992)

HO2+O=OH+O2														 3.250E+13	 0.000	 0.000

!REF:keyser, j. phys. chem. 92:1193 (1988) reduced by 15%

HO2+OH=H2O+O2													 2.456E+13	 0.000	-497.000

!REF:Hippler et al. j.chem.phys 93 1755-1760 (1990)

HO2+HO2=H2O2+O2													 1.300E+11	 0.000	-1630.000
DUP

!REF:reduced by 13%

HO2+HO2=H2O2+O2													 3.658E+14	 0.000	 12000.000
DUP

!REF:troe, combust. flame, 158:594-601 (2011)
!REF:rate constant is for n2
!! H2O2=OH+OH                          2.000E+012     0.900   48749.0
!! LOW/                                              1.865E+025    -2.300   48749.0/
!! TROE/  5.100E-001  1.000E-030  1.000E+030/

H2O2(+M)=OH+OH(+M)												 2.000E+12	 0.900	 48749.000
LOW/                                              2.490E+024    -2.300   48749.0/
TROE/  4.300E-001  1.000E-030  1.000E+030/
H2O/ 0.00/ CO2/ 1.60/ N2/ 1.50/ O2/ 1.20/ HE/ 0.65/ H2O2/ 7.70/

!REF:efficiencies for h2 and co taken from li et al., int. j. chem. kinet. 36:566-575 (2004)
H2/ 3.70/ CO/ 2.80/

!REF:tsang and hampson, j. phys. chem. ref. data, 15:1087 (1986)

H2O2+H=H2O+OH													 2.410E+13	 0.000	 3970.000

!REF: ellingson j. phys. chem. (2007) 111, (51), 13554-13566

H2O2+H=H2+HO2													 2.150E+10	 1.000	 6000.000

!REF:tsang and hampson, j. phys. chem. ref. data, 15:1087 (1986)

H2O2+O=OH+HO2													 9.550E+06	 2.000	 3970.000

!REF: hong et al. j. phys. chem. a 114 (2010) 5718-5727

H2O2+OH=H2O+HO2													 1.740E+12	 0.000	 318.000
DUP

H2O2+OH=H2O+HO2													 7.590E+13	 0.000	 7269.000
DUP

!REF:meuller 99 * 0.76

CO+O(+M)=CO2(+M)												 1.362E+10	 0.000	 2384.000
LOW/                                              1.173E+024    -2.790    4191.0/
H2/ 2.00/ H2O/ 12.00/ CO/ 1.75/ CO2/ 3.60/ AR/ 0.70/ HE/ 0.70/

!REF:86tsa/ ham * 0.44

CO+O2=CO2+O														 1.119E+12	 0.000	 47700.000

!REF: joshi and wang ijck (2006), 38, (1), 57-73.

CO+OH=CO2+H														 7.015E+04	 2.053	-355.700
DUP

CO+OH=CO2+H														 5.757E+12	-0.664	 331.800
DUP

!REF:you et al. j. phys. chem. a 2007, 111, 4031-4042

CO+HO2=CO2+OH													 1.570E+05	 2.180	 17940.000

!REF:li et al. ijck 2007 *1.2

HCO+M=H+CO+M													 5.700E+11	 0.660	 14870.000
H2/ 2.00/ H2O/ 12.00/ CO/ 1.50/ CO2/ 2.00/ CH4/ 2.00/ C2H6/ 3.00/

!REF:timonen et al., jpc, 92:651 (1988)

HCO+O2=CO+HO2													 7.580E+12	 0.000	 410.000
HCO+H=CO+H2														 7.340E+13	 0.000	 0.000

!REF:tsang and hampson, j. phys. chem. ref. data, 15:1087 (1986)

HCO+O=CO+OH														 3.020E+13	 0.000	 0.000
HCO+O=CO2+H														 3.000E+13	 0.000	 0.000

!REF:timonen et al., jpc, 92:651 (1988)

HCO+OH=CO+H2O													 1.020E+14	 0.000	 0.000

!REF:tsang and hampson, j. phys. chem. ref. data, 15:1087 (1986)

HCO+HO2=CO2+H+OH												 3.000E+13	 0.000	 0.000

!REF:tsang and hampson, j. phys. chem. ref. data, 15:1087 (1986)

HCO+HCO=H2+CO+CO												 3.000E+12	 0.000	 0.000

!REF:Mulenko, S.A. Rev. Roum. Phys. 32, 173 (1987)

HCO+CH3=CH4+CO													 2.650E+13	 0.000	 0.000

!REF:N. K. Srinivasan et al.,J. Phys. Chem. A 109, 7902-7914 (2005)

CH2O+O2=HCO+HO2													 8.070E+15	 0.000	 53420.000

!REF:

HCO+O2=O2CHO													 1.200E+11	 0.000	-1100.000

!REF:analogy with ch3o2+ch2o Tsang/ Hampson 1986

CH2O+O2CHO=HCO+HO2CHO											 1.990E+12	 0.000	 11660.000

!REF:wkm estimate

OCHO+OH=HO2CHO													 2.000E+13	 0.000	 0.000

!REF:

H+CO2=OCHO														 7.500E+13	 0.000	 29000.000

!REF:tsang and hampson, j. phys. chem. ref. data, 15:1087 (1986)

HCO+HCO=CH2O+CO													 1.800E+13	 0.000	 0.000

!REF:oh* kathrotia et al. comb & flame 2010

H+O+M=OH*+M														 1.500E+13	 0.000	 5975.000
H2/ 1.00/ H2O/ 6.50/ O2/ 0.40/ N2/ 0.40/ AR/ 0.35/

OH*+H2O=OH+H2O													 5.930E+12	 0.500	-860.000
OH*+H2=OH+H2													 2.950E+12	 0.500	-444.000
OH*+N2=OH+N2													 1.080E+11	 0.500	-1242.000
OH*+OH=OH+OH													 6.010E+12	 0.500	-764.000
OH*+H=OH+H														 1.310E+12	 0.500	-167.000
OH*+AR=OH+AR													 1.690E+12	 0.000	 4135.000
OH*=OH															 1.450E+06	 0.000	 0.000
OH*+O2=OH+O2													 2.100E+12	 0.500	-478.000
OH*+CO2=OH+CO2													 2.750E+12	 0.500	-968.000
OH*+CO=OH+CO													 3.230E+12	 0.500	-787.000
OH*+CH4=OH+CH4													 3.360E+12	 0.500	-635.000
CH+O2=CO+OH*													 4.040E+13	 0.000	 0.000
C2H+O=CO+CH*													 6.200E+12	 0.000	 0.000
C+H+M=CH*+M														 6.000E+14	 0.000	 6940.000

!REF:devriendt, van look, ceursters, and peeters, chem phys lett. 261 (1996) 450, c2h+o2

C2H+O2=CO2+CH*													 2.170E+10	 0.000	 0.000

!REF:hwang, gardiner, frenklach, hidaka, comb. fl. 67, 65-75 (1987) ch*=ch

CH*+AR=CH+AR													 4.000E+11	 0.500	 0.000
CH*+H2O=CH+H2O													 5.300E+13	 0.000	 0.000
CH*+CO=CH+CO													 2.440E+12	 0.500	 0.000
CH*+CO2=CH+CO2													 2.410E-01	 4.300	-1694.000
CH*+O2=CH+O2													 2.480E+06	 2.140	-1720.000
CH*+H2=CH+H2													 1.470E+14	 0.000	 1361.000
CH*+CH4=CH+CH4													 1.730E+13	 0.000	 167.000
CH*=CH															 1.860E+06	 0.000	 0.000
CH*+N2=CH+N2													 3.030E+02	 3.400	-381.000

!REF:laskin et al. ijck 32 589-614 2000

HCO+H(+M)=CH2O(+M)												 1.090E+12	 0.480	-260.000
LOW/                                              1.350E+024    -2.570    1425.0/
TROE/  7.824E-001  2.710E+002  2.755E+003  6.570E+003/
H2/ 2.00/ H2O/ 6.00/ AR/ 0.70/ CO/ 1.50/ CO2/ 2.00/ CH4/ 2.00/ C2H6/ 3.00/ HE/ 0.70/

CO+H2(+M)=CH2O(+M)												 4.300E+07	 1.500	 79600.000
LOW/                                              5.070E+027    -3.420   84348.0/
TROE/  9.320E-001  1.970E+002  1.540E+003  1.030E+004/
H2/ 2.00/ H2O/ 6.00/ AR/ 0.70/ CO/ 1.50/ CO2/ 2.00/ CH4/ 2.00/ C2H6/ 3.00/ HE/ 0.70/

!REF:v. vasudevan et al. ijck. 37: 98--109 (2005).

CH2O+OH=HCO+H2O													 7.820E+07	 1.630	-1055.000

!REF:irdam et al., ijck 1993, 25, 285

CH2O+H=HCO+H2													 5.740E+07	 1.900	 2740.000

!REF:curran fit to NIST database

CH2O+O=HCO+OH													 6.260E+09	 1.150	 2260.000

!REF:baulch et al.
!REF:journal of physical and chemical reference data:
!REF:34, 3, 757-1397 2005

CH2O+HO2=HCO+H2O2												 1.880E+04	 2.700	 11520.000

!REF:Phil Taylor ch3cho+oh x 1.5
!REF:26th Intl. Combustion Symp. p 497--504.

CH2O+OH=HOCH2O													 4.500E+15	-1.100	 0.000

!REF:curran estimate

HOCH2O=HOCHO+H													 1.000E+14	 0.000	 14900.000

!REF:Blake et al. J. Chem. Soc. B: 10, 1923 (1971)

HOCHO=CO+H2O													 2.450E+12	 0.000	 60470.000
HOCHO=CO2+H2													 2.950E+09	 0.000	 48520.000

!REF:curran estimate

OCHO+HO2=HOCHO+O2												 3.500E+10	 0.000	-3275.000

!REF:marinov estimate

HOCHO+OH=H2O+CO2+H												 2.620E+06	 2.060	 916.000
HOCHO+OH=H2O+CO+OH												 1.850E+07	 1.510	-962.000
HOCHO+H=H2+CO2+H												 4.240E+06	 2.100	 4868.000

!REF:marinov estimate

HOCHO+H=H2+CO+OH												 6.030E+13	-0.350	 2988.000
HOCHO+CH3=CH4+CO+OH												 3.900E-07	 5.800	 2200.000

!REF: curran estimate

OCHO+H2O2=HOCHO+HO2												 2.400E+12	 0.000	 10000.000

!REF:marinov estimate

HOCHO+HO2=H2O2+CO+OH											 1.000E+12	 0.000	 11920.000

!REF:marinov estimate

HOCHO+O=CO+OH+OH												 1.770E+18	-1.900	 2975.000

!REF:curran estimate

CH2O+OCHO=HOCHO+HCO												 5.600E+12	 0.000	 13600.000

!REF:Hippler et al. PCCP. 3: 3450--2458 (2001).

CH3O(+M)=CH2O+H(+M)												 6.800E+13	 0.000	 26170.000
LOW/                                              1.867E+025    -3.000   24307.0/
TROE/  9.000E-001  2.500E+003  1.300E+003  1.000E+099/
H2/ 2.00/ H2O/ 6.00/ CO/ 1.50/ CO2/ 2.00/ CH4/ 2.00/ C2H6/ 3.00/

!REF:Wantuck, P.J. e al. J. Phys. Chem. 91, 4653 (1987)

CH3O+O2=CH2O+HO2												 4.380E-19	 9.500	-5501.000

!REF:Fittschen, C., J. Chim. Phys. 95: 2129 (1998).

CH2O+CH3O=CH3OH+HCO												 6.620E+11	 0.000	 2294.000

!REF:tsang and hampson, j. phys. chem. ref. data, 15:1087 (1986)

CH3O+CH3=CH2O+CH4												 1.200E+13	 0.000	 0.000

!REF:hoyermann et al., 18th symposium

CH3O+H=CH2O+H2													 2.000E+13	 0.000	 0.000

!REF:tsang and hampson, j. phys. chem. ref. data, 15:1087 (1986)

CH3O+HO2=CH2O+H2O2												 3.010E+11	 0.000	 0.000

!REF:laskin et al. ijck 32 589-614 2000

CH2O+H(+M)=CH2OH(+M)											 5.400E+11	 0.454	 3600.000
LOW/                                              1.270E+032    -4.820    6530.0/
TROE/  7.187E-001  1.030E+002  1.291E+003  4.160E+003/
H2/ 2.00/ H2O/ 6.00/ CO/ 1.50/ CO2/ 2.00/ CH4/ 2.00/ C2H6/ 3.00/

!REF:Grotheer, H. H. et al., J. Phys. Chem. 92: 4028 (1988).

CH2OH+O2=CH2O+HO2												 1.510E+15	-1.000	 0.000
DUP

CH2OH+O2=CH2O+HO2												 2.410E+14	 0.000	 5017.000
DUP

!REF:tsang, jpc ref. data, 16:471 (1987)

CH2OH+H=CH2O+H2													 6.000E+12	 0.000	 0.000

!REF:Norton, T.S et al., IJCK. (1991).

CH2OH+HO2=CH2O+H2O2												 1.200E+13	 0.000	 0.000

!REF:T. J. Held et al. IJCK. 30: 805--830 (1998)

CH2OH+HCO=CH2O+CH2O												 1.800E+14	 0.000	 0.000

!REF:Norton, T.S et al., IJCK. (1991).

CH2OH+CH3O=CH2O+CH3OH											 2.400E+13	 0.000	 0.000

!REF:tsang, jpc ref. data, 16:471 (1987)
!CH3OH+HCO=CH2OH+CH2O                            9.630E+003     2.900   13110.0
!SSM: Recalculated the rate coefficient at CBS-QB3 level barrier of 18.0 kcal/mol (original 13.110kcal/mol)

OH+CH2OH=H2O+CH2O												 2.400E+13	 0.000	 0.000
O+CH2OH=OH+CH2O													 4.200E+13	 0.000	 0.000
CH2OH+CH2OH=CH2O+CH3OH											 3.000E+12	 0.000	 0.000

!REF:curran estimate

CH2OH+HO2=HOCH2O+OH												 1.000E+13	 0.000	 0.000
CH2O+HO2=OCH2O2H												 1.500E+11	 0.000	 11900.000
OCH2O2H=HOCH2O2													 3.000E+11	 0.000	 8600.000
HOCH2O2+HO2=HOCH2O2H+O2											 3.500E+10	 0.000	-3275.000
HOCH2O+OH=HOCH2O2H												 1.000E+13	 0.000	 0.000

! SSM: Edames corrections to CH3OH rates, we suspect the fitting was wrong
! Original Jasper reference has a typo eqn 16 for Fcent is incorrect 
!(expression inside all exponential terms should be inverted)
!REF:from jasper/ Klipp,j.phys.chem a 111,19,3932-3950
!REF:neglecting hcoh channels as they are not important
!CH3OH=CH3+OH                            2.084E+018    -0.615   92540.6
!LOW/                                              1.500E+043    -6.995   97992.2/
!TROE/ -4.748E-001  3.558E+004  1.116E+003  9.023E+003/
!CH3OH=CH2(S)+H2O                        3.121E+018    -1.017   91712.0
!LOW/                                              1.430E+047    -8.227   99417.1/
!TROE/  2.545E+000  3.290E+003  4.732E+004  4.711E+004/
!CH3OH=CH2OH+H                           7.896E-003     5.038   84467.4
!LOW/                                              3.390E+042    -7.244  105230.3/
!TROE/ -7.391E+001  3.705E+004  4.150E+004  5.220E+003/

!REF:from jasper/ Klipp,j.phys.chem a 111,19,3932-3950
!REF:neglecting hcoh channels as they are not important

CH3OH(+M)=CH3+OH(+M)											 2.084E+18	-0.615	 92540.600
LOW/                                              1.500E+043    -6.995   97992.2/
TROE/ 0.7656 1910 59.51 9374/

CH3OH(+M)=CH2(S)+H2O(+M)										 3.121E+18	-1.017	 91712.000
LOW/                                              1.430E+047    -8.227   99417.1/
TROE/  0.9922 943   4.732E+004  4.711E+004/

CH3OH(+M)=CH2OH+H(+M)											 7.896E-03	 5.038	 84467.400
LOW/                                              3.390E+042    -7.244  105230.3/
TROE/ 0.6843  3.705E+004  4.150E+004  3980/

!REF:J. Chem. Phys. 134, 094302 (2011)

CH3OH+O=CH2OH+OH												 3.880E+05	 2.500	 3080.000

!REF:xu et al. proc 31 2007 159-166

CH3OH+OH=CH2OH+H2O												 3.080E+04	 2.650	-806.700
CH3OH+OH=CH3O+H2O												 1.500E+02	 3.030	-763.000

!REF:walker, r. w., reaction kinetics, vol. 1, s. p. r. chemical society, 1975

CH3OH+O2=CH2OH+HO2												 2.050E+13	 0.000	 44900.000

!REF:curran estimate

CH3OH+HO2=CH2OH+H2O2											 1.080E+04	 2.550	 10530.000

!REF:tsang, jpc ref. data, 16:471 (1987)

CH3O+CH3O=CH3OH+CH2O											 6.030E+13	 0.000	 0.000

!REF:GRI

CH3+H(+M)=CH4(+M)												 1.270E+16	-0.630	 383.000
LOW/                                              2.477E+033    -4.760    2440.0/
TROE/  7.830E-001  7.400E+001  2.941E+003  6.964E+003/
H2/ 2.00/ H2O/ 6.00/ AR/ 0.70/ CO/ 1.50/ CO2/ 2.00/ CH4/ 2.00/ C2H6/ 3.00/ HE/ 0.70/

!REF:Baulch, D.L.; et al.,J. Phys. Chem. Ref. Data (2005)

CH4+OH=CH3+H2O													 5.830E+04	 2.600	 2190.000

!REF:GRI 3.0

CH4+O=CH3+OH													 1.020E+09	 1.500	 8600.000

!REF:J. Aguilera-Iparraguirre et al. J Phys Chem A (2008) 112(30): 7047-7054.
!REF:x1.5

CH4+HO2=CH3+H2O2												 1.695E+01	 3.740	 21010.000

!REF:GRI 3.0

CH4+CH2=CH3+CH3													 2.460E+06	 2.000	 8270.000

!REF:from jasper/ Klipp,j.phys.chem a 111,19,3932-3950
!REF:only including trans hcoh for simplicity, do not have to combine the k's.
!REF:it's not really significant anyway

CH3+OH=CH2(S)+H2O												 4.936E+14	-0.669	-445.800
PLOG/      0.0100     4.936E+014    -0.669      -445.8/
PLOG/      0.1000     1.207E+015    -0.778      -175.6/
PLOG/      1.0000     5.282E+017    -1.518      1772.0/
PLOG/     10.0000     4.788E+023    -3.155      7003.0/
PLOG/    100.0000     8.433E+019    -1.962      8244.0/

!REF:from jasper/ Klipp,j.phys.chem a 111,19,3932-3950

CH3+OH=CH2O+H2													 3.502E+05	 1.441	-3244.000
PLOG/      0.0100     3.502E+005     1.441     -3244.0/
PLOG/      0.1000     8.854E+005     1.327     -2975.0/
PLOG/      1.0000     1.650E+007     0.973     -2010.0/
PLOG/     10.0000     5.374E+009     0.287       280.0/
PLOG/    100.0000     9.494E+018    -2.199      9769.0/

!REF:increased by factor of 2 to improve agreement with Ch4 flamespeed

CH3+OH=CH2OH+H													 1.621E+10	 0.965	 3210.000
PLOG/      0.0100     1.621E+010     0.965      3214.0/
PLOG/      0.1000     1.807E+010     0.950      3247.0/
PLOG/      1.0000     4.686E+010     0.833      3566.0/
PLOG/     10.0000     1.525E+013     0.134      5641.0/
PLOG/    100.0000     3.590E+014    -0.186      8601.0/

!REF:from jasper/ Klipp,j.phys.chem a 111,19,3932-3950

CH3+OH=H+CH3O													 1.186E+09	 1.016	 11940.000
PLOG/      0.0100     1.186E+009     1.016     11940.0/
PLOG/      0.1000     1.188E+009     1.016     11940.0/
PLOG/      1.0000     1.230E+009     1.011     11950.0/
PLOG/     10.0000     1.798E+009     0.965     12060.0/
PLOG/    100.0000     5.242E+010     0.551     13070.0/

CH3+OH=HCOH+H2													 8.674E+08	 0.787	-3046.000
PLOG/      0.0100     8.674E+008     0.787     -3046.0/
PLOG/      0.1000     3.115E+009     0.630     -2669.0/
PLOG/      1.0000     1.557E+011     0.156     -1368.0/
PLOG/     10.0000     1.704E+021    -2.641      6412.0/
PLOG/    100.0000     7.250E+020    -2.402      9639.0/

!REF:marinov 1996

HCOH+OH=HCO+H2O													 2.000E+13	 0.000	 0.000
HCOH+H=CH2O+H													 2.000E+14	 0.000	 0.000
HCOH+O=CO2+H+H													 5.000E+13	 0.000	 0.000
HCOH+O=CO+OH+H													 3.000E+13	 0.000	 0.000
HCOH+O2=CO2+H+OH												 5.000E+12	 0.000	 0.000
HCOH+O2=CO2+H2O													 3.000E+13	 0.000	 0.000

!REF: jasper/ klippenstein proc combust inst 32 (2009) 279�286

CH3+HO2=CH3O+OH													 1.000E+12	 0.269	-687.500
CH3+HO2=CH4+O2													 1.160E+05	 2.230	-3022.000

!REF:Harding and Klippenstein 2B04, 30th Symp 2004.

CH3+O=CH2O+H													 5.540E+13	 0.050	-136.000

!REF:N. K. Srinivasan et al.,J. Phys. Chem. A 109, 7902-7914 (2005)

CH3+O2=CH3O+O													 7.546E+12	 0.000	 28320.000

!REF: personal communication, Steve Klippenstein

CH3+O2=CH2O+OH													 2.641E+00	 3.283	 8105.000

!REF:R.X. Fernandes et al.,J Phys. Chem. A, (2006) 110:4442-4449.

CH3+O2(+M)=CH3O2(+M)											 7.812E+09	 0.900	 0.000
LOW/                                              6.850E+024    -3.000       0.0/
TROE/  6.000E-001  1.000E+003  7.000E+001  1.700E+003/

!REF:tsang and hampson, j. phys. chem. ref. data, 15:1087 (1986)

CH3O2+CH2O=CH3O2H+HCO											 1.990E+12	 0.000	 11660.000

!REF:new fit from HJC
!REF:x1.5

CH4+CH3O2=CH3+CH3O2H											 9.600E-01	 3.770	 17810.000

!REF:tsang, jpc ref. data, 16:471 (1987)

CH3OH+CH3O2=CH2OH+CH3O2H										 1.810E+12	 0.000	 13710.000

!REF:Keiffer, M. et al.,J. Chem. Soc. Faraday Trans. 2: 84, 505 (1988)

CH3O2+CH3=CH3O+CH3O												 5.080E+12	 0.000	-1411.000

!REF: Lightfoot,P.D. etal., Atmos. Environ. Part A: 26, 1805-1961 (1992)

CH3O2+HO2=CH3O2H+O2												 2.470E+11	 0.000	-1570.000

!REF:Lightfoot et al. J. Chem. Soc. Fara Trans. 1991, 87(19), 3213--3220.

CH3O2+CH3O2=CH2O+CH3OH+O2										 3.110E+14	-1.610	-1051.000
CH3O2+CH3O2=O2+CH3O+CH3O										 1.400E+16	-1.610	 1860.000
CH3O2+H=CH3O+OH													 9.600E+13	 0.000	 0.000
CH3O2+O=CH3O+O2													 3.600E+13	 0.000	 0.000
CH3O2+OH=CH3OH+O2												 6.000E+13	 0.000	 0.000
CH3O2H=CH3O+OH													 6.310E+14	 0.000	 42300.000

!REF:GRI

CH2(S)+N2=CH2+N2												 1.500E+13	 0.000	 600.000
CH2(S)+AR=CH2+AR												 9.000E+12	 0.000	 600.000
CH2(S)+H=CH+H2													 3.000E+13	 0.000	 0.000
CH2(S)+O=CO+H2													 1.500E+13	 0.000	 0.000
CH2(S)+O=HCO+H													 1.500E+13	 0.000	 0.000
CH2(S)+OH=CH2O+H												 3.000E+13	 0.000	 0.000
CH2(S)+H2=CH3+H													 7.000E+13	 0.000	 0.000
CH2(S)+O2=H+OH+CO												 2.800E+13	 0.000	 0.000
CH2(S)+O2=CO+H2O												 1.200E+13	 0.000	 0.000
CH2(S)+H2O=CH2+H2O												 3.000E+13	 0.000	 0.000
CH2(S)+CO=CH2+CO												 9.000E+12	 0.000	 0.000
CH2(S)+CO2=CH2+CO2												 7.000E+12	 0.000	 0.000
CH2(S)+CO2=CH2O+CO												 1.400E+13	 0.000	 0.000

!REF:laskin et al. ijck 32 589-614 2000

CH2+H(+M)=CH3(+M)												 2.500E+16	-0.800	 0.000
LOW/                                              3.200E+027    -3.140    1230.0/
TROE/  6.800E-001  7.800E+001  1.995E+003  5.590E+003/
H2/ 2.00/ H2O/ 6.00/ AR/ 0.70/ CO/ 1.50/ CO2/ 2.00/ CH4/ 2.00/ C2H6/ 3.00/ HE/ 0.70/

!REF:gri 3.0

CH2+O2=HCO+OH													 1.060E+13	 0.000	 1500.000
CH2+O2=CO2+H+H													 2.640E+12	 0.000	 1500.000
CH2+O=CO+H+H													 5.000E+13	 0.000	 0.000
CH2+H=CH+H2														 1.000E+18	-1.560	 0.000
DUP

CH2+OH=CH+H2O													 1.130E+07	 2.000	 3000.000
CH+O2=HCO+O														 3.300E+13	 0.000	 0.000

!REF:glarborg, miller, and kee, western states section, san antonio (1985)

C+OH=CO+H														 5.000E+13	 0.000	 0.000
C+O2=CO+O														 5.000E+13	 0.000	 0.000

!REF: GRI

CH+H=C+H2														 1.100E+14	 0.000	 0.000

!REF:messing et al.,j. chem. phys. 74, 3874 (1981)

CH+O=CO+H														 5.700E+13	 0.000	 0.000

!REF:glarborg, miller, and kee, western states section, san antonio (1985)

CH+OH=HCO+H														 3.000E+13	 0.000	 0.000

!REF:mayer, s. w. et al., eleventh international symposium on combustion

CH2+H=CH+H2														 2.700E+11	 0.670	 25700.000
DUP

!REF:Smith et al., GRI Mech version 2.11

CH+H2O=H+CH2O													 1.713E+13	 0.000	-755.000

!REF:1/ 2 of berman, fleming, harvey and lin, 19th symp. comb. p. 73, 1982

CH+CO2=HCO+CO													 1.700E+12	 0.000	 685.000

!REF:wang et al., jpc a 107:11414 (2003)

CH3+CH3(+M)=C2H6(+M)											 2.277E+15	-0.690	 174.900
LOW/                                              8.054E+031    -3.750     981.6/
TROE/  0.000E+000  5.700E+002  1.000E+030  1.000E+030/
H2O/ 5.00/ CO/ 2.00/ CO2/ 3.00/

!REF:GRI 3.0

C2H5+H(+M)=C2H6(+M)												 5.210E+17	-0.990	 1580.000
LOW/                                              1.990E+041    -7.080    6685.0/
TROE/  8.420E-001  1.250E+002  2.219E+003  6.882E+003/
H2/ 2.00/ H2O/ 6.00/ AR/ 0.70/ CO/ 1.50/ CO2/ 2.00/ CH4/ 2.00/ C2H6/ 3.00/ HE/ 0.70/

C2H6+O=C2H5+OH													 3.550E+06	 2.400	 5830.000

!REF:curran, fit to NIST database

C2H6+OH=C2H5+H2O												 1.480E+07	 1.900	 950.000

!REF:baulch et al., j. phys. chem. ref data, 21:411 (1992)

C2H6+O2=C2H5+HO2												 6.030E+13	 0.000	 51870.000

!REF:tsang and hampson, j. phys. chem. ref. data, 15:1087 (1986)

C2H6+HO2=C2H5+H2O2												 3.460E+01	 3.610	 16920.000

!REF:Carstensen and Dean Proc Combust Inst 30 (2005) 995�1003

C2H6+CH3O2=C2H5+CH3O2H											 1.940E+01	 3.640	 17100.000

!REF:tsang and hampson, j. phys. chem. ref. data, 15:1087 (1986)

C2H6+CH=C2H5+CH2												 1.100E+14	 0.000	-260.000

!REF:miller, j.a. and bowman, c.t.,
!REF:mechanism and modeling of nitrogen chemistry in combustion, wss/ ci, autumn 1988

CH2(S)+C2H6=CH3+C2H5											 1.200E+14	 0.000	 0.000

!REF:miller klippenstein pccp 2004, 6, 1192-1202
!REF:hp and lp limit*0.7

H2+CH3O2=H+CH3O2H												 1.500E+14	 0.000	 26030.000
H2+C2H5O2=H+C2H5O2H												 1.500E+14	 0.000	 26030.000

!REF:tsang and hampson, j. phys. chem. ref. data, 15:1087 (1986)

C2H4+C2H4=C2H5+C2H3												 4.820E+14	 0.000	 71530.000

!REF:Zhu, R.S. et al.,J. Chem. Phys. 120:6566:6573 (2004)

CH3+C2H5=CH4+C2H4												 1.180E+04	 2.450	-2921.000

!REF:stewart et al c&f 1989

CH3+CH3=H+C2H5													 4.740E+12	 0.105	 10664.300
PLOG/      0.0100     4.740E+012     0.105     10664.3/
PLOG/      0.1000     2.570E+013    -0.096     11406.1/
PLOG/      1.0000     3.100E+014    -0.362     13372.5/
PLOG/     10.0000     2.150E+010     0.885     13532.5/
PLOG/    100.0000     1.032E+002     3.230     11236.1/

!REF:Curran: fit to Pratt/ Wood 84 and Pratt/ Veldman 76

C2H5+H=C2H4+H2													 2.000E+12	 0.000	 0.000

!REF:GRI 3.0

C2H5+O=CH3CHO+H													 1.100E+14	 0.000	 0.000

!REF:Curran. Based on ch3+ho2=products

C2H5+HO2=C2H5O+OH												 1.100E+13	 0.000	 0.000

!REF:Curran. Based on ch3+ho2=products

CH3O2+C2H5=CH3O+C2H5O											 8.000E+12	 0.000	-1000.000

!REF: Hartmann et al. 1990

C2H5O+O2=CH3CHO+HO2												 4.280E+10	 0.000	 1097.000

!REF: Curran estimate

CH3+CH2O=C2H5O													 3.000E+11	 0.000	 6336.000

!REF:Harding J. Phys. Chem., Vol. 114, No. 2, 2010

CH3CHO+H=C2H5O													 4.610E+07	 1.710	 7090.000

!REF:tsang and hampson, j. phys. chem. ref. data, 15:1087 (1986)

C2H5O2+CH2O=C2H5O2H+HCO											 1.990E+12	 0.000	 11660.000

!REF:based on ch4+ch3o2

CH4+C2H5O2=CH3+C2H5O2H											 1.810E+11	 0.000	 18480.000

!REF:tsang, jpc ref. data, 16:471 (1987)

CH3OH+C2H5O2=CH2OH+C2H5O2H										 1.810E+12	 0.000	 13710.000
C2H5O2+HO2=C2H5O2H+O2											 1.750E+10	 0.000	-3275.000

!REF:Carstensen and Dean Proc Combust Inst 30 (2005) 995�1003

C2H6+C2H5O2=C2H5+C2H5O2H										 8.600E+00	 3.760	 17200.000
C2H5O2H=C2H5O+OH												 6.310E+14	 0.000	 42300.000
C2H5+O2=C2H5O2													 3.398E+53	-13.900	 9279.000
PLOG/      0.0400     3.398E+053   -13.900      9279.0/
PLOG/      1.0000     9.362E+059   -15.280     14240.0/
PLOG/     10.0000     1.262E+060   -14.910     16240.0/

C2H5+O2=C2H4O2H													 2.103E+34	-9.010	 5444.000
PLOG/      0.0400     2.103E+034    -9.010      5444.0/
PLOG/      1.0000     4.884E+033    -8.310      7710.0/
PLOG/     10.0000     1.705E+045   -11.490     14590.0/

C2H5+O2=C2H4+HO2												 2.094E+09	 0.490	-391.400
DUP
PLOG/      0.0400     2.094E+009     0.490      -391.4/
PLOG/      1.0000     1.843E+007     1.130      -720.6/
PLOG/     10.0000     7.561E+014    -1.010      4749.0/

C2H5+O2=C2H4+HO2												 6.609E+00	 3.510	 14160.000
DUP

C2H5+O2=C2H4O1-2+OH												 1.303E+03	 1.930	-502.700
PLOG/      0.0400     1.303E+003     1.930      -502.7/
PLOG/      1.0000     2.438E+002     2.180       -62.5/
PLOG/     10.0000     4.621E+009     0.150      5409.0/

C2H5+O2=CH3CHO+OH												 4.908E-06	 4.760	 254.300
PLOG/      0.0400     4.908E-006     4.760       254.3/
PLOG/      1.0000     6.803E-002     3.570      2643.0/
PLOG/     10.0000     8.265E+002     2.410      5285.0/

C2H4O2H=C2H5O2													 2.653E-16	 6.960	 2396.000
PLOG/      0.0400     2.653E-016     6.960      2396.0/
PLOG/      1.0000     1.064E+041   -10.100     26030.0/
PLOG/     10.0000     1.203E+036    -8.130     27020.0/

C2H5O2=CH3CHO+OH												 1.237E+35	-9.420	 36360.000
PLOG/      0.0400     1.237E+035    -9.420     36360.0/
PLOG/      1.0000     1.687E+036    -9.220     38700.0/
PLOG/     10.0000     2.520E+041   -10.200     43710.0/

C2H5O2=C2H4+HO2													 1.782E+32	-7.100	 32840.000
PLOG/      0.0400     1.782E+032    -7.100     32840.0/
PLOG/      1.0000     2.701E+037    -8.470     35840.0/
PLOG/     10.0000     1.980E+038    -8.460     37900.0/

C2H5O2=C2H4O1-2+OH												 5.778E+45	-11.900	 4112.000
PLOG/      0.0400     5.778E+045   -11.900      4112.0/
PLOG/      1.0000     1.916E+043   -10.750     42400.0/
PLOG/     10.0000     3.965E+043   -10.460     45580.0/

C2H4O2H=C2H4O1-2+OH												 8.959E+38	-9.400	 20660.000
PLOG/      0.0400     8.959E+038    -9.400     20660.0/
PLOG/      1.0000     1.224E+037    -8.320     21460.0/
PLOG/     10.0000     8.848E+030    -6.080     20660.0/

C2H4O2H=C2H4+HO2												 3.918E+40	-10.200	 22250.000
PLOG/      0.0400     3.918E+040   -10.200     22250.0/
PLOG/      1.0000     6.825E+040    -9.610     23840.0/
PLOG/     10.0000     3.980E+034    -7.250     23250.0/

C2H4O2H=CH3CHO+OH												 5.819E+26	-7.970	 20860.000
PLOG/      0.0400     5.819E+026    -7.970     20860.0/
PLOG/      1.0000     5.520E+034    -9.880     26230.0/
PLOG/     10.0000     1.188E+034    -9.020     29210.0/

!REF:Lifshitz et al. 1983

C2H4O1-2=CH3+HCO												 3.630E+13	 0.000	 57200.000

!REF:curran, fit to NIST database

C2H4O1-2=CH3CHO													 7.407E+12	 0.000	 53800.000

!REF:baldwin et al., j. chem. soc. faraday trans. 1, 80, 435 (1984)

C2H4O1-2+OH=C2H3O1-2+H2O										 1.780E+13	 0.000	 3610.000
C2H4O1-2+H=C2H3O1-2+H2											 8.000E+13	 0.000	 9680.000

!REF:analogy with ethene

C2H4O1-2+HO2=C2H3O1-2+H2O2										 1.130E+13	 0.000	 30430.000
C2H4O1-2+CH3O2=C2H3O1-2+CH3O2H									 1.130E+13	 0.000	 30430.000
C2H4O1-2+C2H5O2=C2H3O1-2+C2H5O2H								 1.130E+13	 0.000	 30430.000

!REF:baldwin et al., j. chem. soc. faraday trans. 1, 80, 435 (1984)

C2H4O1-2+CH3=C2H3O1-2+CH4										 1.070E+12	 0.000	 11830.000
C2H4O1-2+CH3O=C2H3O1-2+CH3OH									 1.200E+11	 0.000	 6750.000
C2H3O1-2=CH3CO													 8.500E+14	 0.000	 14000.000
C2H3O1-2=CH2CHO													 1.000E+14	 0.000	 14000.000

!REF:Sivaramakrishnan J. Phys. Chem. A, Vol 114, No. 2, 2010

CH3CHO(+M)=CH3+HCO(+M)											 2.450E+22	-1.740	 86355.000
LOW/                                              1.030E+059   -11.300   95912.5/
TROE/  2.490E-003  7.181E+002  6.089E+000  3.780E+003/

CH3CHO(+M)=CH4+CO(+M)											 2.720E+21	-1.740	 86355.000
LOW/                                              1.144E+058   -11.300   95912.5/
TROE/  2.490E-003  7.181E+002  6.089E+000  3.780E+003/

!REF:Harding J. Phys. Chem., Vol. 114, No. 2, 2010

CH3CHO+H=CH3CO+H2												 1.310E+05	 2.580	 1220.000
CH3CHO+O=CH3CO+OH												 5.940E+12	 0.000	 1868.000

!REF:Juan Li's PhD thesis

CH3CHO+OH=CH3CO+H2O												 3.370E+12	 0.000	-619.000

!REF:baulch et al., j. phys. chem. ref data, 21:411 (1992)

CH3CHO+O2=CH3CO+HO2												 3.010E+13	 0.000	 39150.000

!REF: Gupte et al.,Proc Combust Inst 31 (2007) 167�174

CH3CHO+HO2=CH3CO+H2O2											 3.010E+12	 0.000	 11920.000

!REF:baulch et al., j. phys. chem. ref data, 21:411 (1992)

CH3O2+CH3CHO=CH3O2H+CH3CO										 3.010E+12	 0.000	 11920.000
CH3CHO+CH3CO3=CH3CO+CH3CO3H										 3.010E+12	 0.000	 11920.000

!REF:Taylor et al. 1996

CH3CHO+OH=CH3+HOCHO												 3.000E+15	-1.076	 0.000
CH3CHO+OH=CH2CHO+H2O											 1.720E+05	 2.400	 815.000

!REF:J. Phys. Chem. A 2006, 110, 5772-5781

CH3CO+H=CH2CO+H2												 2.000E+13	 0.000	 0.000
CH3CO+O=CH2CO+OH												 2.000E+13	 0.000	 0.000
CH3CO+CH3=CH2CO+CH4												 5.000E+13	 0.000	 0.000

!REF:

CH3CO+O2=CH3CO3													 1.200E+11	 0.000	-1100.000
CH3CO3+HO2=CH3CO3H+O2											 1.750E+10	 0.000	-3275.000
H2O2+CH3CO3=HO2+CH3CO3H											 2.410E+12	 0.000	 9936.000
CH4+CH3CO3=CH3+CH3CO3H											 1.810E+11	 0.000	 18480.000

!REF:tsang and hampson, j. phys. chem. ref. data, 15:1087 (1986)
!REF:analogy to ch3o2+ch2o

CH2O+CH3CO3=HCO+CH3CO3H											 1.990E+12	 0.000	 11660.000

!REF: analogy to c2h6+ho2

C2H6+CH3CO3=C2H5+CH3CO3H										 1.700E+13	 0.000	 20460.000

!REF:Sahetchian et al. 1992

CH3CO3H=CH3CO2+OH												 5.010E+14	 0.000	 40150.000

!REF:analogy to ch3co=ch3+co

CH3CO2+M=CH3+CO2+M												 4.400E+15	 0.000	 10500.000

!REF:J. Phys. Chem. A 2006, 110, 5772-5781

CH2CHO(+M)=CH3+CO(+M)											 2.930E+12	 0.290	 40300.000
LOW/                                              9.520E+033    -5.070   41300.0/
TROE/  7.130E-017  1.150E+003  4.990E+009  1.790E+009/

!REF:J. Lee, and J.W. Bozzelli. J. Phys. Chem. A, 2003, 107 (19), 3778-3791

CH2CHO+O2=O2CH2CHO												 1.580E+77	-21.900	 19350.000
PLOG/      0.0100     1.580E+077   -21.900     19350.0/
PLOG/      0.1000     3.880E+069   -18.840     19240.0/
PLOG/      1.0000     7.800E+059   -15.400     17650.0/
PLOG/     10.0000     3.050E+050   -12.200     15630.0/

CH2CHO+O2=CH2CO+HO2												 1.880E+05	 2.370	 23730.000
PLOG/      0.0100     1.880E+005     2.370     23730.0/
PLOG/      0.1000     1.880E+005     2.370     27370.0/
PLOG/      1.0000     2.510E+005     2.330     23800.0/
PLOG/     10.0000     7.050E+007     1.630     25290.0/

CH2CHO+O2=CH2O+CO+OH											 2.680E+17	-1.840	 6530.000
PLOG/      0.0100     2.680E+017    -1.840      6530.0/
PLOG/      0.1000     1.520E+020    -2.580      8980.0/
PLOG/      1.0000     1.650E+019    -2.220     10340.0/
PLOG/     10.0000     8.953E+013    -0.600     10120.0/

CH2CHO+O2=HO2CH2CO												 3.640E+65	-21.870	 19020.000
PLOG/      0.0100     3.640E+065   -21.870     19020.0/
PLOG/      0.1000     3.640E+058   -19.000     19090.0/
PLOG/      1.0000     6.650E+048   -15.550     17460.0/
PLOG/     10.0000     4.800E+038   -12.140     14960.0/

O2CH2CHO=HO2CH2CO												 8.270E+30	-6.650	 24500.000
PLOG/      0.0100     8.270E+030    -6.650     24500.0/
PLOG/      0.1000     1.730E+026    -4.990     23760.0/
PLOG/      1.0000     9.030E+019    -2.920     22170.0/
PLOG/     10.0000     1.430E+016    -1.670     21210.0/

O2CH2CHO=CH2CO+HO2												 2.050E+40	-13.310	 52150.000
PLOG/      0.0100     2.050E+040   -13.310     52150.0/
PLOG/      0.1000     5.720E+045   -14.000     52200.0/
PLOG/      1.0000     4.160E+055   -15.760     55080.0/
PLOG/     10.0000     1.120E+061   -16.040     60010.0/

HO2CH2CO=CO+CH2O+OH												 2.360E+17	-2.950	 8100.000
PLOG/      0.0100     2.360E+017    -2.950      8100.0/
PLOG/      0.1000     2.380E+018    -2.950      8100.0/
PLOG/      1.0000     2.510E+019    -2.950      8110.0/
PLOG/     10.0000     4.160E+020    -3.020      8240.0/

HO2CH2CO=CH2CO+HO2												 1.120E+07	-3.760	 21680.000
PLOG/      0.0100     1.120E+007    -3.760     21680.0/
PLOG/      0.1000     1.100E+008    -3.760     21680.0/
PLOG/      1.0000     9.200E+008    -3.730     21630.0/
PLOG/     10.0000     2.090E+009    -3.550     21220.0/

!REF:laskin et al. ijck 32 589-614 2000

CH2+CO(+M)=CH2CO(+M)											 8.100E+11	 0.000	 0.000
LOW/                                              2.690E+033    -5.110    7095.0/
TROE/  5.907E-001  2.750E+002  1.226E+003  5.185E+003/
H2/ 2.00/ H2O/ 6.00/ AR/ 0.70/ CO/ 1.50/ CO2/ 2.00/ CH4/ 2.00/ C2H6/ 3.00/ HE/ 0.70/

!REF:J. Phys. Chem. A 2006, 110, 5772-5781
!REF:defined in the reverse from SJK, P dependence from CHEMDIS
!REF:important for acetone flame speeds

CH2CO+H=HCCO+H2													 1.401E+15	-0.171	 8783.200
CH2CO+H=CH3+CO													 7.704E+13	-0.171	 4183.200

!REF:Curran estimate

CH2CO+O=CH2+CO2													 1.750E+12	 0.000	 1350.000

!REF:

CH2CO+O=HCCO+OH													 1.000E+13	 0.000	 8000.000
CH2CO+OH=HCCO+H2O												 1.000E+13	 0.000	 2000.000

!REF:Brown et al. Chem. Phys. Lett. 1989, 161, 491.

CH2CO+OH=CH2OH+CO												 2.000E+12	 0.000	-1010.000

!REF:WKM calculation, chemically activated, appears pressure independant

CH2CO+CH3=C2H5+CO												 4.769E+04	 2.312	 9468.000
CH2(S)+CH2CO=C2H4+CO											 1.600E+14	 0.000	 0.000
HCCO+OH=H2+CO+CO												 1.000E+14	 0.000	 0.000
HCCO+O=H+CO+CO													 8.000E+13	 0.000	 0.000

!REF:GRI

HCCO+H=CH2(S)+CO												 1.000E+14	 0.000	 0.000

!REF:klippenstein 2002

HCCO+O2=OH+CO+CO												 1.910E+11	-0.020	 1020.000
HCCO+O2=CO2+CO+H												 4.780E+12	-0.142	 1150.000

!REF:Fulle, D.; Hippler, H.; Striebel, F.
!REF:J. Chem. Phys. 108: 6709-6716 1998

CH+CO+M=HCCO+M													 7.570E+22	-1.900	 0.000

!REF:REG 2.11

CH+CH2O=H+CH2CO													 9.460E+13	 0.000	-515.000
CH+HCCO=CO+C2H2													 5.000E+13	 0.000	 0.000

!REF:GRI 3.0

C2H3+H(+M)=C2H4(+M)												 6.080E+12	 0.270	 280.000
LOW/                                              1.400E+030    -3.860    3320.0/
TROE/  7.820E-001  2.075E+002  2.663E+003  6.095E+003/
H2/ 2.00/ H2O/ 6.00/ AR/ 0.70/ CO/ 1.50/ CO2/ 2.00/ CH4/ 2.00/ C2H6/ 3.00/ HE/ 0.70/

!REF:GRI

C2H4(+M)=H2+H2CC(+M)											 8.000E+12	 0.440	 88770.000
LOW/                                              7.000E+050    -9.310   99860.0/
TROE/  7.345E-001  1.800E+002  1.035E+003  5.417E+003/
H2/ 2.00/ H2O/ 6.00/ CH4/ 2.00/ CO/ 1.50/ CO2/ 2.00/ C2H6/ 3.00/ AR/ 0.70/

!REF:Knyazev,V.D. et al.,J. Phys. Chem. 100, 11346-1135 (1996)

C2H4+H=C2H3+H2													 5.070E+07	 1.930	 12950.000

!REF:baulch et al.
!REF:journal of physical and chemical reference data:
!REF:34, 3, 757-1397 2005
!REF:making branching ratio 55:45

C2H4+O=CH3+HCO													 7.453E+06	 1.880	 183.000
C2H4+O=CH2CHO+H													 6.098E+06	 1.880	 183.000

!REF:j. phys. chem 109 2005 7489-7499 (Peeters)
!REF: from stanford

C2H4+OH=C2H3+H2O												 2.230E+04	 2.745	 2215.500

!REF:SJK, j phys chem 110 2006 6960-6970

C2H4+OH=CH3+CH2O												 5.350E+00	 2.920	-1732.700
PLOG/      0.0100     5.350E+000     2.920     -1732.7/
PLOG/      0.0250     3.190E+001     2.710     -1172.3/
PLOG/      0.1000     5.550E+002     2.360      -180.8/
PLOG/      1.0000     1.780E+005     1.680      2060.5/
PLOG/     10.0000     2.370E+009     0.560      6006.7/
PLOG/    100.0000     2.760E+013    -0.500     11455.1/

C2H4+OH=CH3CHO+H												 2.370E-07	 5.300	-2050.600
PLOG/      0.0100     2.370E-007     5.300     -2050.6/
PLOG/      0.0250     8.730E-005     4.570      -618.0/
PLOG/      0.1000     4.030E-001     3.540      1881.7/
PLOG/      1.0000     2.380E-002     3.910      1722.7/
PLOG/     10.0000     8.250E+008     1.010     10507.3/
PLOG/    100.0000     6.800E+009     0.810     13867.3/

C2H4+OH=C2H3OH+H												 1.040E+04	 2.600	 4121.000
PLOG/      0.0100     1.040E+004     2.600      4121.0/
PLOG/      0.0250     1.070E+004     2.600      4129.0/
PLOG/      0.1000     1.520E+004     2.560      4238.3/
PLOG/      1.0000     3.190E+005     2.190      5255.6/
PLOG/     10.0000     1.940E+008     1.430      7828.8/
PLOG/    100.0000     8.550E+010     0.750     11490.8/

C2H4+OH=PC2H4OH													 1.740E+43	-10.461	 7698.700
PLOG/      0.0100     1.740E+043   -10.461      7698.7/
PLOG/      0.0250     3.250E+037    -8.629      5214.7/
PLOG/      0.1000     1.840E+035    -7.750      4908.9/
PLOG/      1.0000     2.560E+036    -7.752      6946.1/
PLOG/     10.0000     3.700E+033    -6.573      7605.9/
PLOG/    100.0000     1.120E+026    -4.101      5757.0/

!REF:ethenol chemistry from Curran/ yasunaga

C2H3OH+O2=CH2CHO+HO2											 5.310E+11	 0.210	 39830.000
C2H3OH+O=CH2CHO+OH												 1.875E+06	 1.900	-860.000
C2H3OH+OH=CH2CHO+H2O											 3.330E+09	 1.100	 540.500
C2H3OH+CH3O2=CH2CHO+CH3O2H										 3.400E+03	 2.500	 8922.000

!REF:Enol+h Rao |J. Phys. Chem. A 2011, 115, 1602-1608,
!REF:Except for sc2h4oh channel kept WKM calculation

C2H3OH+H=C2H2OH+H2												 2.470E+07	 2.030	 15200.000
C2H3OH+HO2=CH3CHO+HO2											 1.490E+05	 1.670	 6810.000

!REF:Ju-Xiang Shao Theor Chem Acc (2011) 128:341-348
!REF:changed products from ch3+hco

C2H3OH=CH3CHO													 7.420E+46	-10.560	 67420.000
PLOG/      0.1000     7.420E+046   -10.560     67420.0/
PLOG/      1.0000     4.420E+042    -9.090     67069.2/
PLOG/    100.0000     2.900E+027    -4.350     61612.9/

!REF:tsang and hampson, j. phys. chem. ref. data, 15:1087 (1986)
!C2H4+CH3=C2H3+CH4                               6.620E+000     3.700    9500.0
! SSM: Refited using NIST data (need to be further evaluated)

C2H4+O2=C2H3+HO2												 4.220E+13	 0.000	 57623.100

!REF:tsang and hampson, j. phys. chem. ref. data, 15:1087 (1986)

C2H4+CH3O=C2H3+CH3OH											 1.200E+11	 0.000	 6750.000

!REF:wkm 22/ 04/ 2010
!REF:from bill pitz's suggestion

C2H4+CH3O2=C2H3+CH3O2H											 8.590E+00	 3.754	 27132.000

!REF:wkm 22/ 04/ 2010
!REF:from bill pitz's suggestion

C2H4+C2H5O2=C2H3+C2H5O2H										 8.590E+00	 3.754	 27132.000

!REF:baulch et al., j. phys. chem. ref data, 21:411 (1992)

C2H4+CH3CO3=C2H3+CH3CO3H										 1.130E+13	 0.000	 30430.000

!REF:Pitz estimate

C2H4+CH3O2=C2H4O1-2+CH3O										 2.820E+12	 0.000	 17110.000
C2H4+C2H5O2=C2H4O1-2+C2H5O										 2.820E+12	 0.000	 17110.000

!REF:baulch and cobos reduced by a factor of 4

C2H4+HO2=C2H4O1-2+OH											 5.575E+11	 0.000	 17190.000

!REF:butler, fleming, goss, lin, acs symp. ser. 134 (1980).

CH+CH4=C2H4+H													 6.000E+13	 0.000	 0.000

!REF:Marinov estimate.

CH2(S)+CH3=C2H4+H												 2.000E+13	 0.000	 0.000

!REF:miller klippenstein pccp 2004, 6, 1192-1202

C2H2+H(+M)=C2H3(+M)												 1.710E+10	 1.266	 2709.000
LOW/                                              6.346E+031    -4.664    3780.0/
TROE/  7.880E-001 -1.020E+004  1.000E-030/
H2/ 2.00/ H2O/ 6.00/ AR/ 0.70/ CO/ 1.50/ CO2/ 2.00/ CH4/ 2.00/ C2H6/ 3.00/ HE/ 0.70/

!REF:N.M Marinov et al., Combust. Flame 114 (1998) 192-213
!REF:Adopting Klippenstein's products for one of the channels,
!REF:to combat over-production of c2h2 in ethylene JSR

C2H3+O2=CH2O+HCO												 1.700E+29	-5.312	 6503.100
C2H3+O2=CH2CHO+O												 7.000E+14	-0.611	 5262.400
C2H3+O2=H+CO+CH2O												 5.190E+15	-1.260	 3312.600

!REF:

CH3+C2H3=CH4+C2H2												 3.920E+11	 0.000	 0.000

!REF:86TSA/ HAM

C2H3+H=C2H2+H2													 9.000E+13	 0.000	 0.000

!REF:USC estimate

C2H3+H=H2CC+H2													 6.000E+13	 0.000	 0.000

!REF:tsang and hampson, j. phys. chem. ref. data, 15:1087 (1986)

C2H3+OH=C2H2+H2O												 3.011E+13	 0.000	 0.000
C2H3+C2H3=C2H2+C2H4												 9.600E+11	 0.000	 0.000

!REF: GRI 3.0

C2H+H(+M)=C2H2(+M)												 1.000E+17	 0.000	 0.000
LOW/                                              3.750E+033    -4.800    1900.0/
TROE/  6.460E-001  1.320E+002  1.315E+003  5.566E+003/
H2/ 2.00/ H2O/ 6.00/ AR/ 0.70/ CO/ 1.50/ CO2/ 2.00/ CH4/ 2.00/ C2H6/ 3.00/ HE/ 0.70/

!REF:GRI

C2H+O=CH+CO														 5.000E+13	 0.000	 0.000
C2H+OH=H+HCCO													 2.000E+13	 0.000	 0.000
C2H+O2=HCO+CO													 5.000E+13	 0.000	 1500.000
C2H+H2=H+C2H2													 4.900E+05	 2.500	 560.000

!REF:99 Las/ Wan

C2H2(+M)=H2CC(+M)												 8.000E+14	-0.520	 50750.000
LOW/                                              2.450E+015    -0.640   49700.0/
H2/ 2.00/ H2O/ 6.00/ CH4/ 2.00/ CO/ 1.50/ CO2/ 2.00/ C2H6/ 3.00/ C2H2/ 2.50/ C2H4/ 2.50/

!REF:Nguyen et al. j.phys.chem a 2006, 110, 6696-6706

C2H2+O=CH2+CO													 7.395E+08	 1.280	 2472.000
C2H2+O=HCCO+H													 2.958E+09	 1.280	 2472.000

!REF:SJK j. phys. chem a 2005, 109, 6045-6055

C2H2+OH=C2H+H2O													 2.632E+06	 2.140	 17060.000
C2H2+OH=HCCOH+H													 2.800E+05	 2.280	 12420.000
PLOG/      0.0100     2.800E+005     2.280     12420.0/
PLOG/      0.0250     7.467E+005     2.160     12550.0/
PLOG/      0.1000     1.776E+006     2.040     12670.0/
PLOG/      1.0000     2.415E+006     2.000     12710.0/
PLOG/     10.0000     3.210E+006     1.970     12810.0/
PLOG/    100.0000     7.347E+006     1.890     13600.0/

C2H2+OH=CH2CO+H													 1.578E+03	 2.560	-844.500
PLOG/      0.0100     1.578E+003     2.560      -844.5/
PLOG/      0.0250     1.518E+004     2.280      -292.1/
PLOG/      0.1000     3.017E+005     1.920       598.1/
PLOG/      1.0000     7.528E+006     1.550      2106.0/
PLOG/     10.0000     5.101E+006     1.650      3400.0/
PLOG/    100.0000     1.457E+004     2.450      4477.0/

C2H2+OH=CH3+CO													 4.757E+05	 1.680	-329.800
PLOG/      0.0100     4.757E+005     1.680      -329.8/
PLOG/      0.0250     4.372E+006     1.400       226.5/
PLOG/      0.1000     7.648E+007     1.050      1115.0/
PLOG/      1.0000     1.277E+009     0.730      2579.0/
PLOG/     10.0000     4.312E+008     0.920      3736.0/
PLOG/    100.0000     8.250E+005     1.770      4697.0/

C2H2+OH=C2H2OH													 3.913E+32	-7.126	 5824.000
PLOG/      0.0100     3.913E+032    -7.126      5824.0/
PLOG/      0.0250     1.067E+032    -6.847      5508.0/
PLOG/      0.1000     1.646E+032    -6.717      5822.0/
PLOG/      1.0000     1.387E+031    -6.087      6348.0/
PLOG/     10.0000     2.892E+029    -5.288      7055.0/
PLOG/    100.0000     1.367E+025    -3.754      6543.0/

!REF:GRI 3.0 and USC II

C2H2+HCO=C2H3+CO												 1.000E+07	 2.000	 6000.000
C2H2+CH2=C3H3+H													 1.200E+13	 0.000	 6620.000
C2H2+CH2(S)=C3H3+H												 2.000E+13	 0.000	 0.000
C2H2+HCCO=C3H3+CO												 1.000E+11	 0.000	 3000.000
H2CC+H=C2H2+H													 1.000E+14	 0.000	 0.000
H2CC+OH=CH2CO+H													 2.000E+13	 0.000	 0.000
H2CC+O2=HCO+HCO													 1.000E+13	 0.000	 0.000

!REF:GRI 2.11

H+HCCOH=H+CH2CO													 1.000E+13	 0.000	 0.000

!REF:sivaramakrishnan J. Phys. Chem. A, Vol. 114, No. 35, 2010

C2H5OH=C2H4+H2O													 3.410E+59	-14.200	 83672.600
PLOG/      0.0010     3.410E+059   -14.200     83672.6/
PLOG/      0.0100     2.620E+057   -13.300     85262.2/
PLOG/      0.1000     1.650E+052   -11.500     84745.6/
PLOG/      1.0000     5.230E+043    -8.900     81506.7/
PLOG/     10.0000     4.590E+032    -5.600     76062.4/
PLOG/    100.0000     3.840E+020    -2.060     69465.5/

C2H5OH=CH3+CH2OH												 1.200E+54	-12.900	 100005.700
PLOG/      0.0010     1.200E+054   -12.900    100005.7/
PLOG/      0.0100     5.180E+059   -14.000     99906.4/
PLOG/      0.1000     1.620E+066   -15.300    105390.5/
PLOG/      1.0000     5.550E+064   -14.500    106183.0/
PLOG/     10.0000     1.550E+058   -12.300    105768.0/
PLOG/    100.0000     1.780E+047    -8.960    101058.8/

C2H5OH=C2H5+OH													 8.100E+46	-11.300	 111053.400
PLOG/      0.0010     8.100E+046   -11.300    111053.4/
PLOG/      0.0100     1.860E+056   -13.500    107238.4/
PLOG/      0.1000     4.650E+063   -15.000    109622.8/
PLOG/      1.0000     4.460E+065   -14.900    112345.0/
PLOG/     10.0000     2.790E+061   -13.400    113080.2/
PLOG/    100.0000     6.170E+051   -10.300    109940.7/

C2H5OH+O2=PC2H4OH+HO2											 2.000E+13	 0.000	 52800.000
C2H5OH+O2=SC2H4OH+HO2											 1.500E+13	 0.000	 50150.000

!REF:sivaramakrishnan J. Phys. Chem. A, Vol. 114, No. 35, 2010

C2H5OH+H=C2H5O+H2												 9.450E+02	 3.140	 8701.100
C2H5OH+OH=SC2H4OH+H2O											 7.170E+04	 2.540	-1534.000
C2H5OH+OH=PC2H4OH+H2O											 5.700E+00	 3.380	-2394.300
C2H5OH+OH=C2H5O+H2O												 5.810E-03	 4.280	-3560.000

!REF:Estimated from CW Zhou butanol+oh

C2H5OH+HO2=SC2H4OH+H2O2											 3.500E-05	 5.260	 7475.100
C2H5OH+HO2=PC2H4OH+H2O2											 3.986E-02	 4.300	 15333.000
C2H5OH+HO2=C2H5O+H2O2											 6.470E-07	 5.300	 10533.100

!REF:Anaolgy with c2h5oh+ho2

C2H5OH+CH3O2=PC2H4OH+CH3O2H										 1.230E+04	 2.550	 15750.000
C2H5OH+CH3O2=SC2H4OH+CH3O2H										 8.200E+03	 2.550	 10750.000
C2H5OH+CH3O2=C2H5O+CH3O2H										 2.500E+12	 0.000	 24000.000

!REF:wu et al., J. Phys. Chem. A 2007, 111, 6693-6703

C2H5OH+O=PC2H4OH+OH												 9.690E+02	 3.230	 4658.000
C2H5OH+O=SC2H4OH+OH												 1.450E+05	 2.470	 876.000
C2H5OH+O=C2H5O+OH												 1.460E-03	 4.730	 1727.000

!REF:Xu, Z.F. et al., J. Chem. Phys. 120,6593-6599, 2004

C2H5OH+CH3=C2H5O+CH4											 2.035E+00	 3.570	 7721.000

!REF:1/ 2 of c4h10+c2h5

SC2H4OH=CH3CHO+H												 5.690E+52	-13.380	 45049.000
PLOG/      0.0010     5.690E+052   -13.380     45049.0/
PLOG/      0.0100     3.290E+056   -14.120     48129.0/
PLOG/      0.1000     8.580E+057   -14.160     50743.0/
PLOG/      1.0000     5.360E+055   -13.150     51886.0/
PLOG/     10.0000     1.660E+048   -10.640     50297.0/
PLOG/     20.0000     8.260E+044    -9.590     49218.0/
PLOG/     50.0000     1.010E+040    -8.060     47439.0/
PLOG/    100.0000     1.100E+036    -6.840     45899.0/

SC2H4OH=C2H5O													 5.480E+45	-11.630	 44328.000
PLOG/      0.0010     5.480E+045   -11.630     44328.0/
PLOG/      0.0100     2.540E+049   -12.370     46445.0/
PLOG/      0.1000     1.650E+054   -13.400     50330.0/
PLOG/      1.0000     1.810E+055   -13.310     53132.0/
PLOG/     10.0000     4.580E+049   -11.320     52714.0/
PLOG/     20.0000     4.110E+046   -10.330     51834.0/
PLOG/     50.0000     6.680E+041    -8.830     50202.0/
PLOG/    100.0000     6.540E+037    -7.580     48697.0/

SC2H4OH=PC2H4OH													 2.650E+36	-8.860	 51019.000
PLOG/      0.0010     2.650E+036    -8.860     51019.0/
PLOG/      0.0100     3.560E+037    -8.890     51114.0/
PLOG/      0.1000     4.140E+039    -9.190     51912.0/
PLOG/      1.0000     5.820E+044   -10.340     55296.0/
PLOG/     10.0000     4.260E+048   -11.060     59458.0/
PLOG/     20.0000     8.840E+047   -10.740     59901.0/
PLOG/     50.0000     2.230E+045    -9.840     59604.0/
PLOG/    100.0000     1.700E+042    -8.830     58737.0/

!REF:based on c3h6oh+o2 reaction

O2C2H4OH=PC2H4OH+O2												 3.900E+16	-1.000	 30000.000

!REF:

O2C2H4OH=OH+CH2O+CH2O											 3.125E+09	 0.000	 18900.000

!REF:da silva J. Phys. Chem. A 2009, 113, 8923-8933

SC2H4OH+O2=CH3CHO+HO2											 5.260E+17	-1.638	 869.000
PLOG/      0.0100     5.260E+017    -1.637       838.0/
PLOG/      0.1000     5.260E+017    -1.637       838.0/
PLOG/      1.0000     5.280E+017    -1.638       839.0/
PLOG/     10.0000     1.540E+018    -1.771      1120.0/
PLOG/    100.0000     3.780E+020    -2.429      3090.0/

SC2H4OH+O2=C2H3OH+HO2											 5.512E+03	 2.495	-414.000
PLOG/      0.0100     5.120E+002     2.496      -414.0/
PLOG/      0.1000     5.330E+002     2.490      -402.0/
PLOG/      1.0000     7.620E+002     2.446      -296.0/
PLOG/     10.0000     8.920E+003     2.146       470.0/
PLOG/    100.0000     4.380E+005     1.699      2330.0/

!REF: Saxena et al. proceedings. 32 123-130 (2009)

CH3COCH3=CH3CO+CH3												 2.050E+58	-12.796	 100030.100
PLOG/      0.0100     2.050E+058   -12.796    100030.1/
PLOG/      0.1000     3.300E+051   -10.574     98221.2/
PLOG/      1.0000     1.310E+042    -7.657     94660.6/
PLOG/     10.0000     2.160E+033    -4.989     90916.5/
PLOG/    100.0000     9.400E+028    -3.669     89022.8/

!REF:estimate

CH3COCH3+OH=CH3COCH2+H2O										 1.250E+05	 2.483	 445.000

!REF:Curran estimate

CH3COCH3+H=CH3COCH2+H2											 9.800E+05	 2.430	 5160.000

!REF:fit to data on NIST Standard Reference Database 17 -2Q98

CH3COCH3+O=CH3COCH2+OH											 5.130E+11	 0.211	 4890.000

!REF:

CH3COCH3+CH3=CH3COCH2+CH4										 3.960E+11	 0.000	 9784.000

!REF:estimate

CH3COCH3+CH3O=CH3COCH2+CH3OH									 4.340E+11	 0.000	 6460.000

!REF:A-factor by analogy with c2h6+o2 and Ea from DHrxn

CH3COCH3+O2=CH3COCH2+HO2										 6.030E+13	 0.000	 48500.000

!REF:analogy to ethane

CH3COCH3+HO2=CH3COCH2+H2O2										 1.700E+13	 0.000	 20460.000
CH3COCH3+CH3O2=CH3COCH2+CH3O2H									 1.700E+13	 0.000	 20460.000

!REF:WJP: based on ch3+c2h4 addition, Curran IJCK 2006

CH3COCH2+O2=CH3COCH2O2											 1.200E+11	 0.000	-1100.000

!REF:westbrook estimate

CH3COCH3+CH3COCH2O2=CH3COCH2+C3KET21							 1.000E+11	 0.000	 5000.000
CH2O+CH3COCH2O2=HCO+C3KET21										 1.288E+11	 0.000	 9000.000
HO2+CH3COCH2O2=C3KET21+O2										 1.000E+12	 0.000	 0.000

!REF:estimate

C2H3+HCO=C2H3CHO												 1.810E+13	 0.000	 0.000

!REF:based on ch3cho+h

C2H3CHO+H=C2H3CO+H2												 1.340E+13	 0.000	 3300.000
C2H3CHO+O=C2H3CO+OH												 5.940E+12	 0.000	 1868.000

!REF:Taylor et al. 1996

C2H3CHO+OH=C2H3CO+H2O											 9.240E+06	 1.500	-962.000
C2H3CHO+O2=C2H3CO+HO2											 1.005E+13	 0.000	 40700.000

!REF:Based on ch3cho+ho2

C2H3CHO+HO2=C2H3CO+H2O2											 3.010E+12	 0.000	 11920.000
C2H3CHO+C2H3=C2H3CO+C2H4										 1.740E+12	 0.000	 8440.000

!REF:analogy with ch3cho+ch3o

C2H3CHO+CH3O=C2H3CO+CH3OH										 1.000E+12	 0.000	 3300.000

!REF:based on ch3cho+ho2

C2H3CHO+CH3O2=C2H3CO+CH3O2H										 3.010E+12	 0.000	 11920.000

!REF:tsang and hampson, j. phys. chem. ref. data, 15:1087 (1986)

C2H5+HCO=C2H5CHO												 1.810E+13	 0.000	 0.000

!REF:analogy with ch3cho+h

C2H5CHO+H=C2H5CO+H2												 4.000E+13	 0.000	 4200.000

!REF:analogy with ch3cho+o

C2H5CHO+O=C2H5CO+OH												 5.000E+12	 0.000	 1790.000

!REF:Estimate

C2H5CHO+OH=C2H5CO+H2O											 2.690E+10	 0.760	-340.000

!REF:fit to data on NIST Standard Reference Database 17 -2Q98

C2H5CHO+CH3=C2H5CO+CH4											 2.608E+06	 1.780	 5911.000

!REF:analogy with ch3cho+ho2

C2H5CHO+HO2=C2H5CO+H2O2											 2.800E+12	 0.000	 13600.000

!REF:!analogy with ch3cho+ch3o

C2H5CHO+CH3O=C2H5CO+CH3OH										 1.000E+12	 0.000	 3300.000

!REF:analogy with ch3cho+ho2

C2H5CHO+CH3O2=C2H5CO+CH3O2H										 3.010E+12	 0.000	 11920.000

!REF:acetaldehyde analog

C2H5CHO+C2H5=C2H5CO+C2H6										 1.000E+12	 0.000	 8000.000
C2H5CHO+C2H5O=C2H5CO+C2H5OH										 6.026E+11	 0.000	 3300.000

!REF:Based on ch3cho+ho2

C2H5CHO+C2H5O2=C2H5CO+C2H5O2H									 3.010E+12	 0.000	 11920.000

!REF:Estimate

C2H5CHO+O2=C2H5CO+HO2											 1.005E+13	 0.000	 40700.000

!REF:Based on ch3cho+ho2

C2H5CHO+CH3CO3=C2H5CO+CH3CO3H									 3.010E+12	 0.000	 11920.000

!REF:!Analogy with acetaldehyde

C2H5CHO+C2H3=C2H5CO+C2H4										 1.700E+12	 0.000	 8440.000

!REF:tsang and hampson, j. phys. chem. ref. data, 15:1087 (1986)

CH3OCH3(+M)=CH3+CH3O(+M)										 4.380E+21	-1.570	 83890.000
LOW/                                              7.520E+015     0.000   42790.0/
TROE/  4.540E-001  1.000E-030  2.510E+003/

!REF:Arif M, et al., J. PHYS. CHEM. A, 101, 13, 2436-2441 (1997).

CH3OCH3+OH=CH3OCH2+H2O											 6.324E+06	 2.000	-651.700

!REF:curran, fit to NIST database

CH3OCH3+H=CH3OCH2+H2											 7.721E+06	 2.090	 3384.000

!REF:Curran 08 NIST fit

CH3OCH3+O=CH3OCH2+OH											 7.750E+08	 1.360	 2250.000

!REF:Based on J. Aguilera-Iparraguirre et al
!REF:J Phys Chem A (2008) 112(30): 7047-7054.
!REF:The A-factor for abstraction by ho2 and ch3o2 was multiplied by 0.5

CH3OCH3+HO2=CH3OCH2+H2O2										 8.670E+02	 3.010	 12090.000
CH3OCH3+CH3O2=CH3OCH2+CH3O2H									 3.120E+02	 3.120	 13190.000

!REF:

CH3OCH3+CH3=CH3OCH2+CH4											 1.445E-06	 5.730	 5700.000
CH3OCH3+O2=CH3OCH2+HO2											 4.100E+13	 0.000	 44910.000

!REF:Estimate

CH3OCH3+CH3O=CH3OCH2+CH3OH										 6.020E+11	 0.000	 4074.000

!REF:

CH3OCH3+CH3OCH2O2=CH3OCH2+CH3OCH2O2H							 5.000E+12	 0.000	 17690.000
CH3OCH3+O2CHO=CH3OCH2+HO2CHO									 4.425E+04	 2.600	 13910.000
CH3OCH3+OCHO=CH3OCH2+HOCHO										 1.000E+13	 0.000	 17690.000
CH3OCH2=CH2O+CH3												 1.600E+13	 0.000	 25500.000

!REF:Estimate

CH3OCH2+CH3O=CH3OCH3+CH2O										 2.410E+13	 0.000	 0.000
CH3OCH2+CH2O=CH3OCH3+HCO										 5.490E+03	 2.800	 5862.000
CH3OCH2+CH3CHO=CH3OCH3+CH3CO									 1.260E+12	 0.000	 8499.000
CH3OCH2+O2=CH3OCH2O2											 2.000E+12	 0.000	 0.000

!REF:!ref:tsang and hampson, j. phys. chem. ref. data, 15:1087 (1986)
!REF:!1/ 2 ch3o2+ch2o=ch3o2h+hco

CH3OCH2O2+CH2O=CH3OCH2O2H+HCO									 1.000E+12	 0.000	 11660.000

!REF:Estimate

CH3OCH2O2+CH3CHO=CH3OCH2O2H+CH3CO								 2.800E+12	 0.000	 13600.000
CH3OCH2O2+CH3OCH2O2=O2+CH3OCH2O+CH3OCH2O						 1.547E+23	-4.500	 0.000
CH3OCH2O+OH=CH3OCH2O2H											 2.000E+13	 0.000	 0.000
CH3O+CH2O=CH3OCH2O												 1.000E+11	 0.000	 7960.000
CH3OCH2O+O2=CH3OCHO+HO2											 5.000E+10	 0.000	 500.000

!REF:

CH3OCHO+H=CH3OCH2O												 1.000E+13	 0.000	 7838.000

!REF:Estimate Ea equals deltaH+RS+Eabs

CH3OCH2O2=CH2OCH2O2H											 6.000E+10	 0.000	 21580.000

!REF: Estimate Ea=deltaU+Eaddn.

CH2OCH2O2H=OH+CH2O+CH2O											 1.500E+13	 0.000	 20760.000

!REF:Estimate

CH2OCH2O2H+O2=O2CH2OCH2O2H										 7.000E+11	 0.000	 0.000
O2CH2OCH2O2H=HO2CH2OCHO+OH										 4.000E+10	 0.000	 18580.000
HO2CH2OCHO=OCH2OCHO+OH											 2.000E+16	 0.000	 40500.000

!REF:wkm recommendation 8/ 9/ 2010
!REF:Estimate

CH2O+OCHO=OCH2OCHO												 1.250E+11	 0.000	 11900.000
OCH2OCHO=HOCH2OCO												 1.000E+11	 0.000	 14000.000
HOCH2O+CO=HOCH2OCO												 1.500E+11	 0.000	 4800.000
CH2OH+CO2=HOCH2OCO												 1.500E+11	 0.000	 35720.000

!REF:Fisher, E.M. et al., Proc. Comb. Inst., Vol. 28, 2000.

CH2OCHO+H=CH3OCHO												 1.000E+14	 0.000	 0.000
CH3OCO+H=CH3OCHO												 1.000E+14	 0.000	 0.000

!REF:Estimate

CH3OCHO(+M)=CH3OH+CO(+M)										 1.000E+14	 0.000	 62500.000
LOW/                                              6.143E+060   -12.070   75400.0/
TROE/  7.800E-001  8.280E+009  4.389E+002  6.700E+008/

!REF:Fisher, E.M. et al., Proc. Comb. Inst., Vol. 28, 2000.

CH3O+HCO=CH3OCHO												 3.000E+13	 0.000	 0.000

!REF:Estimate

CH3OCHO+O2=CH3OCO+HO2											 1.000E+13	 0.000	 49700.000
CH3OCHO+O2=CH2OCHO+HO2											 2.050E+13	 0.000	 52000.000

!REF:Anology to propane

CH3OCHO+OH=CH3OCO+H2O											 1.580E+07	 1.800	 934.000
CH3OCHO+OH=CH2OCHO+H2O											 5.270E+09	 0.970	 1586.000

!REF:Curran estimate Tsang '88 primary H

CH3OCHO+HO2=CH3OCO+H2O2											 4.820E+03	 2.600	 13910.000

!REF:Curran estimate Tsang '88 secondary H

CH3OCHO+HO2=CH2OCHO+H2O2										 2.380E+04	 2.550	 16490.000

!REF:Tsang, W. J. Phys. Chem. Ref. Data 17, 887 (1988)

CH3OCHO+O=CH3OCO+OH												 2.755E+05	 2.450	 2830.000

!REF: fit to Cohen/ Westberg '86

CH3OCHO+O=CH2OCHO+OH											 9.800E+05	 2.430	 4750.000

!REF:1/ 2 Tsang's c3h8+h
!REF:Tsang, W. J. Phys. Chem. Ref. Data 17, 887 (1988)

CH3OCHO+H=CH3OCO+H2												 6.500E+05	 2.400	 4471.000
CH3OCHO+CH3O=CH3OCO+CH3OH										 5.480E+11	 0.000	 5000.000
CH3OCHO+CH3O2=CH3OCO+CH3O2H										 4.820E+03	 2.600	 13910.000
CH3OCHO+CH3O2=CH2OCHO+CH3O2H									 2.380E+04	 2.550	 16490.000

!REF:c3h8+hco
!REF:Tsang, W. J. Phys. Chem. Ref. Data 17, 887 (1988)

CH3OCHO+HCO=CH3OCO+CH2O											 5.400E+06	 1.900	 17010.000
CH3OCO=CH2OCHO													 1.629E+12	-0.180	 40670.000

!REF:Pierre Glaude's rates

C3H8(+M)=CH3+C2H5(+M)											 1.290E+37	-5.840	 97380.000
LOW/                                              5.640E+074   -15.740   98714.0/
TROE/  3.100E-001  5.000E+001  3.000E+003  9.000E+003/
H2/ 2.00/ H2O/ 6.00/ AR/ 0.70/ CO/ 1.50/ CO2/ 2.00/ CH4/ 2.00/ C2H6/ 3.00/ HE/ 0.70/

!REF:Estimate

NC3H7+H=C3H8													 1.000E+14	 0.000	 0.000

!REF:Estimate

IC3H7+H=C3H8													 1.000E+14	 0.000	 0.000

!REF:

C3H8+O2=IC3H7+HO2												 2.000E+13	 0.000	 49640.000
C3H8+O2=NC3H7+HO2												 6.000E+13	 0.000	 52290.000
C3H8+O=IC3H7+OH													 5.490E+05	 2.500	 3140.000
C3H8+O=NC3H7+OH													 3.710E+06	 2.400	 5505.000
C3H8+OH=NC3H7+H2O												 1.054E+10	 0.970	 1586.000
C3H8+OH=IC3H7+H2O												 4.670E+07	 1.610	-35.000

!REF:J. Aguilera-Iparraguirre et al. J Phys Chem A (2008) 112(30): 7047-7054.

C3H8+HO2=IC3H7+H2O2												 6.320E+01	 3.370	 13720.000
C3H8+HO2=NC3H7+H2O2												 4.080E+01	 3.590	 17160.000

!REF:fit to Nist database

CH3O2+C3H8=CH3O2H+NC3H7											 1.386E+00	 3.970	 18280.000
CH3O2+C3H8=CH3O2H+IC3H7											 1.019E+01	 3.580	 14810.000
C2H5O2+C3H8=C2H5O2H+NC3H7										 1.386E+00	 3.970	 18280.000
C2H5O2+C3H8=C2H5O2H+IC3H7										 1.019E+01	 3.580	 14810.000

!REF:analogy to c2h6+ho2

NC3H7O2+C3H8=NC3H7O2H+NC3H7										 1.700E+13	 0.000	 20460.000

!REF:walker, r. w., reaction kinetics,
!REF:vol. 1, s. p. r. chemical society, 1975

NC3H7O2+C3H8=NC3H7O2H+IC3H7										 2.000E+12	 0.000	 17000.000

!REF:analogy to c2h6+ho2

IC3H7O2+C3H8=IC3H7O2H+NC3H7										 1.700E+13	 0.000	 20460.000

!REF:walker, r. w., reaction kinetics,
!REF:vol. 1, s. p. r. chemical society, 1975

IC3H7O2+C3H8=IC3H7O2H+IC3H7										 2.000E+12	 0.000	 17000.000
C3H8+CH3CO3=IC3H7+CH3CO3H										 2.000E+12	 0.000	 17000.000

!REF:analogy to c2h6+ho2

C3H8+CH3CO3=NC3H7+CH3CO3H										 1.700E+13	 0.000	 20460.000
C3H8+O2CHO=NC3H7+HO2CHO											 5.520E+04	 2.550	 16480.000
C3H8+O2CHO=IC3H7+HO2CHO											 1.475E+04	 2.600	 13910.000

!REF:Curran Inc. Int J Chem Kinet 38: 250�275, 2006

IC3H7+H=C2H5+CH3												 2.000E+13	 0.000	 0.000
IC3H7+O2=C3H6+HO2												 4.500E-19	 0.000	 5020.000

!REF:Tsang, W. J. Phys. Chem. Ref. Data 17, 887 (1988)

IC3H7+OH=C3H6+H2O												 2.410E+13	 0.000	 0.000
IC3H7+O=CH3COCH3+H												 4.818E+13	 0.000	 0.000
IC3H7+O=CH3CHO+CH3												 4.818E+13	 0.000	 0.000

!REF:ref:Curran Inc. Int J Chem Kinet 38: 250�275, 2006

NC3H7+O2=C3H6+HO2												 3.000E-19	 0.000	 3000.000

!REF:analogy with acetaldehyde

C2H5CHO+NC3H7=C2H5CO+C3H8										 1.700E+12	 0.000	 8440.000
C2H5CHO+IC3H7=C2H5CO+C3H8										 1.700E+12	 0.000	 8440.000
C2H5CHO+C3H5-A=C2H5CO+C3H6										 1.700E+12	 0.000	 8440.000

!REF:laskin et al. ijck 32 589-614 2000

C2H3+CH3(+M)=C3H6(+M)											 2.500E+13	 0.000	 0.000
LOW/                                              4.270E+058   -11.940    9769.8/
TROE/  1.750E-001  1.341E+003  6.000E+004  1.014E+004/

C3H5-A+H(+M)=C3H6(+M)											 2.000E+14	 0.000	 0.000
LOW/                                              1.330E+060   -12.000    5967.8/
TROE/  2.000E-002  1.097E+003  1.097E+003  6.860E+003/
H2/ 2.00/ H2O/ 6.00/ CH4/ 2.00/ CO/ 1.50/ CO2/ 2.00/ C2H6/ 3.00/ AR/ 0.70/

C3H6=C3H5-S+H													 7.710E+69	-16.090	 140000.000
C3H6=C3H5-T+H													 5.620E+71	-16.580	 139300.000

!REF:!From Koert et al. energy & fuels Vol 6: 485-493 1992

C3H6+O=C2H5+HCO													 1.580E+07	 1.760	-1216.000
C3H6+O=CH2CO+CH3+H												 2.500E+07	 1.760	 76.000
C3H6+O=CH3CHCO+H+H												 2.500E+07	 1.760	 76.000
C3H6+O=C3H5-A+OH												 5.240E+11	 0.700	 5884.000
C3H6+O=C3H5-S+OH												 1.200E+11	 0.700	 8959.000
C3H6+O=C3H5-T+OH												 6.030E+10	 0.700	 7632.000

!REF:Updated based on Hanson's total rate

C3H6+OH=C3H5-A+H2O												 1.970E+06	 2.200	 540.000
C3H6+OH=C3H5-S+H2O												 2.110E+06	 2.000	 2778.000
C3H6+OH=C3H5-T+H2O												 1.110E+06	 2.000	 1451.000

!REF:Scott and Walker C&F 129(4) 365--377 2002

C3H6+HO2=C3H5-A+H2O2											 2.700E+04	 2.500	 12340.000
C3H6+HO2=C3H5-S+H2O2											 1.800E+04	 2.500	 27620.000
C3H6+HO2=C3H5-T+H2O2											 9.000E+03	 2.500	 23590.000

!REF:laskin et al ijck 32 589-614 2000

C3H6+H=C3H5-S+H2												 8.040E+05	 2.500	 12280.000
C3H6+H=C3H5-T+H2												 4.050E+05	 2.500	 9794.000

!REF:laskin et al ijck 32 589-614 2000
!REF:original:Tsang, W. J.Phys.Chem.Ref.Data 1991, 20, 221.

C3H6+H=C2H4+CH3													 8.800E+16	-1.050	 6461.000
PLOG/      0.1000     8.800E+016    -1.050      6461.0/
PLOG/      1.0000     8.000E+021    -2.390     11180.0/
PLOG/     10.0000     3.300E+024    -3.040     15610.0/

!REF:

C3H6+O2=C3H5-A+HO2												 4.000E+12	 0.000	 39900.000
C3H6+O2=C3H5-S+HO2												 2.000E+12	 0.000	 62900.000
C3H6+O2=C3H5-T+HO2												 1.400E+12	 0.000	 60700.000

!REF:Tsang, W. J. Phys. Chem. Ref. Data 17, 887 (1988)

C3H6+CH3CO3=C3H5-A+CH3CO3H										 3.240E+11	 0.000	 14900.000
C3H6+CH3O2=C3H5-A+CH3O2H										 3.240E+11	 0.000	 14900.000

!REF:

C3H6+HO2=C3H6O1-2+OH											 1.290E+12	 0.000	 14900.000

!REF:Analogy to c3h6+ho2

C3H6+C2H5O2=C3H5-A+C2H5O2H										 3.240E+11	 0.000	 14900.000
C3H6+NC3H7O2=C3H5-A+NC3H7O2H									 3.240E+11	 0.000	 14900.000
C3H6+IC3H7O2=C3H5-A+IC3H7O2H									 3.240E+11	 0.000	 14900.000
C3H6+OH=C3H6OH													 9.930E+11	 0.000	-960.000

!REF:wilk, cernansky, pitz, and westbrook, C&F 1988.

C3H6OH+O2=HOC3H6O2												 1.200E+11	 0.000	-1100.000

!REF:

HOC3H6O2=CH3CHO+CH2O+OH											 1.250E+10	 0.000	 18900.000

!REF:Davis and Law J. Phys. Chem. A 1999, 103, 5889-589

C2H2+CH3=C3H5-A													 8.200E+53	-13.320	 33200.000
PLOG/      0.1000     8.200E+053   -13.320     33200.0/
PLOG/      1.0000     2.680E+053   -12.820     35730.0/
PLOG/      2.0000     3.640E+052   -12.460     36127.0/
PLOG/      5.0000     1.040E+051   -11.890     36476.0/
PLOG/     10.0000     4.400E+049   -11.400     36700.0/
PLOG/    100.0000     3.800E+044    -9.630     37600.0/

!REF:Davis and Law J. Phys. Chem. A 1999, 103, 5889-589

C3H5-A+HO2=C3H5O+OH												 7.000E+12	 0.000	-1000.000
C3H5-A+CH3O2=C3H5O+CH3O											 7.000E+12	 0.000	-1000.000

!REF:Klippenstein & Harding 2007

C3H5-A+H=C3H4-A+H2												 1.232E+03	 3.035	 2582.000

!REF:Tsang, W. J.Phys.Chem.Ref.Data 1991, 20, 221.

C3H5-A+O=C2H3CHO+H												 6.000E+13	 0.000	 0.000

!REF:Tsang, W. J.Phys.Chem.Ref.Data 1991, 20, 221.

C3H5-A+OH=C2H3CHO+H+H											 5.300E+37	-6.710	 29306.000
PLOG/      0.1000     5.300E+037    -6.710     29306.0/
PLOG/      1.0000     4.200E+032    -5.160     30126.0/
PLOG/     10.0000     1.600E+020    -1.560     26330.0/

!REF:Tsang, W. J.Phys.Chem.Ref.Data 1991, 20, 221.

C3H5-A+OH=C3H4-A+H2O											 6.000E+12	 0.000	 0.000

!REF:laskin et al. ijck 32 589-614 2000

C3H5-A+CH3=C3H4-A+CH4											 3.000E+12	-0.320	-131.000

!REF:Dagaut, P. et al., CST 71, 111(1990).

C3H5-A+C2H5=C2H6+C3H4-A											 4.000E+11	 0.000	 0.000
C3H5-A+C2H5=C2H4+C3H6											 4.000E+11	 0.000	 0.000
C3H5-A+C2H3=C2H4+C3H4-A											 1.000E+12	 0.000	 0.000

!REF:!wang, J. Phys. Chem. Ref. Data 20, 221-273, (1991)

C3H5-A+C3H5-A=C3H4-A+C3H6										 8.430E+10	 0.000	-262.000

!REF:laskin et al. ijck 32 589-614 2000

C3H5-A+O2=C3H4-A+HO2											 4.990E+15	-1.400	 22428.000
PLOG/      1.0000     4.990E+015    -1.400     22428.0/
PLOG/     10.0000     2.180E+021    -2.850     30755.0/

C3H5-A+O2=CH3CO+CH2O											 1.190E+15	-1.010	 20128.000
PLOG/      1.0000     1.190E+015    -1.010     20128.0/
PLOG/     10.0000     7.140E+015    -1.210     21046.0/

C3H5-A+O2=C2H3CHO+OH											 1.820E+13	-0.410	 22859.000
PLOG/      1.0000     1.820E+013    -0.410     22859.0/
PLOG/     10.0000     2.470E+013    -0.450     23017.0/

!REF:laskin et al. ijck 32 589-614 2000

C3H5-A+HCO=C3H6+CO												 6.000E+13	 0.000	 0.000
C2H3+CH3=C3H5-A+H												 1.500E+24	-2.830	 18618.000

!REF:Davis and Law J. Phys. Chem. A 1999, 103, 5889-589

C3H5-A=C3H5-T													 3.900E+59	-15.420	 75400.000
PLOG/      0.1000     3.900E+059   -15.420     75400.0/
PLOG/      1.0000     7.060E+056   -14.080     75868.0/
PLOG/      2.0000     4.800E+055   -13.590     75949.0/
PLOG/      5.0000     4.860E+053   -12.810     75883.0/
PLOG/     10.0000     6.400E+051   -12.120     75700.0/
PLOG/    100.0000     2.800E+043    -9.270     74000.0/

!REF:Davis and Law J. Phys. Chem. A 1999, 103, 5889-589

C3H5-A=C3H5-S													 1.300E+55	-14.530	 73800.000
PLOG/      0.1000     1.300E+055   -14.530     73800.0/
PLOG/      1.0000     5.000E+051   -13.020     73300.0/
PLOG/     10.0000     9.700E+048   -11.730     73700.0/
PLOG/    100.0000     4.860E+044    -9.840     73400.0/

!REF:Davis and Law J. Phys. Chem. A 1999, 103, 5889-589

C2H2+CH3=C3H5-S													 1.400E+32	-7.140	 10000.000
PLOG/      0.1000     1.400E+032    -7.140     10000.0/
PLOG/      1.0000     3.200E+035    -7.760     13300.0/
PLOG/     10.0000     2.400E+038    -8.210     17100.0/
PLOG/    100.0000     1.400E+039    -8.060     20200.0/

!REF:laskin et al. ijck 32 589-614 2000

C3H5-S+O2=CH3CHO+HCO											 1.000E+11	 0.000	 0.000

!REF:Dagaut, P. et al., CST 71, 111(1990).

C3H5-S+H=C3H4-A+H2												 3.333E+12	 0.000	 0.000
C3H5-S+CH3=C3H4-A+CH4											 1.000E+11	 0.000	 0.000

!REF:Davis and Law J. Phys. Chem. A 1999, 103, 5889-589

C2H2+CH3=C3H5-T													 6.800E+20	-4.160	 18000.000
PLOG/      0.1000     6.800E+020    -4.160     18000.0/
PLOG/      1.0000     4.990E+022    -4.390     18850.0/
PLOG/      2.0000     6.000E+023    -4.600     19571.0/
PLOG/      5.0000     7.310E+025    -5.060     21150.0/
PLOG/     10.0000     9.300E+027    -5.550     22900.0/
PLOG/    100.0000     3.800E+036    -7.580     31300.0/

!REF:Davis and Law J. Phys. Chem. A 1999, 103, 5889-589

C3H4-P+H=C3H5-T													 4.600E+44	-10.210	 10200.000
PLOG/      0.1000     4.600E+044   -10.210     10200.0/
PLOG/      1.0000     1.660E+047   -10.580     13690.0/
PLOG/      2.0000     5.040E+047   -10.610     14707.0/
PLOG/      5.0000     9.620E+047   -10.550     15910.0/
PLOG/     10.0000     7.000E+047   -10.400     16600.0/
PLOG/    100.0000     3.200E+044    -9.110     17400.0/

!REF:laskin et al. ijck 32 589-614 2000

C3H5-S+H=C3H4-P+H2												 3.340E+12	 0.000	 0.000
C3H5-S+O=C2H4+HCO												 6.000E+13	 0.000	 0.000
C3H5-S+OH=C2H4+HCO+H											 5.000E+12	 0.000	 0.000
C3H5-S+HO2=C2H4+HCO+OH											 2.000E+13	 0.000	 0.000
C3H5-S+HCO=C3H6+CO												 9.000E+13	 0.000	 0.000
C3H5-S+CH3=C3H4-P+CH4											 1.000E+11	 0.000	 0.000

!REF:Davis and Law J. Phys. Chem. A 1999, 103, 5889-589

C3H5-T=C3H5-S													 1.600E+44	-12.160	 52200.000
PLOG/      0.1000     1.600E+044   -12.160     52200.0/
PLOG/      1.0000     1.500E+048   -12.710     53900.0/
PLOG/     10.0000     5.100E+052   -13.370     57200.0/
PLOG/    100.0000     5.800E+051   -12.430     59200.0/

!REF:Davis and Law J. Phys. Chem. A 1999, 103, 5889-589

C3H4-A+H=C3H5-S													 1.100E+30	-6.520	 15200.000
PLOG/      0.1000     1.100E+030    -6.520     15200.0/
PLOG/      1.0000     5.400E+029    -6.090     16300.0/
PLOG/     10.0000     2.600E+031    -6.230     18700.0/
PLOG/    100.0000     3.200E+031    -5.880     21500.0/

!REF:ziegler et al. j. anal.apply.pyrolysis 73 212-230 (2005)

C3H4-A+C3H4-A=C3H5-A+C3H3										 5.000E+14	 0.000	 64746.700

!REF:Glaude,P.A. et al,Proc. combust. inst

C3H5-T+O2=C3H4-A+HO2											 1.890E+30	-5.590	 15540.000
C3H5-T+O2=CH3COCH2+O											 3.810E+17	-1.360	 5580.000

!REF:laskin et al. ijck 32 589-614 2000

C3H5-T+O2=CH3CO+CH2O											 1.000E+11	 0.000	 0.000

!REF:laskin et al. ijck 32 589-614 2000

C3H5-T+H=C3H4-P+H2												 3.340E+12	 0.000	 0.000
C3H5-T+CH3=C3H4-P+CH4											 1.000E+11	 0.000	 0.000

!REF:laskin et al. ijck 32 589-614 2000

C3H5-T+O=CH3+CH2CO												 6.000E+13	 0.000	 0.000
C3H5-T+OH=CH3+CH2CO+H											 5.000E+12	 0.000	 0.000
C3H5-T+HO2=CH3+CH2CO+OH											 2.000E+13	 0.000	 0.000
C3H5-T+HCO=C3H6+CO												 9.000E+13	 0.000	 0.000

!REF:Davis and Law J. Phys. Chem. A 1999, 103, 5889-589

C3H4-P=C3H4-A													 6.400E+61	-14.590	 88200.000
PLOG/      0.1000     6.400E+061   -14.590     88200.0/
PLOG/      0.4000     5.810E+062   -14.630     91211.0/
PLOG/      1.0000     5.150E+060   -13.930     91117.0/
PLOG/      2.0000     7.640E+059   -13.590     91817.0/
PLOG/      5.0000     3.120E+058   -13.070     92680.0/
PLOG/     10.0000     1.900E+057   -12.620     93300.0/
PLOG/    100.0000     1.400E+052   -10.860     95400.0/

!REF:laskin et al. ijck 32 589-614 2000

C3H3+HO2=C3H4-A+O2												 3.000E+11	 0.000	 0.000

!REF:Dagaut, P. et al., CST 71, 111(1990).

C3H4-A+HO2=CH2CO+CH2+OH											 4.000E+12	 0.000	 19000.000
C3H4-A+OH=CH2CO+CH3												 3.120E+12	 0.000	-397.000

!REF:laskin et al. ijck 32 589-614 2000

C3H4-A+OH=C3H3+H2O												 5.300E+06	 2.000	 2000.000
C3H4-A+O=C2H4+CO												 2.000E+07	 1.800	 1000.000

!REF:Dagaut, P. et al., CST 71, 111(1990).

C3H4-A+O=C2H2+CH2O												 3.000E-03	 4.610	-4243.000

!REF:laskin et al. ijck 32 589-614 2000

C3H4-A+H=C3H3+H2												 1.300E+06	 2.000	 5500.000
C3H4-A+CH3=C3H3+CH4												 1.300E+12	 0.000	 7700.000

!REF:Dagaut, P. et al., CST 71, 111(1990).

C3H4-A+C3H5-A=C3H3+C3H6											 2.000E+11	 0.000	 7700.000

!REF:laskin et al. ijck 32 589-614 2000

C3H4-A+C2H=C2H2+C3H3											 1.000E+13	 0.000	 0.000

!REF:Davis and Law J. Phys. Chem. A 1999, 103, 5889-589

C3H4-P=CC3H4													 3.400E+46	-10.970	 68900.000
PLOG/      0.1000     3.400E+046   -10.970     68900.0/
PLOG/      0.4000     2.840E+045   -10.450     69284.0/
PLOG/      1.0000     1.200E+044    -9.920     69250.0/
PLOG/      2.0000     5.470E+042    -9.430     69089.0/
PLOG/      5.0000     3.920E+040    -8.690     68706.0/
PLOG/     10.0000     5.300E+038    -8.060     68300.0/
PLOG/    100.0000     2.800E+031    -5.690     66400.0/

!REF:Davis and Law J. Phys. Chem. A 1999, 103, 5889-589

C3H4-P+H=C3H4-A+H												 2.300E+15	-0.260	 7600.000
PLOG/      0.1000     2.300E+015    -0.260      7600.0/
PLOG/      1.0000     6.270E+017    -0.910     10079.0/
PLOG/      2.0000     1.500E+018    -1.000     10756.0/
PLOG/      5.0000     1.930E+018    -1.010     11523.0/
PLOG/     10.0000     3.100E+022    -2.180     14800.0/
PLOG/    100.0000     6.400E+027    -3.580     21200.0/

!REF:Davis and Law J. Phys. Chem. A 1999, 103, 5889-589

C3H4-P+H=C3H5-S													 1.000E+25	-5.000	 1800.000
PLOG/      0.1000     1.000E+025    -5.000      1800.0/
PLOG/      1.0000     5.500E+028    -5.740      4300.0/
PLOG/     10.0000     1.000E+034    -6.880      8900.0/
PLOG/    100.0000     9.700E+037    -7.630     13800.0/

!REF:Davis and Law J. Phys. Chem. A 1999, 103, 5889-589

C3H4-P+H=C3H5-A													 1.100E+60	-14.560	 28100.000
PLOG/      0.1000     1.100E+060   -14.560     28100.0/
PLOG/      1.0000     4.910E+060   -14.370     31644.0/
PLOG/      2.0000     3.040E+060   -14.190     32642.0/
PLOG/      5.0000     9.020E+059   -13.890     33953.0/
PLOG/     10.0000     2.200E+059   -13.610     34900.0/
PLOG/    100.0000     1.600E+055   -12.070     37500.0/

!REF:laskin et al. ijck 32 589-614 2000

C3H4-P+H=C3H3+H2												 1.300E+06	 2.000	 5500.000

!REF:laskin et al. ijck 32 589-614 2000

C3H4-P+C3H3=C3H4-A+C3H3											 6.140E+06	 1.740	 10450.000

!REF:laskin et al. ijck 32 589-614 2000

C3H4-P+O=HCCO+CH3												 7.300E+12	 0.000	 2250.000

!REF:laskin et al. ijck 32 589-614 2000

C3H4-P+O=C2H4+CO												 1.000E+13	 0.000	 2250.000

!REF:laskin et al. ijck 32 589-614 2000

C3H4-P+OH=C3H3+H2O												 1.000E+06	 2.000	 100.000

!REF:laskin et al. ijck 32 589-614 2000

C3H4-P+C2H=C2H2+C3H3											 1.000E+13	 0.000	 0.000

!REF:laskin et al. ijck 32 589-614 2000

C3H4-P+CH3=C3H3+CH4												 1.800E+12	 0.000	 7700.000

!REF:Davis and Law J. Phys. Chem. A 1999, 103, 5889-589

C2H2+CH3=C3H4-P+H												 4.500E+06	 1.860	 11600.000
PLOG/      0.1000     4.500E+006     1.860     11600.0/
PLOG/      1.0000     2.560E+009     1.100     13644.0/
PLOG/      2.0000     2.070E+010     0.850     14415.0/
PLOG/      5.0000     2.510E+011     0.560     15453.0/
PLOG/     10.0000     1.100E+012     0.390     16200.0/
PLOG/    100.0000     2.100E+012     0.370     18100.0/

!REF:Davis and Law J. Phys. Chem. A 1999, 103, 5889-589

CC3H4=C3H4-A													 2.300E+39	-8.810	 47800.000
PLOG/      0.1000     2.300E+039    -8.810     47800.0/
PLOG/      0.4000     7.590E+040    -9.070     48831.0/
PLOG/      1.0000     4.890E+041    -9.170     49594.0/
PLOG/      2.0000     8.810E+041    -9.150     50073.0/
PLOG/      5.0000     4.330E+041    -8.930     50475.0/
PLOG/     10.0000     7.200E+040    -8.600     50600.0/
PLOG/    100.0000     1.600E+035    -6.640     49500.0/

!REF:laskin et al. ijck 32 589-614 2000

C3H3+H=C3H4-P													 1.500E+13	 0.000	 0.000

!REF:laskin et al. ijck 32 589-614 2000

C3H3+H=C3H4-A													 2.500E+12	 0.000	 0.000

!REF:pitz estimate

C2H+CH3=C3H4-P													 8.000E+13	 0.000	 0.000

!REF:laskin et al. ijck 32 589-614 2000

C3H3+HO2=C3H4-P+O2												 2.500E+12	 0.000	 0.000

!REF:Dagaut, P. et al., CST 71, 111(1990).

C3H4-P+HO2=C2H4+CO+OH											 3.000E+12	 0.000	 19000.000

!REF:Dagaut, P. et al., CST 71, 111(1990).

C3H4-P+OH=CH2CO+CH3												 5.000E-04	 4.500	-1000.000
C3H4-P+O=C2H3+HCO												 3.200E+12	 0.000	 2010.000

!REF:Glaude,P.A. et al,Proc. combust. inst

C3H4-P+O=C3H3+OH												 7.650E+08	 1.500	 8600.000

!REF:Dagaut, P. et al., CST 71, 111(1990).

C3H4-P+C2H3=C3H3+C2H4											 1.000E+12	 0.000	 7700.000
C3H4-P+C3H5-A=C3H3+C3H6											 1.000E+12	 0.000	 7700.000

!REF:laskin et al. ijck 32 589-614 2000

C3H3+O=CH2O+C2H													 2.000E+13	 0.000	 0.000

!REF:laskin et al. ijck 32 589-614 2000

C3H3+O2=CH2CO+HCO												 3.000E+10	 0.000	 2868.000

!REF:laskin et al. ijck 32 589-614 2000

C3H3+HO2=OH+CO+C2H3												 8.000E+11	 0.000	 0.000

!REF:laskin et al. ijck 32 589-614 2000

C3H3+HCO=C3H4-A+CO												 2.500E+13	 0.000	 0.000

!REF:laskin et al. ijck 32 589-614 2000

C3H3+HCO=C3H4-P+CO												 2.500E+13	 0.000	 0.000

!REF:

C2H5+C2H=C3H3+CH3												 1.810E+13	 0.000	 0.000

!REF:Dagaut, P. et al., CST 71, 111(1990).

C3H4-A+HO2=C2H4+CO+OH											 1.000E+12	 0.000	 14000.000
C3H4-A+HO2=C3H3+H2O2											 3.000E+13	 0.000	 14000.000

!REF:Davis and Law J. Phys. Chem. A 1999, 103, 5889-589

C2H2+CH3=C3H4-A+H												 2.400E+09	 0.910	 20700.000
PLOG/      0.1000     2.400E+009     0.910     20700.0/
PLOG/      1.0000     5.140E+009     0.860     22153.0/
PLOG/      2.0000     1.330E+010     0.750     22811.0/
PLOG/      5.0000     9.200E+010     0.540     23950.0/
PLOG/     10.0000     5.100E+011     0.350     25000.0/
PLOG/    100.0000     7.300E+012     0.110     28500.0/

!REF:Estimate

CH3CHCO+OH=C2H5+CO2												 1.730E+12	 0.000	-1010.000
CH3CHCO+OH=SC2H4OH+CO											 2.000E+12	 0.000	-1010.000
CH3CHCO+H=C2H5+CO												 4.400E+12	 0.000	 1459.000
CH3CHCO+O=CH3CHO+CO												 3.200E+12	 0.000	-437.000

!REF:

NC3H7+HO2=NC3H7O+OH												 7.000E+12	 0.000	-1000.000
IC3H7+HO2=IC3H7O+OH												 7.000E+12	 0.000	-1000.000
CH3O2+NC3H7=CH3O+NC3H7O											 7.000E+12	 0.000	-1000.000
CH3O2+IC3H7=CH3O+IC3H7O											 7.000E+12	 0.000	-1000.000

!REF:

NC3H7+O2=NC3H7O2												 4.520E+12	 0.000	 0.000
IC3H7+O2=IC3H7O2												 7.540E+12	 0.000	 0.000

!REF:analogy to ch2o+ho2

NC3H7O2+CH2O=NC3H7O2H+HCO										 5.600E+12	 0.000	 13600.000

!REF:half of ch2o+ho2

NC3H7O2+CH3CHO=NC3H7O2H+CH3CO									 2.800E+12	 0.000	 13600.000

!REF:analogy to ch2o+ho2

IC3H7O2+CH2O=IC3H7O2H+HCO										 5.600E+12	 0.000	 13600.000

!REF:half of ch2o+ho2

IC3H7O2+CH3CHO=IC3H7O2H+CH3CO									 2.800E+12	 0.000	 13600.000

!REF:

NC3H7O2+HO2=NC3H7O2H+O2											 1.750E+10	 0.000	-3275.000
IC3H7O2+HO2=IC3H7O2H+O2											 1.750E+10	 0.000	-3275.000

!REF:analogy to c2h4+ho2

C2H4+NC3H7O2=C2H3+NC3H7O2H										 1.130E+13	 0.000	 30430.000
C2H4+IC3H7O2=C2H3+IC3H7O2H										 1.130E+13	 0.000	 30430.000

!REF:analogy to ch3oh+ho2

CH3OH+NC3H7O2=CH2OH+NC3H7O2H									 6.300E+12	 0.000	 19360.000
CH3OH+IC3H7O2=CH2OH+IC3H7O2H									 6.300E+12	 0.000	 19360.000

!REF:half of ch2o+ho2

C2H3CHO+NC3H7O2=C2H3CO+NC3H7O2H									 2.800E+12	 0.000	 13600.000
C2H3CHO+IC3H7O2=C2H3CO+IC3H7O2H									 2.800E+12	 0.000	 13600.000

!REF:analogy to ch4+ho2

CH4+NC3H7O2=CH3+NC3H7O2H										 1.120E+13	 0.000	 24640.000
CH4+IC3H7O2=CH3+IC3H7O2H										 1.120E+13	 0.000	 24640.000

!REF:

NC3H7O2+CH3O2=NC3H7O+CH3O+O2									 1.400E+16	-1.610	 1860.000
IC3H7O2+CH3O2=IC3H7O+CH3O+O2									 1.400E+16	-1.610	 1860.000

!REF:tsang and hampson, j. phys. chem. ref. data, 15:1087 (1986)

H2+NC3H7O2=H+NC3H7O2H											 3.010E+13	 0.000	 26030.000
H2+IC3H7O2=H+IC3H7O2H											 3.010E+13	 0.000	 26030.000

!REF:westbrook estimate

IC3H7O2+C2H6=IC3H7O2H+C2H5										 1.700E+13	 0.000	 20460.000
NC3H7O2+C2H6=NC3H7O2H+C2H5										 1.700E+13	 0.000	 20460.000
IC3H7O2+C2H5CHO=IC3H7O2H+C2H5CO									 2.000E+11	 0.000	 9500.000
NC3H7O2+C2H5CHO=NC3H7O2H+C2H5CO									 2.000E+11	 0.000	 9500.000

!REF:

IC3H7O2+CH3CO3=IC3H7O+CH3CO2+O2									 1.400E+16	-1.610	 1860.000
NC3H7O2+CH3CO3=NC3H7O+CH3CO2+O2									 1.400E+16	-1.610	 1860.000
IC3H7O2+C2H5O2=IC3H7O+C2H5O+O2									 1.400E+16	-1.610	 1860.000
NC3H7O2+C2H5O2=NC3H7O+C2H5O+O2									 1.400E+16	-1.610	 1860.000
IC3H7O2+IC3H7O2=O2+IC3H7O+IC3H7O								 1.400E+16	-1.610	 1860.000
NC3H7O2+NC3H7O2=O2+NC3H7O+NC3H7O								 1.400E+16	-1.610	 1860.000
IC3H7O2+NC3H7O2=IC3H7O+NC3H7O+O2								 1.400E+16	-1.610	 1860.000
IC3H7O2+CH3=IC3H7O+CH3O											 7.000E+12	 0.000	-1000.000
IC3H7O2+C2H5=IC3H7O+C2H5O										 7.000E+12	 0.000	-1000.000
IC3H7O2+IC3H7=IC3H7O+IC3H7O										 7.000E+12	 0.000	-1000.000
IC3H7O2+NC3H7=IC3H7O+NC3H7O										 7.000E+12	 0.000	-1000.000
IC3H7O2+C3H5-A=IC3H7O+C3H5O										 7.000E+12	 0.000	-1000.000
NC3H7O2+CH3=NC3H7O+CH3O											 7.000E+12	 0.000	-1000.000
NC3H7O2+C2H5=NC3H7O+C2H5O										 7.000E+12	 0.000	-1000.000
NC3H7O2+IC3H7=NC3H7O+IC3H7O										 7.000E+12	 0.000	-1000.000
NC3H7O2+NC3H7=NC3H7O+NC3H7O										 7.000E+12	 0.000	-1000.000
NC3H7O2+C3H5-A=NC3H7O+C3H5O										 7.000E+12	 0.000	-1000.000
NC3H7O2H=NC3H7O+OH												 1.500E+16	 0.000	 42500.000

!REF:pitz estimate

IC3H7O+OH=IC3H7O2H												 1.000E+15	-0.800	 0.000

!REF:

C2H5+CH2O=NC3H7O												 1.000E+11	 0.000	 3496.000
C2H5CHO+H=NC3H7O												 4.000E+12	 0.000	 6260.000
CH3+CH3CHO=IC3H7O												 1.000E+11	 0.000	 9256.000
CH3COCH3+H=IC3H7O												 2.000E+12	 0.000	 7270.000

!REF:balla et al., chem. physics, 99, 323 (1985)

IC3H7O+O2=CH3COCH3+HO2											 9.090E+09	 0.000	 390.000

!REF:

NC3H7O2=C3H6OOH1-2												 6.000E+11	 0.000	 26850.000
NC3H7O2=C3H6OOH1-3												 1.125E+11	 0.000	 24400.000
IC3H7O2=C3H6OOH2-1												 1.800E+12	 0.000	 29400.000

!REF:Bozzelli, J. and Dean, A, 1992

IC3H7O2=C3H6OOH2-2												 1.230E+35	-6.960	 48880.000

!REF:

C3H6OOH1-2=C3H6O1-2+OH											 6.000E+11	 0.000	 22000.000
C3H6OOH1-3=C3H6O1-3+OH											 7.500E+10	 0.000	 15250.000
C3H6OOH2-1=C3H6O1-2+OH											 6.000E+11	 0.000	 22000.000

!REF:

C3H6+HO2=C3H6OOH1-2												 1.000E+11	 0.000	 11000.000
C3H6+HO2=C3H6OOH2-1												 1.000E+11	 0.000	 11750.000
C3H6OOH1-3=OH+CH2O+C2H4											 3.035E+15	-0.790	 27400.000

!REF:Bozzelli and Pitz, 1995

C3H6OOH2-1=C2H3OOH+CH3											 6.540E+27	-5.140	 38320.000
C3H6OOH1-2=C2H4+CH2O+OH											 1.310E+33	-7.010	 48120.000

!REF:Estimate

C3H6OOH2-2=CH3COCH3+OH											 9.000E+14	 0.000	 1500.000
C3H6OOH1-2+O2=C3H6OOH1-2O2										 5.000E+12	 0.000	 0.000
C3H6OOH1-3+O2=C3H6OOH1-3O2										 4.520E+12	 0.000	 0.000
C3H6OOH2-1+O2=C3H6OOH2-1O2										 4.520E+12	 0.000	 0.000

!REF:

C3H6OOH1-2O2=C3KET12+OH											 6.000E+11	 0.000	 26400.000
C3H6OOH1-3O2=C3KET13+OH											 7.500E+10	 0.000	 21400.000
C3H6OOH2-1O2=C3KET21+OH											 3.000E+11	 0.000	 23850.000
C3H6OOH2-1O2=C3H51-2,3OOH										 1.125E+11	 0.000	 24400.000
C3H6OOH1-2O2=C3H51-2,3OOH										 9.000E+11	 0.000	 29400.000

!REF: Bozzelli and Pitz, 1993.

C3H51-2,3OOH=AC3H5OOH+HO2										 2.560E+13	-0.490	 17770.000

!REF:

C3H6OOH1-3O2=C3H52-1,3OOH										 6.000E+11	 0.000	 26850.000

!REF:Bozzelli and Pitz, 1993.

C3H52-1,3OOH=AC3H5OOH+HO2										 1.150E+14	-0.630	 17250.000

!REF:

C3KET12=CH3CHO+HCO+OH											 9.450E+15	 0.000	 43000.000
C3KET13=CH2O+CH2CHO+OH											 1.000E+16	 0.000	 43000.000
C3KET21=CH2O+CH3CO+OH											 1.000E+16	 0.000	 43000.000

!REF:Estimate

C3H5O+OH=AC3H5OOH												 2.000E+13	 0.000	 0.000

!REF:

C3H5O=C2H3CHO+H													 1.000E+14	 0.000	 29100.000
C2H3+CH2O=C3H5O													 1.500E+11	 0.000	 10600.000

!REF:acetaldehyde analog

C3H5O+O2=C2H3CHO+HO2											 1.000E+12	 0.000	 6000.000

!REF:pitz estimate

C2H3OOH=CH2CHO+OH												 8.400E+14	 0.000	 43000.000

!REF:!flowers, m. c., j. chem. soc. far. trans. i 73, 1927 (1977)

C3H6O1-2=C2H4+CH2O												 6.000E+14	 0.000	 60000.000

!REF:westbrook estimate

C3H6O1-2+OH=CH2O+C2H3+H2O										 5.000E+12	 0.000	 0.000
C3H6O1-2+H=CH2O+C2H3+H2											 2.630E+07	 2.000	 5000.000
C3H6O1-2+O=CH2O+C2H3+OH											 8.430E+13	 0.000	 5200.000
C3H6O1-2+HO2=CH2O+C2H3+H2O2										 1.000E+13	 0.000	 15000.000
C3H6O1-2+CH3O2=CH2O+C2H3+CH3O2H									 1.000E+13	 0.000	 19000.000
C3H6O1-2+CH3=CH2O+C2H3+CH4										 2.000E+11	 0.000	 10000.000

!REF:westbrook and pitz estimate (1983)

C3H6O1-3=C2H4+CH2O												 6.000E+14	 0.000	 60000.000

!REF:Pitz estimate

C3H6O1-3+OH=CH2O+C2H3+H2O										 5.000E+12	 0.000	 0.000
C3H6O1-3+O=CH2O+C2H3+OH											 8.430E+13	 0.000	 5200.000
C3H6O1-3+H=CH2O+C2H3+H2											 2.630E+07	 2.000	 5000.000
C3H6O1-3+CH3O2=CH2O+C2H3+CH3O2H									 1.000E+13	 0.000	 19000.000
C3H6O1-3+HO2=CH2O+C2H3+H2O2										 1.000E+13	 0.000	 15000.000
C3H6O1-3+CH3=CH2O+C2H3+CH4										 2.000E+11	 0.000	 10000.000

!REF:

IC3H7O2=C3H6+HO2												 1.196E+43	-9.430	 41530.000
NC3H7O2=C3H6+HO2												 4.308E+36	-7.500	 39510.000
C3H8+CH3O=IC3H7+CH3OH											 3.000E+11	 0.000	 7000.000

!REF:J. Aguilera-Iparraguirre et al. J Phys Chem A (2008) 112(30): 7047-7054.
!REF:Scaled as per carstensen et al

C2H5OH+H=SC2H4OH+H2												 8.790E+04	 2.680	 2910.000
C2H3+C3H8=C2H4+IC3H7											 1.000E+11	 0.000	 10400.000
C2H5OH+H=PC2H4OH+H2												 5.310E+04	 2.810	 7490.000
C2H6+H=C2H5+H2													 1.150E+08	 1.900	 7530.000

!REF: *Miyoshi,A. et al., Chem. Phys. Lett. 204, 241-247 (1993)

IC3H7+C3H8=NC3H7+C3H8											 3.000E+10	 0.000	 12900.000
C2H3+C3H8=C2H4+NC3H7											 1.000E+11	 0.000	 10400.000
C3H4-A+H=C3H5-A													 9.600E+61	-14.670	 26000.000
PLOG/      0.1000     9.600E+061   -14.670     26000.0/
PLOG/      1.0000     1.520E+059   -13.540     26949.0/
PLOG/      2.0000     3.780E+057   -12.980     26785.0/
PLOG/      5.0000     7.340E+054   -12.090     26187.0/
PLOG/     10.0000     2.400E+052   -11.300     25400.0/
PLOG/    100.0000     6.900E+041    -8.060     21300.0/

!REF:Glaude,P.A. et al,Proc. combust. inst

H+C3H8=H2+NC3H7													 3.490E+05	 2.690	 6450.000
H+C3H6=NC3H7													 2.500E+11	 0.510	 2620.000
CH3O+CH3OH=CH2OH+CH3OH											 3.000E+11	 0.000	 4074.000

!REF:tsang and hampson, j. phys. chem. ref. data, 15:1087 (1986)

CH3OH+HCO=CH2OH+CH2O											 9.630E+03	 2.900	 18000.000

!REF:tsang, jpc ref. data, 16:471 (1987)

C3H6+H=C3H5-A+H2												 1.730E+05	 2.500	 2492.000
C3H8+CH3O=NC3H7+CH3OH											 3.000E+11	 0.000	 7000.000
C3H6+CH3=C3H5-A+CH4												 2.210E+00	 3.500	 5675.000
CH3OH+CH3=CH2OH+CH4												 3.190E+01	 3.170	 7172.000
C2H5OH+C2H5=PC2H4OH+C2H6										 5.000E+10	 0.000	 13400.000

!REF:estimate

C2H3OH+H=PC2H4OH												 3.010E+08	 1.577	 3670.000

!REF:da Silva Bozzelli Chemical Physics Letters 483 (2009) 25-29

C2H5OH+CH3=PC2H4OH+CH4											 3.300E+02	 3.300	 12290.000
CH3CO(+M)=CH3+CO(+M)											 1.070E+12	 0.630	 16900.000
LOW/                                              5.650E+018    -0.970   14600.0/
TROE/  6.290E-001  8.730E+009  5.520E+000  7.600E+007/

!REF:

CH3+C3H8=CH4+NC3H7												 9.040E-01	 3.650	 7154.000

!REF:From hautman, d. j., santoro, r. j., dryer, f. l.,
!REF:and glassman, i., to be published.

CH4+H=CH3+H2													 6.140E+05	 2.500	 9587.000

!REF:curran, fit to NIST database

C3H6+C2H5=C3H5-A+C2H6											 1.000E+11	 0.000	 9800.000

!REF:analogy to c3h6+ho2

C2H5+C3H8=C2H6+IC3H7											 1.000E+11	 0.000	 10400.000
CH3OH+H=CH3O+H2													 1.990E+05	 2.560	 10300.000

!REF:tsang, jpc ref. data, 16:471 (1987)

C2H5OH+C2H5=SC2H4OH+C2H6										 5.000E+10	 0.000	 10400.000

!REF:curran, fit to NIST database
!REF:WKM calculation.

CH3CHO+H=CH2CHO+H2												 2.720E+03	 3.100	 5210.000

!REF:curran, fit to NIST database

C2H5OH+CH3=SC2H4OH+CH4											 1.993E+01	 3.370	 7634.000
C3H4-A+H=C3H5-T													 9.200E+38	-8.650	 7000.000
PLOG/      0.1000     9.200E+038    -8.650      7000.0/
PLOG/      1.0000     9.460E+042    -9.430     11190.0/
PLOG/      2.0000     8.470E+043    -9.590     12462.0/
PLOG/      5.0000     6.980E+044    -9.700     14032.0/
PLOG/     10.0000     1.500E+045    -9.690     15100.0/
PLOG/    100.0000     1.800E+043    -8.780     16800.0/

!REF:Davis and Law J. Phys. Chem. A 1999, 103, 5889-589

C2H6+CH3O=C2H5+CH3OH											 2.410E+11	 0.000	 7090.000
CH3OH+H=CH2OH+H2												 3.070E+05	 2.550	 5440.000
CH3+C3H8=CH4+IC3H7												 6.400E+04	 2.170	 7520.000

!REF:Tsang, W. J. Phys. Chem. Ref. Data 17, 887 (1988)

C2H4+H(+M)=C2H5(+M)												 9.569E+08	 1.463	 1355.000
LOW/                                              1.419E+039    -6.642    5769.0/
TROE/ -5.690E-001  2.990E+002 -9.147E+003  1.524E+002/
H2/ 2.00/ H2O/ 6.00/ CH4/ 2.00/ CO/ 1.50/ CO2/ 2.00/ C2H6/ 3.00/ AR/ 0.70/

!REF:

CH3OCHO+HCO=CH2OCHO+CH2O										 1.025E+05	 2.500	 18430.000

!REF:Fisher, E.M. et al., Proc. Comb. Inst., Vol. 28, 2000.

C2H3OH+H=CH2CHO+H2												 1.480E+03	 3.077	 7220.000
CH3OCHO+CH3O=CH2OCHO+CH3OH										 2.170E+11	 0.000	 6458.000

!REF:Anology with ho2

C2H6+CH3=C2H5+CH4												 5.480E-01	 4.000	 8280.000

!REF:J. Aguilera-Iparraguirre et al. J Phys Chem A (2008) 112(30): 7047-7054.

H+C3H6=IC3H7													 4.240E+11	 0.510	 1230.000

!REF:Glaude,P.A. et al,Proc. combust. inst

C3H8+C3H5-A=NC3H7+C3H6											 7.940E+11	 0.000	 20500.000
C2H5+C3H8=C2H6+NC3H7											 1.000E+11	 0.000	 10400.000

!REF:Dagaut et al., CST 71, 111(1990)

H+C3H8=H2+IC3H7													 1.300E+06	 2.400	 4471.000
CH3OCHO+H=CH2OCHO+H2											 6.650E+05	 2.540	 6756.000

!REF:c3h8+ch3=ic3h7+ch4
!REF:Tsang, W. J. Phys. Chem. Ref. Data 17, 887 (1988)

CH3OCHO+CH3=CH2OCHO+CH4											 4.520E-01	 3.650	 7154.000

!REF:Estimate

CH3OCHO+CH3=CH3OCO+CH4											 7.550E-01	 3.460	 5481.000

!REF:c3h8+ch3=nc3h7+ch4
!REF:Tsang, W. J. Phys. Chem. Ref. Data 17, 887 (1988)

CH3+CH3OH=CH4+CH3O												 1.440E+01	 3.100	 6935.000

!REF:

C3H8+C3H5-A=IC3H7+C3H6											 7.940E+11	 0.000	 16200.000

!REF:Dryer estimate

CH3O+CO=CH3OCO													 1.550E+06	 2.020	 5730.000

!REF: Curran estimate

C2H3+CO=C2H3CO													 1.510E+11	 0.000	 4810.000

!REF:

CH2O+HCO=CH2OCHO												 1.500E+11	 0.000	 11900.000

!REF:Oehschlaeger et al., Proc Comb Inst 30 (2005) 1119-1127

CH3CO(+M)=CH2CO+H(+M)											 9.413E+07	 1.917	 44987.200
LOW/                                              1.516E+051   -10.270   55390.0/
TROE/  6.009E-001  8.103E+009  6.677E+002  5.000E+009/

!REF:wkm (see comments at beginning of file 15/ 09/ 2011

CH2CHO(+M)=CH2CO+H(+M)											 1.430E+15	-0.150	 45600.000

!REF:lpl times 2
LOW/                                              6.000E+029    -3.800   43423.9/
TROE/  9.850E-001  3.930E+002  9.800E+009  5.000E+009/

!REF:J. Phys. Chem. A 2006, 110, 5772-5781

C2H4+CH3=C2H3+CH4												 6.020E+07	 1.560	 16630.000

!REF:wkm 19/ 04/ 2010
!REF:taken from san diego mech
!REF: marinov, 1995
!REF:check effect!!!!!

C3H6+CH3=C3H5-T+CH4												 8.400E-01	 3.500	 11660.000

!REF:!allara, d. l. and shaw, r., j. phys. chem. ref. data 9, 523 (1980)

CH3CHO+CH3=CH3CO+CH4											 7.080E-04	 4.580	 1966.000

!REF:baulch et al., j. phys. chem. ref data, 21:411 (1992)

SC2H4OH=C2H3OH+H												 5.400E+46	-11.630	 44323.000
PLOG/      0.0010     5.400E+046   -11.630     44323.0/
PLOG/      0.0100     1.210E+051   -12.550     47240.0/
PLOG/      0.1000     2.870E+054   -13.150     50702.0/
PLOG/      1.0000     3.790E+053   -12.510     52560.0/
PLOG/     10.0000     6.330E+046   -10.200     51441.0/
PLOG/     20.0000     3.870E+043    -9.170     50440.0/
PLOG/     50.0000     5.080E+038    -7.650     48713.0/
PLOG/    100.0000     5.120E+034    -6.410     47182.0/

CH2O+CH3=HCO+CH4												 3.830E+01	 3.360	 4312.000

!REF:J. Phys. Chem. A 109, 12027-12035, 2005

CH3+CO2=CH3OCO													 4.760E+07	 1.540	 34700.000
C2H3OH+CH3=CH2CHO+CH4											 2.030E-08	 5.900	 1052.000
C2H5+CO=C2H5CO													 1.510E+11	 0.000	 4810.000

!REF:Cook et al. j. phys. chem a 2009, 113, 9974-9980

C3H6+CH3=C3H5-S+CH4												 1.348E+00	 3.500	 12850.000
C2H3CHO+CH3=C2H3CO+CH4											 2.608E+06	 1.780	 5911.000

!REF:analogy with acetaldehyde.

CH2CO+CH3=CH3COCH2												 1.760E+04	 2.480	 6130.000

!REF:

CH3+C2H4=NC3H7													 1.760E+04	 2.480	 6130.000
CH3+OCHO=CH3OCHO												 1.000E+13	 0.000	 0.000
H+CH3CHCO=H2+C2H3CO												 2.570E+13	 0.000	 9177.820
H+C3H6O2=H2+C3H5O2r												 7.220E+13	 0.000	 12380.496
H+C3H6O2=H2+C3H5O2r_1											 8.360E+13	 0.000	 13001.911
H+C3H6O2_Olef=H2+C3H5O2r_Olef									 3.520E+14	 0.000	 12882.408
H+C3H6O_Olef=H2+C3H5Or_Olef_1									 7.720E+13	 0.000	 9177.820
H+C3H6O_Olef_1=H2+C3H5Or_Olef_2									 7.720E+13	 0.000	 9177.820
H+C3H6O_Olef_2=H2+C3H5Or_Olef_2									 7.720E+13	 0.000	 9177.820
H+C3H6O_Olef_3=H2+C3H5Or_Olef_2									 1.690E+14	 0.000	 7361.376
H+C4H6O2_Olef=H2+C4H5O2r_Olef									 1.980E+05	 2.608	 7767.686
H+C4H6O2_Olef_1=H2+C4H5O2r_Olef_2								 3.520E+14	 0.000	 12882.408
H+C4H6O_Olef=H2+C4H5Or_Olef										 1.690E+14	 0.000	 7361.376
H+C4H6O_Olef=H2+C4H5Or_Olef_3									 1.240E+14	 0.000	 12786.806
H+C4H6O_Olef_11=H2+C4H5Or_Olef_9								 1.690E+14	 0.000	 7361.376
H+C4H6O_Olef_12=H2+C4H5Or_Olef_11								 7.720E+13	 0.000	 9177.820
H+C4H6O_Olef_1=H2+C4H5Or_Olef_2									 7.720E+13	 0.000	 9177.820
H+C4H6O_Olef_2=H2+C4H5Or_Olef_2									 7.720E+13	 0.000	 9177.820
H+C4H6O_Olef_3=H2+C4H5Or_Olef_2									 6.770E+14	 0.000	 15869.980
H+C4H6O_Olef_4=H2+C4H5Or_Olef_4									 8.060E+13	 0.000	 10707.456
H+C4H6O_Olef_5=H2+C4H5Or_Olef_5									 2.320E+14	 0.000	 9177.820
H+C4H6O_Olef_6=H2+C4H5Or_Olef_6									 7.720E+13	 0.000	 9177.820
H+C4H6O_Olef_8=H2+C4H5Or_Olef_7									 7.720E+13	 0.000	 9177.820
H+C4H6_Olef_1=H2+C4H5r_Olef										 7.720E+13	 0.000	 9177.820
H+C4H8O2_Olef=H2+C4H7O2r_Olef									 1.030E+14	 0.000	 10396.749
H+C4H8O2_Olef=H2+C4H7O2r_Olef_1									 4.320E+14	 0.000	 15654.875
H+C4H8O2_Olef_1=H2+C4H7O2r_Olef_1								 7.720E+13	 0.000	 9177.820
H+C4H8O2_Olef_1=H2+C4H7O2r_Olef_3								 3.520E+14	 0.000	 12882.408
H+C4H8O2_Olef_1=H2+C4H7O2r_Olef_4								 3.520E+14	 0.000	 12882.408
H+C4H8O2_Olef_2=H2+C4H7O2r_Olef_1								 7.720E+13	 0.000	 9177.820
H+C4H8O2_Olef_2=H2+C4H7O2r_Olef_3								 3.520E+14	 0.000	 12882.408
H+C4H8O2_Olef_2=H2+C4H7O2r_Olef_4								 3.520E+14	 0.000	 12882.408
H+C4H8O2_Olef_3=H2+C4H7O2r_Olef_1								 4.320E+14	 0.000	 15654.875
H+C4H8O2_Olef_3=H2+C4H7O2r_Olef_5								 1.030E+14	 0.000	 10396.749
H+C4H8O=H2+C4H7Or_1												 2.870E+14	 0.000	 12499.999
H+C4H8O=H2+C4H7Or_2												 2.580E+14	 0.000	 10133.843
H+C4H8O=H2+C4H7Or_3												 1.470E+14	 0.000	 8986.615
H+C4H8O_Olef=H2+C4H7Or_Olef_4									 1.690E+14	 0.000	 7361.376
H+C4H8O_Olef=H2+C4H7Or_Olef_5									 3.730E+14	 0.000	 12786.806
H+C4H8O_Olef_10=H2+C4H7Or_Olef_16								 1.690E+14	 0.000	 7361.376
H+C4H8O_Olef_10=H2+C4H7Or_Olef_19								 7.720E+13	 0.000	 9177.820
H+C4H8O_Olef_11=H2+C4H7Or_Olef_18								 1.860E+14	 0.000	 8604.206
H+C4H8O_Olef_11=H2+C4H7Or_Olef_19								 1.690E+14	 0.000	 7361.376
H+C4H8O_Olef_1=H2+C4H7Or_Olef_3									 7.720E+13	 0.000	 9177.820
H+C4H8O_Olef_1=H2+C4H7Or_Olef_4									 7.720E+13	 0.000	 9177.820
H+C4H8O_Olef_2=H2+C4H7Or_Olef_3									 7.720E+13	 0.000	 9177.820
H+C4H8O_Olef_2=H2+C4H7Or_Olef_4									 7.720E+13	 0.000	 9177.820
H+C4H8O_Olef_3=H2+C4H7Or_Olef_8									 7.720E+13	 0.000	 9177.820
H+C4H8O_Olef_4=H2+C4H7Or_Olef_3									 3.380E+14	 0.000	 15869.980
H+C4H8O_Olef_4=H2+C4H7Or_Olef_6									 3.730E+14	 0.000	 12786.806
H+C4H8O_Olef_5=H2+C4H7Or_Olef_14								 3.730E+14	 0.000	 12786.806
H+C4H8O_Olef_5=H2+C4H7Or_Olef_15								 3.730E+14	 0.000	 12786.806
H+C4H8O_Olef_5=H2+C4H7Or_Olef_16								 1.690E+14	 0.000	 7361.376
H+C4H8O_Olef_6=H2+C4H7Or_Olef_14								 3.730E+14	 0.000	 12786.806
H+C4H8O_Olef_6=H2+C4H7Or_Olef_15								 3.730E+14	 0.000	 12786.806
H+C4H8O_Olef_6=H2+C4H7Or_Olef_16								 1.690E+14	 0.000	 7361.376
H+C4H8O_Olef_7=H2+C4H7Or_Olef_3									 3.380E+14	 0.000	 15869.980
H+C4H8O_Olef_7=H2+C4H7Or_Olef_7									 3.730E+14	 0.000	 12786.806
H+C4H8O_Olef_8=H2+C4H7Or_Olef_20								 7.720E+13	 0.000	 9177.820
H+C4H8O_Olef_8=H2+C4H7Or_Olef_8									 1.690E+14	 0.000	 7361.376
H+C4H8O_Olef_9=H2+C4H7Or_Olef_16								 1.690E+14	 0.000	 7361.376
H+C4H8O_Olef_9=H2+C4H7Or_Olef_19								 7.720E+13	 0.000	 9177.820
H+C4H8_Olef=H2+C4H7r_Olef										 1.690E+14	 0.000	 7361.376
H+C4H8_Olef=H2+C4H7r_Olef_1										 3.730E+14	 0.000	 12786.806
H+C4H8_Olef_1=H2+C4H7r_Olef_2									 1.540E+14	 0.000	 9177.820
H+C4H8_Olef_2=H2+C4H7r_Olef										 1.540E+14	 0.000	 9177.820
H+C4H8_Olef_3=H2+C4H7r_Olef										 1.540E+14	 0.000	 9177.820
H+C5H10O2=H2+C5H9O2r											 3.040E+14 	0.000 	12500.00    !!1.870E+07	 2.109	 8336.00
H+C5H10O2=H2+C5H9O2r_1											 2.580E+14 	0.000 	10133.84    !!1.100E+07	 2.103	 6294.00
H+C5H10O2=H2+C5H9O2r_2											 1.290E+14 	0.000 	9775.33  !!2.130E+05	 2.572	 4798.00
H+C5H10O2=H2+C5H9O2r_3											 8.360E+13 	0.000 	13001.91    !!2.890E+05	 2.572	 7900.00
H+C5H10O2_Olef=H2+C5H9O2r_Olef									 3.730E+14	 0.000	 12786.806
H+C5H10O2_Olef=H2+C5H9O2r_Olef_1								 3.730E+14	 0.000	 12786.806
H+C5H10O2_Olef=H2+C5H9O2r_Olef_2								 3.520E+14	 0.000	 12882.408
H+C5H10O2_Olef=H2+C5H9O2r_Olef_3								 3.520E+14	 0.000	 12882.408
H+C5H10O2_Olef=H2+C5H9O2r_Olef_4								 1.690E+14	 0.000	 7361.376
H+C5H10O2_Olef_10=H2+C5H9O2r_Olef_26							 7.720E+13	 0.000	 9177.820
H+C5H10O2_Olef_10=H2+C5H9O2r_Olef_27							 3.520E+14	 0.000	 12882.408
H+C5H10O2_Olef_11=H2+C5H9O2r_Olef_26							 4.320E+14	 0.000	 15654.875
H+C5H10O2_Olef_11=H2+C5H9O2r_Olef_29							 7.720E+13	 0.000	 9177.820
H+C5H10O2_Olef_11=H2+C5H9O2r_Olef_30							 1.030E+14	 0.000	 10396.749
H+C5H10O2_Olef_12=H2+C5H9O2r_Olef_26							 4.320E+14	 0.000	 15654.875
H+C5H10O2_Olef_12=H2+C5H9O2r_Olef_32							 7.720E+13	 0.000	 9177.820
H+C5H10O2_Olef_12=H2+C5H9O2r_Olef_33							 1.030E+14	 0.000	 10396.749
H+C5H10O2_Olef_1=H2+C5H9O2r_Olef								 3.730E+14	 0.000	 12786.806
H+C5H10O2_Olef_1=H2+C5H9O2r_Olef_1								 3.730E+14	 0.000	 12786.806
H+C5H10O2_Olef_1=H2+C5H9O2r_Olef_2								 3.520E+14	 0.000	 12882.408
H+C5H10O2_Olef_1=H2+C5H9O2r_Olef_3								 3.520E+14	 0.000	 12882.408
H+C5H10O2_Olef_1=H2+C5H9O2r_Olef_4								 1.690E+14	 0.000	 7361.376
H+C5H10O2_Olef_2=H2+C5H9O2r_Olef_4								 4.320E+14	 0.000	 15654.875
H+C5H10O2_Olef_2=H2+C5H9O2r_Olef_5								 7.720E+13	 0.000	 9177.820
H+C5H10O2_Olef_2=H2+C5H9O2r_Olef_6								 1.030E+14	 0.000	 10396.749
H+C5H10O2_Olef_2=H2+C5H9O2r_Olef_7								 1.030E+14	 0.000	 10396.749
H+C5H10O2_Olef_3=H2+C5H9O2r_Olef_4								 4.320E+14	 0.000	 15654.875
H+C5H10O2_Olef_3=H2+C5H9O2r_Olef_5								 7.720E+13	 0.000	 9177.820
H+C5H10O2_Olef_3=H2+C5H9O2r_Olef_6								 1.030E+14	 0.000	 10396.749
H+C5H10O2_Olef_3=H2+C5H9O2r_Olef_7								 1.030E+14	 0.000	 10396.749
H+C5H10O2_Olef_4=H2+C5H9O2r_Olef_10								 1.030E+14	 0.000	 10396.749
H+C5H10O2_Olef_4=H2+C5H9O2r_Olef_11								 4.320E+14	 0.000	 15654.875
H+C5H10O2_Olef_4=H2+C5H9O2r_Olef_5								 1.690E+14	 0.000	 7361.376
H+C5H10O2_Olef_5=H2+C5H9O2r_Olef_13								 7.720E+13	 0.000	 9177.820
H+C5H10O2_Olef_5=H2+C5H9O2r_Olef_14								 1.030E+14	 0.000	 10396.749
H+C5H10O2_Olef_5=H2+C5H9O2r_Olef_15								 1.030E+14	 0.000	 10396.749
H+C5H10O2_Olef_5=H2+C5H9O2r_Olef_4								 4.320E+14	 0.000	 15654.875
H+C5H10O2_Olef_6=H2+C5H9O2r_Olef_13								 7.720E+13	 0.000	 9177.820
H+C5H10O2_Olef_6=H2+C5H9O2r_Olef_14								 1.030E+14	 0.000	 10396.749
H+C5H10O2_Olef_6=H2+C5H9O2r_Olef_15								 1.030E+14	 0.000	 10396.749
H+C5H10O2_Olef_6=H2+C5H9O2r_Olef_4								 4.320E+14	 0.000	 15654.875
H+C5H10O2_Olef_7=H2+C5H9O2r_Olef_11								 4.320E+14	 0.000	 15654.875
H+C5H10O2_Olef_7=H2+C5H9O2r_Olef_13								 1.690E+14	 0.000	 7361.376
H+C5H10O2_Olef_7=H2+C5H9O2r_Olef_18								 1.030E+14	 0.000	 10396.749
H+C5H10O2_Olef_8=H2+C5H9O2r_Olef_20								 3.730E+14	 0.000	 12786.806
H+C5H10O2_Olef_8=H2+C5H9O2r_Olef_21								 1.030E+14	 0.000	 10396.749
H+C5H10O2_Olef_9=H2+C5H9O2r_Olef_23								 3.730E+14	 0.000	 12786.806
H+C5H10O2_Olef_9=H2+C5H9O2r_Olef_24								 1.030E+14	 0.000	 10396.749
H+C5H10O_Olef=H2+C5H9Or_Olef									 3.730E+14	 0.000	 12786.806
H+C5H10O_Olef=H2+C5H9Or_Olef_1									 3.730E+14	 0.000	 12786.806
H+C5H10O_Olef_10=H2+C5H9Or_Olef_22								 1.690E+14	 0.000	 7361.376
H+C5H10O_Olef_10=H2+C5H9Or_Olef_28								 3.730E+14	 0.000	 12786.806
H+C5H10O_Olef_10=H2+C5H9Or_Olef_29								 3.380E+14	 0.000	 15869.980
H+C5H10O_Olef_11=H2+C5H9Or_Olef_45								 1.690E+14	 0.000	 7361.376
H+C5H10O_Olef_11=H2+C5H9Or_Olef_46								 3.730E+14	 0.000	 12786.806
H+C5H10O_Olef_11=H2+C5H9Or_Olef_49								 1.690E+14	 0.000	 7361.376
H+C5H10O_Olef_12=H2+C5H9Or_Olef_41								 1.690E+14	 0.000	 7361.376
H+C5H10O_Olef_12=H2+C5H9Or_Olef_44								 7.720E+13	 0.000	 9177.820
H+C5H10O_Olef_12=H2+C5H9Or_Olef_45								 7.720E+13	 0.000	 9177.820
H+C5H10O_Olef_13=H2+C5H9Or_Olef_41								 1.690E+14	 0.000	 7361.376
H+C5H10O_Olef_13=H2+C5H9Or_Olef_44								 7.720E+13	 0.000	 9177.820
H+C5H10O_Olef_13=H2+C5H9Or_Olef_45								 7.720E+13	 0.000	 9177.820
H+C5H10O_Olef_14=H2+C5H9Or_Olef_41								 1.690E+14	 0.000	 7361.376
H+C5H10O_Olef_14=H2+C5H9Or_Olef_42								 3.730E+14	 0.000	 12786.806
H+C5H10O_Olef_14=H2+C5H9Or_Olef_43								 3.730E+14	 0.000	 12786.806
H+C5H10O_Olef_14=H2+C5H9Or_Olef_49								 7.720E+13	 0.000	 9177.820
H+C5H10O_Olef_15=H2+C5H9Or_Olef_41								 1.690E+14	 0.000	 7361.376
H+C5H10O_Olef_15=H2+C5H9Or_Olef_42								 3.730E+14	 0.000	 12786.806
H+C5H10O_Olef_15=H2+C5H9Or_Olef_43								 3.730E+14	 0.000	 12786.806
H+C5H10O_Olef_15=H2+C5H9Or_Olef_49								 7.720E+13	 0.000	 9177.820
H+C5H10O_Olef_16=H2+C5H9Or_Olef_40								 1.860E+14	 0.000	 8604.206
H+C5H10O_Olef_16=H2+C5H9Or_Olef_44								 6.130E+13	 0.000	 6190.248
H+C5H10O_Olef_16=H2+C5H9Or_Olef_47								 3.730E+14	 0.000	 12786.806
H+C5H10O_Olef_17=H2+C5H9Or_Olef_35								 3.730E+14	 0.000	 12786.806
H+C5H10O_Olef_17=H2+C5H9Or_Olef_36								 3.730E+14	 0.000	 12786.806
H+C5H10O_Olef_17=H2+C5H9Or_Olef_37								 3.730E+14	 0.000	 12786.806
H+C5H10O_Olef_17=H2+C5H9Or_Olef_38								 3.730E+14	 0.000	 12786.806
H+C5H10O_Olef_17=H2+C5H9Or_Olef_53								 6.130E+13	 0.000	 6190.248
H+C5H10O_Olef_18=H2+C5H9Or_Olef_35								 3.730E+14	 0.000	 12786.806
H+C5H10O_Olef_18=H2+C5H9Or_Olef_36								 3.730E+14	 0.000	 12786.806
H+C5H10O_Olef_18=H2+C5H9Or_Olef_37								 3.730E+14	 0.000	 12786.806
H+C5H10O_Olef_18=H2+C5H9Or_Olef_38								 3.730E+14	 0.000	 12786.806
H+C5H10O_Olef_18=H2+C5H9Or_Olef_53								 6.130E+13	 0.000	 6190.248
H+C5H10O_Olef_19=H2+C5H9Or_Olef_52								 7.720E+13	 0.000	 9177.820
H+C5H10O_Olef_19=H2+C5H9Or_Olef_53								 1.690E+14	 0.000	 7361.376
H+C5H10O_Olef_1=H2+C5H9Or_Olef_12								 3.380E+14	 0.000	 15869.980
H+C5H10O_Olef_1=H2+C5H9Or_Olef_15								 3.730E+14	 0.000	 12786.806
H+C5H10O_Olef_1=H2+C5H9Or_Olef_18								 7.720E+13	 0.000	 9177.820
H+C5H10O_Olef_20=H2+C5H9Or_Olef_52								 1.690E+14	 0.000	 7361.376
H+C5H10O_Olef_20=H2+C5H9Or_Olef_55								 7.720E+13	 0.000	 9177.820
H+C5H10O_Olef_20=H2+C5H9Or_Olef_56								 1.860E+14	 0.000	 8604.206
H+C5H10O_Olef_21=H2+C5H9Or_Olef_60								 1.690E+14	 0.000	 7361.376
H+C5H10O_Olef_21=H2+C5H9Or_Olef_67								 1.860E+14	 0.000	 8604.206
H+C5H10O_Olef_21=H2+C5H9Or_Olef_68								 1.860E+14	 0.000	 8604.206
H+C5H10O_Olef_21=H2+C5H9Or_Olef_71								 7.720E+13	 0.000	 9177.820
H+C5H10O_Olef_22=H2+C5H9Or_Olef_60								 1.690E+14	 0.000	 7361.376
H+C5H10O_Olef_22=H2+C5H9Or_Olef_67								 1.860E+14	 0.000	 8604.206
H+C5H10O_Olef_22=H2+C5H9Or_Olef_68								 1.860E+14	 0.000	 8604.206
H+C5H10O_Olef_22=H2+C5H9Or_Olef_71								 7.720E+13	 0.000	 9177.820
H+C5H10O_Olef_23=H2+C5H9Or_Olef_34								 1.690E+14	 0.000	 7361.376
H+C5H10O_Olef_23=H2+C5H9Or_Olef_58								 3.730E+14	 0.000	 12786.806
H+C5H10O_Olef_23=H2+C5H9Or_Olef_59								 3.730E+14	 0.000	 12786.806
H+C5H10O_Olef_23=H2+C5H9Or_Olef_60								 1.690E+14	 0.000	 7361.376
H+C5H10O_Olef_24=H2+C5H9Or_Olef_34								 1.690E+14	 0.000	 7361.376
H+C5H10O_Olef_24=H2+C5H9Or_Olef_58								 3.730E+14	 0.000	 12786.806
H+C5H10O_Olef_24=H2+C5H9Or_Olef_59								 3.730E+14	 0.000	 12786.806
H+C5H10O_Olef_24=H2+C5H9Or_Olef_60								 1.690E+14	 0.000	 7361.376
H+C5H10O_Olef_25=H2+C5H9Or_Olef_34								 1.380E+14	 0.000	 7074.569
H+C5H10O_Olef_25=H2+C5H9Or_Olef_63								 3.040E+14	 0.000	 12499.999
H+C5H10O_Olef_25=H2+C5H9Or_Olef_64								 3.040E+14	 0.000	 12499.999
H+C5H10O_Olef_25=H2+C5H9Or_Olef_65								 2.580E+14	 0.000	 10133.843
H+C5H10O_Olef_25=H2+C5H9Or_Olef_66								 2.580E+14	 0.000	 10133.843
H+C5H10O_Olef_26=H2+C5H9Or_Olef_34								 1.380E+14	 0.000	 7074.569
H+C5H10O_Olef_26=H2+C5H9Or_Olef_63								 3.040E+14	 0.000	 12499.999
H+C5H10O_Olef_26=H2+C5H9Or_Olef_64								 3.040E+14	 0.000	 12499.999
H+C5H10O_Olef_26=H2+C5H9Or_Olef_65								 2.580E+14	 0.000	 10133.843
H+C5H10O_Olef_26=H2+C5H9Or_Olef_66								 2.580E+14	 0.000	 10133.843
H+C5H10O_Olef_27=H2+C5H9Or_Olef_69								 1.520E+14	 0.000	 8317.399
H+C5H10O_Olef_27=H2+C5H9Or_Olef_70								 2.580E+14	 0.000	 10133.843
H+C5H10O_Olef_27=H2+C5H9Or_Olef_71								 1.380E+14	 0.000	 7074.569
H+C5H10O_Olef_28=H2+C5H9Or_Olef_39								 1.860E+14	 0.000	 8604.206
H+C5H10O_Olef_28=H2+C5H9Or_Olef_44								 6.130E+13	 0.000	 6190.248
H+C5H10O_Olef_28=H2+C5H9Or_Olef_48								 3.730E+14	 0.000	 12786.806
H+C5H10O_Olef_29=H2+C5H9Or_Olef_3								 1.380E+14	 0.000	 7074.569
H+C5H10O_Olef_29=H2+C5H9Or_Olef_84								 2.580E+14	 0.000	 10133.843
H+C5H10O_Olef_29=H2+C5H9Or_Olef_85								 3.040E+14	 0.000	 12499.999
H+C5H10O_Olef_2=H2+C5H9Or_Olef_12								 7.720E+13	 0.000	 9177.820
H+C5H10O_Olef_2=H2+C5H9Or_Olef_13								 7.720E+13	 0.000	 9177.820
H+C5H10O_Olef_30=H2+C5H9Or_Olef_29								 3.380E+14	 0.000	 15869.980
H+C5H10O_Olef_30=H2+C5H9Or_Olef_33								 1.690E+14	 0.000	 7361.376
H+C5H10O_Olef_30=H2+C5H9Or_Olef_86								 3.730E+14	 0.000	 12786.806
H+C5H10O_Olef_31=H2+C5H9Or_Olef_13								 6.130E+13	 0.000	 6190.248
H+C5H10O_Olef_31=H2+C5H9Or_Olef_4								 3.730E+14	 0.000	 12786.806
H+C5H10O_Olef_31=H2+C5H9Or_Olef_5								 3.730E+14	 0.000	 12786.806
H+C5H10O_Olef_32=H2+C5H9Or_Olef_6								 7.720E+13	 0.000	 9177.820
H+C5H10O_Olef_32=H2+C5H9Or_Olef_7								 1.690E+14	 0.000	 7361.376
H+C5H10O_Olef_32=H2+C5H9Or_Olef_8								 3.730E+14	 0.000	 12786.806
H+C5H10O_Olef_32=H2+C5H9Or_Olef_9								 3.730E+14	 0.000	 12786.806
H+C5H10O_Olef_33=H2+C5H9Or_Olef_6								 7.720E+13	 0.000	 9177.820
H+C5H10O_Olef_33=H2+C5H9Or_Olef_7								 1.690E+14	 0.000	 7361.376
H+C5H10O_Olef_33=H2+C5H9Or_Olef_8								 3.730E+14	 0.000	 12786.806
H+C5H10O_Olef_33=H2+C5H9Or_Olef_9								 3.730E+14	 0.000	 12786.806
H+C5H10O_Olef_34=H2+C5H9Or_Olef_11								 2.580E+14	 0.000	 10133.843
H+C5H10O_Olef_34=H2+C5H9Or_Olef_6								 2.760E+14	 0.000	 15583.173
H+C5H10O_Olef_34=H2+C5H9Or_Olef_94								 3.040E+14	 0.000	 12499.999
H+C5H10O_Olef_35=H2+C5H9Or_Olef_10								 2.580E+14	 0.000	 10133.843
H+C5H10O_Olef_35=H2+C5H9Or_Olef_6								 2.760E+14	 0.000	 15583.173
H+C5H10O_Olef_35=H2+C5H9Or_Olef_93								 3.040E+14	 0.000	 12499.999
H+C5H10O_Olef_3=H2+C5H9Or_Olef_25								 3.380E+14	 0.000	 15869.980
H+C5H10O_Olef_3=H2+C5H9Or_Olef_33								 7.720E+13	 0.000	 9177.820
H+C5H10O_Olef_3=H2+C5H9Or_Olef_87								 3.730E+14	 0.000	 12786.806
H+C5H10O_Olef_3=H2+C5H9Or_Olef_88								 3.730E+14	 0.000	 12786.806
H+C5H10O_Olef_4=H2+C5H9Or_Olef_25								 3.380E+14	 0.000	 15869.980
H+C5H10O_Olef_4=H2+C5H9Or_Olef_33								 7.720E+13	 0.000	 9177.820
H+C5H10O_Olef_4=H2+C5H9Or_Olef_87								 3.730E+14	 0.000	 12786.806
H+C5H10O_Olef_4=H2+C5H9Or_Olef_88								 3.730E+14	 0.000	 12786.806
H+C5H10O_Olef_5=H2+C5H9Or_Olef_25								 1.690E+14	 0.000	 7361.376
H+C5H10O_Olef_5=H2+C5H9Or_Olef_3								 7.720E+13	 0.000	 9177.820
H+C5H10O_Olef_5=H2+C5H9Or_Olef_31								 3.730E+14	 0.000	 12786.806
H+C5H10O_Olef_5=H2+C5H9Or_Olef_32								 3.730E+14	 0.000	 12786.806
H+C5H10O_Olef_6=H2+C5H9Or_Olef_25								 1.690E+14	 0.000	 7361.376
H+C5H10O_Olef_6=H2+C5H9Or_Olef_3								 7.720E+13	 0.000	 9177.820
H+C5H10O_Olef_6=H2+C5H9Or_Olef_31								 3.730E+14	 0.000	 12786.806
H+C5H10O_Olef_6=H2+C5H9Or_Olef_32								 3.730E+14	 0.000	 12786.806
H+C5H10O_Olef_7=H2+C5H9Or_Olef_22								 7.720E+13	 0.000	 9177.820
H+C5H10O_Olef_7=H2+C5H9Or_Olef_23								 3.730E+14	 0.000	 12786.806
H+C5H10O_Olef_7=H2+C5H9Or_Olef_24								 3.730E+14	 0.000	 12786.806
H+C5H10O_Olef_7=H2+C5H9Or_Olef_25								 3.380E+14	 0.000	 15869.980
H+C5H10O_Olef_8=H2+C5H9Or_Olef_22								 7.720E+13	 0.000	 9177.820
H+C5H10O_Olef_8=H2+C5H9Or_Olef_23								 3.730E+14	 0.000	 12786.806
H+C5H10O_Olef_8=H2+C5H9Or_Olef_24								 3.730E+14	 0.000	 12786.806
H+C5H10O_Olef_8=H2+C5H9Or_Olef_25								 3.380E+14	 0.000	 15869.980
H+C5H10O_Olef_9=H2+C5H9Or_Olef_12								 3.380E+14	 0.000	 15869.980
H+C5H10O_Olef_9=H2+C5H9Or_Olef_14								 3.730E+14	 0.000	 12786.806
H+C5H10O_Olef_9=H2+C5H9Or_Olef_20								 7.720E+13	 0.000	 9177.820
H+C5H10_Olef=H2+C5H9r_Olef_3									 3.730E+14	 0.000	 12786.806
H+C5H10_Olef=H2+C5H9r_Olef_4									 7.720E+13	 0.000	 9177.820
H+C5H10_Olef=H2+C5H9r_Olef_5									 1.690E+14	 0.000	 7361.376
H+C5H10_Olef_1=H2+C5H9r_Olef_5									 7.720E+13	 0.000	 9177.820
H+C5H10_Olef_1=H2+C5H9r_Olef_6									 7.720E+13	 0.000	 9177.820
H+C5H10_Olef_2=H2+C5H9r_Olef_1									 3.730E+14	 0.000	 12786.806
H+C5H10_Olef_2=H2+C5H9r_Olef_2									 3.730E+14	 0.000	 12786.806
H+C5H10_Olef_2=H2+C5H9r_Olef_6									 6.130E+13	 0.000	 6190.248
H+C5H10_Olef_3=H2+C5H9r_Olef									 7.720E+13	 0.000	 9177.820
H+C5H10_Olef_3=H2+C5H9r_Olef_10									 3.730E+14	 0.000	 12786.806
H+C5H10_Olef_3=H2+C5H9r_Olef_11									 1.690E+14	 0.000	 7361.376
H+C5H10_Olef_3=H2+C5H9r_Olef_9									 3.730E+14	 0.000	 12786.806
H+C5H10_Olef_4=H2+C5H9r_Olef									 7.720E+13	 0.000	 9177.820
H+C5H10_Olef_4=H2+C5H9r_Olef_10									 3.730E+14	 0.000	 12786.806
H+C5H10_Olef_4=H2+C5H9r_Olef_11									 1.690E+14	 0.000	 7361.376
H+C5H10_Olef_4=H2+C5H9r_Olef_9									 3.730E+14	 0.000	 12786.806
H+C5H10_Olef_5=H2+C5H9r_Olef									 1.380E+14	 0.000	 7074.569
H+C5H10_Olef_5=H2+C5H9r_Olef_12									 3.040E+14	 0.000	 12499.999
H+C5H10_Olef_5=H2+C5H9r_Olef_13									 2.580E+14	 0.000	 10133.843
H+C5H8O2_Olef=H2+C5H7O2r_Olef									 7.720E+13	 0.000	 9177.820
H+C5H8O2_Olef=H2+C5H7O2r_Olef_1									 8.360E+13	 0.000	 13001.911
H+C5H8O2_Olef=H2+C5H7O2r_Olef_2									 8.360E+13	 0.000	 13001.911
H+C5H8O2_Olef_1=H2+C5H7O2r_Olef									 7.720E+13	 0.000	 9177.820
H+C5H8O2_Olef_1=H2+C5H7O2r_Olef_1								 8.360E+13	 0.000	 13001.911
H+C5H8O2_Olef_1=H2+C5H7O2r_Olef_2								 8.360E+13	 0.000	 13001.911
H+C5H8O2_Olef_2=H2+C5H7O2r_Olef_5								 3.520E+14	 0.000	 12882.408
H+C5H8O2_Olef_2=H2+C5H7O2r_Olef_6								 3.520E+14	 0.000	 12882.408
H+C5H8O2_Olef_3=H2+C5H7O2r_Olef_5								 3.520E+14	 0.000	 12882.408
H+C5H8O2_Olef_3=H2+C5H7O2r_Olef_6								 3.520E+14	 0.000	 12882.408
H+C5H8O2_Olef_4=H2+C5H7O2r_Olef									 5.930E+14	 0.000	 16658.699
H+C5H8O2_Olef_4=H2+C5H7O2r_Olef_7								 8.360E+13	 0.000	 13001.911
H+C5H8O2_Olef_5=H2+C5H7O2r_Olef_10								 7.720E+13	 0.000	 9177.820
H+C5H8O2_Olef_5=H2+C5H7O2r_Olef_11								 8.360E+13	 0.000	 13001.911
H+C5H8O_Olef=H2+C5H7Or_Olef_5									 7.720E+13	 0.000	 9177.820
H+C5H8O_Olef=H2+C5H7Or_Olef_6									 8.060E+13	 0.000	 10707.456
H+C5H8O_Olef=H2+C5H7Or_Olef_7									 8.060E+13	 0.000	 10707.456
H+C5H8O_Olef_10=H2+C5H7Or_Olef_13								 6.770E+14	 0.000	 15869.980
H+C5H8O_Olef_10=H2+C5H7Or_Olef_14								 7.720E+13	 0.000	 9177.820
H+C5H8O_Olef_11=H2+C5H7Or_Olef_11								 3.730E+14	 0.000	 12786.806
H+C5H8O_Olef_11=H2+C5H7Or_Olef_12								 3.730E+14	 0.000	 12786.806
H+C5H8O_Olef_11=H2+C5H7Or_Olef_13								 1.690E+14	 0.000	 7361.376
H+C5H8O_Olef_12=H2+C5H7Or_Olef_11								 3.730E+14	 0.000	 12786.806
H+C5H8O_Olef_12=H2+C5H7Or_Olef_12								 3.730E+14	 0.000	 12786.806
H+C5H8O_Olef_12=H2+C5H7Or_Olef_13								 1.690E+14	 0.000	 7361.376
H+C5H8O_Olef_13=H2+C5H7Or_Olef_14								 1.690E+14	 0.000	 7361.376
H+C5H8O_Olef_13=H2+C5H7Or_Olef_15								 1.800E+14	 0.000	 9273.422
H+C5H8O_Olef_14=H2+C5H7Or_Olef_16								 3.730E+14	 0.000	 12786.806
H+C5H8O_Olef_14=H2+C5H7Or_Olef_2								 3.380E+14	 0.000	 15869.980
H+C5H8O_Olef_15=H2+C5H7Or_Olef_17								 3.730E+14	 0.000	 12786.806
H+C5H8O_Olef_15=H2+C5H7Or_Olef_2								 3.380E+14	 0.000	 15869.980
H+C5H8O_Olef_16=H2+C5H7Or_Olef_18								 7.720E+13	 0.000	 9177.820
H+C5H8O_Olef_17=H2+C5H7Or_Olef_18								 7.720E+13	 0.000	 9177.820
H+C5H8O_Olef_18=H2+C5H7Or_Olef_18								 3.380E+14	 0.000	 15869.980
H+C5H8O_Olef_19=H2+C5H7Or_Olef_20								 7.720E+13	 0.000	 9177.820
H+C5H8O_Olef_1=H2+C5H7Or_Olef_5									 7.720E+13	 0.000	 9177.820
H+C5H8O_Olef_1=H2+C5H7Or_Olef_6									 8.060E+13	 0.000	 10707.456
H+C5H8O_Olef_1=H2+C5H7Or_Olef_7									 8.060E+13	 0.000	 10707.456
H+C5H8O_Olef_20=H2+C5H7Or_Olef_21								 2.130E+14	 0.000	 6190.248
H+C5H8O_Olef_21=H2+C5H7Or_Olef_21								 7.720E+13	 0.000	 9177.820
H+C5H8O_Olef_22=H2+C5H7Or_Olef_21								 7.720E+13	 0.000	 9177.820
H+C5H8O_Olef_23=H2+C5H7Or_Olef_22								 7.720E+13	 0.000	 9177.820
H+C5H8O_Olef_24=H2+C5H7Or_Olef_22								 7.720E+13	 0.000	 9177.820
H+C5H8O_Olef_25=H2+C5H7Or_Olef_22								 1.690E+14	 0.000	 7361.376
H+C5H8O_Olef_26=H2+C5H7Or_Olef_24								 2.130E+14	 0.000	 6190.248
H+C5H8O_Olef_27=H2+C5H7Or_Olef_24								 2.130E+14	 0.000	 6190.248
H+C5H8O_Olef_28=H2+C5H7Or_Olef_24								 7.720E+13	 0.000	 9177.820
H+C5H8O_Olef_29=H2+C5H7Or_Olef_24								 7.720E+13	 0.000	 9177.820
H+C5H8O_Olef_2=H2+C5H7Or_Olef									 7.720E+13	 0.000	 9177.820
H+C5H8O_Olef_2=H2+C5H7Or_Olef_1									 8.060E+13	 0.000	 10707.456
H+C5H8O_Olef_30=H2+C5H7Or_Olef_24								 7.720E+13	 0.000	 9177.820
H+C5H8O_Olef_31=H2+C5H7Or_Olef_24								 7.720E+13	 0.000	 9177.820
H+C5H8O_Olef_32=H2+C5H7Or_Olef_24								 1.690E+14	 0.000	 7361.376
H+C5H8O_Olef_33=H2+C5H7Or_Olef_24								 1.690E+14	 0.000	 7361.376
H+C5H8O_Olef_34=H2+C5H7Or_Olef_27								 7.720E+13	 0.000	 9177.820
H+C5H8O_Olef_34=H2+C5H7Or_Olef_28								 7.720E+13	 0.000	 9177.820
H+C5H8O_Olef_35=H2+C5H7Or_Olef_27								 7.720E+13	 0.000	 9177.820
H+C5H8O_Olef_35=H2+C5H7Or_Olef_28								 7.720E+13	 0.000	 9177.820
H+C5H8O_Olef_36=H2+C5H7Or_Olef_21								 7.720E+13	 0.000	 9177.820
H+C5H8O_Olef_37=H2+C5H7Or_Olef_21								 7.720E+13	 0.000	 9177.820
H+C5H8O_Olef_38=H2+C5H7Or_Olef_19								 1.770E+14	 0.000	 8389.101
H+C5H8O_Olef_38=H2+C5H7Or_Olef_30								 3.730E+14	 0.000	 12786.806
H+C5H8O_Olef_3=H2+C5H7Or_Olef_3									 1.690E+14	 0.000	 7361.376
H+C5H8O_Olef_3=H2+C5H7Or_Olef_4									 3.730E+14	 0.000	 12786.806
H+C5H8O_Olef_4=H2+C5H7Or_Olef_2									 7.720E+13	 0.000	 9177.820
H+C5H8O_Olef_4=H2+C5H7Or_Olef_3									 7.720E+13	 0.000	 9177.820
H+C5H8O_Olef_5=H2+C5H7Or_Olef_2									 7.720E+13	 0.000	 9177.820
H+C5H8O_Olef_5=H2+C5H7Or_Olef_3									 7.720E+13	 0.000	 9177.820
H+C5H8O_Olef_6=H2+C5H7Or_Olef_5									 4.950E+14	 0.000	 15559.273
H+C5H8O_Olef_6=H2+C5H7Or_Olef_8									 6.020E+13	 0.000	 11281.070
H+C5H8O_Olef_7=H2+C5H7Or_Olef_10								 6.770E+14	 0.000	 15869.980
H+C5H8O_Olef_7=H2+C5H7Or_Olef_9									 7.720E+13	 0.000	 9177.820
H+C5H8O_Olef_8=H2+C5H7Or_Olef_10								 7.720E+13	 0.000	 9177.820
H+C5H8O_Olef_9=H2+C5H7Or_Olef_13								 6.770E+14	 0.000	 15869.980
H+C5H8O_Olef_9=H2+C5H7Or_Olef_14								 7.720E+13	 0.000	 9177.820
H+C5H8_Olef=H2+C5H7r_Olef										 7.720E+13	 0.000	 9177.820
H+C5H8_Olef_1=H2+C5H7r_Olef_1									 2.010E+14	 0.000	 6190.248
H+C5H8_Olef_2=H2+C5H7r_Olef_1									 7.280E+13	 0.000	 9177.820
H+C5H8_Olef_3=H2+C5H7r_Olef_1									 7.280E+13	 0.000	 9177.820
H+C2H5OH=H2+C2H5Or_2											 7.660E+13	 0.000	 14722.753
H+C3H4O_Olef_2=H2+C3H3Or_Olef_1									 1.010E+14	 0.000	 13169.215
H+C3H6O2_Olef=H2+C3H5O2r										 1.010E+14	 0.000	 13169.215
H+C3H6O_Olef=H2+CH3COCH2										 1.010E+14	 0.000	 13169.215
H+C3H6O_Olef_1=H2+C3H5Or										 1.010E+14	 0.000	 13169.215
H+C3H6O_Olef_2=H2+C3H5Or										 1.010E+14	 0.000	 13169.215
H+C3H6O_Olef_3=H2+C3H5O											 7.640E+13	 0.000	 14722.753
H+C4H6O2_Olef_1=H2+C4H5O2r_Olef_3								 1.010E+14	 0.000	 13169.215
H+C4H6O_Olef_10=H2+C4H5Or_Olef_2								 1.010E+14	 0.000	 13169.215
H+C4H6O_Olef_11=H2+C4H5Or_Olef_10								 7.640E+13	 0.000	 14722.753
H+C4H6O_Olef_12=H2+C4H5Or_Olef_12								 1.010E+14	 0.000	 13169.215
H+C4H6O_Olef_7=H2+C4H5Or_Olef_4									 1.010E+14	 0.000	 13169.215
H+C4H6O_Olef_8=H2+C4H5Or_Olef_8									 1.010E+14	 0.000	 13169.215
H+C4H6O_Olef_9=H2+C4H5Or_Olef_2									 1.010E+14	 0.000	 13169.215
H+C4H8O2_Olef=H2+C4H7O2r_Olef_2									 7.640E+13	 0.000	 14722.753
H+C4H8O2_Olef_1=H2+C4H7O2r_2									 1.010E+14	 0.000	 13169.215
H+C4H8O2_Olef_2=H2+C4H7O2r_2									 1.010E+14	 0.000	 13169.215
H+C4H8O2_Olef_3=H2+C4H7O2r_Olef_6								 7.640E+13	 0.000	 14722.753
H+C4H8O_Olef=H2+C4H7Or_Olef_25									 1.010E+14	 0.000	 13169.215
H+C4H8O_Olef_10=H2+C4H7Or_Olef									 7.600E+13	 0.000	 14722.753
H+C4H8O_Olef_10=H2+C4H7Or_Olef_1								 7.640E+13	 0.000	 14722.753
[truncated: 701,418 more chars]
