# Supplementary material for: Automated reaction database and reaction network analysis: extraction of reaction templates using cheminformatics
Source: J Cheminform. 2018 Mar 9;10:11. doi: 10.1186/s13321-018-0269-8 (PMC5845084; doi:10.1186/s13321-018-0269-8)
Supplement: Supplementary file 4 — Additional file 4. Reaction template output for the hexadiene network. [file 13321_2018_269_MOESM4_ESM.xml]

<?xml version="1.0" encoding="UTF-8"?>
<config>
    <inp-temperature>298.15</inp-temperature>
    <inp-reaction-family name="C2H3+Cxcy(CCCxCCC)=C2H4+Cxcy(CCCxCCJC)_forward">
        <bimolecular>true</bimolecular>
        <inp-recipe>
            <inp-transformation type="BREAK_BOND" centers="A,B"/>
            <inp-transformation type="GAIN_RADICAL" centers="A"/>
            <inp-transformation type="FORM_BOND" centers="C,B"/>
            <inp-transformation type="LOSE_RADICAL" centers="C"/>
        </inp-recipe>
        <inp-reactant value="1" smarts="[C;v4]-[#1]">
            <inp-reactive-center symbol="A" smarts="[$([C;v4]-[#1])]" neighbour="B"/>
            <inp-reactive-center symbol="B" smarts="[$([#1]-[C;v4])]" neighbour="A"/>
            <inp-molecule-constraint type="SINGLEELECTRONCOUNT" limit="MIN" value="0"/>
            <inp-molecule-constraint type="SINGLEELECTRONCOUNT" limit="MAX" value="0"/>
        </inp-reactant>
        <inp-reactant value="2" smarts="[C;v3]">
            <inp-reactive-center symbol="C" smarts="[$([C;v3])]"/>
            <inp-molecule-constraint type="SINGLEELECTRONCOUNT" limit="MIN" value="1"/>
            <inp-molecule-constraint type="SINGLEELECTRONCOUNT" limit="MAX" value="1"/>
        </inp-reactant>
        <inp-kinetics type="GROUP_ADDITIVITY" path="USER.xml"/>
    </inp-reaction-family>
    <inp-reaction-family name="C6H11Or_Olef_23=C6H11Or_Olef_25_forward">
        <bimolecular>false</bimolecular>
        <inp-recipe>
            <inp-transformation type="FORM_BOND" centers="A,B"/>
            <inp-transformation type="LOSE_RADICAL" centers="A"/>
            <inp-transformation type="BREAK_BOND" centers="C,B"/>
            <inp-transformation type="GAIN_RADICAL" centers="C"/>
        </inp-recipe>
        <inp-reactant value="1" smarts="[C](~[C;v3])~[C]~[C]~[C;v4]-[#1]">
            <inp-reactive-center symbol="A" smarts="[$([C;v3]~[C]~[C]~[C]~[C;v4]-[#1])]"/>
            <inp-reactive-center symbol="B" smarts="[$([#1]-[C;v4]~[C]~[C]~[C]~[C;v3])]" neighbour="C"/>
            <inp-reactive-center symbol="C" smarts="[$([C;v4](~[C]~[C]~[C]~[C;v3])-[#1])]" neighbour="B"/>
            <inp-molecule-constraint type="SINGLEELECTRONCOUNT" limit="MIN" value="1"/>
            <inp-molecule-constraint type="SINGLEELECTRONCOUNT" limit="MAX" value="1"/>
        </inp-reactant>
        <inp-kinetics type="GROUP_ADDITIVITY" path="USER.xml"/>
    </inp-reaction-family>
    <inp-reaction-family name="C6H9Or_Olef_18=C6H8O_Olef_15+H_forward">
        <bimolecular>false</bimolecular>
        <inp-recipe>
            <inp-transformation type="BREAK_BOND" centers="A,B"/>
            <inp-transformation type="INCREASE_BOND" centers="A,C"/>
            <inp-transformation type="GAIN_RADICAL" centers="B"/>
            <inp-transformation type="LOSE_RADICAL" centers="C"/>
        </inp-recipe>
        <inp-reactant value="1" smarts="[C;v4](-[#1])-[O;v1]">
            <inp-reactive-center symbol="A" smarts="[$([C;v4](-[#1])-[O;v1])]" neighbour="C"/>
            <inp-reactive-center symbol="B" smarts="[$([#1]-[C;v4]-[O;v1])]" neighbour="A"/>
            <inp-reactive-center symbol="C" smarts="[$([O;v1]-[C;v4]-[#1])]" neighbour="A"/>
            <inp-molecule-constraint type="SINGLEELECTRONCOUNT" limit="MIN" value="1"/>
            <inp-molecule-constraint type="SINGLEELECTRONCOUNT" limit="MAX" value="1"/>
        </inp-reactant>
        <inp-kinetics type="GROUP_ADDITIVITY" path="USER.xml"/>
    </inp-reaction-family>
    <inp-reaction-family name="C6H9Or_Olef_18=C6H8O_Olef_15+H_reverse">
        <bimolecular>true</bimolecular>
        <inp-recipe>
            <inp-transformation type="DECREASE_BOND" centers="A,B"/>
            <inp-transformation type="FORM_BOND" centers="A,C"/>
            <inp-transformation type="GAIN_RADICAL" centers="B"/>
            <inp-transformation type="LOSE_RADICAL" centers="C"/>
        </inp-recipe>
        <inp-reactant value="1" smarts="[C;v4]=[O;v2]">
            <inp-reactive-center symbol="A" smarts="[$([C;v4]=[O;v2])]" neighbour="B"/>
            <inp-reactive-center symbol="B" smarts="[$([O;v2]=[C;v4])]" neighbour="A"/>
            <inp-molecule-constraint type="SINGLEELECTRONCOUNT" limit="MIN" value="0"/>
            <inp-molecule-constraint type="SINGLEELECTRONCOUNT" limit="MAX" value="0"/>
        </inp-reactant>
        <inp-reactant value="2" smarts="[#1;!X1]">
            <inp-reactive-center symbol="C" smarts="[$([#1;!X1])]"/>
            <inp-molecule-constraint type="SINGLEELECTRONCOUNT" limit="MIN" value="1"/>
            <inp-molecule-constraint type="SINGLEELECTRONCOUNT" limit="MAX" value="1"/>
        </inp-reactant>
        <inp-kinetics type="REVERSE"/>
    </inp-reaction-family>
    <inp-reaction-family name="C6H11Or_Olef_31=C2H3+C4H8O_Olef_1_forward">
        <bimolecular>false</bimolecular>
        <inp-recipe>
            <inp-transformation type="BREAK_BOND" centers="A,B"/>
            <inp-transformation type="GAIN_RADICAL" centers="A"/>
            <inp-transformation type="INCREASE_BOND" centers="B,C"/>
            <inp-transformation type="LOSE_RADICAL" centers="C"/>
        </inp-recipe>
        <inp-reactant value="1" smarts="[C;v4]-[C;v4]-[C;v3]">
            <inp-reactive-center symbol="A" smarts="[$([C;v4]-[C;v4]-[C;v3])]" neighbour="B"/>
            <inp-reactive-center symbol="B" smarts="[$([C;v4](-[C;v4])-[C;v3])]" neighbour="C"/>
            <inp-reactive-center symbol="C" smarts="[$([C;v3]-[C;v4]-[C;v4])]" neighbour="B"/>
            <inp-molecule-constraint type="SINGLEELECTRONCOUNT" limit="MIN" value="1"/>
            <inp-molecule-constraint type="SINGLEELECTRONCOUNT" limit="MAX" value="1"/>
        </inp-reactant>
        <inp-kinetics type="GROUP_ADDITIVITY" path="USER.xml"/>
    </inp-reaction-family>
    <inp-reaction-family name="C6H11Or_Olef_31=C2H3+C4H8O_Olef_1_reverse">
        <bimolecular>true</bimolecular>
        <inp-recipe>
            <inp-transformation type="DECREASE_BOND" centers="A,B"/>
            <inp-transformation type="FORM_BOND" centers="C,A"/>
            <inp-transformation type="GAIN_RADICAL" centers="B"/>
            <inp-transformation type="LOSE_RADICAL" centers="C"/>
        </inp-recipe>
        <inp-reactant value="1" smarts="[C;v4]=[C;v4]">
            <inp-reactive-center symbol="A" smarts="[$([C;v4]=[C;v4])]" neighbour="B"/>
            <inp-reactive-center symbol="B" smarts="[$([C;v4]=[C;v4])]" neighbour="A"/>
            <inp-molecule-constraint type="SINGLEELECTRONCOUNT" limit="MIN" value="0"/>
            <inp-molecule-constraint type="SINGLEELECTRONCOUNT" limit="MAX" value="0"/>
        </inp-reactant>
        <inp-reactant value="2" smarts="[C;v3]">
            <inp-reactive-center symbol="C" smarts="[$([C;v3])]"/>
            <inp-molecule-constraint type="SINGLEELECTRONCOUNT" limit="MIN" value="1"/>
            <inp-molecule-constraint type="SINGLEELECTRONCOUNT" limit="MAX" value="1"/>
        </inp-reactant>
        <inp-kinetics type="REVERSE"/>
    </inp-reaction-family>
    <inp-reaction-family name="C6H11Or_Olef_3=C6H11Or_Olef_13_forward">
        <bimolecular>false</bimolecular>
        <inp-recipe>
            <inp-transformation type="BREAK_BOND" centers="A,B"/>
            <inp-transformation type="FORM_BOND" centers="C,B"/>
            <inp-transformation type="GAIN_RADICAL" centers="A"/>
            <inp-transformation type="LOSE_RADICAL" centers="C"/>
        </inp-recipe>
        <inp-reactant value="1" smarts="[#1]-[C;v4]~[C]~[C]~[C]~[C]~[C;v3]">
            <inp-reactive-center symbol="A" smarts="[$([C;v4](-[#1])~[C]~[C]~[C]~[C]~[C;v3])]" neighbour="B"/>
            <inp-reactive-center symbol="B" smarts="[$([#1]-[C;v4]~[C]~[C]~[C]~[C]~[C;v3])]" neighbour="A"/>
            <inp-reactive-center symbol="C" smarts="[$([C;v3]~[C]~[C]~[C]~[C]~[C;v4]-[#1])]"/>
            <inp-molecule-constraint type="SINGLEELECTRONCOUNT" limit="MIN" value="1"/>
            <inp-molecule-constraint type="SINGLEELECTRONCOUNT" limit="MAX" value="1"/>
        </inp-reactant>
        <inp-kinetics type="GROUP_ADDITIVITY" path="USER.xml"/>
    </inp-reaction-family>
    <inp-reaction-family name="C6H9Or_Olef_13=CH3CHCHCHO+C2H3_forward">
        <bimolecular>false</bimolecular>
        <inp-recipe>
            <inp-transformation type="INCREASE_BOND" centers="A,B"/>
            <inp-transformation type="LOSE_RADICAL" centers="B"/>
            <inp-transformation type="BREAK_BOND" centers="A,C"/>
            <inp-transformation type="GAIN_RADICAL" centers="C"/>
        </inp-recipe>
        <inp-reactant value="1" smarts="[O;v1]-[C;v4]-[C;v4]">
            <inp-reactive-center symbol="A" smarts="[$([C;v4](-[O;v1])-[C;v4])]" neighbour="C"/>
            <inp-reactive-center symbol="B" smarts="[$([O;v1]-[C;v4]-[C;v4])]" neighbour="A"/>
            <inp-reactive-center symbol="C" smarts="[$([C;v4]-[C;v4]-[O;v1])]" neighbour="A"/>
            <inp-molecule-constraint type="SINGLEELECTRONCOUNT" limit="MIN" value="1"/>
            <inp-molecule-constraint type="SINGLEELECTRONCOUNT" limit="MAX" value="1"/>
        </inp-reactant>
        <inp-kinetics type="GROUP_ADDITIVITY" path="USER.xml"/>
    </inp-reaction-family>
    <inp-reaction-family name="C6H9Or_Olef_13=CH3CHCHCHO+C2H3_reverse">
        <bimolecular>true</bimolecular>
        <inp-recipe>
            <inp-transformation type="DECREASE_BOND" centers="A,B"/>
            <inp-transformation type="FORM_BOND" centers="A,C"/>
            <inp-transformation type="GAIN_RADICAL" centers="B"/>
            <inp-transformation type="LOSE_RADICAL" centers="C"/>
        </inp-recipe>
        <inp-reactant value="1" smarts="[C;v4]=[O;v2]">
            <inp-reactive-center symbol="A" smarts="[$([C;v4]=[O;v2])]" neighbour="B"/>
            <inp-reactive-center symbol="B" smarts="[$([O;v2]=[C;v4])]" neighbour="A"/>
            <inp-molecule-constraint type="SINGLEELECTRONCOUNT" limit="MIN" value="0"/>
            <inp-molecule-constraint type="SINGLEELECTRONCOUNT" limit="MAX" value="0"/>
        </inp-reactant>
        <inp-reactant value="2" smarts="[C;v3]">
            <inp-reactive-center symbol="C" smarts="[$([C;v3])]"/>
            <inp-molecule-constraint type="SINGLEELECTRONCOUNT" limit="MIN" value="1"/>
            <inp-molecule-constraint type="SINGLEELECTRONCOUNT" limit="MAX" value="1"/>
        </inp-reactant>
        <inp-kinetics type="REVERSE"/>
    </inp-reaction-family>
    <inp-reaction-family name="C6H11Or_Olef_32=C6H11Or_Olef_33_forward">
        <bimolecular>false</bimolecular>
        <inp-recipe>
            <inp-transformation type="BREAK_BOND" centers="A,B"/>
            <inp-transformation type="GAIN_RADICAL" centers="A"/>
            <inp-transformation type="FORM_BOND" centers="C,B"/>
            <inp-transformation type="LOSE_RADICAL" centers="C"/>
        </inp-recipe>
        <inp-reactant value="1" smarts="[C](~[C;v3])~[C]~[C;v4]-[#1]">
            <inp-reactive-center symbol="A" smarts="[$([C;v4](-[#1])~[C]~[C]~[C;v3])]" neighbour="B"/>
            <inp-reactive-center symbol="B" smarts="[$([#1]-[C;v4]~[C]~[C]~[C;v3])]" neighbour="A"/>
            <inp-reactive-center symbol="C" smarts="[$([C;v3]~[C]~[C]~[C;v4]-[#1])]"/>
            <inp-molecule-constraint type="SINGLEELECTRONCOUNT" limit="MIN" value="1"/>
            <inp-molecule-constraint type="SINGLEELECTRONCOUNT" limit="MAX" value="1"/>
        </inp-reactant>
        <inp-kinetics type="GROUP_ADDITIVITY" path="USER.xml"/>
    </inp-reaction-family>
    <inp-reaction-family name="C6H11r_Olef_1=C6H11r_Olef_7_forward">
        <bimolecular>false</bimolecular>
        <inp-recipe>
            <inp-transformation type="BREAK_BOND" centers="A,B"/>
            <inp-transformation type="FORM_BOND" centers="C,B"/>
            <inp-transformation type="LOSE_RADICAL" centers="C"/>
            <inp-transformation type="GAIN_RADICAL" centers="A"/>
        </inp-recipe>
        <inp-reactant value="1" smarts="[#1]-[C;v4]-[C;v3]">
            <inp-reactive-center symbol="A" smarts="[$([C;v4](-[#1])-[C;v3])]" neighbour="C"/>
            <inp-reactive-center symbol="B" smarts="[$([#1]-[C;v4]-[C;v3])]" neighbour="A"/>
            <inp-reactive-center symbol="C" smarts="[$([C;v3]-[C;v4]-[#1])]" neighbour="A"/>
            <inp-molecule-constraint type="SINGLEELECTRONCOUNT" limit="MIN" value="1"/>
            <inp-molecule-constraint type="SINGLEELECTRONCOUNT" limit="MAX" value="1"/>
        </inp-reactant>
        <inp-kinetics type="GROUP_ADDITIVITY" path="USER.xml"/>
    </inp-reaction-family>
    <inp-reaction-family name="C6H9Or_Olef_5=xC5H9r_Olef_2+CO">
        <bimolecular>false</bimolecular>
        <inp-recipe>
            <inp-transformation type="BREAK_BOND" centers="A,B"/>
            <inp-transformation type="GAIN_RADICAL" centers="A"/>
            <inp-transformation type="INCREASE_BOND" centers="B,C"/>
            <inp-transformation type="LOSE_RADICAL" centers="B"/>
            <inp-transformation type="LOSE_CHARGE" centers="B"/>
            <inp-transformation type="GAIN_CHARGE" centers="C"/>
        </inp-recipe>
        <inp-reactant value="1" smarts="[C;v4]-[C;v3]=[O;v2]">
            <inp-reactive-center symbol="A" smarts="[$([C;v4]-[C;v3]=[O;v2])]" neighbour="B"/>
            <inp-reactive-center symbol="B" smarts="[$([C;v3](-[C;v4])=[O;v2])]" neighbour="A"/>
            <inp-reactive-center symbol="C" smarts="[$([O;v2]=[C;v3]-[C;v4])]" neighbour="B"/>
            <inp-molecule-constraint type="SINGLEELECTRONCOUNT" limit="MIN" value="1"/>
            <inp-molecule-constraint type="SINGLEELECTRONCOUNT" limit="MAX" value="1"/>
        </inp-reactant>
        <inp-kinetics type="GROUP_ADDITIVITY" path="USER.xml"/>
    </inp-reaction-family>
    <inp-reaction-family name="H+C6H10_Olef_6=H2+CxCCJCxCC_forward">
        <bimolecular>true</bimolecular>
        <inp-recipe>
            <inp-transformation type="BREAK_BOND" centers="A,B"/>
            <inp-transformation type="GAIN_RADICAL" centers="A"/>
            <inp-transformation type="FORM_BOND" centers="C,B"/>
            <inp-transformation type="LOSE_RADICAL" centers="C"/>
        </inp-recipe>
        <inp-reactant value="1" smarts="[C;v4]-[#1]">
            <inp-reactive-center symbol="A" smarts="[$([C;v4]-[#1])]" neighbour="B"/>
            <inp-reactive-center symbol="B" smarts="[$([#1]-[C;v4])]" neighbour="A"/>
            <inp-molecule-constraint type="SINGLEELECTRONCOUNT" limit="MIN" value="0"/>
            <inp-molecule-constraint type="SINGLEELECTRONCOUNT" limit="MAX" value="0"/>
        </inp-reactant>
        <inp-reactant value="2" smarts="[#1;!X1]">
            <inp-reactive-center symbol="C" smarts="[$([#1;!X1])]"/>
            <inp-molecule-constraint type="SINGLEELECTRONCOUNT" limit="MIN" value="1"/>
            <inp-molecule-constraint type="SINGLEELECTRONCOUNT" limit="MAX" value="1"/>
        </inp-reactant>
        <inp-kinetics type="GROUP_ADDITIVITY" path="USER.xml"/>
    </inp-reaction-family>
    <inp-reaction-family name="H+C6H10_Olef_6=H2+CxCCJCxCC_reverse">
        <bimolecular>true</bimolecular>
        <inp-recipe>
            <inp-transformation type="FORM_BOND" centers="A,B"/>
            <inp-transformation type="LOSE_RADICAL" centers="A"/>
            <inp-transformation type="BREAK_BOND" centers="C,B"/>
            <inp-transformation type="GAIN_RADICAL" centers="C"/>
        </inp-recipe>
        <inp-reactant value="1" smarts="[C;v3]">
            <inp-reactive-center symbol="A" smarts="[$([C;v3])]"/>
            <inp-molecule-constraint type="SINGLEELECTRONCOUNT" limit="MIN" value="1"/>
            <inp-molecule-constraint type="SINGLEELECTRONCOUNT" limit="MAX" value="1"/>
        </inp-reactant>
        <inp-reactant value="2" smarts="[#1]-[#1]">
            <inp-reactive-center symbol="B" smarts="[$([#1]-[#1])]" neighbour="C"/>
            <inp-reactive-center symbol="C" smarts="[$([#1]-[#1])]" neighbour="B"/>
            <inp-molecule-constraint type="SINGLEELECTRONCOUNT" limit="MIN" value="0"/>
            <inp-molecule-constraint type="SINGLEELECTRONCOUNT" limit="MAX" value="0"/>
        </inp-reactant>
        <inp-kinetics type="REVERSE"/>
    </inp-reaction-family>
    <inp-reaction-family name="C6H11Or_Olef_35=C6H10_Olef_3+OH_forward">
        <bimolecular>false</bimolecular>
        <inp-recipe>
            <inp-transformation type="BREAK_BOND" centers="A,B"/>
            <inp-transformation type="GAIN_RADICAL" centers="B"/>
            <inp-transformation type="INCREASE_BOND" centers="C,A"/>
            <inp-transformation type="LOSE_RADICAL" centers="C"/>
        </inp-recipe>
        <inp-reactant value="1" smarts="[O;v2]-[C;v4]-[C;v3]">
            <inp-reactive-center symbol="A" smarts="[$([C;v4](-[O;v2])-[C;v3])]" neighbour="C"/>
            <inp-reactive-center symbol="B" smarts="[$([O;v2]-[C;v4]-[C;v3])]" neighbour="A"/>
            <inp-reactive-center symbol="C" smarts="[$([C;v3]-[C;v4]-[O;v2])]" neighbour="A"/>
            <inp-molecule-constraint type="SINGLEELECTRONCOUNT" limit="MIN" value="1"/>
            <inp-molecule-constraint type="SINGLEELECTRONCOUNT" limit="MAX" value="1"/>
        </inp-reactant>
        <inp-kinetics type="GROUP_ADDITIVITY" path="USER.xml"/>
    </inp-reaction-family>
    <inp-reaction-family name="C6H11Or_Olef_35=C6H10_Olef_3+OH_reverse">
        <bimolecular>true</bimolecular>
        <inp-recipe>
            <inp-transformation type="DECREASE_BOND" centers="A,B"/>
            <inp-transformation type="FORM_BOND" centers="A,C"/>
            <inp-transformation type="GAIN_RADICAL" centers="B"/>
            <inp-transformation type="LOSE_RADICAL" centers="C"/>
        </inp-recipe>
        <inp-reactant value="1" smarts="[C;v4]=[C;v4]">
            <inp-reactive-center symbol="A" smarts="[$([C;v4]=[C;v4])]" neighbour="B"/>
            <inp-reactive-center symbol="B" smarts="[$([C;v4]=[C;v4])]" neighbour="A"/>
            <inp-molecule-constraint type="SINGLEELECTRONCOUNT" limit="MIN" value="0"/>
            <inp-molecule-constraint type="SINGLEELECTRONCOUNT" limit="MAX" value="0"/>
        </inp-reactant>
        <inp-reactant value="2" smarts="[O;v1]">
            <inp-reactive-center symbol="C" smarts="[$([O;v1])]"/>
            <inp-molecule-constraint type="SINGLEELECTRONCOUNT" limit="MIN" value="1"/>
            <inp-molecule-constraint type="SINGLEELECTRONCOUNT" limit="MAX" value="1"/>
        </inp-reactant>
        <inp-kinetics type="REVERSE"/>
    </inp-reaction-family>
    <inp-reaction-family name="O2+Cxcy(CCxCCC)=HO2+Cxcy(CCJCCxC)_forward">
        <bimolecular>true</bimolecular>
        <inp-recipe>
            <inp-transformation type="BREAK_BOND" centers="A,B"/>
            <inp-transformation type="GAIN_RADICAL" centers="A"/>
            <inp-transformation type="FORM_BOND" centers="C,B"/>
            <inp-transformation type="DECREASE_BOND" centers="C,D"/>
            <inp-transformation type="GAIN_RADICAL" centers="D"/>
        </inp-recipe>
        <inp-reactant value="1" smarts="[C;v4]-[#1]">
            <inp-reactive-center symbol="A" smarts="[$([C;v4]-[#1])]" neighbour="B"/>
            <inp-reactive-center symbol="B" smarts="[$([#1]-[C;v4])]" neighbour="A"/>
            <inp-molecule-constraint type="SINGLEELECTRONCOUNT" limit="MIN" value="0"/>
            <inp-molecule-constraint type="SINGLEELECTRONCOUNT" limit="MAX" value="0"/>
        </inp-reactant>
        <inp-reactant value="2" smarts="[O;v2]=[O;v2]">
            <inp-reactive-center symbol="C" smarts="[$([O;v2]=[O;v2])]" neighbour="D"/>
            <inp-reactive-center symbol="D" smarts="[$([O;v2]=[O;v2])]" neighbour="C"/>
            <inp-molecule-constraint type="SINGLEELECTRONCOUNT" limit="MIN" value="0"/>
            <inp-molecule-constraint type="SINGLEELECTRONCOUNT" limit="MAX" value="0"/>
        </inp-reactant>
        <inp-kinetics type="GROUP_ADDITIVITY" path="USER.xml"/>
    </inp-reaction-family>
    <inp-reaction-family name="O2+Cxcy(CCxCCC)=HO2+Cxcy(CCJCCxC)_reverse">
        <bimolecular>true</bimolecular>
        <inp-recipe>
            <inp-transformation type="FORM_BOND" centers="A,B"/>
            <inp-transformation type="LOSE_RADICAL" centers="A"/>
            <inp-transformation type="INCREASE_BOND" centers="C,D"/>
            <inp-transformation type="LOSE_RADICAL" centers="D"/>
            <inp-transformation type="BREAK_BOND" centers="C,B"/>
        </inp-recipe>
        <inp-reactant value="1" smarts="[C;v3]">
            <inp-reactive-center symbol="A" smarts="[$([C;v3])]"/>
            <inp-molecule-constraint type="SINGLEELECTRONCOUNT" limit="MIN" value="1"/>
            <inp-molecule-constraint type="SINGLEELECTRONCOUNT" limit="MAX" value="1"/>
        </inp-reactant>
        <inp-reactant value="2" smarts="[O;v1]-[O;v2]-[#1]">
            <inp-reactive-center symbol="B" smarts="[$([#1]-[O;v2]-[O;v1])]" neighbour="C"/>
            <inp-reactive-center symbol="C" smarts="[$([O;v2](-[O;v1])-[#1])]" neighbour="D"/>
            <inp-reactive-center symbol="D" smarts="[$([O;v1]-[O;v2]-[#1])]" neighbour="C"/>
            <inp-molecule-constraint type="SINGLEELECTRONCOUNT" limit="MIN" value="1"/>
            <inp-molecule-constraint type="SINGLEELECTRONCOUNT" limit="MAX" value="1"/>
        </inp-reactant>
        <inp-kinetics type="REVERSE"/>
    </inp-reaction-family>
    <inp-reaction-family name="C5H7r_Olef=xC2H2+C3H5-S">
        <bimolecular>false</bimolecular>
        <inp-recipe>
            <inp-transformation type="INCREASE_BOND" centers="A,B"/>
            <inp-transformation type="LOSE_RADICAL" centers="A"/>
            <inp-transformation type="BREAK_BOND" centers="B,C"/>
            <inp-transformation type="GAIN_RADICAL" centers="C"/>
        </inp-recipe>
        <inp-reactant value="1" smarts="[C;v3]=[C;v4]-[C;v4]">
            <inp-reactive-center symbol="A" smarts="[$([C;v3]=[C;v4]-[C;v4])]" neighbour="B"/>
            <inp-reactive-center symbol="B" smarts="[$([C;v4](=[C;v3])-[C;v4])]" neighbour="C"/>
            <inp-reactive-center symbol="C" smarts="[$([C;v4]-[C;v4]=[C;v3])]" neighbour="B"/>
            <inp-molecule-constraint type="SINGLEELECTRONCOUNT" limit="MIN" value="1"/>
            <inp-molecule-constraint type="SINGLEELECTRONCOUNT" limit="MAX" value="1"/>
        </inp-reactant>
        <inp-kinetics type="GROUP_ADDITIVITY" path="USER.xml"/>
    </inp-reaction-family>
    <inp-reaction-family name="C6H9O2r_Olef_15=CxCCxCCxC+HO2_forward">
        <bimolecular>false</bimolecular>
        <inp-recipe>
            <inp-transformation type="BREAK_BOND" centers="A,B"/>
            <inp-transformation type="INCREASE_BOND" centers="C,A"/>
            <inp-transformation type="GAIN_RADICAL" centers="B"/>
            <inp-transformation type="FORM_BOND" centers="D,E"/>
            <inp-transformation type="LOSE_RADICAL" centers="D"/>
            <inp-transformation type="BREAK_BOND" centers="C,E"/>
        </inp-recipe>
        <inp-reactant value="1" smarts="[C;v4](-[O;v2]-[O;v1])-[C;v4]-[#1]">
            <inp-reactive-center symbol="A" smarts="[$([C;v4](-[O;v2]-[O;v1])-[C;v4]-[#1])]" neighbour="C"/>
            <inp-reactive-center symbol="B" smarts="[$([O;v2](-[C;v4]-[C;v4]-[#1])-[O;v1])]" neighbour="D"/>
            <inp-reactive-center symbol="C" smarts="[$([C;v4](-[C;v4]-[O;v2]-[O;v1])-[#1])]" neighbour="A"/>
            <inp-reactive-center symbol="D" smarts="[$([O;v1]-[O;v2]-[C;v4]-[C;v4]-[#1])]" neighbour="B"/>
            <inp-reactive-center symbol="E" smarts="[$([#1]-[C;v4]-[C;v4]-[O;v2]-[O;v1])]" neighbour="C"/>
            <inp-molecule-constraint type="SINGLEELECTRONCOUNT" limit="MIN" value="1"/>
            <inp-molecule-constraint type="SINGLEELECTRONCOUNT" limit="MAX" value="1"/>
        </inp-reactant>
        <inp-kinetics type="GROUP_ADDITIVITY" path="USER.xml"/>
    </inp-reaction-family>
    <inp-reaction-family name="C6H9O2r_Olef_15=CxCCxCCxC+HO2_reverse">
        <bimolecular>true</bimolecular>
        <inp-recipe>
            <inp-transformation type="DECREASE_BOND" centers="A,B"/>
            <inp-transformation type="FORM_BOND" centers="A,C"/>
            <inp-transformation type="FORM_BOND" centers="B,D"/>
            <inp-transformation type="LOSE_RADICAL" centers="C"/>
            <inp-transformation type="BREAK_BOND" centers="E,D"/>
            <inp-transformation type="GAIN_RADICAL" centers="E"/>
        </inp-recipe>
        <inp-reactant value="1" smarts="[C;v4]=[C;v4]">
            <inp-reactive-center symbol="A" smarts="[$([C;v4]=[C;v4])]" neighbour="B"/>
            <inp-reactive-center symbol="B" smarts="[$([C;v4]=[C;v4])]" neighbour="A"/>
            <inp-molecule-constraint type="SINGLEELECTRONCOUNT" limit="MIN" value="0"/>
            <inp-molecule-constraint type="SINGLEELECTRONCOUNT" limit="MAX" value="0"/>
        </inp-reactant>
        <inp-reactant value="2" smarts="[O;v1]-[O;v2]-[#1]">
            <inp-reactive-center symbol="C" smarts="[$([O;v1]-[O;v2]-[#1])]" neighbour="E"/>
            <inp-reactive-center symbol="D" smarts="[$([#1]-[O;v2]-[O;v1])]" neighbour="E"/>
            <inp-reactive-center symbol="E" smarts="[$([O;v2](-[O;v1])-[#1])]" neighbour="C"/>
            <inp-molecule-constraint type="SINGLEELECTRONCOUNT" limit="MIN" value="1"/>
            <inp-molecule-constraint type="SINGLEELECTRONCOUNT" limit="MAX" value="1"/>
        </inp-reactant>
        <inp-kinetics type="REVERSE"/>
    </inp-reaction-family>
    <inp-reaction-family name="C6H11=Ccy(CCCJCC)_forward">
        <bimolecular>false</bimolecular>
        <inp-recipe>
            <inp-transformation type="DECREASE_BOND" centers="A,B"/>
            <inp-transformation type="FORM_BOND" centers="C,A"/>
            <inp-transformation type="GAIN_RADICAL" centers="B"/>
            <inp-transformation type="LOSE_RADICAL" centers="C"/>
        </inp-recipe>
        <inp-reactant value="1" smarts="[C;v4]=[C;v4]~[C]~[C]~[C;v3]">
            <inp-reactive-center symbol="A" smarts="[$([C;v4]=[C;v4]~[C]~[C]~[C;v3])]" neighbour="B"/>
            <inp-reactive-center symbol="B" smarts="[$([C;v4](=[C;v4])~[C]~[C]~[C;v3])]" neighbour="A"/>
            <inp-reactive-center symbol="C" smarts="[$([C;v3]~[C]~[C]~[C;v4]=[C;v4])]"/>
            <inp-molecule-constraint type="SINGLEELECTRONCOUNT" limit="MIN" value="1"/>
            <inp-molecule-constraint type="SINGLEELECTRONCOUNT" limit="MAX" value="1"/>
        </inp-reactant>
        <inp-kinetics type="GROUP_ADDITIVITY" path="USER.xml"/>
    </inp-reaction-family>
    <inp-reaction-family name="C6H9r_Olef=cy(CxCCJCCC)_forward">
        <bimolecular>false</bimolecular>
        <inp-recipe>
            <inp-transformation type="DECREASE_BOND" centers="A,B"/>
            <inp-transformation type="FORM_BOND" centers="C,A"/>
            <inp-transformation type="GAIN_RADICAL" centers="B"/>
            <inp-transformation type="LOSE_RADICAL" centers="C"/>
        </inp-recipe>
        <inp-reactant value="1" smarts="[C](~[C]~[C;v3])~[C]~[C;v4]=[C;v4]">
            <inp-reactive-center symbol="A" smarts="[$([C;v4]=[C;v4]~[C]~[C]~[C]~[C;v3])]" neighbour="B"/>
            <inp-reactive-center symbol="B" smarts="[$([C;v4](=[C;v4])~[C]~[C]~[C]~[C;v3])]" neighbour="A"/>
            <inp-reactive-center symbol="C" smarts="[$([C;v3]~[C]~[C]~[C]~[C;v4]=[C;v4])]"/>
            <inp-molecule-constraint type="SINGLEELECTRONCOUNT" limit="MIN" value="1"/>
            <inp-molecule-constraint type="SINGLEELECTRONCOUNT" limit="MAX" value="1"/>
        </inp-reactant>
        <inp-kinetics type="GROUP_ADDITIVITY" path="USER.xml"/>
    </inp-reaction-family>
    <inp-reaction-family name="C6H11O3r_3=C6H11O3r_1_forward">
        <bimolecular>false</bimolecular>
        <inp-recipe>
            <inp-transformation type="BREAK_BOND" centers="A,B"/>
            <inp-transformation type="FORM_BOND" centers="C,B"/>
            <inp-transformation type="GAIN_RADICAL" centers="A"/>
            <inp-transformation type="LOSE_RADICAL" centers="C"/>
        </inp-recipe>
        <inp-reactant value="1" smarts="[#1]-[O;v2]~[C]~[C]~[O]~[O;v1]">
            <inp-reactive-center symbol="A" smarts="[$([O;v2](-[#1])~[C]~[C]~[O]~[O;v1])]" neighbour="B"/>
            <inp-reactive-center symbol="B" smarts="[$([#1]-[O;v2]~[C]~[C]~[O]~[O;v1])]" neighbour="A"/>
            <inp-reactive-center symbol="C" smarts="[$([O;v1]~[O]~[C]~[C]~[O;v2]-[#1])]"/>
            <inp-molecule-constraint type="SINGLEELECTRONCOUNT" limit="MIN" value="1"/>
            <inp-molecule-constraint type="SINGLEELECTRONCOUNT" limit="MAX" value="1"/>
        </inp-reactant>
        <inp-kinetics type="GROUP_ADDITIVITY" path="USER.xml"/>
    </inp-reaction-family>
    <inp-reaction-family name="C6H11O3r_3=C6H11O3r_1_reverse">
        <bimolecular>false</bimolecular>
        <inp-recipe>
            <inp-transformation type="BREAK_BOND" centers="A,B"/>
            <inp-transformation type="FORM_BOND" centers="C,B"/>
            <inp-transformation type="GAIN_RADICAL" centers="A"/>
            <inp-transformation type="LOSE_RADICAL" centers="C"/>
        </inp-recipe>
        <inp-reactant value="1" smarts="[#1]-[O;v2]~[O]~[C]~[C]~[O;v1]">
            <inp-reactive-center symbol="A" smarts="[$([O;v2](-[#1])~[O]~[C]~[C]~[O;v1])]" neighbour="B"/>
            <inp-reactive-center symbol="B" smarts="[$([#1]-[O;v2]~[O]~[C]~[C]~[O;v1])]" neighbour="A"/>
            <inp-reactive-center symbol="C" smarts="[$([O;v1]~[C]~[C]~[O]~[O;v2]-[#1])]"/>
            <inp-molecule-constraint type="SINGLEELECTRONCOUNT" limit="MIN" value="1"/>
            <inp-molecule-constraint type="SINGLEELECTRONCOUNT" limit="MAX" value="1"/>
        </inp-reactant>
        <inp-kinetics type="REVERSE"/>
    </inp-reaction-family>
    <inp-reaction-family name="HO2+C6H10=H2O2+C6H9-A_forward">
        <bimolecular>true</bimolecular>
        <inp-recipe>
            <inp-transformation type="BREAK_BOND" centers="A,B"/>
            <inp-transformation type="FORM_BOND" centers="C,B"/>
            <inp-transformation type="GAIN_RADICAL" centers="A"/>
            <inp-transformation type="LOSE_RADICAL" centers="C"/>
        </inp-recipe>
        <inp-reactant value="1" smarts="[#1]-[C;v4]">
            <inp-reactive-center symbol="A" smarts="[$([C;v4]-[#1])]" neighbour="B"/>
            <inp-reactive-center symbol="B" smarts="[$([#1]-[C;v4])]" neighbour="A"/>
            <inp-molecule-constraint type="SINGLEELECTRONCOUNT" limit="MIN" value="0"/>
            <inp-molecule-constraint type="SINGLEELECTRONCOUNT" limit="MAX" value="0"/>
        </inp-reactant>
        <inp-reactant value="2" smarts="[O;v1]">
            <inp-reactive-center symbol="C" smarts="[$([O;v1])]"/>
            <inp-molecule-constraint type="SINGLEELECTRONCOUNT" limit="MIN" value="1"/>
            <inp-molecule-constraint type="SINGLEELECTRONCOUNT" limit="MAX" value="1"/>
        </inp-reactant>
        <inp-kinetics type="GROUP_ADDITIVITY" path="USER.xml"/>
    </inp-reaction-family>
    <inp-reaction-family name="HO2+C6H10=H2O2+C6H9-A_reverse">
        <bimolecular>true</bimolecular>
        <inp-recipe>
            <inp-transformation type="FORM_BOND" centers="A,B"/>
            <inp-transformation type="LOSE_RADICAL" centers="A"/>
            <inp-transformation type="BREAK_BOND" centers="C,B"/>
            <inp-transformation type="GAIN_RADICAL" centers="C"/>
        </inp-recipe>
        <inp-reactant value="1" smarts="[C;v3]">
            <inp-reactive-center symbol="A" smarts="[$([C;v3])]"/>
            <inp-molecule-constraint type="SINGLEELECTRONCOUNT" limit="MIN" value="1"/>
            <inp-molecule-constraint type="SINGLEELECTRONCOUNT" limit="MAX" value="1"/>
        </inp-reactant>
        <inp-reactant value="2" smarts="[O;v2]-[#1]">
            <inp-reactive-center symbol="B" smarts="[$([#1]-[O;v2])]" neighbour="C"/>
            <inp-reactive-center symbol="C" smarts="[$([O;v2]-[#1])]" neighbour="B"/>
            <inp-molecule-constraint type="SINGLEELECTRONCOUNT" limit="MIN" value="0"/>
            <inp-molecule-constraint type="SINGLEELECTRONCOUNT" limit="MAX" value="0"/>
        </inp-reactant>
        <inp-kinetics type="REVERSE"/>
    </inp-reaction-family>
    <inp-reaction-family name="C6H11Or_Olef_54=C6H11Or_Olef_52_forward">
        <bimolecular>false</bimolecular>
        <inp-recipe>
            <inp-transformation type="FORM_BOND" centers="A,B"/>
            <inp-transformation type="LOSE_RADICAL" centers="A"/>
            <inp-transformation type="BREAK_BOND" centers="C,B"/>
            <inp-transformation type="GAIN_RADICAL" centers="C"/>
        </inp-recipe>
        <inp-reactant value="1" smarts="[C;v3]~[C]~[C;v4]-[#1]">
            <inp-reactive-center symbol="A" smarts="[$([C;v3]~[C]~[C;v4]-[#1])]"/>
            <inp-reactive-center symbol="B" smarts="[$([#1]-[C;v4]~[C]~[C;v3])]" neighbour="C"/>
            <inp-reactive-center symbol="C" smarts="[$([C;v4](~[C]~[C;v3])-[#1])]" neighbour="B"/>
            <inp-molecule-constraint type="SINGLEELECTRONCOUNT" limit="MIN" value="1"/>
            <inp-molecule-constraint type="SINGLEELECTRONCOUNT" limit="MAX" value="1"/>
        </inp-reactant>
        <inp-kinetics type="GROUP_ADDITIVITY" path="USER.xml"/>
    </inp-reaction-family>
    <inp-reaction-family name="C6H10_Olef_1+H=C6H11r_Olef_1_forward">
        <bimolecular>true</bimolecular>
        <inp-recipe>
            <inp-transformation type="DECREASE_BOND" centers="A,B"/>
            <inp-transformation type="FORM_BOND" centers="A,C"/>
            <inp-transformation type="GAIN_RADICAL" centers="B"/>
            <inp-transformation type="LOSE_RADICAL" centers="C"/>
        </inp-recipe>
        <inp-reactant value="1" smarts="[C;v4]=[C;v4]">
            <inp-reactive-center symbol="A" smarts="[$([C;v4]=[C;v4])]" neighbour="B"/>
            <inp-reactive-center symbol="B" smarts="[$([C;v4]=[C;v4])]" neighbour="A"/>
            <inp-molecule-constraint type="SINGLEELECTRONCOUNT" limit="MIN" value="0"/>
            <inp-molecule-constraint type="SINGLEELECTRONCOUNT" limit="MAX" value="0"/>
        </inp-reactant>
        <inp-reactant value="2" smarts="[#1;!X1]">
            <inp-reactive-center symbol="C" smarts="[$([#1;!X1])]"/>
            <inp-molecule-constraint type="SINGLEELECTRONCOUNT" limit="MIN" value="1"/>
            <inp-molecule-constraint type="SINGLEELECTRONCOUNT" limit="MAX" value="1"/>
        </inp-reactant>
        <inp-kinetics type="GROUP_ADDITIVITY" path="USER.xml"/>
    </inp-reaction-family>
    <inp-reaction-family name="C6H10_Olef_1+H=C6H11r_Olef_1_reverse">
        <bimolecular>false</bimolecular>
        <inp-recipe>
            <inp-transformation type="BREAK_BOND" centers="A,B"/>
            <inp-transformation type="GAIN_RADICAL" centers="B"/>
            <inp-transformation type="INCREASE_BOND" centers="A,C"/>
            <inp-transformation type="LOSE_RADICAL" centers="C"/>
        </inp-recipe>
        <inp-reactant value="1" smarts="[#1]-[C;v4]-[C;v3]">
            <inp-reactive-center symbol="A" smarts="[$([C;v4](-[#1])-[C;v3])]" neighbour="C"/>
            <inp-reactive-center symbol="B" smarts="[$([#1]-[C;v4]-[C;v3])]" neighbour="A"/>
            <inp-reactive-center symbol="C" smarts="[$([C;v3]-[C;v4]-[#1])]" neighbour="A"/>
            <inp-molecule-constraint type="SINGLEELECTRONCOUNT" limit="MIN" value="1"/>
            <inp-molecule-constraint type="SINGLEELECTRONCOUNT" limit="MAX" value="1"/>
        </inp-reactant>
        <inp-kinetics type="REVERSE"/>
    </inp-reaction-family>
    <inp-reaction-family name="C6H9O2r_Olef_4=C6H9O2r_Olef_18_forward">
        <bimolecular>false</bimolecular>
        <inp-recipe>
            <inp-transformation type="FORM_BOND" centers="A,B"/>
            <inp-transformation type="LOSE_RADICAL" centers="A"/>
            <inp-transformation type="BREAK_BOND" centers="C,B"/>
            <inp-transformation type="GAIN_RADICAL" centers="C"/>
        </inp-recipe>
        <inp-reactant value="1" smarts="[C](~[O]~[O;v1])~[C;v4]-[#1]">
            <inp-reactive-center symbol="A" smarts="[$([O;v1]~[O]~[C]~[C;v4]-[#1])]"/>
            <inp-reactive-center symbol="B" smarts="[$([#1]-[C;v4]~[C]~[O]~[O;v1])]" neighbour="C"/>
            <inp-reactive-center symbol="C" smarts="[$([C;v4](~[C]~[O]~[O;v1])-[#1])]" neighbour="B"/>
            <inp-molecule-constraint type="SINGLEELECTRONCOUNT" limit="MIN" value="1"/>
            <inp-molecule-constraint type="SINGLEELECTRONCOUNT" limit="MAX" value="1"/>
        </inp-reactant>
        <inp-kinetics type="GROUP_ADDITIVITY" path="USER.xml"/>
    </inp-reaction-family>
    <inp-reaction-family name="C6H9O2r_Olef_4=C6H9O2r_Olef_18_reverse">
        <bimolecular>false</bimolecular>
        <inp-recipe>
            <inp-transformation type="BREAK_BOND" centers="A,B"/>
            <inp-transformation type="FORM_BOND" centers="C,B"/>
            <inp-transformation type="GAIN_RADICAL" centers="A"/>
            <inp-transformation type="LOSE_RADICAL" centers="C"/>
        </inp-recipe>
        <inp-reactant value="1" smarts="[#1]-[O;v2]~[O]~[C]~[C;v3]">
            <inp-reactive-center symbol="A" smarts="[$([O;v2](-[#1])~[O]~[C]~[C;v3])]" neighbour="B"/>
            <inp-reactive-center symbol="B" smarts="[$([#1]-[O;v2]~[O]~[C]~[C;v3])]" neighbour="A"/>
            <inp-reactive-center symbol="C" smarts="[$([C;v3]~[C]~[O]~[O;v2]-[#1])]"/>
            <inp-molecule-constraint type="SINGLEELECTRONCOUNT" limit="MIN" value="1"/>
            <inp-molecule-constraint type="SINGLEELECTRONCOUNT" limit="MAX" value="1"/>
        </inp-reactant>
        <inp-kinetics type="REVERSE"/>
    </inp-reaction-family>
    <inp-reaction-family name="C6H11O2r_1=CxCCCcy(COC)+OH_forward">
        <bimolecular>false</bimolecular>
        <inp-recipe>
            <inp-transformation type="BREAK_BOND" centers="A,B"/>
            <inp-transformation type="GAIN_RADICAL" centers="B"/>
            <inp-transformation type="FORM_BOND" centers="C,A"/>
            <inp-transformation type="LOSE_RADICAL" centers="C"/>
        </inp-recipe>
        <inp-reactant value="1" smarts="[O;v2]-[O;v2]~[C]~[C;v3]">
            <inp-reactive-center symbol="A" smarts="[$([O;v2](-[O;v2])~[C]~[C;v3])]" neighbour="B"/>
            <inp-reactive-center symbol="B" smarts="[$([O;v2]-[O;v2]~[C]~[C;v3])]" neighbour="A"/>
            <inp-reactive-center symbol="C" smarts="[$([C;v3]~[C]~[O;v2]-[O;v2])]"/>
            <inp-molecule-constraint type="SINGLEELECTRONCOUNT" limit="MIN" value="1"/>
            <inp-molecule-constraint type="SINGLEELECTRONCOUNT" limit="MAX" value="1"/>
        </inp-reactant>
        <inp-kinetics type="GROUP_ADDITIVITY" path="USER.xml"/>
    </inp-reaction-family>
    <inp-reaction-family name="C6H11O2r_1=CxCCCcy(COC)+OH_reverse">
        <bimolecular>true</bimolecular>
        <inp-recipe>
            <inp-transformation type="BREAK_BOND" centers="A,B"/>
            <inp-transformation type="FORM_BOND" centers="B,C"/>
            <inp-transformation type="GAIN_RADICAL" centers="A"/>
            <inp-transformation type="LOSE_RADICAL" centers="C"/>
        </inp-recipe>
        <inp-reactant value="1" smarts="[O;v2]-[C;v4]">
            <inp-reactive-center symbol="A" smarts="[$([C;v4]-[O;v2])]" neighbour="B"/>
            <inp-reactive-center symbol="B" smarts="[$([O;v2]-[C;v4])]" neighbour="A"/>
            <inp-molecule-constraint type="SINGLEELECTRONCOUNT" limit="MIN" value="0"/>
            <inp-molecule-constraint type="SINGLEELECTRONCOUNT" limit="MAX" value="0"/>
        </inp-reactant>
        <inp-reactant value="2" smarts="[O;v1]">
            <inp-reactive-center symbol="C" smarts="[$([O;v1])]"/>
            <inp-molecule-constraint type="SINGLEELECTRONCOUNT" limit="MIN" value="1"/>
            <inp-molecule-constraint type="SINGLEELECTRONCOUNT" limit="MAX" value="1"/>
        </inp-reactant>
        <inp-kinetics type="GROUP_ADDITIVITY" path="USER.xml"/>
    </inp-reaction-family>
    <inp-reaction-family name="O2+CxCCJCxCC=C6H9O2r_Olef_4_forward">
        <bimolecular>true</bimolecular>
        <inp-recipe>
            <inp-transformation type="FORM_BOND" centers="A,B"/>
            <inp-transformation type="LOSE_RADICAL" centers="A"/>
            <inp-transformation type="DECREASE_BOND" centers="B,C"/>
            <inp-transformation type="GAIN_RADICAL" centers="C"/>
        </inp-recipe>
        <inp-reactant value="1" smarts="[C;v3]">
            <inp-reactive-center symbol="A" smarts="[$([C;v3])]"/>
            <inp-molecule-constraint type="SINGLEELECTRONCOUNT" limit="MIN" value="1"/>
            <inp-molecule-constraint type="SINGLEELECTRONCOUNT" limit="MAX" value="1"/>
        </inp-reactant>
        <inp-reactant value="2" smarts="[O;v2]=[O;v2]">
            <inp-reactive-center symbol="B" smarts="[$([O;v2]=[O;v2])]" neighbour="C"/>
            <inp-reactive-center symbol="C" smarts="[$([O;v2]=[O;v2])]" neighbour="B"/>
            <inp-molecule-constraint type="SINGLEELECTRONCOUNT" limit="MIN" value="0"/>
            <inp-molecule-constraint type="SINGLEELECTRONCOUNT" limit="MAX" value="0"/>
        </inp-reactant>
        <inp-kinetics type="GROUP_ADDITIVITY" path="USER.xml"/>
    </inp-reaction-family>
    <inp-reaction-family name="O2+CxCCJCxCC=C6H9O2r_Olef_4_reverse">
        <bimolecular>false</bimolecular>
        <inp-recipe>
            <inp-transformation type="BREAK_BOND" centers="A,B"/>
            <inp-transformation type="GAIN_RADICAL" centers="A"/>
            <inp-transformation type="INCREASE_BOND" centers="B,C"/>
            <inp-transformation type="LOSE_RADICAL" centers="C"/>
        </inp-recipe>
        <inp-reactant value="1" smarts="[C;v4]-[O;v2]-[O;v1]">
            <inp-reactive-center symbol="A" smarts="[$([C;v4]-[O;v2]-[O;v1])]" neighbour="B"/>
            <inp-reactive-center symbol="B" smarts="[$([O;v2](-[C;v4])-[O;v1])]" neighbour="C"/>
            <inp-reactive-center symbol="C" smarts="[$([O;v1]-[O;v2]-[C;v4])]" neighbour="B"/>
            <inp-molecule-constraint type="SINGLEELECTRONCOUNT" limit="MIN" value="1"/>
            <inp-molecule-constraint type="SINGLEELECTRONCOUNT" limit="MAX" value="1"/>
        </inp-reactant>
        <inp-kinetics type="REVERSE"/>
    </inp-reaction-family>
    <inp-reaction-family name="C6H9O2r_Olef_6=C6H9O2r_Olef_16_forward">
        <bimolecular>false</bimolecular>
        <inp-recipe>
            <inp-transformation type="FORM_BOND" centers="A,B"/>
            <inp-transformation type="LOSE_RADICAL" centers="A"/>
            <inp-transformation type="BREAK_BOND" centers="C,B"/>
            <inp-transformation type="GAIN_RADICAL" centers="C"/>
        </inp-recipe>
        <inp-reactant value="1" smarts="[O;v1]~[O]~[C]~[C]~[C]~[C;v4]-[#1]">
            <inp-reactive-center symbol="A" smarts="[$([O;v1]~[O]~[C]~[C]~[C]~[C;v4]-[#1])]"/>
            <inp-reactive-center symbol="B" smarts="[$([#1]-[C;v4]~[C]~[C]~[C]~[O]~[O;v1])]" neighbour="C"/>
            <inp-reactive-center symbol="C" smarts="[$([C;v4](~[C]~[C]~[C]~[O]~[O;v1])-[#1])]" neighbour="B"/>
            <inp-molecule-constraint type="SINGLEELECTRONCOUNT" limit="MIN" value="1"/>
            <inp-molecule-constraint type="SINGLEELECTRONCOUNT" limit="MAX" value="1"/>
        </inp-reactant>
        <inp-kinetics type="GROUP_ADDITIVITY" path="USER.xml"/>
    </inp-reaction-family>
    <inp-reaction-family name="C6H9O2r_Olef_6=C6H9O2r_Olef_16_reverse">
        <bimolecular>false</bimolecular>
        <inp-recipe>
            <inp-transformation type="BREAK_BOND" centers="A,B"/>
            <inp-transformation type="FORM_BOND" centers="C,B"/>
            <inp-transformation type="GAIN_RADICAL" centers="A"/>
            <inp-transformation type="LOSE_RADICAL" centers="C"/>
        </inp-recipe>
        <inp-reactant value="1" smarts="[#1]-[O;v2]~[O]~[C]~[C]~[C]~[C;v3]">
            <inp-reactive-center symbol="A" smarts="[$([O;v2](-[#1])~[O]~[C]~[C]~[C]~[C;v3])]" neighbour="B"/>
            <inp-reactive-center symbol="B" smarts="[$([#1]-[O;v2]~[O]~[C]~[C]~[C]~[C;v3])]" neighbour="A"/>
            <inp-reactive-center symbol="C" smarts="[$([C;v3]~[C]~[C]~[C]~[O]~[O;v2]-[#1])]"/>
            <inp-molecule-constraint type="SINGLEELECTRONCOUNT" limit="MIN" value="1"/>
            <inp-molecule-constraint type="SINGLEELECTRONCOUNT" limit="MAX" value="1"/>
        </inp-reactant>
        <inp-kinetics type="REVERSE"/>
    </inp-reaction-family>
    <inp-reaction-family name="C6H9O4r_Olef_1=C6H8O3_Olef_3+OH_forward">
        <bimolecular>false</bimolecular>
        <inp-recipe>
            <inp-transformation type="BREAK_BOND" centers="A,B"/>
            <inp-transformation type="INCREASE_BOND" centers="A,C"/>
            <inp-transformation type="FORM_BOND" centers="D,B"/>
            <inp-transformation type="BREAK_BOND" centers="C,D"/>
        </inp-recipe>
        <inp-reactant value="1" smarts="[C;v4](-[#1])-[O;v2]-[O;v1]">
            <inp-reactive-center symbol="A" smarts="[$([C;v4](-[#1])-[O;v2]-[O;v1])]" neighbour="C"/>
            <inp-reactive-center symbol="B" smarts="[$([#1]-[C;v4]-[O;v2]-[O;v1])]" neighbour="A"/>
            <inp-reactive-center symbol="C" smarts="[$([O;v2](-[C;v4]-[#1])-[O;v1])]" neighbour="D"/>
            <inp-reactive-center symbol="D" smarts="[$([O;v1]-[O;v2]-[C;v4]-[#1])]" neighbour="C"/>
            <inp-molecule-constraint type="SINGLEELECTRONCOUNT" limit="MIN" value="1"/>
            <inp-molecule-constraint type="SINGLEELECTRONCOUNT" limit="MAX" value="1"/>
        </inp-reactant>
        <inp-kinetics type="GROUP_ADDITIVITY" path="USER.xml"/>
    </inp-reaction-family>
    <inp-reaction-family name="C6H9O4r_Olef_1=C6H8O3_Olef_3+OH_reverse">
        <bimolecular>true</bimolecular>
        <inp-recipe>
            <inp-transformation type="DECREASE_BOND" centers="A,B"/>
            <inp-transformation type="FORM_BOND" centers="A,C"/>
            <inp-transformation type="FORM_BOND" centers="B,D"/>
            <inp-transformation type="BREAK_BOND" centers="D,C"/>
        </inp-recipe>
        <inp-reactant value="1" smarts="[C;v4]=[O;v2]">
            <inp-reactive-center symbol="A" smarts="[$([C;v4]=[O;v2])]" neighbour="B"/>
            <inp-reactive-center symbol="B" smarts="[$([O;v2]=[C;v4])]" neighbour="A"/>
            <inp-molecule-constraint type="SINGLEELECTRONCOUNT" limit="MIN" value="0"/>
            <inp-molecule-constraint type="SINGLEELECTRONCOUNT" limit="MAX" value="0"/>
        </inp-reactant>
        <inp-reactant value="2" smarts="[O;v1]-[#1]">
            <inp-reactive-center symbol="C" smarts="[$([#1]-[O;v1])]" neighbour="D"/>
            <inp-reactive-center symbol="D" smarts="[$([O;v1]-[#1])]" neighbour="C"/>
            <inp-molecule-constraint type="SINGLEELECTRONCOUNT" limit="MIN" value="1"/>
            <inp-molecule-constraint type="SINGLEELECTRONCOUNT" limit="MAX" value="1"/>
        </inp-reactant>
        <inp-kinetics type="REVERSE"/>
    </inp-reaction-family>
    <inp-reaction-family name="CxCCJCxCC+HO2=C6H10O2_Olef_15_forward">
        <bimolecular>true</bimolecular>
        <inp-recipe>
            <inp-transformation type="FORM_BOND" centers="A,B"/>
            <inp-transformation type="LOSE_RADICAL" centers="A"/>
            <inp-transformation type="LOSE_RADICAL" centers="B"/>
        </inp-recipe>
        <inp-reactant value="1" smarts="[C;v3]">
            <inp-reactive-center symbol="A" smarts="[$([C;v3])]"/>
            <inp-molecule-constraint type="SINGLEELECTRONCOUNT" limit="MIN" value="1"/>
            <inp-molecule-constraint type="SINGLEELECTRONCOUNT" limit="MAX" value="1"/>
        </inp-reactant>
        <inp-reactant value="2" smarts="[O;v1]">
            <inp-reactive-center symbol="B" smarts="[$([O;v1])]"/>
            <inp-molecule-constraint type="SINGLEELECTRONCOUNT" limit="MIN" value="1"/>
            <inp-molecule-constraint type="SINGLEELECTRONCOUNT" limit="MAX" value="1"/>
        </inp-reactant>
        <inp-kinetics type="GROUP_ADDITIVITY" path="USER.xml"/>
    </inp-reaction-family>
    <inp-reaction-family name="CxCCJCxCC+HO2=C6H10O2_Olef_15_reverse">
        <bimolecular>false</bimolecular>
        <inp-recipe>
            <inp-transformation type="BREAK_BOND" centers="A,B"/>
            <inp-transformation type="GAIN_RADICAL" centers="B"/>
            <inp-transformation type="GAIN_RADICAL" centers="A"/>
        </inp-recipe>
        <inp-reactant value="1" smarts="[O;v2]-[C;v4]">
            <inp-reactive-center symbol="A" smarts="[$([C;v4]-[O;v2])]" neighbour="B"/>
            <inp-reactive-center symbol="B" smarts="[$([O;v2]-[C;v4])]" neighbour="A"/>
            <inp-molecule-constraint type="SINGLEELECTRONCOUNT" limit="MIN" value="0"/>
            <inp-molecule-constraint type="SINGLEELECTRONCOUNT" limit="MAX" value="0"/>
        </inp-reactant>
        <inp-kinetics type="REVERSE"/>
    </inp-reaction-family>
    <inp-reaction-family name="C6H10O2_Olef_8=xC6H9Or_Olef_13+OH">
        <bimolecular>false</bimolecular>
        <inp-recipe>
            <inp-transformation type="BREAK_BOND" centers="A,B"/>
            <inp-transformation type="GAIN_RADICAL" centers="B"/>
            <inp-transformation type="GAIN_RADICAL" centers="A"/>
        </inp-recipe>
        <inp-reactant value="1" smarts="[O;v2]-[O;v2]">
            <inp-reactive-center symbol="A" smarts="[$([O;v2]-[O;v2])]" neighbour="B"/>
            <inp-reactive-center symbol="B" smarts="[$([O;v2]-[O;v2])]" neighbour="A"/>
            <inp-molecule-constraint type="SINGLEELECTRONCOUNT" limit="MIN" value="0"/>
            <inp-molecule-constraint type="SINGLEELECTRONCOUNT" limit="MAX" value="0"/>
        </inp-reactant>
        <inp-kinetics type="GROUP_ADDITIVITY" path="USER.xml"/>
    </inp-reaction-family>
    <inp-reaction-family name="C6H9O4r_Olef_7=C6H8O3_Olef_1+OH_forward">
        <bimolecular>false</bimolecular>
        <inp-recipe>
            <inp-transformation type="BREAK_BOND" centers="A,B"/>
            <inp-transformation type="GAIN_RADICAL" centers="B"/>
            <inp-transformation type="INCREASE_BOND" centers="C,A"/>
            <inp-transformation type="BREAK_BOND" centers="C,D"/>
            <inp-transformation type="FORM_BOND" centers="E,D"/>
            <inp-transformation type="LOSE_RADICAL" centers="E"/>
        </inp-recipe>
        <inp-reactant value="1" smarts="[C](~[C;v4](-[O;v2]-[O;v2])-[#1])~[C]~[C]~[O]~[O;v1]">
            <inp-reactive-center symbol="A" smarts="[$([O;v2](-[O;v2])-[C;v4](~[C]~[C]~[C]~[O]~[O;v1])-[#1])]" neighbour="C"/>
            <inp-reactive-center symbol="B" smarts="[$([O;v2]-[O;v2]-[C;v4](~[C]~[C]~[C]~[O]~[O;v1])-[#1])]" neighbour="A"/>
            <inp-reactive-center symbol="C" smarts="[$([C;v4](~[C]~[C]~[C]~[O]~[O;v1])(-[O;v2]-[O;v2])-[#1])]" neighbour="A"/>
            <inp-reactive-center symbol="D" smarts="[$([#1]-[C;v4](~[C]~[C]~[C]~[O]~[O;v1])-[O;v2]-[O;v2])]" neighbour="C"/>
            <inp-reactive-center symbol="E" smarts="[$([O;v1]~[O]~[C]~[C]~[C]~[C;v4](-[O;v2]-[O;v2])-[#1])]"/>
            <inp-molecule-constraint type="SINGLEELECTRONCOUNT" limit="MIN" value="1"/>
            <inp-molecule-constraint type="SINGLEELECTRONCOUNT" limit="MAX" value="1"/>
        </inp-reactant>
        <inp-kinetics type="GROUP_ADDITIVITY" path="USER.xml"/>
    </inp-reaction-family>
    <inp-reaction-family name="C6H9O4r_Olef_7=C6H8O3_Olef_1+OH_reverse">
        <bimolecular>true</bimolecular>
        <inp-recipe>
            <inp-transformation type="BREAK_BOND" centers="A,B"/>
            <inp-transformation type="FORM_BOND" centers="C,B"/>
            <inp-transformation type="GAIN_RADICAL" centers="A"/>
            <inp-transformation type="DECREASE_BOND" centers="C,D"/>
            <inp-transformation type="FORM_BOND" centers="D,E"/>
            <inp-transformation type="LOSE_RADICAL" centers="E"/>
        </inp-recipe>
        <inp-reactant value="1" smarts="[#1]-[O;v2]~[O]~[C]~[C]~[C]~[C;v4]=[O;v2]">
            <inp-reactive-center symbol="A" smarts="[$([O;v2](-[#1])~[O]~[C]~[C]~[C]~[C;v4]=[O;v2])]" neighbour="B"/>
            <inp-reactive-center symbol="B" smarts="[$([#1]-[O;v2]~[O]~[C]~[C]~[C]~[C;v4]=[O;v2])]" neighbour="A"/>
            <inp-reactive-center symbol="C" smarts="[$([C;v4](=[O;v2])~[C]~[C]~[C]~[O]~[O;v2]-[#1])]" neighbour="D"/>
            <inp-reactive-center symbol="D" smarts="[$([O;v2]=[C;v4]~[C]~[C]~[C]~[O]~[O;v2]-[#1])]" neighbour="C"/>
            <inp-molecule-constraint type="SINGLEELECTRONCOUNT" limit="MIN" value="0"/>
            <inp-molecule-constraint type="SINGLEELECTRONCOUNT" limit="MAX" value="0"/>
        </inp-reactant>
        <inp-reactant value="2" smarts="[O;v1]">
            <inp-reactive-center symbol="E" smarts="[$([O;v1])]"/>
            <inp-molecule-constraint type="SINGLEELECTRONCOUNT" limit="MIN" value="1"/>
            <inp-molecule-constraint type="SINGLEELECTRONCOUNT" limit="MAX" value="1"/>
        </inp-reactant>
        <inp-kinetics type="REVERSE"/>
    </inp-reaction-family>
    <inp-reaction-family name="CxCCCCCJ=CJcy(CCCCC)_forward">
        <bimolecular>false</bimolecular>
        <inp-recipe>
            <inp-transformation type="DECREASE_BOND" centers="A,B"/>
            <inp-transformation type="GAIN_RADICAL" centers="A"/>
            <inp-transformation type="FORM_BOND" centers="B,C"/>
            <inp-transformation type="LOSE_RADICAL" centers="C"/>
        </inp-recipe>
        <inp-reactant value="1" smarts="[C;v4]=[C;v4]~[C]~[C]~[C]~[C;v3]">
            <inp-reactive-center symbol="A" smarts="[$([C;v4]=[C;v4]~[C]~[C]~[C]~[C;v3])]" neighbour="B"/>
            <inp-reactive-center symbol="B" smarts="[$([C;v4](=[C;v4])~[C]~[C]~[C]~[C;v3])]" neighbour="A"/>
            <inp-reactive-center symbol="C" smarts="[$([C;v3]~[C]~[C]~[C]~[C;v4]=[C;v4])]"/>
            <inp-molecule-constraint type="SINGLEELECTRONCOUNT" limit="MIN" value="1"/>
            <inp-molecule-constraint type="SINGLEELECTRONCOUNT" limit="MAX" value="1"/>
        </inp-reactant>
        <inp-kinetics type="GROUP_ADDITIVITY" path="USER.xml"/>
    </inp-reaction-family>
    <inp-reaction-family name="C6H11r_Olef_2=C3H5-S+C3H6_forward">
        <bimolecular>false</bimolecular>
        <inp-recipe>
            <inp-transformation type="BREAK_BOND" centers="A,B"/>
            <inp-transformation type="FORM_BOND" centers="C,B"/>
            <inp-transformation type="INCREASE_BOND" centers="A,D"/>
            <inp-transformation type="LOSE_RADICAL" centers="D"/>
            <inp-transformation type="BREAK_BOND" centers="C,A"/>
            <inp-transformation type="GAIN_RADICAL" centers="A"/>
        </inp-recipe>
        <inp-reactant value="1" smarts="[#1]-[C;v4](-[C;v3])-[C;v4]">
            <inp-reactive-center symbol="A" smarts="[$([C;v4](-[#1])(-[C;v3])-[C;v4])]" neighbour="C"/>
            <inp-reactive-center symbol="B" smarts="[$([#1]-[C;v4](-[C;v3])-[C;v4])]" neighbour="A"/>
            <inp-reactive-center symbol="C" smarts="[$([C;v4]-[C;v4](-[#1])-[C;v3])]" neighbour="A"/>
            <inp-reactive-center symbol="D" smarts="[$([C;v3]-[C;v4](-[#1])-[C;v4])]" neighbour="A"/>
            <inp-molecule-constraint type="SINGLEELECTRONCOUNT" limit="MIN" value="1"/>
            <inp-molecule-constraint type="SINGLEELECTRONCOUNT" limit="MAX" value="1"/>
        </inp-reactant>
        <inp-kinetics type="GROUP_ADDITIVITY" path="USER.xml"/>
    </inp-reaction-family>
    <inp-reaction-family name="C6H11r_Olef_2=C3H5-S+C3H6_reverse">
        <bimolecular>true</bimolecular>
        <inp-recipe>
            <inp-transformation type="BREAK_BOND" centers="A,B"/>
            <inp-transformation type="FORM_BOND" centers="A,C"/>
            <inp-transformation type="FORM_BOND" centers="C,B"/>
            <inp-transformation type="DECREASE_BOND" centers="C,D"/>
            <inp-transformation type="LOSE_RADICAL" centers="C"/>
            <inp-transformation type="GAIN_RADICAL" centers="D"/>
        </inp-recipe>
        <inp-reactant value="1" smarts="[C;v4]-[#1]">
            <inp-reactive-center symbol="A" smarts="[$([C;v4]-[#1])]" neighbour="B"/>
            <inp-reactive-center symbol="B" smarts="[$([#1]-[C;v4])]" neighbour="A"/>
            <inp-molecule-constraint type="SINGLEELECTRONCOUNT" limit="MIN" value="0"/>
            <inp-molecule-constraint type="SINGLEELECTRONCOUNT" limit="MAX" value="0"/>
        </inp-reactant>
        <inp-reactant value="2" smarts="[C;v3]=[C;v4]">
            <inp-reactive-center symbol="C" smarts="[$([C;v3]=[C;v4])]" neighbour="D"/>
            <inp-reactive-center symbol="D" smarts="[$([C;v4]=[C;v3])]" neighbour="C"/>
            <inp-molecule-constraint type="SINGLEELECTRONCOUNT" limit="MIN" value="1"/>
            <inp-molecule-constraint type="SINGLEELECTRONCOUNT" limit="MAX" value="1"/>
        </inp-reactant>
        <inp-kinetics type="REVERSE"/>
    </inp-reaction-family>
    <inp-reaction-family name="C5H9O2r_Olef=CxCCCCxO+OH_forward">
        <bimolecular>false</bimolecular>
        <inp-recipe>
            <inp-transformation type="BREAK_BOND" centers="A,B"/>
            <inp-transformation type="GAIN_RADICAL" centers="B"/>
            <inp-transformation type="INCREASE_BOND" centers="C,A"/>
            <inp-transformation type="LOSE_RADICAL" centers="C"/>
        </inp-recipe>
        <inp-reactant value="1" smarts="[O;v2]-[O;v2]-[C;v3]">
            <inp-reactive-center symbol="A" smarts="[$([O;v2](-[O;v2])-[C;v3])]" neighbour="C"/>
            <inp-reactive-center symbol="B" smarts="[$([O;v2]-[O;v2]-[C;v3])]" neighbour="A"/>
            <inp-reactive-center symbol="C" smarts="[$([C;v3]-[O;v2]-[O;v2])]" neighbour="A"/>
            <inp-molecule-constraint type="SINGLEELECTRONCOUNT" limit="MIN" value="1"/>
            <inp-molecule-constraint type="SINGLEELECTRONCOUNT" limit="MAX" value="1"/>
        </inp-reactant>
        <inp-kinetics type="GROUP_ADDITIVITY" path="USER.xml"/>
    </inp-reaction-family>
    <inp-reaction-family name="C5H9O2r_Olef=CxCCCCxO+OH_reverse">
        <bimolecular>true</bimolecular>
        <inp-recipe>
            <inp-transformation type="DECREASE_BOND" centers="A,B"/>
            <inp-transformation type="GAIN_RADICAL" centers="A"/>
            <inp-transformation type="FORM_BOND" centers="B,C"/>
            <inp-transformation type="LOSE_RADICAL" centers="C"/>
        </inp-recipe>
        <inp-reactant value="1" smarts="[C;v4]=[O;v2]">
            <inp-reactive-center symbol="A" smarts="[$([C;v4]=[O;v2])]" neighbour="B"/>
            <inp-reactive-center symbol="B" smarts="[$([O;v2]=[C;v4])]" neighbour="A"/>
            <inp-molecule-constraint type="SINGLEELECTRONCOUNT" limit="MIN" value="0"/>
            <inp-molecule-constraint type="SINGLEELECTRONCOUNT" limit="MAX" value="0"/>
        </inp-reactant>
        <inp-reactant value="2" smarts="[O;v1]">
            <inp-reactive-center symbol="C" smarts="[$([O;v1])]"/>
            <inp-molecule-constraint type="SINGLEELECTRONCOUNT" limit="MIN" value="1"/>
            <inp-molecule-constraint type="SINGLEELECTRONCOUNT" limit="MAX" value="1"/>
        </inp-reactant>
        <inp-kinetics type="REVERSE"/>
    </inp-reaction-family>
    <inp-reaction-family name="C2H2+C4H5-N=CxCCxCCxCJ_forward">
        <bimolecular>true</bimolecular>
        <inp-recipe>
            <inp-transformation type="FORM_BOND" centers="A,B"/>
            <inp-transformation type="LOSE_RADICAL" centers="B"/>
            <inp-transformation type="DECREASE_BOND" centers="A,C"/>
            <inp-transformation type="GAIN_RADICAL" centers="C"/>
        </inp-recipe>
        <inp-reactant value="1" smarts="[C;v3]">
            <inp-reactive-center symbol="B" smarts="[$([C;v3])]"/>
            <inp-molecule-constraint type="SINGLEELECTRONCOUNT" limit="MIN" value="1"/>
            <inp-molecule-constraint type="SINGLEELECTRONCOUNT" limit="MAX" value="1"/>
        </inp-reactant>
        <inp-reactant value="2" smarts="[C;v4]#[C;v4]">
            <inp-reactive-center symbol="A" smarts="[$([C;v4]#[C;v4])]" neighbour="C"/>
            <inp-reactive-center symbol="C" smarts="[$([C;v4]#[C;v4])]" neighbour="A"/>
            <inp-molecule-constraint type="SINGLEELECTRONCOUNT" limit="MIN" value="0"/>
            <inp-molecule-constraint type="SINGLEELECTRONCOUNT" limit="MAX" value="0"/>
        </inp-reactant>
        <inp-kinetics type="REVERSE"/>
    </inp-reaction-family>
    <inp-reaction-family name="C6H9O4r_Olef_13=C6H8O3_Olef_4+OH_forward">
        <bimolecular>false</bimolecular>
        <inp-recipe>
            <inp-transformation type="BREAK_BOND" centers="A,B"/>
            <inp-transformation type="GAIN_RADICAL" centers="B"/>
            <inp-transformation type="INCREASE_BOND" centers="C,A"/>
            <inp-transformation type="BREAK_BOND" centers="C,D"/>
            <inp-transformation type="FORM_BOND" centers="E,D"/>
            <inp-transformation type="LOSE_RADICAL" centers="E"/>
        </inp-recipe>
        <inp-reactant value="1" smarts="[O;v2]-[O;v2]-[C;v4](-[#1])~[C]~[O]~[O;v1]">
            <inp-reactive-center symbol="A" smarts="[$([O;v2](-[O;v2])-[C;v4](-[#1])~[C]~[O]~[O;v1])]" neighbour="C"/>
            <inp-reactive-center symbol="B" smarts="[$([O;v2]-[O;v2]-[C;v4](-[#1])~[C]~[O]~[O;v1])]" neighbour="A"/>
            <inp-reactive-center symbol="C" smarts="[$([C;v4](-[O;v2]-[O;v2])(-[#1])~[C]~[O]~[O;v1])]" neighbour="A"/>
            <inp-reactive-center symbol="D" smarts="[$([#1]-[C;v4](-[O;v2]-[O;v2])~[C]~[O]~[O;v1])]" neighbour="C"/>
            <inp-reactive-center symbol="E" smarts="[$([O;v1]~[O]~[C]~[C;v4](-[O;v2]-[O;v2])-[#1])]"/>
            <inp-molecule-constraint type="SINGLEELECTRONCOUNT" limit="MIN" value="1"/>
            <inp-molecule-constraint type="SINGLEELECTRONCOUNT" limit="MAX" value="1"/>
        </inp-reactant>
        <inp-kinetics type="GROUP_ADDITIVITY" path="USER.xml"/>
    </inp-reaction-family>
    <inp-reaction-family name="C6H9O4r_Olef_13=C6H8O3_Olef_4+OH_reverse">
        <bimolecular>true</bimolecular>
        <inp-recipe>
            <inp-transformation type="BREAK_BOND" centers="A,B"/>
            <inp-transformation type="FORM_BOND" centers="C,B"/>
            <inp-transformation type="GAIN_RADICAL" centers="A"/>
            <inp-transformation type="DECREASE_BOND" centers="C,D"/>
            <inp-transformation type="FORM_BOND" centers="D,E"/>
            <inp-transformation type="LOSE_RADICAL" centers="E"/>
        </inp-recipe>
        <inp-reactant value="1" smarts="[#1]-[O;v2]~[O]~[C]~[C;v4]=[O;v2]">
            <inp-reactive-center symbol="A" smarts="[$([O;v2](-[#1])~[O]~[C]~[C;v4]=[O;v2])]" neighbour="B"/>
            <inp-reactive-center symbol="B" smarts="[$([#1]-[O;v2]~[O]~[C]~[C;v4]=[O;v2])]" neighbour="A"/>
            <inp-reactive-center symbol="C" smarts="[$([C;v4](~[C]~[O]~[O;v2]-[#1])=[O;v2])]" neighbour="D"/>
            <inp-reactive-center symbol="D" smarts="[$([O;v2]=[C;v4]~[C]~[O]~[O;v2]-[#1])]" neighbour="C"/>
            <inp-molecule-constraint type="SINGLEELECTRONCOUNT" limit="MIN" value="0"/>
            <inp-molecule-constraint type="SINGLEELECTRONCOUNT" limit="MAX" value="0"/>
        </inp-reactant>
        <inp-reactant value="2" smarts="[O;v1]">
            <inp-reactive-center symbol="E" smarts="[$([O;v1])]"/>
            <inp-molecule-constraint type="SINGLEELECTRONCOUNT" limit="MIN" value="1"/>
            <inp-molecule-constraint type="SINGLEELECTRONCOUNT" limit="MAX" value="1"/>
        </inp-reactant>
        <inp-kinetics type="REVERSE"/>
    </inp-reaction-family>
    <inp-reaction-family name="CPCxCCJCxC=C6H8O_Olef_2+OH_forward">
        <bimolecular>false</bimolecular>
        <inp-recipe>
            <inp-transformation type="BREAK_BOND" centers="A,B"/>
            <inp-transformation type="GAIN_RADICAL" centers="B"/>
            <inp-transformation type="FORM_BOND" centers="C,A"/>
            <inp-transformation type="LOSE_RADICAL" centers="C"/>
        </inp-recipe>
        <inp-reactant value="1" smarts="[C](~[C;v3])~[C]~[C]~[O;v2]-[O;v2]">
            <inp-reactive-center symbol="A" smarts="[$([O;v2](-[O;v2])~[C]~[C]~[C]~[C;v3])]" neighbour="B"/>
            <inp-reactive-center symbol="B" smarts="[$([O;v2]-[O;v2]~[C]~[C]~[C]~[C;v3])]" neighbour="A"/>
            <inp-reactive-center symbol="C" smarts="[$([C;v3]~[C]~[C]~[C]~[O;v2]-[O;v2])]"/>
            <inp-molecule-constraint type="SINGLEELECTRONCOUNT" limit="MIN" value="1"/>
            <inp-molecule-constraint type="SINGLEELECTRONCOUNT" limit="MAX" value="1"/>
        </inp-reactant>
        <inp-kinetics type="GROUP_ADDITIVITY" path="USER.xml"/>
    </inp-reaction-family>
    <inp-reaction-family name="C3H5-A+C3H6=C6H11_forward">
        <bimolecular>true</bimolecular>
        <inp-recipe>
            <inp-transformation type="BREAK_BOND" centers="A,B"/>
            <inp-transformation type="FORM_BOND" centers="A,C"/>
            <inp-transformation type="FORM_BOND" centers="D,B"/>
            <inp-transformation type="DECREASE_BOND" centers="D,E"/>
            <inp-transformation type="GAIN_RADICAL" centers="E"/>
            <inp-transformation type="LOSE_RADICAL" centers="C"/>
        </inp-recipe>
        <inp-reactant value="1" smarts="[C;v4]-[#1]">
            <inp-reactive-center symbol="A" smarts="[$([C;v4]-[#1])]" neighbour="B"/>
            <inp-reactive-center symbol="B" smarts="[$([#1]-[C;v4])]" neighbour="A"/>
            <inp-molecule-constraint type="SINGLEELECTRONCOUNT" limit="MIN" value="0"/>
            <inp-molecule-constraint type="SINGLEELECTRONCOUNT" limit="MAX" value="0"/>
        </inp-reactant>
        <inp-reactant value="2" smarts="[C;v4](-[C;v3])=[C;v4]">
            <inp-reactive-center symbol="C" smarts="[$([C;v3]-[C;v4]=[C;v4])]" neighbour="E"/>
            <inp-reactive-center symbol="D" smarts="[$([C;v4]=[C;v4]-[C;v3])]" neighbour="E"/>
            <inp-reactive-center symbol="E" smarts="[$([C;v4](-[C;v3])=[C;v4])]" neighbour="C"/>
            <inp-molecule-constraint type="SINGLEELECTRONCOUNT" limit="MIN" value="1"/>
            <inp-molecule-constraint type="SINGLEELECTRONCOUNT" limit="MAX" value="1"/>
        </inp-reactant>
        <inp-kinetics type="GROUP_ADDITIVITY" path="USER.xml"/>
    </inp-reaction-family>
    <inp-reaction-family name="C3H5-A+C3H6=C6H11_reverse">
        <bimolecular>false</bimolecular>
        <inp-recipe>
            <inp-transformation type="BREAK_BOND" centers="A,B"/>
            <inp-transformation type="GAIN_RADICAL" centers="B"/>
            <inp-transformation type="INCREASE_BOND" centers="C,D"/>
            <inp-transformation type="LOSE_RADICAL" centers="C"/>
            <inp-transformation type="BREAK_BOND" centers="D,E"/>
            <inp-transformation type="FORM_BOND" centers="A,E"/>
        </inp-recipe>
        <inp-reactant value="1" smarts="[C;v4](-[C;v3]-[C;v4]-[#1])-[C;v4]">
            <inp-reactive-center symbol="A" smarts="[$([C;v4]-[C;v4]-[C;v3]-[C;v4]-[#1])]" neighbour="B"/>
            <inp-reactive-center symbol="B" smarts="[$([C;v4](-[C;v3]-[C;v4]-[#1])-[C;v4])]" neighbour="A"/>
            <inp-reactive-center symbol="C" smarts="[$([C;v3](-[C;v4]-[C;v4])-[C;v4]-[#1])]" neighbour="D"/>
            <inp-reactive-center symbol="D" smarts="[$([C;v4](-[C;v3]-[C;v4]-[C;v4])-[#1])]" neighbour="C"/>
            <inp-reactive-center symbol="E" smarts="[$([#1]-[C;v4]-[C;v3]-[C;v4]-[C;v4])]" neighbour="D"/>
            <inp-molecule-constraint type="SINGLEELECTRONCOUNT" limit="MIN" value="1"/>
            <inp-molecule-constraint type="SINGLEELECTRONCOUNT" limit="MAX" value="1"/>
        </inp-reactant>
        <inp-kinetics type="REVERSE"/>
    </inp-reaction-family>
    <inp-reaction-family name="CxCCCC(CJ)CC=C4H71-4+C4H8-1_forward">
        <bimolecular>false</bimolecular>
        <inp-recipe>
            <inp-transformation type="BREAK_BOND" centers="A,B"/>
            <inp-transformation type="FORM_BOND" centers="A,C"/>
            <inp-transformation type="INCREASE_BOND" centers="B,D"/>
            <inp-transformation type="LOSE_RADICAL" centers="D"/>
            <inp-transformation type="BREAK_BOND" centers="E,C"/>
            <inp-transformation type="GAIN_RADICAL" centers="E"/>
        </inp-recipe>
        <inp-reactant value="1" smarts="[C;v4]-[C;v4](-[C;v3])~[C]~[C;v4]-[#1]">
            <inp-reactive-center symbol="A" smarts="[$([C;v4]-[C;v4](-[C;v3])~[C]~[C;v4]-[#1])]" neighbour="B"/>
            <inp-reactive-center symbol="B" smarts="[$([C;v4](-[C;v4])(-[C;v3])~[C]~[C;v4]-[#1])]" neighbour="D"/>
            <inp-reactive-center symbol="C" smarts="[$([#1]-[C;v4]~[C]~[C;v4](-[C;v4])-[C;v3])]" neighbour="E"/>
            <inp-reactive-center symbol="D" smarts="[$([C;v3]-[C;v4](-[C;v4])~[C]~[C;v4]-[#1])]" neighbour="B"/>
            <inp-reactive-center symbol="E" smarts="[$([C;v4](~[C]~[C;v4](-[C;v4])-[C;v3])-[#1])]" neighbour="C"/>
            <inp-molecule-constraint type="SINGLEELECTRONCOUNT" limit="MIN" value="1"/>
            <inp-molecule-constraint type="SINGLEELECTRONCOUNT" limit="MAX" value="1"/>
        </inp-reactant>
        <inp-kinetics type="GROUP_ADDITIVITY" path="USER.xml"/>
    </inp-reaction-family>
    <inp-reaction-family name="CxCCCC(CJ)CC=C4H71-4+C4H8-1_reverse">
        <bimolecular>true</bimolecular>
        <inp-recipe>
            <inp-transformation type="BREAK_BOND" centers="A,B"/>
            <inp-transformation type="FORM_BOND" centers="A,C"/>
            <inp-transformation type="FORM_BOND" centers="D,B"/>
            <inp-transformation type="DECREASE_BOND" centers="E,C"/>
            <inp-transformation type="GAIN_RADICAL" centers="E"/>
            <inp-transformation type="LOSE_RADICAL" centers="D"/>
        </inp-recipe>
        <inp-reactant value="1" smarts="[C;v4]-[#1]">
            <inp-reactive-center symbol="A" smarts="[$([C;v4]-[#1])]" neighbour="B"/>
            <inp-reactive-center symbol="B" smarts="[$([#1]-[C;v4])]" neighbour="A"/>
            <inp-molecule-constraint type="SINGLEELECTRONCOUNT" limit="MIN" value="0"/>
            <inp-molecule-constraint type="SINGLEELECTRONCOUNT" limit="MAX" value="0"/>
        </inp-reactant>
        <inp-reactant value="2" smarts="[C](~[C;v3])~[C;v4]=[C;v4]">
            <inp-reactive-center symbol="C" smarts="[$([C;v4](~[C]~[C;v3])=[C;v4])]" neighbour="E"/>
            <inp-reactive-center symbol="D" smarts="[$([C;v3]~[C]~[C;v4]=[C;v4])]"/>
            <inp-reactive-center symbol="E" smarts="[$([C;v4]=[C;v4]~[C]~[C;v3])]" neighbour="C"/>
            <inp-molecule-constraint type="SINGLEELECTRONCOUNT" limit="MIN" value="1"/>
            <inp-molecule-constraint type="SINGLEELECTRONCOUNT" limit="MAX" value="1"/>
        </inp-reactant>
        <inp-kinetics type="REVERSE"/>
    </inp-reaction-family>
    <inp-reaction-family name="CJxCCCCxC=CxCJCCCxC_forward">
        <bimolecular>false</bimolecular>
        <inp-recipe>
            <inp-transformation type="FORM_BOND" centers="A,B"/>
            <inp-transformation type="LOSE_RADICAL" centers="A"/>
            <inp-transformation type="BREAK_BOND" centers="C,B"/>
            <inp-transformation type="GAIN_RADICAL" centers="C"/>
        </inp-recipe>
        <inp-reactant value="1" smarts="[C;v3]=[C;v4]-[#1]">
            <inp-reactive-center symbol="A" smarts="[$([C;v3]=[C;v4]-[#1])]" neighbour="C"/>
            <inp-reactive-center symbol="B" smarts="[$([#1]-[C;v4]=[C;v3])]" neighbour="C"/>
            <inp-reactive-center symbol="C" smarts="[$([C;v4](=[C;v3])-[#1])]" neighbour="A"/>
            <inp-molecule-constraint type="SINGLEELECTRONCOUNT" limit="MIN" value="1"/>
            <inp-molecule-constraint type="SINGLEELECTRONCOUNT" limit="MAX" value="1"/>
        </inp-reactant>
        <inp-kinetics type="GROUP_ADDITIVITY" path="USER.xml"/>
    </inp-reaction-family>
    <inp-reaction-family name="C(xO)COJ=CH2O+HCO_reverse">
        <bimolecular>true</bimolecular>
        <inp-recipe>
            <inp-transformation type="BREAK_BOND" centers="A,B"/>
            <inp-transformation type="FORM_BOND" centers="C,B"/>
            <inp-transformation type="FORM_BOND" centers="A,C"/>
            <inp-transformation type="DECREASE_BOND" centers="C,D"/>
            <inp-transformation type="GAIN_RADICAL" centers="D"/>
            <inp-transformation type="LOSE_RADICAL" centers="C"/>
        </inp-recipe>
        <inp-reactant value="1" smarts="[#1]-[C;v4]">
            <inp-reactive-center symbol="A" smarts="[$([C;v4]-[#1])]" neighbour="B"/>
            <inp-reactive-center symbol="B" smarts="[$([#1]-[C;v4])]" neighbour="A"/>
            <inp-molecule-constraint type="SINGLEELECTRONCOUNT" limit="MIN" value="0"/>
            <inp-molecule-constraint type="SINGLEELECTRONCOUNT" limit="MAX" value="0"/>
        </inp-reactant>
        <inp-reactant value="2" smarts="[O;v2]=[C;v3]">
            <inp-reactive-center symbol="C" smarts="[$([C;v3]=[O;v2])]" neighbour="D"/>
            <inp-reactive-center symbol="D" smarts="[$([O;v2]=[C;v3])]" neighbour="C"/>
            <inp-molecule-constraint type="SINGLEELECTRONCOUNT" limit="MIN" value="1"/>
            <inp-molecule-constraint type="SINGLEELECTRONCOUNT" limit="MAX" value="1"/>
        </inp-reactant>
        <inp-kinetics type="GROUP_ADDITIVITY" path="USER.xml"/>
    </inp-reaction-family>
    <inp-reaction-family name="C7H11r_Olef_27=CJcy(CCCxCCC)_forward">
        <bimolecular>false</bimolecular>
        <inp-recipe>
            <inp-transformation type="DECREASE_BOND" centers="A,B"/>
            <inp-transformation type="GAIN_RADICAL" centers="A"/>
            <inp-transformation type="FORM_BOND" centers="B,C"/>
            <inp-transformation type="LOSE_RADICAL" centers="C"/>
        </inp-recipe>
        <inp-reactant value="1" smarts="[C](~[C]~[C]~[C;v3])~[C]~[C;v4]=[C;v4]">
            <inp-reactive-center symbol="A" smarts="[$([C;v4]=[C;v4]~[C]~[C]~[C]~[C]~[C;v3])]" neighbour="B"/>
            <inp-reactive-center symbol="B" smarts="[$([C;v4](=[C;v4])~[C]~[C]~[C]~[C]~[C;v3])]" neighbour="A"/>
            <inp-reactive-center symbol="C" smarts="[$([C;v3]~[C]~[C]~[C]~[C]~[C;v4]=[C;v4])]"/>
            <inp-molecule-constraint type="SINGLEELECTRONCOUNT" limit="MIN" value="1"/>
            <inp-molecule-constraint type="SINGLEELECTRONCOUNT" limit="MAX" value="1"/>
        </inp-reactant>
        <inp-kinetics type="GROUP_ADDITIVITY" path="USER.xml"/>
    </inp-reaction-family>
    <inp-reaction-family name="Ccy(CCJCxCCxC)=CH3+C6H6_reverse">
        <bimolecular>true</bimolecular>
        <inp-recipe>
            <inp-transformation type="DECREASE_BOND" centers="A,B"/>
            <inp-transformation type="FORM_BOND" centers="C,A"/>
            <inp-transformation type="GAIN_RADICAL" centers="B"/>
            <inp-transformation type="LOSE_RADICAL" centers="C"/>
        </inp-recipe>
        <inp-reactant value="1" smarts="[c;v4]:[c;v4]">
            <inp-reactive-center symbol="A" smarts="[$([c;v4]:[c;v4])]" neighbour="B"/>
            <inp-reactive-center symbol="B" smarts="[$([c;v4]:[c;v4])]" neighbour="A"/>
            <inp-molecule-constraint type="SINGLEELECTRONCOUNT" limit="MIN" value="0"/>
            <inp-molecule-constraint type="SINGLEELECTRONCOUNT" limit="MAX" value="0"/>
        </inp-reactant>
        <inp-reactant value="2" smarts="[C;v3]">
            <inp-reactive-center symbol="C" smarts="[$([C;v3])]"/>
            <inp-molecule-constraint type="SINGLEELECTRONCOUNT" limit="MIN" value="1"/>
            <inp-molecule-constraint type="SINGLEELECTRONCOUNT" limit="MAX" value="1"/>
        </inp-reactant>
        <inp-kinetics type="REVERSE"/>
    </inp-reaction-family>
    <inp-reaction-family name="C5H7Or_R5=CxCCJCCxO_reverse">
        <bimolecular>false</bimolecular>
        <inp-recipe>
            <inp-transformation type="FORM_BOND" centers="A,B"/>
            <inp-transformation type="LOSE_RADICAL" centers="B"/>
            <inp-transformation type="DECREASE_BOND" centers="A,C"/>
            <inp-transformation type="GAIN_RADICAL" centers="C"/>
        </inp-recipe>
        <inp-reactant value="1" smarts="[C](~[C;v4]=[O;v2])~[C]~[C]~[C;v3]">
            <inp-reactive-center symbol="A" smarts="[$([C;v4](~[C]~[C]~[C]~[C;v3])=[O;v2])]" neighbour="C"/>
            <inp-reactive-center symbol="B" smarts="[$([C;v3]~[C]~[C]~[C]~[C;v4]=[O;v2])]"/>
            <inp-reactive-center symbol="C" smarts="[$([O;v2]=[C;v4]~[C]~[C]~[C]~[C;v3])]" neighbour="A"/>
            <inp-molecule-constraint type="SINGLEELECTRONCOUNT" limit="MIN" value="1"/>
            <inp-molecule-constraint type="SINGLEELECTRONCOUNT" limit="MAX" value="1"/>
        </inp-reactant>
        <inp-kinetics type="GROUP_ADDITIVITY" path="USER.xml"/>
    </inp-reaction-family>
    <inp-reaction-family name="C6H9O2r_R5=C6H9O2r_R5_3_forward">
        <bimolecular>false</bimolecular>
        <inp-recipe>
            <inp-transformation type="BREAK_BOND" centers="A,B"/>
            <inp-transformation type="GAIN_RADICAL" centers="A"/>
            <inp-transformation type="FORM_BOND" centers="C,B"/>
            <inp-transformation type="LOSE_RADICAL" centers="C"/>
        </inp-recipe>
        <inp-reactant value="1" smarts="[C](~[C;v4]-[#1])~[C]~[O]~[O;v1]">
            <inp-reactive-center symbol="A" smarts="[$([C;v4](~[C]~[C]~[O]~[O;v1])-[#1])]" neighbour="B"/>
            <inp-reactive-center symbol="B" smarts="[$([#1]-[C;v4]~[C]~[C]~[O]~[O;v1])]" neighbour="A"/>
            <inp-reactive-center symbol="C" smarts="[$([O;v1]~[O]~[C]~[C]~[C;v4]-[#1])]"/>
            <inp-molecule-constraint type="SINGLEELECTRONCOUNT" limit="MIN" value="1"/>
            <inp-molecule-constraint type="SINGLEELECTRONCOUNT" limit="MAX" value="1"/>
        </inp-reactant>
        <inp-kinetics type="GROUP_ADDITIVITY" path="USER.xml"/>
    </inp-reaction-family>
    <inp-reaction-family name="C6H9O2r_R5=C6H9O2r_R5_3_reverse">
        <bimolecular>false</bimolecular>
        <inp-recipe>
            <inp-transformation type="BREAK_BOND" centers="A,B"/>
            <inp-transformation type="FORM_BOND" centers="C,B"/>
            <inp-transformation type="GAIN_RADICAL" centers="A"/>
            <inp-transformation type="LOSE_RADICAL" centers="C"/>
        </inp-recipe>
        <inp-reactant value="1" smarts="[#1]-[O;v2]~[O]~[C]~[C]~[C;v3]">
            <inp-reactive-center symbol="A" smarts="[$([O;v2](-[#1])~[O]~[C]~[C]~[C;v3])]" neighbour="B"/>
            <inp-reactive-center symbol="B" smarts="[$([#1]-[O;v2]~[O]~[C]~[C]~[C;v3])]" neighbour="A"/>
            <inp-reactive-center symbol="C" smarts="[$([C;v3]~[C]~[C]~[O]~[O;v2]-[#1])]"/>
            <inp-molecule-constraint type="SINGLEELECTRONCOUNT" limit="MIN" value="1"/>
            <inp-molecule-constraint type="SINGLEELECTRONCOUNT" limit="MAX" value="1"/>
        </inp-reactant>
        <inp-kinetics type="REVERSE"/>
    </inp-reaction-family>
    <inp-reaction-family name="C6H7O2r_Olef_2=C6H6+HO2_reverse">
        <bimolecular>true</bimolecular>
        <inp-recipe>
            <inp-transformation type="DECREASE_BOND" centers="A,B"/>
            <inp-transformation type="FORM_BOND" centers="A,C"/>
            <inp-transformation type="FORM_BOND" centers="B,D"/>
            <inp-transformation type="LOSE_RADICAL" centers="C"/>
            <inp-transformation type="BREAK_BOND" centers="E,D"/>
            <inp-transformation type="GAIN_RADICAL" centers="E"/>
        </inp-recipe>
        <inp-reactant value="1" smarts="[c;v4]:[c;v4]">
            <inp-reactive-center symbol="A" smarts="[$([c;v4]:[c;v4])]" neighbour="B"/>
            <inp-reactive-center symbol="B" smarts="[$([c;v4]:[c;v4])]" neighbour="A"/>
            <inp-molecule-constraint type="SINGLEELECTRONCOUNT" limit="MIN" value="0"/>
            <inp-molecule-constraint type="SINGLEELECTRONCOUNT" limit="MAX" value="0"/>
        </inp-reactant>
        <inp-reactant value="2" smarts="[O;v1]-[O;v2]-[#1]">
            <inp-reactive-center symbol="C" smarts="[$([O;v1]-[O;v2]-[#1])]" neighbour="E"/>
            <inp-reactive-center symbol="D" smarts="[$([#1]-[O;v2]-[O;v1])]" neighbour="E"/>
            <inp-reactive-center symbol="E" smarts="[$([O;v2](-[O;v1])-[#1])]" neighbour="C"/>
            <inp-molecule-constraint type="SINGLEELECTRONCOUNT" limit="MIN" value="1"/>
            <inp-molecule-constraint type="SINGLEELECTRONCOUNT" limit="MAX" value="1"/>
        </inp-reactant>
        <inp-kinetics type="REVERSE"/>
    </inp-reaction-family>
    <inp-reaction-family name="CxCCCJCCP=C6H10O_Olef_14+OH_forward">
        <bimolecular>false</bimolecular>
        <inp-recipe>
            <inp-transformation type="BREAK_BOND" centers="A,B"/>
            <inp-transformation type="GAIN_RADICAL" centers="B"/>
            <inp-transformation type="FORM_BOND" centers="C,A"/>
            <inp-transformation type="LOSE_RADICAL" centers="C"/>
        </inp-recipe>
        <inp-reactant value="1" smarts="[O;v2]-[O;v2]~[C]~[C]~[C;v3]">
            <inp-reactive-center symbol="A" smarts="[$([O;v2](-[O;v2])~[C]~[C]~[C;v3])]" neighbour="B"/>
            <inp-reactive-center symbol="B" smarts="[$([O;v2]-[O;v2]~[C]~[C]~[C;v3])]" neighbour="A"/>
            <inp-reactive-center symbol="C" smarts="[$([C;v3]~[C]~[C]~[O;v2]-[O;v2])]"/>
            <inp-molecule-constraint type="SINGLEELECTRONCOUNT" limit="MIN" value="1"/>
            <inp-molecule-constraint type="SINGLEELECTRONCOUNT" limit="MAX" value="1"/>
        </inp-reactant>
        <inp-kinetics type="GROUP_ADDITIVITY" path="USER.xml"/>
    </inp-reaction-family>
    <inp-reaction-family name="Ccy(CJCxCCxC)+CH3=Ccy(C(C)CxCCxC)_forward">
        <bimolecular>true</bimolecular>
        <inp-recipe>
            <inp-transformation type="FORM_BOND" centers="A,B"/>
            <inp-transformation type="LOSE_RADICAL" centers="B"/>
            <inp-transformation type="LOSE_RADICAL" centers="A"/>
        </inp-recipe>
        <inp-reactant value="1" smarts="[C;v3]">
            <inp-reactive-center symbol="B" smarts="[$([C;v3])]"/>
            <inp-molecule-constraint type="SINGLEELECTRONCOUNT" limit="MIN" value="1"/>
            <inp-molecule-constraint type="SINGLEELECTRONCOUNT" limit="MAX" value="1"/>
        </inp-reactant>
        <inp-reactant value="2" smarts="[C;v3]">
            <inp-reactive-center symbol="A" smarts="[$([C;v3])]"/>
            <inp-molecule-constraint type="SINGLEELECTRONCOUNT" limit="MIN" value="1"/>
            <inp-molecule-constraint type="SINGLEELECTRONCOUNT" limit="MAX" value="1"/>
        </inp-reactant>
        <inp-kinetics type="GROUP_ADDITIVITY" path="USER.xml"/>
    </inp-reaction-family>
    <inp-reaction-family name="Ccy(CJCxCCxC)+CH3=Ccy(C(C)CxCCxC)_reverse">
        <bimolecular>false</bimolecular>
        <inp-recipe>
            <inp-transformation type="BREAK_BOND" centers="A,B"/>
            <inp-transformation type="GAIN_RADICAL" centers="A"/>
            <inp-transformation type="GAIN_RADICAL" centers="B"/>
        </inp-recipe>
        <inp-reactant value="1" smarts="[C;v4]-[C;v4]">
            <inp-reactive-center symbol="A" smarts="[$([C;v4]-[C;v4])]" neighbour="B"/>
            <inp-reactive-center symbol="B" smarts="[$([C;v4]-[C;v4])]" neighbour="A"/>
            <inp-molecule-constraint type="SINGLEELECTRONCOUNT" limit="MIN" value="0"/>
            <inp-molecule-constraint type="SINGLEELECTRONCOUNT" limit="MAX" value="0"/>
        </inp-reactant>
        <inp-kinetics type="REVERSE"/>
    </inp-reaction-family>
    <inp-reaction-family name="Ccy(CC(C)xCCxC)=Ccy(CxC(C)CxCC)_forward">
        <bimolecular>false</bimolecular>
        <inp-recipe>
            <inp-transformation type="DECREASE_BOND" centers="A,B"/>
            <inp-transformation type="FORM_BOND" centers="A,C"/>
            <inp-transformation type="BREAK_BOND" centers="D,C"/>
            <inp-transformation type="INCREASE_BOND" centers="D,B"/>
        </inp-recipe>
        <inp-reactant value="1" smarts="[C;v4]=[C;v4]-[C;v4]-[#1]">
            <inp-reactive-center symbol="A" smarts="[$([C;v4]=[C;v4]-[C;v4]-[#1])]" neighbour="B"/>
            <inp-reactive-center symbol="B" smarts="[$([C;v4](=[C;v4])-[C;v4]-[#1])]" neighbour="D"/>
            <inp-reactive-center symbol="C" smarts="[$([#1]-[C;v4]-[C;v4]=[C;v4])]" neighbour="D"/>
            <inp-reactive-center symbol="D" smarts="[$([C;v4](-[#1])-[C;v4]=[C;v4])]" neighbour="B"/>
            <inp-molecule-constraint type="SINGLEELECTRONCOUNT" limit="MIN" value="0"/>
            <inp-molecule-constraint type="SINGLEELECTRONCOUNT" limit="MAX" value="0"/>
        </inp-reactant>
        <inp-kinetics type="GROUP_ADDITIVITY" path="USER.xml"/>
    </inp-reaction-family>
    <inp-reaction-family name="Ccy(CCxC(C)CxC)=Ccy(CxCCxC(C)C)_forward">
        <bimolecular>false</bimolecular>
        <inp-recipe>
            <inp-transformation type="INCREASE_BOND" centers="A,B"/>
            <inp-transformation type="DECREASE_BOND" centers="C,A"/>
            <inp-transformation type="DECREASE_BOND" centers="B,D"/>
            <inp-transformation type="INCREASE_BOND" centers="E,C"/>
            <inp-transformation type="BREAK_BOND" centers="E,F"/>
            <inp-transformation type="FORM_BOND" centers="D,F"/>
        </inp-recipe>
        <inp-reactant value="1" smarts="[C;v4]=1[C;v4]=[C;v4]-[C;v4](-[C;v4]1)-[#1]">
            <inp-reactive-center symbol="A" smarts="[$([C;v4]=1[C;v4]=[C;v4]-[C;v4](-[C;v4]1)-[#1])]" neighbour="B"/>
            <inp-reactive-center symbol="B" smarts="[$([C;v4]=1[C;v4]=[C;v4]-[C;v4](-[#1])-[C;v4]1)]" neighbour="A"/>
            <inp-reactive-center symbol="C" smarts="[$([C;v4]1=[C;v4]-[C;v4]=[C;v4]-[C;v4]1-[#1])]" neighbour="A"/>
            <inp-reactive-center symbol="D" smarts="[$([C;v4]1=[C;v4]-[C;v4]=[C;v4]-[C;v4]1-[#1])]" neighbour="B"/>
            <inp-reactive-center symbol="E" smarts="[$([C;v4]1(-[C;v4]=[C;v4]-[C;v4]=[C;v4]1)-[#1])]" neighbour="C"/>
            <inp-reactive-center symbol="F" smarts="[$([#1]-[C;v4]1-[C;v4]=[C;v4]-[C;v4]=[C;v4]1)]" neighbour="E"/>
            <inp-molecule-constraint type="SINGLEELECTRONCOUNT" limit="MIN" value="0"/>
            <inp-molecule-constraint type="SINGLEELECTRONCOUNT" limit="MAX" value="0"/>
        </inp-reactant>
        <inp-kinetics type="GROUP_ADDITIVITY" path="USER.xml"/>
    </inp-reaction-family>
    <inp-reaction-family name="CxCCJcyCCxCCxC=CxCCxcyCCJCxCC_forward">
        <bimolecular>false</bimolecular>
        <inp-recipe>
            <inp-transformation type="BREAK_BOND" centers="A,B"/>
            <inp-transformation type="FORM_BOND" centers="C,B"/>
            <inp-transformation type="DECREASE_BOND" centers="D,C"/>
            <inp-transformation type="GAIN_RADICAL" centers="D"/>
            <inp-transformation type="INCREASE_BOND" centers="E,A"/>
            <inp-transformation type="LOSE_RADICAL" centers="E"/>
        </inp-recipe>
        <inp-reactant value="1" smarts="[#1]-[C;v4](-[C;v4]=[C;v4])-[C;v3]">
            <inp-reactive-center symbol="A" smarts="[$([C;v4](-[#1])(-[C;v4]=[C;v4])-[C;v3])]" neighbour="E"/>
            <inp-reactive-center symbol="B" smarts="[$([#1]-[C;v4](-[C;v4]=[C;v4])-[C;v3])]" neighbour="A"/>
            <inp-reactive-center symbol="C" smarts="[$([C;v4](=[C;v4])-[C;v4](-[#1])-[C;v3])]" neighbour="A"/>
            <inp-reactive-center symbol="D" smarts="[$([C;v4]=[C;v4]-[C;v4](-[#1])-[C;v3])]" neighbour="C"/>
            <inp-reactive-center symbol="E" smarts="[$([C;v3]-[C;v4](-[#1])-[C;v4]=[C;v4])]" neighbour="A"/>
            <inp-molecule-constraint type="SINGLEELECTRONCOUNT" limit="MIN" value="1"/>
            <inp-molecule-constraint type="SINGLEELECTRONCOUNT" limit="MAX" value="1"/>
        </inp-reactant>
        <inp-kinetics type="GROUP_ADDITIVITY" path="USER.xml"/>
    </inp-reaction-family>
    <inp-reaction-family name="CxCCJcyCCxCCxC=bicyclicC8H9_forward">
        <bimolecular>false</bimolecular>
        <inp-recipe>
            <inp-transformation type="DECREASE_BOND" centers="A,B"/>
            <inp-transformation type="FORM_BOND" centers="C,B"/>
            <inp-transformation type="GAIN_RADICAL" centers="A"/>
            <inp-transformation type="LOSE_RADICAL" centers="C"/>
        </inp-recipe>
        <inp-reactant value="1" smarts="[C;v4](=[C;v4])~[C]~[C;v3]">
            <inp-reactive-center symbol="A" smarts="[$([C;v4]=[C;v4]~[C]~[C;v3])]" neighbour="B"/>
            <inp-reactive-center symbol="B" smarts="[$([C;v4](=[C;v4])~[C]~[C;v3])]" neighbour="A"/>
            <inp-reactive-center symbol="C" smarts="[$([C;v3]~[C]~[C;v4]=[C;v4])]"/>
            <inp-molecule-constraint type="SINGLEELECTRONCOUNT" limit="MIN" value="1"/>
            <inp-molecule-constraint type="SINGLEELECTRONCOUNT" limit="MAX" value="1"/>
        </inp-reactant>
        <inp-kinetics type="GROUP_ADDITIVITY" path="USER.xml"/>
    </inp-reaction-family>
    <inp-reaction-family name="CxCcyCCxCCxCCJ=C6H5C2H3+H_reverse">
        <bimolecular>true</bimolecular>
        <inp-recipe>
            <inp-transformation type="DECREASE_BOND" centers="A,B"/>
            <inp-transformation type="FORM_BOND" centers="A,C"/>
            <inp-transformation type="GAIN_RADICAL" centers="B"/>
            <inp-transformation type="LOSE_RADICAL" centers="C"/>
        </inp-recipe>
        <inp-reactant value="1" smarts="[c;v4]:[c;v4]">
            <inp-reactive-center symbol="A" smarts="[$([c;v4]:[c;v4])]" neighbour="B"/>
            <inp-reactive-center symbol="B" smarts="[$([c;v4]:[c;v4])]" neighbour="A"/>
            <inp-molecule-constraint type="SINGLEELECTRONCOUNT" limit="MIN" value="0"/>
            <inp-molecule-constraint type="SINGLEELECTRONCOUNT" limit="MAX" value="0"/>
        </inp-reactant>
        <inp-reactant value="2" smarts="[#1;!X1]">
            <inp-reactive-center symbol="C" smarts="[$([#1;!X1])]"/>
            <inp-molecule-constraint type="SINGLEELECTRONCOUNT" limit="MIN" value="1"/>
            <inp-molecule-constraint type="SINGLEELECTRONCOUNT" limit="MAX" value="1"/>
        </inp-reactant>
        <inp-kinetics type="REVERSE"/>
    </inp-reaction-family>
    <inp-reaction-family name="C6H11=CJcy(CCCC)C_forward">
        <bimolecular>false</bimolecular>
        <inp-recipe>
            <inp-transformation type="DECREASE_BOND" centers="A,B"/>
            <inp-transformation type="GAIN_RADICAL" centers="A"/>
            <inp-transformation type="FORM_BOND" centers="B,C"/>
            <inp-transformation type="LOSE_RADICAL" centers="C"/>
        </inp-recipe>
        <inp-reactant value="1" smarts="[C;v4]=[C;v4]~[C]~[C]~[C;v3]">
            <inp-reactive-center symbol="A" smarts="[$([C;v4]=[C;v4]~[C]~[C]~[C;v3])]" neighbour="B"/>
            <inp-reactive-center symbol="B" smarts="[$([C;v4](=[C;v4])~[C]~[C]~[C;v3])]" neighbour="A"/>
            <inp-reactive-center symbol="C" smarts="[$([C;v3]~[C]~[C]~[C;v4]=[C;v4])]"/>
            <inp-molecule-constraint type="SINGLEELECTRONCOUNT" limit="MIN" value="1"/>
            <inp-molecule-constraint type="SINGLEELECTRONCOUNT" limit="MAX" value="1"/>
        </inp-reactant>
        <inp-kinetics type="GROUP_ADDITIVITY" path="USER.xml"/>
    </inp-reaction-family>
    <inp-reaction-family name="HOOcy(CCxCCC)=JOcy(CCxCCC)+OH_reverse">
        <bimolecular>true</bimolecular>
        <inp-recipe>
            <inp-transformation type="FORM_BOND" centers="A,B"/>
            <inp-transformation type="LOSE_RADICAL" centers="A"/>
            <inp-transformation type="LOSE_RADICAL" centers="B"/>
        </inp-recipe>
        <inp-reactant value="1" smarts="[O;v1]">
            <inp-reactive-center symbol="A" smarts="[$([O;v1])]"/>
            <inp-molecule-constraint type="SINGLEELECTRONCOUNT" limit="MIN" value="1"/>
            <inp-molecule-constraint type="SINGLEELECTRONCOUNT" limit="MAX" value="1"/>
        </inp-reactant>
        <inp-reactant value="2" smarts="[O;v1]">
            <inp-reactive-center symbol="B" smarts="[$([O;v1])]"/>
            <inp-molecule-constraint type="SINGLEELECTRONCOUNT" limit="MIN" value="1"/>
            <inp-molecule-constraint type="SINGLEELECTRONCOUNT" limit="MAX" value="1"/>
        </inp-reactant>
        <inp-kinetics type="REVERSE"/>
    </inp-reaction-family>
    <inp-reaction-family name="JOcyCCPCCCC=OxCCCCCCJOOH_reverse">
        <bimolecular>false</bimolecular>
        <inp-recipe>
            <inp-transformation type="FORM_BOND" centers="A,B"/>
            <inp-transformation type="LOSE_RADICAL" centers="A"/>
            <inp-transformation type="DECREASE_BOND" centers="B,C"/>
            <inp-transformation type="GAIN_RADICAL" centers="C"/>
        </inp-recipe>
        <inp-reactant value="1" smarts="[C;v3]~[C]~[C]~[C]~[C]~[C;v4]=[O;v2]">
            <inp-reactive-center symbol="A" smarts="[$([C;v3]~[C]~[C]~[C]~[C]~[C;v4]=[O;v2])]"/>
            <inp-reactive-center symbol="B" smarts="[$([C;v4](~[C]~[C]~[C]~[C]~[C;v3])=[O;v2])]" neighbour="C"/>
            <inp-reactive-center symbol="C" smarts="[$([O;v2]=[C;v4]~[C]~[C]~[C]~[C]~[C;v3])]" neighbour="B"/>
            <inp-molecule-constraint type="SINGLEELECTRONCOUNT" limit="MIN" value="1"/>
            <inp-molecule-constraint type="SINGLEELECTRONCOUNT" limit="MAX" value="1"/>
        </inp-reactant>
        <inp-kinetics type="GROUP_ADDITIVITY" path="USER.xml"/>
    </inp-reaction-family>
    <inp-reaction-family name="CxCCxCCJCxO=xCxCCxCCJ+CO">
        <bimolecular>false</bimolecular>
        <inp-recipe>
            <inp-transformation type="DECREASE_BOND" centers="A,B"/>
            <inp-transformation type="BREAK_BOND" centers="A,B"/>
            <inp-transformation type="FORM_BOND" centers="A,C"/>
            <inp-transformation type="GAIN_RADICAL" centers="A"/>
            <inp-transformation type="BREAK_BOND" centers="B,C"/>
            <inp-transformation type="INCREASE_BOND" centers="B,D"/>
            <inp-transformation type="LOSE_CHARGE" centers="B"/>
            <inp-transformation type="LOSE_RADICAL" centers="D"/>
            <inp-transformation type="GAIN_CHARGE" centers="D"/>
        </inp-recipe>
        <inp-reactant value="1" smarts="[C;v4]=[C;v4](-[#1])-[O;v1]">
            <inp-reactive-center symbol="A" smarts="[$([C;v4]=[C;v4](-[#1])-[O;v1])]" neighbour="B"/>
            <inp-reactive-center symbol="B" smarts="[$([C;v4](=[C;v4])(-[#1])-[O;v1])]" neighbour="D"/>
            <inp-reactive-center symbol="C" smarts="[$([#1]-[C;v4](=[C;v4])-[O;v1])]" neighbour="B"/>
            <inp-reactive-center symbol="D" smarts="[$([O;v1]-[C;v4](=[C;v4])-[#1])]" neighbour="B"/>
            <inp-molecule-constraint type="SINGLEELECTRONCOUNT" limit="MIN" value="1"/>
            <inp-molecule-constraint type="SINGLEELECTRONCOUNT" limit="MAX" value="1"/>
        </inp-reactant>
        <inp-kinetics type="GROUP_ADDITIVITY" path="USER.xml"/>
    </inp-reaction-family>
    <inp-reaction-family name="HOCCJCCcy(COC)=C3H5OH+C3H5O_forward">
        <bimolecular>false</bimolecular>
        <inp-recipe>
            <inp-transformation type="INCREASE_BOND" centers="A,B"/>
            <inp-transformation type="BREAK_BOND" centers="C,A"/>
            <inp-transformation type="BREAK_BOND" centers="B,D"/>
            <inp-transformation type="GAIN_RADICAL" centers="D"/>
            <inp-transformation type="INCREASE_BOND" centers="C,E"/>
            <inp-transformation type="LOSE_RADICAL" centers="E"/>
        </inp-recipe>
        <inp-reactant value="1" smarts="[C;v4](-[C;v4]-[O;v2])-[C;v4]-[C;v3]">
            <inp-reactive-center symbol="A" smarts="[$([C;v4](-[C;v4]-[O;v2])-[C;v4]-[C;v3])]" neighbour="C"/>
            <inp-reactive-center symbol="B" smarts="[$([C;v4](-[C;v4]-[C;v4]-[C;v3])-[O;v2])]" neighbour="D"/>
            <inp-reactive-center symbol="C" smarts="[$([C;v4](-[C;v4]-[C;v4]-[O;v2])-[C;v3])]" neighbour="E"/>
            <inp-reactive-center symbol="D" smarts="[$([O;v2]-[C;v4]-[C;v4]-[C;v4]-[C;v3])]" neighbour="B"/>
            <inp-reactive-center symbol="E" smarts="[$([C;v3]-[C;v4]-[C;v4]-[C;v4]-[O;v2])]" neighbour="C"/>
            <inp-molecule-constraint type="SINGLEELECTRONCOUNT" limit="MIN" value="1"/>
            <inp-molecule-constraint type="SINGLEELECTRONCOUNT" limit="MAX" value="1"/>
        </inp-reactant>
        <inp-kinetics type="GROUP_ADDITIVITY" path="USER.xml"/>
    </inp-reaction-family>
    <inp-reaction-family name="HOCCJCCcy(COC)=C3H5OH+C3H5O_reverse">
        <bimolecular>true</bimolecular>
        <inp-recipe>
            <inp-transformation type="DECREASE_BOND" centers="A,B"/>
            <inp-transformation type="GAIN_RADICAL" centers="B"/>
            <inp-transformation type="FORM_BOND" centers="A,C"/>
            <inp-transformation type="DECREASE_BOND" centers="C,D"/>
            <inp-transformation type="FORM_BOND" centers="D,E"/>
            <inp-transformation type="LOSE_RADICAL" centers="E"/>
        </inp-recipe>
        <inp-reactant value="1" smarts="[C;v4]=[C;v4]">
            <inp-reactive-center symbol="A" smarts="[$([C;v4]=[C;v4])]" neighbour="B"/>
            <inp-reactive-center symbol="B" smarts="[$([C;v4]=[C;v4])]" neighbour="A"/>
            <inp-molecule-constraint type="SINGLEELECTRONCOUNT" limit="MIN" value="0"/>
            <inp-molecule-constraint type="SINGLEELECTRONCOUNT" limit="MAX" value="0"/>
        </inp-reactant>
        <inp-reactant value="2" smarts="[C](~[O;v1])~[C;v4]=[C;v4]">
            <inp-reactive-center symbol="C" smarts="[$([C;v4]=[C;v4]~[C]~[O;v1])]" neighbour="D"/>
            <inp-reactive-center symbol="D" smarts="[$([C;v4](~[C]~[O;v1])=[C;v4])]" neighbour="C"/>
            <inp-reactive-center symbol="E" smarts="[$([O;v1]~[C]~[C;v4]=[C;v4])]"/>
            <inp-molecule-constraint type="SINGLEELECTRONCOUNT" limit="MIN" value="1"/>
            <inp-molecule-constraint type="SINGLEELECTRONCOUNT" limit="MAX" value="1"/>
        </inp-reactant>
        <inp-kinetics type="GROUP_ADDITIVITY" path="USER.xml"/>
    </inp-reaction-family>
    <inp-reaction-family name="CJC(OH)CCcy(COC)=xC2H3OH+C2H4+C2H3O1-2">
        <bimolecular>false</bimolecular>
        <inp-recipe>
            <inp-transformation type="INCREASE_BOND" centers="A,B"/>
            <inp-transformation type="BREAK_BOND" centers="B,C"/>
            <inp-transformation type="BREAK_BOND" centers="D,E"/>
            <inp-transformation type="INCREASE_BOND" centers="C,D"/>
            <inp-transformation type="GAIN_RADICAL" centers="E"/>
            <inp-transformation type="LOSE_RADICAL" centers="A"/>
        </inp-recipe>
        <inp-reactant value="1" smarts="[C;v4](-[C;v3])-[C;v4]-[C;v4]-[C;v4]">
            <inp-reactive-center symbol="A" smarts="[$([C;v3]-[C;v4]-[C;v4]-[C;v4]-[C;v4])]" neighbour="B"/>
            <inp-reactive-center symbol="B" smarts="[$([C;v4](-[C;v3])-[C;v4]-[C;v4]-[C;v4])]" neighbour="C"/>
            <inp-reactive-center symbol="C" smarts="[$([C;v4](-[C;v4]-[C;v3])-[C;v4]-[C;v4])]" neighbour="D"/>
            <inp-reactive-center symbol="D" smarts="[$([C;v4](-[C;v4])-[C;v4]-[C;v4]-[C;v3])]" neighbour="C"/>
            <inp-reactive-center symbol="E" smarts="[$([C;v4]-[C;v4]-[C;v4]-[C;v4]-[C;v3])]" neighbour="D"/>
            <inp-molecule-constraint type="SINGLEELECTRONCOUNT" limit="MIN" value="1"/>
            <inp-molecule-constraint type="SINGLEELECTRONCOUNT" limit="MAX" value="1"/>
        </inp-reactant>
        <inp-kinetics type="GROUP_ADDITIVITY" path="USER.xml"/>
    </inp-reaction-family>
    <inp-reaction-family name="CxCC(OH)CJCCxO=C2H3+OC4H6O_forward">
        <bimolecular>false</bimolecular>
        <inp-recipe>
            <inp-transformation type="BREAK_BOND" centers="A,B"/>
            <inp-transformation type="FORM_BOND" centers="C,B"/>
            <inp-transformation type="INCREASE_BOND" centers="D,A"/>
            <inp-transformation type="LOSE_RADICAL" centers="C"/>
            <inp-transformation type="BREAK_BOND" centers="E,D"/>
            <inp-transformation type="GAIN_RADICAL" centers="E"/>
        </inp-recipe>
        <inp-reactant value="1" smarts="[#1]-[O;v2]-[C;v4](-[C;v3])-[C;v4]">
            <inp-reactive-center symbol="A" smarts="[$([O;v2](-[#1])-[C;v4](-[C;v3])-[C;v4])]" neighbour="D"/>
            <inp-reactive-center symbol="B" smarts="[$([#1]-[O;v2]-[C;v4](-[C;v3])-[C;v4])]" neighbour="A"/>
            <inp-reactive-center symbol="C" smarts="[$([C;v3]-[C;v4](-[O;v2]-[#1])-[C;v4])]" neighbour="D"/>
            <inp-reactive-center symbol="D" smarts="[$([C;v4](-[O;v2]-[#1])(-[C;v3])-[C;v4])]" neighbour="E"/>
            <inp-reactive-center symbol="E" smarts="[$([C;v4]-[C;v4](-[O;v2]-[#1])-[C;v3])]" neighbour="D"/>
            <inp-molecule-constraint type="SINGLEELECTRONCOUNT" limit="MIN" value="1"/>
            <inp-molecule-constraint type="SINGLEELECTRONCOUNT" limit="MAX" value="1"/>
        </inp-reactant>
        <inp-kinetics type="GROUP_ADDITIVITY" path="USER.xml"/>
    </inp-reaction-family>
    <inp-reaction-family name="CxCC(OH)CJCCxO=C2H3+OC4H6O_reverse">
        <bimolecular>true</bimolecular>
        <inp-recipe>
            <inp-transformation type="DECREASE_BOND" centers="A,B"/>
            <inp-transformation type="FORM_BOND" centers="C,A"/>
            <inp-transformation type="FORM_BOND" centers="B,D"/>
            <inp-transformation type="BREAK_BOND" centers="E,D"/>
            <inp-transformation type="GAIN_RADICAL" centers="E"/>
            <inp-transformation type="LOSE_RADICAL" centers="C"/>
        </inp-recipe>
        <inp-reactant value="1" smarts="[C;v4](=[O;v2])-[C;v4]-[#1]">
            <inp-reactive-center symbol="A" smarts="[$([C;v4](=[O;v2])-[C;v4]-[#1])]" neighbour="E"/>
            <inp-reactive-center symbol="B" smarts="[$([O;v2]=[C;v4]-[C;v4]-[#1])]" neighbour="A"/>
            <inp-reactive-center symbol="D" smarts="[$([#1]-[C;v4]-[C;v4]=[O;v2])]" neighbour="E"/>
            <inp-reactive-center symbol="E" smarts="[$([C;v4](-[C;v4]=[O;v2])-[#1])]" neighbour="A"/>
            <inp-molecule-constraint type="SINGLEELECTRONCOUNT" limit="MIN" value="0"/>
            <inp-molecule-constraint type="SINGLEELECTRONCOUNT" limit="MAX" value="0"/>
        </inp-reactant>
        <inp-reactant value="2" smarts="[C;v3]">
            <inp-reactive-center symbol="C" smarts="[$([C;v3])]"/>
            <inp-molecule-constraint type="SINGLEELECTRONCOUNT" limit="MIN" value="1"/>
            <inp-molecule-constraint type="SINGLEELECTRONCOUNT" limit="MAX" value="1"/>
        </inp-reactant>
        <inp-kinetics type="REVERSE"/>
    </inp-reaction-family>
    <inp-reaction-family name="cy(CJCCCC)+O2=cy(CxCCCC)+HO2_forward">
        <bimolecular>true</bimolecular>
        <inp-recipe>
            <inp-transformation type="INCREASE_BOND" centers="A,B"/>
            <inp-transformation type="LOSE_RADICAL" centers="A"/>
            <inp-transformation type="BREAK_BOND" centers="B,C"/>
            <inp-transformation type="FORM_BOND" centers="D,C"/>
            <inp-transformation type="DECREASE_BOND" centers="D,E"/>
            <inp-transformation type="GAIN_RADICAL" centers="E"/>
        </inp-recipe>
        <inp-reactant value="1" smarts="[C;v3]-[C;v4]-[#1]">
            <inp-reactive-center symbol="A" smarts="[$([C;v3]-[C;v4]-[#1])]" neighbour="B"/>
            <inp-reactive-center symbol="B" smarts="[$([C;v4](-[C;v3])-[#1])]" neighbour="A"/>
            <inp-reactive-center symbol="C" smarts="[$([#1]-[C;v4]-[C;v3])]" neighbour="B"/>
            <inp-molecule-constraint type="SINGLEELECTRONCOUNT" limit="MIN" value="1"/>
            <inp-molecule-constraint type="SINGLEELECTRONCOUNT" limit="MAX" value="1"/>
        </inp-reactant>
        <inp-reactant value="2" smarts="[O;v2]=[O;v2]">
            <inp-reactive-center symbol="D" smarts="[$([O;v2]=[O;v2])]" neighbour="E"/>
            <inp-reactive-center symbol="E" smarts="[$([O;v2]=[O;v2])]" neighbour="D"/>
            <inp-molecule-constraint type="SINGLEELECTRONCOUNT" limit="MIN" value="0"/>
            <inp-molecule-constraint type="SINGLEELECTRONCOUNT" limit="MAX" value="0"/>
        </inp-reactant>
        <inp-kinetics type="GROUP_ADDITIVITY" path="USER.xml"/>
    </inp-reaction-family>
    <inp-reaction-family name="cy(CJCCCC)+O2=cy(CxCCCC)+HO2_reverse">
        <bimolecular>true</bimolecular>
        <inp-recipe>
            <inp-transformation type="DECREASE_BOND" centers="A,B"/>
            <inp-transformation type="GAIN_RADICAL" centers="B"/>
            <inp-transformation type="FORM_BOND" centers="A,C"/>
            <inp-transformation type="INCREASE_BOND" centers="D,E"/>
            <inp-transformation type="LOSE_RADICAL" centers="E"/>
            <inp-transformation type="BREAK_BOND" centers="D,C"/>
        </inp-recipe>
        <inp-reactant value="1" smarts="[C;v4]=[C;v4]">
            <inp-reactive-center symbol="A" smarts="[$([C;v4]=[C;v4])]" neighbour="B"/>
            <inp-reactive-center symbol="B" smarts="[$([C;v4]=[C;v4])]" neighbour="A"/>
            <inp-molecule-constraint type="SINGLEELECTRONCOUNT" limit="MIN" value="0"/>
            <inp-molecule-constraint type="SINGLEELECTRONCOUNT" limit="MAX" value="0"/>
        </inp-reactant>
        <inp-reactant value="2" smarts="[O;v1]-[O;v2]-[#1]">
            <inp-reactive-center symbol="C" smarts="[$([#1]-[O;v2]-[O;v1])]" neighbour="D"/>
            <inp-reactive-center symbol="D" smarts="[$([O;v2](-[O;v1])-[#1])]" neighbour="E"/>
            <inp-reactive-center symbol="E" smarts="[$([O;v1]-[O;v2]-[#1])]" neighbour="D"/>
            <inp-molecule-constraint type="SINGLEELECTRONCOUNT" limit="MIN" value="1"/>
            <inp-molecule-constraint type="SINGLEELECTRONCOUNT" limit="MAX" value="1"/>
        </inp-reactant>
        <inp-kinetics type="REVERSE"/>
    </inp-reaction-family>
    <inp-reaction-family name="HOCOOJcyCCCxCC=OxCcyCCCxCC+HO2_forward">
        <bimolecular>false</bimolecular>
        <inp-recipe>
            <inp-transformation type="BREAK_BOND" centers="A,B"/>
            <inp-transformation type="FORM_BOND" centers="C,B"/>
            <inp-transformation type="INCREASE_BOND" centers="D,A"/>
            <inp-transformation type="BREAK_BOND" centers="D,E"/>
            <inp-transformation type="GAIN_RADICAL" centers="E"/>
            <inp-transformation type="LOSE_RADICAL" centers="C"/>
        </inp-recipe>
        <inp-reactant value="1" smarts="[#1]-[O;v2]-[C;v4]-[O;v2]-[O;v1]">
            <inp-reactive-center symbol="A" smarts="[$([O;v2](-[#1])-[C;v4]-[O;v2]-[O;v1])]" neighbour="D"/>
            <inp-reactive-center symbol="B" smarts="[$([#1]-[O;v2]-[C;v4]-[O;v2]-[O;v1])]" neighbour="A"/>
            <inp-reactive-center symbol="C" smarts="[$([O;v1]-[O;v2]-[C;v4]-[O;v2]-[#1])]" neighbour="E"/>
            <inp-reactive-center symbol="D" smarts="[$([C;v4](-[O;v2]-[#1])-[O;v2]-[O;v1])]" neighbour="E"/>
            <inp-reactive-center symbol="E" smarts="[$([O;v2](-[C;v4]-[O;v2]-[#1])-[O;v1])]" neighbour="C"/>
            <inp-molecule-constraint type="SINGLEELECTRONCOUNT" limit="MIN" value="1"/>
            <inp-molecule-constraint type="SINGLEELECTRONCOUNT" limit="MAX" value="1"/>
        </inp-reactant>
        <inp-kinetics type="GROUP_ADDITIVITY" path="USER.xml"/>
    </inp-reaction-family>
    <inp-reaction-family name="HOCOOJcyCCCxCC=OxCcyCCCxCC+HO2_reverse">
        <bimolecular>true</bimolecular>
        <inp-recipe>
            <inp-transformation type="DECREASE_BOND" centers="A,B"/>
            <inp-transformation type="FORM_BOND" centers="A,C"/>
            <inp-transformation type="FORM_BOND" centers="B,D"/>
            <inp-transformation type="LOSE_RADICAL" centers="C"/>
            <inp-transformation type="BREAK_BOND" centers="E,D"/>
            <inp-transformation type="GAIN_RADICAL" centers="E"/>
        </inp-recipe>
        <inp-reactant value="1" smarts="[C;v4]=[O;v2]">
            <inp-reactive-center symbol="A" smarts="[$([C;v4]=[O;v2])]" neighbour="B"/>
            <inp-reactive-center symbol="B" smarts="[$([O;v2]=[C;v4])]" neighbour="A"/>
            <inp-molecule-constraint type="SINGLEELECTRONCOUNT" limit="MIN" value="0"/>
            <inp-molecule-constraint type="SINGLEELECTRONCOUNT" limit="MAX" value="0"/>
        </inp-reactant>
        <inp-reactant value="2" smarts="[O;v1]-[O;v2]-[#1]">
            <inp-reactive-center symbol="C" smarts="[$([O;v1]-[O;v2]-[#1])]" neighbour="E"/>
            <inp-reactive-center symbol="D" smarts="[$([#1]-[O;v2]-[O;v1])]" neighbour="E"/>
            <inp-reactive-center symbol="E" smarts="[$([O;v2](-[O;v1])-[#1])]" neighbour="C"/>
            <inp-molecule-constraint type="SINGLEELECTRONCOUNT" limit="MIN" value="1"/>
            <inp-molecule-constraint type="SINGLEELECTRONCOUNT" limit="MAX" value="1"/>
        </inp-reactant>
        <inp-kinetics type="REVERSE"/>
    </inp-reaction-family>
    <inp-reaction-family name="C4H4+CH3=xC5H6+H">
        <bimolecular>true</bimolecular>
        <inp-recipe>
            <inp-transformation type="DECREASE_BOND" centers="A,B"/>
            <inp-transformation type="FORM_BOND" centers="C,A"/>
            <inp-transformation type="FORM_BOND" centers="B,D"/>
            <inp-transformation type="BREAK_BOND" centers="E,D"/>
            <inp-transformation type="FORM_BOND" centers="E,C"/>
            <inp-transformation type="BREAK_BOND" centers="C,F"/>
            <inp-transformation type="LOSE_RADICAL" centers="C"/>
            <inp-transformation type="GAIN_RADICAL" centers="F"/>
        </inp-recipe>
        <inp-reactant value="1" smarts="[C;v4]#[C;v4]~[C]~[C;v4]-[#1]">
            <inp-reactive-center symbol="A" smarts="[$([C;v4]#[C;v4]~[C]~[C;v4]-[#1])]" neighbour="B"/>
            <inp-reactive-center symbol="B" smarts="[$([C;v4](#[C;v4])~[C]~[C;v4]-[#1])]" neighbour="A"/>
            <inp-reactive-center symbol="D" smarts="[$([#1]-[C;v4]~[C]~[C;v4]#[C;v4])]" neighbour="E"/>
            <inp-reactive-center symbol="E" smarts="[$([C;v4](~[C]~[C;v4]#[C;v4])-[#1])]" neighbour="D"/>
            <inp-molecule-constraint type="SINGLEELECTRONCOUNT" limit="MIN" value="0"/>
            <inp-molecule-constraint type="SINGLEELECTRONCOUNT" limit="MAX" value="0"/>
        </inp-reactant>
        <inp-reactant value="2" smarts="[C;v3]-[#1]">
            <inp-reactive-center symbol="C" smarts="[$([C;v3]-[#1])]" neighbour="F"/>
            <inp-reactive-center symbol="F" smarts="[$([#1]-[C;v3])]" neighbour="C"/>
            <inp-molecule-constraint type="SINGLEELECTRONCOUNT" limit="MIN" value="1"/>
            <inp-molecule-constraint type="SINGLEELECTRONCOUNT" limit="MAX" value="1"/>
        </inp-reactant>
        <inp-kinetics type="GROUP_ADDITIVITY" path="USER.xml"/>
    </inp-reaction-family>
    <inp-reaction-family name="C6H9-A+O2x=xC5H7Or_Olef+CH2O_forward">
        <bimolecular>true</bimolecular>
        <inp-recipe>
            <inp-transformation type="DECREASE_BOND" centers="A,B"/>
            <inp-transformation type="BREAK_BOND" centers="A,B"/>
            <inp-transformation type="FORM_BOND" centers="A,C"/>
            <inp-transformation type="INCREASE_BOND" centers="A,C"/>
            <inp-transformation type="BREAK_BOND" centers="B,D"/>
            <inp-transformation type="FORM_BOND" centers="B,E"/>
            <inp-transformation type="INCREASE_BOND" centers="B,E"/>
            <inp-transformation type="GAIN_RADICAL" centers="B"/>
            <inp-transformation type="FORM_BOND" centers="F,D"/>
            <inp-transformation type="LOSE_RADICAL" centers="F"/>
            <inp-transformation type="DECREASE_BOND" centers="E,C"/>
            <inp-transformation type="BREAK_BOND" centers="E,C"/>
        </inp-recipe>
        <inp-reactant value="1" smarts="[C;v4]=[C;v4](-[#1])-[C;v3]">
            <inp-reactive-center symbol="A" smarts="[$([C;v4]=[C;v4](-[#1])-[C;v3])]" neighbour="B"/>
            <inp-reactive-center symbol="B" smarts="[$([C;v4](=[C;v4])(-[#1])-[C;v3])]" neighbour="F"/>
            <inp-reactive-center symbol="D" smarts="[$([#1]-[C;v4](=[C;v4])-[C;v3])]" neighbour="B"/>
            <inp-reactive-center symbol="F" smarts="[$([C;v3]-[C;v4](=[C;v4])-[#1])]" neighbour="B"/>
            <inp-molecule-constraint type="SINGLEELECTRONCOUNT" limit="MIN" value="1"/>
            <inp-molecule-constraint type="SINGLEELECTRONCOUNT" limit="MAX" value="1"/>
        </inp-reactant>
        <inp-reactant value="2" smarts="[O;v2]=[O;v2]">
            <inp-reactive-center symbol="C" smarts="[$([O;v2]=[O;v2])]" neighbour="E"/>
            <inp-reactive-center symbol="E" smarts="[$([O;v2]=[O;v2])]" neighbour="C"/>
            <inp-molecule-constraint type="SINGLEELECTRONCOUNT" limit="MIN" value="0"/>
            <inp-molecule-constraint type="SINGLEELECTRONCOUNT" limit="MAX" value="0"/>
        </inp-reactant>
        <inp-kinetics type="GROUP_ADDITIVITY" path="USER.xml"/>
    </inp-reaction-family>
    <inp-reaction-family name="C6H9-A+O2x=xC5H7Or_Olef+CH2O_reverse">
        <bimolecular>true</bimolecular>
        <inp-recipe>
            <inp-transformation type="BREAK_BOND" centers="A,B"/>
            <inp-transformation type="GAIN_RADICAL" centers="A"/>
            <inp-transformation type="FORM_BOND" centers="C,B"/>
            <inp-transformation type="DECREASE_BOND" centers="C,D"/>
            <inp-transformation type="BREAK_BOND" centers="C,D"/>
            <inp-transformation type="FORM_BOND" centers="E,C"/>
            <inp-transformation type="INCREASE_BOND" centers="E,C"/>
            <inp-transformation type="LOSE_RADICAL" centers="C"/>
            <inp-transformation type="FORM_BOND" centers="D,F"/>
            <inp-transformation type="INCREASE_BOND" centers="D,F"/>
            <inp-transformation type="DECREASE_BOND" centers="E,F"/>
            <inp-transformation type="BREAK_BOND" centers="E,F"/>
        </inp-recipe>
        <inp-reactant value="1" smarts="[C;v4](-[#1])-[C;v3]=[O;v2]">
            <inp-reactive-center symbol="A" smarts="[$([C;v4](-[#1])-[C;v3]=[O;v2])]" neighbour="C"/>
            <inp-reactive-center symbol="B" smarts="[$([#1]-[C;v4]-[C;v3]=[O;v2])]" neighbour="A"/>
            <inp-reactive-center symbol="C" smarts="[$([C;v3](-[C;v4]-[#1])=[O;v2])]" neighbour="A"/>
            <inp-reactive-center symbol="D" smarts="[$([O;v2]=[C;v3]-[C;v4]-[#1])]" neighbour="C"/>
            <inp-molecule-constraint type="SINGLEELECTRONCOUNT" limit="MIN" value="1"/>
            <inp-molecule-constraint type="SINGLEELECTRONCOUNT" limit="MAX" value="1"/>
        </inp-reactant>
        <inp-reactant value="2" smarts="[O;v2]=[C;v4]">
            <inp-reactive-center symbol="E" smarts="[$([C;v4]=[O;v2])]" neighbour="F"/>
            <inp-reactive-center symbol="F" smarts="[$([O;v2]=[C;v4])]" neighbour="E"/>
            <inp-molecule-constraint type="SINGLEELECTRONCOUNT" limit="MIN" value="0"/>
            <inp-molecule-constraint type="SINGLEELECTRONCOUNT" limit="MAX" value="0"/>
        </inp-reactant>
        <inp-kinetics type="REVERSE"/>
    </inp-reaction-family>
    <inp-reaction-family name="C6H9-A+O2x=xCxCC(xO)CCxC+OH_forward">
        <bimolecular>true</bimolecular>
        <inp-recipe>
            <inp-transformation type="BREAK_BOND" centers="A,B"/>
            <inp-transformation type="FORM_BOND" centers="C,B"/>
            <inp-transformation type="FORM_BOND" centers="A,D"/>
            <inp-transformation type="INCREASE_BOND" centers="A,D"/>
            <inp-transformation type="LOSE_RADICAL" centers="A"/>
            <inp-transformation type="DECREASE_BOND" centers="D,C"/>
            <inp-transformation type="BREAK_BOND" centers="D,C"/>
            <inp-transformation type="GAIN_RADICAL" centers="C"/>
        </inp-recipe>
        <inp-reactant value="1" smarts="[#1]-[C;v3]">
            <inp-reactive-center symbol="A" smarts="[$([C;v3]-[#1])]" neighbour="B"/>
            <inp-reactive-center symbol="B" smarts="[$([#1]-[C;v3])]" neighbour="A"/>
            <inp-molecule-constraint type="SINGLEELECTRONCOUNT" limit="MIN" value="1"/>
            <inp-molecule-constraint type="SINGLEELECTRONCOUNT" limit="MAX" value="1"/>
        </inp-reactant>
        <inp-reactant value="2" smarts="[O;v2]=[O;v2]">
            <inp-reactive-center symbol="C" smarts="[$([O;v2]=[O;v2])]" neighbour="D"/>
            <inp-reactive-center symbol="D" smarts="[$([O;v2]=[O;v2])]" neighbour="C"/>
            <inp-molecule-constraint type="SINGLEELECTRONCOUNT" limit="MIN" value="0"/>
            <inp-molecule-constraint type="SINGLEELECTRONCOUNT" limit="MAX" value="0"/>
        </inp-reactant>
        <inp-kinetics type="GROUP_ADDITIVITY" path="USER.xml"/>
    </inp-reaction-family>
    <inp-reaction-family name="C6H9-A+O2x=xCxCC(xO)CCxC+OH_reverse">
        <bimolecular>true</bimolecular>
        <inp-recipe>
            <inp-transformation type="DECREASE_BOND" centers="A,B"/>
            <inp-transformation type="BREAK_BOND" centers="A,B"/>
            <inp-transformation type="FORM_BOND" centers="A,C"/>
            <inp-transformation type="GAIN_RADICAL" centers="A"/>
            <inp-transformation type="FORM_BOND" centers="B,D"/>
            <inp-transformation type="INCREASE_BOND" centers="B,D"/>
            <inp-transformation type="BREAK_BOND" centers="D,C"/>
            <inp-transformation type="LOSE_RADICAL" centers="D"/>
        </inp-recipe>
        <inp-reactant value="1" smarts="[C;v4]=[O;v2]">
            <inp-reactive-center symbol="A" smarts="[$([C;v4]=[O;v2])]" neighbour="B"/>
            <inp-reactive-center symbol="B" smarts="[$([O;v2]=[C;v4])]" neighbour="A"/>
            <inp-molecule-constraint type="SINGLEELECTRONCOUNT" limit="MIN" value="0"/>
            <inp-molecule-constraint type="SINGLEELECTRONCOUNT" limit="MAX" value="0"/>
        </inp-reactant>
        <inp-reactant value="2" smarts="[O;v1]-[#1]">
            <inp-reactive-center symbol="C" smarts="[$([#1]-[O;v1])]" neighbour="D"/>
            <inp-reactive-center symbol="D" smarts="[$([O;v1]-[#1])]" neighbour="C"/>
            <inp-molecule-constraint type="SINGLEELECTRONCOUNT" limit="MIN" value="1"/>
            <inp-molecule-constraint type="SINGLEELECTRONCOUNT" limit="MAX" value="1"/>
        </inp-reactant>
        <inp-kinetics type="REVERSE"/>
    </inp-reaction-family>
    <inp-reaction-family name="C6H10+Ox=xCxCCCCJ+HCO_forward">
        <bimolecular>true</bimolecular>
        <inp-recipe>
            <inp-transformation type="DECREASE_BOND" centers="A,B"/>
            <inp-transformation type="BREAK_BOND" centers="A,B"/>
            <inp-transformation type="FORM_BOND" centers="B,C"/>
            <inp-transformation type="GAIN_RADICAL" centers="B"/>
            <inp-transformation type="BREAK_BOND" centers="A,C"/>
            <inp-transformation type="FORM_BOND" centers="A,D"/>
            <inp-transformation type="INCREASE_BOND" centers="A,D"/>
            <inp-transformation type="GAIN_RADICAL" centers="A"/>
            <inp-transformation type="LOSE_RADICAL" centers="D"/>
            <inp-transformation type="LOSE_RADICAL" centers="D"/>
        </inp-recipe>
        <inp-reactant value="1" smarts="[C;v4]=[C;v4]-[#1]">
            <inp-reactive-center symbol="A" smarts="[$([C;v4](=[C;v4])-[#1])]" neighbour="B"/>
            <inp-reactive-center symbol="B" smarts="[$([C;v4]=[C;v4]-[#1])]" neighbour="A"/>
            <inp-reactive-center symbol="C" smarts="[$([#1]-[C;v4]=[C;v4])]" neighbour="A"/>
            <inp-molecule-constraint type="SINGLEELECTRONCOUNT" limit="MIN" value="0"/>
            <inp-molecule-constraint type="SINGLEELECTRONCOUNT" limit="MAX" value="0"/>
        </inp-reactant>
        <inp-reactant value="2" smarts="[O;v0]">
            <inp-reactive-center symbol="D" smarts="[$([O;v0])]"/>
            <inp-molecule-constraint type="SINGLEELECTRONCOUNT" limit="MIN" value="2"/>
            <inp-molecule-constraint type="SINGLEELECTRONCOUNT" limit="MAX" value="2"/>
        </inp-reactant>
        <inp-kinetics type="GROUP_ADDITIVITY" path="USER.xml"/>
    </inp-reaction-family>
    <inp-reaction-family name="C6H10+Ox=xCxCCCCJ+HCO_reverse">
        <bimolecular>true</bimolecular>
        <inp-recipe>
            <inp-transformation type="BREAK_BOND" centers="A,B"/>
            <inp-transformation type="FORM_BOND" centers="C,A"/>
            <inp-transformation type="INCREASE_BOND" centers="C,A"/>
            <inp-transformation type="LOSE_RADICAL" centers="A"/>
            <inp-transformation type="FORM_BOND" centers="C,B"/>
            <inp-transformation type="DECREASE_BOND" centers="C,D"/>
            <inp-transformation type="BREAK_BOND" centers="C,D"/>
            <inp-transformation type="GAIN_RADICAL" centers="D"/>
            <inp-transformation type="GAIN_RADICAL" centers="D"/>
            <inp-transformation type="LOSE_RADICAL" centers="C"/>
        </inp-recipe>
        <inp-reactant value="1" smarts="[C;v3]-[#1]">
            <inp-reactive-center symbol="A" smarts="[$([C;v3]-[#1])]" neighbour="B"/>
            <inp-reactive-center symbol="B" smarts="[$([#1]-[C;v3])]" neighbour="A"/>
            <inp-molecule-constraint type="SINGLEELECTRONCOUNT" limit="MIN" value="1"/>
            <inp-molecule-constraint type="SINGLEELECTRONCOUNT" limit="MAX" value="1"/>
        </inp-reactant>
        <inp-reactant value="2" smarts="[O;v2]=[C;v3]">
            <inp-reactive-center symbol="C" smarts="[$([C;v3]=[O;v2])]" neighbour="D"/>
            <inp-reactive-center symbol="D" smarts="[$([O;v2]=[C;v3])]" neighbour="C"/>
            <inp-molecule-constraint type="SINGLEELECTRONCOUNT" limit="MIN" value="1"/>
            <inp-molecule-constraint type="SINGLEELECTRONCOUNT" limit="MAX" value="1"/>
        </inp-reactant>
        <inp-kinetics type="REVERSE"/>
    </inp-reaction-family>
    <inp-reaction-family name="C6H10+Ox=xC6H9-A+OH_forward">
        <bimolecular>true</bimolecular>
        <inp-recipe>
            <inp-transformation type="BREAK_BOND" centers="A,B"/>
            <inp-transformation type="FORM_BOND" centers="C,B"/>
            <inp-transformation type="GAIN_RADICAL" centers="A"/>
            <inp-transformation type="LOSE_RADICAL" centers="C"/>
        </inp-recipe>
        <inp-reactant value="1" smarts="[#1]-[C;v4]">
            <inp-reactive-center symbol="A" smarts="[$([C;v4]-[#1])]" neighbour="B"/>
            <inp-reactive-center symbol="B" smarts="[$([#1]-[C;v4])]" neighbour="A"/>
            <inp-molecule-constraint type="SINGLEELECTRONCOUNT" limit="MIN" value="0"/>
            <inp-molecule-constraint type="SINGLEELECTRONCOUNT" limit="MAX" value="0"/>
        </inp-reactant>
        <inp-reactant value="2" smarts="[O;v0]">
            <inp-reactive-center symbol="C" smarts="[$([O;v0])]"/>
            <inp-molecule-constraint type="SINGLEELECTRONCOUNT" limit="MIN" value="2"/>
            <inp-molecule-constraint type="SINGLEELECTRONCOUNT" limit="MAX" value="2"/>
        </inp-reactant>
        <inp-kinetics type="GROUP_ADDITIVITY" path="USER.xml"/>
    </inp-reaction-family>
    <inp-reaction-family name="C6H10+Ox=xC6H9-A+OH_reverse">
        <bimolecular>true</bimolecular>
        <inp-recipe>
            <inp-transformation type="FORM_BOND" centers="A,B"/>
            <inp-transformation type="LOSE_RADICAL" centers="A"/>
            <inp-transformation type="BREAK_BOND" centers="C,B"/>
            <inp-transformation type="GAIN_RADICAL" centers="C"/>
        </inp-recipe>
        <inp-reactant value="1" smarts="[C;v3]">
            <inp-reactive-center symbol="A" smarts="[$([C;v3])]"/>
            <inp-molecule-constraint type="SINGLEELECTRONCOUNT" limit="MIN" value="1"/>
            <inp-molecule-constraint type="SINGLEELECTRONCOUNT" limit="MAX" value="1"/>
        </inp-reactant>
        <inp-reactant value="2" smarts="[O;v1]-[#1]">
            <inp-reactive-center symbol="B" smarts="[$([#1]-[O;v1])]" neighbour="C"/>
            <inp-reactive-center symbol="C" smarts="[$([O;v1]-[#1])]" neighbour="B"/>
            <inp-molecule-constraint type="SINGLEELECTRONCOUNT" limit="MIN" value="1"/>
            <inp-molecule-constraint type="SINGLEELECTRONCOUNT" limit="MAX" value="1"/>
        </inp-reactant>
        <inp-kinetics type="REVERSE"/>
    </inp-reaction-family>
    <inp-reaction-family name="CJxCCCCxC+O2=xCxCCCCxO+HCO">
        <bimolecular>true</bimolecular>
        <inp-recipe>
            <inp-transformation type="DECREASE_BOND" centers="A,B"/>
            <inp-transformation type="BREAK_BOND" centers="A,B"/>
            <inp-transformation type="FORM_BOND" centers="A,C"/>
            <inp-transformation type="INCREASE_BOND" centers="A,C"/>
            <inp-transformation type="FORM_BOND" centers="B,D"/>
            <inp-transformation type="INCREASE_BOND" centers="B,D"/>
            <inp-transformation type="DECREASE_BOND" centers="D,C"/>
            <inp-transformation type="BREAK_BOND" centers="D,C"/>
        </inp-recipe>
        <inp-reactant value="1" smarts="[C;v3]=[C;v4]">
            <inp-reactive-center symbol="A" smarts="[$([C;v3]=[C;v4])]" neighbour="B"/>
            <inp-reactive-center symbol="B" smarts="[$([C;v4]=[C;v3])]" neighbour="A"/>
            <inp-molecule-constraint type="SINGLEELECTRONCOUNT" limit="MIN" value="1"/>
            <inp-molecule-constraint type="SINGLEELECTRONCOUNT" limit="MAX" value="1"/>
        </inp-reactant>
        <inp-reactant value="2" smarts="[O;v2]=[O;v2]">
            <inp-reactive-center symbol="C" smarts="[$([O;v2]=[O;v2])]" neighbour="D"/>
            <inp-reactive-center symbol="D" smarts="[$([O;v2]=[O;v2])]" neighbour="C"/>
            <inp-molecule-constraint type="SINGLEELECTRONCOUNT" limit="MIN" value="0"/>
            <inp-molecule-constraint type="SINGLEELECTRONCOUNT" limit="MAX" value="0"/>
        </inp-reactant>
        <inp-kinetics type="GROUP_ADDITIVITY" path="USER.xml"/>
    </inp-reaction-family>
    <inp-reaction-family name="CJxCCCCxC+O2=xC3H5-A+C2H3CHO+O">
        <bimolecular>true</bimolecular>
        <inp-recipe>
            <inp-transformation type="BREAK_BOND" centers="A,B"/>
            <inp-transformation type="FORM_BOND" centers="C,B"/>
            <inp-transformation type="LOSE_RADICAL" centers="C"/>
            <inp-transformation type="BREAK_BOND" centers="A,D"/>
            <inp-transformation type="GAIN_RADICAL" centers="D"/>
            <inp-transformation type="FORM_BOND" centers="A,E"/>
            <inp-transformation type="INCREASE_BOND" centers="A,E"/>
            <inp-transformation type="DECREASE_BOND" centers="E,F"/>
            <inp-transformation type="BREAK_BOND" centers="E,F"/>
            <inp-transformation type="GAIN_RADICAL" centers="F"/>
            <inp-transformation type="GAIN_RADICAL" centers="F"/>
        </inp-recipe>
        <inp-reactant value="1" smarts="[#1]-[C;v4](-[C;v4])~[C]~[C;v3]">
            <inp-reactive-center symbol="A" smarts="[$([C;v4](-[#1])(-[C;v4])~[C]~[C;v3])]" neighbour="D"/>
            <inp-reactive-center symbol="B" smarts="[$([#1]-[C;v4](-[C;v4])~[C]~[C;v3])]" neighbour="A"/>
            <inp-reactive-center symbol="C" smarts="[$([C;v3]~[C]~[C;v4](-[#1])-[C;v4])]"/>
            <inp-reactive-center symbol="D" smarts="[$([C;v4]-[C;v4](-[#1])~[C]~[C;v3])]" neighbour="A"/>
            <inp-molecule-constraint type="SINGLEELECTRONCOUNT" limit="MIN" value="1"/>
            <inp-molecule-constraint type="SINGLEELECTRONCOUNT" limit="MAX" value="1"/>
        </inp-reactant>
        <inp-reactant value="2" smarts="[O;v2]=[O;v2]">
            <inp-reactive-center symbol="E" smarts="[$([O;v2]=[O;v2])]" neighbour="F"/>
            <inp-reactive-center symbol="F" smarts="[$([O;v2]=[O;v2])]" neighbour="E"/>
            <inp-molecule-constraint type="SINGLEELECTRONCOUNT" limit="MIN" value="0"/>
            <inp-molecule-constraint type="SINGLEELECTRONCOUNT" limit="MAX" value="0"/>
        </inp-reactant>
        <inp-kinetics type="GROUP_ADDITIVITY" path="USER.xml"/>
    </inp-reaction-family>
    <inp-reaction-family name="CJxCCCCxC+O2=xC6H8O_Olef_15+OH">
        <bimolecular>true</bimolecular>
        <inp-recipe>
            <inp-transformation type="BREAK_BOND" centers="A,B"/>
            <inp-transformation type="FORM_BOND" centers="C,B"/>
            <inp-transformation type="DECREASE_BOND" centers="D,E"/>
            <inp-transformation type="FORM_BOND" centers="D,F"/>
            <inp-transformation type="INCREASE_BOND" centers="D,F"/>
            <inp-transformation type="LOSE_RADICAL" centers="D"/>
            <inp-transformation type="INCREASE_BOND" centers="E,A"/>
            <inp-transformation type="DECREASE_BOND" centers="F,C"/>
            <inp-transformation type="BREAK_BOND" centers="F,C"/>
            <inp-transformation type="GAIN_RADICAL" centers="C"/>
        </inp-recipe>
        <inp-reactant value="1" smarts="[#1]-[C;v4]-[C;v4]=[C;v3]">
            <inp-reactive-center symbol="A" smarts="[$([C;v4](-[#1])-[C;v4]=[C;v3])]" neighbour="E"/>
            <inp-reactive-center symbol="B" smarts="[$([#1]-[C;v4]-[C;v4]=[C;v3])]" neighbour="A"/>
            <inp-reactive-center symbol="D" smarts="[$([C;v3]=[C;v4]-[C;v4]-[#1])]" neighbour="E"/>
            <inp-reactive-center symbol="E" smarts="[$([C;v4](=[C;v3])-[C;v4]-[#1])]" neighbour="A"/>
            <inp-molecule-constraint type="SINGLEELECTRONCOUNT" limit="MIN" value="1"/>
            <inp-molecule-constraint type="SINGLEELECTRONCOUNT" limit="MAX" value="1"/>
        </inp-reactant>
        <inp-reactant value="2" smarts="[O;v2]=[O;v2]">
            <inp-reactive-center symbol="C" smarts="[$([O;v2]=[O;v2])]" neighbour="F"/>
            <inp-reactive-center symbol="F" smarts="[$([O;v2]=[O;v2])]" neighbour="C"/>
            <inp-molecule-constraint type="SINGLEELECTRONCOUNT" limit="MIN" value="0"/>
            <inp-molecule-constraint type="SINGLEELECTRONCOUNT" limit="MAX" value="0"/>
        </inp-reactant>
        <inp-kinetics type="GROUP_ADDITIVITY" path="USER.xml"/>
    </inp-reaction-family>
    <inp-reaction-family name="CxCJCCCxC+O2=xCH2CO+C4H71-4+O">
        <bimolecular>true</bimolecular>
        <inp-recipe>
            <inp-transformation type="BREAK_BOND" centers="A,B"/>
            <inp-transformation type="FORM_BOND" centers="B,C"/>
            <inp-transformation type="INCREASE_BOND" centers="B,C"/>
            <inp-transformation type="LOSE_RADICAL" centers="B"/>
            <inp-transformation type="GAIN_RADICAL" centers="A"/>
            <inp-transformation type="DECREASE_BOND" centers="C,D"/>
            <inp-transformation type="BREAK_BOND" centers="C,D"/>
            <inp-transformation type="GAIN_RADICAL" centers="D"/>
            <inp-transformation type="GAIN_RADICAL" centers="D"/>
        </inp-recipe>
        <inp-reactant value="1" smarts="[C;v3]-[C;v4]">
            <inp-reactive-center symbol="A" smarts="[$([C;v4]-[C;v3])]" neighbour="B"/>
            <inp-reactive-center symbol="B" smarts="[$([C;v3]-[C;v4])]" neighbour="A"/>
            <inp-molecule-constraint type="SINGLEELECTRONCOUNT" limit="MIN" value="1"/>
            <inp-molecule-constraint type="SINGLEELECTRONCOUNT" limit="MAX" value="1"/>
        </inp-reactant>
        <inp-reactant value="2" smarts="[O;v2]=[O;v2]">
            <inp-reactive-center symbol="C" smarts="[$([O;v2]=[O;v2])]" neighbour="D"/>
            <inp-reactive-center symbol="D" smarts="[$([O;v2]=[O;v2])]" neighbour="C"/>
            <inp-molecule-constraint type="SINGLEELECTRONCOUNT" limit="MIN" value="0"/>
            <inp-molecule-constraint type="SINGLEELECTRONCOUNT" limit="MAX" value="0"/>
        </inp-reactant>
        <inp-kinetics type="GROUP_ADDITIVITY" path="USER.xml"/>
    </inp-reaction-family>
    <inp-reaction-family name="cy(CxCCCCC)=C2H4+C4H6_forward">
        <bimolecular>false</bimolecular>
        <inp-recipe>
            <inp-transformation type="BREAK_BOND" centers="A,B"/>
            <inp-transformation type="FORM_BOND" centers="C,B"/>
            <inp-transformation type="BREAK_BOND" centers="C,D"/>
            <inp-transformation type="BREAK_BOND" centers="E,F"/>
            <inp-transformation type="INCREASE_BOND" centers="F,A"/>
            <inp-transformation type="INCREASE_BOND" centers="D,E"/>
        </inp-recipe>
        <inp-reactant value="1" smarts="[#1]-[C;v4]-[C;v4]-[C;v4]-[C;v4]-[C;v4]">
            <inp-reactive-center symbol="A" smarts="[$([C;v4](-[#1])-[C;v4]-[C;v4]-[C;v4]-[C;v4])]" neighbour="F"/>
            <inp-reactive-center symbol="B" smarts="[$([#1]-[C;v4]-[C;v4]-[C;v4]-[C;v4]-[C;v4])]" neighbour="A"/>
            <inp-reactive-center symbol="C" smarts="[$([C;v4]-[C;v4]-[C;v4]-[C;v4]-[C;v4]-[#1])]" neighbour="D"/>
            <inp-reactive-center symbol="D" smarts="[$([C;v4](-[C;v4])-[C;v4]-[C;v4]-[C;v4]-[#1])]" neighbour="E"/>
            <inp-reactive-center symbol="E" smarts="[$([C;v4](-[C;v4]-[C;v4]-[#1])-[C;v4]-[C;v4])]" neighbour="D"/>
            <inp-reactive-center symbol="F" smarts="[$([C;v4](-[C;v4]-[C;v4]-[C;v4])-[C;v4]-[#1])]" neighbour="A"/>
            <inp-molecule-constraint type="SINGLEELECTRONCOUNT" limit="MIN" value="0"/>
            <inp-molecule-constraint type="SINGLEELECTRONCOUNT" limit="MAX" value="0"/>
        </inp-reactant>
        <inp-kinetics type="GROUP_ADDITIVITY" path="USER.xml"/>
    </inp-reaction-family>
    <inp-reaction-family name="cy(CxCCCCC)=C2H4+C4H6_reverse">
        <bimolecular>true</bimolecular>
        <inp-recipe>
            <inp-transformation type="DECREASE_BOND" centers="A,B"/>
            <inp-transformation type="FORM_BOND" centers="B,C"/>
            <inp-transformation type="BREAK_BOND" centers="D,C"/>
            <inp-transformation type="FORM_BOND" centers="D,E"/>
            <inp-transformation type="FORM_BOND" centers="F,A"/>
            <inp-transformation type="DECREASE_BOND" centers="E,F"/>
        </inp-recipe>
        <inp-reactant value="1" smarts="[C;v4](=[C;v4])~[C]~[C;v4]-[#1]">
            <inp-reactive-center symbol="A" smarts="[$([C;v4]=[C;v4]~[C]~[C;v4]-[#1])]" neighbour="B"/>
            <inp-reactive-center symbol="B" smarts="[$([C;v4](=[C;v4])~[C]~[C;v4]-[#1])]" neighbour="A"/>
            <inp-reactive-center symbol="C" smarts="[$([#1]-[C;v4]~[C]~[C;v4]=[C;v4])]" neighbour="D"/>
            <inp-reactive-center symbol="D" smarts="[$([C;v4](-[#1])~[C]~[C;v4]=[C;v4])]" neighbour="C"/>
            <inp-molecule-constraint type="SINGLEELECTRONCOUNT" limit="MIN" value="0"/>
            <inp-molecule-constraint type="SINGLEELECTRONCOUNT" limit="MAX" value="0"/>
        </inp-reactant>
        <inp-reactant value="2" smarts="[C;v4]=[C;v4]">
            <inp-reactive-center symbol="E" smarts="[$([C;v4]=[C;v4])]" neighbour="F"/>
            <inp-reactive-center symbol="F" smarts="[$([C;v4]=[C;v4])]" neighbour="E"/>
            <inp-molecule-constraint type="SINGLEELECTRONCOUNT" limit="MIN" value="0"/>
            <inp-molecule-constraint type="SINGLEELECTRONCOUNT" limit="MAX" value="0"/>
        </inp-reactant>
        <inp-kinetics type="GROUP_ADDITIVITY" path="USER.xml"/>
    </inp-reaction-family>
    <inp-reaction-family name="CxCCxCCJ+H=CxCCxCC_forward">
        <bimolecular>true</bimolecular>
        <inp-recipe>
            <inp-transformation type="FORM_BOND" centers="A,B"/>
            <inp-transformation type="LOSE_RADICAL" centers="A"/>
            <inp-transformation type="LOSE_RADICAL" centers="B"/>
        </inp-recipe>
        <inp-reactant value="1" smarts="[C;v3]">
            <inp-reactive-center symbol="A" smarts="[$([C;v3])]"/>
            <inp-molecule-constraint type="SINGLEELECTRONCOUNT" limit="MIN" value="1"/>
            <inp-molecule-constraint type="SINGLEELECTRONCOUNT" limit="MAX" value="1"/>
        </inp-reactant>
        <inp-reactant value="2" smarts="[#1;!X1]">
            <inp-reactive-center symbol="B" smarts="[$([#1;!X1])]"/>
            <inp-molecule-constraint type="SINGLEELECTRONCOUNT" limit="MIN" value="1"/>
            <inp-molecule-constraint type="SINGLEELECTRONCOUNT" limit="MAX" value="1"/>
        </inp-reactant>
        <inp-kinetics type="GROUP_ADDITIVITY" path="USER.xml"/>
    </inp-reaction-family>
    <inp-reaction-family name="CxCCxCCJ+H=CxCCxCC_reverse">
        <bimolecular>false</bimolecular>
        <inp-recipe>
            <inp-transformation type="BREAK_BOND" centers="A,B"/>
            <inp-transformation type="GAIN_RADICAL" centers="A"/>
            <inp-transformation type="GAIN_RADICAL" centers="B"/>
        </inp-recipe>
        <inp-reactant value="1" smarts="[C;v4]-[#1]">
            <inp-reactive-center symbol="A" smarts="[$([C;v4]-[#1])]" neighbour="B"/>
            <inp-reactive-center symbol="B" smarts="[$([#1]-[C;v4])]" neighbour="A"/>
            <inp-molecule-constraint type="SINGLEELECTRONCOUNT" limit="MIN" value="0"/>
            <inp-molecule-constraint type="SINGLEELECTRONCOUNT" limit="MAX" value="0"/>
        </inp-reactant>
        <inp-kinetics type="REVERSE"/>
    </inp-reaction-family>
    <inp-reaction-family name="CxCCxcyCCxCCxC+H=C6H5C2H3+H_forward">
        <bimolecular>true</bimolecular>
        <inp-recipe>
            <inp-transformation type="BREAK_BOND" centers="A,B"/>
            <inp-transformation type="FORM_BOND" centers="C,B"/>
            <inp-transformation type="BREAK_BOND" centers="D,C"/>
            <inp-transformation type="FORM_BOND" centers="D,A"/>
        </inp-recipe>
        <inp-reactant value="1" smarts="[C;v4]-[C;v4]=[C;v4]-[C;v4]">
            <inp-reactive-center symbol="A" smarts="[$([C;v4](-[C;v4])=[C;v4]-[C;v4])]" neighbour="B"/>
            <inp-reactive-center symbol="B" smarts="[$([C;v4]-[C;v4]=[C;v4]-[C;v4])]" neighbour="A"/>
            <inp-reactive-center symbol="C" smarts="[$([C;v4](-[C;v4])=[C;v4]-[C;v4])]" neighbour="D"/>
            <inp-reactive-center symbol="D" smarts="[$([C;v4]-[C;v4]=[C;v4]-[C;v4])]" neighbour="C"/>
            <inp-molecule-constraint type="SINGLEELECTRONCOUNT" limit="MIN" value="0"/>
            <inp-molecule-constraint type="SINGLEELECTRONCOUNT" limit="MAX" value="0"/>
        </inp-reactant>
        <inp-reactant value="2" smarts="[#1;!X1]">
            <inp-reactive-center symbol="Z" smarts="[$([#1;!X1])]"/>
            <inp-molecule-constraint type="SINGLEELECTRONCOUNT" limit="MIN" value="1"/>
            <inp-molecule-constraint type="SINGLEELECTRONCOUNT" limit="MAX" value="1"/>
        </inp-reactant>
        <inp-kinetics type="GROUP_ADDITIVITY" path="USER.xml"/>
    </inp-reaction-family>
    <inp-reaction-family name="CxCCxcyCCxCCxC+H=C6H5C2H3+H_reverse">
        <bimolecular>true</bimolecular>
        <inp-recipe>
            <inp-transformation type="BREAK_BOND" centers="A,B"/>
            <inp-transformation type="FORM_BOND" centers="A,C"/>
            <inp-transformation type="BREAK_BOND" centers="C,D"/>
            <inp-transformation type="FORM_BOND" centers="B,D"/>
        </inp-recipe>
        <inp-reactant value="1" smarts="[C;v4]-[c;v4]:[c;v4]:[c;v4]">
            <inp-reactive-center symbol="A" smarts="[$([C;v4]-[c;v4]:[c;v4]:[c;v4])]" neighbour="B"/>
            <inp-reactive-center symbol="B" smarts="[$([c;v4](-[C;v4]):[c;v4]:[c;v4])]" neighbour="A"/>
            <inp-reactive-center symbol="C" smarts="[$([c;v4](:[c;v4]):[c;v4]-[C;v4])]" neighbour="D"/>
            <inp-reactive-center symbol="D" smarts="[$([c;v4]:[c;v4]:[c;v4]-[C;v4])]" neighbour="C"/>
            <inp-molecule-constraint type="SINGLEELECTRONCOUNT" limit="MIN" value="0"/>
            <inp-molecule-constraint type="SINGLEELECTRONCOUNT" limit="MAX" value="0"/>
        </inp-reactant>
        <inp-reactant value="2" smarts="[#1;!X1]">
            <inp-reactive-center symbol="Z" smarts="[$([#1;!X1])]"/>
            <inp-molecule-constraint type="SINGLEELECTRONCOUNT" limit="MIN" value="1"/>
            <inp-molecule-constraint type="SINGLEELECTRONCOUNT" limit="MAX" value="1"/>
        </inp-reactant>
        <inp-kinetics type="GROUP_ADDITIVITY" path="USER.xml"/>
    </inp-reaction-family>
    <inp-reaction-family name="C6H5CCJCxC=xC6H5CCJCxC-cy">
        <bimolecular>false</bimolecular>
        <inp-recipe>
            <inp-transformation type="DECREASE_BOND" centers="A,B"/>
            <inp-transformation type="FORM_BOND" centers="C,B"/>
            <inp-transformation type="LOSE_RADICAL" centers="C"/>
            <inp-transformation type="GAIN_RADICAL" centers="A"/>
        </inp-recipe>
        <inp-reactant value="1" smarts="[c](~[c;v4]:[c;v4])~[C]~[C]~[C]~[C;v3]">
            <inp-reactive-center symbol="A" smarts="[$([c;v4]:[c;v4]:[c]~[C]~[C]~[C]~[C;v3])]" neighbour="B"/>
            <inp-reactive-center symbol="B" smarts="[$([c;v4](:[c]~[C]~[C]~[C]~[C;v3]):[c;v4])]" neighbour="A"/>
            <inp-reactive-center symbol="C" smarts="[$([C;v3]~[C]~[C]~[C]~[c]:[c;v4]:[c;v4])]"/>
            <inp-molecule-constraint type="SINGLEELECTRONCOUNT" limit="MIN" value="1"/>
            <inp-molecule-constraint type="SINGLEELECTRONCOUNT" limit="MAX" value="1"/>
        </inp-reactant>
        <inp-kinetics type="GROUP_ADDITIVITY" path="USER.xml"/>
    </inp-reaction-family>
    <inp-reaction-family name="C6H5CCJCxC-cy=xC10H8+H2+H">
        <bimolecular>false</bimolecular>
        <inp-recipe>
            <inp-transformation type="BREAK_BOND" centers="A,B"/>
            <inp-transformation type="INCREASE_BOND" centers="C,A"/>
            <inp-transformation type="FORM_BOND" centers="D,B"/>
            <inp-transformation type="BREAK_BOND" centers="E,D"/>
            <inp-transformation type="INCREASE_BOND" centers="F,E"/>
            <inp-transformation type="LOSE_RADICAL" centers="C"/>
            <inp-transformation type="BREAK_BOND" centers="F,G"/>
            <inp-transformation type="GAIN_RADICAL" centers="G"/>
        </inp-recipe>
        <inp-reactant value="1" smarts="[C;v4](-[#1])-[C;v3]-[C;v4](-[#1])-[C;v4]-[#1]">
            <inp-reactive-center symbol="A" smarts="[$([C;v4](-[#1])-[C;v3]-[C;v4](-[#1])-[C;v4]-[#1])]" neighbour="C"/>
            <inp-reactive-center symbol="B" smarts="[$([#1]-[C;v4]-[C;v3]-[C;v4](-[#1])-[C;v4]-[#1])]" neighbour="A"/>
            <inp-reactive-center symbol="C" smarts="[$([C;v3](-[C;v4]-[#1])-[C;v4](-[#1])-[C;v4]-[#1])]" neighbour="E"/>
            <inp-reactive-center symbol="D" smarts="[$([#1]-[C;v4](-[C;v3]-[C;v4]-[#1])-[C;v4]-[#1])]" neighbour="E"/>
            <inp-reactive-center symbol="E" smarts="[$([C;v4](-[#1])(-[C;v3]-[C;v4]-[#1])-[C;v4]-[#1])]" neighbour="F"/>
            <inp-reactive-center symbol="F" smarts="[$([C;v4](-[C;v4](-[#1])-[C;v3]-[C;v4]-[#1])-[#1])]" neighbour="E"/>
            <inp-reactive-center symbol="G" smarts="[$([#1]-[C;v4]-[C;v4](-[#1])-[C;v3]-[C;v4]-[#1])]" neighbour="F"/>
            <inp-molecule-constraint type="SINGLEELECTRONCOUNT" limit="MIN" value="1"/>
            <inp-molecule-constraint type="SINGLEELECTRONCOUNT" limit="MAX" value="1"/>
        </inp-reactant>
        <inp-kinetics type="GROUP_ADDITIVITY" path="USER.xml"/>
    </inp-reaction-family>
    <inp-reaction-family name="C6H5CCCCJ-cy=xC10H8+H+H2+H2">
        <bimolecular>false</bimolecular>
        <inp-recipe>
            <inp-transformation type="BREAK_BOND" centers="A,B"/>
            <inp-transformation type="INCREASE_BOND" centers="A,C"/>
            <inp-transformation type="FORM_BOND" centers="D,B"/>
            <inp-transformation type="INCREASE_BOND" centers="E,F"/>
            <inp-transformation type="LOSE_RADICAL" centers="F"/>
            <inp-transformation type="BREAK_BOND" centers="C,G"/>
            <inp-transformation type="BREAK_BOND" centers="E,D"/>
            <inp-transformation type="FORM_BOND" centers="G,H"/>
            <inp-transformation type="BREAK_BOND" centers="I,H"/>
            <inp-transformation type="INCREASE_BOND" centers="I,J"/>
            <inp-transformation type="BREAK_BOND" centers="J,K"/>
            <inp-transformation type="GAIN_RADICAL" centers="K"/>
        </inp-recipe>
        <inp-reactant value="1" smarts="[C;v4](-[#1])-[C;v4](-[#1])-[C;v4](-[#1])-[C;v4](-[C;v4](-[C;v3])-[#1])-[#1]">
            <inp-reactive-center symbol="A" smarts="[$([C;v4](-[#1])-[C;v4](-[#1])-[C;v4](-[#1])-[C;v4](-[C;v4](-[C;v3])-[#1])-[#1])]" neighbour="C"/>
            <inp-reactive-center symbol="B" smarts="[$([#1]-[C;v4]-[C;v4](-[#1])-[C;v4](-[#1])-[C;v4](-[C;v4](-[C;v3])-[#1])-[#1])]" neighbour="A"/>
            <inp-reactive-center symbol="C" smarts="[$([C;v4](-[C;v4]-[#1])(-[#1])-[C;v4](-[#1])-[C;v4](-[C;v4](-[C;v3])-[#1])-[#1])]" neighbour="I"/>
            <inp-reactive-center symbol="D" smarts="[$([#1]-[C;v4](-[C;v3])-[C;v4](-[C;v4](-[C;v4](-[C;v4]-[#1])-[#1])-[#1])-[#1])]" neighbour="E"/>
            <inp-reactive-center symbol="E" smarts="[$([C;v4](-[C;v3])(-[#1])-[C;v4](-[C;v4](-[C;v4](-[C;v4]-[#1])-[#1])-[#1])-[#1])]" neighbour="J"/>
            <inp-reactive-center symbol="F" smarts="[$([C;v3]-[C;v4](-[#1])-[C;v4](-[C;v4](-[C;v4](-[C;v4]-[#1])-[#1])-[#1])-[#1])]" neighbour="E"/>
            <inp-reactive-center symbol="G" smarts="[$([#1]-[C;v4](-[C;v4]-[#1])-[C;v4](-[#1])-[C;v4](-[C;v4](-[C;v3])-[#1])-[#1])]" neighbour="C"/>
            <inp-reactive-center symbol="H" smarts="[$([#1]-[C;v4](-[C;v4](-[C;v4]-[#1])-[#1])-[C;v4](-[C;v4](-[C;v3])-[#1])-[#1])]" neighbour="I"/>
            <inp-reactive-center symbol="I" smarts="[$([C;v4](-[C;v4](-[C;v4]-[#1])-[#1])(-[#1])-[C;v4](-[C;v4](-[C;v3])-[#1])-[#1])]" neighbour="J"/>
            <inp-reactive-center symbol="J" smarts="[$([C;v4](-[C;v4](-[C;v3])-[#1])(-[C;v4](-[C;v4](-[C;v4]-[#1])-[#1])-[#1])-[#1])]" neighbour="I"/>
            <inp-reactive-center symbol="K" smarts="[$([#1]-[C;v4](-[C;v4](-[C;v3])-[#1])-[C;v4](-[C;v4](-[C;v4]-[#1])-[#1])-[#1])]" neighbour="J"/>
            <inp-molecule-constraint type="SINGLEELECTRONCOUNT" limit="MIN" value="1"/>
            <inp-molecule-constraint type="SINGLEELECTRONCOUNT" limit="MAX" value="1"/>
        </inp-reactant>
        <inp-kinetics type="GROUP_ADDITIVITY" path="USER.xml"/>
    </inp-reaction-family>
    <inp-reaction-family name="C6H5CCCJC=xC6H5CCCJC-cy">
        <bimolecular>false</bimolecular>
        <inp-recipe>
            <inp-transformation type="DECREASE_BOND" centers="A,B"/>
            <inp-transformation type="GAIN_RADICAL" centers="A"/>
            <inp-transformation type="FORM_BOND" centers="C,B"/>
            <inp-transformation type="LOSE_RADICAL" centers="C"/>
        </inp-recipe>
        <inp-reactant value="1" smarts="[C](~[C]~[C;v3])~[c]~[c;v4]:[c;v4]">
            <inp-reactive-center symbol="A" smarts="[$([c;v4]:[c;v4]:[c]~[C]~[C]~[C;v3])]" neighbour="B"/>
            <inp-reactive-center symbol="B" smarts="[$([c;v4](:[c;v4]):[c]~[C]~[C]~[C;v3])]" neighbour="A"/>
            <inp-reactive-center symbol="C" smarts="[$([C;v3]~[C]~[C]~[c]:[c;v4]:[c;v4])]"/>
            <inp-molecule-constraint type="SINGLEELECTRONCOUNT" limit="MIN" value="1"/>
            <inp-molecule-constraint type="SINGLEELECTRONCOUNT" limit="MAX" value="1"/>
        </inp-reactant>
        <inp-kinetics type="GROUP_ADDITIVITY" path="USER.xml"/>
    </inp-reaction-family>
    <inp-reaction-family name="C6H5CCCJC=xM1H1Indene+H+H2">
        <bimolecular>false</bimolecular>
        <inp-recipe>
            <inp-transformation type="BREAK_BOND" centers="A,B"/>
            <inp-transformation type="INCREASE_BOND" centers="C,A"/>
            <inp-transformation type="BREAK_BOND" centers="D,E"/>
            <inp-transformation type="FORM_BOND" centers="F,D"/>
            <inp-transformation type="FORM_BOND" centers="E,B"/>
            <inp-transformation type="BREAK_BOND" centers="C,G"/>
            <inp-transformation type="GAIN_RADICAL" centers="G"/>
            <inp-transformation type="LOSE_RADICAL" centers="F"/>
        </inp-recipe>
        <inp-reactant value="1" smarts="[C;v4](-[#1])(-[C;v4](-[#1])-[C;v3])~[c]~[c;v4]-[#1]">
            <inp-reactive-center symbol="A" smarts="[$([C;v4](-[#1])(-[C;v4](-[#1])-[C;v3])~[c]~[c;v4]-[#1])]" neighbour="C"/>
            <inp-reactive-center symbol="B" smarts="[$([#1]-[C;v4](-[C;v4](-[#1])-[C;v3])~[c]~[c;v4]-[#1])]" neighbour="A"/>
            <inp-reactive-center symbol="C" smarts="[$([C;v4](-[C;v4](-[#1])~[c]~[c;v4]-[#1])(-[#1])-[C;v3])]" neighbour="F"/>
            <inp-reactive-center symbol="D" smarts="[$([c;v4](-[#1])~[c]~[C;v4](-[#1])-[C;v4](-[#1])-[C;v3])]" neighbour="E"/>
            <inp-reactive-center symbol="E" smarts="[$([#1]-[c;v4]~[c]~[C;v4](-[#1])-[C;v4](-[#1])-[C;v3])]" neighbour="D"/>
            <inp-reactive-center symbol="F" smarts="[$([C;v3]-[C;v4](-[C;v4](-[#1])~[c]~[c;v4]-[#1])-[#1])]" neighbour="C"/>
            <inp-reactive-center symbol="G" smarts="[$([#1]-[C;v4](-[C;v4](-[#1])~[c]~[c;v4]-[#1])-[C;v3])]" neighbour="C"/>
            <inp-molecule-constraint type="SINGLEELECTRONCOUNT" limit="MIN" value="1"/>
            <inp-molecule-constraint type="SINGLEELECTRONCOUNT" limit="MAX" value="1"/>
        </inp-reactant>
        <inp-kinetics type="GROUP_ADDITIVITY" path="USER.xml"/>
    </inp-reaction-family>
    <inp-reaction-family name="C6H5CCCJ=xC9H8+H+H2">
        <bimolecular>false</bimolecular>
        <inp-recipe>
            <inp-transformation type="BREAK_BOND" centers="A,B"/>
            <inp-transformation type="FORM_BOND" centers="C,A"/>
            <inp-transformation type="BREAK_BOND" centers="C,D"/>
            <inp-transformation type="INCREASE_BOND" centers="C,E"/>
            <inp-transformation type="LOSE_RADICAL" centers="C"/>
            <inp-transformation type="GAIN_RADICAL" centers="B"/>
            <inp-transformation type="FORM_BOND" centers="D,F"/>
            <inp-transformation type="BREAK_BOND" centers="E,F"/>
        </inp-recipe>
        <inp-reactant value="1" smarts="[c](~[c;v4]-[#1])~[C]~[C;v4](-[C;v3]-[#1])-[#1]">
            <inp-reactive-center symbol="A" smarts="[$([c;v4](~[c]~[C]~[C;v4](-[C;v3]-[#1])-[#1])-[#1])]" neighbour="B"/>
            <inp-reactive-center symbol="B" smarts="[$([#1]-[c;v4]~[c]~[C]~[C;v4](-[C;v3]-[#1])-[#1])]" neighbour="A"/>
            <inp-reactive-center symbol="C" smarts="[$([C;v3](-[#1])-[C;v4](-[#1])~[C]~[c]~[c;v4]-[#1])]" neighbour="E"/>
            <inp-reactive-center symbol="D" smarts="[$([#1]-[C;v3]-[C;v4](-[#1])~[C]~[c]~[c;v4]-[#1])]" neighbour="C"/>
            <inp-reactive-center symbol="E" smarts="[$([C;v4](-[C;v3]-[#1])(-[#1])~[C]~[c]~[c;v4]-[#1])]" neighbour="C"/>
            <inp-reactive-center symbol="F" smarts="[$([#1]-[C;v4](-[C;v3]-[#1])~[C]~[c]~[c;v4]-[#1])]" neighbour="E"/>
            <inp-molecule-constraint type="SINGLEELECTRONCOUNT" limit="MIN" value="1"/>
            <inp-molecule-constraint type="SINGLEELECTRONCOUNT" limit="MAX" value="1"/>
        </inp-reactant>
        <inp-kinetics type="GROUP_ADDITIVITY" path="USER.xml"/>
    </inp-reaction-family>
    <inp-reaction-family name="HOOcy(CJCCCCC)=xOH+Oxcy(CCCCCC)">
        <bimolecular>false</bimolecular>
        <inp-recipe>
            <inp-transformation type="BREAK_BOND" centers="A,B"/>
            <inp-transformation type="GAIN_RADICAL" centers="B"/>
            <inp-transformation type="INCREASE_BOND" centers="C,A"/>
            <inp-transformation type="BREAK_BOND" centers="C,D"/>
            <inp-transformation type="FORM_BOND" centers="E,D"/>
            <inp-transformation type="LOSE_RADICAL" centers="E"/>
        </inp-recipe>
        <inp-reactant value="1" smarts="[O;v2]-[O;v2]-[C;v4](-[#1])-[C;v3]">
            <inp-reactive-center symbol="A" smarts="[$([O;v2](-[O;v2])-[C;v4](-[#1])-[C;v3])]" neighbour="C"/>
            <inp-reactive-center symbol="B" smarts="[$([O;v2]-[O;v2]-[C;v4](-[#1])-[C;v3])]" neighbour="A"/>
            <inp-reactive-center symbol="C" smarts="[$([C;v4](-[O;v2]-[O;v2])(-[#1])-[C;v3])]" neighbour="E"/>
            <inp-reactive-center symbol="D" smarts="[$([#1]-[C;v4](-[O;v2]-[O;v2])-[C;v3])]" neighbour="C"/>
            <inp-reactive-center symbol="E" smarts="[$([C;v3]-[C;v4](-[O;v2]-[O;v2])-[#1])]" neighbour="C"/>
            <inp-molecule-constraint type="SINGLEELECTRONCOUNT" limit="MIN" value="1"/>
            <inp-molecule-constraint type="SINGLEELECTRONCOUNT" limit="MAX" value="1"/>
        </inp-reactant>
        <inp-kinetics type="GROUP_ADDITIVITY" path="USER.xml"/>
    </inp-reaction-family>
    <inp-reaction-family name="JOOcy(CCCCCC)=HOOcy(CCJCCCC)_forward">
        <bimolecular>false</bimolecular>
        <inp-recipe>
            <inp-transformation type="BREAK_BOND" centers="A,B"/>
            <inp-transformation type="GAIN_RADICAL" centers="A"/>
            <inp-transformation type="FORM_BOND" centers="C,B"/>
            <inp-transformation type="LOSE_RADICAL" centers="C"/>
        </inp-recipe>
        <inp-reactant value="1" smarts="[C;v4](-[#1])~[O]~[O;v1]">
            <inp-reactive-center symbol="A" smarts="[$([C;v4](-[#1])~[O]~[O;v1])]" neighbour="B"/>
            <inp-reactive-center symbol="B" smarts="[$([#1]-[C;v4]~[O]~[O;v1])]" neighbour="A"/>
            <inp-reactive-center symbol="C" smarts="[$([O;v1]~[O]~[C;v4]-[#1])]"/>
            <inp-molecule-constraint type="SINGLEELECTRONCOUNT" limit="MIN" value="1"/>
            <inp-molecule-constraint type="SINGLEELECTRONCOUNT" limit="MAX" value="1"/>
        </inp-reactant>
        <inp-kinetics type="GROUP_ADDITIVITY" path="USER.xml"/>
    </inp-reaction-family>
    <inp-reaction-family name="JOOcy(CCCCCC)=HOOcy(CCJCCCC)_reverse">
        <bimolecular>false</bimolecular>
        <inp-recipe>
            <inp-transformation type="BREAK_BOND" centers="A,B"/>
            <inp-transformation type="FORM_BOND" centers="C,B"/>
            <inp-transformation type="GAIN_RADICAL" centers="A"/>
            <inp-transformation type="LOSE_RADICAL" centers="C"/>
        </inp-recipe>
        <inp-reactant value="1" smarts="[#1]-[O;v2]~[O]~[C;v3]">
            <inp-reactive-center symbol="A" smarts="[$([O;v2](-[#1])~[O]~[C;v3])]" neighbour="B"/>
            <inp-reactive-center symbol="B" smarts="[$([#1]-[O;v2]~[O]~[C;v3])]" neighbour="A"/>
            <inp-reactive-center symbol="C" smarts="[$([C;v3]~[O]~[O;v2]-[#1])]"/>
            <inp-molecule-constraint type="SINGLEELECTRONCOUNT" limit="MIN" value="1"/>
            <inp-molecule-constraint type="SINGLEELECTRONCOUNT" limit="MAX" value="1"/>
        </inp-reactant>
        <inp-kinetics type="REVERSE"/>
    </inp-reaction-family>
    <inp-reaction-family name="HOOcy(CCJCCCC)=xOH+epoxy12cy6">
        <bimolecular>false</bimolecular>
        <inp-recipe>
            <inp-transformation type="BREAK_BOND" centers="A,B"/>
            <inp-transformation type="GAIN_RADICAL" centers="B"/>
            <inp-transformation type="FORM_BOND" centers="C,A"/>
            <inp-transformation type="FORM_BOND" centers="D,E"/>
            <inp-transformation type="LOSE_RADICAL" centers="D"/>
            <inp-transformation type="BREAK_BOND" centers="C,E"/>
        </inp-recipe>
        <inp-reactant value="1" smarts="[O;v2]-[O;v2]-[C;v3]-[C;v4]-[#1]">
            <inp-reactive-center symbol="A" smarts="[$([O;v2](-[O;v2])-[C;v3]-[C;v4]-[#1])]" neighbour="D"/>
            <inp-reactive-center symbol="B" smarts="[$([O;v2]-[O;v2]-[C;v3]-[C;v4]-[#1])]" neighbour="A"/>
            <inp-reactive-center symbol="C" smarts="[$([C;v4](-[C;v3]-[O;v2]-[O;v2])-[#1])]" neighbour="D"/>
            <inp-reactive-center symbol="D" smarts="[$([C;v3](-[O;v2]-[O;v2])-[C;v4]-[#1])]" neighbour="C"/>
            <inp-reactive-center symbol="E" smarts="[$([#1]-[C;v4]-[C;v3]-[O;v2]-[O;v2])]" neighbour="C"/>
            <inp-molecule-constraint type="SINGLEELECTRONCOUNT" limit="MIN" value="1"/>
            <inp-molecule-constraint type="SINGLEELECTRONCOUNT" limit="MAX" value="1"/>
        </inp-reactant>
        <inp-kinetics type="GROUP_ADDITIVITY" path="USER.xml"/>
    </inp-reaction-family>
    <inp-reaction-family name="HOOcy(CCJCCCC)=xHO2+cy(CxCCCCC)">
        <bimolecular>false</bimolecular>
        <inp-recipe>
            <inp-transformation type="BREAK_BOND" centers="A,B"/>
            <inp-transformation type="GAIN_RADICAL" centers="B"/>
            <inp-transformation type="INCREASE_BOND" centers="A,C"/>
            <inp-transformation type="FORM_BOND" centers="A,D"/>
            <inp-transformation type="LOSE_RADICAL" centers="A"/>
            <inp-transformation type="BREAK_BOND" centers="C,D"/>
        </inp-recipe>
        <inp-reactant value="1" smarts="[O;v2]-[C;v3]-[C;v4]-[#1]">
            <inp-reactive-center symbol="A" smarts="[$([C;v3](-[O;v2])-[C;v4]-[#1])]" neighbour="C"/>
            <inp-reactive-center symbol="B" smarts="[$([O;v2]-[C;v3]-[C;v4]-[#1])]" neighbour="A"/>
            <inp-reactive-center symbol="C" smarts="[$([C;v4](-[C;v3]-[O;v2])-[#1])]" neighbour="A"/>
            <inp-reactive-center symbol="D" smarts="[$([#1]-[C;v4]-[C;v3]-[O;v2])]" neighbour="C"/>
            <inp-molecule-constraint type="SINGLEELECTRONCOUNT" limit="MIN" value="1"/>
            <inp-molecule-constraint type="SINGLEELECTRONCOUNT" limit="MAX" value="1"/>
        </inp-reactant>
        <inp-kinetics type="GROUP_ADDITIVITY" path="USER.xml"/>
    </inp-reaction-family>
    <inp-reaction-family name="HOOcy(CCCJCCC)=xOH+CxCCCCCxO">
        <bimolecular>false</bimolecular>
        <inp-recipe>
            <inp-transformation type="INCREASE_BOND" centers="A,B"/>
            <inp-transformation type="LOSE_RADICAL" centers="A"/>
            <inp-transformation type="BREAK_BOND" centers="C,D"/>
            <inp-transformation type="GAIN_RADICAL" centers="D"/>
            <inp-transformation type="INCREASE_BOND" centers="E,C"/>
            <inp-transformation type="BREAK_BOND" centers="B,E"/>
        </inp-recipe>
        <inp-reactant value="1" smarts="[C;v3]-[C;v4]-[C;v4]-[O;v2]-[O;v2]">
            <inp-reactive-center symbol="A" smarts="[$([C;v3]-[C;v4]-[C;v4]-[O;v2]-[O;v2])]" neighbour="B"/>
            <inp-reactive-center symbol="B" smarts="[$([C;v4](-[C;v3])-[C;v4]-[O;v2]-[O;v2])]" neighbour="E"/>
            <inp-reactive-center symbol="C" smarts="[$([O;v2](-[O;v2])-[C;v4]-[C;v4]-[C;v3])]" neighbour="E"/>
            <inp-reactive-center symbol="D" smarts="[$([O;v2]-[O;v2]-[C;v4]-[C;v4]-[C;v3])]" neighbour="C"/>
            <inp-reactive-center symbol="E" smarts="[$([C;v4](-[O;v2]-[O;v2])-[C;v4]-[C;v3])]" neighbour="B"/>
            <inp-molecule-constraint type="SINGLEELECTRONCOUNT" limit="MIN" value="1"/>
            <inp-molecule-constraint type="SINGLEELECTRONCOUNT" limit="MAX" value="1"/>
        </inp-reactant>
        <inp-kinetics type="GROUP_ADDITIVITY" path="USER.xml"/>
    </inp-reaction-family>
    <inp-reaction-family name="CxCCxCCCxO=CO+CxCCxCC_forward">
        <bimolecular>false</bimolecular>
        <inp-recipe>
            <inp-transformation type="BREAK_BOND" centers="A,B"/>
            <inp-transformation type="FORM_BOND" centers="A,C"/>
            <inp-transformation type="BREAK_BOND" centers="B,C"/>
            <inp-transformation type="INCREASE_BOND" centers="B,D"/>
            <inp-transformation type="LOSE_CHARGE" centers="B"/>
            <inp-transformation type="GAIN_CHARGE" centers="D"/>
        </inp-recipe>
        <inp-reactant value="1" smarts="[C;v4]-[C;v4](-[#1])=[O;v2]">
            <inp-reactive-center symbol="A" smarts="[$([C;v4]-[C;v4](-[#1])=[O;v2])]" neighbour="B"/>
            <inp-reactive-center symbol="B" smarts="[$([C;v4](-[C;v4])(-[#1])=[O;v2])]" neighbour="A"/>
            <inp-reactive-center symbol="C" smarts="[$([#1]-[C;v4](-[C;v4])=[O;v2])]" neighbour="B"/>
            <inp-reactive-center symbol="D" smarts="[$([O;v2]=[C;v4](-[C;v4])-[#1])]" neighbour="B"/>
            <inp-molecule-constraint type="SINGLEELECTRONCOUNT" limit="MIN" value="0"/>
            <inp-molecule-constraint type="SINGLEELECTRONCOUNT" limit="MAX" value="0"/>
        </inp-reactant>
        <inp-kinetics type="GROUP_ADDITIVITY" path="USER.xml"/>
    </inp-reaction-family>
    <inp-reaction-family name="CxCCxCCCxO=CO+CxCCxCC_reverse">
        <bimolecular>true</bimolecular>
        <inp-recipe>
            <inp-transformation type="BREAK_BOND" centers="A,B"/>
            <inp-transformation type="FORM_BOND" centers="A,C"/>
            <inp-transformation type="FORM_BOND" centers="C,B"/>
            <inp-transformation type="DECREASE_BOND" centers="C,D"/>
            <inp-transformation type="GAIN_CHARGE" centers="C"/>
            <inp-transformation type="LOSE_CHARGE" centers="D"/>
        </inp-recipe>
        <inp-reactant value="1" smarts="[C;v4]-[#1]">
            <inp-reactive-center symbol="A" smarts="[$([C;v4]-[#1])]" neighbour="B"/>
            <inp-reactive-center symbol="B" smarts="[$([#1]-[C;v4])]" neighbour="A"/>
            <inp-molecule-constraint type="SINGLEELECTRONCOUNT" limit="MIN" value="0"/>
            <inp-molecule-constraint type="SINGLEELECTRONCOUNT" limit="MAX" value="0"/>
        </inp-reactant>
        <inp-reactant value="2" smarts="[C-]#[O+]">
            <inp-reactive-center symbol="C" smarts="[$([C-]#[O+])]" neighbour="D"/>
            <inp-reactive-center symbol="D" smarts="[$([O+]#[C-])]" neighbour="C"/>
            <inp-molecule-constraint type="SINGLEELECTRONCOUNT" limit="MIN" value="0"/>
            <inp-molecule-constraint type="SINGLEELECTRONCOUNT" limit="MAX" value="0"/>
        </inp-reactant>
        <inp-kinetics type="REVERSE"/>
    </inp-reaction-family>
    <inp-reaction-family name="C2H3CHO+OH=xC2H3OH+HCO">
        <bimolecular>true</bimolecular>
        <inp-recipe>
            <inp-transformation type="DECREASE_BOND" centers="A,B"/>
            <inp-transformation type="INCREASE_BOND" centers="C,A"/>
            <inp-transformation type="BREAK_BOND" centers="D,E"/>
            <inp-transformation type="DECREASE_BOND" centers="D,C"/>
            <inp-transformation type="BREAK_BOND" centers="D,C"/>
            <inp-transformation type="FORM_BOND" centers="D,F"/>
            <inp-transformation type="INCREASE_BOND" centers="D,F"/>
            <inp-transformation type="GAIN_RADICAL" centers="D"/>
            <inp-transformation type="FORM_BOND" centers="B,E"/>
            <inp-transformation type="FORM_BOND" centers="C,G"/>
            <inp-transformation type="BREAK_BOND" centers="F,G"/>
            <inp-transformation type="LOSE_RADICAL" centers="F"/>
        </inp-recipe>
        <inp-reactant value="1" smarts="[C;v4](=[O;v2])-[C;v4]=[C;v4]-[#1]">
            <inp-reactive-center symbol="A" smarts="[$([C;v4](=[O;v2])-[C;v4]=[C;v4]-[#1])]" neighbour="C"/>
            <inp-reactive-center symbol="B" smarts="[$([O;v2]=[C;v4]-[C;v4]=[C;v4]-[#1])]" neighbour="A"/>
            <inp-reactive-center symbol="C" smarts="[$([C;v4](-[C;v4]=[O;v2])=[C;v4]-[#1])]" neighbour="A"/>
            <inp-reactive-center symbol="D" smarts="[$([C;v4](-[#1])=[C;v4]-[C;v4]=[O;v2])]" neighbour="C"/>
            <inp-reactive-center symbol="E" smarts="[$([#1]-[C;v4]=[C;v4]-[C;v4]=[O;v2])]" neighbour="D"/>
            <inp-molecule-constraint type="SINGLEELECTRONCOUNT" limit="MIN" value="0"/>
            <inp-molecule-constraint type="SINGLEELECTRONCOUNT" limit="MAX" value="0"/>
        </inp-reactant>
        <inp-reactant value="2" smarts="[O;v1]-[#1]">
            <inp-reactive-center symbol="F" smarts="[$([O;v1]-[#1])]" neighbour="G"/>
            <inp-reactive-center symbol="G" smarts="[$([#1]-[O;v1])]" neighbour="F"/>
            <inp-molecule-constraint type="SINGLEELECTRONCOUNT" limit="MIN" value="1"/>
            <inp-molecule-constraint type="SINGLEELECTRONCOUNT" limit="MAX" value="1"/>
        </inp-reactant>
        <inp-kinetics type="GROUP_ADDITIVITY" path="USER.xml"/>
    </inp-reaction-family>
    <inp-reaction-family name="C3H3+C3H3x=xC6H5+H_forward">
        <bimolecular>true</bimolecular>
        <inp-recipe>
            <inp-transformation type="BREAK_BOND" centers="A,B"/>
            <inp-transformation type="FORM_BOND" centers="C,A"/>
            <inp-transformation type="DECREASE_BOND" centers="D,E"/>
            <inp-transformation type="FORM_BOND" centers="D,F"/>
            <inp-transformation type="FORM_BOND" centers="E,B"/>
            <inp-transformation type="BREAK_BOND" centers="F,G"/>
            <inp-transformation type="LOSE_RADICAL" centers="C"/>
            <inp-transformation type="GAIN_RADICAL" centers="G"/>
        </inp-recipe>
        <inp-reactant value="1" smarts="[C;v3](-[C;v4]#[C;v4])-[#1]">
            <inp-reactive-center symbol="A" smarts="[$([C;v3](-[C;v4]#[C;v4])-[#1])]" neighbour="E"/>
            <inp-reactive-center symbol="B" smarts="[$([#1]-[C;v3]-[C;v4]#[C;v4])]" neighbour="A"/>
            <inp-reactive-center symbol="D" smarts="[$([C;v4]#[C;v4]-[C;v3]-[#1])]" neighbour="E"/>
            <inp-reactive-center symbol="E" smarts="[$([C;v4](-[C;v3]-[#1])#[C;v4])]" neighbour="A"/>
            <inp-molecule-constraint type="SINGLEELECTRONCOUNT" limit="MIN" value="1"/>
            <inp-molecule-constraint type="SINGLEELECTRONCOUNT" limit="MAX" value="1"/>
        </inp-reactant>
        <inp-reactant value="2" smarts="[C;v4](~[C]~[C;v3])-[#1]">
            <inp-reactive-center symbol="C" smarts="[$([C;v3]~[C]~[C;v4]-[#1])]"/>
            <inp-reactive-center symbol="F" smarts="[$([C;v4](~[C]~[C;v3])-[#1])]" neighbour="G"/>
            <inp-reactive-center symbol="G" smarts="[$([#1]-[C;v4]~[C]~[C;v3])]" neighbour="F"/>
            <inp-molecule-constraint type="SINGLEELECTRONCOUNT" limit="MIN" value="1"/>
            <inp-molecule-constraint type="SINGLEELECTRONCOUNT" limit="MAX" value="1"/>
        </inp-reactant>
        <inp-kinetics type="GROUP_ADDITIVITY" path="USER.xml"/>
    </inp-reaction-family>
    <inp-reaction-family name="C3H3+C3H3x=xC6H5+H_reverse">
        <bimolecular>true</bimolecular>
        <inp-recipe>
            <inp-transformation type="BREAK_BOND" centers="A,B"/>
            <inp-transformation type="GAIN_RADICAL" centers="A"/>
            <inp-transformation type="BREAK_BOND" centers="C,D"/>
            <inp-transformation type="INCREASE_BOND" centers="C,E"/>
            <inp-transformation type="BREAK_BOND" centers="E,F"/>
            <inp-transformation type="FORM_BOND" centers="F,G"/>
            <inp-transformation type="FORM_BOND" centers="B,D"/>
            <inp-transformation type="LOSE_RADICAL" centers="G"/>
        </inp-recipe>
        <inp-reactant value="1" smarts="[C;v4]-[C;v3]-[C;v4](-[#1])=[C;v4]-[C;v4]">
            <inp-reactive-center symbol="A" smarts="[$([C;v4]-[C;v3]-[C;v4](-[#1])=[C;v4]-[C;v4])]" neighbour="B"/>
            <inp-reactive-center symbol="B" smarts="[$([C;v3](-[C;v4])-[C;v4](-[#1])=[C;v4]-[C;v4])]" neighbour="C"/>
            <inp-reactive-center symbol="C" smarts="[$([C;v4](-[#1])(-[C;v3]-[C;v4])=[C;v4]-[C;v4])]" neighbour="B"/>
            <inp-reactive-center symbol="D" smarts="[$([#1]-[C;v4](-[C;v3]-[C;v4])=[C;v4]-[C;v4])]" neighbour="C"/>
            <inp-reactive-center symbol="E" smarts="[$([C;v4](=[C;v4](-[#1])-[C;v3]-[C;v4])-[C;v4])]" neighbour="F"/>
            <inp-reactive-center symbol="F" smarts="[$([C;v4]-[C;v4]=[C;v4](-[#1])-[C;v3]-[C;v4])]" neighbour="E"/>
            <inp-molecule-constraint type="SINGLEELECTRONCOUNT" limit="MIN" value="1"/>
            <inp-molecule-constraint type="SINGLEELECTRONCOUNT" limit="MAX" value="1"/>
        </inp-reactant>
        <inp-reactant value="2" smarts="[#1;!X1]">
            <inp-reactive-center symbol="G" smarts="[$([#1;!X1])]"/>
            <inp-molecule-constraint type="SINGLEELECTRONCOUNT" limit="MIN" value="1"/>
            <inp-molecule-constraint type="SINGLEELECTRONCOUNT" limit="MAX" value="1"/>
        </inp-reactant>
        <inp-kinetics type="GROUP_ADDITIVITY" path="USER.xml"/>
    </inp-reaction-family>
    <inp-reaction-family name="C3H3+C3H3x=xC6H6_forward">
        <bimolecular>true</bimolecular>
        <inp-recipe>
            <inp-transformation type="BREAK_BOND" centers="A,B"/>
            <inp-transformation type="FORM_BOND" centers="C,A"/>
            <inp-transformation type="INCREASE_BOND" centers="C,A"/>
            <inp-transformation type="LOSE_RADICAL" centers="A"/>
            <inp-transformation type="DECREASE_BOND" centers="D,E"/>
            <inp-transformation type="FORM_BOND" centers="F,D"/>
            <inp-transformation type="FORM_BOND" centers="E,B"/>
            <inp-transformation type="BREAK_BOND" centers="C,G"/>
            <inp-transformation type="LOSE_RADICAL" centers="C"/>
            <inp-transformation type="DECREASE_BOND" centers="F,H"/>
            <inp-transformation type="FORM_BOND" centers="H,G"/>
        </inp-recipe>
        <inp-reactant value="1" smarts="[C;v3](-[C;v4]#[C;v4])-[#1]">
            <inp-reactive-center symbol="A" smarts="[$([C;v3](-[C;v4]#[C;v4])-[#1])]" neighbour="E"/>
            <inp-reactive-center symbol="B" smarts="[$([#1]-[C;v3]-[C;v4]#[C;v4])]" neighbour="A"/>
            <inp-reactive-center symbol="D" smarts="[$([C;v4]#[C;v4]-[C;v3]-[#1])]" neighbour="E"/>
            <inp-reactive-center symbol="E" smarts="[$([C;v4](-[C;v3]-[#1])#[C;v4])]" neighbour="A"/>
            <inp-molecule-constraint type="SINGLEELECTRONCOUNT" limit="MIN" value="1"/>
            <inp-molecule-constraint type="SINGLEELECTRONCOUNT" limit="MAX" value="1"/>
        </inp-reactant>
        <inp-reactant value="2" smarts="[C;v3](-[C;v4]#[C;v4])-[#1]">
            <inp-reactive-center symbol="C" smarts="[$([C;v3](-[C;v4]#[C;v4])-[#1])]" neighbour="H"/>
            <inp-reactive-center symbol="F" smarts="[$([C;v4]#[C;v4]-[C;v3]-[#1])]" neighbour="H"/>
            <inp-reactive-center symbol="G" smarts="[$([#1]-[C;v3]-[C;v4]#[C;v4])]" neighbour="C"/>
            <inp-reactive-center symbol="H" smarts="[$([C;v4](-[C;v3]-[#1])#[C;v4])]" neighbour="C"/>
            <inp-molecule-constraint type="SINGLEELECTRONCOUNT" limit="MIN" value="1"/>
            <inp-molecule-constraint type="SINGLEELECTRONCOUNT" limit="MAX" value="1"/>
        </inp-reactant>
        <inp-kinetics type="GROUP_ADDITIVITY" path="USER.xml"/>
    </inp-reaction-family>
    <inp-reaction-family name="C3H3+C3H3x=xC6H6_reverse">
        <bimolecular>false</bimolecular>
        <inp-recipe>
            <inp-transformation type="DECREASE_BOND" centers="A,B"/>
            <inp-transformation type="BREAK_BOND" centers="A,B"/>
            <inp-transformation type="FORM_BOND" centers="A,C"/>
            <inp-transformation type="GAIN_RADICAL" centers="A"/>
            <inp-transformation type="INCREASE_BOND" centers="D,E"/>
            <inp-transformation type="BREAK_BOND" centers="F,E"/>
            <inp-transformation type="BREAK_BOND" centers="D,G"/>
            <inp-transformation type="BREAK_BOND" centers="H,C"/>
            <inp-transformation type="INCREASE_BOND" centers="F,H"/>
            <inp-transformation type="FORM_BOND" centers="B,G"/>
            <inp-transformation type="GAIN_RADICAL" centers="B"/>
        </inp-recipe>
        <inp-reactant value="1" smarts="[c;v4]1:[c;v4](-[#1]):[c;v4]:[c;v4]:[c;v4](-[#1]):[c;v4]1">
            <inp-reactive-center symbol="A" smarts="[$([c;v4]:1:[c;v4](-[#1]):[c;v4]:[c;v4]:[c;v4](-[#1]):[c;v4]1)]" neighbour="H"/>
            <inp-reactive-center symbol="B" smarts="[$([c;v4]:1:[c;v4]:[c;v4](-[#1]):[c;v4]:[c;v4]:[c;v4]1-[#1])]" neighbour="A"/>
            <inp-reactive-center symbol="C" smarts="[$([#1]-[c;v4]:1:[c;v4]:[c;v4]:[c;v4](:[c;v4]:[c;v4]1)-[#1])]" neighbour="H"/>
            <inp-reactive-center symbol="D" smarts="[$([c;v4]:1(:[c;v4]:[c;v4]:[c;v4](:[c;v4]:[c;v4]1)-[#1])-[#1])]" neighbour="E"/>
            <inp-reactive-center symbol="E" smarts="[$([c;v4]:1:[c;v4](-[#1]):[c;v4]:[c;v4]:[c;v4](-[#1]):[c;v4]1)]" neighbour="D"/>
            <inp-reactive-center symbol="F" smarts="[$([c;v4]:1:[c;v4]:[c;v4](-[#1]):[c;v4]:[c;v4]:[c;v4]1-[#1])]" neighbour="E"/>
            <inp-reactive-center symbol="G" smarts="[$([#1]-[c;v4]:1:[c;v4]:[c;v4]:[c;v4](:[c;v4]:[c;v4]1)-[#1])]" neighbour="D"/>
            <inp-reactive-center symbol="H" smarts="[$([c;v4]:1(:[c;v4]:[c;v4]:[c;v4](:[c;v4]:[c;v4]1)-[#1])-[#1])]" neighbour="A"/>
            <inp-molecule-constraint type="SINGLEELECTRONCOUNT" limit="MIN" value="0"/>
            <inp-molecule-constraint type="SINGLEELECTRONCOUNT" limit="MAX" value="0"/>
        </inp-reactant>
        <inp-kinetics type="REVERSE"/>
    </inp-reaction-family>
    <inp-reaction-family name="C3H3+C3H3=fulvene_forward">
        <bimolecular>true</bimolecular>
        <inp-recipe>
            <inp-transformation type="BREAK_BOND" centers="A,B"/>
            <inp-transformation type="FORM_BOND" centers="A,C"/>
            <inp-transformation type="INCREASE_BOND" centers="A,C"/>
            <inp-transformation type="LOSE_RADICAL" centers="A"/>
            <inp-transformation type="DECREASE_BOND" centers="D,E"/>
            <inp-transformation type="FORM_BOND" centers="F,D"/>
            <inp-transformation type="FORM_BOND" centers="E,B"/>
            <inp-transformation type="DECREASE_BOND" centers="C,F"/>
            <inp-transformation type="LOSE_RADICAL" centers="C"/>
        </inp-recipe>
        <inp-reactant value="1" smarts="[C;v3](-[C;v4]#[C;v4])-[#1]">
            <inp-reactive-center symbol="A" smarts="[$([C;v3](-[C;v4]#[C;v4])-[#1])]" neighbour="E"/>
            <inp-reactive-center symbol="B" smarts="[$([#1]-[C;v3]-[C;v4]#[C;v4])]" neighbour="A"/>
            <inp-reactive-center symbol="D" smarts="[$([C;v4]#[C;v4]-[C;v3]-[#1])]" neighbour="E"/>
            <inp-reactive-center symbol="E" smarts="[$([C;v4](-[C;v3]-[#1])#[C;v4])]" neighbour="A"/>
            <inp-molecule-constraint type="SINGLEELECTRONCOUNT" limit="MIN" value="1"/>
            <inp-molecule-constraint type="SINGLEELECTRONCOUNT" limit="MAX" value="1"/>
        </inp-reactant>
        <inp-reactant value="2" smarts="[C;v3]=[C;v4]">
            <inp-reactive-center symbol="C" smarts="[$([C;v3]=[C;v4])]" neighbour="F"/>
            <inp-reactive-center symbol="F" smarts="[$([C;v4]=[C;v3])]" neighbour="C"/>
            <inp-molecule-constraint type="SINGLEELECTRONCOUNT" limit="MIN" value="1"/>
            <inp-molecule-constraint type="SINGLEELECTRONCOUNT" limit="MAX" value="1"/>
        </inp-reactant>
        <inp-kinetics type="GROUP_ADDITIVITY" path="USER.xml"/>
    </inp-reaction-family>
    <inp-reaction-family name="C3H3+C3H3=fulvene_reverse">
        <bimolecular>false</bimolecular>
        <inp-recipe>
            <inp-transformation type="DECREASE_BOND" centers="A,B"/>
            <inp-transformation type="BREAK_BOND" centers="A,B"/>
            <inp-transformation type="FORM_BOND" centers="A,C"/>
            <inp-transformation type="GAIN_RADICAL" centers="A"/>
            <inp-transformation type="BREAK_BOND" centers="D,C"/>
            <inp-transformation type="INCREASE_BOND" centers="E,D"/>
            <inp-transformation type="INCREASE_BOND" centers="F,B"/>
            <inp-transformation type="BREAK_BOND" centers="F,E"/>
            <inp-transformation type="GAIN_RADICAL" centers="B"/>
        </inp-recipe>
        <inp-reactant value="1" smarts="[C;v4]=1[C;v4](-[#1])=[C;v4]-[C;v4]-[C;v4]1">
            <inp-reactive-center symbol="A" smarts="[$([C;v4]=1[C;v4](-[#1])=[C;v4]-[C;v4]-[C;v4]1)]" neighbour="D"/>
            <inp-reactive-center symbol="B" smarts="[$([C;v4]1=[C;v4]-[C;v4](-[#1])=[C;v4]-[C;v4]1)]" neighbour="A"/>
            <inp-reactive-center symbol="C" smarts="[$([#1]-[C;v4]=1[C;v4]=[C;v4]-[C;v4]-[C;v4]1)]" neighbour="D"/>
            <inp-reactive-center symbol="D" smarts="[$([C;v4]=1([C;v4]=[C;v4]-[C;v4]-[C;v4]1)-[#1])]" neighbour="A"/>
            <inp-reactive-center symbol="E" smarts="[$([C;v4]1=[C;v4](-[C;v4]=[C;v4]-[C;v4]1)-[#1])]" neighbour="D"/>
            <inp-reactive-center symbol="F" smarts="[$([C;v4]1-[C;v4]=[C;v4]-[C;v4](-[#1])=[C;v4]1)]" neighbour="B"/>
            <inp-molecule-constraint type="SINGLEELECTRONCOUNT" limit="MIN" value="0"/>
            <inp-molecule-constraint type="SINGLEELECTRONCOUNT" limit="MAX" value="0"/>
        </inp-reactant>
        <inp-kinetics type="REVERSE"/>
    </inp-reaction-family>
    <inp-reaction-family name="fulvene=C6H6_forward">
        <bimolecular>false</bimolecular>
        <inp-recipe>
            <inp-transformation type="BREAK_BOND" centers="A,B"/>
            <inp-transformation type="FORM_BOND" centers="A,C"/>
            <inp-transformation type="FORM_BOND" centers="D,B"/>
            <inp-transformation type="BREAK_BOND" centers="D,C"/>
        </inp-recipe>
        <inp-reactant value="1" smarts="[C;v4](-[#1])=[C;v4]-[C;v4]">
            <inp-reactive-center symbol="A" smarts="[$([C;v4](-[#1])=[C;v4]-[C;v4])]" neighbour="D"/>
            <inp-reactive-center symbol="B" smarts="[$([#1]-[C;v4]=[C;v4]-[C;v4])]" neighbour="A"/>
            <inp-reactive-center symbol="C" smarts="[$([C;v4]-[C;v4]=[C;v4]-[#1])]" neighbour="D"/>
            <inp-reactive-center symbol="D" smarts="[$([C;v4](=[C;v4]-[#1])-[C;v4])]" neighbour="C"/>
            <inp-molecule-constraint type="SINGLEELECTRONCOUNT" limit="MIN" value="0"/>
            <inp-molecule-constraint type="SINGLEELECTRONCOUNT" limit="MAX" value="0"/>
        </inp-reactant>
        <inp-kinetics type="GROUP_ADDITIVITY" path="USER.xml"/>
    </inp-reaction-family>
    <inp-reaction-family name="fulvene=C6H6_reverse">
        <bimolecular>false</bimolecular>
        <inp-recipe>
            <inp-transformation type="BREAK_BOND" centers="A,B"/>
            <inp-transformation type="FORM_BOND" centers="C,B"/>
            <inp-transformation type="BREAK_BOND" centers="C,D"/>
            <inp-transformation type="FORM_BOND" centers="A,D"/>
        </inp-recipe>
        <inp-reactant value="1" smarts="[c;v4]:[c;v4]:[c;v4]-[#1]">
            <inp-reactive-center symbol="A" smarts="[$([c;v4](:[c;v4]):[c;v4]-[#1])]" neighbour="B"/>
            <inp-reactive-center symbol="B" smarts="[$([c;v4]:[c;v4]:[c;v4]-[#1])]" neighbour="A"/>
            <inp-reactive-center symbol="C" smarts="[$([c;v4](-[#1]):[c;v4]:[c;v4])]" neighbour="A"/>
            <inp-reactive-center symbol="D" smarts="[$([#1]-[c;v4]:[c;v4]:[c;v4])]" neighbour="C"/>
            <inp-molecule-constraint type="SINGLEELECTRONCOUNT" limit="MIN" value="0"/>
            <inp-molecule-constraint type="SINGLEELECTRONCOUNT" limit="MAX" value="0"/>
        </inp-reactant>
        <inp-kinetics type="REVERSE"/>
    </inp-reaction-family>
    <inp-reaction-family name="fulvene+H=C6H6+H_forward">
        <bimolecular>true</bimolecular>
        <inp-recipe>
            <inp-transformation type="BREAK_BOND" centers="A,B"/>
            <inp-transformation type="FORM_BOND" centers="A,C"/>
            <inp-transformation type="FORM_BOND" centers="D,B"/>
            <inp-transformation type="BREAK_BOND" centers="D,C"/>
        </inp-recipe>
        <inp-reactant value="1" smarts="[C;v4](-[#1])=[C;v4]-[C;v4]">
            <inp-reactive-center symbol="A" smarts="[$([C;v4](-[#1])=[C;v4]-[C;v4])]" neighbour="D"/>
            <inp-reactive-center symbol="B" smarts="[$([#1]-[C;v4]=[C;v4]-[C;v4])]" neighbour="A"/>
            <inp-reactive-center symbol="C" smarts="[$([C;v4]-[C;v4]=[C;v4]-[#1])]" neighbour="D"/>
            <inp-reactive-center symbol="D" smarts="[$([C;v4](=[C;v4]-[#1])-[C;v4])]" neighbour="C"/>
            <inp-molecule-constraint type="SINGLEELECTRONCOUNT" limit="MIN" value="0"/>
            <inp-molecule-constraint type="SINGLEELECTRONCOUNT" limit="MAX" value="0"/>
        </inp-reactant>
        <inp-reactant value="2" smarts="[#1;!X1]">
            <inp-reactive-center symbol="Z" smarts="[$([#1;!X1])]"/>
            <inp-molecule-constraint type="SINGLEELECTRONCOUNT" limit="MIN" value="1"/>
            <inp-molecule-constraint type="SINGLEELECTRONCOUNT" limit="MAX" value="1"/>
        </inp-reactant>
        <inp-kinetics type="GROUP_ADDITIVITY" path="USER.xml"/>
    </inp-reaction-family>
    <inp-reaction-family name="fulvene+H=C6H6+H_reverse">
        <bimolecular>true</bimolecular>
        <inp-recipe>
            <inp-transformation type="BREAK_BOND" centers="A,B"/>
            <inp-transformation type="FORM_BOND" centers="C,B"/>
            <inp-transformation type="BREAK_BOND" centers="C,D"/>
            <inp-transformation type="FORM_BOND" centers="A,D"/>
        </inp-recipe>
        <inp-reactant value="1" smarts="[c;v4]:[c;v4]:[c;v4]-[#1]">
            <inp-reactive-center symbol="A" smarts="[$([c;v4](:[c;v4]):[c;v4]-[#1])]" neighbour="B"/>
            <inp-reactive-center symbol="B" smarts="[$([c;v4]:[c;v4]:[c;v4]-[#1])]" neighbour="A"/>
            <inp-reactive-center symbol="C" smarts="[$([c;v4](-[#1]):[c;v4]:[c;v4])]" neighbour="A"/>
            <inp-reactive-center symbol="D" smarts="[$([#1]-[c;v4]:[c;v4]:[c;v4])]" neighbour="C"/>
            <inp-molecule-constraint type="SINGLEELECTRONCOUNT" limit="MIN" value="0"/>
            <inp-molecule-constraint type="SINGLEELECTRONCOUNT" limit="MAX" value="0"/>
        </inp-reactant>
        <inp-reactant value="2" smarts="[#1;!X1]">
            <inp-reactive-center symbol="Z" smarts="[$([#1;!X1])]"/>
            <inp-molecule-constraint type="SINGLEELECTRONCOUNT" limit="MIN" value="1"/>
            <inp-molecule-constraint type="SINGLEELECTRONCOUNT" limit="MAX" value="1"/>
        </inp-reactant>
        <inp-kinetics type="REVERSE"/>
    </inp-reaction-family>
    <inp-reaction-family name="C3H5-A+C2H2x=xcy(CxCCCJC)_forward">
        <bimolecular>true</bimolecular>
        <inp-recipe>
            <inp-transformation type="DECREASE_BOND" centers="A,B"/>
            <inp-transformation type="GAIN_RADICAL" centers="B"/>
            <inp-transformation type="FORM_BOND" centers="C,D"/>
            <inp-transformation type="LOSE_RADICAL" centers="D"/>
            <inp-transformation type="FORM_BOND" centers="E,A"/>
            <inp-transformation type="DECREASE_BOND" centers="C,E"/>
        </inp-recipe>
        <inp-reactant value="1" smarts="[C;v4](-[C;v3])=[C;v4]">
            <inp-reactive-center symbol="A" smarts="[$([C;v4]=[C;v4]-[C;v3])]" neighbour="B"/>
            <inp-reactive-center symbol="B" smarts="[$([C;v4](-[C;v3])=[C;v4])]" neighbour="D"/>
            <inp-reactive-center symbol="D" smarts="[$([C;v3]-[C;v4]=[C;v4])]" neighbour="B"/>
            <inp-molecule-constraint type="SINGLEELECTRONCOUNT" limit="MIN" value="1"/>
            <inp-molecule-constraint type="SINGLEELECTRONCOUNT" limit="MAX" value="1"/>
        </inp-reactant>
        <inp-reactant value="2" smarts="[C;v4]#[C;v4]">
            <inp-reactive-center symbol="C" smarts="[$([C;v4]#[C;v4])]" neighbour="E"/>
            <inp-reactive-center symbol="E" smarts="[$([C;v4]#[C;v4])]" neighbour="C"/>
            <inp-molecule-constraint type="SINGLEELECTRONCOUNT" limit="MIN" value="0"/>
            <inp-molecule-constraint type="SINGLEELECTRONCOUNT" limit="MAX" value="0"/>
        </inp-reactant>
        <inp-kinetics type="GROUP_ADDITIVITY" path="USER.xml"/>
    </inp-reaction-family>
    <inp-reaction-family name="C3H5-A+C2H2x=xcy(CxCCCJC)_reverse">
        <bimolecular>false</bimolecular>
        <inp-recipe>
            <inp-transformation type="INCREASE_BOND" centers="A,B"/>
            <inp-transformation type="BREAK_BOND" centers="B,C"/>
            <inp-transformation type="BREAK_BOND" centers="A,D"/>
            <inp-transformation type="INCREASE_BOND" centers="C,E"/>
            <inp-transformation type="LOSE_RADICAL" centers="E"/>
            <inp-transformation type="GAIN_RADICAL" centers="D"/>
        </inp-recipe>
        <inp-reactant value="1" smarts="[C;v4]1=[C;v4]-[C;v4]-[C;v3]-[C;v4]1">
            <inp-reactive-center symbol="A" smarts="[$([C;v4]1=[C;v4]-[C;v4]-[C;v3]-[C;v4]1)]" neighbour="B"/>
            <inp-reactive-center symbol="B" smarts="[$([C;v4]1=[C;v4]-[C;v4]-[C;v3]-[C;v4]1)]" neighbour="A"/>
            <inp-reactive-center symbol="C" smarts="[$([C;v4]1-[C;v4]=[C;v4]-[C;v4]-[C;v3]1)]" neighbour="B"/>
            <inp-reactive-center symbol="D" smarts="[$([C;v4]1-[C;v4]=[C;v4]-[C;v4]-[C;v3]1)]" neighbour="A"/>
            <inp-reactive-center symbol="E" smarts="[$([C;v3]1-[C;v4]-[C;v4]=[C;v4]-[C;v4]1)]" neighbour="C"/>
            <inp-molecule-constraint type="SINGLEELECTRONCOUNT" limit="MIN" value="1"/>
            <inp-molecule-constraint type="SINGLEELECTRONCOUNT" limit="MAX" value="1"/>
        </inp-reactant>
        <inp-kinetics type="REVERSE"/>
    </inp-reaction-family>
    <inp-reaction-family name="C3H5-A+C2H2x=xC5H6+H_forward">
        <bimolecular>true</bimolecular>
        <inp-recipe>
            <inp-transformation type="FORM_BOND" centers="A,B"/>
            <inp-transformation type="LOSE_RADICAL" centers="B"/>
            <inp-transformation type="BREAK_BOND" centers="C,D"/>
            <inp-transformation type="FORM_BOND" centers="C,E"/>
            <inp-transformation type="GAIN_RADICAL" centers="D"/>
            <inp-transformation type="DECREASE_BOND" centers="A,E"/>
        </inp-recipe>
        <inp-reactant value="1" smarts="[C](~[C;v3])~[C;v4]-[#1]">
            <inp-reactive-center symbol="B" smarts="[$([C;v3]~[C]~[C;v4]-[#1])]"/>
            <inp-reactive-center symbol="C" smarts="[$([C;v4](~[C]~[C;v3])-[#1])]" neighbour="D"/>
            <inp-reactive-center symbol="D" smarts="[$([#1]-[C;v4]~[C]~[C;v3])]" neighbour="C"/>
            <inp-molecule-constraint type="SINGLEELECTRONCOUNT" limit="MIN" value="1"/>
            <inp-molecule-constraint type="SINGLEELECTRONCOUNT" limit="MAX" value="1"/>
        </inp-reactant>
        <inp-reactant value="2" smarts="[C;v4]#[C;v4]">
            <inp-reactive-center symbol="A" smarts="[$([C;v4]#[C;v4])]" neighbour="E"/>
            <inp-reactive-center symbol="E" smarts="[$([C;v4]#[C;v4])]" neighbour="A"/>
            <inp-molecule-constraint type="SINGLEELECTRONCOUNT" limit="MIN" value="0"/>
            <inp-molecule-constraint type="SINGLEELECTRONCOUNT" limit="MAX" value="0"/>
        </inp-reactant>
        <inp-kinetics type="GROUP_ADDITIVITY" path="USER.xml"/>
    </inp-reaction-family>
    <inp-reaction-family name="C3H5-A+C2H2x=xC5H6+H_reverse">
        <bimolecular>true</bimolecular>
        <inp-recipe>
            <inp-transformation type="BREAK_BOND" centers="A,B"/>
            <inp-transformation type="INCREASE_BOND" centers="B,C"/>
            <inp-transformation type="BREAK_BOND" centers="C,D"/>
            <inp-transformation type="GAIN_RADICAL" centers="D"/>
            <inp-transformation type="FORM_BOND" centers="A,E"/>
            <inp-transformation type="LOSE_RADICAL" centers="E"/>
        </inp-recipe>
        <inp-reactant value="1" smarts="[C;v4](-[C;v4])=[C;v4]-[C;v4]">
            <inp-reactive-center symbol="A" smarts="[$([C;v4]-[C;v4]=[C;v4]-[C;v4])]" neighbour="B"/>
            <inp-reactive-center symbol="B" smarts="[$([C;v4](-[C;v4])=[C;v4]-[C;v4])]" neighbour="A"/>
            <inp-reactive-center symbol="C" smarts="[$([C;v4](=[C;v4]-[C;v4])-[C;v4])]" neighbour="D"/>
            <inp-reactive-center symbol="D" smarts="[$([C;v4]-[C;v4]=[C;v4]-[C;v4])]" neighbour="C"/>
            <inp-molecule-constraint type="SINGLEELECTRONCOUNT" limit="MIN" value="0"/>
            <inp-molecule-constraint type="SINGLEELECTRONCOUNT" limit="MAX" value="0"/>
        </inp-reactant>
        <inp-reactant value="2" smarts="[#1;!X1]">
            <inp-reactive-center symbol="E" smarts="[$([#1;!X1])]"/>
            <inp-molecule-constraint type="SINGLEELECTRONCOUNT" limit="MIN" value="1"/>
            <inp-molecule-constraint type="SINGLEELECTRONCOUNT" limit="MAX" value="1"/>
        </inp-reactant>
        <inp-kinetics type="GROUP_ADDITIVITY" path="USER.xml"/>
    </inp-reaction-family>
    <inp-reaction-family name="CJxCCCxCx=xC5H6+H_forward">
        <bimolecular>false</bimolecular>
        <inp-recipe>
            <inp-transformation type="FORM_BOND" centers="A,B"/>
            <inp-transformation type="LOSE_RADICAL" centers="B"/>
            <inp-transformation type="BREAK_BOND" centers="A,C"/>
            <inp-transformation type="GAIN_RADICAL" centers="C"/>
        </inp-recipe>
        <inp-reactant value="1" smarts="[C;v3]~[C]~[C]~[C]~[C;v4]-[#1]">
            <inp-reactive-center symbol="A" smarts="[$([C;v4](~[C]~[C]~[C]~[C;v3])-[#1])]" neighbour="C"/>
            <inp-reactive-center symbol="B" smarts="[$([C;v3]~[C]~[C]~[C]~[C;v4]-[#1])]"/>
            <inp-reactive-center symbol="C" smarts="[$([#1]-[C;v4]~[C]~[C]~[C]~[C;v3])]" neighbour="A"/>
            <inp-molecule-constraint type="SINGLEELECTRONCOUNT" limit="MIN" value="1"/>
            <inp-molecule-constraint type="SINGLEELECTRONCOUNT" limit="MAX" value="1"/>
        </inp-reactant>
        <inp-kinetics type="GROUP_ADDITIVITY" path="USER.xml"/>
    </inp-reaction-family>
    <inp-reaction-family name="CJxCCCxCx=xC5H6+H_reverse">
        <bimolecular>true</bimolecular>
        <inp-recipe>
            <inp-transformation type="BREAK_BOND" centers="A,B"/>
            <inp-transformation type="GAIN_RADICAL" centers="B"/>
            <inp-transformation type="FORM_BOND" centers="A,C"/>
            <inp-transformation type="LOSE_RADICAL" centers="C"/>
        </inp-recipe>
        <inp-reactant value="1" smarts="[C;v4]-[C;v4]">
            <inp-reactive-center symbol="A" smarts="[$([C;v4]-[C;v4])]" neighbour="B"/>
            <inp-reactive-center symbol="B" smarts="[$([C;v4]-[C;v4])]" neighbour="A"/>
            <inp-molecule-constraint type="SINGLEELECTRONCOUNT" limit="MIN" value="0"/>
            <inp-molecule-constraint type="SINGLEELECTRONCOUNT" limit="MAX" value="0"/>
        </inp-reactant>
        <inp-reactant value="2" smarts="[#1;!X1]">
            <inp-reactive-center symbol="C" smarts="[$([#1;!X1])]"/>
            <inp-molecule-constraint type="SINGLEELECTRONCOUNT" limit="MIN" value="1"/>
            <inp-molecule-constraint type="SINGLEELECTRONCOUNT" limit="MAX" value="1"/>
        </inp-reactant>
        <inp-kinetics type="GROUP_ADDITIVITY" path="USER.xml"/>
    </inp-reaction-family>
    <inp-reaction-family name="CxCC(CJ)C=CxCCCJC_forward">
        <bimolecular>false</bimolecular>
        <inp-recipe>
            <inp-transformation type="BREAK_BOND" centers="A,B"/>
            <inp-transformation type="FORM_BOND" centers="A,C"/>
            <inp-transformation type="BREAK_BOND" centers="D,C"/>
            <inp-transformation type="FORM_BOND" centers="D,B"/>
        </inp-recipe>
        <inp-reactant value="1" smarts="[C;v4](-[C;v3]-[#1])-[C;v4]">
            <inp-reactive-center symbol="A" smarts="[$([C;v4](-[C;v3]-[#1])-[C;v4])]" neighbour="B"/>
            <inp-reactive-center symbol="B" smarts="[$([C;v4]-[C;v4]-[C;v3]-[#1])]" neighbour="A"/>
            <inp-reactive-center symbol="C" smarts="[$([#1]-[C;v3]-[C;v4]-[C;v4])]" neighbour="D"/>
            <inp-reactive-center symbol="D" smarts="[$([C;v3](-[C;v4]-[C;v4])-[#1])]" neighbour="A"/>
            <inp-molecule-constraint type="SINGLEELECTRONCOUNT" limit="MIN" value="1"/>
            <inp-molecule-constraint type="SINGLEELECTRONCOUNT" limit="MAX" value="1"/>
        </inp-reactant>
        <inp-kinetics type="GROUP_ADDITIVITY" path="USER.xml"/>
    </inp-reaction-family>
    <inp-reaction-family name="CxCC(CJ)C=CxCCCJC_reverse">
        <bimolecular>false</bimolecular>
        <inp-recipe>
            <inp-transformation type="BREAK_BOND" centers="A,B"/>
            <inp-transformation type="FORM_BOND" centers="A,C"/>
            <inp-transformation type="FORM_BOND" centers="D,B"/>
            <inp-transformation type="BREAK_BOND" centers="D,C"/>
        </inp-recipe>
        <inp-reactant value="1" smarts="[C;v4](-[#1])-[C;v3]-[C;v4]">
            <inp-reactive-center symbol="A" smarts="[$([C;v4](-[#1])-[C;v3]-[C;v4])]" neighbour="D"/>
            <inp-reactive-center symbol="B" smarts="[$([#1]-[C;v4]-[C;v3]-[C;v4])]" neighbour="A"/>
            <inp-reactive-center symbol="C" smarts="[$([C;v4]-[C;v3]-[C;v4]-[#1])]" neighbour="D"/>
            <inp-reactive-center symbol="D" smarts="[$([C;v3](-[C;v4]-[#1])-[C;v4])]" neighbour="C"/>
            <inp-molecule-constraint type="SINGLEELECTRONCOUNT" limit="MIN" value="1"/>
            <inp-molecule-constraint type="SINGLEELECTRONCOUNT" limit="MAX" value="1"/>
        </inp-reactant>
        <inp-kinetics type="REVERSE"/>
    </inp-reaction-family>
    <inp-reaction-family name="C4H5-N+C2H2=H+C6H6_forward">
        <bimolecular>true</bimolecular>
        <inp-recipe>
            <inp-transformation type="FORM_BOND" centers="A,B"/>
            <inp-transformation type="LOSE_RADICAL" centers="A"/>
            <inp-transformation type="BREAK_BOND" centers="C,D"/>
            <inp-transformation type="FORM_BOND" centers="C,E"/>
            <inp-transformation type="GAIN_RADICAL" centers="D"/>
            <inp-transformation type="DECREASE_BOND" centers="B,E"/>
        </inp-recipe>
        <inp-reactant value="1" smarts="[C](~[C]~[C;v3])~[C;v4]-[#1]">
            <inp-reactive-center symbol="A" smarts="[$([C;v3]~[C]~[C]~[C;v4]-[#1])]"/>
            <inp-reactive-center symbol="C" smarts="[$([C;v4](~[C]~[C]~[C;v3])-[#1])]" neighbour="D"/>
            <inp-reactive-center symbol="D" smarts="[$([#1]-[C;v4]~[C]~[C]~[C;v3])]" neighbour="C"/>
            <inp-molecule-constraint type="SINGLEELECTRONCOUNT" limit="MIN" value="1"/>
            <inp-molecule-constraint type="SINGLEELECTRONCOUNT" limit="MAX" value="1"/>
        </inp-reactant>
        <inp-reactant value="2" smarts="[C;v4]#[C;v4]">
            <inp-reactive-center symbol="B" smarts="[$([C;v4]#[C;v4])]" neighbour="E"/>
            <inp-reactive-center symbol="E" smarts="[$([C;v4]#[C;v4])]" neighbour="B"/>
            <inp-molecule-constraint type="SINGLEELECTRONCOUNT" limit="MIN" value="0"/>
            <inp-molecule-constraint type="SINGLEELECTRONCOUNT" limit="MAX" value="0"/>
        </inp-reactant>
        <inp-kinetics type="GROUP_ADDITIVITY" path="USER.xml"/>
    </inp-reaction-family>
    <inp-reaction-family name="C4H5-N+C2H2=H+C6H6_reverse">
        <bimolecular>true</bimolecular>
        <inp-recipe>
            <inp-transformation type="INCREASE_BOND" centers="A,B"/>
            <inp-transformation type="BREAK_BOND" centers="C,B"/>
            <inp-transformation type="BREAK_BOND" centers="D,A"/>
            <inp-transformation type="GAIN_RADICAL" centers="D"/>
            <inp-transformation type="FORM_BOND" centers="C,E"/>
            <inp-transformation type="LOSE_RADICAL" centers="E"/>
        </inp-recipe>
        <inp-reactant value="1" smarts="[c;v4](:[c;v4]:[c;v4]):[c;v4]">
            <inp-reactive-center symbol="A" smarts="[$([c;v4](:[c;v4]:[c;v4]):[c;v4])]" neighbour="D"/>
            <inp-reactive-center symbol="B" smarts="[$([c;v4](:[c;v4]:[c;v4]):[c;v4])]" neighbour="C"/>
            <inp-reactive-center symbol="C" smarts="[$([c;v4]:[c;v4]:[c;v4]:[c;v4])]" neighbour="B"/>
            <inp-reactive-center symbol="D" smarts="[$([c;v4]:[c;v4]:[c;v4]:[c;v4])]" neighbour="A"/>
            <inp-molecule-constraint type="SINGLEELECTRONCOUNT" limit="MIN" value="0"/>
            <inp-molecule-constraint type="SINGLEELECTRONCOUNT" limit="MAX" value="0"/>
        </inp-reactant>
        <inp-reactant value="2" smarts="[#1;!X1]">
            <inp-reactive-center symbol="E" smarts="[$([#1;!X1])]"/>
            <inp-molecule-constraint type="SINGLEELECTRONCOUNT" limit="MIN" value="1"/>
            <inp-molecule-constraint type="SINGLEELECTRONCOUNT" limit="MAX" value="1"/>
        </inp-reactant>
        <inp-kinetics type="GROUP_ADDITIVITY" path="USER.xml"/>
    </inp-reaction-family>
    <inp-reaction-family name="C4H5-I+C2H2=H+C6H6_forward">
        <bimolecular>true</bimolecular>
        <inp-recipe>
            <inp-transformation type="BREAK_BOND" centers="A,B"/>
            <inp-transformation type="FORM_BOND" centers="A,C"/>
            <inp-transformation type="FORM_BOND" centers="D,B"/>
            <inp-transformation type="BREAK_BOND" centers="E,F"/>
            <inp-transformation type="FORM_BOND" centers="E,G"/>
            <inp-transformation type="LOSE_RADICAL" centers="D"/>
            <inp-transformation type="GAIN_RADICAL" centers="F"/>
            <inp-transformation type="DECREASE_BOND" centers="C,G"/>
        </inp-recipe>
        <inp-reactant value="1" smarts="[C](~[C;v4]-[#1])~[C;v3]=[C;v4]-[#1]">
            <inp-reactive-center symbol="A" smarts="[$([C;v4](-[#1])=[C;v3]~[C]~[C;v4]-[#1])]" neighbour="D"/>
            <inp-reactive-center symbol="B" smarts="[$([#1]-[C;v4]=[C;v3]~[C]~[C;v4]-[#1])]" neighbour="A"/>
            <inp-reactive-center symbol="D" smarts="[$([C;v3](~[C]~[C;v4]-[#1])=[C;v4]-[#1])]" neighbour="A"/>
            <inp-reactive-center symbol="E" smarts="[$([C;v4](~[C]~[C;v3]=[C;v4]-[#1])-[#1])]" neighbour="F"/>
            <inp-reactive-center symbol="F" smarts="[$([#1]-[C;v4]~[C]~[C;v3]=[C;v4]-[#1])]" neighbour="E"/>
            <inp-molecule-constraint type="SINGLEELECTRONCOUNT" limit="MIN" value="1"/>
            <inp-molecule-constraint type="SINGLEELECTRONCOUNT" limit="MAX" value="1"/>
        </inp-reactant>
        <inp-reactant value="2" smarts="[C;v4]#[C;v4]">
            <inp-reactive-center symbol="C" smarts="[$([C;v4]#[C;v4])]" neighbour="G"/>
            <inp-reactive-center symbol="G" smarts="[$([C;v4]#[C;v4])]" neighbour="C"/>
            <inp-molecule-constraint type="SINGLEELECTRONCOUNT" limit="MIN" value="0"/>
            <inp-molecule-constraint type="SINGLEELECTRONCOUNT" limit="MAX" value="0"/>
        </inp-reactant>
        <inp-kinetics type="GROUP_ADDITIVITY" path="USER.xml"/>
    </inp-reaction-family>
    <inp-reaction-family name="C4H5-I+C2H2=H+C6H6_reverse">
        <bimolecular>true</bimolecular>
        <inp-recipe>
            <inp-transformation type="BREAK_BOND" centers="A,B"/>
            <inp-transformation type="GAIN_RADICAL" centers="A"/>
            <inp-transformation type="INCREASE_BOND" centers="C,D"/>
            <inp-transformation type="BREAK_BOND" centers="E,D"/>
            <inp-transformation type="FORM_BOND" centers="F,B"/>
            <inp-transformation type="BREAK_BOND" centers="F,C"/>
            <inp-transformation type="FORM_BOND" centers="E,G"/>
            <inp-transformation type="LOSE_RADICAL" centers="G"/>
        </inp-recipe>
        <inp-reactant value="1" smarts="[c;v4](-[#1]):[c;v4]:[c;v4]:[c;v4]:[c;v4]">
            <inp-reactive-center symbol="A" smarts="[$([c;v4](-[#1]):[c;v4]:[c;v4]:[c;v4]:[c;v4])]" neighbour="F"/>
            <inp-reactive-center symbol="B" smarts="[$([#1]-[c;v4]:[c;v4]:[c;v4]:[c;v4]:[c;v4])]" neighbour="A"/>
            <inp-reactive-center symbol="C" smarts="[$([c;v4](:[c;v4]:[c;v4]):[c;v4]:[c;v4]-[#1])]" neighbour="F"/>
            <inp-reactive-center symbol="D" smarts="[$([c;v4](:[c;v4]:[c;v4]:[c;v4]-[#1]):[c;v4])]" neighbour="E"/>
            <inp-reactive-center symbol="E" smarts="[$([c;v4]:[c;v4]:[c;v4]:[c;v4]:[c;v4]-[#1])]" neighbour="D"/>
            <inp-reactive-center symbol="F" smarts="[$([c;v4](:[c;v4]-[#1]):[c;v4]:[c;v4]:[c;v4])]" neighbour="C"/>
            <inp-molecule-constraint type="SINGLEELECTRONCOUNT" limit="MIN" value="0"/>
            <inp-molecule-constraint type="SINGLEELECTRONCOUNT" limit="MAX" value="0"/>
        </inp-reactant>
        <inp-reactant value="2" smarts="[#1;!X1]">
            <inp-reactive-center symbol="G" smarts="[$([#1;!X1])]"/>
            <inp-molecule-constraint type="SINGLEELECTRONCOUNT" limit="MIN" value="1"/>
            <inp-molecule-constraint type="SINGLEELECTRONCOUNT" limit="MAX" value="1"/>
        </inp-reactant>
        <inp-kinetics type="GROUP_ADDITIVITY" path="USER.xml"/>
    </inp-reaction-family>
    <inp-reaction-family name="C4H4+C2H3=C6H6+H_forward">
        <bimolecular>true</bimolecular>
        <inp-recipe>
            <inp-transformation type="DECREASE_BOND" centers="A,B"/>
            <inp-transformation type="FORM_BOND" centers="A,C"/>
            <inp-transformation type="FORM_BOND" centers="B,D"/>
            <inp-transformation type="BREAK_BOND" centers="E,D"/>
            <inp-transformation type="FORM_BOND" centers="E,F"/>
            <inp-transformation type="BREAK_BOND" centers="C,G"/>
            <inp-transformation type="LOSE_RADICAL" centers="F"/>
            <inp-transformation type="GAIN_RADICAL" centers="G"/>
        </inp-recipe>
        <inp-reactant value="1" smarts="[C;v4]#[C;v4]~[C]~[C;v4]-[#1]">
            <inp-reactive-center symbol="A" smarts="[$([C;v4]#[C;v4]~[C]~[C;v4]-[#1])]" neighbour="B"/>
            <inp-reactive-center symbol="B" smarts="[$([C;v4](#[C;v4])~[C]~[C;v4]-[#1])]" neighbour="A"/>
            <inp-reactive-center symbol="D" smarts="[$([#1]-[C;v4]~[C]~[C;v4]#[C;v4])]" neighbour="E"/>
            <inp-reactive-center symbol="E" smarts="[$([C;v4](~[C]~[C;v4]#[C;v4])-[#1])]" neighbour="D"/>
            <inp-molecule-constraint type="SINGLEELECTRONCOUNT" limit="MIN" value="0"/>
            <inp-molecule-constraint type="SINGLEELECTRONCOUNT" limit="MAX" value="0"/>
        </inp-reactant>
        <inp-reactant value="2" smarts="[C;v4](=[C;v3])-[#1]">
            <inp-reactive-center symbol="C" smarts="[$([C;v4](=[C;v3])-[#1])]" neighbour="F"/>
            <inp-reactive-center symbol="F" smarts="[$([C;v3]=[C;v4]-[#1])]" neighbour="C"/>
            <inp-reactive-center symbol="G" smarts="[$([#1]-[C;v4]=[C;v3])]" neighbour="C"/>
            <inp-molecule-constraint type="SINGLEELECTRONCOUNT" limit="MIN" value="1"/>
            <inp-molecule-constraint type="SINGLEELECTRONCOUNT" limit="MAX" value="1"/>
        </inp-reactant>
        <inp-kinetics type="GROUP_ADDITIVITY" path="USER.xml"/>
    </inp-reaction-family>
    <inp-reaction-family name="C4H4+C2H3=C6H6+H_reverse">
        <bimolecular>true</bimolecular>
        <inp-recipe>
            <inp-transformation type="BREAK_BOND" centers="A,B"/>
            <inp-transformation type="INCREASE_BOND" centers="A,C"/>
            <inp-transformation type="BREAK_BOND" centers="D,E"/>
            <inp-transformation type="GAIN_RADICAL" centers="E"/>
            <inp-transformation type="FORM_BOND" centers="D,B"/>
            <inp-transformation type="BREAK_BOND" centers="C,F"/>
            <inp-transformation type="FORM_BOND" centers="F,G"/>
            <inp-transformation type="LOSE_RADICAL" centers="G"/>
        </inp-recipe>
        <inp-reactant value="1" smarts="[c;v4](-[#1]):[c;v4]:[c;v4]:[c;v4]:[c;v4]">
            <inp-reactive-center symbol="A" smarts="[$([c;v4](-[#1]):[c;v4]:[c;v4]:[c;v4]:[c;v4])]" neighbour="C"/>
            <inp-reactive-center symbol="B" smarts="[$([#1]-[c;v4]:[c;v4]:[c;v4]:[c;v4]:[c;v4])]" neighbour="A"/>
            <inp-reactive-center symbol="C" smarts="[$([c;v4](:[c;v4]-[#1]):[c;v4]:[c;v4]:[c;v4])]" neighbour="F"/>
            <inp-reactive-center symbol="D" smarts="[$([c;v4]:[c;v4]:[c;v4]:[c;v4]:[c;v4]-[#1])]" neighbour="E"/>
            <inp-reactive-center symbol="E" smarts="[$([c;v4](:[c;v4]:[c;v4]:[c;v4]-[#1]):[c;v4])]" neighbour="D"/>
            <inp-reactive-center symbol="F" smarts="[$([c;v4](:[c;v4]:[c;v4]):[c;v4]:[c;v4]-[#1])]" neighbour="C"/>
            <inp-molecule-constraint type="SINGLEELECTRONCOUNT" limit="MIN" value="0"/>
            <inp-molecule-constraint type="SINGLEELECTRONCOUNT" limit="MAX" value="0"/>
        </inp-reactant>
        <inp-reactant value="2" smarts="[#1;!X1]">
            <inp-reactive-center symbol="G" smarts="[$([#1;!X1])]"/>
            <inp-molecule-constraint type="SINGLEELECTRONCOUNT" limit="MIN" value="1"/>
            <inp-molecule-constraint type="SINGLEELECTRONCOUNT" limit="MAX" value="1"/>
        </inp-reactant>
        <inp-kinetics type="GROUP_ADDITIVITY" path="USER.xml"/>
    </inp-reaction-family>
    <inp-reaction-family name="C#CCCCxC=CxCxCCCxC_forward">
        <bimolecular>false</bimolecular>
        <inp-recipe>
            <inp-transformation type="DECREASE_BOND" centers="A,B"/>
            <inp-transformation type="FORM_BOND" centers="A,C"/>
            <inp-transformation type="INCREASE_BOND" centers="B,D"/>
            <inp-transformation type="BREAK_BOND" centers="D,C"/>
        </inp-recipe>
        <inp-reactant value="1" smarts="[C;v4]#[C;v4]-[C;v4]-[#1]">
            <inp-reactive-center symbol="A" smarts="[$([C;v4]#[C;v4]-[C;v4]-[#1])]" neighbour="B"/>
            <inp-reactive-center symbol="B" smarts="[$([C;v4](#[C;v4])-[C;v4]-[#1])]" neighbour="D"/>
            <inp-reactive-center symbol="C" smarts="[$([#1]-[C;v4]-[C;v4]#[C;v4])]" neighbour="D"/>
            <inp-reactive-center symbol="D" smarts="[$([C;v4](-[C;v4]#[C;v4])-[#1])]" neighbour="B"/>
            <inp-molecule-constraint type="SINGLEELECTRONCOUNT" limit="MIN" value="0"/>
            <inp-molecule-constraint type="SINGLEELECTRONCOUNT" limit="MAX" value="0"/>
        </inp-reactant>
        <inp-kinetics type="GROUP_ADDITIVITY" path="USER.xml"/>
    </inp-reaction-family>
    <inp-reaction-family name="C#CCCCxC=CxCxCCCxC_reverse">
        <bimolecular>false</bimolecular>
        <inp-recipe>
            <inp-transformation type="BREAK_BOND" centers="A,B"/>
            <inp-transformation type="INCREASE_BOND" centers="C,A"/>
            <inp-transformation type="FORM_BOND" centers="D,B"/>
            <inp-transformation type="DECREASE_BOND" centers="D,C"/>
        </inp-recipe>
        <inp-reactant value="1" smarts="[C;v4](-[#1])=[C;v4]=[C;v4]">
            <inp-reactive-center symbol="A" smarts="[$([C;v4](-[#1])=[C;v4]=[C;v4])]" neighbour="C"/>
            <inp-reactive-center symbol="B" smarts="[$([#1]-[C;v4]=[C;v4]=[C;v4])]" neighbour="A"/>
            <inp-reactive-center symbol="C" smarts="[$([C;v4](=[C;v4]-[#1])=[C;v4])]" neighbour="A"/>
            <inp-reactive-center symbol="D" smarts="[$([C;v4]=[C;v4]=[C;v4]-[#1])]" neighbour="C"/>
            <inp-molecule-constraint type="SINGLEELECTRONCOUNT" limit="MIN" value="0"/>
            <inp-molecule-constraint type="SINGLEELECTRONCOUNT" limit="MAX" value="0"/>
        </inp-reactant>
        <inp-kinetics type="REVERSE"/>
    </inp-reaction-family>
    <inp-reaction-family name="C#CCCCxC=Cxcy(CCJCCxC)+H_forward">
        <bimolecular>false</bimolecular>
        <inp-recipe>
            <inp-transformation type="DECREASE_BOND" centers="A,B"/>
            <inp-transformation type="FORM_BOND" centers="A,C"/>
            <inp-transformation type="FORM_BOND" centers="B,D"/>
            <inp-transformation type="BREAK_BOND" centers="E,C"/>
            <inp-transformation type="GAIN_RADICAL" centers="E"/>
            <inp-transformation type="BREAK_BOND" centers="D,F"/>
            <inp-transformation type="GAIN_RADICAL" centers="F"/>
        </inp-recipe>
        <inp-reactant value="1" smarts="[C](~[C;v4](-[C;v4]#[C;v4])-[#1])~[C]~[C;v4]-[#1]">
            <inp-reactive-center symbol="A" smarts="[$([C;v4]#[C;v4]-[C;v4](~[C]~[C]~[C;v4]-[#1])-[#1])]" neighbour="B"/>
            <inp-reactive-center symbol="B" smarts="[$([C;v4](#[C;v4])-[C;v4](~[C]~[C]~[C;v4]-[#1])-[#1])]" neighbour="E"/>
            <inp-reactive-center symbol="C" smarts="[$([#1]-[C;v4](~[C]~[C]~[C;v4]-[#1])-[C;v4]#[C;v4])]" neighbour="E"/>
            <inp-reactive-center symbol="D" smarts="[$([C;v4](~[C]~[C]~[C;v4](-[C;v4]#[C;v4])-[#1])-[#1])]" neighbour="F"/>
            <inp-reactive-center symbol="E" smarts="[$([C;v4](~[C]~[C]~[C;v4]-[#1])(-[C;v4]#[C;v4])-[#1])]" neighbour="B"/>
            <inp-reactive-center symbol="F" smarts="[$([#1]-[C;v4]~[C]~[C]~[C;v4](-[C;v4]#[C;v4])-[#1])]" neighbour="D"/>
            <inp-molecule-constraint type="SINGLEELECTRONCOUNT" limit="MIN" value="0"/>
            <inp-molecule-constraint type="SINGLEELECTRONCOUNT" limit="MAX" value="0"/>
        </inp-reactant>
        <inp-kinetics type="GROUP_ADDITIVITY" path="USER.xml"/>
    </inp-reaction-family>
    <inp-reaction-family name="C#CCCCxC=Cxcy(CCJCCxC)+H_reverse">
        <bimolecular>true</bimolecular>
        <inp-recipe>
            <inp-transformation type="BREAK_BOND" centers="A,B"/>
            <inp-transformation type="INCREASE_BOND" centers="A,C"/>
            <inp-transformation type="FORM_BOND" centers="D,B"/>
            <inp-transformation type="BREAK_BOND" centers="C,E"/>
            <inp-transformation type="FORM_BOND" centers="E,F"/>
            <inp-transformation type="LOSE_RADICAL" centers="D"/>
            <inp-transformation type="LOSE_RADICAL" centers="F"/>
        </inp-recipe>
        <inp-reactant value="1" smarts="[C;v4](-[#1])=[C;v4](-[C;v4])-[C;v3]">
            <inp-reactive-center symbol="A" smarts="[$([C;v4](-[#1])=[C;v4](-[C;v4])-[C;v3])]" neighbour="C"/>
            <inp-reactive-center symbol="B" smarts="[$([#1]-[C;v4]=[C;v4](-[C;v4])-[C;v3])]" neighbour="A"/>
            <inp-reactive-center symbol="C" smarts="[$([C;v4](=[C;v4]-[#1])(-[C;v4])-[C;v3])]" neighbour="D"/>
            <inp-reactive-center symbol="D" smarts="[$([C;v3]-[C;v4](=[C;v4]-[#1])-[C;v4])]" neighbour="C"/>
            <inp-reactive-center symbol="E" smarts="[$([C;v4]-[C;v4](=[C;v4]-[#1])-[C;v3])]" neighbour="C"/>
            <inp-molecule-constraint type="SINGLEELECTRONCOUNT" limit="MIN" value="1"/>
            <inp-molecule-constraint type="SINGLEELECTRONCOUNT" limit="MAX" value="1"/>
        </inp-reactant>
        <inp-reactant value="2" smarts="[#1;!X1]">
            <inp-reactive-center symbol="F" smarts="[$([#1;!X1])]"/>
            <inp-molecule-constraint type="SINGLEELECTRONCOUNT" limit="MIN" value="1"/>
            <inp-molecule-constraint type="SINGLEELECTRONCOUNT" limit="MAX" value="1"/>
        </inp-reactant>
        <inp-kinetics type="GROUP_ADDITIVITY" path="USER.xml"/>
    </inp-reaction-family>
    <inp-reaction-family name="CxCxCCCxC=Cxcy(CCJCCxC)+H_forward">
        <bimolecular>false</bimolecular>
        <inp-recipe>
            <inp-transformation type="DECREASE_BOND" centers="A,B"/>
            <inp-transformation type="FORM_BOND" centers="B,C"/>
            <inp-transformation type="GAIN_RADICAL" centers="A"/>
            <inp-transformation type="BREAK_BOND" centers="C,D"/>
            <inp-transformation type="GAIN_RADICAL" centers="D"/>
        </inp-recipe>
        <inp-reactant value="1" smarts="[C](~[C]~[C;v4]-[#1])~[C;v4]=[C;v4]">
            <inp-reactive-center symbol="A" smarts="[$([C;v4](~[C]~[C]~[C;v4]-[#1])=[C;v4])]" neighbour="B"/>
            <inp-reactive-center symbol="B" smarts="[$([C;v4]=[C;v4]~[C]~[C]~[C;v4]-[#1])]" neighbour="A"/>
            <inp-reactive-center symbol="C" smarts="[$([C;v4](~[C]~[C]~[C;v4]=[C;v4])-[#1])]" neighbour="D"/>
            <inp-reactive-center symbol="D" smarts="[$([#1]-[C;v4]~[C]~[C]~[C;v4]=[C;v4])]" neighbour="C"/>
            <inp-molecule-constraint type="SINGLEELECTRONCOUNT" limit="MIN" value="0"/>
            <inp-molecule-constraint type="SINGLEELECTRONCOUNT" limit="MAX" value="0"/>
        </inp-reactant>
        <inp-kinetics type="GROUP_ADDITIVITY" path="USER.xml"/>
    </inp-reaction-family>
    <inp-reaction-family name="CxCxCCCxC=Cxcy(CCJCCxC)+H_reverse">
        <bimolecular>true</bimolecular>
        <inp-recipe>
            <inp-transformation type="BREAK_BOND" centers="A,B"/>
            <inp-transformation type="INCREASE_BOND" centers="A,C"/>
            <inp-transformation type="FORM_BOND" centers="B,D"/>
            <inp-transformation type="LOSE_RADICAL" centers="C"/>
            <inp-transformation type="LOSE_RADICAL" centers="D"/>
        </inp-recipe>
        <inp-reactant value="1" smarts="[C;v4](-[C;v4])-[C;v3]">
            <inp-reactive-center symbol="A" smarts="[$([C;v4](-[C;v4])-[C;v3])]" neighbour="C"/>
            <inp-reactive-center symbol="B" smarts="[$([C;v4]-[C;v4]-[C;v3])]" neighbour="A"/>
            <inp-reactive-center symbol="C" smarts="[$([C;v3]-[C;v4]-[C;v4])]" neighbour="A"/>
            <inp-molecule-constraint type="SINGLEELECTRONCOUNT" limit="MIN" value="1"/>
            <inp-molecule-constraint type="SINGLEELECTRONCOUNT" limit="MAX" value="1"/>
        </inp-reactant>
        <inp-reactant value="2" smarts="[#1;!X1]">
            <inp-reactive-center symbol="D" smarts="[$([#1;!X1])]"/>
            <inp-molecule-constraint type="SINGLEELECTRONCOUNT" limit="MIN" value="1"/>
            <inp-molecule-constraint type="SINGLEELECTRONCOUNT" limit="MAX" value="1"/>
        </inp-reactant>
        <inp-kinetics type="GROUP_ADDITIVITY" path="USER.xml"/>
    </inp-reaction-family>
    <inp-reaction-family name="fulvene+H2=Ccy(CCxCCxC)_forward">
        <bimolecular>true</bimolecular>
        <inp-recipe>
            <inp-transformation type="DECREASE_BOND" centers="A,B"/>
            <inp-transformation type="FORM_BOND" centers="A,C"/>
            <inp-transformation type="FORM_BOND" centers="B,D"/>
            <inp-transformation type="BREAK_BOND" centers="D,C"/>
        </inp-recipe>
        <inp-reactant value="1" smarts="[C;v4]=[C;v4]">
            <inp-reactive-center symbol="A" smarts="[$([C;v4]=[C;v4])]" neighbour="B"/>
            <inp-reactive-center symbol="B" smarts="[$([C;v4]=[C;v4])]" neighbour="A"/>
            <inp-molecule-constraint type="SINGLEELECTRONCOUNT" limit="MIN" value="0"/>
            <inp-molecule-constraint type="SINGLEELECTRONCOUNT" limit="MAX" value="0"/>
        </inp-reactant>
        <inp-reactant value="2" smarts="[#1]-[#1]">
            <inp-reactive-center symbol="C" smarts="[$([#1]-[#1])]" neighbour="D"/>
            <inp-reactive-center symbol="D" smarts="[$([#1]-[#1])]" neighbour="C"/>
            <inp-molecule-constraint type="SINGLEELECTRONCOUNT" limit="MIN" value="0"/>
            <inp-molecule-constraint type="SINGLEELECTRONCOUNT" limit="MAX" value="0"/>
        </inp-reactant>
        <inp-kinetics type="GROUP_ADDITIVITY" path="USER.xml"/>
    </inp-reaction-family>
    <inp-reaction-family name="fulvene+H2=Ccy(CCxCCxC)_reverse">
        <bimolecular>false</bimolecular>
        <inp-recipe>
            <inp-transformation type="BREAK_BOND" centers="A,B"/>
            <inp-transformation type="INCREASE_BOND" centers="C,A"/>
            <inp-transformation type="FORM_BOND" centers="B,D"/>
            <inp-transformation type="BREAK_BOND" centers="C,D"/>
        </inp-recipe>
        <inp-reactant value="1" smarts="[C;v4](-[#1])-[C;v4]-[#1]">
            <inp-reactive-center symbol="A" smarts="[$([C;v4](-[#1])-[C;v4]-[#1])]" neighbour="C"/>
            <inp-reactive-center symbol="B" smarts="[$([#1]-[C;v4]-[C;v4]-[#1])]" neighbour="A"/>
            <inp-reactive-center symbol="C" smarts="[$([C;v4](-[C;v4]-[#1])-[#1])]" neighbour="A"/>
            <inp-reactive-center symbol="D" smarts="[$([#1]-[C;v4]-[C;v4]-[#1])]" neighbour="C"/>
            <inp-molecule-constraint type="SINGLEELECTRONCOUNT" limit="MIN" value="0"/>
            <inp-molecule-constraint type="SINGLEELECTRONCOUNT" limit="MAX" value="0"/>
        </inp-reactant>
        <inp-kinetics type="REVERSE"/>
    </inp-reaction-family>
    <inp-reaction-family name="fulvene+H2=Ccy(CxCCxCC)_forward">
        <bimolecular>true</bimolecular>
        <inp-recipe>
            <inp-transformation type="INCREASE_BOND" centers="A,B"/>
            <inp-transformation type="DECREASE_BOND" centers="B,C"/>
            <inp-transformation type="DECREASE_BOND" centers="D,E"/>
            <inp-transformation type="FORM_BOND" centers="D,F"/>
            <inp-transformation type="DECREASE_BOND" centers="G,A"/>
            <inp-transformation type="INCREASE_BOND" centers="E,G"/>
            <inp-transformation type="FORM_BOND" centers="C,H"/>
            <inp-transformation type="BREAK_BOND" centers="F,H"/>
        </inp-recipe>
        <inp-reactant value="1" smarts="[C;v4]=1[C;v4]=[C;v4]-[C;v4](=[C;v4])-[C;v4]1">
            <inp-reactive-center symbol="A" smarts="[$([C;v4]=1[C;v4]=[C;v4]-[C;v4](=[C;v4])-[C;v4]1)]" neighbour="B"/>
            <inp-reactive-center symbol="B" smarts="[$([C;v4]=1[C;v4]=[C;v4]-[C;v4](=[C;v4])-[C;v4]1)]" neighbour="A"/>
            <inp-reactive-center symbol="C" smarts="[$([C;v4]1=[C;v4]-[C;v4]=[C;v4]-[C;v4]1=[C;v4])]" neighbour="B"/>
            <inp-reactive-center symbol="D" smarts="[$([C;v4]=[C;v4]1-[C;v4]=[C;v4]-[C;v4]=[C;v4]1)]" neighbour="E"/>
            <inp-reactive-center symbol="E" smarts="[$([C;v4]1(=[C;v4])-[C;v4]=[C;v4]-[C;v4]=[C;v4]1)]" neighbour="D"/>
            <inp-reactive-center symbol="G" smarts="[$([C;v4]1=[C;v4]-[C;v4]=[C;v4]-[C;v4]1=[C;v4])]" neighbour="A"/>
            <inp-molecule-constraint type="SINGLEELECTRONCOUNT" limit="MIN" value="0"/>
            <inp-molecule-constraint type="SINGLEELECTRONCOUNT" limit="MAX" value="0"/>
        </inp-reactant>
        <inp-reactant value="2" smarts="[#1]-[#1]">
            <inp-reactive-center symbol="F" smarts="[$([#1]-[#1])]" neighbour="H"/>
            <inp-reactive-center symbol="H" smarts="[$([#1]-[#1])]" neighbour="F"/>
            <inp-molecule-constraint type="SINGLEELECTRONCOUNT" limit="MIN" value="0"/>
            <inp-molecule-constraint type="SINGLEELECTRONCOUNT" limit="MAX" value="0"/>
        </inp-reactant>
        <inp-kinetics type="GROUP_ADDITIVITY" path="USER.xml"/>
    </inp-reaction-family>
    <inp-reaction-family name="fulvene+H2=Ccy(CxCCxCC)_reverse">
        <bimolecular>false</bimolecular>
        <inp-recipe>
            <inp-transformation type="INCREASE_BOND" centers="A,B"/>
            <inp-transformation type="DECREASE_BOND" centers="B,C"/>
            <inp-transformation type="DECREASE_BOND" centers="D,A"/>
            <inp-transformation type="BREAK_BOND" centers="E,F"/>
            <inp-transformation type="FORM_BOND" centers="F,G"/>
            <inp-transformation type="BREAK_BOND" centers="H,G"/>
            <inp-transformation type="INCREASE_BOND" centers="C,H"/>
            <inp-transformation type="INCREASE_BOND" centers="E,D"/>
        </inp-recipe>
        <inp-reactant value="1" smarts="[C;v4]=1[C;v4]=[C;v4](-[C;v4](-[#1])-[C;v4]1)-[C;v4]-[#1]">
            <inp-reactive-center symbol="A" smarts="[$([C;v4]=1[C;v4]=[C;v4]-[C;v4](-[C;v4]1-[C;v4]-[#1])-[#1])]" neighbour="B"/>
            <inp-reactive-center symbol="B" smarts="[$([C;v4]=1[C;v4]=[C;v4](-[C;v4](-[#1])-[C;v4]1)-[C;v4]-[#1])]" neighbour="A"/>
            <inp-reactive-center symbol="C" smarts="[$([C;v4]1=[C;v4]-[C;v4]=[C;v4](-[C;v4]1-[#1])-[C;v4]-[#1])]" neighbour="B"/>
            <inp-reactive-center symbol="D" smarts="[$([C;v4]1(=[C;v4]-[C;v4]=[C;v4]-[C;v4]1-[#1])-[C;v4]-[#1])]" neighbour="E"/>
            <inp-reactive-center symbol="E" smarts="[$([C;v4](-[#1])-[C;v4]1=[C;v4]-[C;v4]=[C;v4]-[C;v4]1-[#1])]" neighbour="D"/>
            <inp-reactive-center symbol="F" smarts="[$([#1]-[C;v4]-[C;v4]1=[C;v4]-[C;v4]=[C;v4]-[C;v4]1-[#1])]" neighbour="E"/>
            <inp-reactive-center symbol="G" smarts="[$([#1]-[C;v4]1-[C;v4](=[C;v4]-[C;v4]=[C;v4]1)-[C;v4]-[#1])]" neighbour="H"/>
            <inp-reactive-center symbol="H" smarts="[$([C;v4]1(-[C;v4](=[C;v4]-[C;v4]=[C;v4]1)-[C;v4]-[#1])-[#1])]" neighbour="D"/>
            <inp-molecule-constraint type="SINGLEELECTRONCOUNT" limit="MIN" value="0"/>
            <inp-molecule-constraint type="SINGLEELECTRONCOUNT" limit="MAX" value="0"/>
        </inp-reactant>
        <inp-kinetics type="REVERSE"/>
    </inp-reaction-family>
    <inp-reaction-family name="fulvene+H2=Ccy(CxCCCxC)_forward">
        <bimolecular>true</bimolecular>
        <inp-recipe>
            <inp-transformation type="DECREASE_BOND" centers="A,B"/>
            <inp-transformation type="FORM_BOND" centers="A,C"/>
            <inp-transformation type="DECREASE_BOND" centers="D,E"/>
            <inp-transformation type="FORM_BOND" centers="D,F"/>
            <inp-transformation type="INCREASE_BOND" centers="E,B"/>
            <inp-transformation type="BREAK_BOND" centers="C,F"/>
        </inp-recipe>
        <inp-reactant value="1" smarts="[C;v4]=[C;v4]-[C;v4]=[C;v4]">
            <inp-reactive-center symbol="A" smarts="[$([C;v4]=[C;v4]-[C;v4]=[C;v4])]" neighbour="B"/>
            <inp-reactive-center symbol="B" smarts="[$([C;v4](=[C;v4])-[C;v4]=[C;v4])]" neighbour="E"/>
            <inp-reactive-center symbol="D" smarts="[$([C;v4]=[C;v4]-[C;v4]=[C;v4])]" neighbour="E"/>
            <inp-reactive-center symbol="E" smarts="[$([C;v4](=[C;v4])-[C;v4]=[C;v4])]" neighbour="B"/>
            <inp-molecule-constraint type="SINGLEELECTRONCOUNT" limit="MIN" value="0"/>
            <inp-molecule-constraint type="SINGLEELECTRONCOUNT" limit="MAX" value="0"/>
        </inp-reactant>
        <inp-reactant value="2" smarts="[#1]-[#1]">
            <inp-reactive-center symbol="C" smarts="[$([#1]-[#1])]" neighbour="F"/>
            <inp-reactive-center symbol="F" smarts="[$([#1]-[#1])]" neighbour="C"/>
            <inp-molecule-constraint type="SINGLEELECTRONCOUNT" limit="MIN" value="0"/>
            <inp-molecule-constraint type="SINGLEELECTRONCOUNT" limit="MAX" value="0"/>
        </inp-reactant>
        <inp-kinetics type="GROUP_ADDITIVITY" path="USER.xml"/>
    </inp-reaction-family>
    <inp-reaction-family name="fulvene+H2=Ccy(CxCCCxC)_reverse">
        <bimolecular>false</bimolecular>
        <inp-recipe>
            <inp-transformation type="BREAK_BOND" centers="A,B"/>
            <inp-transformation type="FORM_BOND" centers="B,C"/>
            <inp-transformation type="DECREASE_BOND" centers="D,E"/>
            <inp-transformation type="INCREASE_BOND" centers="A,E"/>
            <inp-transformation type="INCREASE_BOND" centers="F,D"/>
            <inp-transformation type="BREAK_BOND" centers="F,C"/>
        </inp-recipe>
        <inp-reactant value="1" smarts="[#1]-[C;v4]-[C;v4]=[C;v4]-[C;v4]-[#1]">
            <inp-reactive-center symbol="A" smarts="[$([C;v4](-[#1])-[C;v4]=[C;v4]-[C;v4]-[#1])]" neighbour="E"/>
            <inp-reactive-center symbol="B" smarts="[$([#1]-[C;v4]-[C;v4]=[C;v4]-[C;v4]-[#1])]" neighbour="A"/>
            <inp-reactive-center symbol="C" smarts="[$([#1]-[C;v4]-[C;v4]=[C;v4]-[C;v4]-[#1])]" neighbour="F"/>
            <inp-reactive-center symbol="D" smarts="[$([C;v4](=[C;v4]-[C;v4]-[#1])-[C;v4]-[#1])]" neighbour="F"/>
            <inp-reactive-center symbol="E" smarts="[$([C;v4](=[C;v4]-[C;v4]-[#1])-[C;v4]-[#1])]" neighbour="A"/>
            <inp-reactive-center symbol="F" smarts="[$([C;v4](-[C;v4]=[C;v4]-[C;v4]-[#1])-[#1])]" neighbour="D"/>
            <inp-molecule-constraint type="SINGLEELECTRONCOUNT" limit="MIN" value="0"/>
            <inp-molecule-constraint type="SINGLEELECTRONCOUNT" limit="MAX" value="0"/>
        </inp-reactant>
        <inp-kinetics type="REVERSE"/>
    </inp-reaction-family>
    <inp-reaction-family name="CxCCxCCxC=xcy(CxCCxCCC)">
        <bimolecular>false</bimolecular>
        <inp-recipe>
            <inp-transformation type="BREAK_BOND" centers="A,B"/>
            <inp-transformation type="FORM_BOND" centers="C,A"/>
            <inp-transformation type="FORM_BOND" centers="D,B"/>
            <inp-transformation type="DECREASE_BOND" centers="C,D"/>
        </inp-recipe>
        <inp-reactant value="1" smarts="[C](~[C;v4]=[C;v4])~[C]~[C]~[C;v4]-[#1]">
            <inp-reactive-center symbol="A" smarts="[$([C;v4](-[#1])~[C]~[C]~[C]~[C;v4]=[C;v4])]" neighbour="B"/>
            <inp-reactive-center symbol="B" smarts="[$([#1]-[C;v4]~[C]~[C]~[C]~[C;v4]=[C;v4])]" neighbour="A"/>
            <inp-reactive-center symbol="C" smarts="[$([C;v4]=[C;v4]~[C]~[C]~[C]~[C;v4]-[#1])]" neighbour="D"/>
            <inp-reactive-center symbol="D" smarts="[$([C;v4](~[C]~[C]~[C]~[C;v4]-[#1])=[C;v4])]" neighbour="C"/>
            <inp-molecule-constraint type="SINGLEELECTRONCOUNT" limit="MIN" value="0"/>
            <inp-molecule-constraint type="SINGLEELECTRONCOUNT" limit="MAX" value="0"/>
        </inp-reactant>
        <inp-kinetics type="GROUP_ADDITIVITY" path="USER.xml"/>
    </inp-reaction-family>
    <inp-reaction-family name="C7H7_11=xC#Ccy(CxCCxCC)+H">
        <bimolecular>false</bimolecular>
        <inp-recipe>
            <inp-transformation type="INCREASE_BOND" centers="A,B"/>
            <inp-transformation type="LOSE_RADICAL" centers="A"/>
            <inp-transformation type="BREAK_BOND" centers="B,C"/>
            <inp-transformation type="GAIN_RADICAL" centers="C"/>
        </inp-recipe>
        <inp-reactant value="1" smarts="[C;v3]=[C;v4]-[#1]">
            <inp-reactive-center symbol="A" smarts="[$([C;v3]=[C;v4]-[#1])]" neighbour="B"/>
            <inp-reactive-center symbol="B" smarts="[$([C;v4](=[C;v3])-[#1])]" neighbour="A"/>
            <inp-reactive-center symbol="C" smarts="[$([#1]-[C;v4]=[C;v3])]" neighbour="B"/>
            <inp-molecule-constraint type="SINGLEELECTRONCOUNT" limit="MIN" value="1"/>
            <inp-molecule-constraint type="SINGLEELECTRONCOUNT" limit="MAX" value="1"/>
        </inp-reactant>
        <inp-kinetics type="GROUP_ADDITIVITY" path="USER.xml"/>
    </inp-reaction-family>
    <inp-reaction-family name="C7H7=xC7H7_8">
        <bimolecular>false</bimolecular>
        <inp-recipe>
            <inp-transformation type="DECREASE_BOND" centers="A,B"/>
            <inp-transformation type="FORM_BOND" centers="A,C"/>
            <inp-transformation type="GAIN_RADICAL" centers="B"/>
            <inp-transformation type="LOSE_RADICAL" centers="C"/>
        </inp-recipe>
        <inp-reactant value="1" smarts="[C;v4]=[C;v4]-[C;v3]">
            <inp-reactive-center symbol="A" smarts="[$([C;v4]=[C;v4]-[C;v3])]" neighbour="B"/>
            <inp-reactive-center symbol="B" smarts="[$([C;v4](=[C;v4])-[C;v3])]" neighbour="C"/>
            <inp-reactive-center symbol="C" smarts="[$([C;v3]-[C;v4]=[C;v4])]" neighbour="B"/>
            <inp-molecule-constraint type="SINGLEELECTRONCOUNT" limit="MIN" value="1"/>
            <inp-molecule-constraint type="SINGLEELECTRONCOUNT" limit="MAX" value="1"/>
        </inp-reactant>
        <inp-kinetics type="GROUP_ADDITIVITY" path="USER.xml"/>
    </inp-reaction-family>
    <inp-reaction-family name="C#Ccy(CxCCxCC)+H=xC7H7_11">
        <bimolecular>true</bimolecular>
        <inp-recipe>
            <inp-transformation type="DECREASE_BOND" centers="A,B"/>
            <inp-transformation type="GAIN_RADICAL" centers="A"/>
            <inp-transformation type="FORM_BOND" centers="B,C"/>
            <inp-transformation type="LOSE_RADICAL" centers="C"/>
        </inp-recipe>
        <inp-reactant value="1" smarts="[C;v4]#[C;v4]">
            <inp-reactive-center symbol="A" smarts="[$([C;v4]#[C;v4])]" neighbour="B"/>
            <inp-reactive-center symbol="B" smarts="[$([C;v4]#[C;v4])]" neighbour="A"/>
            <inp-molecule-constraint type="SINGLEELECTRONCOUNT" limit="MIN" value="0"/>
            <inp-molecule-constraint type="SINGLEELECTRONCOUNT" limit="MAX" value="0"/>
        </inp-reactant>
        <inp-reactant value="2" smarts="[#1;!X1]">
            <inp-reactive-center symbol="C" smarts="[$([#1;!X1])]"/>
            <inp-molecule-constraint type="SINGLEELECTRONCOUNT" limit="MIN" value="1"/>
            <inp-molecule-constraint type="SINGLEELECTRONCOUNT" limit="MAX" value="1"/>
        </inp-reactant>
        <inp-kinetics type="REVERSE"/>
    </inp-reaction-family>
    <inp-reaction-family name="C7H8+H=C6H6+CH3_reverse">
        <bimolecular>true</bimolecular>
        <inp-recipe>
            <inp-transformation type="BREAK_BOND" centers="A,B"/>
            <inp-transformation type="FORM_BOND" centers="C,A"/>
            <inp-transformation type="GAIN_RADICAL" centers="B"/>
            <inp-transformation type="LOSE_RADICAL" centers="C"/>
        </inp-recipe>
        <inp-reactant value="1" smarts="[c;v4]-[#1]">
            <inp-reactive-center symbol="A" smarts="[$([c;v4]-[#1])]" neighbour="B"/>
            <inp-reactive-center symbol="B" smarts="[$([#1]-[c;v4])]" neighbour="A"/>
            <inp-molecule-constraint type="SINGLEELECTRONCOUNT" limit="MIN" value="0"/>
            <inp-molecule-constraint type="SINGLEELECTRONCOUNT" limit="MAX" value="0"/>
        </inp-reactant>
        <inp-reactant value="2" smarts="[C;v3]">
            <inp-reactive-center symbol="C" smarts="[$([C;v3])]"/>
            <inp-molecule-constraint type="SINGLEELECTRONCOUNT" limit="MIN" value="1"/>
            <inp-molecule-constraint type="SINGLEELECTRONCOUNT" limit="MAX" value="1"/>
        </inp-reactant>
        <inp-kinetics type="REVERSE"/>
    </inp-reaction-family>
    <inp-reaction-family name="CxCCxCCxCC=Ccy(CCxCCxCC)_reverse">
        <bimolecular>false</bimolecular>
        <inp-recipe>
            <inp-transformation type="BREAK_BOND" centers="A,B"/>
            <inp-transformation type="FORM_BOND" centers="B,C"/>
            <inp-transformation type="BREAK_BOND" centers="D,C"/>
            <inp-transformation type="INCREASE_BOND" centers="A,D"/>
        </inp-recipe>
        <inp-reactant value="1" smarts="[C;v4]-[C;v4]-[C;v4]-[#1]">
            <inp-reactive-center symbol="A" smarts="[$([C;v4](-[C;v4])-[C;v4]-[#1])]" neighbour="D"/>
            <inp-reactive-center symbol="B" smarts="[$([C;v4]-[C;v4]-[C;v4]-[#1])]" neighbour="A"/>
            <inp-reactive-center symbol="C" smarts="[$([#1]-[C;v4]-[C;v4]-[C;v4])]" neighbour="D"/>
            <inp-reactive-center symbol="D" smarts="[$([C;v4](-[#1])-[C;v4]-[C;v4])]" neighbour="A"/>
            <inp-molecule-constraint type="SINGLEELECTRONCOUNT" limit="MIN" value="0"/>
            <inp-molecule-constraint type="SINGLEELECTRONCOUNT" limit="MAX" value="0"/>
        </inp-reactant>
        <inp-kinetics type="GROUP_ADDITIVITY" path="USER.xml"/>
    </inp-reaction-family>
    <inp-reaction-family name="CxCCxCCCxC=Ccy(CCxCCxCC)_forward">
        <bimolecular>false</bimolecular>
        <inp-recipe>
            <inp-transformation type="BREAK_BOND" centers="A,B"/>
            <inp-transformation type="FORM_BOND" centers="C,A"/>
            <inp-transformation type="FORM_BOND" centers="D,B"/>
            <inp-transformation type="DECREASE_BOND" centers="C,D"/>
        </inp-recipe>
        <inp-reactant value="1" smarts="[C](~[C]~[C;v4]=[C;v4])~[C]~[C]~[C;v4]-[#1]">
            <inp-reactive-center symbol="A" smarts="[$([C;v4](-[#1])~[C]~[C]~[C]~[C]~[C;v4]=[C;v4])]" neighbour="B"/>
            <inp-reactive-center symbol="B" smarts="[$([#1]-[C;v4]~[C]~[C]~[C]~[C]~[C;v4]=[C;v4])]" neighbour="A"/>
            <inp-reactive-center symbol="C" smarts="[$([C;v4](~[C]~[C]~[C]~[C]~[C;v4]-[#1])=[C;v4])]" neighbour="D"/>
            <inp-reactive-center symbol="D" smarts="[$([C;v4]=[C;v4]~[C]~[C]~[C]~[C]~[C;v4]-[#1])]" neighbour="C"/>
            <inp-molecule-constraint type="SINGLEELECTRONCOUNT" limit="MIN" value="0"/>
            <inp-molecule-constraint type="SINGLEELECTRONCOUNT" limit="MAX" value="0"/>
        </inp-reactant>
        <inp-kinetics type="GROUP_ADDITIVITY" path="USER.xml"/>
    </inp-reaction-family>
    <inp-reaction-family name="Ccy(CCxCCCJC)=xH+Ccy(CxCCCxCC)">
        <bimolecular>false</bimolecular>
        <inp-recipe>
            <inp-transformation type="DECREASE_BOND" centers="A,B"/>
            <inp-transformation type="FORM_BOND" centers="B,C"/>
            <inp-transformation type="INCREASE_BOND" centers="D,A"/>
            <inp-transformation type="BREAK_BOND" centers="D,C"/>
            <inp-transformation type="INCREASE_BOND" centers="E,F"/>
            <inp-transformation type="LOSE_RADICAL" centers="F"/>
            <inp-transformation type="BREAK_BOND" centers="E,G"/>
            <inp-transformation type="GAIN_RADICAL" centers="G"/>
        </inp-recipe>
        <inp-reactant value="1" smarts="[C;v4](=[C;v4]-[C;v4]-[#1])-[C;v4](-[C;v3])-[#1]">
            <inp-reactive-center symbol="A" smarts="[$([C;v4](=[C;v4]-[C;v4](-[C;v3])-[#1])-[C;v4]-[#1])]" neighbour="D"/>
            <inp-reactive-center symbol="B" smarts="[$([C;v4](=[C;v4]-[C;v4]-[#1])-[C;v4](-[C;v3])-[#1])]" neighbour="E"/>
            <inp-reactive-center symbol="C" smarts="[$([#1]-[C;v4]-[C;v4]=[C;v4]-[C;v4](-[C;v3])-[#1])]" neighbour="D"/>
            <inp-reactive-center symbol="D" smarts="[$([C;v4](-[C;v4]=[C;v4]-[C;v4](-[C;v3])-[#1])-[#1])]" neighbour="A"/>
            <inp-reactive-center symbol="E" smarts="[$([C;v4](-[C;v4]=[C;v4]-[C;v4]-[#1])(-[C;v3])-[#1])]" neighbour="F"/>
            <inp-reactive-center symbol="F" smarts="[$([C;v3]-[C;v4](-[C;v4]=[C;v4]-[C;v4]-[#1])-[#1])]" neighbour="E"/>
            <inp-reactive-center symbol="G" smarts="[$([#1]-[C;v4](-[C;v4]=[C;v4]-[C;v4]-[#1])-[C;v3])]" neighbour="E"/>
            <inp-molecule-constraint type="SINGLEELECTRONCOUNT" limit="MIN" value="1"/>
            <inp-molecule-constraint type="SINGLEELECTRONCOUNT" limit="MAX" value="1"/>
        </inp-reactant>
        <inp-kinetics type="GROUP_ADDITIVITY" path="USER.xml"/>
    </inp-reaction-family>
    <inp-reaction-family name="CxCCCCJCxC=xcy(CJCCCxCCC)">
        <bimolecular>false</bimolecular>
        <inp-recipe>
            <inp-transformation type="FORM_BOND" centers="A,B"/>
            <inp-transformation type="LOSE_RADICAL" centers="B"/>
            <inp-transformation type="DECREASE_BOND" centers="C,A"/>
            <inp-transformation type="GAIN_RADICAL" centers="C"/>
        </inp-recipe>
        <inp-reactant value="1" smarts="[C](~[C]~[C;v4]=[C;v4])~[C]~[C]~[C;v3]">
            <inp-reactive-center symbol="A" smarts="[$([C;v4]=[C;v4]~[C]~[C]~[C]~[C]~[C;v3])]" neighbour="C"/>
            <inp-reactive-center symbol="B" smarts="[$([C;v3]~[C]~[C]~[C]~[C]~[C;v4]=[C;v4])]"/>
            <inp-reactive-center symbol="C" smarts="[$([C;v4](~[C]~[C]~[C]~[C]~[C;v3])=[C;v4])]" neighbour="A"/>
            <inp-molecule-constraint type="SINGLEELECTRONCOUNT" limit="MIN" value="1"/>
            <inp-molecule-constraint type="SINGLEELECTRONCOUNT" limit="MAX" value="1"/>
        </inp-reactant>
        <inp-kinetics type="GROUP_ADDITIVITY" path="USER.xml"/>
    </inp-reaction-family>
    <inp-reaction-family name="H+Ccy(CxCCCxCC)=xCcy(CCxCCCJC)">
        <bimolecular>true</bimolecular>
        <inp-recipe>
            <inp-transformation type="DECREASE_BOND" centers="A,B"/>
            <inp-transformation type="FORM_BOND" centers="A,C"/>
            <inp-transformation type="DECREASE_BOND" centers="D,E"/>
            <inp-transformation type="FORM_BOND" centers="E,F"/>
            <inp-transformation type="INCREASE_BOND" centers="G,B"/>
            <inp-transformation type="GAIN_RADICAL" centers="D"/>
            <inp-transformation type="BREAK_BOND" centers="G,C"/>
            <inp-transformation type="LOSE_RADICAL" centers="F"/>
        </inp-recipe>
        <inp-reactant value="1" smarts="[C;v4]=[C;v4]-[C;v4](-[C;v4]=[C;v4])-[#1]">
            <inp-reactive-center symbol="A" smarts="[$([C;v4]=[C;v4]-[C;v4](-[C;v4]=[C;v4])-[#1])]" neighbour="B"/>
            <inp-reactive-center symbol="B" smarts="[$([C;v4](=[C;v4])-[C;v4](-[C;v4]=[C;v4])-[#1])]" neighbour="G"/>
            <inp-reactive-center symbol="C" smarts="[$([#1]-[C;v4](-[C;v4]=[C;v4])-[C;v4]=[C;v4])]" neighbour="G"/>
            <inp-reactive-center symbol="D" smarts="[$([C;v4]=[C;v4]-[C;v4](-[C;v4]=[C;v4])-[#1])]" neighbour="E"/>
            <inp-reactive-center symbol="E" smarts="[$([C;v4](=[C;v4])-[C;v4](-[C;v4]=[C;v4])-[#1])]" neighbour="G"/>
            <inp-reactive-center symbol="G" smarts="[$([C;v4](-[C;v4]=[C;v4])(-[C;v4]=[C;v4])-[#1])]" neighbour="B"/>
            <inp-molecule-constraint type="SINGLEELECTRONCOUNT" limit="MIN" value="0"/>
            <inp-molecule-constraint type="SINGLEELECTRONCOUNT" limit="MAX" value="0"/>
        </inp-reactant>
        <inp-reactant value="2" smarts="[#1;!X1]">
            <inp-reactive-center symbol="F" smarts="[$([#1;!X1])]"/>
            <inp-molecule-constraint type="SINGLEELECTRONCOUNT" limit="MIN" value="1"/>
            <inp-molecule-constraint type="SINGLEELECTRONCOUNT" limit="MAX" value="1"/>
        </inp-reactant>
        <inp-kinetics type="REVERSE"/>
    </inp-reaction-family>
    <inp-reaction-family name="C6H6+O=C6H5O+H_forward">
        <bimolecular>true</bimolecular>
        <inp-recipe>
            <inp-transformation type="BREAK_BOND" centers="A,B"/>
            <inp-transformation type="FORM_BOND" centers="A,C"/>
            <inp-transformation type="GAIN_RADICAL" centers="B"/>
            <inp-transformation type="LOSE_RADICAL" centers="C"/>
        </inp-recipe>
        <inp-reactant value="1" smarts="[c;v4]-[#1]">
            <inp-reactive-center symbol="A" smarts="[$([c;v4]-[#1])]" neighbour="B"/>
            <inp-reactive-center symbol="B" smarts="[$([#1]-[c;v4])]" neighbour="A"/>
            <inp-molecule-constraint type="SINGLEELECTRONCOUNT" limit="MIN" value="0"/>
            <inp-molecule-constraint type="SINGLEELECTRONCOUNT" limit="MAX" value="0"/>
        </inp-reactant>
        <inp-reactant value="2" smarts="[O;v0]">
            <inp-reactive-center symbol="C" smarts="[$([O;v0])]"/>
            <inp-molecule-constraint type="SINGLEELECTRONCOUNT" limit="MIN" value="2"/>
            <inp-molecule-constraint type="SINGLEELECTRONCOUNT" limit="MAX" value="2"/>
        </inp-reactant>
        <inp-kinetics type="GROUP_ADDITIVITY" path="USER.xml"/>
    </inp-reaction-family>
    <inp-reaction-family name="C6H6+O=C6H5O+H_reverse">
        <bimolecular>true</bimolecular>
        <inp-recipe>
            <inp-transformation type="BREAK_BOND" centers="A,B"/>
            <inp-transformation type="GAIN_RADICAL" centers="B"/>
            <inp-transformation type="FORM_BOND" centers="A,C"/>
            <inp-transformation type="LOSE_RADICAL" centers="C"/>
        </inp-recipe>
        <inp-reactant value="1" smarts="[O;v1]-[c;v4]">
            <inp-reactive-center symbol="A" smarts="[$([c;v4]-[O;v1])]" neighbour="B"/>
            <inp-reactive-center symbol="B" smarts="[$([O;v1]-[c;v4])]" neighbour="A"/>
            <inp-molecule-constraint type="SINGLEELECTRONCOUNT" limit="MIN" value="1"/>
            <inp-molecule-constraint type="SINGLEELECTRONCOUNT" limit="MAX" value="1"/>
        </inp-reactant>
        <inp-reactant value="2" smarts="[#1;!X1]">
            <inp-reactive-center symbol="C" smarts="[$([#1;!X1])]"/>
            <inp-molecule-constraint type="SINGLEELECTRONCOUNT" limit="MIN" value="1"/>
            <inp-molecule-constraint type="SINGLEELECTRONCOUNT" limit="MAX" value="1"/>
        </inp-reactant>
        <inp-kinetics type="REVERSE"/>
    </inp-reaction-family>
    <inp-reaction-family name="C6H6+OH=C6H5OH+H_forward">
        <bimolecular>true</bimolecular>
        <inp-recipe>
            <inp-transformation type="BREAK_BOND" centers="A,B"/>
            <inp-transformation type="GAIN_RADICAL" centers="B"/>
            <inp-transformation type="FORM_BOND" centers="A,C"/>
            <inp-transformation type="LOSE_RADICAL" centers="C"/>
        </inp-recipe>
        <inp-reactant value="1" smarts="[#1]-[c;v4]">
            <inp-reactive-center symbol="A" smarts="[$([c;v4]-[#1])]" neighbour="B"/>
            <inp-reactive-center symbol="B" smarts="[$([#1]-[c;v4])]" neighbour="A"/>
            <inp-molecule-constraint type="SINGLEELECTRONCOUNT" limit="MIN" value="0"/>
            <inp-molecule-constraint type="SINGLEELECTRONCOUNT" limit="MAX" value="0"/>
        </inp-reactant>
        <inp-reactant value="2" smarts="[O;v1]">
            <inp-reactive-center symbol="C" smarts="[$([O;v1])]"/>
            <inp-molecule-constraint type="SINGLEELECTRONCOUNT" limit="MIN" value="1"/>
            <inp-molecule-constraint type="SINGLEELECTRONCOUNT" limit="MAX" value="1"/>
        </inp-reactant>
        <inp-kinetics type="GROUP_ADDITIVITY" path="USER.xml"/>
    </inp-reaction-family>
    <inp-reaction-family name="C6H6+OH=C6H5OH+H_reverse">
        <bimolecular>true</bimolecular>
        <inp-recipe>
            <inp-transformation type="BREAK_BOND" centers="A,B"/>
            <inp-transformation type="GAIN_RADICAL" centers="B"/>
            <inp-transformation type="FORM_BOND" centers="A,C"/>
            <inp-transformation type="LOSE_RADICAL" centers="C"/>
        </inp-recipe>
        <inp-reactant value="1" smarts="[O;v2]-[c;v4]">
            <inp-reactive-center symbol="A" smarts="[$([c;v4]-[O;v2])]" neighbour="B"/>
            <inp-reactive-center symbol="B" smarts="[$([O;v2]-[c;v4])]" neighbour="A"/>
            <inp-molecule-constraint type="SINGLEELECTRONCOUNT" limit="MIN" value="0"/>
            <inp-molecule-constraint type="SINGLEELECTRONCOUNT" limit="MAX" value="0"/>
        </inp-reactant>
        <inp-reactant value="2" smarts="[#1;!X1]">
            <inp-reactive-center symbol="C" smarts="[$([#1;!X1])]"/>
            <inp-molecule-constraint type="SINGLEELECTRONCOUNT" limit="MIN" value="1"/>
            <inp-molecule-constraint type="SINGLEELECTRONCOUNT" limit="MAX" value="1"/>
        </inp-reactant>
        <inp-kinetics type="REVERSE"/>
    </inp-reaction-family>
    <inp-reaction-family name="C4H4+O=C3H4-P+CO_forward">
        <bimolecular>true</bimolecular>
        <inp-recipe>
            <inp-transformation type="DECREASE_BOND" centers="A,B"/>
            <inp-transformation type="BREAK_BOND" centers="A,B"/>
            <inp-transformation type="BREAK_BOND" centers="B,C"/>
            <inp-transformation type="BREAK_BOND" centers="B,D"/>
            <inp-transformation type="FORM_BOND" centers="B,E"/>
            <inp-transformation type="INCREASE_BOND" centers="B,E"/>
            <inp-transformation type="INCREASE_BOND" centers="B,E"/>
            <inp-transformation type="LOSE_CHARGE" centers="B"/>
            <inp-transformation type="FORM_BOND" centers="A,C"/>
            <inp-transformation type="FORM_BOND" centers="A,D"/>
            <inp-transformation type="LOSE_RADICAL" centers="E"/>
            <inp-transformation type="LOSE_RADICAL" centers="E"/>
            <inp-transformation type="GAIN_CHARGE" centers="E"/>
        </inp-recipe>
        <inp-reactant value="1" smarts="[C;v4](=[C;v4])(-[#1])-[#1]">
            <inp-reactive-center symbol="A" smarts="[$([C;v4]=[C;v4](-[#1])-[#1])]" neighbour="B"/>
            <inp-reactive-center symbol="B" smarts="[$([C;v4](=[C;v4])(-[#1])-[#1])]" neighbour="A"/>
            <inp-reactive-center symbol="C" smarts="[$([#1]-[C;v4](=[C;v4])-[#1])]" neighbour="B"/>
            <inp-reactive-center symbol="D" smarts="[$([#1]-[C;v4](=[C;v4])-[#1])]" neighbour="B"/>
            <inp-molecule-constraint type="SINGLEELECTRONCOUNT" limit="MIN" value="0"/>
            <inp-molecule-constraint type="SINGLEELECTRONCOUNT" limit="MAX" value="0"/>
        </inp-reactant>
        <inp-reactant value="2" smarts="[O;v0]">
            <inp-reactive-center symbol="E" smarts="[$([O;v0])]"/>
            <inp-molecule-constraint type="SINGLEELECTRONCOUNT" limit="MIN" value="2"/>
            <inp-molecule-constraint type="SINGLEELECTRONCOUNT" limit="MAX" value="2"/>
        </inp-reactant>
        <inp-kinetics type="GROUP_ADDITIVITY" path="USER.xml"/>
    </inp-reaction-family>
    <inp-reaction-family name="C4H4+O=C3H4-P+CO_reverse">
        <bimolecular>true</bimolecular>
        <inp-recipe>
            <inp-transformation type="BREAK_BOND" centers="A,B"/>
            <inp-transformation type="BREAK_BOND" centers="A,C"/>
            <inp-transformation type="FORM_BOND" centers="A,D"/>
            <inp-transformation type="INCREASE_BOND" centers="A,D"/>
            <inp-transformation type="FORM_BOND" centers="D,B"/>
            <inp-transformation type="FORM_BOND" centers="D,C"/>
            <inp-transformation type="DECREASE_BOND" centers="D,E"/>
            <inp-transformation type="DECREASE_BOND" centers="D,E"/>
            <inp-transformation type="BREAK_BOND" centers="D,E"/>
            <inp-transformation type="GAIN_CHARGE" centers="D"/>
            <inp-transformation type="GAIN_RADICAL" centers="E"/>
            <inp-transformation type="GAIN_RADICAL" centers="E"/>
            <inp-transformation type="LOSE_CHARGE" centers="E"/>
        </inp-recipe>
        <inp-reactant value="1" smarts="[C;v4](-[#1])-[#1]">
            <inp-reactive-center symbol="A" smarts="[$([C;v4](-[#1])-[#1])]" neighbour="B"/>
            <inp-reactive-center symbol="B" smarts="[$([#1]-[C;v4]-[#1])]" neighbour="A"/>
            <inp-reactive-center symbol="C" smarts="[$([#1]-[C;v4]-[#1])]" neighbour="A"/>
            <inp-molecule-constraint type="SINGLEELECTRONCOUNT" limit="MIN" value="0"/>
            <inp-molecule-constraint type="SINGLEELECTRONCOUNT" limit="MAX" value="0"/>
        </inp-reactant>
        <inp-reactant value="2" smarts="[C-]#[O+]">
            <inp-reactive-center symbol="D" smarts="[$([C-]#[O+])]" neighbour="E"/>
            <inp-reactive-center symbol="E" smarts="[$([O+]#[C-])]" neighbour="D"/>
            <inp-molecule-constraint type="SINGLEELECTRONCOUNT" limit="MIN" value="0"/>
            <inp-molecule-constraint type="SINGLEELECTRONCOUNT" limit="MAX" value="0"/>
        </inp-reactant>
        <inp-kinetics type="REVERSE"/>
    </inp-reaction-family>
    <inp-reaction-family name="C4H4+O=C3H4-A+CO_forward">
        <bimolecular>true</bimolecular>
        <inp-recipe>
            <inp-transformation type="BREAK_BOND" centers="A,B"/>
            <inp-transformation type="FORM_BOND" centers="C,B"/>
            <inp-transformation type="BREAK_BOND" centers="D,E"/>
            <inp-transformation type="FORM_BOND" centers="C,E"/>
            <inp-transformation type="DECREASE_BOND" centers="D,C"/>
            <inp-transformation type="DECREASE_BOND" centers="D,C"/>
            <inp-transformation type="BREAK_BOND" centers="D,C"/>
            <inp-transformation type="FORM_BOND" centers="D,F"/>
            <inp-transformation type="INCREASE_BOND" centers="D,F"/>
            <inp-transformation type="INCREASE_BOND" centers="D,F"/>
            <inp-transformation type="LOSE_CHARGE" centers="D"/>
            <inp-transformation type="INCREASE_BOND" centers="C,A"/>
            <inp-transformation type="LOSE_RADICAL" centers="F"/>
            <inp-transformation type="LOSE_RADICAL" centers="F"/>
            <inp-transformation type="GAIN_CHARGE" centers="F"/>
        </inp-recipe>
        <inp-reactant value="1" smarts="[#1]-[C;v4]-[C;v4]#[C;v4]-[#1]">
            <inp-reactive-center symbol="A" smarts="[$([C;v4](-[#1])-[C;v4]#[C;v4]-[#1])]" neighbour="C"/>
            <inp-reactive-center symbol="B" smarts="[$([#1]-[C;v4]-[C;v4]#[C;v4]-[#1])]" neighbour="A"/>
            <inp-reactive-center symbol="C" smarts="[$([C;v4](#[C;v4]-[#1])-[C;v4]-[#1])]" neighbour="A"/>
            <inp-reactive-center symbol="D" smarts="[$([C;v4](-[#1])#[C;v4]-[C;v4]-[#1])]" neighbour="C"/>
            <inp-reactive-center symbol="E" smarts="[$([#1]-[C;v4]#[C;v4]-[C;v4]-[#1])]" neighbour="D"/>
            <inp-molecule-constraint type="SINGLEELECTRONCOUNT" limit="MIN" value="0"/>
            <inp-molecule-constraint type="SINGLEELECTRONCOUNT" limit="MAX" value="0"/>
        </inp-reactant>
        <inp-reactant value="2" smarts="[O;v0]">
            <inp-reactive-center symbol="F" smarts="[$([O;v0])]"/>
            <inp-molecule-constraint type="SINGLEELECTRONCOUNT" limit="MIN" value="2"/>
            <inp-molecule-constraint type="SINGLEELECTRONCOUNT" limit="MAX" value="2"/>
        </inp-reactant>
        <inp-kinetics type="GROUP_ADDITIVITY" path="USER.xml"/>
    </inp-reaction-family>
    <inp-reaction-family name="C4H4+O=C3H4-A+CO_reverse">
        <bimolecular>true</bimolecular>
        <inp-recipe>
            <inp-transformation type="DECREASE_BOND" centers="A,B"/>
            <inp-transformation type="FORM_BOND" centers="A,C"/>
            <inp-transformation type="BREAK_BOND" centers="B,D"/>
            <inp-transformation type="FORM_BOND" centers="E,D"/>
            <inp-transformation type="BREAK_BOND" centers="B,C"/>
            <inp-transformation type="FORM_BOND" centers="E,B"/>
            <inp-transformation type="INCREASE_BOND" centers="E,B"/>
            <inp-transformation type="INCREASE_BOND" centers="E,B"/>
            <inp-transformation type="DECREASE_BOND" centers="E,F"/>
            <inp-transformation type="DECREASE_BOND" centers="E,F"/>
            <inp-transformation type="BREAK_BOND" centers="E,F"/>
            <inp-transformation type="GAIN_CHARGE" centers="E"/>
            <inp-transformation type="GAIN_RADICAL" centers="F"/>
            <inp-transformation type="GAIN_RADICAL" centers="F"/>
            <inp-transformation type="LOSE_CHARGE" centers="F"/>
        </inp-recipe>
        <inp-reactant value="1" smarts="[C;v4]=[C;v4](-[#1])-[#1]">
            <inp-reactive-center symbol="A" smarts="[$([C;v4]=[C;v4](-[#1])-[#1])]" neighbour="B"/>
            <inp-reactive-center symbol="B" smarts="[$([C;v4](=[C;v4])(-[#1])-[#1])]" neighbour="A"/>
            <inp-reactive-center symbol="C" smarts="[$([#1]-[C;v4](=[C;v4])-[#1])]" neighbour="B"/>
            <inp-reactive-center symbol="D" smarts="[$([#1]-[C;v4](=[C;v4])-[#1])]" neighbour="B"/>
            <inp-molecule-constraint type="SINGLEELECTRONCOUNT" limit="MIN" value="0"/>
            <inp-molecule-constraint type="SINGLEELECTRONCOUNT" limit="MAX" value="0"/>
        </inp-reactant>
        <inp-reactant value="2" smarts="[C-]#[O+]">
            <inp-reactive-center symbol="E" smarts="[$([C-]#[O+])]" neighbour="F"/>
            <inp-reactive-center symbol="F" smarts="[$([O+]#[C-])]" neighbour="E"/>
            <inp-molecule-constraint type="SINGLEELECTRONCOUNT" limit="MIN" value="0"/>
            <inp-molecule-constraint type="SINGLEELECTRONCOUNT" limit="MAX" value="0"/>
        </inp-reactant>
        <inp-kinetics type="REVERSE"/>
    </inp-reaction-family>
    <inp-reaction-family name="C6H5CH2OOH=C6H5CHO+H2O_reverse">
        <bimolecular>true</bimolecular>
        <inp-recipe>
            <inp-transformation type="DECREASE_BOND" centers="A,B"/>
            <inp-transformation type="FORM_BOND" centers="B,C"/>
            <inp-transformation type="FORM_BOND" centers="A,D"/>
            <inp-transformation type="BREAK_BOND" centers="C,D"/>
        </inp-recipe>
        <inp-reactant value="1" smarts="[O;v2]=[C;v3]">
            <inp-reactive-center symbol="A" smarts="[$([C;v3]=[O;v2])]" neighbour="B"/>
            <inp-reactive-center symbol="B" smarts="[$([O;v2]=[C;v3])]" neighbour="A"/>
            <inp-molecule-constraint type="SINGLEELECTRONCOUNT" limit="MIN" value="1"/>
            <inp-molecule-constraint type="SINGLEELECTRONCOUNT" limit="MAX" value="1"/>
        </inp-reactant>
        <inp-reactant value="2" smarts="[O;v2]-[#1]">
            <inp-reactive-center symbol="C" smarts="[$([O;v2]-[#1])]" neighbour="D"/>
            <inp-reactive-center symbol="D" smarts="[$([#1]-[O;v2])]" neighbour="C"/>
            <inp-molecule-constraint type="SINGLEELECTRONCOUNT" limit="MIN" value="0"/>
            <inp-molecule-constraint type="SINGLEELECTRONCOUNT" limit="MAX" value="0"/>
        </inp-reactant>
        <inp-kinetics type="GROUP_ADDITIVITY" path="USER.xml"/>
    </inp-reaction-family>
    <inp-reaction-family name="C6H5CH2O=C6H6+HCO_forward">
        <bimolecular>false</bimolecular>
        <inp-recipe>
            <inp-transformation type="BREAK_BOND" centers="A,B"/>
            <inp-transformation type="BREAK_BOND" centers="B,C"/>
            <inp-transformation type="INCREASE_BOND" centers="B,D"/>
            <inp-transformation type="GAIN_RADICAL" centers="B"/>
            <inp-transformation type="FORM_BOND" centers="A,C"/>
            <inp-transformation type="LOSE_RADICAL" centers="D"/>
        </inp-recipe>
        <inp-reactant value="1" smarts="[C;v4](-[c;v4])(-[#1])-[O;v1]">
            <inp-reactive-center symbol="A" smarts="[$([c;v4]-[C;v4](-[#1])-[O;v1])]" neighbour="B"/>
            <inp-reactive-center symbol="B" smarts="[$([C;v4](-[c;v4])(-[#1])-[O;v1])]" neighbour="D"/>
            <inp-reactive-center symbol="C" smarts="[$([#1]-[C;v4](-[c;v4])-[O;v1])]" neighbour="B"/>
            <inp-reactive-center symbol="D" smarts="[$([O;v1]-[C;v4](-[c;v4])-[#1])]" neighbour="B"/>
            <inp-molecule-constraint type="SINGLEELECTRONCOUNT" limit="MIN" value="1"/>
            <inp-molecule-constraint type="SINGLEELECTRONCOUNT" limit="MAX" value="1"/>
        </inp-reactant>
        <inp-kinetics type="REVERSE"/>
    </inp-reaction-family>
    <inp-reaction-family name="C6H5CHO+H=C6H6+HCO_forward">
        <bimolecular>true</bimolecular>
        <inp-recipe>
            <inp-transformation type="BREAK_BOND" centers="A,B"/>
            <inp-transformation type="FORM_BOND" centers="A,C"/>
            <inp-transformation type="GAIN_RADICAL" centers="B"/>
            <inp-transformation type="LOSE_RADICAL" centers="C"/>
        </inp-recipe>
        <inp-reactant value="1" smarts="[c;v4]-[C;v3]">
            <inp-reactive-center symbol="A" smarts="[$([c;v4]-[C;v3])]" neighbour="B"/>
            <inp-reactive-center symbol="B" smarts="[$([C;v3]-[c;v4])]" neighbour="A"/>
            <inp-molecule-constraint type="SINGLEELECTRONCOUNT" limit="MIN" value="1"/>
            <inp-molecule-constraint type="SINGLEELECTRONCOUNT" limit="MAX" value="1"/>
        </inp-reactant>
        <inp-reactant value="2" smarts="[#1;!X1]">
            <inp-reactive-center symbol="C" smarts="[$([#1;!X1])]"/>
            <inp-molecule-constraint type="SINGLEELECTRONCOUNT" limit="MIN" value="1"/>
            <inp-molecule-constraint type="SINGLEELECTRONCOUNT" limit="MAX" value="1"/>
        </inp-reactant>
        <inp-kinetics type="GROUP_ADDITIVITY" path="USER.xml"/>
    </inp-reaction-family>
    <inp-reaction-family name="C6H5CO=C6H5+CO_reverse">
        <bimolecular>true</bimolecular>
        <inp-recipe>
            <inp-transformation type="FORM_BOND" centers="A,B"/>
            <inp-transformation type="LOSE_RADICAL" centers="A"/>
            <inp-transformation type="DECREASE_BOND" centers="B,C"/>
            <inp-transformation type="GAIN_RADICAL" centers="B"/>
            <inp-transformation type="GAIN_CHARGE" centers="B"/>
            <inp-transformation type="LOSE_CHARGE" centers="C"/>
        </inp-recipe>
        <inp-reactant value="1" smarts="[c;v3]">
            <inp-reactive-center symbol="A" smarts="[$([c;v3])]"/>
            <inp-molecule-constraint type="SINGLEELECTRONCOUNT" limit="MIN" value="1"/>
            <inp-molecule-constraint type="SINGLEELECTRONCOUNT" limit="MAX" value="1"/>
        </inp-reactant>
        <inp-reactant value="2" smarts="[C-]#[O+]">
            <inp-reactive-center symbol="B" smarts="[$([C-]#[O+])]" neighbour="C"/>
            <inp-reactive-center symbol="C" smarts="[$([O+]#[C-])]" neighbour="B"/>
            <inp-molecule-constraint type="SINGLEELECTRONCOUNT" limit="MIN" value="0"/>
            <inp-molecule-constraint type="SINGLEELECTRONCOUNT" limit="MAX" value="0"/>
        </inp-reactant>
        <inp-kinetics type="REVERSE"/>
    </inp-reaction-family>
    <inp-reaction-family name="C6H5CC+OH=C6H5OH+C2H5_forward">
        <bimolecular>true</bimolecular>
        <inp-recipe>
            <inp-transformation type="BREAK_BOND" centers="A,B"/>
            <inp-transformation type="GAIN_RADICAL" centers="A"/>
            <inp-transformation type="FORM_BOND" centers="B,C"/>
            <inp-transformation type="LOSE_RADICAL" centers="C"/>
        </inp-recipe>
        <inp-reactant value="1" smarts="[C;v4]-[c;v4]">
            <inp-reactive-center symbol="A" smarts="[$([C;v4]-[c;v4])]" neighbour="B"/>
            <inp-reactive-center symbol="B" smarts="[$([c;v4]-[C;v4])]" neighbour="A"/>
            <inp-molecule-constraint type="SINGLEELECTRONCOUNT" limit="MIN" value="0"/>
            <inp-molecule-constraint type="SINGLEELECTRONCOUNT" limit="MAX" value="0"/>
        </inp-reactant>
        <inp-reactant value="2" smarts="[O;v1]">
            <inp-reactive-center symbol="C" smarts="[$([O;v1])]"/>
            <inp-molecule-constraint type="SINGLEELECTRONCOUNT" limit="MIN" value="1"/>
            <inp-molecule-constraint type="SINGLEELECTRONCOUNT" limit="MAX" value="1"/>
        </inp-reactant>
        <inp-kinetics type="GROUP_ADDITIVITY" path="USER.xml"/>
    </inp-reaction-family>
    <inp-reaction-family name="C6H5CC+OH=C6H5OH+C2H5_reverse">
        <bimolecular>true</bimolecular>
        <inp-recipe>
            <inp-transformation type="BREAK_BOND" centers="A,B"/>
            <inp-transformation type="GAIN_RADICAL" centers="B"/>
            <inp-transformation type="FORM_BOND" centers="C,A"/>
            <inp-transformation type="LOSE_RADICAL" centers="C"/>
        </inp-recipe>
        <inp-reactant value="1" smarts="[O;v2]-[c;v4]">
            <inp-reactive-center symbol="A" smarts="[$([c;v4]-[O;v2])]" neighbour="B"/>
            <inp-reactive-center symbol="B" smarts="[$([O;v2]-[c;v4])]" neighbour="A"/>
            <inp-molecule-constraint type="SINGLEELECTRONCOUNT" limit="MIN" value="0"/>
            <inp-molecule-constraint type="SINGLEELECTRONCOUNT" limit="MAX" value="0"/>
        </inp-reactant>
        <inp-reactant value="2" smarts="[C;v3]">
            <inp-reactive-center symbol="C" smarts="[$([C;v3])]"/>
            <inp-molecule-constraint type="SINGLEELECTRONCOUNT" limit="MIN" value="1"/>
            <inp-molecule-constraint type="SINGLEELECTRONCOUNT" limit="MAX" value="1"/>
        </inp-reactant>
        <inp-kinetics type="REVERSE"/>
    </inp-reaction-family>
    <inp-reaction-family name="C6H5CC+CH3=C7H8+C2H5_forward">
        <bimolecular>true</bimolecular>
        <inp-recipe>
            <inp-transformation type="BREAK_BOND" centers="A,B"/>
            <inp-transformation type="FORM_BOND" centers="B,C"/>
            <inp-transformation type="BREAK_BOND" centers="A,C"/>
            <inp-transformation type="FORM_BOND" centers="A,D"/>
            <inp-transformation type="GAIN_RADICAL" centers="A"/>
            <inp-transformation type="LOSE_RADICAL" centers="D"/>
        </inp-recipe>
        <inp-reactant value="1" smarts="[C;v4]-[C;v4]-[#1]">
            <inp-reactive-center symbol="A" smarts="[$([C;v4](-[C;v4])-[#1])]" neighbour="B"/>
            <inp-reactive-center symbol="B" smarts="[$([C;v4]-[C;v4]-[#1])]" neighbour="A"/>
            <inp-reactive-center symbol="C" smarts="[$([#1]-[C;v4]-[C;v4])]" neighbour="A"/>
            <inp-molecule-constraint type="SINGLEELECTRONCOUNT" limit="MIN" value="0"/>
            <inp-molecule-constraint type="SINGLEELECTRONCOUNT" limit="MAX" value="0"/>
        </inp-reactant>
        <inp-reactant value="2" smarts="[C;v3]">
            <inp-reactive-center symbol="D" smarts="[$([C;v3])]"/>
            <inp-molecule-constraint type="SINGLEELECTRONCOUNT" limit="MIN" value="1"/>
            <inp-molecule-constraint type="SINGLEELECTRONCOUNT" limit="MAX" value="1"/>
        </inp-reactant>
        <inp-kinetics type="GROUP_ADDITIVITY" path="USER.xml"/>
    </inp-reaction-family>
    <inp-reaction-family name="C6H5CC+CH3=C7H8+C2H5_reverse">
        <bimolecular>true</bimolecular>
        <inp-recipe>
            <inp-transformation type="BREAK_BOND" centers="A,B"/>
            <inp-transformation type="FORM_BOND" centers="C,A"/>
            <inp-transformation type="FORM_BOND" centers="C,B"/>
            <inp-transformation type="BREAK_BOND" centers="C,D"/>
            <inp-transformation type="GAIN_RADICAL" centers="D"/>
            <inp-transformation type="LOSE_RADICAL" centers="C"/>
        </inp-recipe>
        <inp-reactant value="1" smarts="[C;v4]-[#1]">
            <inp-reactive-center symbol="A" smarts="[$([C;v4]-[#1])]" neighbour="B"/>
            <inp-reactive-center symbol="B" smarts="[$([#1]-[C;v4])]" neighbour="A"/>
            <inp-molecule-constraint type="SINGLEELECTRONCOUNT" limit="MIN" value="0"/>
            <inp-molecule-constraint type="SINGLEELECTRONCOUNT" limit="MAX" value="0"/>
        </inp-reactant>
        <inp-reactant value="2" smarts="[C;v4]-[C;v3]">
            <inp-reactive-center symbol="C" smarts="[$([C;v3]-[C;v4])]" neighbour="D"/>
            <inp-reactive-center symbol="D" smarts="[$([C;v4]-[C;v3])]" neighbour="C"/>
            <inp-molecule-constraint type="SINGLEELECTRONCOUNT" limit="MIN" value="1"/>
            <inp-molecule-constraint type="SINGLEELECTRONCOUNT" limit="MAX" value="1"/>
        </inp-reactant>
        <inp-kinetics type="REVERSE"/>
    </inp-reaction-family>
    <inp-reaction-family name="C6H5C2H3+OH=C7H7+CH2O_forward">
        <bimolecular>true</bimolecular>
        <inp-recipe>
            <inp-transformation type="DECREASE_BOND" centers="A,B"/>
            <inp-transformation type="BREAK_BOND" centers="A,B"/>
            <inp-transformation type="FORM_BOND" centers="A,C"/>
            <inp-transformation type="INCREASE_BOND" centers="A,C"/>
            <inp-transformation type="FORM_BOND" centers="B,D"/>
            <inp-transformation type="GAIN_RADICAL" centers="B"/>
            <inp-transformation type="BREAK_BOND" centers="C,D"/>
            <inp-transformation type="LOSE_RADICAL" centers="C"/>
        </inp-recipe>
        <inp-reactant value="1" smarts="[C;v4]=[C;v4]">
            <inp-reactive-center symbol="A" smarts="[$([C;v4]=[C;v4])]" neighbour="B"/>
            <inp-reactive-center symbol="B" smarts="[$([C;v4]=[C;v4])]" neighbour="A"/>
            <inp-molecule-constraint type="SINGLEELECTRONCOUNT" limit="MIN" value="0"/>
            <inp-molecule-constraint type="SINGLEELECTRONCOUNT" limit="MAX" value="0"/>
        </inp-reactant>
        <inp-reactant value="2" smarts="[O;v1]-[#1]">
            <inp-reactive-center symbol="C" smarts="[$([O;v1]-[#1])]" neighbour="D"/>
            <inp-reactive-center symbol="D" smarts="[$([#1]-[O;v1])]" neighbour="C"/>
            <inp-molecule-constraint type="SINGLEELECTRONCOUNT" limit="MIN" value="1"/>
            <inp-molecule-constraint type="SINGLEELECTRONCOUNT" limit="MAX" value="1"/>
        </inp-reactant>
        <inp-kinetics type="GROUP_ADDITIVITY" path="USER.xml"/>
    </inp-reaction-family>
    <inp-reaction-family name="C6H5C2H3+OH=C7H7+CH2O_reverse">
        <bimolecular>true</bimolecular>
        <inp-recipe>
            <inp-transformation type="BREAK_BOND" centers="A,B"/>
            <inp-transformation type="FORM_BOND" centers="C,A"/>
            <inp-transformation type="INCREASE_BOND" centers="C,A"/>
            <inp-transformation type="LOSE_RADICAL" centers="A"/>
            <inp-transformation type="FORM_BOND" centers="D,B"/>
            <inp-transformation type="DECREASE_BOND" centers="C,D"/>
            <inp-transformation type="BREAK_BOND" centers="C,D"/>
            <inp-transformation type="GAIN_RADICAL" centers="D"/>
        </inp-recipe>
        <inp-reactant value="1" smarts="[C;v3]-[#1]">
            <inp-reactive-center symbol="A" smarts="[$([C;v3]-[#1])]" neighbour="B"/>
            <inp-reactive-center symbol="B" smarts="[$([#1]-[C;v3])]" neighbour="A"/>
            <inp-molecule-constraint type="SINGLEELECTRONCOUNT" limit="MIN" value="1"/>
            <inp-molecule-constraint type="SINGLEELECTRONCOUNT" limit="MAX" value="1"/>
        </inp-reactant>
        <inp-reactant value="2" smarts="[O;v2]=[C;v4]">
            <inp-reactive-center symbol="C" smarts="[$([C;v4]=[O;v2])]" neighbour="D"/>
            <inp-reactive-center symbol="D" smarts="[$([O;v2]=[C;v4])]" neighbour="C"/>
            <inp-molecule-constraint type="SINGLEELECTRONCOUNT" limit="MIN" value="0"/>
            <inp-molecule-constraint type="SINGLEELECTRONCOUNT" limit="MAX" value="0"/>
        </inp-reactant>
        <inp-kinetics type="REVERSE"/>
    </inp-reaction-family>
    <inp-reaction-family name="C6H5C2H2+O2=C6H5CO+CH2O_forward">
        <bimolecular>true</bimolecular>
        <inp-recipe>
            <inp-transformation type="DECREASE_BOND" centers="A,B"/>
            <inp-transformation type="BREAK_BOND" centers="A,B"/>
            <inp-transformation type="FORM_BOND" centers="A,C"/>
            <inp-transformation type="INCREASE_BOND" centers="A,C"/>
            <inp-transformation type="FORM_BOND" centers="B,D"/>
            <inp-transformation type="INCREASE_BOND" centers="B,D"/>
            <inp-transformation type="DECREASE_BOND" centers="D,C"/>
            <inp-transformation type="BREAK_BOND" centers="D,C"/>
        </inp-recipe>
        <inp-reactant value="1" smarts="[C;v4]=[C;v4]">
            <inp-reactive-center symbol="A" smarts="[$([C;v4]=[C;v4])]" neighbour="B"/>
            <inp-reactive-center symbol="B" smarts="[$([C;v4]=[C;v4])]" neighbour="A"/>
            <inp-molecule-constraint type="SINGLEELECTRONCOUNT" limit="MIN" value="0"/>
            <inp-molecule-constraint type="SINGLEELECTRONCOUNT" limit="MAX" value="1"/>
        </inp-reactant>
        <inp-reactant value="2" smarts="[O;v2]=[O;v2]">
            <inp-reactive-center symbol="C" smarts="[$([O;v2]=[O;v2])]" neighbour="D"/>
            <inp-reactive-center symbol="D" smarts="[$([O;v2]=[O;v2])]" neighbour="C"/>
            <inp-molecule-constraint type="SINGLEELECTRONCOUNT" limit="MIN" value="0"/>
            <inp-molecule-constraint type="SINGLEELECTRONCOUNT" limit="MAX" value="0"/>
        </inp-reactant>
        <inp-kinetics type="GROUP_ADDITIVITY" path="USER.xml"/>
    </inp-reaction-family>
    <inp-reaction-family name="C6H5C2H2+O2=C6H5CO+CH2O_reverse">
        <bimolecular>true</bimolecular>
        <inp-recipe>
            <inp-transformation type="DECREASE_BOND" centers="A,B"/>
            <inp-transformation type="BREAK_BOND" centers="A,B"/>
            <inp-transformation type="FORM_BOND" centers="B,C"/>
            <inp-transformation type="INCREASE_BOND" centers="B,C"/>
            <inp-transformation type="FORM_BOND" centers="D,A"/>
            <inp-transformation type="INCREASE_BOND" centers="D,A"/>
            <inp-transformation type="DECREASE_BOND" centers="D,C"/>
            <inp-transformation type="BREAK_BOND" centers="D,C"/>
        </inp-recipe>
        <inp-reactant value="1" smarts="[O;v2]=[C;v3]">
            <inp-reactive-center symbol="A" smarts="[$([C;v3]=[O;v2])]" neighbour="B"/>
            <inp-reactive-center symbol="B" smarts="[$([O;v2]=[C;v3])]" neighbour="A"/>
            <inp-molecule-constraint type="SINGLEELECTRONCOUNT" limit="MIN" value="1"/>
            <inp-molecule-constraint type="SINGLEELECTRONCOUNT" limit="MAX" value="1"/>
        </inp-reactant>
        <inp-reactant value="2" smarts="[O;v2]=[C;v4]">
            <inp-reactive-center symbol="C" smarts="[$([O;v2]=[C;v4])]" neighbour="D"/>
            <inp-reactive-center symbol="D" smarts="[$([C;v4]=[O;v2])]" neighbour="C"/>
            <inp-molecule-constraint type="SINGLEELECTRONCOUNT" limit="MIN" value="0"/>
            <inp-molecule-constraint type="SINGLEELECTRONCOUNT" limit="MAX" value="0"/>
        </inp-reactant>
        <inp-kinetics type="REVERSE"/>
    </inp-reaction-family>
    <inp-reaction-family name="CPDcy(CCJCxCC)=CPD1cy(CCJCxCC)_forward">
        <bimolecular>false</bimolecular>
        <inp-recipe>
            <inp-transformation type="BREAK_BOND" centers="A,B"/>
            <inp-transformation type="INCREASE_BOND" centers="A,C"/>
            <inp-transformation type="FORM_BOND" centers="D,B"/>
            <inp-transformation type="DECREASE_BOND" centers="E,D"/>
            <inp-transformation type="GAIN_RADICAL" centers="E"/>
            <inp-transformation type="LOSE_RADICAL" centers="C"/>
        </inp-recipe>
        <inp-reactant value="1" smarts="[C;v4](-[#1])(-[C;v3])~[C]~[C;v4]=[C;v4]">
            <inp-reactive-center symbol="A" smarts="[$([C;v4](-[#1])(-[C;v3])~[C]~[C;v4]=[C;v4])]" neighbour="C"/>
            <inp-reactive-center symbol="B" smarts="[$([#1]-[C;v4](-[C;v3])~[C]~[C;v4]=[C;v4])]" neighbour="A"/>
            <inp-reactive-center symbol="C" smarts="[$([C;v3]-[C;v4](-[#1])~[C]~[C;v4]=[C;v4])]" neighbour="A"/>
            <inp-reactive-center symbol="D" smarts="[$([C;v4](=[C;v4])~[C]~[C;v4](-[#1])-[C;v3])]" neighbour="E"/>
            <inp-reactive-center symbol="E" smarts="[$([C;v4]=[C;v4]~[C]~[C;v4](-[#1])-[C;v3])]" neighbour="D"/>
            <inp-molecule-constraint type="SINGLEELECTRONCOUNT" limit="MIN" value="1"/>
            <inp-molecule-constraint type="SINGLEELECTRONCOUNT" limit="MAX" value="1"/>
        </inp-reactant>
        <inp-kinetics type="GROUP_ADDITIVITY" path="USER.xml"/>
    </inp-reaction-family>
    <inp-reaction-family name="CPD1CxCCxCCJ=CPDylCxCCxCC_forward">
        <bimolecular>false</bimolecular>
        <inp-recipe>
            <inp-transformation type="FORM_BOND" centers="A,B"/>
            <inp-transformation type="LOSE_RADICAL" centers="A"/>
            <inp-transformation type="BREAK_BOND" centers="C,B"/>
            <inp-transformation type="GAIN_RADICAL" centers="C"/>
        </inp-recipe>
        <inp-reactant value="1" smarts="[C](~[C;v4]-[#1])~[C]~[C]~[C]~[C]~[C;v3]">
            <inp-reactive-center symbol="A" smarts="[$([C;v3]~[C]~[C]~[C]~[C]~[C]~[C;v4]-[#1])]"/>
            <inp-reactive-center symbol="B" smarts="[$([#1]-[C;v4]~[C]~[C]~[C]~[C]~[C]~[C;v3])]" neighbour="C"/>
            <inp-reactive-center symbol="C" smarts="[$([C;v4](~[C]~[C]~[C]~[C]~[C]~[C;v3])-[#1])]" neighbour="B"/>
            <inp-molecule-constraint type="SINGLEELECTRONCOUNT" limit="MIN" value="1"/>
            <inp-molecule-constraint type="SINGLEELECTRONCOUNT" limit="MAX" value="1"/>
        </inp-reactant>
        <inp-kinetics type="GROUP_ADDITIVITY" path="USER.xml"/>
    </inp-reaction-family>
    <inp-reaction-family name="H+O2x=xO+OH_forward">
        <bimolecular>true</bimolecular>
        <inp-recipe>
            <inp-transformation type="DECREASE_BOND" centers="A,B"/>
            <inp-transformation type="BREAK_BOND" centers="A,B"/>
            <inp-transformation type="FORM_BOND" centers="A,C"/>
            <inp-transformation type="GAIN_RADICAL" centers="A"/>
            <inp-transformation type="GAIN_RADICAL" centers="B"/>
            <inp-transformation type="GAIN_RADICAL" centers="B"/>
            <inp-transformation type="LOSE_RADICAL" centers="C"/>
        </inp-recipe>
        <inp-reactant value="1" smarts="[O;v2]=[O;v2]">
            <inp-reactive-center symbol="A" smarts="[$([O;v2]=[O;v2])]" neighbour="B"/>
            <inp-reactive-center symbol="B" smarts="[$([O;v2]=[O;v2])]" neighbour="A"/>
            <inp-molecule-constraint type="SINGLEELECTRONCOUNT" limit="MIN" value="0"/>
            <inp-molecule-constraint type="SINGLEELECTRONCOUNT" limit="MAX" value="0"/>
        </inp-reactant>
        <inp-reactant value="2" smarts="[#1;!X1]">
            <inp-reactive-center symbol="C" smarts="[$([#1;!X1])]"/>
            <inp-molecule-constraint type="SINGLEELECTRONCOUNT" limit="MIN" value="1"/>
            <inp-molecule-constraint type="SINGLEELECTRONCOUNT" limit="MAX" value="1"/>
        </inp-reactant>
        <inp-kinetics type="GROUP_ADDITIVITY" path="USER.xml"/>
    </inp-reaction-family>
    <inp-reaction-family name="H+O2x=xO+OH_reverse">
        <bimolecular>true</bimolecular>
        <inp-recipe>
            <inp-transformation type="BREAK_BOND" centers="A,B"/>
            <inp-transformation type="FORM_BOND" centers="A,C"/>
            <inp-transformation type="INCREASE_BOND" centers="A,C"/>
            <inp-transformation type="LOSE_RADICAL" centers="A"/>
            <inp-transformation type="GAIN_RADICAL" centers="B"/>
            <inp-transformation type="LOSE_RADICAL" centers="C"/>
            <inp-transformation type="LOSE_RADICAL" centers="C"/>
        </inp-recipe>
        <inp-reactant value="1" smarts="[O;v1]-[#1]">
            <inp-reactive-center symbol="A" smarts="[$([O;v1]-[#1])]" neighbour="B"/>
            <inp-reactive-center symbol="B" smarts="[$([#1]-[O;v1])]" neighbour="A"/>
            <inp-molecule-constraint type="SINGLEELECTRONCOUNT" limit="MIN" value="1"/>
            <inp-molecule-constraint type="SINGLEELECTRONCOUNT" limit="MAX" value="1"/>
        </inp-reactant>
        <inp-reactant value="2" smarts="[O;v0]">
            <inp-reactive-center symbol="C" smarts="[$([O;v0])]"/>
            <inp-molecule-constraint type="SINGLEELECTRONCOUNT" limit="MIN" value="2"/>
            <inp-molecule-constraint type="SINGLEELECTRONCOUNT" limit="MAX" value="2"/>
        </inp-reactant>
        <inp-kinetics type="REVERSE"/>
    </inp-reaction-family>
    <inp-reaction-family name="O+H2x=xH+OH_forward">
        <bimolecular>true</bimolecular>
        <inp-recipe>
            <inp-transformation type="BREAK_BOND" centers="A,B"/>
            <inp-transformation type="GAIN_RADICAL" centers="A"/>
            <inp-transformation type="FORM_BOND" centers="C,B"/>
            <inp-transformation type="LOSE_RADICAL" centers="C"/>
        </inp-recipe>
        <inp-reactant value="1" smarts="[#1]-[#1]">
            <inp-reactive-center symbol="A" smarts="[$([#1]-[#1])]" neighbour="B"/>
            <inp-reactive-center symbol="B" smarts="[$([#1]-[#1])]" neighbour="A"/>
            <inp-molecule-constraint type="SINGLEELECTRONCOUNT" limit="MIN" value="0"/>
            <inp-molecule-constraint type="SINGLEELECTRONCOUNT" limit="MAX" value="0"/>
        </inp-reactant>
        <inp-reactant value="2" smarts="[O;v0]">
            <inp-reactive-center symbol="C" smarts="[$([O;v0])]"/>
            <inp-molecule-constraint type="SINGLEELECTRONCOUNT" limit="MIN" value="2"/>
            <inp-molecule-constraint type="SINGLEELECTRONCOUNT" limit="MAX" value="2"/>
        </inp-reactant>
        <inp-kinetics type="GROUP_ADDITIVITY" path="USER.xml"/>
    </inp-reaction-family>
    <inp-reaction-family name="O+H2x=xH+OH_reverse">
        <bimolecular>true</bimolecular>
        <inp-recipe>
            <inp-transformation type="BREAK_BOND" centers="A,B"/>
            <inp-transformation type="GAIN_RADICAL" centers="A"/>
            <inp-transformation type="FORM_BOND" centers="C,B"/>
            <inp-transformation type="LOSE_RADICAL" centers="C"/>
        </inp-recipe>
        <inp-reactant value="1" smarts="[O;v1]-[#1]">
            <inp-reactive-center symbol="A" smarts="[$([O;v1]-[#1])]" neighbour="B"/>
            <inp-reactive-center symbol="B" smarts="[$([#1]-[O;v1])]" neighbour="A"/>
            <inp-molecule-constraint type="SINGLEELECTRONCOUNT" limit="MIN" value="1"/>
            <inp-molecule-constraint type="SINGLEELECTRONCOUNT" limit="MAX" value="1"/>
        </inp-reactant>
        <inp-reactant value="2" smarts="[#1;!X1]">
            <inp-reactive-center symbol="C" smarts="[$([#1;!X1])]"/>
            <inp-molecule-constraint type="SINGLEELECTRONCOUNT" limit="MIN" value="1"/>
            <inp-molecule-constraint type="SINGLEELECTRONCOUNT" limit="MAX" value="1"/>
        </inp-reactant>
        <inp-kinetics type="REVERSE"/>
    </inp-reaction-family>
    <inp-reaction-family name="OH+H2x=xH+H2O_forward">
        <bimolecular>true</bimolecular>
        <inp-recipe>
            <inp-transformation type="FORM_BOND" centers="A,B"/>
            <inp-transformation type="LOSE_RADICAL" centers="A"/>
            <inp-transformation type="BREAK_BOND" centers="C,B"/>
            <inp-transformation type="GAIN_RADICAL" centers="C"/>
        </inp-recipe>
        <inp-reactant value="1" smarts="[O;v1]">
            <inp-reactive-center symbol="A" smarts="[$([O;v1])]"/>
            <inp-molecule-constraint type="SINGLEELECTRONCOUNT" limit="MIN" value="1"/>
            <inp-molecule-constraint type="SINGLEELECTRONCOUNT" limit="MAX" value="1"/>
        </inp-reactant>
        <inp-reactant value="2" smarts="[#1]-[#1]">
            <inp-reactive-center symbol="B" smarts="[$([#1]-[#1])]" neighbour="C"/>
            <inp-reactive-center symbol="C" smarts="[$([#1]-[#1])]" neighbour="B"/>
            <inp-molecule-constraint type="SINGLEELECTRONCOUNT" limit="MIN" value="0"/>
            <inp-molecule-constraint type="SINGLEELECTRONCOUNT" limit="MAX" value="0"/>
        </inp-reactant>
        <inp-kinetics type="GROUP_ADDITIVITY" path="USER.xml"/>
    </inp-reaction-family>
    <inp-reaction-family name="OH+H2x=xH+H2O_reverse">
        <bimolecular>true</bimolecular>
        <inp-recipe>
            <inp-transformation type="BREAK_BOND" centers="A,B"/>
            <inp-transformation type="GAIN_RADICAL" centers="A"/>
            <inp-transformation type="FORM_BOND" centers="C,B"/>
            <inp-transformation type="LOSE_RADICAL" centers="C"/>
        </inp-recipe>
        <inp-reactant value="1" smarts="[O;v2]-[#1]">
            <inp-reactive-center symbol="A" smarts="[$([O;v2]-[#1])]" neighbour="B"/>
            <inp-reactive-center symbol="B" smarts="[$([#1]-[O;v2])]" neighbour="A"/>
            <inp-molecule-constraint type="SINGLEELECTRONCOUNT" limit="MIN" value="0"/>
            <inp-molecule-constraint type="SINGLEELECTRONCOUNT" limit="MAX" value="0"/>
        </inp-reactant>
        <inp-reactant value="2" smarts="[#1;!X1]">
            <inp-reactive-center symbol="C" smarts="[$([#1;!X1])]"/>
            <inp-molecule-constraint type="SINGLEELECTRONCOUNT" limit="MIN" value="1"/>
            <inp-molecule-constraint type="SINGLEELECTRONCOUNT" limit="MAX" value="1"/>
        </inp-reactant>
        <inp-kinetics type="REVERSE"/>
    </inp-reaction-family>
    <inp-reaction-family name="O+H2Ox=xOH+OH_forward">
        <bimolecular>true</bimolecular>
        <inp-recipe>
            <inp-transformation type="BREAK_BOND" centers="A,B"/>
            <inp-transformation type="GAIN_RADICAL" centers="A"/>
            <inp-transformation type="FORM_BOND" centers="C,B"/>
            <inp-transformation type="LOSE_RADICAL" centers="C"/>
        </inp-recipe>
        <inp-reactant value="1" smarts="[O;v2]-[#1]">
            <inp-reactive-center symbol="A" smarts="[$([O;v2]-[#1])]" neighbour="B"/>
            <inp-reactive-center symbol="B" smarts="[$([#1]-[O;v2])]" neighbour="A"/>
            <inp-molecule-constraint type="SINGLEELECTRONCOUNT" limit="MIN" value="0"/>
            <inp-molecule-constraint type="SINGLEELECTRONCOUNT" limit="MAX" value="0"/>
        </inp-reactant>
        <inp-reactant value="2" smarts="[O;v0]">
            <inp-reactive-center symbol="C" smarts="[$([O;v0])]"/>
            <inp-molecule-constraint type="SINGLEELECTRONCOUNT" limit="MIN" value="2"/>
            <inp-molecule-constraint type="SINGLEELECTRONCOUNT" limit="MAX" value="2"/>
        </inp-reactant>
        <inp-kinetics type="GROUP_ADDITIVITY" path="USER.xml"/>
    </inp-reaction-family>
    <inp-reaction-family name="O+H2Ox=xOH+OH_reverse">
        <bimolecular>true</bimolecular>
        <inp-recipe>
            <inp-transformation type="BREAK_BOND" centers="A,B"/>
            <inp-transformation type="GAIN_RADICAL" centers="A"/>
            <inp-transformation type="FORM_BOND" centers="C,B"/>
            <inp-transformation type="LOSE_RADICAL" centers="C"/>
        </inp-recipe>
        <inp-reactant value="1" smarts="[O;v1]-[#1]">
            <inp-reactive-center symbol="A" smarts="[$([O;v1]-[#1])]" neighbour="B"/>
            <inp-reactive-center symbol="B" smarts="[$([#1]-[O;v1])]" neighbour="A"/>
            <inp-molecule-constraint type="SINGLEELECTRONCOUNT" limit="MIN" value="1"/>
            <inp-molecule-constraint type="SINGLEELECTRONCOUNT" limit="MAX" value="1"/>
        </inp-reactant>
        <inp-reactant value="2" smarts="[O;v1]">
            <inp-reactive-center symbol="C" smarts="[$([O;v1])]"/>
            <inp-molecule-constraint type="SINGLEELECTRONCOUNT" limit="MIN" value="1"/>
            <inp-molecule-constraint type="SINGLEELECTRONCOUNT" limit="MAX" value="1"/>
        </inp-reactant>
        <inp-kinetics type="REVERSE"/>
    </inp-reaction-family>
    <inp-reaction-family name="H2+Mx=xH+H+M_forward">
        <bimolecular>false</bimolecular>
        <inp-recipe>
            <inp-transformation type="BREAK_BOND" centers="A,B"/>
            <inp-transformation type="GAIN_RADICAL" centers="A"/>
            <inp-transformation type="GAIN_RADICAL" centers="B"/>
        </inp-recipe>
        <inp-reactant value="1" smarts="[#1]-[#1]">
            <inp-reactive-center symbol="A" smarts="[$([#1]-[#1])]" neighbour="B"/>
            <inp-reactive-center symbol="B" smarts="[$([#1]-[#1])]" neighbour="A"/>
            <inp-molecule-constraint type="SINGLEELECTRONCOUNT" limit="MIN" value="0"/>
            <inp-molecule-constraint type="SINGLEELECTRONCOUNT" limit="MAX" value="0"/>
        </inp-reactant>
        <inp-kinetics type="GROUP_ADDITIVITY" path="USER.xml"/>
    </inp-reaction-family>
    <inp-reaction-family name="H2+Mx=xH+H+M_reverse">
        <bimolecular>true</bimolecular>
        <inp-recipe>
            <inp-transformation type="FORM_BOND" centers="A,B"/>
            <inp-transformation type="LOSE_RADICAL" centers="A"/>
            <inp-transformation type="LOSE_RADICAL" centers="B"/>
        </inp-recipe>
        <inp-reactant value="1" smarts="[#1;!X1]">
            <inp-reactive-center symbol="A" smarts="[$([#1;!X1])]"/>
            <inp-molecule-constraint type="SINGLEELECTRONCOUNT" limit="MIN" value="1"/>
            <inp-molecule-constraint type="SINGLEELECTRONCOUNT" limit="MAX" value="1"/>
        </inp-reactant>
        <inp-reactant value="2" smarts="[#1;!X1]">
            <inp-reactive-center symbol="B" smarts="[$([#1;!X1])]"/>
            <inp-molecule-constraint type="SINGLEELECTRONCOUNT" limit="MIN" value="1"/>
            <inp-molecule-constraint type="SINGLEELECTRONCOUNT" limit="MAX" value="1"/>
        </inp-reactant>
        <inp-kinetics type="REVERSE"/>
    </inp-reaction-family>
    <inp-reaction-family name="O+O+Mx=xO2+M_forward">
        <bimolecular>true</bimolecular>
        <inp-recipe>
            <inp-transformation type="FORM_BOND" centers="A,B"/>
            <inp-transformation type="INCREASE_BOND" centers="A,B"/>
            <inp-transformation type="LOSE_RADICAL" centers="A"/>
            <inp-transformation type="LOSE_RADICAL" centers="A"/>
            <inp-transformation type="LOSE_RADICAL" centers="B"/>
            <inp-transformation type="LOSE_RADICAL" centers="B"/>
        </inp-recipe>
        <inp-reactant value="1" smarts="[O;v0]">
            <inp-reactive-center symbol="A" smarts="[$([O;v0])]"/>
            <inp-molecule-constraint type="SINGLEELECTRONCOUNT" limit="MIN" value="2"/>
            <inp-molecule-constraint type="SINGLEELECTRONCOUNT" limit="MAX" value="2"/>
        </inp-reactant>
        <inp-reactant value="2" smarts="[O;v0]">
            <inp-reactive-center symbol="B" smarts="[$([O;v0])]"/>
            <inp-molecule-constraint type="SINGLEELECTRONCOUNT" limit="MIN" value="2"/>
            <inp-molecule-constraint type="SINGLEELECTRONCOUNT" limit="MAX" value="2"/>
        </inp-reactant>
        <inp-kinetics type="GROUP_ADDITIVITY" path="USER.xml"/>
    </inp-reaction-family>
    <inp-reaction-family name="O+O+Mx=xO2+M_reverse">
        <bimolecular>false</bimolecular>
        <inp-recipe>
            <inp-transformation type="DECREASE_BOND" centers="A,B"/>
            <inp-transformation type="BREAK_BOND" centers="A,B"/>
            <inp-transformation type="GAIN_RADICAL" centers="A"/>
            <inp-transformation type="GAIN_RADICAL" centers="A"/>
            <inp-transformation type="GAIN_RADICAL" centers="B"/>
            <inp-transformation type="GAIN_RADICAL" centers="B"/>
        </inp-recipe>
        <inp-reactant value="1" smarts="[O;v2]=[O;v2]">
            <inp-reactive-center symbol="A" smarts="[$([O;v2]=[O;v2])]" neighbour="B"/>
            <inp-reactive-center symbol="B" smarts="[$([O;v2]=[O;v2])]" neighbour="A"/>
            <inp-molecule-constraint type="SINGLEELECTRONCOUNT" limit="MIN" value="0"/>
            <inp-molecule-constraint type="SINGLEELECTRONCOUNT" limit="MAX" value="0"/>
        </inp-reactant>
        <inp-kinetics type="REVERSE"/>
    </inp-reaction-family>
    <inp-reaction-family name="O+H+Mx=xOH+M_forward">
        <bimolecular>true</bimolecular>
        <inp-recipe>
            <inp-transformation type="FORM_BOND" centers="A,B"/>
            <inp-transformation type="LOSE_RADICAL" centers="A"/>
            <inp-transformation type="LOSE_RADICAL" centers="B"/>
        </inp-recipe>
        <inp-reactant value="1" smarts="[O;v0]">
            <inp-reactive-center symbol="A" smarts="[$([O;v0])]"/>
            <inp-molecule-constraint type="SINGLEELECTRONCOUNT" limit="MIN" value="2"/>
            <inp-molecule-constraint type="SINGLEELECTRONCOUNT" limit="MAX" value="2"/>
        </inp-reactant>
        <inp-reactant value="2" smarts="[#1;!X1]">
            <inp-reactive-center symbol="B" smarts="[$([#1;!X1])]"/>
            <inp-molecule-constraint type="SINGLEELECTRONCOUNT" limit="MIN" value="1"/>
            <inp-molecule-constraint type="SINGLEELECTRONCOUNT" limit="MAX" value="1"/>
        </inp-reactant>
        <inp-kinetics type="GROUP_ADDITIVITY" path="USER.xml"/>
    </inp-reaction-family>
    <inp-reaction-family name="O+H+Mx=xOH+M_reverse">
        <bimolecular>false</bimolecular>
        <inp-recipe>
            <inp-transformation type="BREAK_BOND" centers="A,B"/>
            <inp-transformation type="GAIN_RADICAL" centers="A"/>
            <inp-transformation type="GAIN_RADICAL" centers="B"/>
        </inp-recipe>
        <inp-reactant value="1" smarts="[O;v1]-[#1]">
            <inp-reactive-center symbol="A" smarts="[$([O;v1]-[#1])]" neighbour="B"/>
            <inp-reactive-center symbol="B" smarts="[$([#1]-[O;v1])]" neighbour="A"/>
            <inp-molecule-constraint type="SINGLEELECTRONCOUNT" limit="MIN" value="1"/>
            <inp-molecule-constraint type="SINGLEELECTRONCOUNT" limit="MAX" value="1"/>
        </inp-reactant>
        <inp-kinetics type="REVERSE"/>
    </inp-reaction-family>
    <inp-reaction-family name="H+OH+Mx=xH2O+M_forward">
        <bimolecular>true</bimolecular>
        <inp-recipe>
            <inp-transformation type="FORM_BOND" centers="A,B"/>
            <inp-transformation type="LOSE_RADICAL" centers="A"/>
            <inp-transformation type="LOSE_RADICAL" centers="B"/>
        </inp-recipe>
        <inp-reactant value="1" smarts="[O;v1]">
            <inp-reactive-center symbol="A" smarts="[$([O;v1])]"/>
            <inp-molecule-constraint type="SINGLEELECTRONCOUNT" limit="MIN" value="1"/>
            <inp-molecule-constraint type="SINGLEELECTRONCOUNT" limit="MAX" value="1"/>
        </inp-reactant>
        <inp-reactant value="2" smarts="[#1;!X1]">
            <inp-reactive-center symbol="B" smarts="[$([#1;!X1])]"/>
            <inp-molecule-constraint type="SINGLEELECTRONCOUNT" limit="MIN" value="1"/>
            <inp-molecule-constraint type="SINGLEELECTRONCOUNT" limit="MAX" value="1"/>
        </inp-reactant>
        <inp-kinetics type="GROUP_ADDITIVITY" path="USER.xml"/>
    </inp-reaction-family>
    <inp-reaction-family name="H+OH+Mx=xH2O+M_reverse">
        <bimolecular>false</bimolecular>
        <inp-recipe>
            <inp-transformation type="BREAK_BOND" centers="A,B"/>
            <inp-transformation type="GAIN_RADICAL" centers="A"/>
            <inp-transformation type="GAIN_RADICAL" centers="B"/>
        </inp-recipe>
        <inp-reactant value="1" smarts="[O;v2]-[#1]">
            <inp-reactive-center symbol="A" smarts="[$([O;v2]-[#1])]" neighbour="B"/>
            <inp-reactive-center symbol="B" smarts="[$([#1]-[O;v2])]" neighbour="A"/>
            <inp-molecule-constraint type="SINGLEELECTRONCOUNT" limit="MIN" value="0"/>
            <inp-molecule-constraint type="SINGLEELECTRONCOUNT" limit="MAX" value="0"/>
        </inp-reactant>
        <inp-kinetics type="REVERSE"/>
    </inp-reaction-family>
    <inp-reaction-family name="H+O2(+M)x=xHO2(+M)_reverse">
        <bimolecular>false</bimolecular>
        <inp-recipe>
            <inp-transformation type="INCREASE_BOND" centers="A,B"/>
            <inp-transformation type="LOSE_RADICAL" centers="B"/>
            <inp-transformation type="BREAK_BOND" centers="A,C"/>
            <inp-transformation type="GAIN_RADICAL" centers="C"/>
        </inp-recipe>
        <inp-reactant value="1" smarts="[O;v1]-[O;v2]-[#1]">
            <inp-reactive-center symbol="A" smarts="[$([O;v2](-[O;v1])-[#1])]" neighbour="B"/>
            <inp-reactive-center symbol="B" smarts="[$([O;v1]-[O;v2]-[#1])]" neighbour="A"/>
            <inp-reactive-center symbol="C" smarts="[$([#1]-[O;v2]-[O;v1])]" neighbour="A"/>
            <inp-molecule-constraint type="SINGLEELECTRONCOUNT" limit="MIN" value="1"/>
            <inp-molecule-constraint type="SINGLEELECTRONCOUNT" limit="MAX" value="1"/>
        </inp-reactant>
        <inp-kinetics type="GROUP_ADDITIVITY" path="USER.xml"/>
    </inp-reaction-family>
    <inp-reaction-family name="HO2+Hx=xOH+OH_forward">
        <bimolecular>true</bimolecular>
        <inp-recipe>
            <inp-transformation type="BREAK_BOND" centers="A,B"/>
            <inp-transformation type="FORM_BOND" centers="B,C"/>
            <inp-transformation type="GAIN_RADICAL" centers="A"/>
            <inp-transformation type="LOSE_RADICAL" centers="C"/>
        </inp-recipe>
        <inp-reactant value="1" smarts="[O;v1]-[O;v2]">
            <inp-reactive-center symbol="A" smarts="[$([O;v2]-[O;v1])]" neighbour="B"/>
            <inp-reactive-center symbol="B" smarts="[$([O;v1]-[O;v2])]" neighbour="A"/>
            <inp-molecule-constraint type="SINGLEELECTRONCOUNT" limit="MIN" value="1"/>
            <inp-molecule-constraint type="SINGLEELECTRONCOUNT" limit="MAX" value="1"/>
        </inp-reactant>
        <inp-reactant value="2" smarts="[#1;!X1]">
            <inp-reactive-center symbol="C" smarts="[$([#1;!X1])]"/>
            <inp-molecule-constraint type="SINGLEELECTRONCOUNT" limit="MIN" value="1"/>
            <inp-molecule-constraint type="SINGLEELECTRONCOUNT" limit="MAX" value="1"/>
        </inp-reactant>
        <inp-kinetics type="GROUP_ADDITIVITY" path="USER.xml"/>
    </inp-reaction-family>
    <inp-reaction-family name="HO2+Hx=xOH+OH_reverse">
        <bimolecular>true</bimolecular>
        <inp-recipe>
            <inp-transformation type="FORM_BOND" centers="A,B"/>
            <inp-transformation type="LOSE_RADICAL" centers="A"/>
            <inp-transformation type="BREAK_BOND" centers="B,C"/>
            <inp-transformation type="GAIN_RADICAL" centers="C"/>
        </inp-recipe>
        <inp-reactant value="1" smarts="[O;v1]">
            <inp-reactive-center symbol="A" smarts="[$([O;v1])]"/>
            <inp-molecule-constraint type="SINGLEELECTRONCOUNT" limit="MIN" value="1"/>
            <inp-molecule-constraint type="SINGLEELECTRONCOUNT" limit="MAX" value="1"/>
        </inp-reactant>
        <inp-reactant value="2" smarts="[O;v1]-[#1]">
            <inp-reactive-center symbol="B" smarts="[$([O;v1]-[#1])]" neighbour="C"/>
            <inp-reactive-center symbol="C" smarts="[$([#1]-[O;v1])]" neighbour="B"/>
            <inp-molecule-constraint type="SINGLEELECTRONCOUNT" limit="MIN" value="1"/>
            <inp-molecule-constraint type="SINGLEELECTRONCOUNT" limit="MAX" value="1"/>
        </inp-reactant>
        <inp-kinetics type="REVERSE"/>
    </inp-reaction-family>
    <inp-reaction-family name="H2+O2x=xH+HO2_forward">
        <bimolecular>true</bimolecular>
        <inp-recipe>
            <inp-transformation type="DECREASE_BOND" centers="A,B"/>
            <inp-transformation type="FORM_BOND" centers="A,C"/>
            <inp-transformation type="GAIN_RADICAL" centers="B"/>
            <inp-transformation type="BREAK_BOND" centers="D,C"/>
            <inp-transformation type="GAIN_RADICAL" centers="D"/>
        </inp-recipe>
        <inp-reactant value="1" smarts="[O;v2]=[O;v2]">
            <inp-reactive-center symbol="A" smarts="[$([O;v2]=[O;v2])]" neighbour="B"/>
            <inp-reactive-center symbol="B" smarts="[$([O;v2]=[O;v2])]" neighbour="A"/>
            <inp-molecule-constraint type="SINGLEELECTRONCOUNT" limit="MIN" value="0"/>
            <inp-molecule-constraint type="SINGLEELECTRONCOUNT" limit="MAX" value="0"/>
        </inp-reactant>
        <inp-reactant value="2" smarts="[#1]-[#1]">
            <inp-reactive-center symbol="C" smarts="[$([#1]-[#1])]" neighbour="D"/>
            <inp-reactive-center symbol="D" smarts="[$([#1]-[#1])]" neighbour="C"/>
            <inp-molecule-constraint type="SINGLEELECTRONCOUNT" limit="MIN" value="0"/>
            <inp-molecule-constraint type="SINGLEELECTRONCOUNT" limit="MAX" value="0"/>
        </inp-reactant>
        <inp-kinetics type="GROUP_ADDITIVITY" path="USER.xml"/>
    </inp-reaction-family>
    <inp-reaction-family name="H2+O2x=xH+HO2_reverse">
        <bimolecular>true</bimolecular>
        <inp-recipe>
            <inp-transformation type="INCREASE_BOND" centers="A,B"/>
            <inp-transformation type="LOSE_RADICAL" centers="B"/>
            <inp-transformation type="BREAK_BOND" centers="A,C"/>
            <inp-transformation type="FORM_BOND" centers="D,C"/>
            <inp-transformation type="LOSE_RADICAL" centers="D"/>
        </inp-recipe>
        <inp-reactant value="1" smarts="[O;v1]-[O;v2]-[#1]">
            <inp-reactive-center symbol="A" smarts="[$([O;v2](-[O;v1])-[#1])]" neighbour="B"/>
            <inp-reactive-center symbol="B" smarts="[$([O;v1]-[O;v2]-[#1])]" neighbour="A"/>
            <inp-reactive-center symbol="C" smarts="[$([#1]-[O;v2]-[O;v1])]" neighbour="A"/>
            <inp-molecule-constraint type="SINGLEELECTRONCOUNT" limit="MIN" value="1"/>
            <inp-molecule-constraint type="SINGLEELECTRONCOUNT" limit="MAX" value="1"/>
        </inp-reactant>
        <inp-reactant value="2" smarts="[#1;!X1]">
            <inp-reactive-center symbol="D" smarts="[$([#1;!X1])]"/>
            <inp-molecule-constraint type="SINGLEELECTRONCOUNT" limit="MIN" value="1"/>
            <inp-molecule-constraint type="SINGLEELECTRONCOUNT" limit="MAX" value="1"/>
        </inp-reactant>
        <inp-kinetics type="REVERSE"/>
    </inp-reaction-family>
    <inp-reaction-family name="HO2+Ox=xOH+O2_forward">
        <bimolecular>true</bimolecular>
        <inp-recipe>
            <inp-transformation type="INCREASE_BOND" centers="A,B"/>
            <inp-transformation type="LOSE_RADICAL" centers="B"/>
            <inp-transformation type="BREAK_BOND" centers="A,C"/>
            <inp-transformation type="FORM_BOND" centers="D,C"/>
            <inp-transformation type="LOSE_RADICAL" centers="D"/>
        </inp-recipe>
        <inp-reactant value="1" smarts="[O;v1]-[O;v2]-[#1]">
            <inp-reactive-center symbol="A" smarts="[$([O;v2](-[O;v1])-[#1])]" neighbour="B"/>
            <inp-reactive-center symbol="B" smarts="[$([O;v1]-[O;v2]-[#1])]" neighbour="A"/>
            <inp-reactive-center symbol="C" smarts="[$([#1]-[O;v2]-[O;v1])]" neighbour="A"/>
            <inp-molecule-constraint type="SINGLEELECTRONCOUNT" limit="MIN" value="1"/>
            <inp-molecule-constraint type="SINGLEELECTRONCOUNT" limit="MAX" value="1"/>
        </inp-reactant>
        <inp-reactant value="2" smarts="[O;v0]">
            <inp-reactive-center symbol="D" smarts="[$([O;v0])]"/>
            <inp-molecule-constraint type="SINGLEELECTRONCOUNT" limit="MIN" value="2"/>
            <inp-molecule-constraint type="SINGLEELECTRONCOUNT" limit="MAX" value="2"/>
        </inp-reactant>
        <inp-kinetics type="GROUP_ADDITIVITY" path="USER.xml"/>
    </inp-reaction-family>
    <inp-reaction-family name="HO2+Ox=xOH+O2_reverse">
        <bimolecular>true</bimolecular>
        <inp-recipe>
            <inp-transformation type="DECREASE_BOND" centers="A,B"/>
            <inp-transformation type="FORM_BOND" centers="A,C"/>
            <inp-transformation type="GAIN_RADICAL" centers="B"/>
            <inp-transformation type="BREAK_BOND" centers="D,C"/>
            <inp-transformation type="GAIN_RADICAL" centers="D"/>
        </inp-recipe>
        <inp-reactant value="1" smarts="[O;v2]=[O;v2]">
            <inp-reactive-center symbol="A" smarts="[$([O;v2]=[O;v2])]" neighbour="B"/>
            <inp-reactive-center symbol="B" smarts="[$([O;v2]=[O;v2])]" neighbour="A"/>
            <inp-molecule-constraint type="SINGLEELECTRONCOUNT" limit="MIN" value="0"/>
            <inp-molecule-constraint type="SINGLEELECTRONCOUNT" limit="MAX" value="0"/>
        </inp-reactant>
        <inp-reactant value="2" smarts="[O;v1]-[#1]">
            <inp-reactive-center symbol="C" smarts="[$([#1]-[O;v1])]" neighbour="D"/>
            <inp-reactive-center symbol="D" smarts="[$([O;v1]-[#1])]" neighbour="C"/>
            <inp-molecule-constraint type="SINGLEELECTRONCOUNT" limit="MIN" value="1"/>
            <inp-molecule-constraint type="SINGLEELECTRONCOUNT" limit="MAX" value="1"/>
        </inp-reactant>
        <inp-kinetics type="REVERSE"/>
    </inp-reaction-family>
    <inp-reaction-family name="HO2+OHx=xH2O+O2_forward">
        <bimolecular>true</bimolecular>
        <inp-recipe>
            <inp-transformation type="INCREASE_BOND" centers="A,B"/>
            <inp-transformation type="LOSE_RADICAL" centers="B"/>
            <inp-transformation type="BREAK_BOND" centers="A,C"/>
            <inp-transformation type="FORM_BOND" centers="D,C"/>
            <inp-transformation type="LOSE_RADICAL" centers="D"/>
        </inp-recipe>
        <inp-reactant value="1" smarts="[O;v1]-[O;v2]-[#1]">
            <inp-reactive-center symbol="A" smarts="[$([O;v2](-[O;v1])-[#1])]" neighbour="B"/>
            <inp-reactive-center symbol="B" smarts="[$([O;v1]-[O;v2]-[#1])]" neighbour="A"/>
            <inp-reactive-center symbol="C" smarts="[$([#1]-[O;v2]-[O;v1])]" neighbour="A"/>
            <inp-molecule-constraint type="SINGLEELECTRONCOUNT" limit="MIN" value="1"/>
            <inp-molecule-constraint type="SINGLEELECTRONCOUNT" limit="MAX" value="1"/>
        </inp-reactant>
        <inp-reactant value="2" smarts="[O;v1]">
            <inp-reactive-center symbol="D" smarts="[$([O;v1])]"/>
            <inp-molecule-constraint type="SINGLEELECTRONCOUNT" limit="MIN" value="1"/>
            <inp-molecule-constraint type="SINGLEELECTRONCOUNT" limit="MAX" value="1"/>
        </inp-reactant>
        <inp-kinetics type="GROUP_ADDITIVITY" path="USER.xml"/>
    </inp-reaction-family>
    <inp-reaction-family name="HO2+OHx=xH2O+O2_reverse">
        <bimolecular>true</bimolecular>
        <inp-recipe>
            <inp-transformation type="BREAK_BOND" centers="A,B"/>
            <inp-transformation type="GAIN_RADICAL" centers="A"/>
            <inp-transformation type="FORM_BOND" centers="C,B"/>
            <inp-transformation type="DECREASE_BOND" centers="C,D"/>
            <inp-transformation type="GAIN_RADICAL" centers="D"/>
        </inp-recipe>
        <inp-reactant value="1" smarts="[O;v2]-[#1]">
            <inp-reactive-center symbol="A" smarts="[$([O;v2]-[#1])]" neighbour="B"/>
            <inp-reactive-center symbol="B" smarts="[$([#1]-[O;v2])]" neighbour="A"/>
            <inp-molecule-constraint type="SINGLEELECTRONCOUNT" limit="MIN" value="0"/>
            <inp-molecule-constraint type="SINGLEELECTRONCOUNT" limit="MAX" value="0"/>
        </inp-reactant>
        <inp-reactant value="2" smarts="[O;v2]=[O;v2]">
            <inp-reactive-center symbol="C" smarts="[$([O;v2]=[O;v2])]" neighbour="D"/>
            <inp-reactive-center symbol="D" smarts="[$([O;v2]=[O;v2])]" neighbour="C"/>
            <inp-molecule-constraint type="SINGLEELECTRONCOUNT" limit="MIN" value="0"/>
            <inp-molecule-constraint type="SINGLEELECTRONCOUNT" limit="MAX" value="0"/>
        </inp-reactant>
        <inp-kinetics type="REVERSE"/>
    </inp-reaction-family>
    <inp-reaction-family name="H2O2+Hx=xH2O+OH_forward">
        <bimolecular>true</bimolecular>
        <inp-recipe>
            <inp-transformation type="BREAK_BOND" centers="A,B"/>
            <inp-transformation type="GAIN_RADICAL" centers="A"/>
            <inp-transformation type="FORM_BOND" centers="B,C"/>
            <inp-transformation type="LOSE_RADICAL" centers="C"/>
        </inp-recipe>
        <inp-reactant value="1" smarts="[O;v2]-[O;v2]">
            <inp-reactive-center symbol="A" smarts="[$([O;v2]-[O;v2])]" neighbour="B"/>
            <inp-reactive-center symbol="B" smarts="[$([O;v2]-[O;v2])]" neighbour="A"/>
            <inp-molecule-constraint type="SINGLEELECTRONCOUNT" limit="MIN" value="0"/>
            <inp-molecule-constraint type="SINGLEELECTRONCOUNT" limit="MAX" value="0"/>
        </inp-reactant>
        <inp-reactant value="2" smarts="[#1;!X1]">
            <inp-reactive-center symbol="C" smarts="[$([#1;!X1])]"/>
            <inp-molecule-constraint type="SINGLEELECTRONCOUNT" limit="MIN" value="1"/>
            <inp-molecule-constraint type="SINGLEELECTRONCOUNT" limit="MAX" value="1"/>
        </inp-reactant>
        <inp-kinetics type="GROUP_ADDITIVITY" path="USER.xml"/>
    </inp-reaction-family>
    <inp-reaction-family name="H2O2+Hx=xH2O+OH_reverse">
        <bimolecular>true</bimolecular>
        <inp-recipe>
            <inp-transformation type="BREAK_BOND" centers="A,B"/>
            <inp-transformation type="FORM_BOND" centers="C,A"/>
            <inp-transformation type="GAIN_RADICAL" centers="B"/>
            <inp-transformation type="LOSE_RADICAL" centers="C"/>
        </inp-recipe>
        <inp-reactant value="1" smarts="[O;v2]-[#1]">
            <inp-reactive-center symbol="A" smarts="[$([O;v2]-[#1])]" neighbour="B"/>
            <inp-reactive-center symbol="B" smarts="[$([#1]-[O;v2])]" neighbour="A"/>
            <inp-molecule-constraint type="SINGLEELECTRONCOUNT" limit="MIN" value="0"/>
            <inp-molecule-constraint type="SINGLEELECTRONCOUNT" limit="MAX" value="0"/>
        </inp-reactant>
        <inp-reactant value="2" smarts="[O;v1]">
            <inp-reactive-center symbol="C" smarts="[$([O;v1])]"/>
            <inp-molecule-constraint type="SINGLEELECTRONCOUNT" limit="MIN" value="1"/>
            <inp-molecule-constraint type="SINGLEELECTRONCOUNT" limit="MAX" value="1"/>
        </inp-reactant>
        <inp-kinetics type="REVERSE"/>
    </inp-reaction-family>
    <inp-reaction-family name="H2O2+Ox=xOH+HO2_reverse">
        <bimolecular>true</bimolecular>
        <inp-recipe>
            <inp-transformation type="FORM_BOND" centers="A,B"/>
            <inp-transformation type="LOSE_RADICAL" centers="A"/>
            <inp-transformation type="BREAK_BOND" centers="C,B"/>
            <inp-transformation type="GAIN_RADICAL" centers="C"/>
        </inp-recipe>
        <inp-reactant value="1" smarts="[O;v1]">
            <inp-reactive-center symbol="A" smarts="[$([O;v1])]"/>
            <inp-molecule-constraint type="SINGLEELECTRONCOUNT" limit="MIN" value="1"/>
            <inp-molecule-constraint type="SINGLEELECTRONCOUNT" limit="MAX" value="1"/>
        </inp-reactant>
        <inp-reactant value="2" smarts="[O;v1]-[#1]">
            <inp-reactive-center symbol="B" smarts="[$([#1]-[O;v1])]" neighbour="C"/>
            <inp-reactive-center symbol="C" smarts="[$([O;v1]-[#1])]" neighbour="B"/>
            <inp-molecule-constraint type="SINGLEELECTRONCOUNT" limit="MIN" value="1"/>
            <inp-molecule-constraint type="SINGLEELECTRONCOUNT" limit="MAX" value="1"/>
        </inp-reactant>
        <inp-kinetics type="REVERSE"/>
    </inp-reaction-family>
    <inp-reaction-family name="H2O2+OHx=xH2O+HO2_forward">
        <bimolecular>true</bimolecular>
        <inp-recipe>
            <inp-transformation type="BREAK_BOND" centers="A,B"/>
            <inp-transformation type="GAIN_RADICAL" centers="A"/>
            <inp-transformation type="FORM_BOND" centers="C,B"/>
            <inp-transformation type="LOSE_RADICAL" centers="C"/>
        </inp-recipe>
        <inp-reactant value="1" smarts="[O;v2]-[#1]">
            <inp-reactive-center symbol="A" smarts="[$([O;v2]-[#1])]" neighbour="B"/>
            <inp-reactive-center symbol="B" smarts="[$([#1]-[O;v2])]" neighbour="A"/>
            <inp-molecule-constraint type="SINGLEELECTRONCOUNT" limit="MIN" value="0"/>
            <inp-molecule-constraint type="SINGLEELECTRONCOUNT" limit="MAX" value="0"/>
        </inp-reactant>
        <inp-reactant value="2" smarts="[O;v1]">
            <inp-reactive-center symbol="C" smarts="[$([O;v1])]"/>
            <inp-molecule-constraint type="SINGLEELECTRONCOUNT" limit="MIN" value="1"/>
            <inp-molecule-constraint type="SINGLEELECTRONCOUNT" limit="MAX" value="1"/>
        </inp-reactant>
        <inp-kinetics type="GROUP_ADDITIVITY" path="USER.xml"/>
    </inp-reaction-family>
    <inp-reaction-family name="CO+O(+M)x=xCO2(+M)_forward">
        <bimolecular>true</bimolecular>
        <inp-recipe>
            <inp-transformation type="DECREASE_BOND" centers="A,B"/>
            <inp-transformation type="FORM_BOND" centers="A,C"/>
            <inp-transformation type="INCREASE_BOND" centers="A,C"/>
            <inp-transformation type="GAIN_CHARGE" centers="A"/>
            <inp-transformation type="LOSE_CHARGE" centers="B"/>
            <inp-transformation type="LOSE_RADICAL" centers="C"/>
            <inp-transformation type="LOSE_RADICAL" centers="C"/>
        </inp-recipe>
        <inp-reactant value="1" smarts="[C-]#[O+]">
            <inp-reactive-center symbol="A" smarts="[$([C-]#[O+])]" neighbour="B"/>
            <inp-reactive-center symbol="B" smarts="[$([O+]#[C-])]" neighbour="A"/>
            <inp-molecule-constraint type="SINGLEELECTRONCOUNT" limit="MIN" value="0"/>
            <inp-molecule-constraint type="SINGLEELECTRONCOUNT" limit="MAX" value="0"/>
        </inp-reactant>
        <inp-reactant value="2" smarts="[O;v0]">
            <inp-reactive-center symbol="C" smarts="[$([O;v0])]"/>
            <inp-molecule-constraint type="SINGLEELECTRONCOUNT" limit="MIN" value="2"/>
            <inp-molecule-constraint type="SINGLEELECTRONCOUNT" limit="MAX" value="2"/>
        </inp-reactant>
        <inp-kinetics type="GROUP_ADDITIVITY" path="USER.xml"/>
    </inp-reaction-family>
    <inp-reaction-family name="CO+O(+M)x=xCO2(+M)_reverse">
        <bimolecular>false</bimolecular>
        <inp-recipe>
            <inp-transformation type="INCREASE_BOND" centers="A,B"/>
            <inp-transformation type="GAIN_CHARGE" centers="B"/>
            <inp-transformation type="DECREASE_BOND" centers="A,C"/>
            <inp-transformation type="BREAK_BOND" centers="A,C"/>
            <inp-transformation type="LOSE_CHARGE" centers="A"/>
            <inp-transformation type="GAIN_RADICAL" centers="C"/>
            <inp-transformation type="GAIN_RADICAL" centers="C"/>
        </inp-recipe>
        <inp-reactant value="1" smarts="[O;v2]=[C;v4]=[O;v2]">
            <inp-reactive-center symbol="A" smarts="[$([C;v4](=[O;v2])=[O;v2])]" neighbour="B"/>
            <inp-reactive-center symbol="B" smarts="[$([O;v2]=[C;v4]=[O;v2])]" neighbour="A"/>
            <inp-reactive-center symbol="C" smarts="[$([O;v2]=[C;v4]=[O;v2])]" neighbour="A"/>
            <inp-molecule-constraint type="SINGLEELECTRONCOUNT" limit="MIN" value="0"/>
            <inp-molecule-constraint type="SINGLEELECTRONCOUNT" limit="MAX" value="0"/>
        </inp-reactant>
        <inp-kinetics type="REVERSE"/>
    </inp-reaction-family>
    <inp-reaction-family name="CO+O2x=xCO2+O_forward">
        <bimolecular>true</bimolecular>
        <inp-recipe>
            <inp-transformation type="DECREASE_BOND" centers="A,B"/>
            <inp-transformation type="BREAK_BOND" centers="A,B"/>
            <inp-transformation type="FORM_BOND" centers="C,A"/>
            <inp-transformation type="INCREASE_BOND" centers="C,A"/>
            <inp-transformation type="GAIN_RADICAL" centers="B"/>
            <inp-transformation type="GAIN_RADICAL" centers="B"/>
            <inp-transformation type="DECREASE_BOND" centers="C,D"/>
            <inp-transformation type="GAIN_CHARGE" centers="C"/>
            <inp-transformation type="LOSE_CHARGE" centers="D"/>
        </inp-recipe>
        <inp-reactant value="1" smarts="[O;v2]=[O;v2]">
            <inp-reactive-center symbol="A" smarts="[$([O;v2]=[O;v2])]" neighbour="B"/>
            <inp-reactive-center symbol="B" smarts="[$([O;v2]=[O;v2])]" neighbour="A"/>
            <inp-molecule-constraint type="SINGLEELECTRONCOUNT" limit="MIN" value="0"/>
            <inp-molecule-constraint type="SINGLEELECTRONCOUNT" limit="MAX" value="0"/>
        </inp-reactant>
        <inp-reactant value="2" smarts="[C-]#[O+]">
            <inp-reactive-center symbol="C" smarts="[$([C-]#[O+])]" neighbour="D"/>
            <inp-reactive-center symbol="D" smarts="[$([O+]#[C-])]" neighbour="C"/>
            <inp-molecule-constraint type="SINGLEELECTRONCOUNT" limit="MIN" value="0"/>
            <inp-molecule-constraint type="SINGLEELECTRONCOUNT" limit="MAX" value="0"/>
        </inp-reactant>
        <inp-kinetics type="GROUP_ADDITIVITY" path="USER.xml"/>
    </inp-reaction-family>
    <inp-reaction-family name="CO+O2x=xCO2+O_reverse">
        <bimolecular>true</bimolecular>
        <inp-recipe>
            <inp-transformation type="INCREASE_BOND" centers="A,B"/>
            <inp-transformation type="GAIN_CHARGE" centers="B"/>
            <inp-transformation type="DECREASE_BOND" centers="A,C"/>
            <inp-transformation type="BREAK_BOND" centers="A,C"/>
            <inp-transformation type="LOSE_CHARGE" centers="A"/>
            <inp-transformation type="FORM_BOND" centers="C,D"/>
            <inp-transformation type="INCREASE_BOND" centers="C,D"/>
            <inp-transformation type="LOSE_RADICAL" centers="D"/>
            <inp-transformation type="LOSE_RADICAL" centers="D"/>
        </inp-recipe>
        <inp-reactant value="1" smarts="[O;v2]=[C;v4]=[O;v2]">
            <inp-reactive-center symbol="A" smarts="[$([C;v4](=[O;v2])=[O;v2])]" neighbour="B"/>
            <inp-reactive-center symbol="B" smarts="[$([O;v2]=[C;v4]=[O;v2])]" neighbour="A"/>
            <inp-reactive-center symbol="C" smarts="[$([O;v2]=[C;v4]=[O;v2])]" neighbour="A"/>
            <inp-molecule-constraint type="SINGLEELECTRONCOUNT" limit="MIN" value="0"/>
            <inp-molecule-constraint type="SINGLEELECTRONCOUNT" limit="MAX" value="0"/>
        </inp-reactant>
        <inp-reactant value="2" smarts="[O;v0]">
            <inp-reactive-center symbol="D" smarts="[$([O;v0])]"/>
            <inp-molecule-constraint type="SINGLEELECTRONCOUNT" limit="MIN" value="2"/>
            <inp-molecule-constraint type="SINGLEELECTRONCOUNT" limit="MAX" value="2"/>
        </inp-reactant>
        <inp-kinetics type="REVERSE"/>
    </inp-reaction-family>
    <inp-reaction-family name="CO+OHx=xCO2+H_forward">
        <bimolecular>true</bimolecular>
        <inp-recipe>
            <inp-transformation type="DECREASE_BOND" centers="A,B"/>
            <inp-transformation type="FORM_BOND" centers="A,C"/>
            <inp-transformation type="INCREASE_BOND" centers="A,C"/>
            <inp-transformation type="GAIN_CHARGE" centers="A"/>
            <inp-transformation type="LOSE_CHARGE" centers="B"/>
            <inp-transformation type="BREAK_BOND" centers="C,D"/>
            <inp-transformation type="LOSE_RADICAL" centers="C"/>
            <inp-transformation type="GAIN_RADICAL" centers="D"/>
        </inp-recipe>
        <inp-reactant value="1" smarts="[C-]#[O+]">
            <inp-reactive-center symbol="A" smarts="[$([C-]#[O+])]" neighbour="B"/>
            <inp-reactive-center symbol="B" smarts="[$([O+]#[C-])]" neighbour="A"/>
            <inp-molecule-constraint type="SINGLEELECTRONCOUNT" limit="MIN" value="0"/>
            <inp-molecule-constraint type="SINGLEELECTRONCOUNT" limit="MAX" value="0"/>
        </inp-reactant>
        <inp-reactant value="2" smarts="[O;v1]-[#1]">
            <inp-reactive-center symbol="C" smarts="[$([O;v1]-[#1])]" neighbour="D"/>
            <inp-reactive-center symbol="D" smarts="[$([#1]-[O;v1])]" neighbour="C"/>
            <inp-molecule-constraint type="SINGLEELECTRONCOUNT" limit="MIN" value="1"/>
            <inp-molecule-constraint type="SINGLEELECTRONCOUNT" limit="MAX" value="1"/>
        </inp-reactant>
        <inp-kinetics type="GROUP_ADDITIVITY" path="USER.xml"/>
    </inp-reaction-family>
    <inp-reaction-family name="CO+OHx=xCO2+H_reverse">
        <bimolecular>true</bimolecular>
        <inp-recipe>
            <inp-transformation type="INCREASE_BOND" centers="A,B"/>
            <inp-transformation type="GAIN_CHARGE" centers="B"/>
            <inp-transformation type="DECREASE_BOND" centers="A,C"/>
            <inp-transformation type="BREAK_BOND" centers="A,C"/>
            <inp-transformation type="LOSE_CHARGE" centers="A"/>
            <inp-transformation type="FORM_BOND" centers="C,D"/>
            <inp-transformation type="GAIN_RADICAL" centers="C"/>
            <inp-transformation type="LOSE_RADICAL" centers="D"/>
        </inp-recipe>
        <inp-reactant value="1" smarts="[O;v2]=[C;v4]=[O;v2]">
            <inp-reactive-center symbol="A" smarts="[$([C;v4](=[O;v2])=[O;v2])]" neighbour="B"/>
            <inp-reactive-center symbol="B" smarts="[$([O;v2]=[C;v4]=[O;v2])]" neighbour="A"/>
            <inp-reactive-center symbol="C" smarts="[$([O;v2]=[C;v4]=[O;v2])]" neighbour="A"/>
            <inp-molecule-constraint type="SINGLEELECTRONCOUNT" limit="MIN" value="0"/>
            <inp-molecule-constraint type="SINGLEELECTRONCOUNT" limit="MAX" value="0"/>
        </inp-reactant>
        <inp-reactant value="2" smarts="[#1;!X1]">
            <inp-reactive-center symbol="D" smarts="[$([#1;!X1])]"/>
            <inp-molecule-constraint type="SINGLEELECTRONCOUNT" limit="MIN" value="1"/>
            <inp-molecule-constraint type="SINGLEELECTRONCOUNT" limit="MAX" value="1"/>
        </inp-reactant>
        <inp-kinetics type="REVERSE"/>
    </inp-reaction-family>
    <inp-reaction-family name="CO+HO2x=xCO2+OH_forward">
        <bimolecular>true</bimolecular>
        <inp-recipe>
            <inp-transformation type="BREAK_BOND" centers="A,B"/>
            <inp-transformation type="FORM_BOND" centers="C,B"/>
            <inp-transformation type="INCREASE_BOND" centers="C,B"/>
            <inp-transformation type="LOSE_RADICAL" centers="B"/>
            <inp-transformation type="GAIN_RADICAL" centers="A"/>
            <inp-transformation type="DECREASE_BOND" centers="C,D"/>
            <inp-transformation type="GAIN_CHARGE" centers="C"/>
            <inp-transformation type="LOSE_CHARGE" centers="D"/>
        </inp-recipe>
        <inp-reactant value="1" smarts="[O;v1]-[O;v2]">
            <inp-reactive-center symbol="A" smarts="[$([O;v2]-[O;v1])]" neighbour="B"/>
            <inp-reactive-center symbol="B" smarts="[$([O;v1]-[O;v2])]" neighbour="A"/>
            <inp-molecule-constraint type="SINGLEELECTRONCOUNT" limit="MIN" value="1"/>
            <inp-molecule-constraint type="SINGLEELECTRONCOUNT" limit="MAX" value="1"/>
        </inp-reactant>
        <inp-reactant value="2" smarts="[C-]#[O+]">
            <inp-reactive-center symbol="C" smarts="[$([C-]#[O+])]" neighbour="D"/>
            <inp-reactive-center symbol="D" smarts="[$([O+]#[C-])]" neighbour="C"/>
            <inp-molecule-constraint type="SINGLEELECTRONCOUNT" limit="MIN" value="0"/>
            <inp-molecule-constraint type="SINGLEELECTRONCOUNT" limit="MAX" value="0"/>
        </inp-reactant>
        <inp-kinetics type="GROUP_ADDITIVITY" path="USER.xml"/>
    </inp-reaction-family>
    <inp-reaction-family name="CO+HO2x=xCO2+OH_reverse">
        <bimolecular>true</bimolecular>
        <inp-recipe>
            <inp-transformation type="INCREASE_BOND" centers="A,B"/>
            <inp-transformation type="GAIN_CHARGE" centers="B"/>
            <inp-transformation type="DECREASE_BOND" centers="A,C"/>
            <inp-transformation type="BREAK_BOND" centers="A,C"/>
            <inp-transformation type="LOSE_CHARGE" centers="A"/>
            <inp-transformation type="FORM_BOND" centers="D,C"/>
            <inp-transformation type="GAIN_RADICAL" centers="C"/>
            <inp-transformation type="LOSE_RADICAL" centers="D"/>
        </inp-recipe>
        <inp-reactant value="1" smarts="[O;v2]=[C;v4]=[O;v2]">
            <inp-reactive-center symbol="A" smarts="[$([C;v4](=[O;v2])=[O;v2])]" neighbour="B"/>
            <inp-reactive-center symbol="B" smarts="[$([O;v2]=[C;v4]=[O;v2])]" neighbour="A"/>
            <inp-reactive-center symbol="C" smarts="[$([O;v2]=[C;v4]=[O;v2])]" neighbour="A"/>
            <inp-molecule-constraint type="SINGLEELECTRONCOUNT" limit="MIN" value="0"/>
            <inp-molecule-constraint type="SINGLEELECTRONCOUNT" limit="MAX" value="0"/>
        </inp-reactant>
        <inp-reactant value="2" smarts="[O;v1]">
            <inp-reactive-center symbol="D" smarts="[$([O;v1])]"/>
            <inp-molecule-constraint type="SINGLEELECTRONCOUNT" limit="MIN" value="1"/>
            <inp-molecule-constraint type="SINGLEELECTRONCOUNT" limit="MAX" value="1"/>
        </inp-reactant>
        <inp-kinetics type="REVERSE"/>
    </inp-reaction-family>
    <inp-reaction-family name="HCO+Mx=xH+CO+M_forward">
        <bimolecular>false</bimolecular>
        <inp-recipe>
            <inp-transformation type="INCREASE_BOND" centers="A,B"/>
            <inp-transformation type="GAIN_CHARGE" centers="B"/>
            <inp-transformation type="BREAK_BOND" centers="A,C"/>
            <inp-transformation type="GAIN_RADICAL" centers="C"/>
            <inp-transformation type="LOSE_RADICAL" centers="A"/>
            <inp-transformation type="LOSE_CHARGE" centers="A"/>
        </inp-recipe>
        <inp-reactant value="1" smarts="[O;v2]=[C;v3]-[#1]">
            <inp-reactive-center symbol="A" smarts="[$([C;v3](=[O;v2])-[#1])]" neighbour="B"/>
            <inp-reactive-center symbol="B" smarts="[$([O;v2]=[C;v3]-[#1])]" neighbour="A"/>
            <inp-reactive-center symbol="C" smarts="[$([#1]-[C;v3]=[O;v2])]" neighbour="A"/>
            <inp-molecule-constraint type="SINGLEELECTRONCOUNT" limit="MIN" value="1"/>
            <inp-molecule-constraint type="SINGLEELECTRONCOUNT" limit="MAX" value="1"/>
        </inp-reactant>
        <inp-kinetics type="GROUP_ADDITIVITY" path="USER.xml"/>
    </inp-reaction-family>
    <inp-reaction-family name="HCO+Mx=xH+CO+M_reverse">
        <bimolecular>true</bimolecular>
        <inp-recipe>
            <inp-transformation type="DECREASE_BOND" centers="A,B"/>
            <inp-transformation type="FORM_BOND" centers="A,C"/>
            <inp-transformation type="GAIN_RADICAL" centers="A"/>
            <inp-transformation type="GAIN_CHARGE" centers="A"/>
            <inp-transformation type="LOSE_CHARGE" centers="B"/>
            <inp-transformation type="LOSE_RADICAL" centers="C"/>
        </inp-recipe>
        <inp-reactant value="1" smarts="[C-]#[O+]">
            <inp-reactive-center symbol="A" smarts="[$([C-]#[O+])]" neighbour="B"/>
            <inp-reactive-center symbol="B" smarts="[$([O+]#[C-])]" neighbour="A"/>
            <inp-molecule-constraint type="SINGLEELECTRONCOUNT" limit="MIN" value="0"/>
            <inp-molecule-constraint type="SINGLEELECTRONCOUNT" limit="MAX" value="0"/>
        </inp-reactant>
        <inp-reactant value="2" smarts="[#1;!X1]">
            <inp-reactive-center symbol="C" smarts="[$([#1;!X1])]"/>
            <inp-molecule-constraint type="SINGLEELECTRONCOUNT" limit="MIN" value="1"/>
            <inp-molecule-constraint type="SINGLEELECTRONCOUNT" limit="MAX" value="1"/>
        </inp-reactant>
        <inp-kinetics type="REVERSE"/>
    </inp-reaction-family>
    <inp-reaction-family name="HCO+O2x=xCO+HO2_forward">
        <bimolecular>true</bimolecular>
        <inp-recipe>
            <inp-transformation type="INCREASE_BOND" centers="A,B"/>
            <inp-transformation type="GAIN_CHARGE" centers="B"/>
            <inp-transformation type="BREAK_BOND" centers="A,C"/>
            <inp-transformation type="FORM_BOND" centers="D,C"/>
            <inp-transformation type="LOSE_RADICAL" centers="A"/>
            <inp-transformation type="LOSE_CHARGE" centers="A"/>
            <inp-transformation type="DECREASE_BOND" centers="D,E"/>
            <inp-transformation type="GAIN_RADICAL" centers="E"/>
        </inp-recipe>
        <inp-reactant value="1" smarts="[O;v2]=[C;v3]-[#1]">
            <inp-reactive-center symbol="A" smarts="[$([C;v3](=[O;v2])-[#1])]" neighbour="B"/>
            <inp-reactive-center symbol="B" smarts="[$([O;v2]=[C;v3]-[#1])]" neighbour="A"/>
            <inp-reactive-center symbol="C" smarts="[$([#1]-[C;v3]=[O;v2])]" neighbour="A"/>
            <inp-molecule-constraint type="SINGLEELECTRONCOUNT" limit="MIN" value="1"/>
            <inp-molecule-constraint type="SINGLEELECTRONCOUNT" limit="MAX" value="1"/>
        </inp-reactant>
        <inp-reactant value="2" smarts="[O;v2]=[O;v2]">
            <inp-reactive-center symbol="D" smarts="[$([O;v2]=[O;v2])]" neighbour="E"/>
            <inp-reactive-center symbol="E" smarts="[$([O;v2]=[O;v2])]" neighbour="D"/>
            <inp-molecule-constraint type="SINGLEELECTRONCOUNT" limit="MIN" value="0"/>
            <inp-molecule-constraint type="SINGLEELECTRONCOUNT" limit="MAX" value="0"/>
        </inp-reactant>
        <inp-kinetics type="GROUP_ADDITIVITY" path="USER.xml"/>
    </inp-reaction-family>
    <inp-reaction-family name="HCO+O2x=xCO+HO2_reverse">
        <bimolecular>true</bimolecular>
        <inp-recipe>
            <inp-transformation type="INCREASE_BOND" centers="A,B"/>
            <inp-transformation type="LOSE_RADICAL" centers="B"/>
            <inp-transformation type="BREAK_BOND" centers="A,C"/>
            <inp-transformation type="FORM_BOND" centers="D,C"/>
            <inp-transformation type="DECREASE_BOND" centers="D,E"/>
            <inp-transformation type="GAIN_RADICAL" centers="D"/>
            <inp-transformation type="GAIN_CHARGE" centers="D"/>
            <inp-transformation type="LOSE_CHARGE" centers="E"/>
        </inp-recipe>
        <inp-reactant value="1" smarts="[O;v1]-[O;v2]-[#1]">
            <inp-reactive-center symbol="A" smarts="[$([O;v2](-[O;v1])-[#1])]" neighbour="B"/>
            <inp-reactive-center symbol="B" smarts="[$([O;v1]-[O;v2]-[#1])]" neighbour="A"/>
            <inp-reactive-center symbol="C" smarts="[$([#1]-[O;v2]-[O;v1])]" neighbour="A"/>
            <inp-molecule-constraint type="SINGLEELECTRONCOUNT" limit="MIN" value="1"/>
            <inp-molecule-constraint type="SINGLEELECTRONCOUNT" limit="MAX" value="1"/>
        </inp-reactant>
        <inp-reactant value="2" smarts="[C-]#[O+]">
            <inp-reactive-center symbol="D" smarts="[$([C-]#[O+])]" neighbour="E"/>
            <inp-reactive-center symbol="E" smarts="[$([O+]#[C-])]" neighbour="D"/>
            <inp-molecule-constraint type="SINGLEELECTRONCOUNT" limit="MIN" value="0"/>
            <inp-molecule-constraint type="SINGLEELECTRONCOUNT" limit="MAX" value="0"/>
        </inp-reactant>
        <inp-kinetics type="REVERSE"/>
    </inp-reaction-family>
    <inp-reaction-family name="HCO+Hx=xCO+H2_forward">
        <bimolecular>true</bimolecular>
        <inp-recipe>
            <inp-transformation type="INCREASE_BOND" centers="A,B"/>
            <inp-transformation type="GAIN_CHARGE" centers="B"/>
            <inp-transformation type="BREAK_BOND" centers="A,C"/>
            <inp-transformation type="FORM_BOND" centers="D,C"/>
            <inp-transformation type="LOSE_RADICAL" centers="A"/>
            <inp-transformation type="LOSE_CHARGE" centers="A"/>
            <inp-transformation type="LOSE_RADICAL" centers="D"/>
        </inp-recipe>
        <inp-reactant value="1" smarts="[O;v2]=[C;v3]-[#1]">
            <inp-reactive-center symbol="A" smarts="[$([C;v3](=[O;v2])-[#1])]" neighbour="B"/>
            <inp-reactive-center symbol="B" smarts="[$([O;v2]=[C;v3]-[#1])]" neighbour="A"/>
            <inp-reactive-center symbol="C" smarts="[$([#1]-[C;v3]=[O;v2])]" neighbour="A"/>
            <inp-molecule-constraint type="SINGLEELECTRONCOUNT" limit="MIN" value="1"/>
            <inp-molecule-constraint type="SINGLEELECTRONCOUNT" limit="MAX" value="1"/>
        </inp-reactant>
        <inp-reactant value="2" smarts="[#1;!X1]">
            <inp-reactive-center symbol="D" smarts="[$([#1;!X1])]"/>
            <inp-molecule-constraint type="SINGLEELECTRONCOUNT" limit="MIN" value="1"/>
            <inp-molecule-constraint type="SINGLEELECTRONCOUNT" limit="MAX" value="1"/>
        </inp-reactant>
        <inp-kinetics type="GROUP_ADDITIVITY" path="USER.xml"/>
    </inp-reaction-family>
    <inp-reaction-family name="HCO+Hx=xCO+H2_reverse">
        <bimolecular>true</bimolecular>
        <inp-recipe>
            <inp-transformation type="DECREASE_BOND" centers="A,B"/>
            <inp-transformation type="FORM_BOND" centers="A,C"/>
            <inp-transformation type="GAIN_RADICAL" centers="A"/>
            <inp-transformation type="GAIN_CHARGE" centers="A"/>
            <inp-transformation type="LOSE_CHARGE" centers="B"/>
            <inp-transformation type="BREAK_BOND" centers="D,C"/>
            <inp-transformation type="GAIN_RADICAL" centers="D"/>
        </inp-recipe>
        <inp-reactant value="1" smarts="[C-]#[O+]">
            <inp-reactive-center symbol="A" smarts="[$([C-]#[O+])]" neighbour="B"/>
            <inp-reactive-center symbol="B" smarts="[$([O+]#[C-])]" neighbour="A"/>
            <inp-molecule-constraint type="SINGLEELECTRONCOUNT" limit="MIN" value="0"/>
            <inp-molecule-constraint type="SINGLEELECTRONCOUNT" limit="MAX" value="0"/>
        </inp-reactant>
        <inp-reactant value="2" smarts="[#1]-[#1]">
            <inp-reactive-center symbol="C" smarts="[$([#1]-[#1])]" neighbour="D"/>
            <inp-reactive-center symbol="D" smarts="[$([#1]-[#1])]" neighbour="C"/>
            <inp-molecule-constraint type="SINGLEELECTRONCOUNT" limit="MIN" value="0"/>
            <inp-molecule-constraint type="SINGLEELECTRONCOUNT" limit="MAX" value="0"/>
        </inp-reactant>
        <inp-kinetics type="REVERSE"/>
    </inp-reaction-family>
    <inp-reaction-family name="HCO+Ox=xCO+OH_forward">
        <bimolecular>true</bimolecular>
        <inp-recipe>
            <inp-transformation type="INCREASE_BOND" centers="A,B"/>
            <inp-transformation type="GAIN_CHARGE" centers="B"/>
            <inp-transformation type="BREAK_BOND" centers="A,C"/>
            <inp-transformation type="FORM_BOND" centers="D,C"/>
            <inp-transformation type="LOSE_RADICAL" centers="A"/>
            <inp-transformation type="LOSE_CHARGE" centers="A"/>
            <inp-transformation type="LOSE_RADICAL" centers="D"/>
        </inp-recipe>
        <inp-reactant value="1" smarts="[O;v2]=[C;v3]-[#1]">
            <inp-reactive-center symbol="A" smarts="[$([C;v3](=[O;v2])-[#1])]" neighbour="B"/>
            <inp-reactive-center symbol="B" smarts="[$([O;v2]=[C;v3]-[#1])]" neighbour="A"/>
            <inp-reactive-center symbol="C" smarts="[$([#1]-[C;v3]=[O;v2])]" neighbour="A"/>
            <inp-molecule-constraint type="SINGLEELECTRONCOUNT" limit="MIN" value="1"/>
            <inp-molecule-constraint type="SINGLEELECTRONCOUNT" limit="MAX" value="1"/>
        </inp-reactant>
        <inp-reactant value="2" smarts="[O;v0]">
            <inp-reactive-center symbol="D" smarts="[$([O;v0])]"/>
            <inp-molecule-constraint type="SINGLEELECTRONCOUNT" limit="MIN" value="2"/>
            <inp-molecule-constraint type="SINGLEELECTRONCOUNT" limit="MAX" value="2"/>
        </inp-reactant>
        <inp-kinetics type="GROUP_ADDITIVITY" path="USER.xml"/>
    </inp-reaction-family>
    <inp-reaction-family name="HCO+Ox=xCO+OH_reverse">
        <bimolecular>true</bimolecular>
        <inp-recipe>
            <inp-transformation type="DECREASE_BOND" centers="A,B"/>
            <inp-transformation type="FORM_BOND" centers="A,C"/>
            <inp-transformation type="GAIN_RADICAL" centers="A"/>
            <inp-transformation type="GAIN_CHARGE" centers="A"/>
            <inp-transformation type="LOSE_CHARGE" centers="B"/>
            <inp-transformation type="BREAK_BOND" centers="D,C"/>
            <inp-transformation type="GAIN_RADICAL" centers="D"/>
        </inp-recipe>
        <inp-reactant value="1" smarts="[C-]#[O+]">
            <inp-reactive-center symbol="A" smarts="[$([C-]#[O+])]" neighbour="B"/>
            <inp-reactive-center symbol="B" smarts="[$([O+]#[C-])]" neighbour="A"/>
            <inp-molecule-constraint type="SINGLEELECTRONCOUNT" limit="MIN" value="0"/>
            <inp-molecule-constraint type="SINGLEELECTRONCOUNT" limit="MAX" value="0"/>
        </inp-reactant>
        <inp-reactant value="2" smarts="[O;v1]-[#1]">
            <inp-reactive-center symbol="C" smarts="[$([#1]-[O;v1])]" neighbour="D"/>
            <inp-reactive-center symbol="D" smarts="[$([O;v1]-[#1])]" neighbour="C"/>
            <inp-molecule-constraint type="SINGLEELECTRONCOUNT" limit="MIN" value="1"/>
            <inp-molecule-constraint type="SINGLEELECTRONCOUNT" limit="MAX" value="1"/>
        </inp-reactant>
        <inp-kinetics type="REVERSE"/>
    </inp-reaction-family>
    <inp-reaction-family name="HCO+Ox=xCO2+H_forward">
        <bimolecular>true</bimolecular>
        <inp-recipe>
            <inp-transformation type="BREAK_BOND" centers="A,B"/>
            <inp-transformation type="GAIN_RADICAL" centers="B"/>
            <inp-transformation type="FORM_BOND" centers="A,C"/>
            <inp-transformation type="INCREASE_BOND" centers="A,C"/>
            <inp-transformation type="LOSE_RADICAL" centers="A"/>
            <inp-transformation type="LOSE_RADICAL" centers="C"/>
            <inp-transformation type="LOSE_RADICAL" centers="C"/>
        </inp-recipe>
        <inp-reactant value="1" smarts="[#1]-[C;v3]">
            <inp-reactive-center symbol="A" smarts="[$([C;v3]-[#1])]" neighbour="B"/>
            <inp-reactive-center symbol="B" smarts="[$([#1]-[C;v3])]" neighbour="A"/>
            <inp-molecule-constraint type="SINGLEELECTRONCOUNT" limit="MIN" value="1"/>
            <inp-molecule-constraint type="SINGLEELECTRONCOUNT" limit="MAX" value="1"/>
        </inp-reactant>
        <inp-reactant value="2" smarts="[O;v0]">
            <inp-reactive-center symbol="C" smarts="[$([O;v0])]"/>
            <inp-molecule-constraint type="SINGLEELECTRONCOUNT" limit="MIN" value="2"/>
            <inp-molecule-constraint type="SINGLEELECTRONCOUNT" limit="MAX" value="2"/>
        </inp-reactant>
        <inp-kinetics type="GROUP_ADDITIVITY" path="USER.xml"/>
    </inp-reaction-family>
    <inp-reaction-family name="HCO+Ox=xCO2+H_reverse">
        <bimolecular>true</bimolecular>
        <inp-recipe>
            <inp-transformation type="DECREASE_BOND" centers="A,B"/>
            <inp-transformation type="BREAK_BOND" centers="A,B"/>
            <inp-transformation type="FORM_BOND" centers="A,C"/>
            <inp-transformation type="GAIN_RADICAL" centers="A"/>
            <inp-transformation type="GAIN_RADICAL" centers="B"/>
            <inp-transformation type="GAIN_RADICAL" centers="B"/>
            <inp-transformation type="LOSE_RADICAL" centers="C"/>
        </inp-recipe>
        <inp-reactant value="1" smarts="[C;v4]=[O;v2]">
            <inp-reactive-center symbol="A" smarts="[$([C;v4]=[O;v2])]" neighbour="B"/>
            <inp-reactive-center symbol="B" smarts="[$([O;v2]=[C;v4])]" neighbour="A"/>
            <inp-molecule-constraint type="SINGLEELECTRONCOUNT" limit="MIN" value="0"/>
            <inp-molecule-constraint type="SINGLEELECTRONCOUNT" limit="MAX" value="0"/>
        </inp-reactant>
        <inp-reactant value="2" smarts="[#1;!X1]">
            <inp-reactive-center symbol="C" smarts="[$([#1;!X1])]"/>
            <inp-molecule-constraint type="SINGLEELECTRONCOUNT" limit="MIN" value="1"/>
            <inp-molecule-constraint type="SINGLEELECTRONCOUNT" limit="MAX" value="1"/>
        </inp-reactant>
        <inp-kinetics type="REVERSE"/>
    </inp-reaction-family>
    <inp-reaction-family name="HCO+OHx=xCO+H2O_forward">
        <bimolecular>true</bimolecular>
        <inp-recipe>
            <inp-transformation type="INCREASE_BOND" centers="A,B"/>
            <inp-transformation type="GAIN_CHARGE" centers="B"/>
            <inp-transformation type="BREAK_BOND" centers="A,C"/>
            <inp-transformation type="FORM_BOND" centers="D,C"/>
            <inp-transformation type="LOSE_RADICAL" centers="A"/>
            <inp-transformation type="LOSE_CHARGE" centers="A"/>
            <inp-transformation type="LOSE_RADICAL" centers="D"/>
        </inp-recipe>
        <inp-reactant value="1" smarts="[O;v2]=[C;v3]-[#1]">
            <inp-reactive-center symbol="A" smarts="[$([C;v3](=[O;v2])-[#1])]" neighbour="B"/>
            <inp-reactive-center symbol="B" smarts="[$([O;v2]=[C;v3]-[#1])]" neighbour="A"/>
            <inp-reactive-center symbol="C" smarts="[$([#1]-[C;v3]=[O;v2])]" neighbour="A"/>
            <inp-molecule-constraint type="SINGLEELECTRONCOUNT" limit="MIN" value="1"/>
            <inp-molecule-constraint type="SINGLEELECTRONCOUNT" limit="MAX" value="1"/>
        </inp-reactant>
        <inp-reactant value="2" smarts="[O;v1]">
            <inp-reactive-center symbol="D" smarts="[$([O;v1])]"/>
            <inp-molecule-constraint type="SINGLEELECTRONCOUNT" limit="MIN" value="1"/>
            <inp-molecule-constraint type="SINGLEELECTRONCOUNT" limit="MAX" value="1"/>
        </inp-reactant>
        <inp-kinetics type="GROUP_ADDITIVITY" path="USER.xml"/>
    </inp-reaction-family>
    <inp-reaction-family name="HCO+OHx=xCO+H2O_reverse">
        <bimolecular>true</bimolecular>
        <inp-recipe>
            <inp-transformation type="BREAK_BOND" centers="A,B"/>
            <inp-transformation type="GAIN_RADICAL" centers="A"/>
            <inp-transformation type="FORM_BOND" centers="C,B"/>
            <inp-transformation type="DECREASE_BOND" centers="C,D"/>
            <inp-transformation type="GAIN_RADICAL" centers="C"/>
            <inp-transformation type="GAIN_CHARGE" centers="C"/>
            <inp-transformation type="LOSE_CHARGE" centers="D"/>
        </inp-recipe>
        <inp-reactant value="1" smarts="[O;v2]-[#1]">
            <inp-reactive-center symbol="A" smarts="[$([O;v2]-[#1])]" neighbour="B"/>
            <inp-reactive-center symbol="B" smarts="[$([#1]-[O;v2])]" neighbour="A"/>
            <inp-molecule-constraint type="SINGLEELECTRONCOUNT" limit="MIN" value="0"/>
            <inp-molecule-constraint type="SINGLEELECTRONCOUNT" limit="MAX" value="0"/>
        </inp-reactant>
        <inp-reactant value="2" smarts="[C-]#[O+]">
            <inp-reactive-center symbol="C" smarts="[$([C-]#[O+])]" neighbour="D"/>
            <inp-reactive-center symbol="D" smarts="[$([O+]#[C-])]" neighbour="C"/>
            <inp-molecule-constraint type="SINGLEELECTRONCOUNT" limit="MIN" value="0"/>
            <inp-molecule-constraint type="SINGLEELECTRONCOUNT" limit="MAX" value="0"/>
        </inp-reactant>
        <inp-kinetics type="REVERSE"/>
    </inp-reaction-family>
    <inp-reaction-family name="HCO+HO2=xCO2+H+OH">
        <bimolecular>true</bimolecular>
        <inp-recipe>
            <inp-transformation type="BREAK_BOND" centers="A,B"/>
            <inp-transformation type="FORM_BOND" centers="C,B"/>
            <inp-transformation type="INCREASE_BOND" centers="C,B"/>
            <inp-transformation type="LOSE_RADICAL" centers="B"/>
            <inp-transformation type="GAIN_RADICAL" centers="A"/>
            <inp-transformation type="BREAK_BOND" centers="C,D"/>
            <inp-transformation type="GAIN_RADICAL" centers="D"/>
            <inp-transformation type="LOSE_RADICAL" centers="C"/>
        </inp-recipe>
        <inp-reactant value="1" smarts="[O;v1]-[O;v2]">
            <inp-reactive-center symbol="A" smarts="[$([O;v2]-[O;v1])]" neighbour="B"/>
            <inp-reactive-center symbol="B" smarts="[$([O;v1]-[O;v2])]" neighbour="A"/>
            <inp-molecule-constraint type="SINGLEELECTRONCOUNT" limit="MIN" value="1"/>
            <inp-molecule-constraint type="SINGLEELECTRONCOUNT" limit="MAX" value="1"/>
        </inp-reactant>
        <inp-reactant value="2" smarts="[#1]-[C;v3]">
            <inp-reactive-center symbol="C" smarts="[$([C;v3]-[#1])]" neighbour="D"/>
            <inp-reactive-center symbol="D" smarts="[$([#1]-[C;v3])]" neighbour="C"/>
            <inp-molecule-constraint type="SINGLEELECTRONCOUNT" limit="MIN" value="1"/>
            <inp-molecule-constraint type="SINGLEELECTRONCOUNT" limit="MAX" value="1"/>
        </inp-reactant>
        <inp-kinetics type="GROUP_ADDITIVITY" path="USER.xml"/>
    </inp-reaction-family>
    <inp-reaction-family name="HCO+HCO=xH2+CO+CO">
        <bimolecular>true</bimolecular>
        <inp-recipe>
            <inp-transformation type="INCREASE_BOND" centers="A,B"/>
            <inp-transformation type="GAIN_CHARGE" centers="B"/>
            <inp-transformation type="BREAK_BOND" centers="A,C"/>
            <inp-transformation type="FORM_BOND" centers="C,D"/>
            <inp-transformation type="LOSE_RADICAL" centers="A"/>
            <inp-transformation type="LOSE_CHARGE" centers="A"/>
            <inp-transformation type="INCREASE_BOND" centers="E,F"/>
            <inp-transformation type="GAIN_CHARGE" centers="F"/>
            <inp-transformation type="BREAK_BOND" centers="E,D"/>
            <inp-transformation type="LOSE_RADICAL" centers="E"/>
            <inp-transformation type="LOSE_CHARGE" centers="E"/>
        </inp-recipe>
        <inp-reactant value="1" smarts="[O;v2]=[C;v3]-[#1]">
            <inp-reactive-center symbol="A" smarts="[$([C;v3](=[O;v2])-[#1])]" neighbour="B"/>
            <inp-reactive-center symbol="B" smarts="[$([O;v2]=[C;v3]-[#1])]" neighbour="A"/>
            <inp-reactive-center symbol="C" smarts="[$([#1]-[C;v3]=[O;v2])]" neighbour="A"/>
            <inp-molecule-constraint type="SINGLEELECTRONCOUNT" limit="MIN" value="1"/>
            <inp-molecule-constraint type="SINGLEELECTRONCOUNT" limit="MAX" value="1"/>
        </inp-reactant>
        <inp-reactant value="2" smarts="[O;v2]=[C;v3]-[#1]">
            <inp-reactive-center symbol="D" smarts="[$([#1]-[C;v3]=[O;v2])]" neighbour="E"/>
            <inp-reactive-center symbol="E" smarts="[$([C;v3](=[O;v2])-[#1])]" neighbour="F"/>
            <inp-reactive-center symbol="F" smarts="[$([O;v2]=[C;v3]-[#1])]" neighbour="E"/>
            <inp-molecule-constraint type="SINGLEELECTRONCOUNT" limit="MIN" value="1"/>
            <inp-molecule-constraint type="SINGLEELECTRONCOUNT" limit="MAX" value="1"/>
        </inp-reactant>
        <inp-kinetics type="GROUP_ADDITIVITY" path="USER.xml"/>
    </inp-reaction-family>
    <inp-reaction-family name="HCO+CH3x=xCH4+CO_forward">
        <bimolecular>true</bimolecular>
        <inp-recipe>
            <inp-transformation type="FORM_BOND" centers="A,B"/>
            <inp-transformation type="LOSE_RADICAL" centers="A"/>
            <inp-transformation type="INCREASE_BOND" centers="C,D"/>
            <inp-transformation type="GAIN_CHARGE" centers="D"/>
            <inp-transformation type="BREAK_BOND" centers="C,B"/>
            <inp-transformation type="LOSE_RADICAL" centers="C"/>
            <inp-transformation type="LOSE_CHARGE" centers="C"/>
        </inp-recipe>
        <inp-reactant value="1" smarts="[C;v3]">
            <inp-reactive-center symbol="A" smarts="[$([C;v3])]"/>
            <inp-molecule-constraint type="SINGLEELECTRONCOUNT" limit="MIN" value="1"/>
            <inp-molecule-constraint type="SINGLEELECTRONCOUNT" limit="MAX" value="1"/>
        </inp-reactant>
        <inp-reactant value="2" smarts="[O;v2]=[C;v3]-[#1]">
            <inp-reactive-center symbol="B" smarts="[$([#1]-[C;v3]=[O;v2])]" neighbour="C"/>
            <inp-reactive-center symbol="C" smarts="[$([C;v3](=[O;v2])-[#1])]" neighbour="D"/>
            <inp-reactive-center symbol="D" smarts="[$([O;v2]=[C;v3]-[#1])]" neighbour="C"/>
            <inp-molecule-constraint type="SINGLEELECTRONCOUNT" limit="MIN" value="1"/>
            <inp-molecule-constraint type="SINGLEELECTRONCOUNT" limit="MAX" value="1"/>
        </inp-reactant>
        <inp-kinetics type="GROUP_ADDITIVITY" path="USER.xml"/>
    </inp-reaction-family>
    <inp-reaction-family name="HCO+CH3x=xCH4+CO_reverse">
        <bimolecular>true</bimolecular>
        <inp-recipe>
            <inp-transformation type="BREAK_BOND" centers="A,B"/>
            <inp-transformation type="GAIN_RADICAL" centers="A"/>
            <inp-transformation type="FORM_BOND" centers="C,B"/>
            <inp-transformation type="DECREASE_BOND" centers="C,D"/>
            <inp-transformation type="GAIN_RADICAL" centers="C"/>
            <inp-transformation type="GAIN_CHARGE" centers="C"/>
            <inp-transformation type="LOSE_CHARGE" centers="D"/>
        </inp-recipe>
        <inp-reactant value="1" smarts="[C;v4]-[#1]">
            <inp-reactive-center symbol="A" smarts="[$([C;v4]-[#1])]" neighbour="B"/>
            <inp-reactive-center symbol="B" smarts="[$([#1]-[C;v4])]" neighbour="A"/>
            <inp-molecule-constraint type="SINGLEELECTRONCOUNT" limit="MIN" value="0"/>
            <inp-molecule-constraint type="SINGLEELECTRONCOUNT" limit="MAX" value="0"/>
        </inp-reactant>
        <inp-reactant value="2" smarts="[C-]#[O+]">
            <inp-reactive-center symbol="C" smarts="[$([C-]#[O+])]" neighbour="D"/>
            <inp-reactive-center symbol="D" smarts="[$([O+]#[C-])]" neighbour="C"/>
            <inp-molecule-constraint type="SINGLEELECTRONCOUNT" limit="MIN" value="0"/>
            <inp-molecule-constraint type="SINGLEELECTRONCOUNT" limit="MAX" value="0"/>
        </inp-reactant>
        <inp-kinetics type="REVERSE"/>
    </inp-reaction-family>
    <inp-reaction-family name="CH+O2x=xCO+OHx_forward">
        <bimolecular>true</bimolecular>
        <inp-recipe>
            <inp-transformation type="DECREASE_BOND" centers="A,B"/>
            <inp-transformation type="BREAK_BOND" centers="A,B"/>
            <inp-transformation type="FORM_BOND" centers="C,A"/>
            <inp-transformation type="INCREASE_BOND" centers="C,A"/>
            <inp-transformation type="INCREASE_BOND" centers="C,A"/>
            <inp-transformation type="GAIN_CHARGE" centers="A"/>
            <inp-transformation type="FORM_BOND" centers="B,D"/>
            <inp-transformation type="GAIN_RADICAL" centers="B"/>
            <inp-transformation type="BREAK_BOND" centers="C,D"/>
            <inp-transformation type="LOSE_RADICAL" centers="C"/>
            <inp-transformation type="LOSE_RADICAL" centers="C"/>
            <inp-transformation type="LOSE_RADICAL" centers="C"/>
            <inp-transformation type="LOSE_CHARGE" centers="C"/>
        </inp-recipe>
        <inp-reactant value="1" smarts="[O;v2]=[O;v2]">
            <inp-reactive-center symbol="A" smarts="[$([O;v2]=[O;v2])]" neighbour="B"/>
            <inp-reactive-center symbol="B" smarts="[$([O;v2]=[O;v2])]" neighbour="A"/>
            <inp-molecule-constraint type="SINGLEELECTRONCOUNT" limit="MIN" value="0"/>
            <inp-molecule-constraint type="SINGLEELECTRONCOUNT" limit="MAX" value="0"/>
        </inp-reactant>
        <inp-reactant value="2" smarts="[C;v1]-[#1]">
            <inp-reactive-center symbol="C" smarts="[$([C;v1]-[#1])]" neighbour="D"/>
            <inp-reactive-center symbol="D" smarts="[$([#1]-[C;v1])]" neighbour="C"/>
            <inp-molecule-constraint type="SINGLEELECTRONCOUNT" limit="MIN" value="3"/>
            <inp-molecule-constraint type="SINGLEELECTRONCOUNT" limit="MAX" value="3"/>
        </inp-reactant>
        <inp-kinetics type="GROUP_ADDITIVITY" path="USER.xml"/>
    </inp-reaction-family>
    <inp-reaction-family name="CH+O2x=xCO+OHx_reverse">
        <bimolecular>true</bimolecular>
        <inp-recipe>
            <inp-transformation type="DECREASE_BOND" centers="A,B"/>
            <inp-transformation type="DECREASE_BOND" centers="A,B"/>
            <inp-transformation type="BREAK_BOND" centers="A,B"/>
            <inp-transformation type="FORM_BOND" centers="A,C"/>
            <inp-transformation type="GAIN_RADICAL" centers="A"/>
            <inp-transformation type="GAIN_RADICAL" centers="A"/>
            <inp-transformation type="LOSE_RADICAL" centers="A"/>
            <inp-transformation type="GAIN_CHARGE" centers="A"/>
            <inp-transformation type="FORM_BOND" centers="B,D"/>
            <inp-transformation type="INCREASE_BOND" centers="B,D"/>
            <inp-transformation type="LOSE_CHARGE" centers="B"/>
            <inp-transformation type="BREAK_BOND" centers="D,C"/>
            <inp-transformation type="LOSE_RADICAL" centers="D"/>
        </inp-recipe>
        <inp-reactant value="1" smarts="[C-]#[O+]">
            <inp-reactive-center symbol="A" smarts="[$([C-]#[O+])]" neighbour="B"/>
            <inp-reactive-center symbol="B" smarts="[$([O+]#[C-])]" neighbour="A"/>
            <inp-molecule-constraint type="SINGLEELECTRONCOUNT" limit="MIN" value="0"/>
            <inp-molecule-constraint type="SINGLEELECTRONCOUNT" limit="MAX" value="0"/>
        </inp-reactant>
        <inp-reactant value="2" smarts="[O;v1]-[#1]">
            <inp-reactive-center symbol="C" smarts="[$([#1]-[O;v1])]" neighbour="D"/>
            <inp-reactive-center symbol="D" smarts="[$([O;v1]-[#1])]" neighbour="C"/>
            <inp-molecule-constraint type="SINGLEELECTRONCOUNT" limit="MIN" value="1"/>
            <inp-molecule-constraint type="SINGLEELECTRONCOUNT" limit="MAX" value="1"/>
        </inp-reactant>
        <inp-kinetics type="GROUP_ADDITIVITY" path="USER.xml"/>
    </inp-reaction-family>
    <inp-reaction-family name="C2H+Ox=xCO+CHx_forward">
        <bimolecular>true</bimolecular>
        <inp-recipe>
            <inp-transformation type="DECREASE_BOND" centers="A,B"/>
            <inp-transformation type="DECREASE_BOND" centers="A,B"/>
            <inp-transformation type="BREAK_BOND" centers="A,B"/>
            <inp-transformation type="FORM_BOND" centers="B,C"/>
            <inp-transformation type="INCREASE_BOND" centers="B,C"/>
            <inp-transformation type="INCREASE_BOND" centers="B,C"/>
            <inp-transformation type="LOSE_RADICAL" centers="B"/>
            <inp-transformation type="LOSE_CHARGE" centers="B"/>
            <inp-transformation type="GAIN_RADICAL" centers="A"/>
            <inp-transformation type="GAIN_RADICAL" centers="A"/>
            <inp-transformation type="LOSE_RADICAL" centers="A"/>
            <inp-transformation type="LOSE_RADICAL" centers="C"/>
            <inp-transformation type="LOSE_RADICAL" centers="C"/>
            <inp-transformation type="GAIN_CHARGE" centers="C"/>
        </inp-recipe>
        <inp-reactant value="1" smarts="[C;v3]#[C;v4]">
            <inp-reactive-center symbol="A" smarts="[$([C;v4]#[C;v3])]" neighbour="B"/>
            <inp-reactive-center symbol="B" smarts="[$([C;v3]#[C;v4])]" neighbour="A"/>
            <inp-molecule-constraint type="SINGLEELECTRONCOUNT" limit="MIN" value="1"/>
            <inp-molecule-constraint type="SINGLEELECTRONCOUNT" limit="MAX" value="1"/>
        </inp-reactant>
        <inp-reactant value="2" smarts="[O;v0]">
            <inp-reactive-center symbol="C" smarts="[$([O;v0])]"/>
            <inp-molecule-constraint type="SINGLEELECTRONCOUNT" limit="MIN" value="2"/>
            <inp-molecule-constraint type="SINGLEELECTRONCOUNT" limit="MAX" value="2"/>
        </inp-reactant>
        <inp-kinetics type="GROUP_ADDITIVITY" path="USER.xml"/>
    </inp-reaction-family>
    <inp-reaction-family name="C2H+Ox=xCO+CHx_reverse">
        <bimolecular>true</bimolecular>
        <inp-recipe>
            <inp-transformation type="DECREASE_BOND" centers="A,B"/>
            <inp-transformation type="DECREASE_BOND" centers="A,B"/>
            <inp-transformation type="BREAK_BOND" centers="A,B"/>
            <inp-transformation type="FORM_BOND" centers="C,A"/>
            <inp-transformation type="INCREASE_BOND" centers="C,A"/>
            <inp-transformation type="INCREASE_BOND" centers="C,A"/>
            <inp-transformation type="GAIN_RADICAL" centers="A"/>
            <inp-transformation type="GAIN_CHARGE" centers="A"/>
            <inp-transformation type="GAIN_RADICAL" centers="B"/>
            <inp-transformation type="GAIN_RADICAL" centers="B"/>
            <inp-transformation type="LOSE_CHARGE" centers="B"/>
            <inp-transformation type="LOSE_RADICAL" centers="C"/>
            <inp-transformation type="LOSE_RADICAL" centers="C"/>
            <inp-transformation type="LOSE_RADICAL" centers="C"/>
        </inp-recipe>
        <inp-reactant value="1" smarts="[C-]#[O+]">
            <inp-reactive-center symbol="A" smarts="[$([C-]#[O+])]" neighbour="B"/>
            <inp-reactive-center symbol="B" smarts="[$([O+]#[C-])]" neighbour="A"/>
            <inp-molecule-constraint type="SINGLEELECTRONCOUNT" limit="MIN" value="0"/>
            <inp-molecule-constraint type="SINGLEELECTRONCOUNT" limit="MAX" value="0"/>
        </inp-reactant>
        <inp-reactant value="2" smarts="[C;v1]">
            <inp-reactive-center symbol="C" smarts="[$([C;v1])]"/>
            <inp-molecule-constraint type="SINGLEELECTRONCOUNT" limit="MIN" value="3"/>
            <inp-molecule-constraint type="SINGLEELECTRONCOUNT" limit="MAX" value="3"/>
        </inp-reactant>
        <inp-kinetics type="GROUP_ADDITIVITY" path="USER.xml"/>
    </inp-reaction-family>
    <inp-reaction-family name="C+H+Mx=xCHx+M_forward">
        <bimolecular>true</bimolecular>
        <inp-recipe>
            <inp-transformation type="FORM_BOND" centers="A,B"/>
            <inp-transformation type="GAIN_RADICAL" centers="A"/>
            <inp-transformation type="GAIN_RADICAL" centers="A"/>
            <inp-transformation type="LOSE_RADICAL" centers="A"/>
            <inp-transformation type="LOSE_RADICAL" centers="B"/>
        </inp-recipe>
        <inp-reactant value="1" smarts="[C;v4]">
            <inp-reactive-center symbol="A" smarts="[$([C;v4])]"/>
            <inp-molecule-constraint type="SINGLEELECTRONCOUNT" limit="MIN" value="0"/>
            <inp-molecule-constraint type="SINGLEELECTRONCOUNT" limit="MAX" value="0"/>
        </inp-reactant>
        <inp-reactant value="2" smarts="[#1;!X1]">
            <inp-reactive-center symbol="B" smarts="[$([#1;!X1])]"/>
            <inp-molecule-constraint type="SINGLEELECTRONCOUNT" limit="MIN" value="1"/>
            <inp-molecule-constraint type="SINGLEELECTRONCOUNT" limit="MAX" value="1"/>
        </inp-reactant>
        <inp-kinetics type="GROUP_ADDITIVITY" path="USER.xml"/>
    </inp-reaction-family>
    <inp-reaction-family name="C+H+Mx=xCHx+M_reverse">
        <bimolecular>false</bimolecular>
        <inp-recipe>
            <inp-transformation type="BREAK_BOND" centers="A,B"/>
            <inp-transformation type="LOSE_RADICAL" centers="A"/>
            <inp-transformation type="LOSE_RADICAL" centers="A"/>
            <inp-transformation type="LOSE_RADICAL" centers="A"/>
            <inp-transformation type="GAIN_RADICAL" centers="B"/>
        </inp-recipe>
        <inp-reactant value="1" smarts="[C;v1]-[#1]">
            <inp-reactive-center symbol="A" smarts="[$([C;v1]-[#1])]" neighbour="B"/>
            <inp-reactive-center symbol="B" smarts="[$([#1]-[C;v1])]" neighbour="A"/>
            <inp-molecule-constraint type="SINGLEELECTRONCOUNT" limit="MIN" value="3"/>
            <inp-molecule-constraint type="SINGLEELECTRONCOUNT" limit="MAX" value="3"/>
        </inp-reactant>
        <inp-kinetics type="GROUP_ADDITIVITY" path="USER.xml"/>
    </inp-reaction-family>
    <inp-reaction-family name="C2H+O2x=xCO2+CHx_forward">
        <bimolecular>true</bimolecular>
        <inp-recipe>
            <inp-transformation type="DECREASE_BOND" centers="A,B"/>
            <inp-transformation type="DECREASE_BOND" centers="A,B"/>
            <inp-transformation type="BREAK_BOND" centers="A,B"/>
            <inp-transformation type="FORM_BOND" centers="B,C"/>
            <inp-transformation type="INCREASE_BOND" centers="B,C"/>
            <inp-transformation type="FORM_BOND" centers="B,D"/>
            <inp-transformation type="INCREASE_BOND" centers="B,D"/>
            <inp-transformation type="LOSE_RADICAL" centers="B"/>
            <inp-transformation type="GAIN_RADICAL" centers="A"/>
            <inp-transformation type="GAIN_RADICAL" centers="A"/>
            <inp-transformation type="LOSE_RADICAL" centers="A"/>
            <inp-transformation type="DECREASE_BOND" centers="C,D"/>
            <inp-transformation type="BREAK_BOND" centers="C,D"/>
        </inp-recipe>
        <inp-reactant value="1" smarts="[C;v3]#[C;v4]">
            <inp-reactive-center symbol="A" smarts="[$([C;v4]#[C;v3])]" neighbour="B"/>
            <inp-reactive-center symbol="B" smarts="[$([C;v3]#[C;v4])]" neighbour="A"/>
            <inp-molecule-constraint type="SINGLEELECTRONCOUNT" limit="MIN" value="1"/>
            <inp-molecule-constraint type="SINGLEELECTRONCOUNT" limit="MAX" value="1"/>
        </inp-reactant>
        <inp-reactant value="2" smarts="[O;v2]=[O;v2]">
            <inp-reactive-center symbol="C" smarts="[$([O;v2]=[O;v2])]" neighbour="D"/>
            <inp-reactive-center symbol="D" smarts="[$([O;v2]=[O;v2])]" neighbour="C"/>
            <inp-molecule-constraint type="SINGLEELECTRONCOUNT" limit="MIN" value="0"/>
            <inp-molecule-constraint type="SINGLEELECTRONCOUNT" limit="MAX" value="0"/>
        </inp-reactant>
        <inp-kinetics type="GROUP_ADDITIVITY" path="USER.xml"/>
    </inp-reaction-family>
    <inp-reaction-family name="C2H+O2x=xCO2+CHx_reverse">
        <bimolecular>true</bimolecular>
        <inp-recipe>
            <inp-transformation type="DECREASE_BOND" centers="A,B"/>
            <inp-transformation type="BREAK_BOND" centers="A,B"/>
            <inp-transformation type="FORM_BOND" centers="B,C"/>
            <inp-transformation type="INCREASE_BOND" centers="B,C"/>
            <inp-transformation type="DECREASE_BOND" centers="A,C"/>
            <inp-transformation type="BREAK_BOND" centers="A,C"/>
            <inp-transformation type="FORM_BOND" centers="D,A"/>
            <inp-transformation type="INCREASE_BOND" centers="D,A"/>
            <inp-transformation type="INCREASE_BOND" centers="D,A"/>
            <inp-transformation type="GAIN_RADICAL" centers="A"/>
            <inp-transformation type="LOSE_RADICAL" centers="D"/>
            <inp-transformation type="LOSE_RADICAL" centers="D"/>
            <inp-transformation type="LOSE_RADICAL" centers="D"/>
        </inp-recipe>
        <inp-reactant value="1" smarts="[O;v2]=[C;v4]=[O;v2]">
            <inp-reactive-center symbol="A" smarts="[$([C;v4](=[O;v2])=[O;v2])]" neighbour="B"/>
            <inp-reactive-center symbol="B" smarts="[$([O;v2]=[C;v4]=[O;v2])]" neighbour="A"/>
            <inp-reactive-center symbol="C" smarts="[$([O;v2]=[C;v4]=[O;v2])]" neighbour="A"/>
            <inp-molecule-constraint type="SINGLEELECTRONCOUNT" limit="MIN" value="0"/>
            <inp-molecule-constraint type="SINGLEELECTRONCOUNT" limit="MAX" value="0"/>
        </inp-reactant>
        <inp-reactant value="2" smarts="[C;v1]">
            <inp-reactive-center symbol="D" smarts="[$([C;v1])]"/>
            <inp-molecule-constraint type="SINGLEELECTRONCOUNT" limit="MIN" value="3"/>
            <inp-molecule-constraint type="SINGLEELECTRONCOUNT" limit="MAX" value="3"/>
        </inp-reactant>
        <inp-kinetics type="GROUP_ADDITIVITY" path="USER.xml"/>
    </inp-reaction-family>
    <inp-reaction-family name="CO+H2(+M)x=xCH2O(+M)_forward">
        <bimolecular>true</bimolecular>
        <inp-recipe>
            <inp-transformation type="DECREASE_BOND" centers="A,B"/>
            <inp-transformation type="FORM_BOND" centers="A,C"/>
            <inp-transformation type="FORM_BOND" centers="A,D"/>
            <inp-transformation type="GAIN_CHARGE" centers="A"/>
            <inp-transformation type="LOSE_CHARGE" centers="B"/>
            <inp-transformation type="BREAK_BOND" centers="C,D"/>
        </inp-recipe>
        <inp-reactant value="1" smarts="[C-]#[O+]">
            <inp-reactive-center symbol="A" smarts="[$([C-]#[O+])]" neighbour="B"/>
            <inp-reactive-center symbol="B" smarts="[$([O+]#[C-])]" neighbour="A"/>
            <inp-molecule-constraint type="SINGLEELECTRONCOUNT" limit="MIN" value="0"/>
            <inp-molecule-constraint type="SINGLEELECTRONCOUNT" limit="MAX" value="0"/>
        </inp-reactant>
        <inp-reactant value="2" smarts="[#1]-[#1]">
            <inp-reactive-center symbol="C" smarts="[$([#1]-[#1])]" neighbour="D"/>
            <inp-reactive-center symbol="D" smarts="[$([#1]-[#1])]" neighbour="C"/>
            <inp-molecule-constraint type="SINGLEELECTRONCOUNT" limit="MIN" value="0"/>
            <inp-molecule-constraint type="SINGLEELECTRONCOUNT" limit="MAX" value="0"/>
        </inp-reactant>
        <inp-kinetics type="GROUP_ADDITIVITY" path="USER.xml"/>
    </inp-reaction-family>
    <inp-reaction-family name="CO+H2(+M)x=xCH2O(+M)_reverse">
        <bimolecular>false</bimolecular>
        <inp-recipe>
            <inp-transformation type="BREAK_BOND" centers="A,B"/>
            <inp-transformation type="FORM_BOND" centers="C,B"/>
            <inp-transformation type="BREAK_BOND" centers="A,C"/>
            <inp-transformation type="INCREASE_BOND" centers="A,D"/>
            <inp-transformation type="GAIN_CHARGE" centers="D"/>
            <inp-transformation type="LOSE_CHARGE" centers="A"/>
        </inp-recipe>
        <inp-reactant value="1" smarts="[#1]-[C;v4](-[#1])=[O;v2]">
            <inp-reactive-center symbol="A" smarts="[$([C;v4](-[#1])(-[#1])=[O;v2])]" neighbour="D"/>
            <inp-reactive-center symbol="B" smarts="[$([#1]-[C;v4](-[#1])=[O;v2])]" neighbour="A"/>
            <inp-reactive-center symbol="C" smarts="[$([#1]-[C;v4](-[#1])=[O;v2])]" neighbour="A"/>
            <inp-reactive-center symbol="D" smarts="[$([O;v2]=[C;v4](-[#1])-[#1])]" neighbour="A"/>
            <inp-molecule-constraint type="SINGLEELECTRONCOUNT" limit="MIN" value="0"/>
            <inp-molecule-constraint type="SINGLEELECTRONCOUNT" limit="MAX" value="0"/>
        </inp-reactant>
        <inp-kinetics type="REVERSE"/>
    </inp-reaction-family>
    <inp-reaction-family name="CH2O+OHx=xHOCH2O_forward">
        <bimolecular>true</bimolecular>
        <inp-recipe>
            <inp-transformation type="DECREASE_BOND" centers="A,B"/>
            <inp-transformation type="GAIN_RADICAL" centers="B"/>
            <inp-transformation type="FORM_BOND" centers="A,C"/>
            <inp-transformation type="LOSE_RADICAL" centers="C"/>
        </inp-recipe>
        <inp-reactant value="1" smarts="[O;v2]=[C;v4]">
            <inp-reactive-center symbol="A" smarts="[$([C;v4]=[O;v2])]" neighbour="B"/>
            <inp-reactive-center symbol="B" smarts="[$([O;v2]=[C;v4])]" neighbour="A"/>
            <inp-molecule-constraint type="SINGLEELECTRONCOUNT" limit="MIN" value="0"/>
            <inp-molecule-constraint type="SINGLEELECTRONCOUNT" limit="MAX" value="0"/>
        </inp-reactant>
        <inp-reactant value="2" smarts="[O;v1]">
            <inp-reactive-center symbol="C" smarts="[$([O;v1])]"/>
            <inp-molecule-constraint type="SINGLEELECTRONCOUNT" limit="MIN" value="1"/>
            <inp-molecule-constraint type="SINGLEELECTRONCOUNT" limit="MAX" value="1"/>
        </inp-reactant>
        <inp-kinetics type="GROUP_ADDITIVITY" path="USER.xml"/>
    </inp-reaction-family>
    <inp-reaction-family name="CH2O+OHx=xHOCH2O_reverse">
        <bimolecular>false</bimolecular>
        <inp-recipe>
            <inp-transformation type="BREAK_BOND" centers="A,B"/>
            <inp-transformation type="GAIN_RADICAL" centers="B"/>
            <inp-transformation type="INCREASE_BOND" centers="A,C"/>
            <inp-transformation type="LOSE_RADICAL" centers="C"/>
        </inp-recipe>
        <inp-reactant value="1" smarts="[O;v2]-[C;v4]-[O;v1]">
            <inp-reactive-center symbol="A" smarts="[$([C;v4](-[O;v2])-[O;v1])]" neighbour="C"/>
            <inp-reactive-center symbol="B" smarts="[$([O;v2]-[C;v4]-[O;v1])]" neighbour="A"/>
            <inp-reactive-center symbol="C" smarts="[$([O;v1]-[C;v4]-[O;v2])]" neighbour="A"/>
            <inp-molecule-constraint type="SINGLEELECTRONCOUNT" limit="MIN" value="1"/>
            <inp-molecule-constraint type="SINGLEELECTRONCOUNT" limit="MAX" value="1"/>
        </inp-reactant>
        <inp-kinetics type="REVERSE"/>
    </inp-reaction-family>
    <inp-reaction-family name="HOCHOx=xCO+H2O_forward">
        <bimolecular>false</bimolecular>
        <inp-recipe>
            <inp-transformation type="BREAK_BOND" centers="A,B"/>
            <inp-transformation type="FORM_BOND" centers="C,B"/>
            <inp-transformation type="BREAK_BOND" centers="A,C"/>
            <inp-transformation type="INCREASE_BOND" centers="A,D"/>
            <inp-transformation type="GAIN_CHARGE" centers="D"/>
            <inp-transformation type="LOSE_CHARGE" centers="A"/>
        </inp-recipe>
        <inp-reactant value="1" smarts="[#1]-[C;v4](-[O;v2])=[O;v2]">
            <inp-reactive-center symbol="A" smarts="[$([C;v4](-[#1])(-[O;v2])=[O;v2])]" neighbour="C"/>
            <inp-reactive-center symbol="B" smarts="[$([#1]-[C;v4](-[O;v2])=[O;v2])]" neighbour="A"/>
            <inp-reactive-center symbol="C" smarts="[$([O;v2]-[C;v4](-[#1])=[O;v2])]" neighbour="A"/>
            <inp-reactive-center symbol="D" smarts="[$([O;v2]=[C;v4](-[#1])-[O;v2])]" neighbour="A"/>
            <inp-molecule-constraint type="SINGLEELECTRONCOUNT" limit="MIN" value="0"/>
            <inp-molecule-constraint type="SINGLEELECTRONCOUNT" limit="MAX" value="0"/>
        </inp-reactant>
        <inp-kinetics type="GROUP_ADDITIVITY" path="USER.xml"/>
    </inp-reaction-family>
    <inp-reaction-family name="HOCHOx=xCO+H2O_reverse">
        <bimolecular>true</bimolecular>
        <inp-recipe>
            <inp-transformation type="BREAK_BOND" centers="A,B"/>
            <inp-transformation type="FORM_BOND" centers="C,A"/>
            <inp-transformation type="FORM_BOND" centers="C,B"/>
            <inp-transformation type="DECREASE_BOND" centers="C,D"/>
            <inp-transformation type="GAIN_CHARGE" centers="C"/>
            <inp-transformation type="LOSE_CHARGE" centers="D"/>
        </inp-recipe>
        <inp-reactant value="1" smarts="[O;v2]-[#1]">
            <inp-reactive-center symbol="A" smarts="[$([O;v2]-[#1])]" neighbour="B"/>
            <inp-reactive-center symbol="B" smarts="[$([#1]-[O;v2])]" neighbour="A"/>
            <inp-molecule-constraint type="SINGLEELECTRONCOUNT" limit="MIN" value="0"/>
            <inp-molecule-constraint type="SINGLEELECTRONCOUNT" limit="MAX" value="0"/>
        </inp-reactant>
        <inp-reactant value="2" smarts="[C-]#[O+]">
            <inp-reactive-center symbol="C" smarts="[$([C-]#[O+])]" neighbour="D"/>
            <inp-reactive-center symbol="D" smarts="[$([O+]#[C-])]" neighbour="C"/>
            <inp-molecule-constraint type="SINGLEELECTRONCOUNT" limit="MIN" value="0"/>
            <inp-molecule-constraint type="SINGLEELECTRONCOUNT" limit="MAX" value="0"/>
        </inp-reactant>
        <inp-kinetics type="REVERSE"/>
    </inp-reaction-family>
    <inp-reaction-family name="HOCHOx=xCO2+H2_forward">
        <bimolecular>false</bimolecular>
        <inp-recipe>
            <inp-transformation type="BREAK_BOND" centers="A,B"/>
            <inp-transformation type="FORM_BOND" centers="C,B"/>
            <inp-transformation type="BREAK_BOND" centers="D,C"/>
            <inp-transformation type="INCREASE_BOND" centers="A,D"/>
        </inp-recipe>
        <inp-reactant value="1" smarts="[#1]-[C;v4]-[O;v2]-[#1]">
            <inp-reactive-center symbol="A" smarts="[$([C;v4](-[#1])-[O;v2]-[#1])]" neighbour="D"/>
            <inp-reactive-center symbol="B" smarts="[$([#1]-[C;v4]-[O;v2]-[#1])]" neighbour="A"/>
            <inp-reactive-center symbol="C" smarts="[$([#1]-[O;v2]-[C;v4]-[#1])]" neighbour="D"/>
            <inp-reactive-center symbol="D" smarts="[$([O;v2](-[#1])-[C;v4]-[#1])]" neighbour="A"/>
            <inp-molecule-constraint type="SINGLEELECTRONCOUNT" limit="MIN" value="0"/>
            <inp-molecule-constraint type="SINGLEELECTRONCOUNT" limit="MAX" value="0"/>
        </inp-reactant>
        <inp-kinetics type="GROUP_ADDITIVITY" path="USER.xml"/>
    </inp-reaction-family>
    <inp-reaction-family name="HOCHOx=xCO2+H2_reverse">
        <bimolecular>true</bimolecular>
        <inp-recipe>
            <inp-transformation type="DECREASE_BOND" centers="A,B"/>
            <inp-transformation type="FORM_BOND" centers="B,C"/>
            <inp-transformation type="FORM_BOND" centers="A,D"/>
            <inp-transformation type="BREAK_BOND" centers="C,D"/>
        </inp-recipe>
        <inp-reactant value="1" smarts="[O;v2]=[C;v4]">
            <inp-reactive-center symbol="A" smarts="[$([C;v4]=[O;v2])]" neighbour="B"/>
            <inp-reactive-center symbol="B" smarts="[$([O;v2]=[C;v4])]" neighbour="A"/>
            <inp-molecule-constraint type="SINGLEELECTRONCOUNT" limit="MIN" value="0"/>
            <inp-molecule-constraint type="SINGLEELECTRONCOUNT" limit="MAX" value="0"/>
        </inp-reactant>
        <inp-reactant value="2" smarts="[#1]-[#1]">
            <inp-reactive-center symbol="C" smarts="[$([#1]-[#1])]" neighbour="D"/>
            <inp-reactive-center symbol="D" smarts="[$([#1]-[#1])]" neighbour="C"/>
            <inp-molecule-constraint type="SINGLEELECTRONCOUNT" limit="MIN" value="0"/>
            <inp-molecule-constraint type="SINGLEELECTRONCOUNT" limit="MAX" value="0"/>
        </inp-reactant>
        <inp-kinetics type="REVERSE"/>
    </inp-reaction-family>
    <inp-reaction-family name="HOCHO+OH=xH2O+CO2+H">
        <bimolecular>true</bimolecular>
        <inp-recipe>
            <inp-transformation type="BREAK_BOND" centers="A,B"/>
            <inp-transformation type="GAIN_RADICAL" centers="B"/>
            <inp-transformation type="BREAK_BOND" centers="C,D"/>
            <inp-transformation type="FORM_BOND" centers="E,D"/>
            <inp-transformation type="INCREASE_BOND" centers="A,C"/>
            <inp-transformation type="LOSE_RADICAL" centers="E"/>
        </inp-recipe>
        <inp-reactant value="1" smarts="[#1]-[C;v4]-[O;v2]-[#1]">
            <inp-reactive-center symbol="A" smarts="[$([C;v4](-[#1])-[O;v2]-[#1])]" neighbour="C"/>
            <inp-reactive-center symbol="B" smarts="[$([#1]-[C;v4]-[O;v2]-[#1])]" neighbour="A"/>
            <inp-reactive-center symbol="C" smarts="[$([O;v2](-[#1])-[C;v4]-[#1])]" neighbour="A"/>
            <inp-reactive-center symbol="D" smarts="[$([#1]-[O;v2]-[C;v4]-[#1])]" neighbour="C"/>
            <inp-molecule-constraint type="SINGLEELECTRONCOUNT" limit="MIN" value="0"/>
            <inp-molecule-constraint type="SINGLEELECTRONCOUNT" limit="MAX" value="0"/>
        </inp-reactant>
        <inp-reactant value="2" smarts="[O;v1]">
            <inp-reactive-center symbol="E" smarts="[$([O;v1])]"/>
            <inp-molecule-constraint type="SINGLEELECTRONCOUNT" limit="MIN" value="1"/>
            <inp-molecule-constraint type="SINGLEELECTRONCOUNT" limit="MAX" value="1"/>
        </inp-reactant>
        <inp-kinetics type="GROUP_ADDITIVITY" path="USER.xml"/>
    </inp-reaction-family>
    <inp-reaction-family name="HOCHO+H=xH2+CO2+H">
        <bimolecular>true</bimolecular>
        <inp-recipe>
            <inp-transformation type="BREAK_BOND" centers="A,B"/>
            <inp-transformation type="FORM_BOND" centers="C,B"/>
            <inp-transformation type="BREAK_BOND" centers="D,C"/>
            <inp-transformation type="INCREASE_BOND" centers="A,D"/>
        </inp-recipe>
        <inp-reactant value="1" smarts="[#1]-[C;v4]-[O;v2]-[#1]">
            <inp-reactive-center symbol="A" smarts="[$([C;v4](-[#1])-[O;v2]-[#1])]" neighbour="D"/>
            <inp-reactive-center symbol="B" smarts="[$([#1]-[C;v4]-[O;v2]-[#1])]" neighbour="A"/>
            <inp-reactive-center symbol="C" smarts="[$([#1]-[O;v2]-[C;v4]-[#1])]" neighbour="D"/>
            <inp-reactive-center symbol="D" smarts="[$([O;v2](-[#1])-[C;v4]-[#1])]" neighbour="A"/>
            <inp-molecule-constraint type="SINGLEELECTRONCOUNT" limit="MIN" value="0"/>
            <inp-molecule-constraint type="SINGLEELECTRONCOUNT" limit="MAX" value="0"/>
        </inp-reactant>
        <inp-reactant value="2" smarts="[#1;!X1]">
            <inp-reactive-center symbol="Z" smarts="[$([#1;!X1])]"/>
            <inp-molecule-constraint type="SINGLEELECTRONCOUNT" limit="MIN" value="1"/>
            <inp-molecule-constraint type="SINGLEELECTRONCOUNT" limit="MAX" value="1"/>
        </inp-reactant>
        <inp-kinetics type="GROUP_ADDITIVITY" path="USER.xml"/>
    </inp-reaction-family>
    <inp-reaction-family name="HOCHO+H=xH2+CO+OH">
        <bimolecular>true</bimolecular>
        <inp-recipe>
            <inp-transformation type="BREAK_BOND" centers="A,B"/>
            <inp-transformation type="FORM_BOND" centers="C,B"/>
            <inp-transformation type="BREAK_BOND" centers="A,D"/>
            <inp-transformation type="GAIN_RADICAL" centers="D"/>
            <inp-transformation type="INCREASE_BOND" centers="A,E"/>
            <inp-transformation type="GAIN_CHARGE" centers="E"/>
            <inp-transformation type="LOSE_CHARGE" centers="A"/>
            <inp-transformation type="LOSE_RADICAL" centers="C"/>
        </inp-recipe>
        <inp-reactant value="1" smarts="[#1]-[C;v4](-[O;v2])=[O;v2]">
            <inp-reactive-center symbol="A" smarts="[$([C;v4](-[#1])(-[O;v2])=[O;v2])]" neighbour="D"/>
            <inp-reactive-center symbol="B" smarts="[$([#1]-[C;v4](-[O;v2])=[O;v2])]" neighbour="A"/>
            <inp-reactive-center symbol="D" smarts="[$([O;v2]-[C;v4](-[#1])=[O;v2])]" neighbour="A"/>
            <inp-reactive-center symbol="E" smarts="[$([O;v2]=[C;v4](-[#1])-[O;v2])]" neighbour="A"/>
            <inp-molecule-constraint type="SINGLEELECTRONCOUNT" limit="MIN" value="0"/>
            <inp-molecule-constraint type="SINGLEELECTRONCOUNT" limit="MAX" value="0"/>
        </inp-reactant>
        <inp-reactant value="2" smarts="[#1;!X1]">
            <inp-reactive-center symbol="C" smarts="[$([#1;!X1])]"/>
            <inp-molecule-constraint type="SINGLEELECTRONCOUNT" limit="MIN" value="1"/>
            <inp-molecule-constraint type="SINGLEELECTRONCOUNT" limit="MAX" value="1"/>
        </inp-reactant>
        <inp-kinetics type="GROUP_ADDITIVITY" path="USER.xml"/>
    </inp-reaction-family>
    <inp-reaction-family name="HOCHO+CH3=xCH4+CO+OH">
        <bimolecular>true</bimolecular>
        <inp-recipe>
            <inp-transformation type="BREAK_BOND" centers="A,B"/>
            <inp-transformation type="FORM_BOND" centers="C,B"/>
            <inp-transformation type="BREAK_BOND" centers="A,D"/>
            <inp-transformation type="GAIN_RADICAL" centers="D"/>
            <inp-transformation type="INCREASE_BOND" centers="A,E"/>
            <inp-transformation type="GAIN_CHARGE" centers="E"/>
            <inp-transformation type="LOSE_CHARGE" centers="A"/>
            <inp-transformation type="LOSE_RADICAL" centers="C"/>
        </inp-recipe>
        <inp-reactant value="1" smarts="[#1]-[C;v4](-[O;v2])=[O;v2]">
            <inp-reactive-center symbol="A" smarts="[$([C;v4](-[#1])(-[O;v2])=[O;v2])]" neighbour="D"/>
            <inp-reactive-center symbol="B" smarts="[$([#1]-[C;v4](-[O;v2])=[O;v2])]" neighbour="A"/>
            <inp-reactive-center symbol="D" smarts="[$([O;v2]-[C;v4](-[#1])=[O;v2])]" neighbour="A"/>
            <inp-reactive-center symbol="E" smarts="[$([O;v2]=[C;v4](-[#1])-[O;v2])]" neighbour="A"/>
            <inp-molecule-constraint type="SINGLEELECTRONCOUNT" limit="MIN" value="0"/>
            <inp-molecule-constraint type="SINGLEELECTRONCOUNT" limit="MAX" value="0"/>
        </inp-reactant>
        <inp-reactant value="2" smarts="[C;v3]">
            <inp-reactive-center symbol="C" smarts="[$([C;v3])]"/>
            <inp-molecule-constraint type="SINGLEELECTRONCOUNT" limit="MIN" value="1"/>
            <inp-molecule-constraint type="SINGLEELECTRONCOUNT" limit="MAX" value="1"/>
        </inp-reactant>
        <inp-kinetics type="GROUP_ADDITIVITY" path="USER.xml"/>
    </inp-reaction-family>
    <inp-reaction-family name="HOCHO+HO2=xH2O2+CO+OH">
        <bimolecular>true</bimolecular>
        <inp-recipe>
            <inp-transformation type="BREAK_BOND" centers="A,B"/>
            <inp-transformation type="FORM_BOND" centers="C,B"/>
            <inp-transformation type="BREAK_BOND" centers="A,D"/>
            <inp-transformation type="GAIN_RADICAL" centers="D"/>
            <inp-transformation type="INCREASE_BOND" centers="A,E"/>
            <inp-transformation type="GAIN_CHARGE" centers="E"/>
            <inp-transformation type="LOSE_CHARGE" centers="A"/>
            <inp-transformation type="LOSE_RADICAL" centers="C"/>
        </inp-recipe>
        <inp-reactant value="1" smarts="[#1]-[C;v4](-[O;v2])=[O;v2]">
            <inp-reactive-center symbol="A" smarts="[$([C;v4](-[#1])(-[O;v2])=[O;v2])]" neighbour="D"/>
            <inp-reactive-center symbol="B" smarts="[$([#1]-[C;v4](-[O;v2])=[O;v2])]" neighbour="A"/>
            <inp-reactive-center symbol="D" smarts="[$([O;v2]-[C;v4](-[#1])=[O;v2])]" neighbour="A"/>
            <inp-reactive-center symbol="E" smarts="[$([O;v2]=[C;v4](-[#1])-[O;v2])]" neighbour="A"/>
            <inp-molecule-constraint type="SINGLEELECTRONCOUNT" limit="MIN" value="0"/>
            <inp-molecule-constraint type="SINGLEELECTRONCOUNT" limit="MAX" value="0"/>
        </inp-reactant>
        <inp-reactant value="2" smarts="[O;v1]">
            <inp-reactive-center symbol="C" smarts="[$([O;v1])]"/>
            <inp-molecule-constraint type="SINGLEELECTRONCOUNT" limit="MIN" value="1"/>
            <inp-molecule-constraint type="SINGLEELECTRONCOUNT" limit="MAX" value="1"/>
        </inp-reactant>
        <inp-kinetics type="GROUP_ADDITIVITY" path="USER.xml"/>
    </inp-reaction-family>
    <inp-reaction-family name="HOCHO+O=xCO+OH+OH">
        <bimolecular>true</bimolecular>
        <inp-recipe>
            <inp-transformation type="BREAK_BOND" centers="A,B"/>
            <inp-transformation type="FORM_BOND" centers="C,B"/>
            <inp-transformation type="BREAK_BOND" centers="A,D"/>
            <inp-transformation type="GAIN_RADICAL" centers="D"/>
            <inp-transformation type="INCREASE_BOND" centers="A,E"/>
            <inp-transformation type="GAIN_CHARGE" centers="E"/>
            <inp-transformation type="LOSE_CHARGE" centers="A"/>
            <inp-transformation type="LOSE_RADICAL" centers="C"/>
        </inp-recipe>
        <inp-reactant value="1" smarts="[#1]-[C;v4](-[O;v2])=[O;v2]">
            <inp-reactive-center symbol="A" smarts="[$([C;v4](-[#1])(-[O;v2])=[O;v2])]" neighbour="D"/>
            <inp-reactive-center symbol="B" smarts="[$([#1]-[C;v4](-[O;v2])=[O;v2])]" neighbour="A"/>
            <inp-reactive-center symbol="D" smarts="[$([O;v2]-[C;v4](-[#1])=[O;v2])]" neighbour="A"/>
            <inp-reactive-center symbol="E" smarts="[$([O;v2]=[C;v4](-[#1])-[O;v2])]" neighbour="A"/>
            <inp-molecule-constraint type="SINGLEELECTRONCOUNT" limit="MIN" value="0"/>
            <inp-molecule-constraint type="SINGLEELECTRONCOUNT" limit="MAX" value="0"/>
        </inp-reactant>
        <inp-reactant value="2" smarts="[O;v0]">
            <inp-reactive-center symbol="C" smarts="[$([O;v0])]"/>
            <inp-molecule-constraint type="SINGLEELECTRONCOUNT" limit="MIN" value="2"/>
            <inp-molecule-constraint type="SINGLEELECTRONCOUNT" limit="MAX" value="2"/>
        </inp-reactant>
        <inp-kinetics type="GROUP_ADDITIVITY" path="USER.xml"/>
    </inp-reaction-family>
    <inp-reaction-family name="CH3O+O2x=xCH2O+HO2_forward">
        <bimolecular>true</bimolecular>
        <inp-recipe>
            <inp-transformation type="BREAK_BOND" centers="A,B"/>
            <inp-transformation type="FORM_BOND" centers="C,B"/>
            <inp-transformation type="INCREASE_BOND" centers="A,D"/>
            <inp-transformation type="LOSE_RADICAL" centers="D"/>
            <inp-transformation type="DECREASE_BOND" centers="C,E"/>
            <inp-transformation type="GAIN_RADICAL" centers="E"/>
        </inp-recipe>
        <inp-reactant value="1" smarts="[#1]-[C;v4]-[O;v1]">
            <inp-reactive-center symbol="A" smarts="[$([C;v4](-[#1])-[O;v1])]" neighbour="D"/>
            <inp-reactive-center symbol="B" smarts="[$([#1]-[C;v4]-[O;v1])]" neighbour="A"/>
            <inp-reactive-center symbol="D" smarts="[$([O;v1]-[C;v4]-[#1])]" neighbour="A"/>
            <inp-molecule-constraint type="SINGLEELECTRONCOUNT" limit="MIN" value="1"/>
            <inp-molecule-constraint type="SINGLEELECTRONCOUNT" limit="MAX" value="1"/>
        </inp-reactant>
        <inp-reactant value="2" smarts="[O;v2]=[O;v2]">
            <inp-reactive-center symbol="C" smarts="[$([O;v2]=[O;v2])]" neighbour="E"/>
            <inp-reactive-center symbol="E" smarts="[$([O;v2]=[O;v2])]" neighbour="C"/>
            <inp-molecule-constraint type="SINGLEELECTRONCOUNT" limit="MIN" value="0"/>
            <inp-molecule-constraint type="SINGLEELECTRONCOUNT" limit="MAX" value="0"/>
        </inp-reactant>
        <inp-kinetics type="GROUP_ADDITIVITY" path="USER.xml"/>
    </inp-reaction-family>
    <inp-reaction-family name="CH3O+O2x=xCH2O+HO2_reverse">
        <bimolecular>true</bimolecular>
        <inp-recipe>
            <inp-transformation type="DECREASE_BOND" centers="A,B"/>
            <inp-transformation type="GAIN_RADICAL" centers="B"/>
            <inp-transformation type="FORM_BOND" centers="A,C"/>
            <inp-transformation type="INCREASE_BOND" centers="D,E"/>
            <inp-transformation type="LOSE_RADICAL" centers="E"/>
            <inp-transformation type="BREAK_BOND" centers="D,C"/>
        </inp-recipe>
        <inp-reactant value="1" smarts="[O;v2]=[C;v4]">
            <inp-reactive-center symbol="A" smarts="[$([C;v4]=[O;v2])]" neighbour="B"/>
            <inp-reactive-center symbol="B" smarts="[$([O;v2]=[C;v4])]" neighbour="A"/>
            <inp-molecule-constraint type="SINGLEELECTRONCOUNT" limit="MIN" value="0"/>
            <inp-molecule-constraint type="SINGLEELECTRONCOUNT" limit="MAX" value="0"/>
        </inp-reactant>
        <inp-reactant value="2" smarts="[O;v1]-[O;v2]-[#1]">
            <inp-reactive-center symbol="C" smarts="[$([#1]-[O;v2]-[O;v1])]" neighbour="D"/>
            <inp-reactive-center symbol="D" smarts="[$([O;v2](-[O;v1])-[#1])]" neighbour="E"/>
            <inp-reactive-center symbol="E" smarts="[$([O;v1]-[O;v2]-[#1])]" neighbour="D"/>
            <inp-molecule-constraint type="SINGLEELECTRONCOUNT" limit="MIN" value="1"/>
            <inp-molecule-constraint type="SINGLEELECTRONCOUNT" limit="MAX" value="1"/>
        </inp-reactant>
        <inp-kinetics type="REVERSE"/>
    </inp-reaction-family>
    <inp-reaction-family name="CH3O+CH3x=xCH2O+CH4_forward">
        <bimolecular>true</bimolecular>
        <inp-recipe>
            <inp-transformation type="BREAK_BOND" centers="A,B"/>
            <inp-transformation type="FORM_BOND" centers="C,B"/>
            <inp-transformation type="INCREASE_BOND" centers="A,D"/>
            <inp-transformation type="LOSE_RADICAL" centers="D"/>
            <inp-transformation type="LOSE_RADICAL" centers="C"/>
        </inp-recipe>
        <inp-reactant value="1" smarts="[#1]-[C;v4]-[O;v1]">
            <inp-reactive-center symbol="A" smarts="[$([C;v4](-[#1])-[O;v1])]" neighbour="D"/>
            <inp-reactive-center symbol="B" smarts="[$([#1]-[C;v4]-[O;v1])]" neighbour="A"/>
            <inp-reactive-center symbol="D" smarts="[$([O;v1]-[C;v4]-[#1])]" neighbour="A"/>
            <inp-molecule-constraint type="SINGLEELECTRONCOUNT" limit="MIN" value="1"/>
            <inp-molecule-constraint type="SINGLEELECTRONCOUNT" limit="MAX" value="1"/>
        </inp-reactant>
        <inp-reactant value="2" smarts="[C;v3]">
            <inp-reactive-center symbol="C" smarts="[$([C;v3])]"/>
            <inp-molecule-constraint type="SINGLEELECTRONCOUNT" limit="MIN" value="1"/>
            <inp-molecule-constraint type="SINGLEELECTRONCOUNT" limit="MAX" value="1"/>
        </inp-reactant>
        <inp-kinetics type="GROUP_ADDITIVITY" path="USER.xml"/>
    </inp-reaction-family>
    <inp-reaction-family name="CH3O+CH3x=xCH2O+CH4_reverse">
        <bimolecular>true</bimolecular>
        <inp-recipe>
            <inp-transformation type="BREAK_BOND" centers="A,B"/>
            <inp-transformation type="GAIN_RADICAL" centers="A"/>
            <inp-transformation type="FORM_BOND" centers="C,B"/>
            <inp-transformation type="DECREASE_BOND" centers="C,D"/>
            <inp-transformation type="GAIN_RADICAL" centers="D"/>
        </inp-recipe>
        <inp-reactant value="1" smarts="[C;v4]-[#1]">
            <inp-reactive-center symbol="A" smarts="[$([C;v4]-[#1])]" neighbour="B"/>
            <inp-reactive-center symbol="B" smarts="[$([#1]-[C;v4])]" neighbour="A"/>
            <inp-molecule-constraint type="SINGLEELECTRONCOUNT" limit="MIN" value="0"/>
            <inp-molecule-constraint type="SINGLEELECTRONCOUNT" limit="MAX" value="0"/>
        </inp-reactant>
        <inp-reactant value="2" smarts="[O;v2]=[C;v4]">
            <inp-reactive-center symbol="C" smarts="[$([C;v4]=[O;v2])]" neighbour="D"/>
            <inp-reactive-center symbol="D" smarts="[$([O;v2]=[C;v4])]" neighbour="C"/>
            <inp-molecule-constraint type="SINGLEELECTRONCOUNT" limit="MIN" value="0"/>
            <inp-molecule-constraint type="SINGLEELECTRONCOUNT" limit="MAX" value="0"/>
        </inp-reactant>
        <inp-kinetics type="REVERSE"/>
    </inp-reaction-family>
    <inp-reaction-family name="CH3O+Hx=xCH2O+H2_forward">
        <bimolecular>true</bimolecular>
        <inp-recipe>
            <inp-transformation type="BREAK_BOND" centers="A,B"/>
            <inp-transformation type="FORM_BOND" centers="C,B"/>
            <inp-transformation type="INCREASE_BOND" centers="A,D"/>
            <inp-transformation type="LOSE_RADICAL" centers="D"/>
            <inp-transformation type="LOSE_RADICAL" centers="C"/>
        </inp-recipe>
        <inp-reactant value="1" smarts="[#1]-[C;v4]-[O;v1]">
            <inp-reactive-center symbol="A" smarts="[$([C;v4](-[#1])-[O;v1])]" neighbour="D"/>
            <inp-reactive-center symbol="B" smarts="[$([#1]-[C;v4]-[O;v1])]" neighbour="A"/>
            <inp-reactive-center symbol="D" smarts="[$([O;v1]-[C;v4]-[#1])]" neighbour="A"/>
            <inp-molecule-constraint type="SINGLEELECTRONCOUNT" limit="MIN" value="1"/>
            <inp-molecule-constraint type="SINGLEELECTRONCOUNT" limit="MAX" value="1"/>
        </inp-reactant>
        <inp-reactant value="2" smarts="[#1;!X1]">
            <inp-reactive-center symbol="C" smarts="[$([#1;!X1])]"/>
            <inp-molecule-constraint type="SINGLEELECTRONCOUNT" limit="MIN" value="1"/>
            <inp-molecule-constraint type="SINGLEELECTRONCOUNT" limit="MAX" value="1"/>
        </inp-reactant>
        <inp-kinetics type="GROUP_ADDITIVITY" path="USER.xml"/>
    </inp-reaction-family>
    <inp-reaction-family name="CH3O+Hx=xCH2O+H2_reverse">
        <bimolecular>true</bimolecular>
        <inp-recipe>
            <inp-transformation type="DECREASE_BOND" centers="A,B"/>
            <inp-transformation type="GAIN_RADICAL" centers="B"/>
            <inp-transformation type="FORM_BOND" centers="A,C"/>
            <inp-transformation type="BREAK_BOND" centers="D,C"/>
            <inp-transformation type="GAIN_RADICAL" centers="D"/>
        </inp-recipe>
        <inp-reactant value="1" smarts="[O;v2]=[C;v4]">
            <inp-reactive-center symbol="A" smarts="[$([C;v4]=[O;v2])]" neighbour="B"/>
            <inp-reactive-center symbol="B" smarts="[$([O;v2]=[C;v4])]" neighbour="A"/>
            <inp-molecule-constraint type="SINGLEELECTRONCOUNT" limit="MIN" value="0"/>
            <inp-molecule-constraint type="SINGLEELECTRONCOUNT" limit="MAX" value="0"/>
        </inp-reactant>
        <inp-reactant value="2" smarts="[#1]-[#1]">
            <inp-reactive-center symbol="C" smarts="[$([#1]-[#1])]" neighbour="D"/>
            <inp-reactive-center symbol="D" smarts="[$([#1]-[#1])]" neighbour="C"/>
            <inp-molecule-constraint type="SINGLEELECTRONCOUNT" limit="MIN" value="0"/>
            <inp-molecule-constraint type="SINGLEELECTRONCOUNT" limit="MAX" value="0"/>
        </inp-reactant>
        <inp-kinetics type="REVERSE"/>
    </inp-reaction-family>
    <inp-reaction-family name="CH3O+HO2x=xCH2O+H2O2_forward">
        <bimolecular>true</bimolecular>
        <inp-recipe>
            <inp-transformation type="BREAK_BOND" centers="A,B"/>
            <inp-transformation type="FORM_BOND" centers="C,B"/>
            <inp-transformation type="INCREASE_BOND" centers="A,D"/>
            <inp-transformation type="LOSE_RADICAL" centers="D"/>
            <inp-transformation type="LOSE_RADICAL" centers="C"/>
        </inp-recipe>
        <inp-reactant value="1" smarts="[#1]-[C;v4]-[O;v1]">
            <inp-reactive-center symbol="A" smarts="[$([C;v4](-[#1])-[O;v1])]" neighbour="D"/>
            <inp-reactive-center symbol="B" smarts="[$([#1]-[C;v4]-[O;v1])]" neighbour="A"/>
            <inp-reactive-center symbol="D" smarts="[$([O;v1]-[C;v4]-[#1])]" neighbour="A"/>
            <inp-molecule-constraint type="SINGLEELECTRONCOUNT" limit="MIN" value="1"/>
            <inp-molecule-constraint type="SINGLEELECTRONCOUNT" limit="MAX" value="1"/>
        </inp-reactant>
        <inp-reactant value="2" smarts="[O;v1]">
            <inp-reactive-center symbol="C" smarts="[$([O;v1])]"/>
            <inp-molecule-constraint type="SINGLEELECTRONCOUNT" limit="MIN" value="1"/>
            <inp-molecule-constraint type="SINGLEELECTRONCOUNT" limit="MAX" value="1"/>
        </inp-reactant>
        <inp-kinetics type="GROUP_ADDITIVITY" path="USER.xml"/>
    </inp-reaction-family>
    <inp-reaction-family name="CH3O+HO2x=xCH2O+H2O2_reverse">
        <bimolecular>true</bimolecular>
        <inp-recipe>
            <inp-transformation type="BREAK_BOND" centers="A,B"/>
            <inp-transformation type="GAIN_RADICAL" centers="A"/>
            <inp-transformation type="FORM_BOND" centers="C,B"/>
            <inp-transformation type="DECREASE_BOND" centers="C,D"/>
            <inp-transformation type="GAIN_RADICAL" centers="D"/>
        </inp-recipe>
        <inp-reactant value="1" smarts="[O;v2]-[#1]">
            <inp-reactive-center symbol="A" smarts="[$([O;v2]-[#1])]" neighbour="B"/>
            <inp-reactive-center symbol="B" smarts="[$([#1]-[O;v2])]" neighbour="A"/>
            <inp-molecule-constraint type="SINGLEELECTRONCOUNT" limit="MIN" value="0"/>
            <inp-molecule-constraint type="SINGLEELECTRONCOUNT" limit="MAX" value="0"/>
        </inp-reactant>
        <inp-reactant value="2" smarts="[O;v2]=[C;v4]">
            <inp-reactive-center symbol="C" smarts="[$([C;v4]=[O;v2])]" neighbour="D"/>
            <inp-reactive-center symbol="D" smarts="[$([O;v2]=[C;v4])]" neighbour="C"/>
            <inp-molecule-constraint type="SINGLEELECTRONCOUNT" limit="MIN" value="0"/>
            <inp-molecule-constraint type="SINGLEELECTRONCOUNT" limit="MAX" value="0"/>
        </inp-reactant>
        <inp-kinetics type="REVERSE"/>
    </inp-reaction-family>
    <inp-reaction-family name="CH2O+H(+M)x=xCH2OH(+M)_forward">
        <bimolecular>true</bimolecular>
        <inp-recipe>
            <inp-transformation type="DECREASE_BOND" centers="A,B"/>
            <inp-transformation type="FORM_BOND" centers="B,C"/>
            <inp-transformation type="GAIN_RADICAL" centers="A"/>
            <inp-transformation type="LOSE_RADICAL" centers="C"/>
        </inp-recipe>
        <inp-reactant value="1" smarts="[O;v2]=[C;v4]">
            <inp-reactive-center symbol="A" smarts="[$([C;v4]=[O;v2])]" neighbour="B"/>
            <inp-reactive-center symbol="B" smarts="[$([O;v2]=[C;v4])]" neighbour="A"/>
            <inp-molecule-constraint type="SINGLEELECTRONCOUNT" limit="MIN" value="0"/>
            <inp-molecule-constraint type="SINGLEELECTRONCOUNT" limit="MAX" value="0"/>
        </inp-reactant>
        <inp-reactant value="2" smarts="[#1;!X1]">
            <inp-reactive-center symbol="C" smarts="[$([#1;!X1])]"/>
            <inp-molecule-constraint type="SINGLEELECTRONCOUNT" limit="MIN" value="1"/>
            <inp-molecule-constraint type="SINGLEELECTRONCOUNT" limit="MAX" value="1"/>
        </inp-reactant>
        <inp-kinetics type="GROUP_ADDITIVITY" path="USER.xml"/>
    </inp-reaction-family>
    <inp-reaction-family name="CH2O+H(+M)x=xCH2OH(+M)_reverse">
        <bimolecular>false</bimolecular>
        <inp-recipe>
            <inp-transformation type="INCREASE_BOND" centers="A,B"/>
            <inp-transformation type="LOSE_RADICAL" centers="A"/>
            <inp-transformation type="BREAK_BOND" centers="B,C"/>
            <inp-transformation type="GAIN_RADICAL" centers="C"/>
        </inp-recipe>
        <inp-reactant value="1" smarts="[C;v3]-[O;v2]-[#1]">
            <inp-reactive-center symbol="A" smarts="[$([C;v3]-[O;v2]-[#1])]" neighbour="B"/>
            <inp-reactive-center symbol="B" smarts="[$([O;v2](-[C;v3])-[#1])]" neighbour="A"/>
            <inp-reactive-center symbol="C" smarts="[$([#1]-[O;v2]-[C;v3])]" neighbour="B"/>
            <inp-molecule-constraint type="SINGLEELECTRONCOUNT" limit="MIN" value="1"/>
            <inp-molecule-constraint type="SINGLEELECTRONCOUNT" limit="MAX" value="1"/>
        </inp-reactant>
        <inp-kinetics type="REVERSE"/>
    </inp-reaction-family>
    <inp-reaction-family name="CH2OH+O2x=xCH2O+HO2_forward">
        <bimolecular>true</bimolecular>
        <inp-recipe>
            <inp-transformation type="INCREASE_BOND" centers="A,B"/>
            <inp-transformation type="LOSE_RADICAL" centers="A"/>
            <inp-transformation type="BREAK_BOND" centers="B,C"/>
            <inp-transformation type="FORM_BOND" centers="D,C"/>
            <inp-transformation type="DECREASE_BOND" centers="D,E"/>
            <inp-transformation type="GAIN_RADICAL" centers="E"/>
        </inp-recipe>
        <inp-reactant value="1" smarts="[C;v3]-[O;v2]-[#1]">
            <inp-reactive-center symbol="A" smarts="[$([C;v3]-[O;v2]-[#1])]" neighbour="B"/>
            <inp-reactive-center symbol="B" smarts="[$([O;v2](-[C;v3])-[#1])]" neighbour="A"/>
            <inp-reactive-center symbol="C" smarts="[$([#1]-[O;v2]-[C;v3])]" neighbour="B"/>
            <inp-molecule-constraint type="SINGLEELECTRONCOUNT" limit="MIN" value="1"/>
            <inp-molecule-constraint type="SINGLEELECTRONCOUNT" limit="MAX" value="1"/>
        </inp-reactant>
        <inp-reactant value="2" smarts="[O;v2]=[O;v2]">
            <inp-reactive-center symbol="D" smarts="[$([O;v2]=[O;v2])]" neighbour="E"/>
            <inp-reactive-center symbol="E" smarts="[$([O;v2]=[O;v2])]" neighbour="D"/>
            <inp-molecule-constraint type="SINGLEELECTRONCOUNT" limit="MIN" value="0"/>
            <inp-molecule-constraint type="SINGLEELECTRONCOUNT" limit="MAX" value="0"/>
        </inp-reactant>
        <inp-kinetics type="GROUP_ADDITIVITY" path="USER.xml"/>
    </inp-reaction-family>
    <inp-reaction-family name="CH2OH+O2x=xCH2O+HO2_reverse">
        <bimolecular>true</bimolecular>
        <inp-recipe>
            <inp-transformation type="DECREASE_BOND" centers="A,B"/>
            <inp-transformation type="FORM_BOND" centers="B,C"/>
            <inp-transformation type="GAIN_RADICAL" centers="A"/>
            <inp-transformation type="INCREASE_BOND" centers="D,E"/>
            <inp-transformation type="LOSE_RADICAL" centers="E"/>
            <inp-transformation type="BREAK_BOND" centers="D,C"/>
        </inp-recipe>
        <inp-reactant value="1" smarts="[O;v2]=[C;v4]">
            <inp-reactive-center symbol="A" smarts="[$([C;v4]=[O;v2])]" neighbour="B"/>
            <inp-reactive-center symbol="B" smarts="[$([O;v2]=[C;v4])]" neighbour="A"/>
            <inp-molecule-constraint type="SINGLEELECTRONCOUNT" limit="MIN" value="0"/>
            <inp-molecule-constraint type="SINGLEELECTRONCOUNT" limit="MAX" value="0"/>
        </inp-reactant>
        <inp-reactant value="2" smarts="[O;v1]-[O;v2]-[#1]">
            <inp-reactive-center symbol="C" smarts="[$([#1]-[O;v2]-[O;v1])]" neighbour="D"/>
            <inp-reactive-center symbol="D" smarts="[$([O;v2](-[O;v1])-[#1])]" neighbour="E"/>
            <inp-reactive-center symbol="E" smarts="[$([O;v1]-[O;v2]-[#1])]" neighbour="D"/>
            <inp-molecule-constraint type="SINGLEELECTRONCOUNT" limit="MIN" value="1"/>
            <inp-molecule-constraint type="SINGLEELECTRONCOUNT" limit="MAX" value="1"/>
        </inp-reactant>
        <inp-kinetics type="REVERSE"/>
    </inp-reaction-family>
    <inp-reaction-family name="CH2OH+Hx=xCH2O+H2_forward">
        <bimolecular>true</bimolecular>
        <inp-recipe>
            <inp-transformation type="INCREASE_BOND" centers="A,B"/>
            <inp-transformation type="LOSE_RADICAL" centers="A"/>
            <inp-transformation type="BREAK_BOND" centers="B,C"/>
            <inp-transformation type="FORM_BOND" centers="D,C"/>
            <inp-transformation type="LOSE_RADICAL" centers="D"/>
        </inp-recipe>
        <inp-reactant value="1" smarts="[C;v3]-[O;v2]-[#1]">
            <inp-reactive-center symbol="A" smarts="[$([C;v3]-[O;v2]-[#1])]" neighbour="B"/>
            <inp-reactive-center symbol="B" smarts="[$([O;v2](-[C;v3])-[#1])]" neighbour="A"/>
            <inp-reactive-center symbol="C" smarts="[$([#1]-[O;v2]-[C;v3])]" neighbour="B"/>
            <inp-molecule-constraint type="SINGLEELECTRONCOUNT" limit="MIN" value="1"/>
            <inp-molecule-constraint type="SINGLEELECTRONCOUNT" limit="MAX" value="1"/>
        </inp-reactant>
        <inp-reactant value="2" smarts="[#1;!X1]">
            <inp-reactive-center symbol="D" smarts="[$([#1;!X1])]"/>
            <inp-molecule-constraint type="SINGLEELECTRONCOUNT" limit="MIN" value="1"/>
            <inp-molecule-constraint type="SINGLEELECTRONCOUNT" limit="MAX" value="1"/>
        </inp-reactant>
        <inp-kinetics type="GROUP_ADDITIVITY" path="USER.xml"/>
    </inp-reaction-family>
    <inp-reaction-family name="CH2OH+Hx=xCH2O+H2_reverse">
        <bimolecular>true</bimolecular>
        <inp-recipe>
            <inp-transformation type="DECREASE_BOND" centers="A,B"/>
            <inp-transformation type="FORM_BOND" centers="B,C"/>
            <inp-transformation type="GAIN_RADICAL" centers="A"/>
            <inp-transformation type="BREAK_BOND" centers="D,C"/>
            <inp-transformation type="GAIN_RADICAL" centers="D"/>
        </inp-recipe>
        <inp-reactant value="1" smarts="[O;v2]=[C;v4]">
            <inp-reactive-center symbol="A" smarts="[$([C;v4]=[O;v2])]" neighbour="B"/>
            <inp-reactive-center symbol="B" smarts="[$([O;v2]=[C;v4])]" neighbour="A"/>
            <inp-molecule-constraint type="SINGLEELECTRONCOUNT" limit="MIN" value="0"/>
            <inp-molecule-constraint type="SINGLEELECTRONCOUNT" limit="MAX" value="0"/>
        </inp-reactant>
        <inp-reactant value="2" smarts="[#1]-[#1]">
            <inp-reactive-center symbol="C" smarts="[$([#1]-[#1])]" neighbour="D"/>
            <inp-reactive-center symbol="D" smarts="[$([#1]-[#1])]" neighbour="C"/>
            <inp-molecule-constraint type="SINGLEELECTRONCOUNT" limit="MIN" value="0"/>
            <inp-molecule-constraint type="SINGLEELECTRONCOUNT" limit="MAX" value="0"/>
        </inp-reactant>
        <inp-kinetics type="REVERSE"/>
    </inp-reaction-family>
    <inp-reaction-family name="CH2OH+HO2x=xCH2O+H2O2_forward">
        <bimolecular>true</bimolecular>
        <inp-recipe>
            <inp-transformation type="INCREASE_BOND" centers="A,B"/>
            <inp-transformation type="LOSE_RADICAL" centers="A"/>
            <inp-transformation type="BREAK_BOND" centers="B,C"/>
            <inp-transformation type="FORM_BOND" centers="D,C"/>
            <inp-transformation type="LOSE_RADICAL" centers="D"/>
        </inp-recipe>
        <inp-reactant value="1" smarts="[C;v3]-[O;v2]-[#1]">
            <inp-reactive-center symbol="A" smarts="[$([C;v3]-[O;v2]-[#1])]" neighbour="B"/>
            <inp-reactive-center symbol="B" smarts="[$([O;v2](-[C;v3])-[#1])]" neighbour="A"/>
            <inp-reactive-center symbol="C" smarts="[$([#1]-[O;v2]-[C;v3])]" neighbour="B"/>
            <inp-molecule-constraint type="SINGLEELECTRONCOUNT" limit="MIN" value="1"/>
            <inp-molecule-constraint type="SINGLEELECTRONCOUNT" limit="MAX" value="1"/>
        </inp-reactant>
        <inp-reactant value="2" smarts="[O;v1]">
            <inp-reactive-center symbol="D" smarts="[$([O;v1])]"/>
            <inp-molecule-constraint type="SINGLEELECTRONCOUNT" limit="MIN" value="1"/>
            <inp-molecule-constraint type="SINGLEELECTRONCOUNT" limit="MAX" value="1"/>
        </inp-reactant>
        <inp-kinetics type="GROUP_ADDITIVITY" path="USER.xml"/>
    </inp-reaction-family>
    <inp-reaction-family name="CH2OH+HO2x=xCH2O+H2O2_reverse">
        <bimolecular>true</bimolecular>
        <inp-recipe>
            <inp-transformation type="BREAK_BOND" centers="A,B"/>
            <inp-transformation type="GAIN_RADICAL" centers="A"/>
            <inp-transformation type="FORM_BOND" centers="C,B"/>
            <inp-transformation type="DECREASE_BOND" centers="D,C"/>
            <inp-transformation type="GAIN_RADICAL" centers="D"/>
        </inp-recipe>
        <inp-reactant value="1" smarts="[O;v2]-[#1]">
            <inp-reactive-center symbol="A" smarts="[$([O;v2]-[#1])]" neighbour="B"/>
            <inp-reactive-center symbol="B" smarts="[$([#1]-[O;v2])]" neighbour="A"/>
            <inp-molecule-constraint type="SINGLEELECTRONCOUNT" limit="MIN" value="0"/>
            <inp-molecule-constraint type="SINGLEELECTRONCOUNT" limit="MAX" value="0"/>
        </inp-reactant>
        <inp-reactant value="2" smarts="[O;v2]=[C;v4]">
            <inp-reactive-center symbol="C" smarts="[$([O;v2]=[C;v4])]" neighbour="D"/>
            <inp-reactive-center symbol="D" smarts="[$([C;v4]=[O;v2])]" neighbour="C"/>
            <inp-molecule-constraint type="SINGLEELECTRONCOUNT" limit="MIN" value="0"/>
            <inp-molecule-constraint type="SINGLEELECTRONCOUNT" limit="MAX" value="0"/>
        </inp-reactant>
        <inp-kinetics type="REVERSE"/>
    </inp-reaction-family>
    <inp-reaction-family name="CH2OH+HCOx=xCH2O+CH2O_forward">
        <bimolecular>true</bimolecular>
        <inp-recipe>
            <inp-transformation type="INCREASE_BOND" centers="A,B"/>
            <inp-transformation type="LOSE_RADICAL" centers="A"/>
            <inp-transformation type="BREAK_BOND" centers="B,C"/>
            <inp-transformation type="FORM_BOND" centers="D,C"/>
            <inp-transformation type="LOSE_RADICAL" centers="D"/>
        </inp-recipe>
        <inp-reactant value="1" smarts="[C;v3]-[O;v2]-[#1]">
            <inp-reactive-center symbol="A" smarts="[$([C;v3]-[O;v2]-[#1])]" neighbour="B"/>
            <inp-reactive-center symbol="B" smarts="[$([O;v2](-[C;v3])-[#1])]" neighbour="A"/>
            <inp-reactive-center symbol="C" smarts="[$([#1]-[O;v2]-[C;v3])]" neighbour="B"/>
            <inp-molecule-constraint type="SINGLEELECTRONCOUNT" limit="MIN" value="1"/>
            <inp-molecule-constraint type="SINGLEELECTRONCOUNT" limit="MAX" value="1"/>
        </inp-reactant>
        <inp-reactant value="2" smarts="[C;v3]">
            <inp-reactive-center symbol="D" smarts="[$([C;v3])]"/>
            <inp-molecule-constraint type="SINGLEELECTRONCOUNT" limit="MIN" value="1"/>
            <inp-molecule-constraint type="SINGLEELECTRONCOUNT" limit="MAX" value="1"/>
        </inp-reactant>
        <inp-kinetics type="GROUP_ADDITIVITY" path="USER.xml"/>
    </inp-reaction-family>
    <inp-reaction-family name="CH2OH+HCOx=xCH2O+CH2O_reverse">
        <bimolecular>true</bimolecular>
        <inp-recipe>
            <inp-transformation type="DECREASE_BOND" centers="A,B"/>
            <inp-transformation type="FORM_BOND" centers="B,C"/>
            <inp-transformation type="GAIN_RADICAL" centers="A"/>
            <inp-transformation type="BREAK_BOND" centers="D,C"/>
            <inp-transformation type="GAIN_RADICAL" centers="D"/>
        </inp-recipe>
        <inp-reactant value="1" smarts="[O;v2]=[C;v4]">
[truncated: 873,551 more chars]
