# Supplementary material for: Automated reaction database and reaction network analysis: extraction of reaction templates using cheminformatics
Source: J Cheminform. 2018 Mar 9;10:11. doi: 10.1186/s13321-018-0269-8 (PMC5845084; doi:10.1186/s13321-018-0269-8)
Supplement: Supplementary file 5 — Additional file 5. Reaction template output for the methyl butanoate network. [file 13321_2018_269_MOESM5_ESM.xml]

<?xml version="1.0" encoding="UTF-8"?>
<config>
    <inp-temperature>298.15</inp-temperature>
    <inp-reaction-family name="H+O2=O+OH_forward">
        <bimolecular>true</bimolecular>
        <inp-recipe>
            <inp-transformation type="DECREASE_BOND" centers="A,B"/>
            <inp-transformation type="BREAK_BOND" centers="A,B"/>
            <inp-transformation type="FORM_BOND" centers="A,C"/>
            <inp-transformation type="GAIN_RADICAL" centers="A"/>
            <inp-transformation type="GAIN_RADICAL" centers="B"/>
            <inp-transformation type="GAIN_RADICAL" centers="B"/>
            <inp-transformation type="LOSE_RADICAL" centers="C"/>
        </inp-recipe>
        <inp-reactant value="1" smarts="[O;v2]=[O;v2]">
            <inp-reactive-center symbol="A" smarts="[$([O;v2]=[O;v2])]" neighbour="B"/>
            <inp-reactive-center symbol="B" smarts="[$([O;v2]=[O;v2])]" neighbour="A"/>
            <inp-molecule-constraint type="SINGLEELECTRONCOUNT" limit="MIN" value="0"/>
            <inp-molecule-constraint type="SINGLEELECTRONCOUNT" limit="MAX" value="0"/>
        </inp-reactant>
        <inp-reactant value="2" smarts="[#1;!X1]">
            <inp-reactive-center symbol="C" smarts="[$([#1;!X1])]"/>
            <inp-molecule-constraint type="SINGLEELECTRONCOUNT" limit="MIN" value="1"/>
            <inp-molecule-constraint type="SINGLEELECTRONCOUNT" limit="MAX" value="1"/>
        </inp-reactant>
        <inp-kinetics type="GROUP_ADDITIVITY" path="USER.xml"/>
    </inp-reaction-family>
    <inp-reaction-family name="H+O2=O+OH_reverse">
        <bimolecular>true</bimolecular>
        <inp-recipe>
            <inp-transformation type="BREAK_BOND" centers="A,B"/>
            <inp-transformation type="FORM_BOND" centers="A,C"/>
            <inp-transformation type="INCREASE_BOND" centers="A,C"/>
            <inp-transformation type="LOSE_RADICAL" centers="A"/>
            <inp-transformation type="GAIN_RADICAL" centers="B"/>
            <inp-transformation type="LOSE_RADICAL" centers="C"/>
            <inp-transformation type="LOSE_RADICAL" centers="C"/>
        </inp-recipe>
        <inp-reactant value="1" smarts="[O;v1]-[#1]">
            <inp-reactive-center symbol="A" smarts="[$([O;v1]-[#1])]" neighbour="B"/>
            <inp-reactive-center symbol="B" smarts="[$([#1]-[O;v1])]" neighbour="A"/>
            <inp-molecule-constraint type="SINGLEELECTRONCOUNT" limit="MIN" value="1"/>
            <inp-molecule-constraint type="SINGLEELECTRONCOUNT" limit="MAX" value="1"/>
        </inp-reactant>
        <inp-reactant value="2" smarts="[O;v0]">
            <inp-reactive-center symbol="C" smarts="[$([O;v0])]"/>
            <inp-molecule-constraint type="SINGLEELECTRONCOUNT" limit="MIN" value="2"/>
            <inp-molecule-constraint type="SINGLEELECTRONCOUNT" limit="MAX" value="2"/>
        </inp-reactant>
        <inp-kinetics type="REVERSE"/>
    </inp-reaction-family>
    <inp-reaction-family name="O+H2=H+OH_forward">
        <bimolecular>true</bimolecular>
        <inp-recipe>
            <inp-transformation type="BREAK_BOND" centers="A,B"/>
            <inp-transformation type="GAIN_RADICAL" centers="A"/>
            <inp-transformation type="FORM_BOND" centers="C,B"/>
            <inp-transformation type="LOSE_RADICAL" centers="C"/>
        </inp-recipe>
        <inp-reactant value="1" smarts="[#1]-[#1]">
            <inp-reactive-center symbol="A" smarts="[$([#1]-[#1])]" neighbour="B"/>
            <inp-reactive-center symbol="B" smarts="[$([#1]-[#1])]" neighbour="A"/>
            <inp-molecule-constraint type="SINGLEELECTRONCOUNT" limit="MIN" value="0"/>
            <inp-molecule-constraint type="SINGLEELECTRONCOUNT" limit="MAX" value="0"/>
        </inp-reactant>
        <inp-reactant value="2" smarts="[O;v0]">
            <inp-reactive-center symbol="C" smarts="[$([O;v0])]"/>
            <inp-molecule-constraint type="SINGLEELECTRONCOUNT" limit="MIN" value="2"/>
            <inp-molecule-constraint type="SINGLEELECTRONCOUNT" limit="MAX" value="2"/>
        </inp-reactant>
        <inp-kinetics type="GROUP_ADDITIVITY" path="USER.xml"/>
    </inp-reaction-family>
    <inp-reaction-family name="O+H2=H+OH_reverse">
        <bimolecular>true</bimolecular>
        <inp-recipe>
            <inp-transformation type="BREAK_BOND" centers="A,B"/>
            <inp-transformation type="GAIN_RADICAL" centers="A"/>
            <inp-transformation type="FORM_BOND" centers="C,B"/>
            <inp-transformation type="LOSE_RADICAL" centers="C"/>
        </inp-recipe>
        <inp-reactant value="1" smarts="[O;v1]-[#1]">
            <inp-reactive-center symbol="A" smarts="[$([O;v1]-[#1])]" neighbour="B"/>
            <inp-reactive-center symbol="B" smarts="[$([#1]-[O;v1])]" neighbour="A"/>
            <inp-molecule-constraint type="SINGLEELECTRONCOUNT" limit="MIN" value="1"/>
            <inp-molecule-constraint type="SINGLEELECTRONCOUNT" limit="MAX" value="1"/>
        </inp-reactant>
        <inp-reactant value="2" smarts="[#1;!X1]">
            <inp-reactive-center symbol="C" smarts="[$([#1;!X1])]"/>
            <inp-molecule-constraint type="SINGLEELECTRONCOUNT" limit="MIN" value="1"/>
            <inp-molecule-constraint type="SINGLEELECTRONCOUNT" limit="MAX" value="1"/>
        </inp-reactant>
        <inp-kinetics type="REVERSE"/>
    </inp-reaction-family>
    <inp-reaction-family name="OH+H2=H+H2O_forward">
        <bimolecular>true</bimolecular>
        <inp-recipe>
            <inp-transformation type="FORM_BOND" centers="A,B"/>
            <inp-transformation type="LOSE_RADICAL" centers="A"/>
            <inp-transformation type="BREAK_BOND" centers="C,B"/>
            <inp-transformation type="GAIN_RADICAL" centers="C"/>
        </inp-recipe>
        <inp-reactant value="1" smarts="[O;v1]">
            <inp-reactive-center symbol="A" smarts="[$([O;v1])]"/>
            <inp-molecule-constraint type="SINGLEELECTRONCOUNT" limit="MIN" value="1"/>
            <inp-molecule-constraint type="SINGLEELECTRONCOUNT" limit="MAX" value="1"/>
        </inp-reactant>
        <inp-reactant value="2" smarts="[#1]-[#1]">
            <inp-reactive-center symbol="B" smarts="[$([#1]-[#1])]" neighbour="C"/>
            <inp-reactive-center symbol="C" smarts="[$([#1]-[#1])]" neighbour="B"/>
            <inp-molecule-constraint type="SINGLEELECTRONCOUNT" limit="MIN" value="0"/>
            <inp-molecule-constraint type="SINGLEELECTRONCOUNT" limit="MAX" value="0"/>
        </inp-reactant>
        <inp-kinetics type="GROUP_ADDITIVITY" path="USER.xml"/>
    </inp-reaction-family>
    <inp-reaction-family name="OH+H2=H+H2O_reverse">
        <bimolecular>true</bimolecular>
        <inp-recipe>
            <inp-transformation type="BREAK_BOND" centers="A,B"/>
            <inp-transformation type="GAIN_RADICAL" centers="A"/>
            <inp-transformation type="FORM_BOND" centers="C,B"/>
            <inp-transformation type="LOSE_RADICAL" centers="C"/>
        </inp-recipe>
        <inp-reactant value="1" smarts="[O;v2]-[#1]">
            <inp-reactive-center symbol="A" smarts="[$([O;v2]-[#1])]" neighbour="B"/>
            <inp-reactive-center symbol="B" smarts="[$([#1]-[O;v2])]" neighbour="A"/>
            <inp-molecule-constraint type="SINGLEELECTRONCOUNT" limit="MIN" value="0"/>
            <inp-molecule-constraint type="SINGLEELECTRONCOUNT" limit="MAX" value="0"/>
        </inp-reactant>
        <inp-reactant value="2" smarts="[#1;!X1]">
            <inp-reactive-center symbol="C" smarts="[$([#1;!X1])]"/>
            <inp-molecule-constraint type="SINGLEELECTRONCOUNT" limit="MIN" value="1"/>
            <inp-molecule-constraint type="SINGLEELECTRONCOUNT" limit="MAX" value="1"/>
        </inp-reactant>
        <inp-kinetics type="REVERSE"/>
    </inp-reaction-family>
    <inp-reaction-family name="O+H2O=OH+OH_forward">
        <bimolecular>true</bimolecular>
        <inp-recipe>
            <inp-transformation type="BREAK_BOND" centers="A,B"/>
            <inp-transformation type="GAIN_RADICAL" centers="A"/>
            <inp-transformation type="FORM_BOND" centers="C,B"/>
            <inp-transformation type="LOSE_RADICAL" centers="C"/>
        </inp-recipe>
        <inp-reactant value="1" smarts="[O;v2]-[#1]">
            <inp-reactive-center symbol="A" smarts="[$([O;v2]-[#1])]" neighbour="B"/>
            <inp-reactive-center symbol="B" smarts="[$([#1]-[O;v2])]" neighbour="A"/>
            <inp-molecule-constraint type="SINGLEELECTRONCOUNT" limit="MIN" value="0"/>
            <inp-molecule-constraint type="SINGLEELECTRONCOUNT" limit="MAX" value="0"/>
        </inp-reactant>
        <inp-reactant value="2" smarts="[O;v0]">
            <inp-reactive-center symbol="C" smarts="[$([O;v0])]"/>
            <inp-molecule-constraint type="SINGLEELECTRONCOUNT" limit="MIN" value="2"/>
            <inp-molecule-constraint type="SINGLEELECTRONCOUNT" limit="MAX" value="2"/>
        </inp-reactant>
        <inp-kinetics type="GROUP_ADDITIVITY" path="USER.xml"/>
    </inp-reaction-family>
    <inp-reaction-family name="O+H2O=OH+OH_reverse">
        <bimolecular>true</bimolecular>
        <inp-recipe>
            <inp-transformation type="BREAK_BOND" centers="A,B"/>
            <inp-transformation type="GAIN_RADICAL" centers="A"/>
            <inp-transformation type="FORM_BOND" centers="C,B"/>
            <inp-transformation type="LOSE_RADICAL" centers="C"/>
        </inp-recipe>
        <inp-reactant value="1" smarts="[O;v1]-[#1]">
            <inp-reactive-center symbol="A" smarts="[$([O;v1]-[#1])]" neighbour="B"/>
            <inp-reactive-center symbol="B" smarts="[$([#1]-[O;v1])]" neighbour="A"/>
            <inp-molecule-constraint type="SINGLEELECTRONCOUNT" limit="MIN" value="1"/>
            <inp-molecule-constraint type="SINGLEELECTRONCOUNT" limit="MAX" value="1"/>
        </inp-reactant>
        <inp-reactant value="2" smarts="[O;v1]">
            <inp-reactive-center symbol="C" smarts="[$([O;v1])]"/>
            <inp-molecule-constraint type="SINGLEELECTRONCOUNT" limit="MIN" value="1"/>
            <inp-molecule-constraint type="SINGLEELECTRONCOUNT" limit="MAX" value="1"/>
        </inp-reactant>
        <inp-kinetics type="REVERSE"/>
    </inp-reaction-family>
    <inp-reaction-family name="H2+M=H+H+M_forward">
        <bimolecular>false</bimolecular>
        <inp-recipe>
            <inp-transformation type="BREAK_BOND" centers="A,B"/>
            <inp-transformation type="GAIN_RADICAL" centers="A"/>
            <inp-transformation type="GAIN_RADICAL" centers="B"/>
        </inp-recipe>
        <inp-reactant value="1" smarts="[#1]-[#1]">
            <inp-reactive-center symbol="A" smarts="[$([#1]-[#1])]" neighbour="B"/>
            <inp-reactive-center symbol="B" smarts="[$([#1]-[#1])]" neighbour="A"/>
            <inp-molecule-constraint type="SINGLEELECTRONCOUNT" limit="MIN" value="0"/>
            <inp-molecule-constraint type="SINGLEELECTRONCOUNT" limit="MAX" value="0"/>
        </inp-reactant>
        <inp-kinetics type="GROUP_ADDITIVITY" path="USER.xml"/>
    </inp-reaction-family>
    <inp-reaction-family name="H2+M=H+H+M_reverse">
        <bimolecular>true</bimolecular>
        <inp-recipe>
            <inp-transformation type="FORM_BOND" centers="A,B"/>
            <inp-transformation type="LOSE_RADICAL" centers="A"/>
            <inp-transformation type="LOSE_RADICAL" centers="B"/>
        </inp-recipe>
        <inp-reactant value="1" smarts="[#1;!X1]">
            <inp-reactive-center symbol="A" smarts="[$([#1;!X1])]"/>
            <inp-molecule-constraint type="SINGLEELECTRONCOUNT" limit="MIN" value="1"/>
            <inp-molecule-constraint type="SINGLEELECTRONCOUNT" limit="MAX" value="1"/>
        </inp-reactant>
        <inp-reactant value="2" smarts="[#1;!X1]">
            <inp-reactive-center symbol="B" smarts="[$([#1;!X1])]"/>
            <inp-molecule-constraint type="SINGLEELECTRONCOUNT" limit="MIN" value="1"/>
            <inp-molecule-constraint type="SINGLEELECTRONCOUNT" limit="MAX" value="1"/>
        </inp-reactant>
        <inp-kinetics type="REVERSE"/>
    </inp-reaction-family>
    <inp-reaction-family name="O+O+M=O2+M_forward">
        <bimolecular>true</bimolecular>
        <inp-recipe>
            <inp-transformation type="FORM_BOND" centers="A,B"/>
            <inp-transformation type="INCREASE_BOND" centers="A,B"/>
            <inp-transformation type="LOSE_RADICAL" centers="A"/>
            <inp-transformation type="LOSE_RADICAL" centers="A"/>
            <inp-transformation type="LOSE_RADICAL" centers="B"/>
            <inp-transformation type="LOSE_RADICAL" centers="B"/>
        </inp-recipe>
        <inp-reactant value="1" smarts="[O;v0]">
            <inp-reactive-center symbol="A" smarts="[$([O;v0])]"/>
            <inp-molecule-constraint type="SINGLEELECTRONCOUNT" limit="MIN" value="2"/>
            <inp-molecule-constraint type="SINGLEELECTRONCOUNT" limit="MAX" value="2"/>
        </inp-reactant>
        <inp-reactant value="2" smarts="[O;v0]">
            <inp-reactive-center symbol="B" smarts="[$([O;v0])]"/>
            <inp-molecule-constraint type="SINGLEELECTRONCOUNT" limit="MIN" value="2"/>
            <inp-molecule-constraint type="SINGLEELECTRONCOUNT" limit="MAX" value="2"/>
        </inp-reactant>
        <inp-kinetics type="GROUP_ADDITIVITY" path="USER.xml"/>
    </inp-reaction-family>
    <inp-reaction-family name="O+O+M=O2+M_reverse">
        <bimolecular>false</bimolecular>
        <inp-recipe>
            <inp-transformation type="DECREASE_BOND" centers="A,B"/>
            <inp-transformation type="BREAK_BOND" centers="A,B"/>
            <inp-transformation type="GAIN_RADICAL" centers="A"/>
            <inp-transformation type="GAIN_RADICAL" centers="A"/>
            <inp-transformation type="GAIN_RADICAL" centers="B"/>
            <inp-transformation type="GAIN_RADICAL" centers="B"/>
        </inp-recipe>
        <inp-reactant value="1" smarts="[O;v2]=[O;v2]">
            <inp-reactive-center symbol="A" smarts="[$([O;v2]=[O;v2])]" neighbour="B"/>
            <inp-reactive-center symbol="B" smarts="[$([O;v2]=[O;v2])]" neighbour="A"/>
            <inp-molecule-constraint type="SINGLEELECTRONCOUNT" limit="MIN" value="0"/>
            <inp-molecule-constraint type="SINGLEELECTRONCOUNT" limit="MAX" value="0"/>
        </inp-reactant>
        <inp-kinetics type="REVERSE"/>
    </inp-reaction-family>
    <inp-reaction-family name="O+H+M=OH+M_forward">
        <bimolecular>true</bimolecular>
        <inp-recipe>
            <inp-transformation type="FORM_BOND" centers="A,B"/>
            <inp-transformation type="LOSE_RADICAL" centers="A"/>
            <inp-transformation type="LOSE_RADICAL" centers="B"/>
        </inp-recipe>
        <inp-reactant value="1" smarts="[O;v0]">
            <inp-reactive-center symbol="A" smarts="[$([O;v0])]"/>
            <inp-molecule-constraint type="SINGLEELECTRONCOUNT" limit="MIN" value="2"/>
            <inp-molecule-constraint type="SINGLEELECTRONCOUNT" limit="MAX" value="2"/>
        </inp-reactant>
        <inp-reactant value="2" smarts="[#1;!X1]">
            <inp-reactive-center symbol="B" smarts="[$([#1;!X1])]"/>
            <inp-molecule-constraint type="SINGLEELECTRONCOUNT" limit="MIN" value="1"/>
            <inp-molecule-constraint type="SINGLEELECTRONCOUNT" limit="MAX" value="1"/>
        </inp-reactant>
        <inp-kinetics type="GROUP_ADDITIVITY" path="USER.xml"/>
    </inp-reaction-family>
    <inp-reaction-family name="O+H+M=OH+M_reverse">
        <bimolecular>false</bimolecular>
        <inp-recipe>
            <inp-transformation type="BREAK_BOND" centers="A,B"/>
            <inp-transformation type="GAIN_RADICAL" centers="A"/>
            <inp-transformation type="GAIN_RADICAL" centers="B"/>
        </inp-recipe>
        <inp-reactant value="1" smarts="[O;v1]-[#1]">
            <inp-reactive-center symbol="A" smarts="[$([O;v1]-[#1])]" neighbour="B"/>
            <inp-reactive-center symbol="B" smarts="[$([#1]-[O;v1])]" neighbour="A"/>
            <inp-molecule-constraint type="SINGLEELECTRONCOUNT" limit="MIN" value="1"/>
            <inp-molecule-constraint type="SINGLEELECTRONCOUNT" limit="MAX" value="1"/>
        </inp-reactant>
        <inp-kinetics type="REVERSE"/>
    </inp-reaction-family>
    <inp-reaction-family name="H+OH+M=H2O+M_forward">
        <bimolecular>true</bimolecular>
        <inp-recipe>
            <inp-transformation type="FORM_BOND" centers="A,B"/>
            <inp-transformation type="LOSE_RADICAL" centers="A"/>
            <inp-transformation type="LOSE_RADICAL" centers="B"/>
        </inp-recipe>
        <inp-reactant value="1" smarts="[O;v1]">
            <inp-reactive-center symbol="A" smarts="[$([O;v1])]"/>
            <inp-molecule-constraint type="SINGLEELECTRONCOUNT" limit="MIN" value="1"/>
            <inp-molecule-constraint type="SINGLEELECTRONCOUNT" limit="MAX" value="1"/>
        </inp-reactant>
        <inp-reactant value="2" smarts="[#1;!X1]">
            <inp-reactive-center symbol="B" smarts="[$([#1;!X1])]"/>
            <inp-molecule-constraint type="SINGLEELECTRONCOUNT" limit="MIN" value="1"/>
            <inp-molecule-constraint type="SINGLEELECTRONCOUNT" limit="MAX" value="1"/>
        </inp-reactant>
        <inp-kinetics type="GROUP_ADDITIVITY" path="USER.xml"/>
    </inp-reaction-family>
    <inp-reaction-family name="H+OH+M=H2O+M_reverse">
        <bimolecular>false</bimolecular>
        <inp-recipe>
            <inp-transformation type="BREAK_BOND" centers="A,B"/>
            <inp-transformation type="GAIN_RADICAL" centers="A"/>
            <inp-transformation type="GAIN_RADICAL" centers="B"/>
        </inp-recipe>
        <inp-reactant value="1" smarts="[O;v2]-[#1]">
            <inp-reactive-center symbol="A" smarts="[$([O;v2]-[#1])]" neighbour="B"/>
            <inp-reactive-center symbol="B" smarts="[$([#1]-[O;v2])]" neighbour="A"/>
            <inp-molecule-constraint type="SINGLEELECTRONCOUNT" limit="MIN" value="0"/>
            <inp-molecule-constraint type="SINGLEELECTRONCOUNT" limit="MAX" value="0"/>
        </inp-reactant>
        <inp-kinetics type="REVERSE"/>
    </inp-reaction-family>
    <inp-reaction-family name="H+O2(+M)=HO2(+M)_reverse">
        <bimolecular>false</bimolecular>
        <inp-recipe>
            <inp-transformation type="INCREASE_BOND" centers="A,B"/>
            <inp-transformation type="LOSE_RADICAL" centers="B"/>
            <inp-transformation type="BREAK_BOND" centers="A,C"/>
            <inp-transformation type="GAIN_RADICAL" centers="C"/>
        </inp-recipe>
        <inp-reactant value="1" smarts="[O;v1]-[O;v2]-[#1]">
            <inp-reactive-center symbol="A" smarts="[$([O;v2](-[O;v1])-[#1])]" neighbour="B"/>
            <inp-reactive-center symbol="B" smarts="[$([O;v1]-[O;v2]-[#1])]" neighbour="A"/>
            <inp-reactive-center symbol="C" smarts="[$([#1]-[O;v2]-[O;v1])]" neighbour="A"/>
            <inp-molecule-constraint type="SINGLEELECTRONCOUNT" limit="MIN" value="1"/>
            <inp-molecule-constraint type="SINGLEELECTRONCOUNT" limit="MAX" value="1"/>
        </inp-reactant>
        <inp-kinetics type="GROUP_ADDITIVITY" path="USER.xml"/>
    </inp-reaction-family>
    <inp-reaction-family name="H2+O2=H+HO2_forward">
        <bimolecular>true</bimolecular>
        <inp-recipe>
            <inp-transformation type="DECREASE_BOND" centers="A,B"/>
            <inp-transformation type="FORM_BOND" centers="A,C"/>
            <inp-transformation type="GAIN_RADICAL" centers="B"/>
            <inp-transformation type="BREAK_BOND" centers="D,C"/>
            <inp-transformation type="GAIN_RADICAL" centers="D"/>
        </inp-recipe>
        <inp-reactant value="1" smarts="[O;v2]=[O;v2]">
            <inp-reactive-center symbol="A" smarts="[$([O;v2]=[O;v2])]" neighbour="B"/>
            <inp-reactive-center symbol="B" smarts="[$([O;v2]=[O;v2])]" neighbour="A"/>
            <inp-molecule-constraint type="SINGLEELECTRONCOUNT" limit="MIN" value="0"/>
            <inp-molecule-constraint type="SINGLEELECTRONCOUNT" limit="MAX" value="0"/>
        </inp-reactant>
        <inp-reactant value="2" smarts="[#1]-[#1]">
            <inp-reactive-center symbol="C" smarts="[$([#1]-[#1])]" neighbour="D"/>
            <inp-reactive-center symbol="D" smarts="[$([#1]-[#1])]" neighbour="C"/>
            <inp-molecule-constraint type="SINGLEELECTRONCOUNT" limit="MIN" value="0"/>
            <inp-molecule-constraint type="SINGLEELECTRONCOUNT" limit="MAX" value="0"/>
        </inp-reactant>
        <inp-kinetics type="GROUP_ADDITIVITY" path="USER.xml"/>
    </inp-reaction-family>
    <inp-reaction-family name="H2+O2=H+HO2_reverse">
        <bimolecular>true</bimolecular>
        <inp-recipe>
            <inp-transformation type="INCREASE_BOND" centers="A,B"/>
            <inp-transformation type="LOSE_RADICAL" centers="B"/>
            <inp-transformation type="BREAK_BOND" centers="A,C"/>
            <inp-transformation type="FORM_BOND" centers="D,C"/>
            <inp-transformation type="LOSE_RADICAL" centers="D"/>
        </inp-recipe>
        <inp-reactant value="1" smarts="[O;v1]-[O;v2]-[#1]">
            <inp-reactive-center symbol="A" smarts="[$([O;v2](-[O;v1])-[#1])]" neighbour="B"/>
            <inp-reactive-center symbol="B" smarts="[$([O;v1]-[O;v2]-[#1])]" neighbour="A"/>
            <inp-reactive-center symbol="C" smarts="[$([#1]-[O;v2]-[O;v1])]" neighbour="A"/>
            <inp-molecule-constraint type="SINGLEELECTRONCOUNT" limit="MIN" value="1"/>
            <inp-molecule-constraint type="SINGLEELECTRONCOUNT" limit="MAX" value="1"/>
        </inp-reactant>
        <inp-reactant value="2" smarts="[#1;!X1]">
            <inp-reactive-center symbol="D" smarts="[$([#1;!X1])]"/>
            <inp-molecule-constraint type="SINGLEELECTRONCOUNT" limit="MIN" value="1"/>
            <inp-molecule-constraint type="SINGLEELECTRONCOUNT" limit="MAX" value="1"/>
        </inp-reactant>
        <inp-kinetics type="REVERSE"/>
    </inp-reaction-family>
    <inp-reaction-family name="HO2+O=OH+O2_forward">
        <bimolecular>true</bimolecular>
        <inp-recipe>
            <inp-transformation type="INCREASE_BOND" centers="A,B"/>
            <inp-transformation type="LOSE_RADICAL" centers="B"/>
            <inp-transformation type="BREAK_BOND" centers="A,C"/>
            <inp-transformation type="FORM_BOND" centers="D,C"/>
            <inp-transformation type="LOSE_RADICAL" centers="D"/>
        </inp-recipe>
        <inp-reactant value="1" smarts="[O;v1]-[O;v2]-[#1]">
            <inp-reactive-center symbol="A" smarts="[$([O;v2](-[O;v1])-[#1])]" neighbour="B"/>
            <inp-reactive-center symbol="B" smarts="[$([O;v1]-[O;v2]-[#1])]" neighbour="A"/>
            <inp-reactive-center symbol="C" smarts="[$([#1]-[O;v2]-[O;v1])]" neighbour="A"/>
            <inp-molecule-constraint type="SINGLEELECTRONCOUNT" limit="MIN" value="1"/>
            <inp-molecule-constraint type="SINGLEELECTRONCOUNT" limit="MAX" value="1"/>
        </inp-reactant>
        <inp-reactant value="2" smarts="[O;v0]">
            <inp-reactive-center symbol="D" smarts="[$([O;v0])]"/>
            <inp-molecule-constraint type="SINGLEELECTRONCOUNT" limit="MIN" value="2"/>
            <inp-molecule-constraint type="SINGLEELECTRONCOUNT" limit="MAX" value="2"/>
        </inp-reactant>
        <inp-kinetics type="GROUP_ADDITIVITY" path="USER.xml"/>
    </inp-reaction-family>
    <inp-reaction-family name="HO2+O=OH+O2_reverse">
        <bimolecular>true</bimolecular>
        <inp-recipe>
            <inp-transformation type="DECREASE_BOND" centers="A,B"/>
            <inp-transformation type="FORM_BOND" centers="A,C"/>
            <inp-transformation type="GAIN_RADICAL" centers="B"/>
            <inp-transformation type="BREAK_BOND" centers="D,C"/>
            <inp-transformation type="GAIN_RADICAL" centers="D"/>
        </inp-recipe>
        <inp-reactant value="1" smarts="[O;v2]=[O;v2]">
            <inp-reactive-center symbol="A" smarts="[$([O;v2]=[O;v2])]" neighbour="B"/>
            <inp-reactive-center symbol="B" smarts="[$([O;v2]=[O;v2])]" neighbour="A"/>
            <inp-molecule-constraint type="SINGLEELECTRONCOUNT" limit="MIN" value="0"/>
            <inp-molecule-constraint type="SINGLEELECTRONCOUNT" limit="MAX" value="0"/>
        </inp-reactant>
        <inp-reactant value="2" smarts="[O;v1]-[#1]">
            <inp-reactive-center symbol="C" smarts="[$([#1]-[O;v1])]" neighbour="D"/>
            <inp-reactive-center symbol="D" smarts="[$([O;v1]-[#1])]" neighbour="C"/>
            <inp-molecule-constraint type="SINGLEELECTRONCOUNT" limit="MIN" value="1"/>
            <inp-molecule-constraint type="SINGLEELECTRONCOUNT" limit="MAX" value="1"/>
        </inp-reactant>
        <inp-kinetics type="REVERSE"/>
    </inp-reaction-family>
    <inp-reaction-family name="HO2+OH=H2O+O2_forward">
        <bimolecular>true</bimolecular>
        <inp-recipe>
            <inp-transformation type="INCREASE_BOND" centers="A,B"/>
            <inp-transformation type="LOSE_RADICAL" centers="B"/>
            <inp-transformation type="BREAK_BOND" centers="A,C"/>
            <inp-transformation type="FORM_BOND" centers="D,C"/>
            <inp-transformation type="LOSE_RADICAL" centers="D"/>
        </inp-recipe>
        <inp-reactant value="1" smarts="[O;v1]-[O;v2]-[#1]">
            <inp-reactive-center symbol="A" smarts="[$([O;v2](-[O;v1])-[#1])]" neighbour="B"/>
            <inp-reactive-center symbol="B" smarts="[$([O;v1]-[O;v2]-[#1])]" neighbour="A"/>
            <inp-reactive-center symbol="C" smarts="[$([#1]-[O;v2]-[O;v1])]" neighbour="A"/>
            <inp-molecule-constraint type="SINGLEELECTRONCOUNT" limit="MIN" value="1"/>
            <inp-molecule-constraint type="SINGLEELECTRONCOUNT" limit="MAX" value="1"/>
        </inp-reactant>
        <inp-reactant value="2" smarts="[O;v1]">
            <inp-reactive-center symbol="D" smarts="[$([O;v1])]"/>
            <inp-molecule-constraint type="SINGLEELECTRONCOUNT" limit="MIN" value="1"/>
            <inp-molecule-constraint type="SINGLEELECTRONCOUNT" limit="MAX" value="1"/>
        </inp-reactant>
        <inp-kinetics type="GROUP_ADDITIVITY" path="USER.xml"/>
    </inp-reaction-family>
    <inp-reaction-family name="HO2+OH=H2O+O2_reverse">
        <bimolecular>true</bimolecular>
        <inp-recipe>
            <inp-transformation type="BREAK_BOND" centers="A,B"/>
            <inp-transformation type="GAIN_RADICAL" centers="A"/>
            <inp-transformation type="FORM_BOND" centers="C,B"/>
            <inp-transformation type="DECREASE_BOND" centers="C,D"/>
            <inp-transformation type="GAIN_RADICAL" centers="D"/>
        </inp-recipe>
        <inp-reactant value="1" smarts="[O;v2]-[#1]">
            <inp-reactive-center symbol="A" smarts="[$([O;v2]-[#1])]" neighbour="B"/>
            <inp-reactive-center symbol="B" smarts="[$([#1]-[O;v2])]" neighbour="A"/>
            <inp-molecule-constraint type="SINGLEELECTRONCOUNT" limit="MIN" value="0"/>
            <inp-molecule-constraint type="SINGLEELECTRONCOUNT" limit="MAX" value="0"/>
        </inp-reactant>
        <inp-reactant value="2" smarts="[O;v2]=[O;v2]">
            <inp-reactive-center symbol="C" smarts="[$([O;v2]=[O;v2])]" neighbour="D"/>
            <inp-reactive-center symbol="D" smarts="[$([O;v2]=[O;v2])]" neighbour="C"/>
            <inp-molecule-constraint type="SINGLEELECTRONCOUNT" limit="MIN" value="0"/>
            <inp-molecule-constraint type="SINGLEELECTRONCOUNT" limit="MAX" value="0"/>
        </inp-reactant>
        <inp-kinetics type="REVERSE"/>
    </inp-reaction-family>
    <inp-reaction-family name="H2O2(+M)=OH+OH(+M)_forward">
        <bimolecular>false</bimolecular>
        <inp-recipe>
            <inp-transformation type="BREAK_BOND" centers="A,B"/>
            <inp-transformation type="GAIN_RADICAL" centers="A"/>
            <inp-transformation type="GAIN_RADICAL" centers="B"/>
        </inp-recipe>
        <inp-reactant value="1" smarts="[O;v2]-[O;v2]">
            <inp-reactive-center symbol="A" smarts="[$([O;v2]-[O;v2])]" neighbour="B"/>
            <inp-reactive-center symbol="B" smarts="[$([O;v2]-[O;v2])]" neighbour="A"/>
            <inp-molecule-constraint type="SINGLEELECTRONCOUNT" limit="MIN" value="0"/>
            <inp-molecule-constraint type="SINGLEELECTRONCOUNT" limit="MAX" value="0"/>
        </inp-reactant>
        <inp-kinetics type="GROUP_ADDITIVITY" path="USER.xml"/>
    </inp-reaction-family>
    <inp-reaction-family name="H2O2+H=H2O+OH_forward">
        <bimolecular>true</bimolecular>
        <inp-recipe>
            <inp-transformation type="BREAK_BOND" centers="A,B"/>
            <inp-transformation type="GAIN_RADICAL" centers="A"/>
            <inp-transformation type="FORM_BOND" centers="B,C"/>
            <inp-transformation type="LOSE_RADICAL" centers="C"/>
        </inp-recipe>
        <inp-reactant value="1" smarts="[O;v2]-[O;v2]">
            <inp-reactive-center symbol="A" smarts="[$([O;v2]-[O;v2])]" neighbour="B"/>
            <inp-reactive-center symbol="B" smarts="[$([O;v2]-[O;v2])]" neighbour="A"/>
            <inp-molecule-constraint type="SINGLEELECTRONCOUNT" limit="MIN" value="0"/>
            <inp-molecule-constraint type="SINGLEELECTRONCOUNT" limit="MAX" value="0"/>
        </inp-reactant>
        <inp-reactant value="2" smarts="[#1;!X1]">
            <inp-reactive-center symbol="C" smarts="[$([#1;!X1])]"/>
            <inp-molecule-constraint type="SINGLEELECTRONCOUNT" limit="MIN" value="1"/>
            <inp-molecule-constraint type="SINGLEELECTRONCOUNT" limit="MAX" value="1"/>
        </inp-reactant>
        <inp-kinetics type="GROUP_ADDITIVITY" path="USER.xml"/>
    </inp-reaction-family>
    <inp-reaction-family name="H2O2+H=H2O+OH_reverse">
        <bimolecular>true</bimolecular>
        <inp-recipe>
            <inp-transformation type="BREAK_BOND" centers="A,B"/>
            <inp-transformation type="FORM_BOND" centers="C,A"/>
            <inp-transformation type="GAIN_RADICAL" centers="B"/>
            <inp-transformation type="LOSE_RADICAL" centers="C"/>
        </inp-recipe>
        <inp-reactant value="1" smarts="[O;v2]-[#1]">
            <inp-reactive-center symbol="A" smarts="[$([O;v2]-[#1])]" neighbour="B"/>
            <inp-reactive-center symbol="B" smarts="[$([#1]-[O;v2])]" neighbour="A"/>
            <inp-molecule-constraint type="SINGLEELECTRONCOUNT" limit="MIN" value="0"/>
            <inp-molecule-constraint type="SINGLEELECTRONCOUNT" limit="MAX" value="0"/>
        </inp-reactant>
        <inp-reactant value="2" smarts="[O;v1]">
            <inp-reactive-center symbol="C" smarts="[$([O;v1])]"/>
            <inp-molecule-constraint type="SINGLEELECTRONCOUNT" limit="MIN" value="1"/>
            <inp-molecule-constraint type="SINGLEELECTRONCOUNT" limit="MAX" value="1"/>
        </inp-reactant>
        <inp-kinetics type="REVERSE"/>
    </inp-reaction-family>
    <inp-reaction-family name="H2O2+O=OH+HO2_reverse">
        <bimolecular>true</bimolecular>
        <inp-recipe>
            <inp-transformation type="FORM_BOND" centers="A,B"/>
            <inp-transformation type="LOSE_RADICAL" centers="A"/>
            <inp-transformation type="BREAK_BOND" centers="C,B"/>
            <inp-transformation type="GAIN_RADICAL" centers="C"/>
        </inp-recipe>
        <inp-reactant value="1" smarts="[O;v1]">
            <inp-reactive-center symbol="A" smarts="[$([O;v1])]"/>
            <inp-molecule-constraint type="SINGLEELECTRONCOUNT" limit="MIN" value="1"/>
            <inp-molecule-constraint type="SINGLEELECTRONCOUNT" limit="MAX" value="1"/>
        </inp-reactant>
        <inp-reactant value="2" smarts="[O;v1]-[#1]">
            <inp-reactive-center symbol="B" smarts="[$([#1]-[O;v1])]" neighbour="C"/>
            <inp-reactive-center symbol="C" smarts="[$([O;v1]-[#1])]" neighbour="B"/>
            <inp-molecule-constraint type="SINGLEELECTRONCOUNT" limit="MIN" value="1"/>
            <inp-molecule-constraint type="SINGLEELECTRONCOUNT" limit="MAX" value="1"/>
        </inp-reactant>
        <inp-kinetics type="REVERSE"/>
    </inp-reaction-family>
    <inp-reaction-family name="H2O2+OH=H2O+HO2_forward">
        <bimolecular>true</bimolecular>
        <inp-recipe>
            <inp-transformation type="BREAK_BOND" centers="A,B"/>
            <inp-transformation type="GAIN_RADICAL" centers="A"/>
            <inp-transformation type="FORM_BOND" centers="C,B"/>
            <inp-transformation type="LOSE_RADICAL" centers="C"/>
        </inp-recipe>
        <inp-reactant value="1" smarts="[O;v2]-[#1]">
            <inp-reactive-center symbol="A" smarts="[$([O;v2]-[#1])]" neighbour="B"/>
            <inp-reactive-center symbol="B" smarts="[$([#1]-[O;v2])]" neighbour="A"/>
            <inp-molecule-constraint type="SINGLEELECTRONCOUNT" limit="MIN" value="0"/>
            <inp-molecule-constraint type="SINGLEELECTRONCOUNT" limit="MAX" value="0"/>
        </inp-reactant>
        <inp-reactant value="2" smarts="[O;v1]">
            <inp-reactive-center symbol="C" smarts="[$([O;v1])]"/>
            <inp-molecule-constraint type="SINGLEELECTRONCOUNT" limit="MIN" value="1"/>
            <inp-molecule-constraint type="SINGLEELECTRONCOUNT" limit="MAX" value="1"/>
        </inp-reactant>
        <inp-kinetics type="GROUP_ADDITIVITY" path="USER.xml"/>
    </inp-reaction-family>
    <inp-reaction-family name="CO+O(+M)=CO2(+M)_forward">
        <bimolecular>true</bimolecular>
        <inp-recipe>
            <inp-transformation type="DECREASE_BOND" centers="A,B"/>
            <inp-transformation type="FORM_BOND" centers="A,C"/>
            <inp-transformation type="INCREASE_BOND" centers="A,C"/>
            <inp-transformation type="GAIN_CHARGE" centers="A"/>
            <inp-transformation type="LOSE_CHARGE" centers="B"/>
            <inp-transformation type="LOSE_RADICAL" centers="C"/>
            <inp-transformation type="LOSE_RADICAL" centers="C"/>
        </inp-recipe>
        <inp-reactant value="1" smarts="[C-]#[O+]">
            <inp-reactive-center symbol="A" smarts="[$([C-]#[O+])]" neighbour="B"/>
            <inp-reactive-center symbol="B" smarts="[$([O+]#[C-])]" neighbour="A"/>
            <inp-molecule-constraint type="SINGLEELECTRONCOUNT" limit="MIN" value="0"/>
            <inp-molecule-constraint type="SINGLEELECTRONCOUNT" limit="MAX" value="0"/>
        </inp-reactant>
        <inp-reactant value="2" smarts="[O;v0]">
            <inp-reactive-center symbol="C" smarts="[$([O;v0])]"/>
            <inp-molecule-constraint type="SINGLEELECTRONCOUNT" limit="MIN" value="2"/>
            <inp-molecule-constraint type="SINGLEELECTRONCOUNT" limit="MAX" value="2"/>
        </inp-reactant>
        <inp-kinetics type="GROUP_ADDITIVITY" path="USER.xml"/>
    </inp-reaction-family>
    <inp-reaction-family name="CO+O(+M)=CO2(+M)_reverse">
        <bimolecular>false</bimolecular>
        <inp-recipe>
            <inp-transformation type="INCREASE_BOND" centers="A,B"/>
            <inp-transformation type="GAIN_CHARGE" centers="B"/>
            <inp-transformation type="DECREASE_BOND" centers="A,C"/>
            <inp-transformation type="BREAK_BOND" centers="A,C"/>
            <inp-transformation type="LOSE_CHARGE" centers="A"/>
            <inp-transformation type="GAIN_RADICAL" centers="C"/>
            <inp-transformation type="GAIN_RADICAL" centers="C"/>
        </inp-recipe>
        <inp-reactant value="1" smarts="[O;v2]=[C;v4]=[O;v2]">
            <inp-reactive-center symbol="A" smarts="[$([C;v4](=[O;v2])=[O;v2])]" neighbour="B"/>
            <inp-reactive-center symbol="B" smarts="[$([O;v2]=[C;v4]=[O;v2])]" neighbour="A"/>
            <inp-reactive-center symbol="C" smarts="[$([O;v2]=[C;v4]=[O;v2])]" neighbour="A"/>
            <inp-molecule-constraint type="SINGLEELECTRONCOUNT" limit="MIN" value="0"/>
            <inp-molecule-constraint type="SINGLEELECTRONCOUNT" limit="MAX" value="0"/>
        </inp-reactant>
        <inp-kinetics type="REVERSE"/>
    </inp-reaction-family>
    <inp-reaction-family name="CO+O2=CO2+O_forward">
        <bimolecular>true</bimolecular>
        <inp-recipe>
            <inp-transformation type="DECREASE_BOND" centers="A,B"/>
            <inp-transformation type="BREAK_BOND" centers="A,B"/>
            <inp-transformation type="FORM_BOND" centers="C,A"/>
            <inp-transformation type="INCREASE_BOND" centers="C,A"/>
            <inp-transformation type="GAIN_RADICAL" centers="B"/>
            <inp-transformation type="GAIN_RADICAL" centers="B"/>
            <inp-transformation type="DECREASE_BOND" centers="C,D"/>
            <inp-transformation type="GAIN_CHARGE" centers="C"/>
            <inp-transformation type="LOSE_CHARGE" centers="D"/>
        </inp-recipe>
        <inp-reactant value="1" smarts="[O;v2]=[O;v2]">
            <inp-reactive-center symbol="A" smarts="[$([O;v2]=[O;v2])]" neighbour="B"/>
            <inp-reactive-center symbol="B" smarts="[$([O;v2]=[O;v2])]" neighbour="A"/>
            <inp-molecule-constraint type="SINGLEELECTRONCOUNT" limit="MIN" value="0"/>
            <inp-molecule-constraint type="SINGLEELECTRONCOUNT" limit="MAX" value="0"/>
        </inp-reactant>
        <inp-reactant value="2" smarts="[C-]#[O+]">
            <inp-reactive-center symbol="C" smarts="[$([C-]#[O+])]" neighbour="D"/>
            <inp-reactive-center symbol="D" smarts="[$([O+]#[C-])]" neighbour="C"/>
            <inp-molecule-constraint type="SINGLEELECTRONCOUNT" limit="MIN" value="0"/>
            <inp-molecule-constraint type="SINGLEELECTRONCOUNT" limit="MAX" value="0"/>
        </inp-reactant>
        <inp-kinetics type="GROUP_ADDITIVITY" path="USER.xml"/>
    </inp-reaction-family>
    <inp-reaction-family name="CO+O2=CO2+O_reverse">
        <bimolecular>true</bimolecular>
        <inp-recipe>
            <inp-transformation type="INCREASE_BOND" centers="A,B"/>
            <inp-transformation type="GAIN_CHARGE" centers="B"/>
            <inp-transformation type="DECREASE_BOND" centers="A,C"/>
            <inp-transformation type="BREAK_BOND" centers="A,C"/>
            <inp-transformation type="LOSE_CHARGE" centers="A"/>
            <inp-transformation type="FORM_BOND" centers="C,D"/>
            <inp-transformation type="INCREASE_BOND" centers="C,D"/>
            <inp-transformation type="LOSE_RADICAL" centers="D"/>
            <inp-transformation type="LOSE_RADICAL" centers="D"/>
        </inp-recipe>
        <inp-reactant value="1" smarts="[O;v2]=[C;v4]=[O;v2]">
            <inp-reactive-center symbol="A" smarts="[$([C;v4](=[O;v2])=[O;v2])]" neighbour="B"/>
            <inp-reactive-center symbol="B" smarts="[$([O;v2]=[C;v4]=[O;v2])]" neighbour="A"/>
            <inp-reactive-center symbol="C" smarts="[$([O;v2]=[C;v4]=[O;v2])]" neighbour="A"/>
            <inp-molecule-constraint type="SINGLEELECTRONCOUNT" limit="MIN" value="0"/>
            <inp-molecule-constraint type="SINGLEELECTRONCOUNT" limit="MAX" value="0"/>
        </inp-reactant>
        <inp-reactant value="2" smarts="[O;v0]">
            <inp-reactive-center symbol="D" smarts="[$([O;v0])]"/>
            <inp-molecule-constraint type="SINGLEELECTRONCOUNT" limit="MIN" value="2"/>
            <inp-molecule-constraint type="SINGLEELECTRONCOUNT" limit="MAX" value="2"/>
        </inp-reactant>
        <inp-kinetics type="REVERSE"/>
    </inp-reaction-family>
    <inp-reaction-family name="CO+OH=CO2+H_forward">
        <bimolecular>true</bimolecular>
        <inp-recipe>
            <inp-transformation type="DECREASE_BOND" centers="A,B"/>
            <inp-transformation type="FORM_BOND" centers="A,C"/>
            <inp-transformation type="INCREASE_BOND" centers="A,C"/>
            <inp-transformation type="GAIN_CHARGE" centers="A"/>
            <inp-transformation type="LOSE_CHARGE" centers="B"/>
            <inp-transformation type="BREAK_BOND" centers="C,D"/>
            <inp-transformation type="LOSE_RADICAL" centers="C"/>
            <inp-transformation type="GAIN_RADICAL" centers="D"/>
        </inp-recipe>
        <inp-reactant value="1" smarts="[C-]#[O+]">
            <inp-reactive-center symbol="A" smarts="[$([C-]#[O+])]" neighbour="B"/>
            <inp-reactive-center symbol="B" smarts="[$([O+]#[C-])]" neighbour="A"/>
            <inp-molecule-constraint type="SINGLEELECTRONCOUNT" limit="MIN" value="0"/>
            <inp-molecule-constraint type="SINGLEELECTRONCOUNT" limit="MAX" value="0"/>
        </inp-reactant>
        <inp-reactant value="2" smarts="[O;v1]-[#1]">
            <inp-reactive-center symbol="C" smarts="[$([O;v1]-[#1])]" neighbour="D"/>
            <inp-reactive-center symbol="D" smarts="[$([#1]-[O;v1])]" neighbour="C"/>
            <inp-molecule-constraint type="SINGLEELECTRONCOUNT" limit="MIN" value="1"/>
            <inp-molecule-constraint type="SINGLEELECTRONCOUNT" limit="MAX" value="1"/>
        </inp-reactant>
        <inp-kinetics type="GROUP_ADDITIVITY" path="USER.xml"/>
    </inp-reaction-family>
    <inp-reaction-family name="CO+OH=CO2+H_reverse">
        <bimolecular>true</bimolecular>
        <inp-recipe>
            <inp-transformation type="INCREASE_BOND" centers="A,B"/>
            <inp-transformation type="GAIN_CHARGE" centers="B"/>
            <inp-transformation type="DECREASE_BOND" centers="A,C"/>
            <inp-transformation type="BREAK_BOND" centers="A,C"/>
            <inp-transformation type="LOSE_CHARGE" centers="A"/>
            <inp-transformation type="FORM_BOND" centers="C,D"/>
            <inp-transformation type="GAIN_RADICAL" centers="C"/>
            <inp-transformation type="LOSE_RADICAL" centers="D"/>
        </inp-recipe>
        <inp-reactant value="1" smarts="[O;v2]=[C;v4]=[O;v2]">
            <inp-reactive-center symbol="A" smarts="[$([C;v4](=[O;v2])=[O;v2])]" neighbour="B"/>
            <inp-reactive-center symbol="B" smarts="[$([O;v2]=[C;v4]=[O;v2])]" neighbour="A"/>
            <inp-reactive-center symbol="C" smarts="[$([O;v2]=[C;v4]=[O;v2])]" neighbour="A"/>
            <inp-molecule-constraint type="SINGLEELECTRONCOUNT" limit="MIN" value="0"/>
            <inp-molecule-constraint type="SINGLEELECTRONCOUNT" limit="MAX" value="0"/>
        </inp-reactant>
        <inp-reactant value="2" smarts="[#1;!X1]">
            <inp-reactive-center symbol="D" smarts="[$([#1;!X1])]"/>
            <inp-molecule-constraint type="SINGLEELECTRONCOUNT" limit="MIN" value="1"/>
            <inp-molecule-constraint type="SINGLEELECTRONCOUNT" limit="MAX" value="1"/>
        </inp-reactant>
        <inp-kinetics type="REVERSE"/>
    </inp-reaction-family>
    <inp-reaction-family name="CO+HO2=CO2+OH_forward">
        <bimolecular>true</bimolecular>
        <inp-recipe>
            <inp-transformation type="BREAK_BOND" centers="A,B"/>
            <inp-transformation type="FORM_BOND" centers="C,B"/>
            <inp-transformation type="INCREASE_BOND" centers="C,B"/>
            <inp-transformation type="LOSE_RADICAL" centers="B"/>
            <inp-transformation type="GAIN_RADICAL" centers="A"/>
            <inp-transformation type="DECREASE_BOND" centers="C,D"/>
            <inp-transformation type="GAIN_CHARGE" centers="C"/>
            <inp-transformation type="LOSE_CHARGE" centers="D"/>
        </inp-recipe>
        <inp-reactant value="1" smarts="[O;v1]-[O;v2]">
            <inp-reactive-center symbol="A" smarts="[$([O;v2]-[O;v1])]" neighbour="B"/>
            <inp-reactive-center symbol="B" smarts="[$([O;v1]-[O;v2])]" neighbour="A"/>
            <inp-molecule-constraint type="SINGLEELECTRONCOUNT" limit="MIN" value="1"/>
            <inp-molecule-constraint type="SINGLEELECTRONCOUNT" limit="MAX" value="1"/>
        </inp-reactant>
        <inp-reactant value="2" smarts="[C-]#[O+]">
            <inp-reactive-center symbol="C" smarts="[$([C-]#[O+])]" neighbour="D"/>
            <inp-reactive-center symbol="D" smarts="[$([O+]#[C-])]" neighbour="C"/>
            <inp-molecule-constraint type="SINGLEELECTRONCOUNT" limit="MIN" value="0"/>
            <inp-molecule-constraint type="SINGLEELECTRONCOUNT" limit="MAX" value="0"/>
        </inp-reactant>
        <inp-kinetics type="GROUP_ADDITIVITY" path="USER.xml"/>
    </inp-reaction-family>
    <inp-reaction-family name="CO+HO2=CO2+OH_reverse">
        <bimolecular>true</bimolecular>
        <inp-recipe>
            <inp-transformation type="INCREASE_BOND" centers="A,B"/>
            <inp-transformation type="GAIN_CHARGE" centers="B"/>
            <inp-transformation type="DECREASE_BOND" centers="A,C"/>
            <inp-transformation type="BREAK_BOND" centers="A,C"/>
            <inp-transformation type="LOSE_CHARGE" centers="A"/>
            <inp-transformation type="FORM_BOND" centers="D,C"/>
            <inp-transformation type="GAIN_RADICAL" centers="C"/>
            <inp-transformation type="LOSE_RADICAL" centers="D"/>
        </inp-recipe>
        <inp-reactant value="1" smarts="[O;v2]=[C;v4]=[O;v2]">
            <inp-reactive-center symbol="A" smarts="[$([C;v4](=[O;v2])=[O;v2])]" neighbour="B"/>
            <inp-reactive-center symbol="B" smarts="[$([O;v2]=[C;v4]=[O;v2])]" neighbour="A"/>
            <inp-reactive-center symbol="C" smarts="[$([O;v2]=[C;v4]=[O;v2])]" neighbour="A"/>
            <inp-molecule-constraint type="SINGLEELECTRONCOUNT" limit="MIN" value="0"/>
            <inp-molecule-constraint type="SINGLEELECTRONCOUNT" limit="MAX" value="0"/>
        </inp-reactant>
        <inp-reactant value="2" smarts="[O;v1]">
            <inp-reactive-center symbol="D" smarts="[$([O;v1])]"/>
            <inp-molecule-constraint type="SINGLEELECTRONCOUNT" limit="MIN" value="1"/>
            <inp-molecule-constraint type="SINGLEELECTRONCOUNT" limit="MAX" value="1"/>
        </inp-reactant>
        <inp-kinetics type="REVERSE"/>
    </inp-reaction-family>
    <inp-reaction-family name="HCO+M=H+CO+M_forward">
        <bimolecular>false</bimolecular>
        <inp-recipe>
            <inp-transformation type="INCREASE_BOND" centers="A,B"/>
            <inp-transformation type="GAIN_CHARGE" centers="B"/>
            <inp-transformation type="BREAK_BOND" centers="A,C"/>
            <inp-transformation type="GAIN_RADICAL" centers="C"/>
            <inp-transformation type="LOSE_RADICAL" centers="A"/>
            <inp-transformation type="LOSE_CHARGE" centers="A"/>
        </inp-recipe>
        <inp-reactant value="1" smarts="[O;v2]=[C;v3]-[#1]">
            <inp-reactive-center symbol="A" smarts="[$([C;v3](=[O;v2])-[#1])]" neighbour="B"/>
            <inp-reactive-center symbol="B" smarts="[$([O;v2]=[C;v3]-[#1])]" neighbour="A"/>
            <inp-reactive-center symbol="C" smarts="[$([#1]-[C;v3]=[O;v2])]" neighbour="A"/>
            <inp-molecule-constraint type="SINGLEELECTRONCOUNT" limit="MIN" value="1"/>
            <inp-molecule-constraint type="SINGLEELECTRONCOUNT" limit="MAX" value="1"/>
        </inp-reactant>
        <inp-kinetics type="GROUP_ADDITIVITY" path="USER.xml"/>
    </inp-reaction-family>
    <inp-reaction-family name="HCO+M=H+CO+M_reverse">
        <bimolecular>true</bimolecular>
        <inp-recipe>
            <inp-transformation type="DECREASE_BOND" centers="A,B"/>
            <inp-transformation type="FORM_BOND" centers="A,C"/>
            <inp-transformation type="GAIN_RADICAL" centers="A"/>
            <inp-transformation type="GAIN_CHARGE" centers="A"/>
            <inp-transformation type="LOSE_CHARGE" centers="B"/>
            <inp-transformation type="LOSE_RADICAL" centers="C"/>
        </inp-recipe>
        <inp-reactant value="1" smarts="[C-]#[O+]">
            <inp-reactive-center symbol="A" smarts="[$([C-]#[O+])]" neighbour="B"/>
            <inp-reactive-center symbol="B" smarts="[$([O+]#[C-])]" neighbour="A"/>
            <inp-molecule-constraint type="SINGLEELECTRONCOUNT" limit="MIN" value="0"/>
            <inp-molecule-constraint type="SINGLEELECTRONCOUNT" limit="MAX" value="0"/>
        </inp-reactant>
        <inp-reactant value="2" smarts="[#1;!X1]">
            <inp-reactive-center symbol="C" smarts="[$([#1;!X1])]"/>
            <inp-molecule-constraint type="SINGLEELECTRONCOUNT" limit="MIN" value="1"/>
            <inp-molecule-constraint type="SINGLEELECTRONCOUNT" limit="MAX" value="1"/>
        </inp-reactant>
        <inp-kinetics type="REVERSE"/>
    </inp-reaction-family>
    <inp-reaction-family name="HCO+O2=CO+HO2_forward">
        <bimolecular>true</bimolecular>
        <inp-recipe>
            <inp-transformation type="INCREASE_BOND" centers="A,B"/>
            <inp-transformation type="GAIN_CHARGE" centers="B"/>
            <inp-transformation type="BREAK_BOND" centers="A,C"/>
            <inp-transformation type="FORM_BOND" centers="D,C"/>
            <inp-transformation type="LOSE_RADICAL" centers="A"/>
            <inp-transformation type="LOSE_CHARGE" centers="A"/>
            <inp-transformation type="DECREASE_BOND" centers="D,E"/>
            <inp-transformation type="GAIN_RADICAL" centers="E"/>
        </inp-recipe>
        <inp-reactant value="1" smarts="[O;v2]=[C;v3]-[#1]">
            <inp-reactive-center symbol="A" smarts="[$([C;v3](=[O;v2])-[#1])]" neighbour="B"/>
            <inp-reactive-center symbol="B" smarts="[$([O;v2]=[C;v3]-[#1])]" neighbour="A"/>
            <inp-reactive-center symbol="C" smarts="[$([#1]-[C;v3]=[O;v2])]" neighbour="A"/>
            <inp-molecule-constraint type="SINGLEELECTRONCOUNT" limit="MIN" value="1"/>
            <inp-molecule-constraint type="SINGLEELECTRONCOUNT" limit="MAX" value="1"/>
        </inp-reactant>
        <inp-reactant value="2" smarts="[O;v2]=[O;v2]">
            <inp-reactive-center symbol="D" smarts="[$([O;v2]=[O;v2])]" neighbour="E"/>
            <inp-reactive-center symbol="E" smarts="[$([O;v2]=[O;v2])]" neighbour="D"/>
            <inp-molecule-constraint type="SINGLEELECTRONCOUNT" limit="MIN" value="0"/>
            <inp-molecule-constraint type="SINGLEELECTRONCOUNT" limit="MAX" value="0"/>
        </inp-reactant>
        <inp-kinetics type="GROUP_ADDITIVITY" path="USER.xml"/>
    </inp-reaction-family>
    <inp-reaction-family name="HCO+O2=CO+HO2_reverse">
        <bimolecular>true</bimolecular>
        <inp-recipe>
            <inp-transformation type="INCREASE_BOND" centers="A,B"/>
            <inp-transformation type="LOSE_RADICAL" centers="B"/>
            <inp-transformation type="BREAK_BOND" centers="A,C"/>
            <inp-transformation type="FORM_BOND" centers="D,C"/>
            <inp-transformation type="DECREASE_BOND" centers="D,E"/>
            <inp-transformation type="GAIN_RADICAL" centers="D"/>
            <inp-transformation type="GAIN_CHARGE" centers="D"/>
            <inp-transformation type="LOSE_CHARGE" centers="E"/>
        </inp-recipe>
        <inp-reactant value="1" smarts="[O;v1]-[O;v2]-[#1]">
            <inp-reactive-center symbol="A" smarts="[$([O;v2](-[O;v1])-[#1])]" neighbour="B"/>
            <inp-reactive-center symbol="B" smarts="[$([O;v1]-[O;v2]-[#1])]" neighbour="A"/>
            <inp-reactive-center symbol="C" smarts="[$([#1]-[O;v2]-[O;v1])]" neighbour="A"/>
            <inp-molecule-constraint type="SINGLEELECTRONCOUNT" limit="MIN" value="1"/>
            <inp-molecule-constraint type="SINGLEELECTRONCOUNT" limit="MAX" value="1"/>
        </inp-reactant>
        <inp-reactant value="2" smarts="[C-]#[O+]">
            <inp-reactive-center symbol="D" smarts="[$([C-]#[O+])]" neighbour="E"/>
            <inp-reactive-center symbol="E" smarts="[$([O+]#[C-])]" neighbour="D"/>
            <inp-molecule-constraint type="SINGLEELECTRONCOUNT" limit="MIN" value="0"/>
            <inp-molecule-constraint type="SINGLEELECTRONCOUNT" limit="MAX" value="0"/>
        </inp-reactant>
        <inp-kinetics type="REVERSE"/>
    </inp-reaction-family>
    <inp-reaction-family name="HCO+H=CO+H2_forward">
        <bimolecular>true</bimolecular>
        <inp-recipe>
            <inp-transformation type="INCREASE_BOND" centers="A,B"/>
            <inp-transformation type="GAIN_CHARGE" centers="B"/>
            <inp-transformation type="BREAK_BOND" centers="A,C"/>
            <inp-transformation type="FORM_BOND" centers="D,C"/>
            <inp-transformation type="LOSE_RADICAL" centers="A"/>
            <inp-transformation type="LOSE_CHARGE" centers="A"/>
            <inp-transformation type="LOSE_RADICAL" centers="D"/>
        </inp-recipe>
        <inp-reactant value="1" smarts="[O;v2]=[C;v3]-[#1]">
            <inp-reactive-center symbol="A" smarts="[$([C;v3](=[O;v2])-[#1])]" neighbour="B"/>
            <inp-reactive-center symbol="B" smarts="[$([O;v2]=[C;v3]-[#1])]" neighbour="A"/>
            <inp-reactive-center symbol="C" smarts="[$([#1]-[C;v3]=[O;v2])]" neighbour="A"/>
            <inp-molecule-constraint type="SINGLEELECTRONCOUNT" limit="MIN" value="1"/>
            <inp-molecule-constraint type="SINGLEELECTRONCOUNT" limit="MAX" value="1"/>
        </inp-reactant>
        <inp-reactant value="2" smarts="[#1;!X1]">
            <inp-reactive-center symbol="D" smarts="[$([#1;!X1])]"/>
            <inp-molecule-constraint type="SINGLEELECTRONCOUNT" limit="MIN" value="1"/>
            <inp-molecule-constraint type="SINGLEELECTRONCOUNT" limit="MAX" value="1"/>
        </inp-reactant>
        <inp-kinetics type="GROUP_ADDITIVITY" path="USER.xml"/>
    </inp-reaction-family>
    <inp-reaction-family name="HCO+H=CO+H2_reverse">
        <bimolecular>true</bimolecular>
        <inp-recipe>
            <inp-transformation type="DECREASE_BOND" centers="A,B"/>
            <inp-transformation type="FORM_BOND" centers="A,C"/>
            <inp-transformation type="GAIN_RADICAL" centers="A"/>
            <inp-transformation type="GAIN_CHARGE" centers="A"/>
            <inp-transformation type="LOSE_CHARGE" centers="B"/>
            <inp-transformation type="BREAK_BOND" centers="D,C"/>
            <inp-transformation type="GAIN_RADICAL" centers="D"/>
        </inp-recipe>
        <inp-reactant value="1" smarts="[C-]#[O+]">
            <inp-reactive-center symbol="A" smarts="[$([C-]#[O+])]" neighbour="B"/>
            <inp-reactive-center symbol="B" smarts="[$([O+]#[C-])]" neighbour="A"/>
            <inp-molecule-constraint type="SINGLEELECTRONCOUNT" limit="MIN" value="0"/>
            <inp-molecule-constraint type="SINGLEELECTRONCOUNT" limit="MAX" value="0"/>
        </inp-reactant>
        <inp-reactant value="2" smarts="[#1]-[#1]">
            <inp-reactive-center symbol="C" smarts="[$([#1]-[#1])]" neighbour="D"/>
            <inp-reactive-center symbol="D" smarts="[$([#1]-[#1])]" neighbour="C"/>
            <inp-molecule-constraint type="SINGLEELECTRONCOUNT" limit="MIN" value="0"/>
            <inp-molecule-constraint type="SINGLEELECTRONCOUNT" limit="MAX" value="0"/>
        </inp-reactant>
        <inp-kinetics type="REVERSE"/>
    </inp-reaction-family>
    <inp-reaction-family name="HCO+O=CO+OH_forward">
        <bimolecular>true</bimolecular>
        <inp-recipe>
            <inp-transformation type="INCREASE_BOND" centers="A,B"/>
            <inp-transformation type="GAIN_CHARGE" centers="B"/>
            <inp-transformation type="BREAK_BOND" centers="A,C"/>
            <inp-transformation type="FORM_BOND" centers="D,C"/>
            <inp-transformation type="LOSE_RADICAL" centers="A"/>
            <inp-transformation type="LOSE_CHARGE" centers="A"/>
            <inp-transformation type="LOSE_RADICAL" centers="D"/>
        </inp-recipe>
        <inp-reactant value="1" smarts="[O;v2]=[C;v3]-[#1]">
            <inp-reactive-center symbol="A" smarts="[$([C;v3](=[O;v2])-[#1])]" neighbour="B"/>
            <inp-reactive-center symbol="B" smarts="[$([O;v2]=[C;v3]-[#1])]" neighbour="A"/>
            <inp-reactive-center symbol="C" smarts="[$([#1]-[C;v3]=[O;v2])]" neighbour="A"/>
            <inp-molecule-constraint type="SINGLEELECTRONCOUNT" limit="MIN" value="1"/>
            <inp-molecule-constraint type="SINGLEELECTRONCOUNT" limit="MAX" value="1"/>
        </inp-reactant>
        <inp-reactant value="2" smarts="[O;v0]">
            <inp-reactive-center symbol="D" smarts="[$([O;v0])]"/>
            <inp-molecule-constraint type="SINGLEELECTRONCOUNT" limit="MIN" value="2"/>
            <inp-molecule-constraint type="SINGLEELECTRONCOUNT" limit="MAX" value="2"/>
        </inp-reactant>
        <inp-kinetics type="GROUP_ADDITIVITY" path="USER.xml"/>
    </inp-reaction-family>
    <inp-reaction-family name="HCO+O=CO+OH_reverse">
        <bimolecular>true</bimolecular>
        <inp-recipe>
            <inp-transformation type="DECREASE_BOND" centers="A,B"/>
            <inp-transformation type="FORM_BOND" centers="A,C"/>
            <inp-transformation type="GAIN_RADICAL" centers="A"/>
            <inp-transformation type="GAIN_CHARGE" centers="A"/>
            <inp-transformation type="LOSE_CHARGE" centers="B"/>
            <inp-transformation type="BREAK_BOND" centers="D,C"/>
            <inp-transformation type="GAIN_RADICAL" centers="D"/>
        </inp-recipe>
        <inp-reactant value="1" smarts="[C-]#[O+]">
            <inp-reactive-center symbol="A" smarts="[$([C-]#[O+])]" neighbour="B"/>
            <inp-reactive-center symbol="B" smarts="[$([O+]#[C-])]" neighbour="A"/>
            <inp-molecule-constraint type="SINGLEELECTRONCOUNT" limit="MIN" value="0"/>
            <inp-molecule-constraint type="SINGLEELECTRONCOUNT" limit="MAX" value="0"/>
        </inp-reactant>
        <inp-reactant value="2" smarts="[O;v1]-[#1]">
            <inp-reactive-center symbol="C" smarts="[$([#1]-[O;v1])]" neighbour="D"/>
            <inp-reactive-center symbol="D" smarts="[$([O;v1]-[#1])]" neighbour="C"/>
            <inp-molecule-constraint type="SINGLEELECTRONCOUNT" limit="MIN" value="1"/>
            <inp-molecule-constraint type="SINGLEELECTRONCOUNT" limit="MAX" value="1"/>
        </inp-reactant>
        <inp-kinetics type="REVERSE"/>
    </inp-reaction-family>
    <inp-reaction-family name="HCO+O=CO2+H_forward">
        <bimolecular>true</bimolecular>
        <inp-recipe>
            <inp-transformation type="BREAK_BOND" centers="A,B"/>
            <inp-transformation type="GAIN_RADICAL" centers="B"/>
            <inp-transformation type="FORM_BOND" centers="A,C"/>
            <inp-transformation type="INCREASE_BOND" centers="A,C"/>
            <inp-transformation type="LOSE_RADICAL" centers="A"/>
            <inp-transformation type="LOSE_RADICAL" centers="C"/>
            <inp-transformation type="LOSE_RADICAL" centers="C"/>
        </inp-recipe>
        <inp-reactant value="1" smarts="[#1]-[C;v3]">
            <inp-reactive-center symbol="A" smarts="[$([C;v3]-[#1])]" neighbour="B"/>
            <inp-reactive-center symbol="B" smarts="[$([#1]-[C;v3])]" neighbour="A"/>
            <inp-molecule-constraint type="SINGLEELECTRONCOUNT" limit="MIN" value="1"/>
            <inp-molecule-constraint type="SINGLEELECTRONCOUNT" limit="MAX" value="1"/>
        </inp-reactant>
        <inp-reactant value="2" smarts="[O;v0]">
            <inp-reactive-center symbol="C" smarts="[$([O;v0])]"/>
            <inp-molecule-constraint type="SINGLEELECTRONCOUNT" limit="MIN" value="2"/>
            <inp-molecule-constraint type="SINGLEELECTRONCOUNT" limit="MAX" value="2"/>
        </inp-reactant>
        <inp-kinetics type="GROUP_ADDITIVITY" path="USER.xml"/>
    </inp-reaction-family>
    <inp-reaction-family name="HCO+O=CO2+H_reverse">
        <bimolecular>true</bimolecular>
        <inp-recipe>
            <inp-transformation type="DECREASE_BOND" centers="A,B"/>
            <inp-transformation type="BREAK_BOND" centers="A,B"/>
            <inp-transformation type="FORM_BOND" centers="A,C"/>
            <inp-transformation type="GAIN_RADICAL" centers="A"/>
            <inp-transformation type="GAIN_RADICAL" centers="B"/>
            <inp-transformation type="GAIN_RADICAL" centers="B"/>
            <inp-transformation type="LOSE_RADICAL" centers="C"/>
        </inp-recipe>
        <inp-reactant value="1" smarts="[C;v4]=[O;v2]">
            <inp-reactive-center symbol="A" smarts="[$([C;v4]=[O;v2])]" neighbour="B"/>
            <inp-reactive-center symbol="B" smarts="[$([O;v2]=[C;v4])]" neighbour="A"/>
            <inp-molecule-constraint type="SINGLEELECTRONCOUNT" limit="MIN" value="0"/>
            <inp-molecule-constraint type="SINGLEELECTRONCOUNT" limit="MAX" value="0"/>
        </inp-reactant>
        <inp-reactant value="2" smarts="[#1;!X1]">
            <inp-reactive-center symbol="C" smarts="[$([#1;!X1])]"/>
            <inp-molecule-constraint type="SINGLEELECTRONCOUNT" limit="MIN" value="1"/>
            <inp-molecule-constraint type="SINGLEELECTRONCOUNT" limit="MAX" value="1"/>
        </inp-reactant>
        <inp-kinetics type="REVERSE"/>
    </inp-reaction-family>
    <inp-reaction-family name="HCO+OH=CO+H2O_forward">
        <bimolecular>true</bimolecular>
        <inp-recipe>
            <inp-transformation type="INCREASE_BOND" centers="A,B"/>
            <inp-transformation type="GAIN_CHARGE" centers="B"/>
            <inp-transformation type="BREAK_BOND" centers="A,C"/>
            <inp-transformation type="FORM_BOND" centers="D,C"/>
            <inp-transformation type="LOSE_RADICAL" centers="A"/>
            <inp-transformation type="LOSE_CHARGE" centers="A"/>
            <inp-transformation type="LOSE_RADICAL" centers="D"/>
        </inp-recipe>
        <inp-reactant value="1" smarts="[O;v2]=[C;v3]-[#1]">
            <inp-reactive-center symbol="A" smarts="[$([C;v3](=[O;v2])-[#1])]" neighbour="B"/>
            <inp-reactive-center symbol="B" smarts="[$([O;v2]=[C;v3]-[#1])]" neighbour="A"/>
            <inp-reactive-center symbol="C" smarts="[$([#1]-[C;v3]=[O;v2])]" neighbour="A"/>
            <inp-molecule-constraint type="SINGLEELECTRONCOUNT" limit="MIN" value="1"/>
            <inp-molecule-constraint type="SINGLEELECTRONCOUNT" limit="MAX" value="1"/>
        </inp-reactant>
        <inp-reactant value="2" smarts="[O;v1]">
            <inp-reactive-center symbol="D" smarts="[$([O;v1])]"/>
            <inp-molecule-constraint type="SINGLEELECTRONCOUNT" limit="MIN" value="1"/>
            <inp-molecule-constraint type="SINGLEELECTRONCOUNT" limit="MAX" value="1"/>
        </inp-reactant>
        <inp-kinetics type="GROUP_ADDITIVITY" path="USER.xml"/>
    </inp-reaction-family>
    <inp-reaction-family name="HCO+OH=CO+H2O_reverse">
        <bimolecular>true</bimolecular>
        <inp-recipe>
            <inp-transformation type="BREAK_BOND" centers="A,B"/>
            <inp-transformation type="GAIN_RADICAL" centers="A"/>
            <inp-transformation type="FORM_BOND" centers="C,B"/>
            <inp-transformation type="DECREASE_BOND" centers="C,D"/>
            <inp-transformation type="GAIN_RADICAL" centers="C"/>
            <inp-transformation type="GAIN_CHARGE" centers="C"/>
            <inp-transformation type="LOSE_CHARGE" centers="D"/>
        </inp-recipe>
        <inp-reactant value="1" smarts="[O;v2]-[#1]">
            <inp-reactive-center symbol="A" smarts="[$([O;v2]-[#1])]" neighbour="B"/>
            <inp-reactive-center symbol="B" smarts="[$([#1]-[O;v2])]" neighbour="A"/>
            <inp-molecule-constraint type="SINGLEELECTRONCOUNT" limit="MIN" value="0"/>
            <inp-molecule-constraint type="SINGLEELECTRONCOUNT" limit="MAX" value="0"/>
        </inp-reactant>
        <inp-reactant value="2" smarts="[C-]#[O+]">
            <inp-reactive-center symbol="C" smarts="[$([C-]#[O+])]" neighbour="D"/>
            <inp-reactive-center symbol="D" smarts="[$([O+]#[C-])]" neighbour="C"/>
            <inp-molecule-constraint type="SINGLEELECTRONCOUNT" limit="MIN" value="0"/>
            <inp-molecule-constraint type="SINGLEELECTRONCOUNT" limit="MAX" value="0"/>
        </inp-reactant>
        <inp-kinetics type="REVERSE"/>
    </inp-reaction-family>
    <inp-reaction-family name="HCO+HO2=CO2+H+OH_forward">
        <bimolecular>true</bimolecular>
        <inp-recipe>
            <inp-transformation type="BREAK_BOND" centers="A,B"/>
            <inp-transformation type="FORM_BOND" centers="C,B"/>
            <inp-transformation type="INCREASE_BOND" centers="C,B"/>
            <inp-transformation type="LOSE_RADICAL" centers="B"/>
            <inp-transformation type="GAIN_RADICAL" centers="A"/>
            <inp-transformation type="BREAK_BOND" centers="C,D"/>
            <inp-transformation type="GAIN_RADICAL" centers="D"/>
            <inp-transformation type="LOSE_RADICAL" centers="C"/>
        </inp-recipe>
        <inp-reactant value="1" smarts="[O;v1]-[O;v2]">
            <inp-reactive-center symbol="A" smarts="[$([O;v2]-[O;v1])]" neighbour="B"/>
            <inp-reactive-center symbol="B" smarts="[$([O;v1]-[O;v2])]" neighbour="A"/>
            <inp-molecule-constraint type="SINGLEELECTRONCOUNT" limit="MIN" value="1"/>
            <inp-molecule-constraint type="SINGLEELECTRONCOUNT" limit="MAX" value="1"/>
        </inp-reactant>
        <inp-reactant value="2" smarts="[#1]-[C;v3]">
            <inp-reactive-center symbol="C" smarts="[$([C;v3]-[#1])]" neighbour="D"/>
            <inp-reactive-center symbol="D" smarts="[$([#1]-[C;v3])]" neighbour="C"/>
            <inp-molecule-constraint type="SINGLEELECTRONCOUNT" limit="MIN" value="1"/>
            <inp-molecule-constraint type="SINGLEELECTRONCOUNT" limit="MAX" value="1"/>
        </inp-reactant>
        <inp-kinetics type="GROUP_ADDITIVITY" path="USER.xml"/>
    </inp-reaction-family>
    <inp-reaction-family name="HCO+HO2=CO2+H+OH_reverse">
        <bimolecular>true</bimolecular>
        <inp-recipe>
            <inp-transformation type="DECREASE_BOND" centers="A,B"/>
            <inp-transformation type="BREAK_BOND" centers="A,B"/>
            <inp-transformation type="FORM_BOND" centers="A,C"/>
            <inp-transformation type="GAIN_RADICAL" centers="A"/>
            <inp-transformation type="FORM_BOND" centers="D,B"/>
            <inp-transformation type="GAIN_RADICAL" centers="B"/>
            <inp-transformation type="LOSE_RADICAL" centers="D"/>
            <inp-transformation type="LOSE_RADICAL" centers="C"/>
        </inp-recipe>
        <inp-reactant value="1" smarts="[C;v4]=[O;v2]">
            <inp-reactive-center symbol="A" smarts="[$([C;v4]=[O;v2])]" neighbour="B"/>
            <inp-reactive-center symbol="B" smarts="[$([O;v2]=[C;v4])]" neighbour="A"/>
            <inp-molecule-constraint type="SINGLEELECTRONCOUNT" limit="MIN" value="0"/>
            <inp-molecule-constraint type="SINGLEELECTRONCOUNT" limit="MAX" value="0"/>
        </inp-reactant>
        <inp-reactant value="2" smarts="[O;v1]">
            <inp-reactive-center symbol="D" smarts="[$([O;v1])]"/>
            <inp-molecule-constraint type="SINGLEELECTRONCOUNT" limit="MIN" value="1"/>
            <inp-molecule-constraint type="SINGLEELECTRONCOUNT" limit="MAX" value="1"/>
        </inp-reactant>
        <inp-reactant value="3" smarts="[#1;!X1]">
            <inp-reactive-center symbol="C" smarts="[$([#1;!X1])]"/>
            <inp-molecule-constraint type="SINGLEELECTRONCOUNT" limit="MIN" value="1"/>
            <inp-molecule-constraint type="SINGLEELECTRONCOUNT" limit="MAX" value="1"/>
        </inp-reactant>
        <inp-kinetics type="REVERSE"/>
    </inp-reaction-family>
    <inp-reaction-family name="HCO+HCO=H2+CO+CO_forward">
        <bimolecular>true</bimolecular>
        <inp-recipe>
            <inp-transformation type="INCREASE_BOND" centers="A,B"/>
            <inp-transformation type="GAIN_CHARGE" centers="B"/>
            <inp-transformation type="BREAK_BOND" centers="A,C"/>
            <inp-transformation type="FORM_BOND" centers="C,D"/>
            <inp-transformation type="LOSE_RADICAL" centers="A"/>
            <inp-transformation type="LOSE_CHARGE" centers="A"/>
            <inp-transformation type="INCREASE_BOND" centers="E,F"/>
            <inp-transformation type="GAIN_CHARGE" centers="F"/>
            <inp-transformation type="BREAK_BOND" centers="E,D"/>
            <inp-transformation type="LOSE_RADICAL" centers="E"/>
            <inp-transformation type="LOSE_CHARGE" centers="E"/>
        </inp-recipe>
        <inp-reactant value="1" smarts="[O;v2]=[C;v3]-[#1]">
            <inp-reactive-center symbol="A" smarts="[$([C;v3](=[O;v2])-[#1])]" neighbour="B"/>
            <inp-reactive-center symbol="B" smarts="[$([O;v2]=[C;v3]-[#1])]" neighbour="A"/>
            <inp-reactive-center symbol="C" smarts="[$([#1]-[C;v3]=[O;v2])]" neighbour="A"/>
            <inp-molecule-constraint type="SINGLEELECTRONCOUNT" limit="MIN" value="1"/>
            <inp-molecule-constraint type="SINGLEELECTRONCOUNT" limit="MAX" value="1"/>
        </inp-reactant>
        <inp-reactant value="2" smarts="[O;v2]=[C;v3]-[#1]">
            <inp-reactive-center symbol="D" smarts="[$([#1]-[C;v3]=[O;v2])]" neighbour="E"/>
            <inp-reactive-center symbol="E" smarts="[$([C;v3](=[O;v2])-[#1])]" neighbour="F"/>
            <inp-reactive-center symbol="F" smarts="[$([O;v2]=[C;v3]-[#1])]" neighbour="E"/>
            <inp-molecule-constraint type="SINGLEELECTRONCOUNT" limit="MIN" value="1"/>
            <inp-molecule-constraint type="SINGLEELECTRONCOUNT" limit="MAX" value="1"/>
        </inp-reactant>
        <inp-kinetics type="GROUP_ADDITIVITY" path="USER.xml"/>
    </inp-reaction-family>
    <inp-reaction-family name="HCO+HCO=H2+CO+CO_reverse">
        <bimolecular>true</bimolecular>
        <inp-recipe>
            <inp-transformation type="DECREASE_BOND" centers="A,B"/>
            <inp-transformation type="FORM_BOND" centers="A,C"/>
            <inp-transformation type="GAIN_RADICAL" centers="A"/>
            <inp-transformation type="GAIN_CHARGE" centers="A"/>
            <inp-transformation type="LOSE_CHARGE" centers="B"/>
            <inp-transformation type="DECREASE_BOND" centers="D,E"/>
            <inp-transformation type="FORM_BOND" centers="D,F"/>
            <inp-transformation type="GAIN_RADICAL" centers="D"/>
            <inp-transformation type="GAIN_CHARGE" centers="D"/>
            <inp-transformation type="LOSE_CHARGE" centers="E"/>
            <inp-transformation type="BREAK_BOND" centers="C,F"/>
        </inp-recipe>
        <inp-reactant value="1" smarts="[C-]#[O+]">
            <inp-reactive-center symbol="A" smarts="[$([C-]#[O+])]" neighbour="B"/>
            <inp-reactive-center symbol="B" smarts="[$([O+]#[C-])]" neighbour="A"/>
            <inp-molecule-constraint type="SINGLEELECTRONCOUNT" limit="MIN" value="0"/>
            <inp-molecule-constraint type="SINGLEELECTRONCOUNT" limit="MAX" value="0"/>
        </inp-reactant>
        <inp-reactant value="2" smarts="[C-]#[O+]">
            <inp-reactive-center symbol="D" smarts="[$([C-]#[O+])]" neighbour="E"/>
            <inp-reactive-center symbol="E" smarts="[$([O+]#[C-])]" neighbour="D"/>
            <inp-molecule-constraint type="SINGLEELECTRONCOUNT" limit="MIN" value="0"/>
            <inp-molecule-constraint type="SINGLEELECTRONCOUNT" limit="MAX" value="0"/>
        </inp-reactant>
        <inp-reactant value="3" smarts="[#1]-[#1]">
            <inp-reactive-center symbol="C" smarts="[$([#1]-[#1])]" neighbour="F"/>
            <inp-reactive-center symbol="F" smarts="[$([#1]-[#1])]" neighbour="C"/>
            <inp-molecule-constraint type="SINGLEELECTRONCOUNT" limit="MIN" value="0"/>
            <inp-molecule-constraint type="SINGLEELECTRONCOUNT" limit="MAX" value="0"/>
        </inp-reactant>
        <inp-kinetics type="REVERSE"/>
    </inp-reaction-family>
    <inp-reaction-family name="HCO+CH3=CH4+CO_forward">
        <bimolecular>true</bimolecular>
        <inp-recipe>
            <inp-transformation type="FORM_BOND" centers="A,B"/>
            <inp-transformation type="LOSE_RADICAL" centers="A"/>
            <inp-transformation type="INCREASE_BOND" centers="C,D"/>
            <inp-transformation type="GAIN_CHARGE" centers="D"/>
            <inp-transformation type="BREAK_BOND" centers="C,B"/>
            <inp-transformation type="LOSE_RADICAL" centers="C"/>
            <inp-transformation type="LOSE_CHARGE" centers="C"/>
        </inp-recipe>
        <inp-reactant value="1" smarts="[C;v3]">
            <inp-reactive-center symbol="A" smarts="[$([C;v3])]"/>
            <inp-molecule-constraint type="SINGLEELECTRONCOUNT" limit="MIN" value="1"/>
            <inp-molecule-constraint type="SINGLEELECTRONCOUNT" limit="MAX" value="1"/>
        </inp-reactant>
        <inp-reactant value="2" smarts="[O;v2]=[C;v3]-[#1]">
            <inp-reactive-center symbol="B" smarts="[$([#1]-[C;v3]=[O;v2])]" neighbour="C"/>
            <inp-reactive-center symbol="C" smarts="[$([C;v3](=[O;v2])-[#1])]" neighbour="D"/>
            <inp-reactive-center symbol="D" smarts="[$([O;v2]=[C;v3]-[#1])]" neighbour="C"/>
            <inp-molecule-constraint type="SINGLEELECTRONCOUNT" limit="MIN" value="1"/>
            <inp-molecule-constraint type="SINGLEELECTRONCOUNT" limit="MAX" value="1"/>
        </inp-reactant>
        <inp-kinetics type="GROUP_ADDITIVITY" path="USER.xml"/>
    </inp-reaction-family>
    <inp-reaction-family name="HCO+CH3=CH4+CO_reverse">
        <bimolecular>true</bimolecular>
        <inp-recipe>
            <inp-transformation type="BREAK_BOND" centers="A,B"/>
            <inp-transformation type="GAIN_RADICAL" centers="A"/>
            <inp-transformation type="FORM_BOND" centers="C,B"/>
            <inp-transformation type="DECREASE_BOND" centers="C,D"/>
            <inp-transformation type="GAIN_RADICAL" centers="C"/>
            <inp-transformation type="GAIN_CHARGE" centers="C"/>
            <inp-transformation type="LOSE_CHARGE" centers="D"/>
        </inp-recipe>
        <inp-reactant value="1" smarts="[C;v4]-[#1]">
            <inp-reactive-center symbol="A" smarts="[$([C;v4]-[#1])]" neighbour="B"/>
            <inp-reactive-center symbol="B" smarts="[$([#1]-[C;v4])]" neighbour="A"/>
            <inp-molecule-constraint type="SINGLEELECTRONCOUNT" limit="MIN" value="0"/>
            <inp-molecule-constraint type="SINGLEELECTRONCOUNT" limit="MAX" value="0"/>
        </inp-reactant>
        <inp-reactant value="2" smarts="[C-]#[O+]">
            <inp-reactive-center symbol="C" smarts="[$([C-]#[O+])]" neighbour="D"/>
            <inp-reactive-center symbol="D" smarts="[$([O+]#[C-])]" neighbour="C"/>
            <inp-molecule-constraint type="SINGLEELECTRONCOUNT" limit="MIN" value="0"/>
            <inp-molecule-constraint type="SINGLEELECTRONCOUNT" limit="MAX" value="0"/>
        </inp-reactant>
        <inp-kinetics type="REVERSE"/>
    </inp-reaction-family>
    <inp-reaction-family name="CH2O+O2=HCO+HO2_forward">
        <bimolecular>true</bimolecular>
        <inp-recipe>
            <inp-transformation type="BREAK_BOND" centers="A,B"/>
            <inp-transformation type="FORM_BOND" centers="C,B"/>
            <inp-transformation type="GAIN_RADICAL" centers="A"/>
            <inp-transformation type="DECREASE_BOND" centers="C,D"/>
            <inp-transformation type="GAIN_RADICAL" centers="D"/>
        </inp-recipe>
        <inp-reactant value="1" smarts="[#1]-[C;v4]">
            <inp-reactive-center symbol="A" smarts="[$([C;v4]-[#1])]" neighbour="B"/>
            <inp-reactive-center symbol="B" smarts="[$([#1]-[C;v4])]" neighbour="A"/>
            <inp-molecule-constraint type="SINGLEELECTRONCOUNT" limit="MIN" value="0"/>
            <inp-molecule-constraint type="SINGLEELECTRONCOUNT" limit="MAX" value="0"/>
        </inp-reactant>
        <inp-reactant value="2" smarts="[O;v2]=[O;v2]">
            <inp-reactive-center symbol="C" smarts="[$([O;v2]=[O;v2])]" neighbour="D"/>
            <inp-reactive-center symbol="D" smarts="[$([O;v2]=[O;v2])]" neighbour="C"/>
            <inp-molecule-constraint type="SINGLEELECTRONCOUNT" limit="MIN" value="0"/>
            <inp-molecule-constraint type="SINGLEELECTRONCOUNT" limit="MAX" value="0"/>
        </inp-reactant>
        <inp-kinetics type="GROUP_ADDITIVITY" path="USER.xml"/>
    </inp-reaction-family>
    <inp-reaction-family name="CH2O+O2=HCO+HO2_reverse">
        <bimolecular>true</bimolecular>
        <inp-recipe>
            <inp-transformation type="INCREASE_BOND" centers="A,B"/>
            <inp-transformation type="LOSE_RADICAL" centers="B"/>
            <inp-transformation type="BREAK_BOND" centers="A,C"/>
            <inp-transformation type="FORM_BOND" centers="D,C"/>
            <inp-transformation type="LOSE_RADICAL" centers="D"/>
        </inp-recipe>
        <inp-reactant value="1" smarts="[O;v1]-[O;v2]-[#1]">
            <inp-reactive-center symbol="A" smarts="[$([O;v2](-[O;v1])-[#1])]" neighbour="B"/>
            <inp-reactive-center symbol="B" smarts="[$([O;v1]-[O;v2]-[#1])]" neighbour="A"/>
            <inp-reactive-center symbol="C" smarts="[$([#1]-[O;v2]-[O;v1])]" neighbour="A"/>
            <inp-molecule-constraint type="SINGLEELECTRONCOUNT" limit="MIN" value="1"/>
            <inp-molecule-constraint type="SINGLEELECTRONCOUNT" limit="MAX" value="1"/>
        </inp-reactant>
        <inp-reactant value="2" smarts="[C;v3]">
            <inp-reactive-center symbol="D" smarts="[$([C;v3])]"/>
            <inp-molecule-constraint type="SINGLEELECTRONCOUNT" limit="MIN" value="1"/>
            <inp-molecule-constraint type="SINGLEELECTRONCOUNT" limit="MAX" value="1"/>
        </inp-reactant>
        <inp-kinetics type="REVERSE"/>
    </inp-reaction-family>
    <inp-reaction-family name="HCO+O2=O2CHO_forward">
        <bimolecular>true</bimolecular>
        <inp-recipe>
            <inp-transformation type="FORM_BOND" centers="A,B"/>
            <inp-transformation type="LOSE_RADICAL" centers="A"/>
            <inp-transformation type="DECREASE_BOND" centers="B,C"/>
            <inp-transformation type="GAIN_RADICAL" centers="C"/>
        </inp-recipe>
        <inp-reactant value="1" smarts="[C;v3]">
            <inp-reactive-center symbol="A" smarts="[$([C;v3])]"/>
            <inp-molecule-constraint type="SINGLEELECTRONCOUNT" limit="MIN" value="1"/>
            <inp-molecule-constraint type="SINGLEELECTRONCOUNT" limit="MAX" value="1"/>
        </inp-reactant>
        <inp-reactant value="2" smarts="[O;v2]=[O;v2]">
            <inp-reactive-center symbol="B" smarts="[$([O;v2]=[O;v2])]" neighbour="C"/>
            <inp-reactive-center symbol="C" smarts="[$([O;v2]=[O;v2])]" neighbour="B"/>
            <inp-molecule-constraint type="SINGLEELECTRONCOUNT" limit="MIN" value="0"/>
            <inp-molecule-constraint type="SINGLEELECTRONCOUNT" limit="MAX" value="0"/>
        </inp-reactant>
        <inp-kinetics type="GROUP_ADDITIVITY" path="USER.xml"/>
    </inp-reaction-family>
    <inp-reaction-family name="HCO+O2=O2CHO_reverse">
        <bimolecular>false</bimolecular>
        <inp-recipe>
            <inp-transformation type="INCREASE_BOND" centers="A,B"/>
            <inp-transformation type="LOSE_RADICAL" centers="B"/>
            <inp-transformation type="BREAK_BOND" centers="C,A"/>
            <inp-transformation type="GAIN_RADICAL" centers="C"/>
        </inp-recipe>
        <inp-reactant value="1" smarts="[O;v1]-[O;v2]-[C;v4]">
            <inp-reactive-center symbol="A" smarts="[$([O;v2](-[O;v1])-[C;v4])]" neighbour="C"/>
            <inp-reactive-center symbol="B" smarts="[$([O;v1]-[O;v2]-[C;v4])]" neighbour="A"/>
            <inp-reactive-center symbol="C" smarts="[$([C;v4]-[O;v2]-[O;v1])]" neighbour="A"/>
            <inp-molecule-constraint type="SINGLEELECTRONCOUNT" limit="MIN" value="1"/>
            <inp-molecule-constraint type="SINGLEELECTRONCOUNT" limit="MAX" value="1"/>
        </inp-reactant>
        <inp-kinetics type="REVERSE"/>
    </inp-reaction-family>
    <inp-reaction-family name="CH2O+O2CHO=HCO+HO2CHO_forward">
        <bimolecular>true</bimolecular>
        <inp-recipe>
            <inp-transformation type="FORM_BOND" centers="A,B"/>
            <inp-transformation type="LOSE_RADICAL" centers="A"/>
            <inp-transformation type="BREAK_BOND" centers="C,B"/>
            <inp-transformation type="GAIN_RADICAL" centers="C"/>
        </inp-recipe>
        <inp-reactant value="1" smarts="[O;v1]">
            <inp-reactive-center symbol="A" smarts="[$([O;v1])]"/>
            <inp-molecule-constraint type="SINGLEELECTRONCOUNT" limit="MIN" value="1"/>
            <inp-molecule-constraint type="SINGLEELECTRONCOUNT" limit="MAX" value="1"/>
        </inp-reactant>
        <inp-reactant value="2" smarts="[#1]-[C;v4]">
            <inp-reactive-center symbol="B" smarts="[$([#1]-[C;v4])]" neighbour="C"/>
            <inp-reactive-center symbol="C" smarts="[$([C;v4]-[#1])]" neighbour="B"/>
            <inp-molecule-constraint type="SINGLEELECTRONCOUNT" limit="MIN" value="0"/>
            <inp-molecule-constraint type="SINGLEELECTRONCOUNT" limit="MAX" value="0"/>
        </inp-reactant>
        <inp-kinetics type="GROUP_ADDITIVITY" path="USER.xml"/>
    </inp-reaction-family>
    <inp-reaction-family name="CH2O+O2CHO=HCO+HO2CHO_reverse">
        <bimolecular>true</bimolecular>
        <inp-recipe>
            <inp-transformation type="BREAK_BOND" centers="A,B"/>
            <inp-transformation type="FORM_BOND" centers="C,B"/>
            <inp-transformation type="GAIN_RADICAL" centers="A"/>
            <inp-transformation type="LOSE_RADICAL" centers="C"/>
        </inp-recipe>
        <inp-reactant value="1" smarts="[#1]-[O;v2]">
            <inp-reactive-center symbol="A" smarts="[$([O;v2]-[#1])]" neighbour="B"/>
            <inp-reactive-center symbol="B" smarts="[$([#1]-[O;v2])]" neighbour="A"/>
            <inp-molecule-constraint type="SINGLEELECTRONCOUNT" limit="MIN" value="0"/>
            <inp-molecule-constraint type="SINGLEELECTRONCOUNT" limit="MAX" value="0"/>
        </inp-reactant>
        <inp-reactant value="2" smarts="[C;v3]">
            <inp-reactive-center symbol="C" smarts="[$([C;v3])]"/>
            <inp-molecule-constraint type="SINGLEELECTRONCOUNT" limit="MIN" value="1"/>
            <inp-molecule-constraint type="SINGLEELECTRONCOUNT" limit="MAX" value="1"/>
        </inp-reactant>
        <inp-kinetics type="REVERSE"/>
    </inp-reaction-family>
    <inp-reaction-family name="H+CO2=OCHO_reverse">
        <bimolecular>false</bimolecular>
        <inp-recipe>
            <inp-transformation type="INCREASE_BOND" centers="A,B"/>
            <inp-transformation type="LOSE_RADICAL" centers="B"/>
            <inp-transformation type="BREAK_BOND" centers="A,C"/>
            <inp-transformation type="GAIN_RADICAL" centers="C"/>
        </inp-recipe>
        <inp-reactant value="1" smarts="[O;v1]-[C;v4]-[#1]">
            <inp-reactive-center symbol="A" smarts="[$([C;v4](-[O;v1])-[#1])]" neighbour="B"/>
            <inp-reactive-center symbol="B" smarts="[$([O;v1]-[C;v4]-[#1])]" neighbour="A"/>
            <inp-reactive-center symbol="C" smarts="[$([#1]-[C;v4]-[O;v1])]" neighbour="A"/>
            <inp-molecule-constraint type="SINGLEELECTRONCOUNT" limit="MIN" value="1"/>
            <inp-molecule-constraint type="SINGLEELECTRONCOUNT" limit="MAX" value="1"/>
        </inp-reactant>
        <inp-kinetics type="GROUP_ADDITIVITY" path="USER.xml"/>
    </inp-reaction-family>
    <inp-reaction-family name="CH+O2=CO+OHx_forward">
        <bimolecular>true</bimolecular>
        <inp-recipe>
            <inp-transformation type="DECREASE_BOND" centers="A,B"/>
            <inp-transformation type="BREAK_BOND" centers="A,B"/>
            <inp-transformation type="FORM_BOND" centers="C,A"/>
            <inp-transformation type="INCREASE_BOND" centers="C,A"/>
            <inp-transformation type="INCREASE_BOND" centers="C,A"/>
            <inp-transformation type="GAIN_CHARGE" centers="A"/>
            <inp-transformation type="FORM_BOND" centers="B,D"/>
            <inp-transformation type="GAIN_RADICAL" centers="B"/>
            <inp-transformation type="BREAK_BOND" centers="C,D"/>
            <inp-transformation type="LOSE_RADICAL" centers="C"/>
            <inp-transformation type="LOSE_RADICAL" centers="C"/>
            <inp-transformation type="LOSE_RADICAL" centers="C"/>
            <inp-transformation type="LOSE_CHARGE" centers="C"/>
        </inp-recipe>
        <inp-reactant value="1" smarts="[O;v2]=[O;v2]">
            <inp-reactive-center symbol="A" smarts="[$([O;v2]=[O;v2])]" neighbour="B"/>
            <inp-reactive-center symbol="B" smarts="[$([O;v2]=[O;v2])]" neighbour="A"/>
            <inp-molecule-constraint type="SINGLEELECTRONCOUNT" limit="MIN" value="0"/>
            <inp-molecule-constraint type="SINGLEELECTRONCOUNT" limit="MAX" value="0"/>
        </inp-reactant>
        <inp-reactant value="2" smarts="[C;v1]-[#1]">
            <inp-reactive-center symbol="C" smarts="[$([C;v1]-[#1])]" neighbour="D"/>
            <inp-reactive-center symbol="D" smarts="[$([#1]-[C;v1])]" neighbour="C"/>
            <inp-molecule-constraint type="SINGLEELECTRONCOUNT" limit="MIN" value="3"/>
            <inp-molecule-constraint type="SINGLEELECTRONCOUNT" limit="MAX" value="3"/>
        </inp-reactant>
        <inp-kinetics type="GROUP_ADDITIVITY" path="USER.xml"/>
    </inp-reaction-family>
    <inp-reaction-family name="CH+O2=CO+OHx_reverse">
        <bimolecular>true</bimolecular>
        <inp-recipe>
            <inp-transformation type="DECREASE_BOND" centers="A,B"/>
            <inp-transformation type="DECREASE_BOND" centers="A,B"/>
            <inp-transformation type="BREAK_BOND" centers="A,B"/>
            <inp-transformation type="FORM_BOND" centers="A,C"/>
            <inp-transformation type="GAIN_RADICAL" centers="A"/>
            <inp-transformation type="GAIN_RADICAL" centers="A"/>
            <inp-transformation type="LOSE_RADICAL" centers="A"/>
            <inp-transformation type="GAIN_CHARGE" centers="A"/>
            <inp-transformation type="FORM_BOND" centers="B,D"/>
            <inp-transformation type="INCREASE_BOND" centers="B,D"/>
            <inp-transformation type="LOSE_CHARGE" centers="B"/>
            <inp-transformation type="BREAK_BOND" centers="D,C"/>
            <inp-transformation type="LOSE_RADICAL" centers="D"/>
        </inp-recipe>
        <inp-reactant value="1" smarts="[C-]#[O+]">
            <inp-reactive-center symbol="A" smarts="[$([C-]#[O+])]" neighbour="B"/>
            <inp-reactive-center symbol="B" smarts="[$([O+]#[C-])]" neighbour="A"/>
            <inp-molecule-constraint type="SINGLEELECTRONCOUNT" limit="MIN" value="0"/>
            <inp-molecule-constraint type="SINGLEELECTRONCOUNT" limit="MAX" value="0"/>
        </inp-reactant>
        <inp-reactant value="2" smarts="[O;v1]-[#1]">
            <inp-reactive-center symbol="C" smarts="[$([#1]-[O;v1])]" neighbour="D"/>
            <inp-reactive-center symbol="D" smarts="[$([O;v1]-[#1])]" neighbour="C"/>
            <inp-molecule-constraint type="SINGLEELECTRONCOUNT" limit="MIN" value="1"/>
            <inp-molecule-constraint type="SINGLEELECTRONCOUNT" limit="MAX" value="1"/>
        </inp-reactant>
        <inp-kinetics type="GROUP_ADDITIVITY" path="USER.xml"/>
    </inp-reaction-family>
    <inp-reaction-family name="C2H+O=CO+CHx_forward">
        <bimolecular>true</bimolecular>
        <inp-recipe>
            <inp-transformation type="DECREASE_BOND" centers="A,B"/>
            <inp-transformation type="DECREASE_BOND" centers="A,B"/>
            <inp-transformation type="BREAK_BOND" centers="A,B"/>
            <inp-transformation type="FORM_BOND" centers="B,C"/>
            <inp-transformation type="INCREASE_BOND" centers="B,C"/>
            <inp-transformation type="INCREASE_BOND" centers="B,C"/>
            <inp-transformation type="LOSE_RADICAL" centers="B"/>
            <inp-transformation type="LOSE_CHARGE" centers="B"/>
            <inp-transformation type="GAIN_RADICAL" centers="A"/>
            <inp-transformation type="GAIN_RADICAL" centers="A"/>
            <inp-transformation type="LOSE_RADICAL" centers="A"/>
            <inp-transformation type="LOSE_RADICAL" centers="C"/>
            <inp-transformation type="LOSE_RADICAL" centers="C"/>
            <inp-transformation type="GAIN_CHARGE" centers="C"/>
        </inp-recipe>
        <inp-reactant value="1" smarts="[C;v3]#[C;v4]">
            <inp-reactive-center symbol="A" smarts="[$([C;v4]#[C;v3])]" neighbour="B"/>
            <inp-reactive-center symbol="B" smarts="[$([C;v3]#[C;v4])]" neighbour="A"/>
            <inp-molecule-constraint type="SINGLEELECTRONCOUNT" limit="MIN" value="1"/>
            <inp-molecule-constraint type="SINGLEELECTRONCOUNT" limit="MAX" value="1"/>
        </inp-reactant>
        <inp-reactant value="2" smarts="[O;v0]">
            <inp-reactive-center symbol="C" smarts="[$([O;v0])]"/>
            <inp-molecule-constraint type="SINGLEELECTRONCOUNT" limit="MIN" value="2"/>
            <inp-molecule-constraint type="SINGLEELECTRONCOUNT" limit="MAX" value="2"/>
        </inp-reactant>
        <inp-kinetics type="GROUP_ADDITIVITY" path="USER.xml"/>
    </inp-reaction-family>
    <inp-reaction-family name="C2H+O=CO+CHx_reverse">
        <bimolecular>true</bimolecular>
        <inp-recipe>
            <inp-transformation type="DECREASE_BOND" centers="A,B"/>
            <inp-transformation type="DECREASE_BOND" centers="A,B"/>
            <inp-transformation type="BREAK_BOND" centers="A,B"/>
            <inp-transformation type="FORM_BOND" centers="C,A"/>
            <inp-transformation type="INCREASE_BOND" centers="C,A"/>
            <inp-transformation type="INCREASE_BOND" centers="C,A"/>
            <inp-transformation type="GAIN_RADICAL" centers="A"/>
            <inp-transformation type="GAIN_CHARGE" centers="A"/>
            <inp-transformation type="GAIN_RADICAL" centers="B"/>
            <inp-transformation type="GAIN_RADICAL" centers="B"/>
            <inp-transformation type="LOSE_CHARGE" centers="B"/>
            <inp-transformation type="LOSE_RADICAL" centers="C"/>
            <inp-transformation type="LOSE_RADICAL" centers="C"/>
            <inp-transformation type="LOSE_RADICAL" centers="C"/>
        </inp-recipe>
        <inp-reactant value="1" smarts="[C-]#[O+]">
            <inp-reactive-center symbol="A" smarts="[$([C-]#[O+])]" neighbour="B"/>
            <inp-reactive-center symbol="B" smarts="[$([O+]#[C-])]" neighbour="A"/>
            <inp-molecule-constraint type="SINGLEELECTRONCOUNT" limit="MIN" value="0"/>
            <inp-molecule-constraint type="SINGLEELECTRONCOUNT" limit="MAX" value="0"/>
        </inp-reactant>
        <inp-reactant value="2" smarts="[C;v1]">
            <inp-reactive-center symbol="C" smarts="[$([C;v1])]"/>
            <inp-molecule-constraint type="SINGLEELECTRONCOUNT" limit="MIN" value="3"/>
            <inp-molecule-constraint type="SINGLEELECTRONCOUNT" limit="MAX" value="3"/>
        </inp-reactant>
        <inp-kinetics type="GROUP_ADDITIVITY" path="USER.xml"/>
    </inp-reaction-family>
    <inp-reaction-family name="C+H+M=CHx+M_forward">
        <bimolecular>true</bimolecular>
        <inp-recipe>
            <inp-transformation type="FORM_BOND" centers="A,B"/>
            <inp-transformation type="GAIN_RADICAL" centers="A"/>
            <inp-transformation type="GAIN_RADICAL" centers="A"/>
            <inp-transformation type="LOSE_RADICAL" centers="A"/>
            <inp-transformation type="LOSE_RADICAL" centers="B"/>
        </inp-recipe>
        <inp-reactant value="1" smarts="[C;v4]">
            <inp-reactive-center symbol="A" smarts="[$([C;v4])]"/>
            <inp-molecule-constraint type="SINGLEELECTRONCOUNT" limit="MIN" value="0"/>
            <inp-molecule-constraint type="SINGLEELECTRONCOUNT" limit="MAX" value="0"/>
        </inp-reactant>
        <inp-reactant value="2" smarts="[#1;!X1]">
            <inp-reactive-center symbol="B" smarts="[$([#1;!X1])]"/>
            <inp-molecule-constraint type="SINGLEELECTRONCOUNT" limit="MIN" value="1"/>
            <inp-molecule-constraint type="SINGLEELECTRONCOUNT" limit="MAX" value="1"/>
        </inp-reactant>
        <inp-kinetics type="GROUP_ADDITIVITY" path="USER.xml"/>
    </inp-reaction-family>
    <inp-reaction-family name="C+H+M=CHx+M_reverse">
        <bimolecular>false</bimolecular>
        <inp-recipe>
            <inp-transformation type="BREAK_BOND" centers="A,B"/>
            <inp-transformation type="LOSE_RADICAL" centers="A"/>
            <inp-transformation type="LOSE_RADICAL" centers="A"/>
            <inp-transformation type="LOSE_RADICAL" centers="A"/>
            <inp-transformation type="GAIN_RADICAL" centers="B"/>
        </inp-recipe>
        <inp-reactant value="1" smarts="[C;v1]-[#1]">
            <inp-reactive-center symbol="A" smarts="[$([C;v1]-[#1])]" neighbour="B"/>
            <inp-reactive-center symbol="B" smarts="[$([#1]-[C;v1])]" neighbour="A"/>
            <inp-molecule-constraint type="SINGLEELECTRONCOUNT" limit="MIN" value="3"/>
            <inp-molecule-constraint type="SINGLEELECTRONCOUNT" limit="MAX" value="3"/>
        </inp-reactant>
        <inp-kinetics type="GROUP_ADDITIVITY" path="USER.xml"/>
    </inp-reaction-family>
    <inp-reaction-family name="C2H+O2=CO2+CHx_forward">
        <bimolecular>true</bimolecular>
        <inp-recipe>
            <inp-transformation type="DECREASE_BOND" centers="A,B"/>
            <inp-transformation type="DECREASE_BOND" centers="A,B"/>
            <inp-transformation type="BREAK_BOND" centers="A,B"/>
            <inp-transformation type="FORM_BOND" centers="B,C"/>
            <inp-transformation type="INCREASE_BOND" centers="B,C"/>
            <inp-transformation type="FORM_BOND" centers="B,D"/>
            <inp-transformation type="INCREASE_BOND" centers="B,D"/>
            <inp-transformation type="LOSE_RADICAL" centers="B"/>
            <inp-transformation type="GAIN_RADICAL" centers="A"/>
            <inp-transformation type="GAIN_RADICAL" centers="A"/>
            <inp-transformation type="LOSE_RADICAL" centers="A"/>
            <inp-transformation type="DECREASE_BOND" centers="C,D"/>
            <inp-transformation type="BREAK_BOND" centers="C,D"/>
        </inp-recipe>
        <inp-reactant value="1" smarts="[C;v3]#[C;v4]">
            <inp-reactive-center symbol="A" smarts="[$([C;v4]#[C;v3])]" neighbour="B"/>
            <inp-reactive-center symbol="B" smarts="[$([C;v3]#[C;v4])]" neighbour="A"/>
            <inp-molecule-constraint type="SINGLEELECTRONCOUNT" limit="MIN" value="1"/>
            <inp-molecule-constraint type="SINGLEELECTRONCOUNT" limit="MAX" value="1"/>
        </inp-reactant>
        <inp-reactant value="2" smarts="[O;v2]=[O;v2]">
            <inp-reactive-center symbol="C" smarts="[$([O;v2]=[O;v2])]" neighbour="D"/>
            <inp-reactive-center symbol="D" smarts="[$([O;v2]=[O;v2])]" neighbour="C"/>
            <inp-molecule-constraint type="SINGLEELECTRONCOUNT" limit="MIN" value="0"/>
            <inp-molecule-constraint type="SINGLEELECTRONCOUNT" limit="MAX" value="0"/>
        </inp-reactant>
        <inp-kinetics type="GROUP_ADDITIVITY" path="USER.xml"/>
    </inp-reaction-family>
    <inp-reaction-family name="C2H+O2=CO2+CHx_reverse">
        <bimolecular>true</bimolecular>
        <inp-recipe>
            <inp-transformation type="DECREASE_BOND" centers="A,B"/>
            <inp-transformation type="BREAK_BOND" centers="A,B"/>
            <inp-transformation type="FORM_BOND" centers="B,C"/>
            <inp-transformation type="INCREASE_BOND" centers="B,C"/>
            <inp-transformation type="DECREASE_BOND" centers="A,C"/>
            <inp-transformation type="BREAK_BOND" centers="A,C"/>
            <inp-transformation type="FORM_BOND" centers="D,A"/>
            <inp-transformation type="INCREASE_BOND" centers="D,A"/>
            <inp-transformation type="INCREASE_BOND" centers="D,A"/>
            <inp-transformation type="GAIN_RADICAL" centers="A"/>
            <inp-transformation type="LOSE_RADICAL" centers="D"/>
            <inp-transformation type="LOSE_RADICAL" centers="D"/>
            <inp-transformation type="LOSE_RADICAL" centers="D"/>
        </inp-recipe>
        <inp-reactant value="1" smarts="[O;v2]=[C;v4]=[O;v2]">
            <inp-reactive-center symbol="A" smarts="[$([C;v4](=[O;v2])=[O;v2])]" neighbour="B"/>
            <inp-reactive-center symbol="B" smarts="[$([O;v2]=[C;v4]=[O;v2])]" neighbour="A"/>
            <inp-reactive-center symbol="C" smarts="[$([O;v2]=[C;v4]=[O;v2])]" neighbour="A"/>
            <inp-molecule-constraint type="SINGLEELECTRONCOUNT" limit="MIN" value="0"/>
            <inp-molecule-constraint type="SINGLEELECTRONCOUNT" limit="MAX" value="0"/>
        </inp-reactant>
        <inp-reactant value="2" smarts="[C;v1]">
            <inp-reactive-center symbol="D" smarts="[$([C;v1])]"/>
            <inp-molecule-constraint type="SINGLEELECTRONCOUNT" limit="MIN" value="3"/>
            <inp-molecule-constraint type="SINGLEELECTRONCOUNT" limit="MAX" value="3"/>
        </inp-reactant>
        <inp-kinetics type="GROUP_ADDITIVITY" path="USER.xml"/>
    </inp-reaction-family>
    <inp-reaction-family name="HCO+H(+M)=CH2O(+M)_forward">
        <bimolecular>true</bimolecular>
        <inp-recipe>
            <inp-transformation type="FORM_BOND" centers="A,B"/>
            <inp-transformation type="LOSE_RADICAL" centers="A"/>
            <inp-transformation type="LOSE_RADICAL" centers="B"/>
        </inp-recipe>
        <inp-reactant value="1" smarts="[C;v3]">
            <inp-reactive-center symbol="A" smarts="[$([C;v3])]"/>
            <inp-molecule-constraint type="SINGLEELECTRONCOUNT" limit="MIN" value="1"/>
            <inp-molecule-constraint type="SINGLEELECTRONCOUNT" limit="MAX" value="1"/>
        </inp-reactant>
        <inp-reactant value="2" smarts="[#1;!X1]">
            <inp-reactive-center symbol="B" smarts="[$([#1;!X1])]"/>
            <inp-molecule-constraint type="SINGLEELECTRONCOUNT" limit="MIN" value="1"/>
            <inp-molecule-constraint type="SINGLEELECTRONCOUNT" limit="MAX" value="1"/>
        </inp-reactant>
        <inp-kinetics type="GROUP_ADDITIVITY" path="USER.xml"/>
    </inp-reaction-family>
    <inp-reaction-family name="HCO+H(+M)=CH2O(+M)_reverse">
        <bimolecular>false</bimolecular>
        <inp-recipe>
            <inp-transformation type="BREAK_BOND" centers="A,B"/>
            <inp-transformation type="GAIN_RADICAL" centers="B"/>
            <inp-transformation type="GAIN_RADICAL" centers="A"/>
        </inp-recipe>
        <inp-reactant value="1" smarts="[#1]-[C;v4]">
            <inp-reactive-center symbol="A" smarts="[$([C;v4]-[#1])]" neighbour="B"/>
            <inp-reactive-center symbol="B" smarts="[$([#1]-[C;v4])]" neighbour="A"/>
            <inp-molecule-constraint type="SINGLEELECTRONCOUNT" limit="MIN" value="0"/>
            <inp-molecule-constraint type="SINGLEELECTRONCOUNT" limit="MAX" value="0"/>
        </inp-reactant>
        <inp-kinetics type="REVERSE"/>
    </inp-reaction-family>
    <inp-reaction-family name="CO+H2(+M)=CH2O(+M)_forward">
        <bimolecular>true</bimolecular>
        <inp-recipe>
            <inp-transformation type="DECREASE_BOND" centers="A,B"/>
            <inp-transformation type="FORM_BOND" centers="A,C"/>
            <inp-transformation type="FORM_BOND" centers="A,D"/>
            <inp-transformation type="GAIN_CHARGE" centers="A"/>
            <inp-transformation type="LOSE_CHARGE" centers="B"/>
            <inp-transformation type="BREAK_BOND" centers="C,D"/>
        </inp-recipe>
        <inp-reactant value="1" smarts="[C-]#[O+]">
            <inp-reactive-center symbol="A" smarts="[$([C-]#[O+])]" neighbour="B"/>
            <inp-reactive-center symbol="B" smarts="[$([O+]#[C-])]" neighbour="A"/>
            <inp-molecule-constraint type="SINGLEELECTRONCOUNT" limit="MIN" value="0"/>
            <inp-molecule-constraint type="SINGLEELECTRONCOUNT" limit="MAX" value="0"/>
        </inp-reactant>
        <inp-reactant value="2" smarts="[#1]-[#1]">
            <inp-reactive-center symbol="C" smarts="[$([#1]-[#1])]" neighbour="D"/>
            <inp-reactive-center symbol="D" smarts="[$([#1]-[#1])]" neighbour="C"/>
            <inp-molecule-constraint type="SINGLEELECTRONCOUNT" limit="MIN" value="0"/>
            <inp-molecule-constraint type="SINGLEELECTRONCOUNT" limit="MAX" value="0"/>
        </inp-reactant>
        <inp-kinetics type="GROUP_ADDITIVITY" path="USER.xml"/>
    </inp-reaction-family>
    <inp-reaction-family name="CO+H2(+M)=CH2O(+M)_reverse">
        <bimolecular>false</bimolecular>
        <inp-recipe>
            <inp-transformation type="BREAK_BOND" centers="A,B"/>
            <inp-transformation type="FORM_BOND" centers="C,B"/>
            <inp-transformation type="BREAK_BOND" centers="A,C"/>
            <inp-transformation type="INCREASE_BOND" centers="A,D"/>
            <inp-transformation type="GAIN_CHARGE" centers="D"/>
            <inp-transformation type="LOSE_CHARGE" centers="A"/>
        </inp-recipe>
        <inp-reactant value="1" smarts="[#1]-[C;v4](-[#1])=[O;v2]">
            <inp-reactive-center symbol="A" smarts="[$([C;v4](-[#1])(-[#1])=[O;v2])]" neighbour="D"/>
            <inp-reactive-center symbol="B" smarts="[$([#1]-[C;v4](-[#1])=[O;v2])]" neighbour="A"/>
            <inp-reactive-center symbol="C" smarts="[$([#1]-[C;v4](-[#1])=[O;v2])]" neighbour="A"/>
            <inp-reactive-center symbol="D" smarts="[$([O;v2]=[C;v4](-[#1])-[#1])]" neighbour="A"/>
            <inp-molecule-constraint type="SINGLEELECTRONCOUNT" limit="MIN" value="0"/>
            <inp-molecule-constraint type="SINGLEELECTRONCOUNT" limit="MAX" value="0"/>
        </inp-reactant>
        <inp-kinetics type="REVERSE"/>
    </inp-reaction-family>
    <inp-reaction-family name="CH2O+H=HCO+H2_forward">
        <bimolecular>true</bimolecular>
        <inp-recipe>
            <inp-transformation type="BREAK_BOND" centers="A,B"/>
            <inp-transformation type="FORM_BOND" centers="C,B"/>
            <inp-transformation type="GAIN_RADICAL" centers="A"/>
            <inp-transformation type="LOSE_RADICAL" centers="C"/>
        </inp-recipe>
        <inp-reactant value="1" smarts="[#1]-[C;v4]">
            <inp-reactive-center symbol="A" smarts="[$([C;v4]-[#1])]" neighbour="B"/>
            <inp-reactive-center symbol="B" smarts="[$([#1]-[C;v4])]" neighbour="A"/>
            <inp-molecule-constraint type="SINGLEELECTRONCOUNT" limit="MIN" value="0"/>
            <inp-molecule-constraint type="SINGLEELECTRONCOUNT" limit="MAX" value="0"/>
        </inp-reactant>
        <inp-reactant value="2" smarts="[#1;!X1]">
            <inp-reactive-center symbol="C" smarts="[$([#1;!X1])]"/>
            <inp-molecule-constraint type="SINGLEELECTRONCOUNT" limit="MIN" value="1"/>
            <inp-molecule-constraint type="SINGLEELECTRONCOUNT" limit="MAX" value="1"/>
        </inp-reactant>
        <inp-kinetics type="GROUP_ADDITIVITY" path="USER.xml"/>
    </inp-reaction-family>
    <inp-reaction-family name="CH2O+H=HCO+H2_reverse">
        <bimolecular>true</bimolecular>
        <inp-recipe>
            <inp-transformation type="FORM_BOND" centers="A,B"/>
            <inp-transformation type="LOSE_RADICAL" centers="A"/>
            <inp-transformation type="BREAK_BOND" centers="C,B"/>
            <inp-transformation type="GAIN_RADICAL" centers="C"/>
        </inp-recipe>
        <inp-reactant value="1" smarts="[C;v3]">
            <inp-reactive-center symbol="A" smarts="[$([C;v3])]"/>
            <inp-molecule-constraint type="SINGLEELECTRONCOUNT" limit="MIN" value="1"/>
            <inp-molecule-constraint type="SINGLEELECTRONCOUNT" limit="MAX" value="1"/>
        </inp-reactant>
        <inp-reactant value="2" smarts="[#1]-[#1]">
            <inp-reactive-center symbol="B" smarts="[$([#1]-[#1])]" neighbour="C"/>
            <inp-reactive-center symbol="C" smarts="[$([#1]-[#1])]" neighbour="B"/>
            <inp-molecule-constraint type="SINGLEELECTRONCOUNT" limit="MIN" value="0"/>
            <inp-molecule-constraint type="SINGLEELECTRONCOUNT" limit="MAX" value="0"/>
        </inp-reactant>
        <inp-kinetics type="REVERSE"/>
    </inp-reaction-family>
    <inp-reaction-family name="CH2O+O=HCO+OH_forward">
        <bimolecular>true</bimolecular>
        <inp-recipe>
            <inp-transformation type="BREAK_BOND" centers="A,B"/>
            <inp-transformation type="FORM_BOND" centers="C,B"/>
            <inp-transformation type="GAIN_RADICAL" centers="A"/>
            <inp-transformation type="LOSE_RADICAL" centers="C"/>
        </inp-recipe>
        <inp-reactant value="1" smarts="[#1]-[C;v4]">
            <inp-reactive-center symbol="A" smarts="[$([C;v4]-[#1])]" neighbour="B"/>
            <inp-reactive-center symbol="B" smarts="[$([#1]-[C;v4])]" neighbour="A"/>
            <inp-molecule-constraint type="SINGLEELECTRONCOUNT" limit="MIN" value="0"/>
            <inp-molecule-constraint type="SINGLEELECTRONCOUNT" limit="MAX" value="0"/>
        </inp-reactant>
        <inp-reactant value="2" smarts="[O;v0]">
            <inp-reactive-center symbol="C" smarts="[$([O;v0])]"/>
            <inp-molecule-constraint type="SINGLEELECTRONCOUNT" limit="MIN" value="2"/>
            <inp-molecule-constraint type="SINGLEELECTRONCOUNT" limit="MAX" value="2"/>
        </inp-reactant>
        <inp-kinetics type="GROUP_ADDITIVITY" path="USER.xml"/>
    </inp-reaction-family>
    <inp-reaction-family name="CH2O+O=HCO+OH_reverse">
        <bimolecular>true</bimolecular>
        <inp-recipe>
            <inp-transformation type="FORM_BOND" centers="A,B"/>
            <inp-transformation type="LOSE_RADICAL" centers="A"/>
            <inp-transformation type="BREAK_BOND" centers="C,B"/>
            <inp-transformation type="GAIN_RADICAL" centers="C"/>
        </inp-recipe>
        <inp-reactant value="1" smarts="[C;v3]">
            <inp-reactive-center symbol="A" smarts="[$([C;v3])]"/>
            <inp-molecule-constraint type="SINGLEELECTRONCOUNT" limit="MIN" value="1"/>
            <inp-molecule-constraint type="SINGLEELECTRONCOUNT" limit="MAX" value="1"/>
        </inp-reactant>
        <inp-reactant value="2" smarts="[O;v1]-[#1]">
            <inp-reactive-center symbol="B" smarts="[$([#1]-[O;v1])]" neighbour="C"/>
            <inp-reactive-center symbol="C" smarts="[$([O;v1]-[#1])]" neighbour="B"/>
            <inp-molecule-constraint type="SINGLEELECTRONCOUNT" limit="MIN" value="1"/>
            <inp-molecule-constraint type="SINGLEELECTRONCOUNT" limit="MAX" value="1"/>
        </inp-reactant>
        <inp-kinetics type="REVERSE"/>
    </inp-reaction-family>
    <inp-reaction-family name="CH2O+OH=HOCH2O_forward">
        <bimolecular>true</bimolecular>
        <inp-recipe>
            <inp-transformation type="DECREASE_BOND" centers="A,B"/>
            <inp-transformation type="GAIN_RADICAL" centers="B"/>
            <inp-transformation type="FORM_BOND" centers="A,C"/>
            <inp-transformation type="LOSE_RADICAL" centers="C"/>
        </inp-recipe>
        <inp-reactant value="1" smarts="[O;v2]=[C;v4]">
            <inp-reactive-center symbol="A" smarts="[$([C;v4]=[O;v2])]" neighbour="B"/>
            <inp-reactive-center symbol="B" smarts="[$([O;v2]=[C;v4])]" neighbour="A"/>
            <inp-molecule-constraint type="SINGLEELECTRONCOUNT" limit="MIN" value="0"/>
            <inp-molecule-constraint type="SINGLEELECTRONCOUNT" limit="MAX" value="0"/>
        </inp-reactant>
        <inp-reactant value="2" smarts="[O;v1]">
            <inp-reactive-center symbol="C" smarts="[$([O;v1])]"/>
            <inp-molecule-constraint type="SINGLEELECTRONCOUNT" limit="MIN" value="1"/>
            <inp-molecule-constraint type="SINGLEELECTRONCOUNT" limit="MAX" value="1"/>
        </inp-reactant>
        <inp-kinetics type="GROUP_ADDITIVITY" path="USER.xml"/>
    </inp-reaction-family>
    <inp-reaction-family name="CH2O+OH=HOCH2O_reverse">
        <bimolecular>false</bimolecular>
        <inp-recipe>
            <inp-transformation type="BREAK_BOND" centers="A,B"/>
            <inp-transformation type="GAIN_RADICAL" centers="B"/>
            <inp-transformation type="INCREASE_BOND" centers="A,C"/>
            <inp-transformation type="LOSE_RADICAL" centers="C"/>
        </inp-recipe>
        <inp-reactant value="1" smarts="[O;v2]-[C;v4]-[O;v1]">
            <inp-reactive-center symbol="A" smarts="[$([C;v4](-[O;v2])-[O;v1])]" neighbour="C"/>
            <inp-reactive-center symbol="B" smarts="[$([O;v2]-[C;v4]-[O;v1])]" neighbour="A"/>
            <inp-reactive-center symbol="C" smarts="[$([O;v1]-[C;v4]-[O;v2])]" neighbour="A"/>
            <inp-molecule-constraint type="SINGLEELECTRONCOUNT" limit="MIN" value="1"/>
            <inp-molecule-constraint type="SINGLEELECTRONCOUNT" limit="MAX" value="1"/>
        </inp-reactant>
        <inp-kinetics type="REVERSE"/>
    </inp-reaction-family>
    <inp-reaction-family name="HOCHO=CO+H2O_forward">
        <bimolecular>false</bimolecular>
        <inp-recipe>
            <inp-transformation type="BREAK_BOND" centers="A,B"/>
            <inp-transformation type="FORM_BOND" centers="C,B"/>
            <inp-transformation type="BREAK_BOND" centers="A,C"/>
            <inp-transformation type="INCREASE_BOND" centers="A,D"/>
            <inp-transformation type="GAIN_CHARGE" centers="D"/>
            <inp-transformation type="LOSE_CHARGE" centers="A"/>
        </inp-recipe>
        <inp-reactant value="1" smarts="[#1]-[C;v4](-[O;v2])=[O;v2]">
            <inp-reactive-center symbol="A" smarts="[$([C;v4](-[#1])(-[O;v2])=[O;v2])]" neighbour="C"/>
            <inp-reactive-center symbol="B" smarts="[$([#1]-[C;v4](-[O;v2])=[O;v2])]" neighbour="A"/>
            <inp-reactive-center symbol="C" smarts="[$([O;v2]-[C;v4](-[#1])=[O;v2])]" neighbour="A"/>
            <inp-reactive-center symbol="D" smarts="[$([O;v2]=[C;v4](-[#1])-[O;v2])]" neighbour="A"/>
            <inp-molecule-constraint type="SINGLEELECTRONCOUNT" limit="MIN" value="0"/>
            <inp-molecule-constraint type="SINGLEELECTRONCOUNT" limit="MAX" value="0"/>
        </inp-reactant>
        <inp-kinetics type="GROUP_ADDITIVITY" path="USER.xml"/>
    </inp-reaction-family>
    <inp-reaction-family name="HOCHO=CO+H2O_reverse">
        <bimolecular>true</bimolecular>
        <inp-recipe>
            <inp-transformation type="BREAK_BOND" centers="A,B"/>
            <inp-transformation type="FORM_BOND" centers="C,A"/>
            <inp-transformation type="FORM_BOND" centers="C,B"/>
            <inp-transformation type="DECREASE_BOND" centers="C,D"/>
            <inp-transformation type="GAIN_CHARGE" centers="C"/>
            <inp-transformation type="LOSE_CHARGE" centers="D"/>
        </inp-recipe>
        <inp-reactant value="1" smarts="[O;v2]-[#1]">
            <inp-reactive-center symbol="A" smarts="[$([O;v2]-[#1])]" neighbour="B"/>
            <inp-reactive-center symbol="B" smarts="[$([#1]-[O;v2])]" neighbour="A"/>
            <inp-molecule-constraint type="SINGLEELECTRONCOUNT" limit="MIN" value="0"/>
            <inp-molecule-constraint type="SINGLEELECTRONCOUNT" limit="MAX" value="0"/>
        </inp-reactant>
        <inp-reactant value="2" smarts="[C-]#[O+]">
            <inp-reactive-center symbol="C" smarts="[$([C-]#[O+])]" neighbour="D"/>
            <inp-reactive-center symbol="D" smarts="[$([O+]#[C-])]" neighbour="C"/>
            <inp-molecule-constraint type="SINGLEELECTRONCOUNT" limit="MIN" value="0"/>
            <inp-molecule-constraint type="SINGLEELECTRONCOUNT" limit="MAX" value="0"/>
        </inp-reactant>
        <inp-kinetics type="REVERSE"/>
    </inp-reaction-family>
    <inp-reaction-family name="HOCHO=CO2+H2_forward">
        <bimolecular>false</bimolecular>
        <inp-recipe>
            <inp-transformation type="BREAK_BOND" centers="A,B"/>
            <inp-transformation type="FORM_BOND" centers="C,B"/>
            <inp-transformation type="BREAK_BOND" centers="D,C"/>
            <inp-transformation type="INCREASE_BOND" centers="A,D"/>
        </inp-recipe>
        <inp-reactant value="1" smarts="[#1]-[C;v4]-[O;v2]-[#1]">
            <inp-reactive-center symbol="A" smarts="[$([C;v4](-[#1])-[O;v2]-[#1])]" neighbour="D"/>
            <inp-reactive-center symbol="B" smarts="[$([#1]-[C;v4]-[O;v2]-[#1])]" neighbour="A"/>
            <inp-reactive-center symbol="C" smarts="[$([#1]-[O;v2]-[C;v4]-[#1])]" neighbour="D"/>
            <inp-reactive-center symbol="D" smarts="[$([O;v2](-[#1])-[C;v4]-[#1])]" neighbour="A"/>
            <inp-molecule-constraint type="SINGLEELECTRONCOUNT" limit="MIN" value="0"/>
            <inp-molecule-constraint type="SINGLEELECTRONCOUNT" limit="MAX" value="0"/>
        </inp-reactant>
        <inp-kinetics type="GROUP_ADDITIVITY" path="USER.xml"/>
    </inp-reaction-family>
    <inp-reaction-family name="HOCHO=CO2+H2_reverse">
        <bimolecular>true</bimolecular>
        <inp-recipe>
            <inp-transformation type="DECREASE_BOND" centers="A,B"/>
            <inp-transformation type="FORM_BOND" centers="B,C"/>
            <inp-transformation type="FORM_BOND" centers="A,D"/>
            <inp-transformation type="BREAK_BOND" centers="C,D"/>
        </inp-recipe>
        <inp-reactant value="1" smarts="[O;v2]=[C;v4]">
            <inp-reactive-center symbol="A" smarts="[$([C;v4]=[O;v2])]" neighbour="B"/>
            <inp-reactive-center symbol="B" smarts="[$([O;v2]=[C;v4])]" neighbour="A"/>
            <inp-molecule-constraint type="SINGLEELECTRONCOUNT" limit="MIN" value="0"/>
            <inp-molecule-constraint type="SINGLEELECTRONCOUNT" limit="MAX" value="0"/>
        </inp-reactant>
        <inp-reactant value="2" smarts="[#1]-[#1]">
            <inp-reactive-center symbol="C" smarts="[$([#1]-[#1])]" neighbour="D"/>
            <inp-reactive-center symbol="D" smarts="[$([#1]-[#1])]" neighbour="C"/>
            <inp-molecule-constraint type="SINGLEELECTRONCOUNT" limit="MIN" value="0"/>
            <inp-molecule-constraint type="SINGLEELECTRONCOUNT" limit="MAX" value="0"/>
        </inp-reactant>
        <inp-kinetics type="REVERSE"/>
    </inp-reaction-family>
    <inp-reaction-family name="HOCHO+OH=H2O+CO2+H_forward">
        <bimolecular>true</bimolecular>
        <inp-recipe>
            <inp-transformation type="BREAK_BOND" centers="A,B"/>
            <inp-transformation type="GAIN_RADICAL" centers="B"/>
            <inp-transformation type="BREAK_BOND" centers="C,D"/>
            <inp-transformation type="FORM_BOND" centers="E,D"/>
            <inp-transformation type="INCREASE_BOND" centers="A,C"/>
            <inp-transformation type="LOSE_RADICAL" centers="E"/>
        </inp-recipe>
        <inp-reactant value="1" smarts="[#1]-[C;v4]-[O;v2]-[#1]">
            <inp-reactive-center symbol="A" smarts="[$([C;v4](-[#1])-[O;v2]-[#1])]" neighbour="C"/>
            <inp-reactive-center symbol="B" smarts="[$([#1]-[C;v4]-[O;v2]-[#1])]" neighbour="A"/>
            <inp-reactive-center symbol="C" smarts="[$([O;v2](-[#1])-[C;v4]-[#1])]" neighbour="A"/>
            <inp-reactive-center symbol="D" smarts="[$([#1]-[O;v2]-[C;v4]-[#1])]" neighbour="C"/>
            <inp-molecule-constraint type="SINGLEELECTRONCOUNT" limit="MIN" value="0"/>
            <inp-molecule-constraint type="SINGLEELECTRONCOUNT" limit="MAX" value="0"/>
        </inp-reactant>
        <inp-reactant value="2" smarts="[O;v1]">
            <inp-reactive-center symbol="E" smarts="[$([O;v1])]"/>
            <inp-molecule-constraint type="SINGLEELECTRONCOUNT" limit="MIN" value="1"/>
            <inp-molecule-constraint type="SINGLEELECTRONCOUNT" limit="MAX" value="1"/>
        </inp-reactant>
        <inp-kinetics type="GROUP_ADDITIVITY" path="USER.xml"/>
    </inp-reaction-family>
    <inp-reaction-family name="HOCHO+OH=H2O+CO2+H_reverse">
        <bimolecular>true</bimolecular>
        <inp-recipe>
            <inp-transformation type="DECREASE_BOND" centers="A,B"/>
            <inp-transformation type="FORM_BOND" centers="B,C"/>
            <inp-transformation type="FORM_BOND" centers="A,D"/>
            <inp-transformation type="BREAK_BOND" centers="E,C"/>
            <inp-transformation type="GAIN_RADICAL" centers="E"/>
            <inp-transformation type="LOSE_RADICAL" centers="D"/>
        </inp-recipe>
        <inp-reactant value="1" smarts="[O;v2]=[C;v4]">
            <inp-reactive-center symbol="A" smarts="[$([C;v4]=[O;v2])]" neighbour="B"/>
            <inp-reactive-center symbol="B" smarts="[$([O;v2]=[C;v4])]" neighbour="A"/>
            <inp-molecule-constraint type="SINGLEELECTRONCOUNT" limit="MIN" value="0"/>
            <inp-molecule-constraint type="SINGLEELECTRONCOUNT" limit="MAX" value="0"/>
        </inp-reactant>
        <inp-reactant value="2" smarts="[O;v2]-[#1]">
            <inp-reactive-center symbol="C" smarts="[$([#1]-[O;v2])]" neighbour="E"/>
            <inp-reactive-center symbol="E" smarts="[$([O;v2]-[#1])]" neighbour="C"/>
            <inp-molecule-constraint type="SINGLEELECTRONCOUNT" limit="MIN" value="0"/>
            <inp-molecule-constraint type="SINGLEELECTRONCOUNT" limit="MAX" value="0"/>
        </inp-reactant>
        <inp-reactant value="3" smarts="[#1;!X1]">
            <inp-reactive-center symbol="D" smarts="[$([#1;!X1])]"/>
            <inp-molecule-constraint type="SINGLEELECTRONCOUNT" limit="MIN" value="1"/>
            <inp-molecule-constraint type="SINGLEELECTRONCOUNT" limit="MAX" value="1"/>
        </inp-reactant>
        <inp-kinetics type="REVERSE"/>
    </inp-reaction-family>
    <inp-reaction-family name="HOCHO+OH=H2O+CO+OH_reverse">
        <bimolecular>true</bimolecular>
        <inp-recipe>
            <inp-transformation type="BREAK_BOND" centers="A,B"/>
            <inp-transformation type="GAIN_RADICAL" centers="A"/>
            <inp-transformation type="FORM_BOND" centers="C,B"/>
            <inp-transformation type="DECREASE_BOND" centers="C,D"/>
            <inp-transformation type="FORM_BOND" centers="C,E"/>
            <inp-transformation type="GAIN_CHARGE" centers="C"/>
            <inp-transformation type="LOSE_CHARGE" centers="D"/>
            <inp-transformation type="LOSE_RADICAL" centers="E"/>
        </inp-recipe>
        <inp-reactant value="1" smarts="[O;v2]-[#1]">
            <inp-reactive-center symbol="A" smarts="[$([O;v2]-[#1])]" neighbour="B"/>
            <inp-reactive-center symbol="B" smarts="[$([#1]-[O;v2])]" neighbour="A"/>
            <inp-molecule-constraint type="SINGLEELECTRONCOUNT" limit="MIN" value="0"/>
            <inp-molecule-constraint type="SINGLEELECTRONCOUNT" limit="MAX" value="0"/>
        </inp-reactant>
        <inp-reactant value="2" smarts="[C-]#[O+]">
            <inp-reactive-center symbol="C" smarts="[$([C-]#[O+])]" neighbour="D"/>
            <inp-reactive-center symbol="D" smarts="[$([O+]#[C-])]" neighbour="C"/>
            <inp-molecule-constraint type="SINGLEELECTRONCOUNT" limit="MIN" value="0"/>
            <inp-molecule-constraint type="SINGLEELECTRONCOUNT" limit="MAX" value="0"/>
        </inp-reactant>
        <inp-reactant value="3" smarts="[O;v1]">
            <inp-reactive-center symbol="E" smarts="[$([O;v1])]"/>
            <inp-molecule-constraint type="SINGLEELECTRONCOUNT" limit="MIN" value="1"/>
            <inp-molecule-constraint type="SINGLEELECTRONCOUNT" limit="MAX" value="1"/>
        </inp-reactant>
        <inp-kinetics type="GROUP_ADDITIVITY" path="USER.xml"/>
    </inp-reaction-family>
    <inp-reaction-family name="HOCHO+H=H2+CO2+H_forward">
        <bimolecular>true</bimolecular>
        <inp-recipe>
            <inp-transformation type="BREAK_BOND" centers="A,B"/>
            <inp-transformation type="FORM_BOND" centers="C,B"/>
            <inp-transformation type="BREAK_BOND" centers="D,C"/>
            <inp-transformation type="INCREASE_BOND" centers="A,D"/>
        </inp-recipe>
        <inp-reactant value="1" smarts="[#1]-[C;v4]-[O;v2]-[#1]">
            <inp-reactive-center symbol="A" smarts="[$([C;v4](-[#1])-[O;v2]-[#1])]" neighbour="D"/>
            <inp-reactive-center symbol="B" smarts="[$([#1]-[C;v4]-[O;v2]-[#1])]" neighbour="A"/>
            <inp-reactive-center symbol="C" smarts="[$([#1]-[O;v2]-[C;v4]-[#1])]" neighbour="D"/>
            <inp-reactive-center symbol="D" smarts="[$([O;v2](-[#1])-[C;v4]-[#1])]" neighbour="A"/>
            <inp-molecule-constraint type="SINGLEELECTRONCOUNT" limit="MIN" value="0"/>
            <inp-molecule-constraint type="SINGLEELECTRONCOUNT" limit="MAX" value="0"/>
        </inp-reactant>
        <inp-reactant value="2" smarts="[#1;!X1]">
            <inp-reactive-center symbol="Z" smarts="[$([#1;!X1])]"/>
            <inp-molecule-constraint type="SINGLEELECTRONCOUNT" limit="MIN" value="1"/>
            <inp-molecule-constraint type="SINGLEELECTRONCOUNT" limit="MAX" value="1"/>
        </inp-reactant>
        <inp-kinetics type="GROUP_ADDITIVITY" path="USER.xml"/>
    </inp-reaction-family>
    <inp-reaction-family name="HOCHO+H=H2+CO2+H_reverse">
        <bimolecular>true</bimolecular>
        <inp-recipe>
            <inp-transformation type="DECREASE_BOND" centers="A,B"/>
            <inp-transformation type="FORM_BOND" centers="B,C"/>
            <inp-transformation type="FORM_BOND" centers="A,D"/>
            <inp-transformation type="BREAK_BOND" centers="C,D"/>
        </inp-recipe>
        <inp-reactant value="1" smarts="[O;v2]=[C;v4]">
            <inp-reactive-center symbol="A" smarts="[$([C;v4]=[O;v2])]" neighbour="B"/>
            <inp-reactive-center symbol="B" smarts="[$([O;v2]=[C;v4])]" neighbour="A"/>
            <inp-molecule-constraint type="SINGLEELECTRONCOUNT" limit="MIN" value="0"/>
            <inp-molecule-constraint type="SINGLEELECTRONCOUNT" limit="MAX" value="0"/>
        </inp-reactant>
        <inp-reactant value="2" smarts="[#1]-[#1]">
            <inp-reactive-center symbol="C" smarts="[$([#1]-[#1])]" neighbour="D"/>
            <inp-reactive-center symbol="D" smarts="[$([#1]-[#1])]" neighbour="C"/>
            <inp-molecule-constraint type="SINGLEELECTRONCOUNT" limit="MIN" value="0"/>
            <inp-molecule-constraint type="SINGLEELECTRONCOUNT" limit="MAX" value="0"/>
        </inp-reactant>
        <inp-reactant value="3" smarts="[#1;!X1]">
            <inp-reactive-center symbol="Z" smarts="[$([#1;!X1])]"/>
            <inp-molecule-constraint type="SINGLEELECTRONCOUNT" limit="MIN" value="1"/>
            <inp-molecule-constraint type="SINGLEELECTRONCOUNT" limit="MAX" value="1"/>
        </inp-reactant>
        <inp-kinetics type="REVERSE"/>
    </inp-reaction-family>
    <inp-reaction-family name="HOCHO+H=H2+CO+OH_forward">
        <bimolecular>true</bimolecular>
        <inp-recipe>
            <inp-transformation type="BREAK_BOND" centers="A,B"/>
            <inp-transformation type="FORM_BOND" centers="C,B"/>
            <inp-transformation type="BREAK_BOND" centers="A,D"/>
            <inp-transformation type="GAIN_RADICAL" centers="D"/>
            <inp-transformation type="INCREASE_BOND" centers="A,E"/>
            <inp-transformation type="GAIN_CHARGE" centers="E"/>
            <inp-transformation type="LOSE_CHARGE" centers="A"/>
            <inp-transformation type="LOSE_RADICAL" centers="C"/>
        </inp-recipe>
        <inp-reactant value="1" smarts="[#1]-[C;v4](-[O;v2])=[O;v2]">
            <inp-reactive-center symbol="A" smarts="[$([C;v4](-[#1])(-[O;v2])=[O;v2])]" neighbour="D"/>
            <inp-reactive-center symbol="B" smarts="[$([#1]-[C;v4](-[O;v2])=[O;v2])]" neighbour="A"/>
            <inp-reactive-center symbol="D" smarts="[$([O;v2]-[C;v4](-[#1])=[O;v2])]" neighbour="A"/>
            <inp-reactive-center symbol="E" smarts="[$([O;v2]=[C;v4](-[#1])-[O;v2])]" neighbour="A"/>
            <inp-molecule-constraint type="SINGLEELECTRONCOUNT" limit="MIN" value="0"/>
            <inp-molecule-constraint type="SINGLEELECTRONCOUNT" limit="MAX" value="0"/>
        </inp-reactant>
        <inp-reactant value="2" smarts="[#1;!X1]">
            <inp-reactive-center symbol="C" smarts="[$([#1;!X1])]"/>
            <inp-molecule-constraint type="SINGLEELECTRONCOUNT" limit="MIN" value="1"/>
            <inp-molecule-constraint type="SINGLEELECTRONCOUNT" limit="MAX" value="1"/>
        </inp-reactant>
        <inp-kinetics type="GROUP_ADDITIVITY" path="USER.xml"/>
    </inp-reaction-family>
    <inp-reaction-family name="HOCHO+H=H2+CO+OH_reverse">
        <bimolecular>true</bimolecular>
        <inp-recipe>
            <inp-transformation type="DECREASE_BOND" centers="A,B"/>
            <inp-transformation type="FORM_BOND" centers="A,C"/>
            <inp-transformation type="FORM_BOND" centers="A,D"/>
            <inp-transformation type="GAIN_CHARGE" centers="A"/>
            <inp-transformation type="LOSE_CHARGE" centers="B"/>
            <inp-transformation type="LOSE_RADICAL" centers="C"/>
            <inp-transformation type="BREAK_BOND" centers="E,D"/>
            <inp-transformation type="GAIN_RADICAL" centers="E"/>
        </inp-recipe>
        <inp-reactant value="1" smarts="[C-]#[O+]">
            <inp-reactive-center symbol="A" smarts="[$([C-]#[O+])]" neighbour="B"/>
            <inp-reactive-center symbol="B" smarts="[$([O+]#[C-])]" neighbour="A"/>
            <inp-molecule-constraint type="SINGLEELECTRONCOUNT" limit="MIN" value="0"/>
            <inp-molecule-constraint type="SINGLEELECTRONCOUNT" limit="MAX" value="0"/>
        </inp-reactant>
        <inp-reactant value="2" smarts="[O;v1]">
            <inp-reactive-center symbol="C" smarts="[$([O;v1])]"/>
            <inp-molecule-constraint type="SINGLEELECTRONCOUNT" limit="MIN" value="1"/>
            <inp-molecule-constraint type="SINGLEELECTRONCOUNT" limit="MAX" value="1"/>
        </inp-reactant>
        <inp-reactant value="3" smarts="[#1]-[#1]">
            <inp-reactive-center symbol="D" smarts="[$([#1]-[#1])]" neighbour="E"/>
            <inp-reactive-center symbol="E" smarts="[$([#1]-[#1])]" neighbour="D"/>
            <inp-molecule-constraint type="SINGLEELECTRONCOUNT" limit="MIN" value="0"/>
            <inp-molecule-constraint type="SINGLEELECTRONCOUNT" limit="MAX" value="0"/>
        </inp-reactant>
        <inp-kinetics type="REVERSE"/>
    </inp-reaction-family>
    <inp-reaction-family name="HOCHO+CH3=CH4+CO+OH_forward">
        <bimolecular>true</bimolecular>
        <inp-recipe>
            <inp-transformation type="BREAK_BOND" centers="A,B"/>
            <inp-transformation type="FORM_BOND" centers="C,B"/>
            <inp-transformation type="BREAK_BOND" centers="A,D"/>
            <inp-transformation type="GAIN_RADICAL" centers="D"/>
            <inp-transformation type="INCREASE_BOND" centers="A,E"/>
            <inp-transformation type="GAIN_CHARGE" centers="E"/>
            <inp-transformation type="LOSE_CHARGE" centers="A"/>
            <inp-transformation type="LOSE_RADICAL" centers="C"/>
        </inp-recipe>
        <inp-reactant value="1" smarts="[#1]-[C;v4](-[O;v2])=[O;v2]">
            <inp-reactive-center symbol="A" smarts="[$([C;v4](-[#1])(-[O;v2])=[O;v2])]" neighbour="D"/>
            <inp-reactive-center symbol="B" smarts="[$([#1]-[C;v4](-[O;v2])=[O;v2])]" neighbour="A"/>
            <inp-reactive-center symbol="D" smarts="[$([O;v2]-[C;v4](-[#1])=[O;v2])]" neighbour="A"/>
            <inp-reactive-center symbol="E" smarts="[$([O;v2]=[C;v4](-[#1])-[O;v2])]" neighbour="A"/>
            <inp-molecule-constraint type="SINGLEELECTRONCOUNT" limit="MIN" value="0"/>
            <inp-molecule-constraint type="SINGLEELECTRONCOUNT" limit="MAX" value="0"/>
        </inp-reactant>
        <inp-reactant value="2" smarts="[C;v3]">
            <inp-reactive-center symbol="C" smarts="[$([C;v3])]"/>
            <inp-molecule-constraint type="SINGLEELECTRONCOUNT" limit="MIN" value="1"/>
            <inp-molecule-constraint type="SINGLEELECTRONCOUNT" limit="MAX" value="1"/>
        </inp-reactant>
        <inp-kinetics type="GROUP_ADDITIVITY" path="USER.xml"/>
    </inp-reaction-family>
    <inp-reaction-family name="HOCHO+CH3=CH4+CO+OH_reverse">
        <bimolecular>true</bimolecular>
        <inp-recipe>
            <inp-transformation type="BREAK_BOND" centers="A,B"/>
            <inp-transformation type="GAIN_RADICAL" centers="A"/>
            <inp-transformation type="FORM_BOND" centers="C,B"/>
            <inp-transformation type="DECREASE_BOND" centers="C,D"/>
            <inp-transformation type="FORM_BOND" centers="C,E"/>
            <inp-transformation type="GAIN_CHARGE" centers="C"/>
            <inp-transformation type="LOSE_CHARGE" centers="D"/>
            <inp-transformation type="LOSE_RADICAL" centers="E"/>
        </inp-recipe>
        <inp-reactant value="1" smarts="[C;v4]-[#1]">
            <inp-reactive-center symbol="A" smarts="[$([C;v4]-[#1])]" neighbour="B"/>
            <inp-reactive-center symbol="B" smarts="[$([#1]-[C;v4])]" neighbour="A"/>
            <inp-molecule-constraint type="SINGLEELECTRONCOUNT" limit="MIN" value="0"/>
            <inp-molecule-constraint type="SINGLEELECTRONCOUNT" limit="MAX" value="0"/>
        </inp-reactant>
        <inp-reactant value="2" smarts="[C-]#[O+]">
            <inp-reactive-center symbol="C" smarts="[$([C-]#[O+])]" neighbour="D"/>
            <inp-reactive-center symbol="D" smarts="[$([O+]#[C-])]" neighbour="C"/>
            <inp-molecule-constraint type="SINGLEELECTRONCOUNT" limit="MIN" value="0"/>
            <inp-molecule-constraint type="SINGLEELECTRONCOUNT" limit="MAX" value="0"/>
        </inp-reactant>
        <inp-reactant value="3" smarts="[O;v1]">
            <inp-reactive-center symbol="E" smarts="[$([O;v1])]"/>
            <inp-molecule-constraint type="SINGLEELECTRONCOUNT" limit="MIN" value="1"/>
            <inp-molecule-constraint type="SINGLEELECTRONCOUNT" limit="MAX" value="1"/>
        </inp-reactant>
        <inp-kinetics type="REVERSE"/>
    </inp-reaction-family>
    <inp-reaction-family name="HOCHO+HO2=H2O2+CO+OH_forward">
        <bimolecular>true</bimolecular>
        <inp-recipe>
            <inp-transformation type="BREAK_BOND" centers="A,B"/>
            <inp-transformation type="FORM_BOND" centers="C,B"/>
            <inp-transformation type="BREAK_BOND" centers="A,D"/>
            <inp-transformation type="GAIN_RADICAL" centers="D"/>
            <inp-transformation type="INCREASE_BOND" centers="A,E"/>
            <inp-transformation type="GAIN_CHARGE" centers="E"/>
            <inp-transformation type="LOSE_CHARGE" centers="A"/>
            <inp-transformation type="LOSE_RADICAL" centers="C"/>
        </inp-recipe>
        <inp-reactant value="1" smarts="[#1]-[C;v4](-[O;v2])=[O;v2]">
            <inp-reactive-center symbol="A" smarts="[$([C;v4](-[#1])(-[O;v2])=[O;v2])]" neighbour="D"/>
            <inp-reactive-center symbol="B" smarts="[$([#1]-[C;v4](-[O;v2])=[O;v2])]" neighbour="A"/>
            <inp-reactive-center symbol="D" smarts="[$([O;v2]-[C;v4](-[#1])=[O;v2])]" neighbour="A"/>
            <inp-reactive-center symbol="E" smarts="[$([O;v2]=[C;v4](-[#1])-[O;v2])]" neighbour="A"/>
            <inp-molecule-constraint type="SINGLEELECTRONCOUNT" limit="MIN" value="0"/>
            <inp-molecule-constraint type="SINGLEELECTRONCOUNT" limit="MAX" value="0"/>
        </inp-reactant>
        <inp-reactant value="2" smarts="[O;v1]">
            <inp-reactive-center symbol="C" smarts="[$([O;v1])]"/>
            <inp-molecule-constraint type="SINGLEELECTRONCOUNT" limit="MIN" value="1"/>
            <inp-molecule-constraint type="SINGLEELECTRONCOUNT" limit="MAX" value="1"/>
        </inp-reactant>
        <inp-kinetics type="REVERSE"/>
    </inp-reaction-family>
    <inp-reaction-family name="HOCHO+O=CO+OH+OH_forward">
        <bimolecular>true</bimolecular>
        <inp-recipe>
            <inp-transformation type="BREAK_BOND" centers="A,B"/>
            <inp-transformation type="FORM_BOND" centers="C,B"/>
            <inp-transformation type="BREAK_BOND" centers="A,D"/>
            <inp-transformation type="GAIN_RADICAL" centers="D"/>
            <inp-transformation type="INCREASE_BOND" centers="A,E"/>
            <inp-transformation type="GAIN_CHARGE" centers="E"/>
            <inp-transformation type="LOSE_CHARGE" centers="A"/>
            <inp-transformation type="LOSE_RADICAL" centers="C"/>
        </inp-recipe>
        <inp-reactant value="1" smarts="[#1]-[C;v4](-[O;v2])=[O;v2]">
            <inp-reactive-center symbol="A" smarts="[$([C;v4](-[#1])(-[O;v2])=[O;v2])]" neighbour="D"/>
            <inp-reactive-center symbol="B" smarts="[$([#1]-[C;v4](-[O;v2])=[O;v2])]" neighbour="A"/>
            <inp-reactive-center symbol="D" smarts="[$([O;v2]-[C;v4](-[#1])=[O;v2])]" neighbour="A"/>
            <inp-reactive-center symbol="E" smarts="[$([O;v2]=[C;v4](-[#1])-[O;v2])]" neighbour="A"/>
            <inp-molecule-constraint type="SINGLEELECTRONCOUNT" limit="MIN" value="0"/>
            <inp-molecule-constraint type="SINGLEELECTRONCOUNT" limit="MAX" value="0"/>
        </inp-reactant>
        <inp-reactant value="2" smarts="[O;v0]">
            <inp-reactive-center symbol="C" smarts="[$([O;v0])]"/>
            <inp-molecule-constraint type="SINGLEELECTRONCOUNT" limit="MIN" value="2"/>
            <inp-molecule-constraint type="SINGLEELECTRONCOUNT" limit="MAX" value="2"/>
        </inp-reactant>
        <inp-kinetics type="GROUP_ADDITIVITY" path="USER.xml"/>
    </inp-reaction-family>
    <inp-reaction-family name="HOCHO+O=CO+OH+OH_reverse">
        <bimolecular>true</bimolecular>
        <inp-recipe>
            <inp-transformation type="DECREASE_BOND" centers="A,B"/>
            <inp-transformation type="FORM_BOND" centers="A,C"/>
            <inp-transformation type="FORM_BOND" centers="A,D"/>
            <inp-transformation type="GAIN_CHARGE" centers="A"/>
            <inp-transformation type="LOSE_CHARGE" centers="B"/>
            <inp-transformation type="BREAK_BOND" centers="E,D"/>
            <inp-transformation type="GAIN_RADICAL" centers="E"/>
            <inp-transformation type="LOSE_RADICAL" centers="C"/>
        </inp-recipe>
        <inp-reactant value="1" smarts="[C-]#[O+]">
            <inp-reactive-center symbol="A" smarts="[$([C-]#[O+])]" neighbour="B"/>
            <inp-reactive-center symbol="B" smarts="[$([O+]#[C-])]" neighbour="A"/>
            <inp-molecule-constraint type="SINGLEELECTRONCOUNT" limit="MIN" value="0"/>
            <inp-molecule-constraint type="SINGLEELECTRONCOUNT" limit="MAX" value="0"/>
        </inp-reactant>
        <inp-reactant value="2" smarts="[O;v1]-[#1]">
            <inp-reactive-center symbol="D" smarts="[$([#1]-[O;v1])]" neighbour="E"/>
            <inp-reactive-center symbol="E" smarts="[$([O;v1]-[#1])]" neighbour="D"/>
            <inp-molecule-constraint type="SINGLEELECTRONCOUNT" limit="MIN" value="1"/>
            <inp-molecule-constraint type="SINGLEELECTRONCOUNT" limit="MAX" value="1"/>
        </inp-reactant>
        <inp-reactant value="3" smarts="[O;v1]">
            <inp-reactive-center symbol="C" smarts="[$([O;v1])]"/>
            <inp-molecule-constraint type="SINGLEELECTRONCOUNT" limit="MIN" value="1"/>
            <inp-molecule-constraint type="SINGLEELECTRONCOUNT" limit="MAX" value="1"/>
        </inp-reactant>
        <inp-kinetics type="REVERSE"/>
    </inp-reaction-family>
    <inp-reaction-family name="CH3O+O2=CH2O+HO2_forward">
        <bimolecular>true</bimolecular>
        <inp-recipe>
            <inp-transformation type="BREAK_BOND" centers="A,B"/>
            <inp-transformation type="FORM_BOND" centers="C,B"/>
            <inp-transformation type="INCREASE_BOND" centers="A,D"/>
            <inp-transformation type="LOSE_RADICAL" centers="D"/>
            <inp-transformation type="DECREASE_BOND" centers="C,E"/>
            <inp-transformation type="GAIN_RADICAL" centers="E"/>
        </inp-recipe>
        <inp-reactant value="1" smarts="[#1]-[C;v4]-[O;v1]">
            <inp-reactive-center symbol="A" smarts="[$([C;v4](-[#1])-[O;v1])]" neighbour="D"/>
            <inp-reactive-center symbol="B" smarts="[$([#1]-[C;v4]-[O;v1])]" neighbour="A"/>
            <inp-reactive-center symbol="D" smarts="[$([O;v1]-[C;v4]-[#1])]" neighbour="A"/>
            <inp-molecule-constraint type="SINGLEELECTRONCOUNT" limit="MIN" value="1"/>
            <inp-molecule-constraint type="SINGLEELECTRONCOUNT" limit="MAX" value="1"/>
        </inp-reactant>
        <inp-reactant value="2" smarts="[O;v2]=[O;v2]">
            <inp-reactive-center symbol="C" smarts="[$([O;v2]=[O;v2])]" neighbour="E"/>
            <inp-reactive-center symbol="E" smarts="[$([O;v2]=[O;v2])]" neighbour="C"/>
            <inp-molecule-constraint type="SINGLEELECTRONCOUNT" limit="MIN" value="0"/>
            <inp-molecule-constraint type="SINGLEELECTRONCOUNT" limit="MAX" value="0"/>
        </inp-reactant>
        <inp-kinetics type="GROUP_ADDITIVITY" path="USER.xml"/>
    </inp-reaction-family>
    <inp-reaction-family name="CH3O+O2=CH2O+HO2_reverse">
        <bimolecular>true</bimolecular>
        <inp-recipe>
            <inp-transformation type="DECREASE_BOND" centers="A,B"/>
            <inp-transformation type="GAIN_RADICAL" centers="B"/>
            <inp-transformation type="FORM_BOND" centers="A,C"/>
            <inp-transformation type="INCREASE_BOND" centers="D,E"/>
            <inp-transformation type="LOSE_RADICAL" centers="E"/>
            <inp-transformation type="BREAK_BOND" centers="D,C"/>
        </inp-recipe>
        <inp-reactant value="1" smarts="[O;v2]=[C;v4]">
            <inp-reactive-center symbol="A" smarts="[$([C;v4]=[O;v2])]" neighbour="B"/>
            <inp-reactive-center symbol="B" smarts="[$([O;v2]=[C;v4])]" neighbour="A"/>
            <inp-molecule-constraint type="SINGLEELECTRONCOUNT" limit="MIN" value="0"/>
            <inp-molecule-constraint type="SINGLEELECTRONCOUNT" limit="MAX" value="0"/>
        </inp-reactant>
        <inp-reactant value="2" smarts="[O;v1]-[O;v2]-[#1]">
            <inp-reactive-center symbol="C" smarts="[$([#1]-[O;v2]-[O;v1])]" neighbour="D"/>
            <inp-reactive-center symbol="D" smarts="[$([O;v2](-[O;v1])-[#1])]" neighbour="E"/>
            <inp-reactive-center symbol="E" smarts="[$([O;v1]-[O;v2]-[#1])]" neighbour="D"/>
            <inp-molecule-constraint type="SINGLEELECTRONCOUNT" limit="MIN" value="1"/>
            <inp-molecule-constraint type="SINGLEELECTRONCOUNT" limit="MAX" value="1"/>
        </inp-reactant>
        <inp-kinetics type="REVERSE"/>
    </inp-reaction-family>
    <inp-reaction-family name="CH3O+CH3=CH2O+CH4_forward">
        <bimolecular>true</bimolecular>
        <inp-recipe>
            <inp-transformation type="BREAK_BOND" centers="A,B"/>
            <inp-transformation type="FORM_BOND" centers="C,B"/>
            <inp-transformation type="INCREASE_BOND" centers="A,D"/>
            <inp-transformation type="LOSE_RADICAL" centers="D"/>
            <inp-transformation type="LOSE_RADICAL" centers="C"/>
        </inp-recipe>
        <inp-reactant value="1" smarts="[#1]-[C;v4]-[O;v1]">
            <inp-reactive-center symbol="A" smarts="[$([C;v4](-[#1])-[O;v1])]" neighbour="D"/>
            <inp-reactive-center symbol="B" smarts="[$([#1]-[C;v4]-[O;v1])]" neighbour="A"/>
            <inp-reactive-center symbol="D" smarts="[$([O;v1]-[C;v4]-[#1])]" neighbour="A"/>
            <inp-molecule-constraint type="SINGLEELECTRONCOUNT" limit="MIN" value="1"/>
            <inp-molecule-constraint type="SINGLEELECTRONCOUNT" limit="MAX" value="1"/>
        </inp-reactant>
        <inp-reactant value="2" smarts="[C;v3]">
            <inp-reactive-center symbol="C" smarts="[$([C;v3])]"/>
            <inp-molecule-constraint type="SINGLEELECTRONCOUNT" limit="MIN" value="1"/>
            <inp-molecule-constraint type="SINGLEELECTRONCOUNT" limit="MAX" value="1"/>
        </inp-reactant>
        <inp-kinetics type="GROUP_ADDITIVITY" path="USER.xml"/>
    </inp-reaction-family>
    <inp-reaction-family name="CH3O+CH3=CH2O+CH4_reverse">
        <bimolecular>true</bimolecular>
        <inp-recipe>
            <inp-transformation type="BREAK_BOND" centers="A,B"/>
            <inp-transformation type="GAIN_RADICAL" centers="A"/>
            <inp-transformation type="FORM_BOND" centers="C,B"/>
            <inp-transformation type="DECREASE_BOND" centers="C,D"/>
            <inp-transformation type="GAIN_RADICAL" centers="D"/>
        </inp-recipe>
        <inp-reactant value="1" smarts="[C;v4]-[#1]">
            <inp-reactive-center symbol="A" smarts="[$([C;v4]-[#1])]" neighbour="B"/>
            <inp-reactive-center symbol="B" smarts="[$([#1]-[C;v4])]" neighbour="A"/>
            <inp-molecule-constraint type="SINGLEELECTRONCOUNT" limit="MIN" value="0"/>
            <inp-molecule-constraint type="SINGLEELECTRONCOUNT" limit="MAX" value="0"/>
        </inp-reactant>
        <inp-reactant value="2" smarts="[O;v2]=[C;v4]">
            <inp-reactive-center symbol="C" smarts="[$([C;v4]=[O;v2])]" neighbour="D"/>
            <inp-reactive-center symbol="D" smarts="[$([O;v2]=[C;v4])]" neighbour="C"/>
            <inp-molecule-constraint type="SINGLEELECTRONCOUNT" limit="MIN" value="0"/>
            <inp-molecule-constraint type="SINGLEELECTRONCOUNT" limit="MAX" value="0"/>
        </inp-reactant>
        <inp-kinetics type="REVERSE"/>
    </inp-reaction-family>
    <inp-reaction-family name="CH3O+H=CH2O+H2_forward">
        <bimolecular>true</bimolecular>
        <inp-recipe>
            <inp-transformation type="BREAK_BOND" centers="A,B"/>
            <inp-transformation type="FORM_BOND" centers="C,B"/>
            <inp-transformation type="INCREASE_BOND" centers="A,D"/>
            <inp-transformation type="LOSE_RADICAL" centers="D"/>
            <inp-transformation type="LOSE_RADICAL" centers="C"/>
        </inp-recipe>
        <inp-reactant value="1" smarts="[#1]-[C;v4]-[O;v1]">
            <inp-reactive-center symbol="A" smarts="[$([C;v4](-[#1])-[O;v1])]" neighbour="D"/>
            <inp-reactive-center symbol="B" smarts="[$([#1]-[C;v4]-[O;v1])]" neighbour="A"/>
            <inp-reactive-center symbol="D" smarts="[$([O;v1]-[C;v4]-[#1])]" neighbour="A"/>
            <inp-molecule-constraint type="SINGLEELECTRONCOUNT" limit="MIN" value="1"/>
            <inp-molecule-constraint type="SINGLEELECTRONCOUNT" limit="MAX" value="1"/>
        </inp-reactant>
        <inp-reactant value="2" smarts="[#1;!X1]">
            <inp-reactive-center symbol="C" smarts="[$([#1;!X1])]"/>
            <inp-molecule-constraint type="SINGLEELECTRONCOUNT" limit="MIN" value="1"/>
            <inp-molecule-constraint type="SINGLEELECTRONCOUNT" limit="MAX" value="1"/>
        </inp-reactant>
        <inp-kinetics type="GROUP_ADDITIVITY" path="USER.xml"/>
    </inp-reaction-family>
    <inp-reaction-family name="CH3O+H=CH2O+H2_reverse">
        <bimolecular>true</bimolecular>
        <inp-recipe>
            <inp-transformation type="DECREASE_BOND" centers="A,B"/>
            <inp-transformation type="GAIN_RADICAL" centers="B"/>
            <inp-transformation type="FORM_BOND" centers="A,C"/>
            <inp-transformation type="BREAK_BOND" centers="D,C"/>
            <inp-transformation type="GAIN_RADICAL" centers="D"/>
        </inp-recipe>
        <inp-reactant value="1" smarts="[O;v2]=[C;v4]">
            <inp-reactive-center symbol="A" smarts="[$([C;v4]=[O;v2])]" neighbour="B"/>
            <inp-reactive-center symbol="B" smarts="[$([O;v2]=[C;v4])]" neighbour="A"/>
            <inp-molecule-constraint type="SINGLEELECTRONCOUNT" limit="MIN" value="0"/>
            <inp-molecule-constraint type="SINGLEELECTRONCOUNT" limit="MAX" value="0"/>
        </inp-reactant>
        <inp-reactant value="2" smarts="[#1]-[#1]">
            <inp-reactive-center symbol="C" smarts="[$([#1]-[#1])]" neighbour="D"/>
            <inp-reactive-center symbol="D" smarts="[$([#1]-[#1])]" neighbour="C"/>
            <inp-molecule-constraint type="SINGLEELECTRONCOUNT" limit="MIN" value="0"/>
            <inp-molecule-constraint type="SINGLEELECTRONCOUNT" limit="MAX" value="0"/>
        </inp-reactant>
        <inp-kinetics type="REVERSE"/>
    </inp-reaction-family>
    <inp-reaction-family name="CH3O+HO2=CH2O+H2O2_forward">
        <bimolecular>true</bimolecular>
        <inp-recipe>
            <inp-transformation type="BREAK_BOND" centers="A,B"/>
            <inp-transformation type="FORM_BOND" centers="C,B"/>
            <inp-transformation type="INCREASE_BOND" centers="A,D"/>
            <inp-transformation type="LOSE_RADICAL" centers="D"/>
            <inp-transformation type="LOSE_RADICAL" centers="C"/>
        </inp-recipe>
        <inp-reactant value="1" smarts="[#1]-[C;v4]-[O;v1]">
            <inp-reactive-center symbol="A" smarts="[$([C;v4](-[#1])-[O;v1])]" neighbour="D"/>
            <inp-reactive-center symbol="B" smarts="[$([#1]-[C;v4]-[O;v1])]" neighbour="A"/>
            <inp-reactive-center symbol="D" smarts="[$([O;v1]-[C;v4]-[#1])]" neighbour="A"/>
            <inp-molecule-constraint type="SINGLEELECTRONCOUNT" limit="MIN" value="1"/>
            <inp-molecule-constraint type="SINGLEELECTRONCOUNT" limit="MAX" value="1"/>
        </inp-reactant>
        <inp-reactant value="2" smarts="[O;v1]">
            <inp-reactive-center symbol="C" smarts="[$([O;v1])]"/>
            <inp-molecule-constraint type="SINGLEELECTRONCOUNT" limit="MIN" value="1"/>
            <inp-molecule-constraint type="SINGLEELECTRONCOUNT" limit="MAX" value="1"/>
        </inp-reactant>
        <inp-kinetics type="GROUP_ADDITIVITY" path="USER.xml"/>
    </inp-reaction-family>
    <inp-reaction-family name="CH3O+HO2=CH2O+H2O2_reverse">
        <bimolecular>true</bimolecular>
        <inp-recipe>
            <inp-transformation type="BREAK_BOND" centers="A,B"/>
            <inp-transformation type="GAIN_RADICAL" centers="A"/>
            <inp-transformation type="FORM_BOND" centers="C,B"/>
            <inp-transformation type="DECREASE_BOND" centers="C,D"/>
            <inp-transformation type="GAIN_RADICAL" centers="D"/>
        </inp-recipe>
        <inp-reactant value="1" smarts="[O;v2]-[#1]">
            <inp-reactive-center symbol="A" smarts="[$([O;v2]-[#1])]" neighbour="B"/>
            <inp-reactive-center symbol="B" smarts="[$([#1]-[O;v2])]" neighbour="A"/>
            <inp-molecule-constraint type="SINGLEELECTRONCOUNT" limit="MIN" value="0"/>
            <inp-molecule-constraint type="SINGLEELECTRONCOUNT" limit="MAX" value="0"/>
        </inp-reactant>
        <inp-reactant value="2" smarts="[O;v2]=[C;v4]">
            <inp-reactive-center symbol="C" smarts="[$([C;v4]=[O;v2])]" neighbour="D"/>
            <inp-reactive-center symbol="D" smarts="[$([O;v2]=[C;v4])]" neighbour="C"/>
            <inp-molecule-constraint type="SINGLEELECTRONCOUNT" limit="MIN" value="0"/>
            <inp-molecule-constraint type="SINGLEELECTRONCOUNT" limit="MAX" value="0"/>
        </inp-reactant>
        <inp-kinetics type="REVERSE"/>
    </inp-reaction-family>
    <inp-reaction-family name="CH2O+H(+M)=CH2OH(+M)_forward">
        <bimolecular>true</bimolecular>
        <inp-recipe>
            <inp-transformation type="DECREASE_BOND" centers="A,B"/>
            <inp-transformation type="FORM_BOND" centers="B,C"/>
            <inp-transformation type="GAIN_RADICAL" centers="A"/>
            <inp-transformation type="LOSE_RADICAL" centers="C"/>
        </inp-recipe>
        <inp-reactant value="1" smarts="[O;v2]=[C;v4]">
            <inp-reactive-center symbol="A" smarts="[$([C;v4]=[O;v2])]" neighbour="B"/>
            <inp-reactive-center symbol="B" smarts="[$([O;v2]=[C;v4])]" neighbour="A"/>
            <inp-molecule-constraint type="SINGLEELECTRONCOUNT" limit="MIN" value="0"/>
            <inp-molecule-constraint type="SINGLEELECTRONCOUNT" limit="MAX" value="0"/>
        </inp-reactant>
        <inp-reactant value="2" smarts="[#1;!X1]">
            <inp-reactive-center symbol="C" smarts="[$([#1;!X1])]"/>
            <inp-molecule-constraint type="SINGLEELECTRONCOUNT" limit="MIN" value="1"/>
            <inp-molecule-constraint type="SINGLEELECTRONCOUNT" limit="MAX" value="1"/>
        </inp-reactant>
        <inp-kinetics type="GROUP_ADDITIVITY" path="USER.xml"/>
    </inp-reaction-family>
    <inp-reaction-family name="CH2O+H(+M)=CH2OH(+M)_reverse">
        <bimolecular>false</bimolecular>
        <inp-recipe>
            <inp-transformation type="INCREASE_BOND" centers="A,B"/>
            <inp-transformation type="LOSE_RADICAL" centers="A"/>
            <inp-transformation type="BREAK_BOND" centers="B,C"/>
            <inp-transformation type="GAIN_RADICAL" centers="C"/>
        </inp-recipe>
        <inp-reactant value="1" smarts="[C;v3]-[O;v2]-[#1]">
            <inp-reactive-center symbol="A" smarts="[$([C;v3]-[O;v2]-[#1])]" neighbour="B"/>
            <inp-reactive-center symbol="B" smarts="[$([O;v2](-[C;v3])-[#1])]" neighbour="A"/>
            <inp-reactive-center symbol="C" smarts="[$([#1]-[O;v2]-[C;v3])]" neighbour="B"/>
            <inp-molecule-constraint type="SINGLEELECTRONCOUNT" limit="MIN" value="1"/>
            <inp-molecule-constraint type="SINGLEELECTRONCOUNT" limit="MAX" value="1"/>
        </inp-reactant>
        <inp-kinetics type="REVERSE"/>
    </inp-reaction-family>
    <inp-reaction-family name="CH2OH+O2=CH2O+HO2_forward">
        <bimolecular>true</bimolecular>
        <inp-recipe>
            <inp-transformation type="INCREASE_BOND" centers="A,B"/>
            <inp-transformation type="LOSE_RADICAL" centers="A"/>
            <inp-transformation type="BREAK_BOND" centers="B,C"/>
            <inp-transformation type="FORM_BOND" centers="D,C"/>
            <inp-transformation type="DECREASE_BOND" centers="D,E"/>
            <inp-transformation type="GAIN_RADICAL" centers="E"/>
        </inp-recipe>
        <inp-reactant value="1" smarts="[C;v3]-[O;v2]-[#1]">
            <inp-reactive-center symbol="A" smarts="[$([C;v3]-[O;v2]-[#1])]" neighbour="B"/>
            <inp-reactive-center symbol="B" smarts="[$([O;v2](-[C;v3])-[#1])]" neighbour="A"/>
            <inp-reactive-center symbol="C" smarts="[$([#1]-[O;v2]-[C;v3])]" neighbour="B"/>
            <inp-molecule-constraint type="SINGLEELECTRONCOUNT" limit="MIN" value="1"/>
            <inp-molecule-constraint type="SINGLEELECTRONCOUNT" limit="MAX" value="1"/>
        </inp-reactant>
        <inp-reactant value="2" smarts="[O;v2]=[O;v2]">
            <inp-reactive-center symbol="D" smarts="[$([O;v2]=[O;v2])]" neighbour="E"/>
            <inp-reactive-center symbol="E" smarts="[$([O;v2]=[O;v2])]" neighbour="D"/>
            <inp-molecule-constraint type="SINGLEELECTRONCOUNT" limit="MIN" value="0"/>
            <inp-molecule-constraint type="SINGLEELECTRONCOUNT" limit="MAX" value="0"/>
        </inp-reactant>
        <inp-kinetics type="GROUP_ADDITIVITY" path="USER.xml"/>
    </inp-reaction-family>
    <inp-reaction-family name="CH2OH+O2=CH2O+HO2_reverse">
        <bimolecular>true</bimolecular>
        <inp-recipe>
            <inp-transformation type="DECREASE_BOND" centers="A,B"/>
            <inp-transformation type="FORM_BOND" centers="B,C"/>
            <inp-transformation type="GAIN_RADICAL" centers="A"/>
            <inp-transformation type="INCREASE_BOND" centers="D,E"/>
            <inp-transformation type="LOSE_RADICAL" centers="E"/>
            <inp-transformation type="BREAK_BOND" centers="D,C"/>
        </inp-recipe>
        <inp-reactant value="1" smarts="[O;v2]=[C;v4]">
            <inp-reactive-center symbol="A" smarts="[$([C;v4]=[O;v2])]" neighbour="B"/>
            <inp-reactive-center symbol="B" smarts="[$([O;v2]=[C;v4])]" neighbour="A"/>
            <inp-molecule-constraint type="SINGLEELECTRONCOUNT" limit="MIN" value="0"/>
            <inp-molecule-constraint type="SINGLEELECTRONCOUNT" limit="MAX" value="0"/>
        </inp-reactant>
        <inp-reactant value="2" smarts="[O;v1]-[O;v2]-[#1]">
            <inp-reactive-center symbol="C" smarts="[$([#1]-[O;v2]-[O;v1])]" neighbour="D"/>
            <inp-reactive-center symbol="D" smarts="[$([O;v2](-[O;v1])-[#1])]" neighbour="E"/>
            <inp-reactive-center symbol="E" smarts="[$([O;v1]-[O;v2]-[#1])]" neighbour="D"/>
            <inp-molecule-constraint type="SINGLEELECTRONCOUNT" limit="MIN" value="1"/>
            <inp-molecule-constraint type="SINGLEELECTRONCOUNT" limit="MAX" value="1"/>
        </inp-reactant>
        <inp-kinetics type="REVERSE"/>
    </inp-reaction-family>
    <inp-reaction-family name="CH2OH+H=CH2O+H2_forward">
        <bimolecular>true</bimolecular>
        <inp-recipe>
            <inp-transformation type="INCREASE_BOND" centers="A,B"/>
            <inp-transformation type="LOSE_RADICAL" centers="A"/>
            <inp-transformation type="BREAK_BOND" centers="B,C"/>
            <inp-transformation type="FORM_BOND" centers="D,C"/>
            <inp-transformation type="LOSE_RADICAL" centers="D"/>
        </inp-recipe>
        <inp-reactant value="1" smarts="[C;v3]-[O;v2]-[#1]">
            <inp-reactive-center symbol="A" smarts="[$([C;v3]-[O;v2]-[#1])]" neighbour="B"/>
            <inp-reactive-center symbol="B" smarts="[$([O;v2](-[C;v3])-[#1])]" neighbour="A"/>
            <inp-reactive-center symbol="C" smarts="[$([#1]-[O;v2]-[C;v3])]" neighbour="B"/>
            <inp-molecule-constraint type="SINGLEELECTRONCOUNT" limit="MIN" value="1"/>
            <inp-molecule-constraint type="SINGLEELECTRONCOUNT" limit="MAX" value="1"/>
        </inp-reactant>
        <inp-reactant value="2" smarts="[#1;!X1]">
            <inp-reactive-center symbol="D" smarts="[$([#1;!X1])]"/>
            <inp-molecule-constraint type="SINGLEELECTRONCOUNT" limit="MIN" value="1"/>
            <inp-molecule-constraint type="SINGLEELECTRONCOUNT" limit="MAX" value="1"/>
        </inp-reactant>
        <inp-kinetics type="GROUP_ADDITIVITY" path="USER.xml"/>
    </inp-reaction-family>
    <inp-reaction-family name="CH2OH+H=CH2O+H2_reverse">
        <bimolecular>true</bimolecular>
        <inp-recipe>
            <inp-transformation type="DECREASE_BOND" centers="A,B"/>
            <inp-transformation type="FORM_BOND" centers="B,C"/>
            <inp-transformation type="GAIN_RADICAL" centers="A"/>
            <inp-transformation type="BREAK_BOND" centers="D,C"/>
            <inp-transformation type="GAIN_RADICAL" centers="D"/>
        </inp-recipe>
        <inp-reactant value="1" smarts="[O;v2]=[C;v4]">
            <inp-reactive-center symbol="A" smarts="[$([C;v4]=[O;v2])]" neighbour="B"/>
            <inp-reactive-center symbol="B" smarts="[$([O;v2]=[C;v4])]" neighbour="A"/>
            <inp-molecule-constraint type="SINGLEELECTRONCOUNT" limit="MIN" value="0"/>
            <inp-molecule-constraint type="SINGLEELECTRONCOUNT" limit="MAX" value="0"/>
        </inp-reactant>
        <inp-reactant value="2" smarts="[#1]-[#1]">
            <inp-reactive-center symbol="C" smarts="[$([#1]-[#1])]" neighbour="D"/>
            <inp-reactive-center symbol="D" smarts="[$([#1]-[#1])]" neighbour="C"/>
            <inp-molecule-constraint type="SINGLEELECTRONCOUNT" limit="MIN" value="0"/>
            <inp-molecule-constraint type="SINGLEELECTRONCOUNT" limit="MAX" value="0"/>
        </inp-reactant>
        <inp-kinetics type="REVERSE"/>
    </inp-reaction-family>
    <inp-reaction-family name="CH2OH+HO2=CH2O+H2O2_forward">
        <bimolecular>true</bimolecular>
        <inp-recipe>
            <inp-transformation type="INCREASE_BOND" centers="A,B"/>
            <inp-transformation type="LOSE_RADICAL" centers="A"/>
            <inp-transformation type="BREAK_BOND" centers="B,C"/>
            <inp-transformation type="FORM_BOND" centers="D,C"/>
            <inp-transformation type="LOSE_RADICAL" centers="D"/>
        </inp-recipe>
        <inp-reactant value="1" smarts="[C;v3]-[O;v2]-[#1]">
            <inp-reactive-center symbol="A" smarts="[$([C;v3]-[O;v2]-[#1])]" neighbour="B"/>
            <inp-reactive-center symbol="B" smarts="[$([O;v2](-[C;v3])-[#1])]" neighbour="A"/>
            <inp-reactive-center symbol="C" smarts="[$([#1]-[O;v2]-[C;v3])]" neighbour="B"/>
            <inp-molecule-constraint type="SINGLEELECTRONCOUNT" limit="MIN" value="1"/>
            <inp-molecule-constraint type="SINGLEELECTRONCOUNT" limit="MAX" value="1"/>
        </inp-reactant>
        <inp-reactant value="2" smarts="[O;v1]">
            <inp-reactive-center symbol="D" smarts="[$([O;v1])]"/>
            <inp-molecule-constraint type="SINGLEELECTRONCOUNT" limit="MIN" value="1"/>
            <inp-molecule-constraint type="SINGLEELECTRONCOUNT" limit="MAX" value="1"/>
        </inp-reactant>
        <inp-kinetics type="GROUP_ADDITIVITY" path="USER.xml"/>
    </inp-reaction-family>
    <inp-reaction-family name="CH2OH+HO2=CH2O+H2O2_reverse">
        <bimolecular>true</bimolecular>
        <inp-recipe>
            <inp-transformation type="BREAK_BOND" centers="A,B"/>
            <inp-transformation type="GAIN_RADICAL" centers="A"/>
            <inp-transformation type="FORM_BOND" centers="C,B"/>
            <inp-transformation type="DECREASE_BOND" centers="D,C"/>
            <inp-transformation type="GAIN_RADICAL" centers="D"/>
        </inp-recipe>
        <inp-reactant value="1" smarts="[O;v2]-[#1]">
            <inp-reactive-center symbol="A" smarts="[$([O;v2]-[#1])]" neighbour="B"/>
            <inp-reactive-center symbol="B" smarts="[$([#1]-[O;v2])]" neighbour="A"/>
            <inp-molecule-constraint type="SINGLEELECTRONCOUNT" limit="MIN" value="0"/>
            <inp-molecule-constraint type="SINGLEELECTRONCOUNT" limit="MAX" value="0"/>
        </inp-reactant>
        <inp-reactant value="2" smarts="[O;v2]=[C;v4]">
            <inp-reactive-center symbol="C" smarts="[$([O;v2]=[C;v4])]" neighbour="D"/>
            <inp-reactive-center symbol="D" smarts="[$([C;v4]=[O;v2])]" neighbour="C"/>
            <inp-molecule-constraint type="SINGLEELECTRONCOUNT" limit="MIN" value="0"/>
            <inp-molecule-constraint type="SINGLEELECTRONCOUNT" limit="MAX" value="0"/>
        </inp-reactant>
        <inp-kinetics type="REVERSE"/>
    </inp-reaction-family>
    <inp-reaction-family name="CH2OH+HCO=CH2O+CH2O_forward">
        <bimolecular>true</bimolecular>
        <inp-recipe>
            <inp-transformation type="INCREASE_BOND" centers="A,B"/>
            <inp-transformation type="LOSE_RADICAL" centers="A"/>
            <inp-transformation type="BREAK_BOND" centers="B,C"/>
            <inp-transformation type="FORM_BOND" centers="D,C"/>
            <inp-transformation type="LOSE_RADICAL" centers="D"/>
        </inp-recipe>
        <inp-reactant value="1" smarts="[C;v3]-[O;v2]-[#1]">
            <inp-reactive-center symbol="A" smarts="[$([C;v3]-[O;v2]-[#1])]" neighbour="B"/>
            <inp-reactive-center symbol="B" smarts="[$([O;v2](-[C;v3])-[#1])]" neighbour="A"/>
            <inp-reactive-center symbol="C" smarts="[$([#1]-[O;v2]-[C;v3])]" neighbour="B"/>
            <inp-molecule-constraint type="SINGLEELECTRONCOUNT" limit="MIN" value="1"/>
            <inp-molecule-constraint type="SINGLEELECTRONCOUNT" limit="MAX" value="1"/>
        </inp-reactant>
        <inp-reactant value="2" smarts="[C;v3]">
            <inp-reactive-center symbol="D" smarts="[$([C;v3])]"/>
            <inp-molecule-constraint type="SINGLEELECTRONCOUNT" limit="MIN" value="1"/>
            <inp-molecule-constraint type="SINGLEELECTRONCOUNT" limit="MAX" value="1"/>
        </inp-reactant>
        <inp-kinetics type="GROUP_ADDITIVITY" path="USER.xml"/>
    </inp-reaction-family>
    <inp-reaction-family name="CH2OH+HCO=CH2O+CH2O_reverse">
        <bimolecular>true</bimolecular>
        <inp-recipe>
            <inp-transformation type="DECREASE_BOND" centers="A,B"/>
            <inp-transformation type="FORM_BOND" centers="B,C"/>
            <inp-transformation type="GAIN_RADICAL" centers="A"/>
            <inp-transformation type="BREAK_BOND" centers="D,C"/>
            <inp-transformation type="GAIN_RADICAL" centers="D"/>
        </inp-recipe>
        <inp-reactant value="1" smarts="[O;v2]=[C;v4]">
            <inp-reactive-center symbol="A" smarts="[$([C;v4]=[O;v2])]" neighbour="B"/>
            <inp-reactive-center symbol="B" smarts="[$([O;v2]=[C;v4])]" neighbour="A"/>
            <inp-molecule-constraint type="SINGLEELECTRONCOUNT" limit="MIN" value="0"/>
            <inp-molecule-constraint type="SINGLEELECTRONCOUNT" limit="MAX" value="0"/>
        </inp-reactant>
        <inp-reactant value="2" smarts="[#1]-[C;v4]">
            <inp-reactive-center symbol="C" smarts="[$([#1]-[C;v4])]" neighbour="D"/>
            <inp-reactive-center symbol="D" smarts="[$([C;v4]-[#1])]" neighbour="C"/>
            <inp-molecule-constraint type="SINGLEELECTRONCOUNT" limit="MIN" value="0"/>
            <inp-molecule-constraint type="SINGLEELECTRONCOUNT" limit="MAX" value="0"/>
        </inp-reactant>
        <inp-kinetics type="REVERSE"/>
    </inp-reaction-family>
    <inp-reaction-family name="O+CH2OH=OH+CH2O_forward">
        <bimolecular>true</bimolecular>
        <inp-recipe>
            <inp-transformation type="INCREASE_BOND" centers="A,B"/>
            <inp-transformation type="LOSE_RADICAL" centers="A"/>
            <inp-transformation type="BREAK_BOND" centers="B,C"/>
            <inp-transformation type="FORM_BOND" centers="D,C"/>
            <inp-transformation type="LOSE_RADICAL" centers="D"/>
        </inp-recipe>
        <inp-reactant value="1" smarts="[C;v3]-[O;v2]-[#1]">
            <inp-reactive-center symbol="A" smarts="[$([C;v3]-[O;v2]-[#1])]" neighbour="B"/>
            <inp-reactive-center symbol="B" smarts="[$([O;v2](-[C;v3])-[#1])]" neighbour="A"/>
            <inp-reactive-center symbol="C" smarts="[$([#1]-[O;v2]-[C;v3])]" neighbour="B"/>
            <inp-molecule-constraint type="SINGLEELECTRONCOUNT" limit="MIN" value="1"/>
            <inp-molecule-constraint type="SINGLEELECTRONCOUNT" limit="MAX" value="1"/>
        </inp-reactant>
        <inp-reactant value="2" smarts="[O;v0]">
            <inp-reactive-center symbol="D" smarts="[$([O;v0])]"/>
            <inp-molecule-constraint type="SINGLEELECTRONCOUNT" limit="MIN" value="2"/>
            <inp-molecule-constraint type="SINGLEELECTRONCOUNT" limit="MAX" value="2"/>
        </inp-reactant>
        <inp-kinetics type="GROUP_ADDITIVITY" path="USER.xml"/>
    </inp-reaction-family>
    <inp-reaction-family name="O+CH2OH=OH+CH2O_reverse">
        <bimolecular>true</bimolecular>
        <inp-recipe>
            <inp-transformation type="DECREASE_BOND" centers="A,B"/>
            <inp-transformation type="FORM_BOND" centers="B,C"/>
            <inp-transformation type="GAIN_RADICAL" centers="A"/>
            <inp-transformation type="BREAK_BOND" centers="D,C"/>
            <inp-transformation type="GAIN_RADICAL" centers="D"/>
        </inp-recipe>
        <inp-reactant value="1" smarts="[O;v2]=[C;v4]">
            <inp-reactive-center symbol="A" smarts="[$([C;v4]=[O;v2])]" neighbour="B"/>
            <inp-reactive-center symbol="B" smarts="[$([O;v2]=[C;v4])]" neighbour="A"/>
            <inp-molecule-constraint type="SINGLEELECTRONCOUNT" limit="MIN" value="0"/>
            <inp-molecule-constraint type="SINGLEELECTRONCOUNT" limit="MAX" value="0"/>
        </inp-reactant>
        <inp-reactant value="2" smarts="[O;v1]-[#1]">
            <inp-reactive-center symbol="C" smarts="[$([#1]-[O;v1])]" neighbour="D"/>
            <inp-reactive-center symbol="D" smarts="[$([O;v1]-[#1])]" neighbour="C"/>
            <inp-molecule-constraint type="SINGLEELECTRONCOUNT" limit="MIN" value="1"/>
            <inp-molecule-constraint type="SINGLEELECTRONCOUNT" limit="MAX" value="1"/>
        </inp-reactant>
        <inp-kinetics type="REVERSE"/>
    </inp-reaction-family>
    <inp-reaction-family name="CH2OH+HO2=HOCH2O+OH_reverse">
        <bimolecular>true</bimolecular>
        <inp-recipe>
            <inp-transformation type="BREAK_BOND" centers="A,B"/>
            <inp-transformation type="FORM_BOND" centers="C,B"/>
            <inp-transformation type="GAIN_RADICAL" centers="A"/>
            <inp-transformation type="LOSE_RADICAL" centers="C"/>
        </inp-recipe>
        <inp-reactant value="1" smarts="[O;v1]-[C;v4]">
            <inp-reactive-center symbol="A" smarts="[$([C;v4]-[O;v1])]" neighbour="B"/>
            <inp-reactive-center symbol="B" smarts="[$([O;v1]-[C;v4])]" neighbour="A"/>
            <inp-molecule-constraint type="SINGLEELECTRONCOUNT" limit="MIN" value="1"/>
            <inp-molecule-constraint type="SINGLEELECTRONCOUNT" limit="MAX" value="1"/>
        </inp-reactant>
        <inp-reactant value="2" smarts="[O;v1]">
            <inp-reactive-center symbol="C" smarts="[$([O;v1])]"/>
            <inp-molecule-constraint type="SINGLEELECTRONCOUNT" limit="MIN" value="1"/>
            <inp-molecule-constraint type="SINGLEELECTRONCOUNT" limit="MAX" value="1"/>
        </inp-reactant>
        <inp-kinetics type="GROUP_ADDITIVITY" path="USER.xml"/>
    </inp-reaction-family>
    <inp-reaction-family name="OCH2O2H=HOCH2O2_forward">
        <bimolecular>false</bimolecular>
        <inp-recipe>
            <inp-transformation type="BREAK_BOND" centers="A,B"/>
            <inp-transformation type="FORM_BOND" centers="C,B"/>
            <inp-transformation type="GAIN_RADICAL" centers="A"/>
            <inp-transformation type="LOSE_RADICAL" centers="C"/>
        </inp-recipe>
        <inp-reactant value="1" smarts="[#1]-[O;v2]~[O]~[C]~[O;v1]">
            <inp-reactive-center symbol="A" smarts="[$([O;v2](-[#1])~[O]~[C]~[O;v1])]" neighbour="B"/>
            <inp-reactive-center symbol="B" smarts="[$([#1]-[O;v2]~[O]~[C]~[O;v1])]" neighbour="A"/>
            <inp-reactive-center symbol="C" smarts="[$([O;v1]~[C]~[O]~[O;v2]-[#1])]"/>
            <inp-molecule-constraint type="SINGLEELECTRONCOUNT" limit="MIN" value="1"/>
            <inp-molecule-constraint type="SINGLEELECTRONCOUNT" limit="MAX" value="1"/>
        </inp-reactant>
        <inp-kinetics type="GROUP_ADDITIVITY" path="USER.xml"/>
    </inp-reaction-family>
    <inp-reaction-family name="OCH2O2H=HOCH2O2_reverse">
        <bimolecular>false</bimolecular>
        <inp-recipe>
            <inp-transformation type="BREAK_BOND" centers="A,B"/>
            <inp-transformation type="FORM_BOND" centers="C,B"/>
            <inp-transformation type="GAIN_RADICAL" centers="A"/>
            <inp-transformation type="LOSE_RADICAL" centers="C"/>
        </inp-recipe>
        <inp-reactant value="1" smarts="[#1]-[O;v2]~[C]~[O]~[O;v1]">
            <inp-reactive-center symbol="A" smarts="[$([O;v2](-[#1])~[C]~[O]~[O;v1])]" neighbour="B"/>
            <inp-reactive-center symbol="B" smarts="[$([#1]-[O;v2]~[C]~[O]~[O;v1])]" neighbour="A"/>
            <inp-reactive-center symbol="C" smarts="[$([O;v1]~[O]~[C]~[O;v2]-[#1])]"/>
            <inp-molecule-constraint type="SINGLEELECTRONCOUNT" limit="MIN" value="1"/>
            <inp-molecule-constraint type="SINGLEELECTRONCOUNT" limit="MAX" value="1"/>
        </inp-reactant>
        <inp-kinetics type="REVERSE"/>
    </inp-reaction-family>
    <inp-reaction-family name="CH3OH(+M)=CH3+OH(+M)_forward">
        <bimolecular>false</bimolecular>
        <inp-recipe>
            <inp-transformation type="BREAK_BOND" centers="A,B"/>
            <inp-transformation type="GAIN_RADICAL" centers="A"/>
            <inp-transformation type="GAIN_RADICAL" centers="B"/>
        </inp-recipe>
        <inp-reactant value="1" smarts="[C;v4]-[O;v2]">
            <inp-reactive-center symbol="A" smarts="[$([C;v4]-[O;v2])]" neighbour="B"/>
            <inp-reactive-center symbol="B" smarts="[$([O;v2]-[C;v4])]" neighbour="A"/>
            <inp-molecule-constraint type="SINGLEELECTRONCOUNT" limit="MIN" value="0"/>
            <inp-molecule-constraint type="SINGLEELECTRONCOUNT" limit="MAX" value="0"/>
        </inp-reactant>
        <inp-kinetics type="GROUP_ADDITIVITY" path="USER.xml"/>
    </inp-reaction-family>
    <inp-reaction-family name="CH3OH(+M)=CH3+OH(+M)_reverse">
        <bimolecular>true</bimolecular>
        <inp-recipe>
            <inp-transformation type="FORM_BOND" centers="A,B"/>
            <inp-transformation type="LOSE_RADICAL" centers="A"/>
            <inp-transformation type="LOSE_RADICAL" centers="B"/>
        </inp-recipe>
        <inp-reactant value="1" smarts="[C;v3]">
            <inp-reactive-center symbol="A" smarts="[$([C;v3])]"/>
            <inp-molecule-constraint type="SINGLEELECTRONCOUNT" limit="MIN" value="1"/>
            <inp-molecule-constraint type="SINGLEELECTRONCOUNT" limit="MAX" value="1"/>
        </inp-reactant>
        <inp-reactant value="2" smarts="[O;v1]">
            <inp-reactive-center symbol="B" smarts="[$([O;v1])]"/>
            <inp-molecule-constraint type="SINGLEELECTRONCOUNT" limit="MIN" value="1"/>
            <inp-molecule-constraint type="SINGLEELECTRONCOUNT" limit="MAX" value="1"/>
        </inp-reactant>
        <inp-kinetics type="REVERSE"/>
    </inp-reaction-family>
    <inp-reaction-family name="CH4+CH2=CH3+CH3_forward">
        <bimolecular>true</bimolecular>
        <inp-recipe>
            <inp-transformation type="BREAK_BOND" centers="A,B"/>
            <inp-transformation type="GAIN_RADICAL" centers="A"/>
            <inp-transformation type="FORM_BOND" centers="C,B"/>
            <inp-transformation type="LOSE_RADICAL" centers="C"/>
        </inp-recipe>
        <inp-reactant value="1" smarts="[C;v4]-[#1]">
            <inp-reactive-center symbol="A" smarts="[$([C;v4]-[#1])]" neighbour="B"/>
            <inp-reactive-center symbol="B" smarts="[$([#1]-[C;v4])]" neighbour="A"/>
            <inp-molecule-constraint type="SINGLEELECTRONCOUNT" limit="MIN" value="0"/>
            <inp-molecule-constraint type="SINGLEELECTRONCOUNT" limit="MAX" value="0"/>
        </inp-reactant>
        <inp-reactant value="2" smarts="[C;v2]">
            <inp-reactive-center symbol="C" smarts="[$([C;v2])]"/>
            <inp-molecule-constraint type="SINGLEELECTRONCOUNT" limit="MIN" value="2"/>
            <inp-molecule-constraint type="SINGLEELECTRONCOUNT" limit="MAX" value="2"/>
        </inp-reactant>
        <inp-kinetics type="GROUP_ADDITIVITY" path="USER.xml"/>
    </inp-reaction-family>
    <inp-reaction-family name="CH4+CH2=CH3+CH3_reverse">
        <bimolecular>true</bimolecular>
        <inp-recipe>
            <inp-transformation type="BREAK_BOND" centers="A,B"/>
            <inp-transformation type="GAIN_RADICAL" centers="A"/>
            <inp-transformation type="FORM_BOND" centers="C,B"/>
            <inp-transformation type="LOSE_RADICAL" centers="C"/>
        </inp-recipe>
        <inp-reactant value="1" smarts="[C;v3]-[#1]">
            <inp-reactive-center symbol="A" smarts="[$([C;v3]-[#1])]" neighbour="B"/>
            <inp-reactive-center symbol="B" smarts="[$([#1]-[C;v3])]" neighbour="A"/>
            <inp-molecule-constraint type="SINGLEELECTRONCOUNT" limit="MIN" value="1"/>
            <inp-molecule-constraint type="SINGLEELECTRONCOUNT" limit="MAX" value="1"/>
        </inp-reactant>
        <inp-reactant value="2" smarts="[C;v3]">
            <inp-reactive-center symbol="C" smarts="[$([C;v3])]"/>
            <inp-molecule-constraint type="SINGLEELECTRONCOUNT" limit="MIN" value="1"/>
            <inp-molecule-constraint type="SINGLEELECTRONCOUNT" limit="MAX" value="1"/>
        </inp-reactant>
        <inp-kinetics type="REVERSE"/>
    </inp-reaction-family>
    <inp-reaction-family name="CH3+OH=CH2O+H2_forward">
        <bimolecular>true</bimolecular>
        <inp-recipe>
            <inp-transformation type="BREAK_BOND" centers="A,B"/>
            <inp-transformation type="FORM_BOND" centers="A,C"/>
            <inp-transformation type="INCREASE_BOND" centers="A,C"/>
            <inp-transformation type="LOSE_RADICAL" centers="A"/>
            <inp-transformation type="FORM_BOND" centers="B,D"/>
            <inp-transformation type="BREAK_BOND" centers="C,D"/>
            <inp-transformation type="LOSE_RADICAL" centers="C"/>
        </inp-recipe>
        <inp-reactant value="1" smarts="[C;v3]-[#1]">
            <inp-reactive-center symbol="A" smarts="[$([C;v3]-[#1])]" neighbour="B"/>
            <inp-reactive-center symbol="B" smarts="[$([#1]-[C;v3])]" neighbour="A"/>
            <inp-molecule-constraint type="SINGLEELECTRONCOUNT" limit="MIN" value="1"/>
            <inp-molecule-constraint type="SINGLEELECTRONCOUNT" limit="MAX" value="1"/>
        </inp-reactant>
        <inp-reactant value="2" smarts="[O;v1]-[#1]">
            <inp-reactive-center symbol="C" smarts="[$([O;v1]-[#1])]" neighbour="D"/>
            <inp-reactive-center symbol="D" smarts="[$([#1]-[O;v1])]" neighbour="C"/>
            <inp-molecule-constraint type="SINGLEELECTRONCOUNT" limit="MIN" value="1"/>
            <inp-molecule-constraint type="SINGLEELECTRONCOUNT" limit="MAX" value="1"/>
        </inp-reactant>
        <inp-kinetics type="GROUP_ADDITIVITY" path="USER.xml"/>
    </inp-reaction-family>
    <inp-reaction-family name="CH3+OH=CH2O+H2_reverse">
        <bimolecular>true</bimolecular>
        <inp-recipe>
            <inp-transformation type="DECREASE_BOND" centers="A,B"/>
            <inp-transformation type="BREAK_BOND" centers="A,B"/>
            <inp-transformation type="FORM_BOND" centers="B,C"/>
            <inp-transformation type="GAIN_RADICAL" centers="B"/>
            <inp-transformation type="FORM_BOND" centers="A,D"/>
            <inp-transformation type="GAIN_RADICAL" centers="A"/>
            <inp-transformation type="BREAK_BOND" centers="D,C"/>
        </inp-recipe>
        <inp-reactant value="1" smarts="[O;v2]=[C;v4]">
            <inp-reactive-center symbol="A" smarts="[$([C;v4]=[O;v2])]" neighbour="B"/>
            <inp-reactive-center symbol="B" smarts="[$([O;v2]=[C;v4])]" neighbour="A"/>
            <inp-molecule-constraint type="SINGLEELECTRONCOUNT" limit="MIN" value="0"/>
            <inp-molecule-constraint type="SINGLEELECTRONCOUNT" limit="MAX" value="0"/>
        </inp-reactant>
        <inp-reactant value="2" smarts="[#1]-[#1]">
            <inp-reactive-center symbol="C" smarts="[$([#1]-[#1])]" neighbour="D"/>
            <inp-reactive-center symbol="D" smarts="[$([#1]-[#1])]" neighbour="C"/>
            <inp-molecule-constraint type="SINGLEELECTRONCOUNT" limit="MIN" value="0"/>
            <inp-molecule-constraint type="SINGLEELECTRONCOUNT" limit="MAX" value="0"/>
        </inp-reactant>
        <inp-kinetics type="REVERSE"/>
    </inp-reaction-family>
    <inp-reaction-family name="CH3+OH=CH2OH+H_forward">
        <bimolecular>true</bimolecular>
        <inp-recipe>
            <inp-transformation type="BREAK_BOND" centers="A,B"/>
            <inp-transformation type="FORM_BOND" centers="A,C"/>
            <inp-transformation type="GAIN_RADICAL" centers="B"/>
            <inp-transformation type="LOSE_RADICAL" centers="C"/>
        </inp-recipe>
        <inp-reactant value="1" smarts="[C;v3]-[#1]">
            <inp-reactive-center symbol="A" smarts="[$([C;v3]-[#1])]" neighbour="B"/>
            <inp-reactive-center symbol="B" smarts="[$([#1]-[C;v3])]" neighbour="A"/>
            <inp-molecule-constraint type="SINGLEELECTRONCOUNT" limit="MIN" value="1"/>
            <inp-molecule-constraint type="SINGLEELECTRONCOUNT" limit="MAX" value="1"/>
        </inp-reactant>
        <inp-reactant value="2" smarts="[O;v1]">
            <inp-reactive-center symbol="C" smarts="[$([O;v1])]"/>
            <inp-molecule-constraint type="SINGLEELECTRONCOUNT" limit="MIN" value="1"/>
            <inp-molecule-constraint type="SINGLEELECTRONCOUNT" limit="MAX" value="1"/>
        </inp-reactant>
        <inp-kinetics type="GROUP_ADDITIVITY" path="USER.xml"/>
    </inp-reaction-family>
    <inp-reaction-family name="CH3+OH=CH2OH+H_reverse">
        <bimolecular>true</bimolecular>
        <inp-recipe>
            <inp-transformation type="BREAK_BOND" centers="A,B"/>
            <inp-transformation type="FORM_BOND" centers="A,C"/>
            <inp-transformation type="GAIN_RADICAL" centers="B"/>
            <inp-transformation type="LOSE_RADICAL" centers="C"/>
        </inp-recipe>
        <inp-reactant value="1" smarts="[C;v3]-[O;v2]">
            <inp-reactive-center symbol="A" smarts="[$([C;v3]-[O;v2])]" neighbour="B"/>
            <inp-reactive-center symbol="B" smarts="[$([O;v2]-[C;v3])]" neighbour="A"/>
            <inp-molecule-constraint type="SINGLEELECTRONCOUNT" limit="MIN" value="1"/>
            <inp-molecule-constraint type="SINGLEELECTRONCOUNT" limit="MAX" value="1"/>
        </inp-reactant>
        <inp-reactant value="2" smarts="[#1;!X1]">
            <inp-reactive-center symbol="C" smarts="[$([#1;!X1])]"/>
            <inp-molecule-constraint type="SINGLEELECTRONCOUNT" limit="MIN" value="1"/>
            <inp-molecule-constraint type="SINGLEELECTRONCOUNT" limit="MAX" value="1"/>
        </inp-reactant>
        <inp-kinetics type="REVERSE"/>
    </inp-reaction-family>
    <inp-reaction-family name="CH3+OH=H+CH3O_forward">
        <bimolecular>true</bimolecular>
        <inp-recipe>
            <inp-transformation type="FORM_BOND" centers="A,B"/>
            <inp-transformation type="LOSE_RADICAL" centers="A"/>
            <inp-transformation type="BREAK_BOND" centers="B,C"/>
            <inp-transformation type="GAIN_RADICAL" centers="C"/>
        </inp-recipe>
        <inp-reactant value="1" smarts="[C;v3]">
            <inp-reactive-center symbol="A" smarts="[$([C;v3])]"/>
            <inp-molecule-constraint type="SINGLEELECTRONCOUNT" limit="MIN" value="1"/>
            <inp-molecule-constraint type="SINGLEELECTRONCOUNT" limit="MAX" value="1"/>
        </inp-reactant>
        <inp-reactant value="2" smarts="[O;v1]-[#1]">
            <inp-reactive-center symbol="B" smarts="[$([O;v1]-[#1])]" neighbour="C"/>
            <inp-reactive-center symbol="C" smarts="[$([#1]-[O;v1])]" neighbour="B"/>
            <inp-molecule-constraint type="SINGLEELECTRONCOUNT" limit="MIN" value="1"/>
            <inp-molecule-constraint type="SINGLEELECTRONCOUNT" limit="MAX" value="1"/>
        </inp-reactant>
        <inp-kinetics type="GROUP_ADDITIVITY" path="USER.xml"/>
    </inp-reaction-family>
    <inp-reaction-family name="CH3+OH=H+CH3O_reverse">
        <bimolecular>true</bimolecular>
        <inp-recipe>
            <inp-transformation type="BREAK_BOND" centers="A,B"/>
            <inp-transformation type="FORM_BOND" centers="B,C"/>
            <inp-transformation type="GAIN_RADICAL" centers="A"/>
            <inp-transformation type="LOSE_RADICAL" centers="C"/>
        </inp-recipe>
        <inp-reactant value="1" smarts="[O;v1]-[C;v4]">
            <inp-reactive-center symbol="A" smarts="[$([C;v4]-[O;v1])]" neighbour="B"/>
            <inp-reactive-center symbol="B" smarts="[$([O;v1]-[C;v4])]" neighbour="A"/>
            <inp-molecule-constraint type="SINGLEELECTRONCOUNT" limit="MIN" value="1"/>
            <inp-molecule-constraint type="SINGLEELECTRONCOUNT" limit="MAX" value="1"/>
        </inp-reactant>
        <inp-reactant value="2" smarts="[#1;!X1]">
            <inp-reactive-center symbol="C" smarts="[$([#1;!X1])]"/>
            <inp-molecule-constraint type="SINGLEELECTRONCOUNT" limit="MIN" value="1"/>
            <inp-molecule-constraint type="SINGLEELECTRONCOUNT" limit="MAX" value="1"/>
        </inp-reactant>
        <inp-kinetics type="REVERSE"/>
    </inp-reaction-family>
    <inp-reaction-family name="CH3+OH=HCOH+H2_forward">
        <bimolecular>true</bimolecular>
        <inp-recipe>
            <inp-transformation type="BREAK_BOND" centers="A,B"/>
            <inp-transformation type="BREAK_BOND" centers="A,C"/>
            <inp-transformation type="FORM_BOND" centers="A,D"/>
            <inp-transformation type="GAIN_RADICAL" centers="A"/>
            <inp-transformation type="FORM_BOND" centers="B,C"/>
            <inp-transformation type="LOSE_RADICAL" centers="D"/>
        </inp-recipe>
        <inp-reactant value="1" smarts="[C;v3](-[#1])-[#1]">
            <inp-reactive-center symbol="A" smarts="[$([C;v3](-[#1])-[#1])]" neighbour="B"/>
            <inp-reactive-center symbol="B" smarts="[$([#1]-[C;v3]-[#1])]" neighbour="A"/>
            <inp-reactive-center symbol="C" smarts="[$([#1]-[C;v3]-[#1])]" neighbour="A"/>
            <inp-molecule-constraint type="SINGLEELECTRONCOUNT" limit="MIN" value="1"/>
            <inp-molecule-constraint type="SINGLEELECTRONCOUNT" limit="MAX" value="1"/>
        </inp-reactant>
        <inp-reactant value="2" smarts="[O;v1]">
            <inp-reactive-center symbol="D" smarts="[$([O;v1])]"/>
            <inp-molecule-constraint type="SINGLEELECTRONCOUNT" limit="MIN" value="1"/>
            <inp-molecule-constraint type="SINGLEELECTRONCOUNT" limit="MAX" value="1"/>
        </inp-reactant>
        <inp-kinetics type="GROUP_ADDITIVITY" path="USER.xml"/>
    </inp-reaction-family>
    <inp-reaction-family name="CH3+OH=HCOH+H2_reverse">
        <bimolecular>true</bimolecular>
        <inp-recipe>
            <inp-transformation type="BREAK_BOND" centers="A,B"/>
            <inp-transformation type="GAIN_RADICAL" centers="B"/>
            <inp-transformation type="FORM_BOND" centers="A,C"/>
            <inp-transformation type="FORM_BOND" centers="A,D"/>
            <inp-transformation type="LOSE_RADICAL" centers="A"/>
            <inp-transformation type="BREAK_BOND" centers="C,D"/>
        </inp-recipe>
        <inp-reactant value="1" smarts="[O;v2]-[C;v2]">
            <inp-reactive-center symbol="A" smarts="[$([C;v2]-[O;v2])]" neighbour="B"/>
            <inp-reactive-center symbol="B" smarts="[$([O;v2]-[C;v2])]" neighbour="A"/>
            <inp-molecule-constraint type="SINGLEELECTRONCOUNT" limit="MIN" value="2"/>
            <inp-molecule-constraint type="SINGLEELECTRONCOUNT" limit="MAX" value="2"/>
        </inp-reactant>
        <inp-reactant value="2" smarts="[#1]-[#1]">
            <inp-reactive-center symbol="C" smarts="[$([#1]-[#1])]" neighbour="D"/>
            <inp-reactive-center symbol="D" smarts="[$([#1]-[#1])]" neighbour="C"/>
            <inp-molecule-constraint type="SINGLEELECTRONCOUNT" limit="MIN" value="0"/>
            <inp-molecule-constraint type="SINGLEELECTRONCOUNT" limit="MAX" value="0"/>
        </inp-reactant>
        <inp-kinetics type="REVERSE"/>
    </inp-reaction-family>
    <inp-reaction-family name="HCOH+OH=HCO+H2O_forward">
        <bimolecular>true</bimolecular>
        <inp-recipe>
            <inp-transformation type="INCREASE_BOND" centers="A,B"/>
            <inp-transformation type="BREAK_BOND" centers="B,C"/>
            <inp-transformation type="LOSE_RADICAL" centers="A"/>
            <inp-transformation type="FORM_BOND" centers="D,C"/>
            <inp-transformation type="LOSE_RADICAL" centers="D"/>
        </inp-recipe>
        <inp-reactant value="1" smarts="[O;v2](-[C;v2])-[#1]">
            <inp-reactive-center symbol="A" smarts="[$([C;v2]-[O;v2]-[#1])]" neighbour="B"/>
            <inp-reactive-center symbol="B" smarts="[$([O;v2](-[C;v2])-[#1])]" neighbour="A"/>
            <inp-reactive-center symbol="C" smarts="[$([#1]-[O;v2]-[C;v2])]" neighbour="B"/>
            <inp-molecule-constraint type="SINGLEELECTRONCOUNT" limit="MIN" value="2"/>
            <inp-molecule-constraint type="SINGLEELECTRONCOUNT" limit="MAX" value="2"/>
        </inp-reactant>
        <inp-reactant value="2" smarts="[O;v1]">
            <inp-reactive-center symbol="D" smarts="[$([O;v1])]"/>
            <inp-molecule-constraint type="SINGLEELECTRONCOUNT" limit="MIN" value="1"/>
            <inp-molecule-constraint type="SINGLEELECTRONCOUNT" limit="MAX" value="1"/>
        </inp-reactant>
        <inp-kinetics type="GROUP_ADDITIVITY" path="USER.xml"/>
    </inp-reaction-family>
    <inp-reaction-family name="HCOH+OH=HCO+H2O_reverse">
        <bimolecular>true</bimolecular>
        <inp-recipe>
            <inp-transformation type="DECREASE_BOND" centers="A,B"/>
            <inp-transformation type="FORM_BOND" centers="B,C"/>
            <inp-transformation type="GAIN_RADICAL" centers="A"/>
            <inp-transformation type="BREAK_BOND" centers="D,C"/>
            <inp-transformation type="GAIN_RADICAL" centers="D"/>
        </inp-recipe>
        <inp-reactant value="1" smarts="[O;v2]=[C;v3]">
            <inp-reactive-center symbol="A" smarts="[$([C;v3]=[O;v2])]" neighbour="B"/>
            <inp-reactive-center symbol="B" smarts="[$([O;v2]=[C;v3])]" neighbour="A"/>
            <inp-molecule-constraint type="SINGLEELECTRONCOUNT" limit="MIN" value="1"/>
            <inp-molecule-constraint type="SINGLEELECTRONCOUNT" limit="MAX" value="1"/>
        </inp-reactant>
        <inp-reactant value="2" smarts="[O;v2]-[#1]">
            <inp-reactive-center symbol="C" smarts="[$([#1]-[O;v2])]" neighbour="D"/>
            <inp-reactive-center symbol="D" smarts="[$([O;v2]-[#1])]" neighbour="C"/>
            <inp-molecule-constraint type="SINGLEELECTRONCOUNT" limit="MIN" value="0"/>
            <inp-molecule-constraint type="SINGLEELECTRONCOUNT" limit="MAX" value="0"/>
        </inp-reactant>
        <inp-kinetics type="REVERSE"/>
    </inp-reaction-family>
    <inp-reaction-family name="HCOH+H=CH2O+H_forward">
        <bimolecular>true</bimolecular>
        <inp-recipe>
            <inp-transformation type="INCREASE_BOND" centers="A,B"/>
            <inp-transformation type="BREAK_BOND" centers="B,C"/>
            <inp-transformation type="FORM_BOND" centers="A,C"/>
            <inp-transformation type="LOSE_RADICAL" centers="A"/>
            <inp-transformation type="LOSE_RADICAL" centers="A"/>
        </inp-recipe>
        <inp-reactant value="1" smarts="[O;v2](-[C;v2])-[#1]">
            <inp-reactive-center symbol="A" smarts="[$([C;v2]-[O;v2]-[#1])]" neighbour="B"/>
            <inp-reactive-center symbol="B" smarts="[$([O;v2](-[C;v2])-[#1])]" neighbour="A"/>
            <inp-reactive-center symbol="C" smarts="[$([#1]-[O;v2]-[C;v2])]" neighbour="B"/>
            <inp-molecule-constraint type="SINGLEELECTRONCOUNT" limit="MIN" value="2"/>
            <inp-molecule-constraint type="SINGLEELECTRONCOUNT" limit="MAX" value="2"/>
        </inp-reactant>
        <inp-reactant value="2" smarts="[#1;!X1]">
            <inp-reactive-center symbol="Z" smarts="[$([#1;!X1])]"/>
            <inp-molecule-constraint type="SINGLEELECTRONCOUNT" limit="MIN" value="1"/>
            <inp-molecule-constraint type="SINGLEELECTRONCOUNT" limit="MAX" value="1"/>
        </inp-reactant>
        <inp-kinetics type="GROUP_ADDITIVITY" path="USER.xml"/>
    </inp-reaction-family>
    <inp-reaction-family name="HCOH+H=CH2O+H_reverse">
        <bimolecular>true</bimolecular>
        <inp-recipe>
            <inp-transformation type="BREAK_BOND" centers="A,B"/>
            <inp-transformation type="FORM_BOND" centers="C,B"/>
            <inp-transformation type="DECREASE_BOND" centers="A,C"/>
            <inp-transformation type="GAIN_RADICAL" centers="A"/>
            <inp-transformation type="GAIN_RADICAL" centers="A"/>
        </inp-recipe>
        <inp-reactant value="1" smarts="[#1]-[C;v4]=[O;v2]">
            <inp-reactive-center symbol="A" smarts="[$([C;v4](-[#1])=[O;v2])]" neighbour="C"/>
            <inp-reactive-center symbol="B" smarts="[$([#1]-[C;v4]=[O;v2])]" neighbour="A"/>
            <inp-reactive-center symbol="C" smarts="[$([O;v2]=[C;v4]-[#1])]" neighbour="A"/>
            <inp-molecule-constraint type="SINGLEELECTRONCOUNT" limit="MIN" value="0"/>
            <inp-molecule-constraint type="SINGLEELECTRONCOUNT" limit="MAX" value="0"/>
        </inp-reactant>
        <inp-reactant value="2" smarts="[#1;!X1]">
            <inp-reactive-center symbol="Z" smarts="[$([#1;!X1])]"/>
            <inp-molecule-constraint type="SINGLEELECTRONCOUNT" limit="MIN" value="1"/>
            <inp-molecule-constraint type="SINGLEELECTRONCOUNT" limit="MAX" value="1"/>
        </inp-reactant>
        <inp-kinetics type="REVERSE"/>
    </inp-reaction-family>
    <inp-reaction-family name="HCOH+O=CO2+H+H_forward">
        <bimolecular>true</bimolecular>
        <inp-recipe>
            <inp-transformation type="INCREASE_BOND" centers="A,B"/>
            <inp-transformation type="BREAK_BOND" centers="B,C"/>
            <inp-transformation type="BREAK_BOND" centers="A,D"/>
            <inp-transformation type="GAIN_RADICAL" centers="D"/>
            <inp-transformation type="FORM_BOND" centers="A,E"/>
            <inp-transformation type="INCREASE_BOND" centers="A,E"/>
            <inp-transformation type="LOSE_RADICAL" centers="A"/>
            <inp-transformation type="LOSE_RADICAL" centers="A"/>
            <inp-transformation type="GAIN_RADICAL" centers="C"/>
            <inp-transformation type="LOSE_RADICAL" centers="E"/>
            <inp-transformation type="LOSE_RADICAL" centers="E"/>
        </inp-recipe>
        <inp-reactant value="1" smarts="[O;v2](-[C;v2]-[#1])-[#1]">
            <inp-reactive-center symbol="A" smarts="[$([C;v2](-[O;v2]-[#1])-[#1])]" neighbour="B"/>
            <inp-reactive-center symbol="B" smarts="[$([O;v2](-[C;v2]-[#1])-[#1])]" neighbour="A"/>
            <inp-reactive-center symbol="C" smarts="[$([#1]-[O;v2]-[C;v2]-[#1])]" neighbour="B"/>
            <inp-reactive-center symbol="D" smarts="[$([#1]-[C;v2]-[O;v2]-[#1])]" neighbour="A"/>
            <inp-molecule-constraint type="SINGLEELECTRONCOUNT" limit="MIN" value="2"/>
            <inp-molecule-constraint type="SINGLEELECTRONCOUNT" limit="MAX" value="2"/>
        </inp-reactant>
        <inp-reactant value="2" smarts="[O;v0]">
            <inp-reactive-center symbol="E" smarts="[$([O;v0])]"/>
            <inp-molecule-constraint type="SINGLEELECTRONCOUNT" limit="MIN" value="2"/>
            <inp-molecule-constraint type="SINGLEELECTRONCOUNT" limit="MAX" value="2"/>
        </inp-reactant>
        <inp-kinetics type="GROUP_ADDITIVITY" path="USER.xml"/>
    </inp-reaction-family>
    <inp-reaction-family name="HCOH+O=CO2+H+H_reverse">
        <bimolecular>true</bimolecular>
        <inp-recipe>
            <inp-transformation type="DECREASE_BOND" centers="A,B"/>
            <inp-transformation type="FORM_BOND" centers="B,C"/>
            <inp-transformation type="DECREASE_BOND" centers="A,D"/>
            <inp-transformation type="BREAK_BOND" centers="A,D"/>
            <inp-transformation type="FORM_BOND" centers="A,E"/>
            <inp-transformation type="GAIN_RADICAL" centers="A"/>
            <inp-transformation type="GAIN_RADICAL" centers="A"/>
            <inp-transformation type="GAIN_RADICAL" centers="D"/>
            <inp-transformation type="GAIN_RADICAL" centers="D"/>
            <inp-transformation type="LOSE_RADICAL" centers="E"/>
            <inp-transformation type="LOSE_RADICAL" centers="C"/>
        </inp-recipe>
        <inp-reactant value="1" smarts="[O;v2]=[C;v4]=[O;v2]">
            <inp-reactive-center symbol="A" smarts="[$([C;v4](=[O;v2])=[O;v2])]" neighbour="B"/>
            <inp-reactive-center symbol="B" smarts="[$([O;v2]=[C;v4]=[O;v2])]" neighbour="A"/>
            <inp-reactive-center symbol="D" smarts="[$([O;v2]=[C;v4]=[O;v2])]" neighbour="A"/>
            <inp-molecule-constraint type="SINGLEELECTRONCOUNT" limit="MIN" value="0"/>
            <inp-molecule-constraint type="SINGLEELECTRONCOUNT" limit="MAX" value="0"/>
        </inp-reactant>
        <inp-reactant value="2" smarts="[#1;!X1]">
            <inp-reactive-center symbol="E" smarts="[$([#1;!X1])]"/>
            <inp-molecule-constraint type="SINGLEELECTRONCOUNT" limit="MIN" value="1"/>
            <inp-molecule-constraint type="SINGLEELECTRONCOUNT" limit="MAX" value="1"/>
        </inp-reactant>
        <inp-reactant value="3" smarts="[#1;!X1]">
            <inp-reactive-center symbol="C" smarts="[$([#1;!X1])]"/>
            <inp-molecule-constraint type="SINGLEELECTRONCOUNT" limit="MIN" value="1"/>
            <inp-molecule-constraint type="SINGLEELECTRONCOUNT" limit="MAX" value="1"/>
        </inp-reactant>
        <inp-kinetics type="REVERSE"/>
    </inp-reaction-family>
    <inp-reaction-family name="HCOH+O=CO+OH+H_forward">
        <bimolecular>true</bimolecular>
        <inp-recipe>
            <inp-transformation type="INCREASE_BOND" centers="A,B"/>
            <inp-transformation type="BREAK_BOND" centers="B,C"/>
            <inp-transformation type="GAIN_CHARGE" centers="B"/>
            <inp-transformation type="BREAK_BOND" centers="A,D"/>
            <inp-transformation type="FORM_BOND" centers="E,D"/>
            <inp-transformation type="LOSE_RADICAL" centers="A"/>
            <inp-transformation type="LOSE_RADICAL" centers="A"/>
            <inp-transformation type="LOSE_CHARGE" centers="A"/>
            <inp-transformation type="GAIN_RADICAL" centers="C"/>
            <inp-transformation type="LOSE_RADICAL" centers="E"/>
        </inp-recipe>
        <inp-reactant value="1" smarts="[O;v2](-[C;v2]-[#1])-[#1]">
            <inp-reactive-center symbol="A" smarts="[$([C;v2](-[O;v2]-[#1])-[#1])]" neighbour="B"/>
            <inp-reactive-center symbol="B" smarts="[$([O;v2](-[C;v2]-[#1])-[#1])]" neighbour="A"/>
            <inp-reactive-center symbol="C" smarts="[$([#1]-[O;v2]-[C;v2]-[#1])]" neighbour="B"/>
            <inp-reactive-center symbol="D" smarts="[$([#1]-[C;v2]-[O;v2]-[#1])]" neighbour="A"/>
            <inp-molecule-constraint type="SINGLEELECTRONCOUNT" limit="MIN" value="2"/>
            <inp-molecule-constraint type="SINGLEELECTRONCOUNT" limit="MAX" value="2"/>
        </inp-reactant>
        <inp-reactant value="2" smarts="[O;v0]">
            <inp-reactive-center symbol="E" smarts="[$([O;v0])]"/>
            <inp-molecule-constraint type="SINGLEELECTRONCOUNT" limit="MIN" value="2"/>
            <inp-molecule-constraint type="SINGLEELECTRONCOUNT" limit="MAX" value="2"/>
        </inp-reactant>
        <inp-kinetics type="GROUP_ADDITIVITY" path="USER.xml"/>
    </inp-reaction-family>
    <inp-reaction-family name="HCOH+O=CO+OH+H_reverse">
        <bimolecular>true</bimolecular>
        <inp-recipe>
            <inp-transformation type="DECREASE_BOND" centers="A,B"/>
            <inp-transformation type="FORM_BOND" centers="A,C"/>
            <inp-transformation type="GAIN_RADICAL" centers="A"/>
            <inp-transformation type="GAIN_RADICAL" centers="A"/>
            <inp-transformation type="GAIN_CHARGE" centers="A"/>
            <inp-transformation type="FORM_BOND" centers="B,D"/>
            <inp-transformation type="LOSE_CHARGE" centers="B"/>
            <inp-transformation type="BREAK_BOND" centers="E,C"/>
            <inp-transformation type="GAIN_RADICAL" centers="E"/>
            <inp-transformation type="LOSE_RADICAL" centers="D"/>
        </inp-recipe>
        <inp-reactant value="1" smarts="[C-]#[O+]">
            <inp-reactive-center symbol="A" smarts="[$([C-]#[O+])]" neighbour="B"/>
            <inp-reactive-center symbol="B" smarts="[$([O+]#[C-])]" neighbour="A"/>
            <inp-molecule-constraint type="SINGLEELECTRONCOUNT" limit="MIN" value="0"/>
            <inp-molecule-constraint type="SINGLEELECTRONCOUNT" limit="MAX" value="0"/>
        </inp-reactant>
        <inp-reactant value="2" smarts="[O;v1]-[#1]">
            <inp-reactive-center symbol="C" smarts="[$([#1]-[O;v1])]" neighbour="E"/>
            <inp-reactive-center symbol="E" smarts="[$([O;v1]-[#1])]" neighbour="C"/>
            <inp-molecule-constraint type="SINGLEELECTRONCOUNT" limit="MIN" value="1"/>
            <inp-molecule-constraint type="SINGLEELECTRONCOUNT" limit="MAX" value="1"/>
        </inp-reactant>
        <inp-reactant value="3" smarts="[#1;!X1]">
            <inp-reactive-center symbol="D" smarts="[$([#1;!X1])]"/>
            <inp-molecule-constraint type="SINGLEELECTRONCOUNT" limit="MIN" value="1"/>
            <inp-molecule-constraint type="SINGLEELECTRONCOUNT" limit="MAX" value="1"/>
        </inp-reactant>
        <inp-kinetics type="REVERSE"/>
    </inp-reaction-family>
    <inp-reaction-family name="HCOH+O2=CO2+H+OH_forward">
        <bimolecular>true</bimolecular>
        <inp-recipe>
            <inp-transformation type="INCREASE_BOND" centers="A,B"/>
            <inp-transformation type="BREAK_BOND" centers="B,C"/>
            <inp-transformation type="BREAK_BOND" centers="A,D"/>
            <inp-transformation type="FORM_BOND" centers="E,D"/>
            <inp-transformation type="FORM_BOND" centers="A,F"/>
            <inp-transformation type="INCREASE_BOND" centers="A,F"/>
            <inp-transformation type="LOSE_RADICAL" centers="A"/>
            <inp-transformation type="LOSE_RADICAL" centers="A"/>
            <inp-transformation type="GAIN_RADICAL" centers="C"/>
            <inp-transformation type="DECREASE_BOND" centers="F,E"/>
            <inp-transformation type="BREAK_BOND" centers="F,E"/>
            <inp-transformation type="GAIN_RADICAL" centers="E"/>
        </inp-recipe>
        <inp-reactant value="1" smarts="[O;v2](-[C;v2]-[#1])-[#1]">
            <inp-reactive-center symbol="A" smarts="[$([C;v2](-[O;v2]-[#1])-[#1])]" neighbour="B"/>
            <inp-reactive-center symbol="B" smarts="[$([O;v2](-[C;v2]-[#1])-[#1])]" neighbour="A"/>
            <inp-reactive-center symbol="C" smarts="[$([#1]-[O;v2]-[C;v2]-[#1])]" neighbour="B"/>
            <inp-reactive-center symbol="D" smarts="[$([#1]-[C;v2]-[O;v2]-[#1])]" neighbour="A"/>
            <inp-molecule-constraint type="SINGLEELECTRONCOUNT" limit="MIN" value="2"/>
            <inp-molecule-constraint type="SINGLEELECTRONCOUNT" limit="MAX" value="2"/>
        </inp-reactant>
        <inp-reactant value="2" smarts="[O;v2]=[O;v2]">
            <inp-reactive-center symbol="E" smarts="[$([O;v2]=[O;v2])]" neighbour="F"/>
            <inp-reactive-center symbol="F" smarts="[$([O;v2]=[O;v2])]" neighbour="E"/>
            <inp-molecule-constraint type="SINGLEELECTRONCOUNT" limit="MIN" value="0"/>
            <inp-molecule-constraint type="SINGLEELECTRONCOUNT" limit="MAX" value="0"/>
        </inp-reactant>
        <inp-kinetics type="GROUP_ADDITIVITY" path="USER.xml"/>
    </inp-reaction-family>
    <inp-reaction-family name="HCOH+O2=CO2+H+OH_reverse">
        <bimolecular>true</bimolecular>
        <inp-recipe>
            <inp-transformation type="DECREASE_BOND" centers="A,B"/>
            <inp-transformation type="FORM_BOND" centers="B,C"/>
            <inp-transformation type="DECREASE_BOND" centers="A,D"/>
            <inp-transformation type="BREAK_BOND" centers="A,D"/>
            <inp-transformation type="FORM_BOND" centers="A,E"/>
            <inp-transformation type="GAIN_RADICAL" centers="A"/>
            <inp-transformation type="GAIN_RADICAL" centers="A"/>
            <inp-transformation type="FORM_BOND" centers="D,F"/>
            <inp-transformation type="INCREASE_BOND" centers="D,F"/>
            <inp-transformation type="BREAK_BOND" centers="F,E"/>
            <inp-transformation type="LOSE_RADICAL" centers="F"/>
            <inp-transformation type="LOSE_RADICAL" centers="C"/>
        </inp-recipe>
        <inp-reactant value="1" smarts="[O;v2]=[C;v4]=[O;v2]">
            <inp-reactive-center symbol="A" smarts="[$([C;v4](=[O;v2])=[O;v2])]" neighbour="B"/>
            <inp-reactive-center symbol="B" smarts="[$([O;v2]=[C;v4]=[O;v2])]" neighbour="A"/>
            <inp-reactive-center symbol="D" smarts="[$([O;v2]=[C;v4]=[O;v2])]" neighbour="A"/>
            <inp-molecule-constraint type="SINGLEELECTRONCOUNT" limit="MIN" value="0"/>
            <inp-molecule-constraint type="SINGLEELECTRONCOUNT" limit="MAX" value="0"/>
        </inp-reactant>
        <inp-reactant value="2" smarts="[O;v1]-[#1]">
            <inp-reactive-center symbol="E" smarts="[$([#1]-[O;v1])]" neighbour="F"/>
            <inp-reactive-center symbol="F" smarts="[$([O;v1]-[#1])]" neighbour="E"/>
            <inp-molecule-constraint type="SINGLEELECTRONCOUNT" limit="MIN" value="1"/>
            <inp-molecule-constraint type="SINGLEELECTRONCOUNT" limit="MAX" value="1"/>
        </inp-reactant>
        <inp-reactant value="3" smarts="[#1;!X1]">
            <inp-reactive-center symbol="C" smarts="[$([#1;!X1])]"/>
            <inp-molecule-constraint type="SINGLEELECTRONCOUNT" limit="MIN" value="1"/>
            <inp-molecule-constraint type="SINGLEELECTRONCOUNT" limit="MAX" value="1"/>
        </inp-reactant>
        <inp-kinetics type="REVERSE"/>
    </inp-reaction-family>
    <inp-reaction-family name="HCOH+O2=CO2+H2O_forward">
        <bimolecular>true</bimolecular>
        <inp-recipe>
            <inp-transformation type="INCREASE_BOND" centers="A,B"/>
            <inp-transformation type="BREAK_BOND" centers="B,C"/>
            <inp-transformation type="BREAK_BOND" centers="A,D"/>
            <inp-transformation type="FORM_BOND" centers="E,D"/>
            <inp-transformation type="FORM_BOND" centers="A,F"/>
            <inp-transformation type="INCREASE_BOND" centers="A,F"/>
            <inp-transformation type="LOSE_RADICAL" centers="A"/>
            <inp-transformation type="LOSE_RADICAL" centers="A"/>
            <inp-transformation type="FORM_BOND" centers="E,C"/>
            <inp-transformation type="DECREASE_BOND" centers="F,E"/>
            <inp-transformation type="BREAK_BOND" centers="F,E"/>
        </inp-recipe>
        <inp-reactant value="1" smarts="[O;v2](-[C;v2]-[#1])-[#1]">
            <inp-reactive-center symbol="A" smarts="[$([C;v2](-[O;v2]-[#1])-[#1])]" neighbour="B"/>
            <inp-reactive-center symbol="B" smarts="[$([O;v2](-[C;v2]-[#1])-[#1])]" neighbour="A"/>
            <inp-reactive-center symbol="C" smarts="[$([#1]-[O;v2]-[C;v2]-[#1])]" neighbour="B"/>
            <inp-reactive-center symbol="D" smarts="[$([#1]-[C;v2]-[O;v2]-[#1])]" neighbour="A"/>
            <inp-molecule-constraint type="SINGLEELECTRONCOUNT" limit="MIN" value="2"/>
            <inp-molecule-constraint type="SINGLEELECTRONCOUNT" limit="MAX" value="2"/>
        </inp-reactant>
        <inp-reactant value="2" smarts="[O;v2]=[O;v2]">
            <inp-reactive-center symbol="E" smarts="[$([O;v2]=[O;v2])]" neighbour="F"/>
            <inp-reactive-center symbol="F" smarts="[$([O;v2]=[O;v2])]" neighbour="E"/>
            <inp-molecule-constraint type="SINGLEELECTRONCOUNT" limit="MIN" value="0"/>
            <inp-molecule-constraint type="SINGLEELECTRONCOUNT" limit="MAX" value="0"/>
        </inp-reactant>
        <inp-kinetics type="GROUP_ADDITIVITY" path="USER.xml"/>
    </inp-reaction-family>
    <inp-reaction-family name="HCOH+O2=CO2+H2O_reverse">
        <bimolecular>true</bimolecular>
        <inp-recipe>
            <inp-transformation type="DECREASE_BOND" centers="A,B"/>
            <inp-transformation type="FORM_BOND" centers="B,C"/>
            <inp-transformation type="DECREASE_BOND" centers="A,D"/>
            <inp-transformation type="BREAK_BOND" centers="A,D"/>
            <inp-transformation type="FORM_BOND" centers="A,E"/>
            <inp-transformation type="GAIN_RADICAL" centers="A"/>
            <inp-transformation type="GAIN_RADICAL" centers="A"/>
            <inp-transformation type="FORM_BOND" centers="D,F"/>
            <inp-transformation type="INCREASE_BOND" centers="D,F"/>
            <inp-transformation type="BREAK_BOND" centers="F,E"/>
            <inp-transformation type="BREAK_BOND" centers="F,C"/>
        </inp-recipe>
        <inp-reactant value="1" smarts="[O;v2]=[C;v4]=[O;v2]">
            <inp-reactive-center symbol="A" smarts="[$([C;v4](=[O;v2])=[O;v2])]" neighbour="B"/>
            <inp-reactive-center symbol="B" smarts="[$([O;v2]=[C;v4]=[O;v2])]" neighbour="A"/>
            <inp-reactive-center symbol="D" smarts="[$([O;v2]=[C;v4]=[O;v2])]" neighbour="A"/>
            <inp-molecule-constraint type="SINGLEELECTRONCOUNT" limit="MIN" value="0"/>
            <inp-molecule-constraint type="SINGLEELECTRONCOUNT" limit="MAX" value="0"/>
        </inp-reactant>
        <inp-reactant value="2" smarts="[O;v2](-[#1])-[#1]">
            <inp-reactive-center symbol="C" smarts="[$([#1]-[O;v2]-[#1])]" neighbour="F"/>
            <inp-reactive-center symbol="E" smarts="[$([#1]-[O;v2]-[#1])]" neighbour="F"/>
            <inp-reactive-center symbol="F" smarts="[$([O;v2](-[#1])-[#1])]" neighbour="E"/>
            <inp-molecule-constraint type="SINGLEELECTRONCOUNT" limit="MIN" value="0"/>
            <inp-molecule-constraint type="SINGLEELECTRONCOUNT" limit="MAX" value="0"/>
        </inp-reactant>
        <inp-kinetics type="REVERSE"/>
    </inp-reaction-family>
    <inp-reaction-family name="CH3+O2=CH3O+O_forward">
        <bimolecular>true</bimolecular>
        <inp-recipe>
            <inp-transformation type="FORM_BOND" centers="A,B"/>
            <inp-transformation type="LOSE_RADICAL" centers="A"/>
            <inp-transformation type="DECREASE_BOND" centers="B,C"/>
            <inp-transformation type="BREAK_BOND" centers="B,C"/>
            <inp-transformation type="GAIN_RADICAL" centers="B"/>
            <inp-transformation type="GAIN_RADICAL" centers="C"/>
            <inp-transformation type="GAIN_RADICAL" centers="C"/>
        </inp-recipe>
        <inp-reactant value="1" smarts="[C;v3]">
            <inp-reactive-center symbol="A" smarts="[$([C;v3])]"/>
            <inp-molecule-constraint type="SINGLEELECTRONCOUNT" limit="MIN" value="1"/>
            <inp-molecule-constraint type="SINGLEELECTRONCOUNT" limit="MAX" value="1"/>
        </inp-reactant>
        <inp-reactant value="2" smarts="[O;v2]=[O;v2]">
            <inp-reactive-center symbol="B" smarts="[$([O;v2]=[O;v2])]" neighbour="C"/>
            <inp-reactive-center symbol="C" smarts="[$([O;v2]=[O;v2])]" neighbour="B"/>
            <inp-molecule-constraint type="SINGLEELECTRONCOUNT" limit="MIN" value="0"/>
            <inp-molecule-constraint type="SINGLEELECTRONCOUNT" limit="MAX" value="0"/>
        </inp-reactant>
        <inp-kinetics type="GROUP_ADDITIVITY" path="USER.xml"/>
    </inp-reaction-family>
    <inp-reaction-family name="CH3+O2=CH3O+O_reverse">
        <bimolecular>true</bimolecular>
        <inp-recipe>
            <inp-transformation type="BREAK_BOND" centers="A,B"/>
            <inp-transformation type="FORM_BOND" centers="B,C"/>
            <inp-transformation type="INCREASE_BOND" centers="B,C"/>
            <inp-transformation type="LOSE_RADICAL" centers="B"/>
            <inp-transformation type="GAIN_RADICAL" centers="A"/>
            <inp-transformation type="LOSE_RADICAL" centers="C"/>
            <inp-transformation type="LOSE_RADICAL" centers="C"/>
        </inp-recipe>
        <inp-reactant value="1" smarts="[O;v1]-[C;v4]">
            <inp-reactive-center symbol="A" smarts="[$([C;v4]-[O;v1])]" neighbour="B"/>
            <inp-reactive-center symbol="B" smarts="[$([O;v1]-[C;v4])]" neighbour="A"/>
            <inp-molecule-constraint type="SINGLEELECTRONCOUNT" limit="MIN" value="1"/>
            <inp-molecule-constraint type="SINGLEELECTRONCOUNT" limit="MAX" value="1"/>
        </inp-reactant>
        <inp-reactant value="2" smarts="[O;v0]">
            <inp-reactive-center symbol="C" smarts="[$([O;v0])]"/>
            <inp-molecule-constraint type="SINGLEELECTRONCOUNT" limit="MIN" value="2"/>
            <inp-molecule-constraint type="SINGLEELECTRONCOUNT" limit="MAX" value="2"/>
        </inp-reactant>
        <inp-kinetics type="REVERSE"/>
    </inp-reaction-family>
    <inp-reaction-family name="CH3+O2=CH2O+OH_forward">
        <bimolecular>true</bimolecular>
        <inp-recipe>
            <inp-transformation type="BREAK_BOND" centers="A,B"/>
            <inp-transformation type="FORM_BOND" centers="A,C"/>
            <inp-transformation type="INCREASE_BOND" centers="A,C"/>
            <inp-transformation type="LOSE_RADICAL" centers="A"/>
            <inp-transformation type="FORM_BOND" centers="D,B"/>
            <inp-transformation type="DECREASE_BOND" centers="C,D"/>
            <inp-transformation type="BREAK_BOND" centers="C,D"/>
            <inp-transformation type="GAIN_RADICAL" centers="D"/>
        </inp-recipe>
        <inp-reactant value="1" smarts="[C;v3]-[#1]">
            <inp-reactive-center symbol="A" smarts="[$([C;v3]-[#1])]" neighbour="B"/>
            <inp-reactive-center symbol="B" smarts="[$([#1]-[C;v3])]" neighbour="A"/>
            <inp-molecule-constraint type="SINGLEELECTRONCOUNT" limit="MIN" value="1"/>
            <inp-molecule-constraint type="SINGLEELECTRONCOUNT" limit="MAX" value="1"/>
        </inp-reactant>
        <inp-reactant value="2" smarts="[O;v2]=[O;v2]">
            <inp-reactive-center symbol="C" smarts="[$([O;v2]=[O;v2])]" neighbour="D"/>
            <inp-reactive-center symbol="D" smarts="[$([O;v2]=[O;v2])]" neighbour="C"/>
            <inp-molecule-constraint type="SINGLEELECTRONCOUNT" limit="MIN" value="0"/>
            <inp-molecule-constraint type="SINGLEELECTRONCOUNT" limit="MAX" value="0"/>
        </inp-reactant>
        <inp-kinetics type="GROUP_ADDITIVITY" path="USER.xml"/>
    </inp-reaction-family>
    <inp-reaction-family name="CH3+O2=CH2O+OH_reverse">
        <bimolecular>true</bimolecular>
        <inp-recipe>
            <inp-transformation type="DECREASE_BOND" centers="A,B"/>
            <inp-transformation type="BREAK_BOND" centers="A,B"/>
            <inp-transformation type="FORM_BOND" centers="B,C"/>
            <inp-transformation type="INCREASE_BOND" centers="B,C"/>
            <inp-transformation type="FORM_BOND" centers="A,D"/>
            <inp-transformation type="GAIN_RADICAL" centers="A"/>
            <inp-transformation type="BREAK_BOND" centers="C,D"/>
            <inp-transformation type="LOSE_RADICAL" centers="C"/>
        </inp-recipe>
        <inp-reactant value="1" smarts="[O;v2]=[C;v4]">
            <inp-reactive-center symbol="A" smarts="[$([C;v4]=[O;v2])]" neighbour="B"/>
            <inp-reactive-center symbol="B" smarts="[$([O;v2]=[C;v4])]" neighbour="A"/>
            <inp-molecule-constraint type="SINGLEELECTRONCOUNT" limit="MIN" value="0"/>
            <inp-molecule-constraint type="SINGLEELECTRONCOUNT" limit="MAX" value="0"/>
        </inp-reactant>
        <inp-reactant value="2" smarts="[O;v1]-[#1]">
            <inp-reactive-center symbol="C" smarts="[$([O;v1]-[#1])]" neighbour="D"/>
            <inp-reactive-center symbol="D" smarts="[$([#1]-[O;v1])]" neighbour="C"/>
            <inp-molecule-constraint type="SINGLEELECTRONCOUNT" limit="MIN" value="1"/>
            <inp-molecule-constraint type="SINGLEELECTRONCOUNT" limit="MAX" value="1"/>
        </inp-reactant>
        <inp-kinetics type="REVERSE"/>
    </inp-reaction-family>
    <inp-reaction-family name="CH3O2+CH3O2=CH2O+CH3OH+O2_forward">
        <bimolecular>true</bimolecular>
        <inp-recipe>
            <inp-transformation type="BREAK_BOND" centers="A,B"/>
            <inp-transformation type="FORM_BOND" centers="C,B"/>
            <inp-transformation type="BREAK_BOND" centers="D,E"/>
            <inp-transformation type="INCREASE_BOND" centers="A,D"/>
            <inp-transformation type="FORM_BOND" centers="E,F"/>
            <inp-transformation type="INCREASE_BOND" centers="E,F"/>
            <inp-transformation type="LOSE_RADICAL" centers="E"/>
            <inp-transformation type="BREAK_BOND" centers="C,F"/>
            <inp-transformation type="LOSE_RADICAL" centers="F"/>
        </inp-recipe>
        <inp-reactant value="1" smarts="[#1]-[C;v4]-[O;v2]-[O;v1]">
            <inp-reactive-center symbol="A" smarts="[$([C;v4](-[#1])-[O;v2]-[O;v1])]" neighbour="D"/>
            <inp-reactive-center symbol="B" smarts="[$([#1]-[C;v4]-[O;v2]-[O;v1])]" neighbour="A"/>
            <inp-reactive-center symbol="D" smarts="[$([O;v2](-[O;v1])-[C;v4]-[#1])]" neighbour="A"/>
            <inp-reactive-center symbol="E" smarts="[$([O;v1]-[O;v2]-[C;v4]-[#1])]" neighbour="D"/>
            <inp-molecule-constraint type="SINGLEELECTRONCOUNT" limit="MIN" value="1"/>
            <inp-molecule-constraint type="SINGLEELECTRONCOUNT" limit="MAX" value="1"/>
        </inp-reactant>
        <inp-reactant value="2" smarts="[O;v2]-[O;v1]">
            <inp-reactive-center symbol="C" smarts="[$([O;v2]-[O;v1])]" neighbour="F"/>
            <inp-reactive-center symbol="F" smarts="[$([O;v1]-[O;v2])]" neighbour="C"/>
            <inp-molecule-constraint type="SINGLEELECTRONCOUNT" limit="MIN" value="1"/>
            <inp-molecule-constraint type="SINGLEELECTRONCOUNT" limit="MAX" value="1"/>
        </inp-reactant>
        <inp-kinetics type="GROUP_ADDITIVITY" path="USER.xml"/>
    </inp-reaction-family>
    <inp-reaction-family name="CH3O2+CH3O2=CH2O+CH3OH+O2_reverse">
        <bimolecular>true</bimolecular>
        <inp-recipe>
            <inp-transformation type="BREAK_BOND" centers="A,B"/>
            <inp-transformation type="FORM_BOND" centers="C,B"/>
            <inp-transformation type="FORM_BOND" centers="A,D"/>
            <inp-transformation type="DECREASE_BOND" centers="C,E"/>
            <inp-transformation type="FORM_BOND" centers="E,F"/>
            <inp-transformation type="DECREASE_BOND" centers="F,D"/>
            <inp-transformation type="BREAK_BOND" centers="F,D"/>
            <inp-transformation type="GAIN_RADICAL" centers="F"/>
            <inp-transformation type="GAIN_RADICAL" centers="D"/>
        </inp-recipe>
        <inp-reactant value="1" smarts="[#1]-[O;v2]">
            <inp-reactive-center symbol="A" smarts="[$([O;v2]-[#1])]" neighbour="B"/>
            <inp-reactive-center symbol="B" smarts="[$([#1]-[O;v2])]" neighbour="A"/>
            <inp-molecule-constraint type="SINGLEELECTRONCOUNT" limit="MIN" value="0"/>
            <inp-molecule-constraint type="SINGLEELECTRONCOUNT" limit="MAX" value="0"/>
        </inp-reactant>
        <inp-reactant value="2" smarts="[O;v2]=[C;v4]">
            <inp-reactive-center symbol="C" smarts="[$([C;v4]=[O;v2])]" neighbour="E"/>
            <inp-reactive-center symbol="E" smarts="[$([O;v2]=[C;v4])]" neighbour="C"/>
            <inp-molecule-constraint type="SINGLEELECTRONCOUNT" limit="MIN" value="0"/>
            <inp-molecule-constraint type="SINGLEELECTRONCOUNT" limit="MAX" value="0"/>
        </inp-reactant>
        <inp-reactant value="3" smarts="[O;v2]=[O;v2]">
            <inp-reactive-center symbol="D" smarts="[$([O;v2]=[O;v2])]" neighbour="F"/>
            <inp-reactive-center symbol="F" smarts="[$([O;v2]=[O;v2])]" neighbour="D"/>
            <inp-molecule-constraint type="SINGLEELECTRONCOUNT" limit="MIN" value="0"/>
            <inp-molecule-constraint type="SINGLEELECTRONCOUNT" limit="MAX" value="0"/>
        </inp-reactant>
        <inp-kinetics type="REVERSE"/>
    </inp-reaction-family>
    <inp-reaction-family name="CH3O2+CH3O2=O2+CH3O+CH3O_forward">
        <bimolecular>true</bimolecular>
        <inp-recipe>
            <inp-transformation type="BREAK_BOND" centers="A,B"/>
            <inp-transformation type="GAIN_RADICAL" centers="A"/>
            <inp-transformation type="FORM_BOND" centers="B,C"/>
            <inp-transformation type="INCREASE_BOND" centers="B,C"/>
            <inp-transformation type="LOSE_RADICAL" centers="B"/>
            <inp-transformation type="BREAK_BOND" centers="D,C"/>
            <inp-transformation type="GAIN_RADICAL" centers="D"/>
            <inp-transformation type="LOSE_RADICAL" centers="C"/>
        </inp-recipe>
        <inp-reactant value="1" smarts="[O;v2]-[O;v1]">
            <inp-reactive-center symbol="A" smarts="[$([O;v2]-[O;v1])]" neighbour="B"/>
            <inp-reactive-center symbol="B" smarts="[$([O;v1]-[O;v2])]" neighbour="A"/>
            <inp-molecule-constraint type="SINGLEELECTRONCOUNT" limit="MIN" value="1"/>
            <inp-molecule-constraint type="SINGLEELECTRONCOUNT" limit="MAX" value="1"/>
        </inp-reactant>
        <inp-reactant value="2" smarts="[O;v2]-[O;v1]">
            <inp-reactive-center symbol="C" smarts="[$([O;v1]-[O;v2])]" neighbour="D"/>
            <inp-reactive-center symbol="D" smarts="[$([O;v2]-[O;v1])]" neighbour="C"/>
            <inp-molecule-constraint type="SINGLEELECTRONCOUNT" limit="MIN" value="1"/>
            <inp-molecule-constraint type="SINGLEELECTRONCOUNT" limit="MAX" value="1"/>
        </inp-reactant>
        <inp-kinetics type="GROUP_ADDITIVITY" path="USER.xml"/>
    </inp-reaction-family>
    <inp-reaction-family name="CH3O2+CH3O2=O2+CH3O+CH3O_reverse">
        <bimolecular>true</bimolecular>
        <inp-recipe>
            <inp-transformation type="FORM_BOND" centers="A,B"/>
            <inp-transformation type="LOSE_RADICAL" centers="A"/>
            <inp-transformation type="FORM_BOND" centers="C,D"/>
            <inp-transformation type="LOSE_RADICAL" centers="C"/>
            <inp-transformation type="DECREASE_BOND" centers="B,D"/>
            <inp-transformation type="BREAK_BOND" centers="B,D"/>
            <inp-transformation type="GAIN_RADICAL" centers="B"/>
            <inp-transformation type="GAIN_RADICAL" centers="D"/>
        </inp-recipe>
        <inp-reactant value="1" smarts="[O;v1]">
            <inp-reactive-center symbol="A" smarts="[$([O;v1])]"/>
            <inp-molecule-constraint type="SINGLEELECTRONCOUNT" limit="MIN" value="1"/>
            <inp-molecule-constraint type="SINGLEELECTRONCOUNT" limit="MAX" value="1"/>
        </inp-reactant>
        <inp-reactant value="2" smarts="[O;v1]">
            <inp-reactive-center symbol="C" smarts="[$([O;v1])]"/>
            <inp-molecule-constraint type="SINGLEELECTRONCOUNT" limit="MIN" value="1"/>
            <inp-molecule-constraint type="SINGLEELECTRONCOUNT" limit="MAX" value="1"/>
        </inp-reactant>
        <inp-reactant value="3" smarts="[O;v2]=[O;v2]">
            <inp-reactive-center symbol="B" smarts="[$([O;v2]=[O;v2])]" neighbour="D"/>
            <inp-reactive-center symbol="D" smarts="[$([O;v2]=[O;v2])]" neighbour="B"/>
            <inp-molecule-constraint type="SINGLEELECTRONCOUNT" limit="MIN" value="0"/>
            <inp-molecule-constraint type="SINGLEELECTRONCOUNT" limit="MAX" value="0"/>
        </inp-reactant>
        <inp-kinetics type="REVERSE"/>
    </inp-reaction-family>
    <inp-reaction-family name="CH3O2+H=CH3O+OH_forward">
        <bimolecular>true</bimolecular>
        <inp-recipe>
            <inp-transformation type="BREAK_BOND" centers="A,B"/>
            <inp-transformation type="GAIN_RADICAL" centers="A"/>
            <inp-transformation type="FORM_BOND" centers="B,C"/>
            <inp-transformation type="LOSE_RADICAL" centers="C"/>
        </inp-recipe>
        <inp-reactant value="1" smarts="[O;v2]-[O;v1]">
            <inp-reactive-center symbol="A" smarts="[$([O;v2]-[O;v1])]" neighbour="B"/>
            <inp-reactive-center symbol="B" smarts="[$([O;v1]-[O;v2])]" neighbour="A"/>
            <inp-molecule-constraint type="SINGLEELECTRONCOUNT" limit="MIN" value="1"/>
            <inp-molecule-constraint type="SINGLEELECTRONCOUNT" limit="MAX" value="1"/>
        </inp-reactant>
        <inp-reactant value="2" smarts="[#1;!X1]">
            <inp-reactive-center symbol="C" smarts="[$([#1;!X1])]"/>
            <inp-molecule-constraint type="SINGLEELECTRONCOUNT" limit="MIN" value="1"/>
            <inp-molecule-constraint type="SINGLEELECTRONCOUNT" limit="MAX" value="1"/>
        </inp-reactant>
        <inp-kinetics type="GROUP_ADDITIVITY" path="USER.xml"/>
    </inp-reaction-family>
    <inp-reaction-family name="CH3O2+H=CH3O+OH_reverse">
        <bimolecular>true</bimolecular>
        <inp-recipe>
            <inp-transformation type="FORM_BOND" centers="A,B"/>
            <inp-transformation type="LOSE_RADICAL" centers="A"/>
            <inp-transformation type="BREAK_BOND" centers="B,C"/>
            <inp-transformation type="GAIN_RADICAL" centers="C"/>
        </inp-recipe>
        <inp-reactant value="1" smarts="[O;v1]">
            <inp-reactive-center symbol="A" smarts="[$([O;v1])]"/>
            <inp-molecule-constraint type="SINGLEELECTRONCOUNT" limit="MIN" value="1"/>
            <inp-molecule-constraint type="SINGLEELECTRONCOUNT" limit="MAX" value="1"/>
        </inp-reactant>
        <inp-reactant value="2" smarts="[O;v1]-[#1]">
            <inp-reactive-center symbol="B" smarts="[$([O;v1]-[#1])]" neighbour="C"/>
            <inp-reactive-center symbol="C" smarts="[$([#1]-[O;v1])]" neighbour="B"/>
            <inp-molecule-constraint type="SINGLEELECTRONCOUNT" limit="MIN" value="1"/>
            <inp-molecule-constraint type="SINGLEELECTRONCOUNT" limit="MAX" value="1"/>
        </inp-reactant>
        <inp-kinetics type="REVERSE"/>
    </inp-reaction-family>
    <inp-reaction-family name="CH3O2+O=CH3O+O2_forward">
        <bimolecular>true</bimolecular>
        <inp-recipe>
            <inp-transformation type="BREAK_BOND" centers="A,B"/>
            <inp-transformation type="GAIN_RADICAL" centers="A"/>
            <inp-transformation type="FORM_BOND" centers="B,C"/>
            <inp-transformation type="INCREASE_BOND" centers="B,C"/>
            <inp-transformation type="LOSE_RADICAL" centers="B"/>
            <inp-transformation type="LOSE_RADICAL" centers="C"/>
            <inp-transformation type="LOSE_RADICAL" centers="C"/>
        </inp-recipe>
        <inp-reactant value="1" smarts="[O;v2]-[O;v1]">
            <inp-reactive-center symbol="A" smarts="[$([O;v2]-[O;v1])]" neighbour="B"/>
            <inp-reactive-center symbol="B" smarts="[$([O;v1]-[O;v2])]" neighbour="A"/>
            <inp-molecule-constraint type="SINGLEELECTRONCOUNT" limit="MIN" value="1"/>
            <inp-molecule-constraint type="SINGLEELECTRONCOUNT" limit="MAX" value="1"/>
        </inp-reactant>
        <inp-reactant value="2" smarts="[O;v0]">
            <inp-reactive-center symbol="C" smarts="[$([O;v0])]"/>
            <inp-molecule-constraint type="SINGLEELECTRONCOUNT" limit="MIN" value="2"/>
            <inp-molecule-constraint type="SINGLEELECTRONCOUNT" limit="MAX" value="2"/>
        </inp-reactant>
        <inp-kinetics type="GROUP_ADDITIVITY" path="USER.xml"/>
    </inp-reaction-family>
    <inp-reaction-family name="CH3O2+O=CH3O+O2_reverse">
        <bimolecular>true</bimolecular>
        <inp-recipe>
            <inp-transformation type="FORM_BOND" centers="A,B"/>
            <inp-transformation type="LOSE_RADICAL" centers="A"/>
            <inp-transformation type="DECREASE_BOND" centers="B,C"/>
            <inp-transformation type="BREAK_BOND" centers="B,C"/>
            <inp-transformation type="GAIN_RADICAL" centers="B"/>
            <inp-transformation type="GAIN_RADICAL" centers="C"/>
            <inp-transformation type="GAIN_RADICAL" centers="C"/>
        </inp-recipe>
        <inp-reactant value="1" smarts="[O;v1]">
            <inp-reactive-center symbol="A" smarts="[$([O;v1])]"/>
            <inp-molecule-constraint type="SINGLEELECTRONCOUNT" limit="MIN" value="1"/>
            <inp-molecule-constraint type="SINGLEELECTRONCOUNT" limit="MAX" value="1"/>
        </inp-reactant>
        <inp-reactant value="2" smarts="[O;v2]=[O;v2]">
            <inp-reactive-center symbol="B" smarts="[$([O;v2]=[O;v2])]" neighbour="C"/>
            <inp-reactive-center symbol="C" smarts="[$([O;v2]=[O;v2])]" neighbour="B"/>
            <inp-molecule-constraint type="SINGLEELECTRONCOUNT" limit="MIN" value="0"/>
            <inp-molecule-constraint type="SINGLEELECTRONCOUNT" limit="MAX" value="0"/>
        </inp-reactant>
        <inp-kinetics type="REVERSE"/>
    </inp-reaction-family>
    <inp-reaction-family name="CH3O2+OH=CH3OH+O2_forward">
        <bimolecular>true</bimolecular>
        <inp-recipe>
            <inp-transformation type="BREAK_BOND" centers="A,B"/>
            <inp-transformation type="FORM_BOND" centers="A,C"/>
            <inp-transformation type="FORM_BOND" centers="B,D"/>
            <inp-transformation type="INCREASE_BOND" centers="B,D"/>
            <inp-transformation type="LOSE_RADICAL" centers="B"/>
            <inp-transformation type="BREAK_BOND" centers="D,C"/>
            <inp-transformation type="LOSE_RADICAL" centers="D"/>
        </inp-recipe>
        <inp-reactant value="1" smarts="[O;v2]-[O;v1]">
            <inp-reactive-center symbol="A" smarts="[$([O;v2]-[O;v1])]" neighbour="B"/>
            <inp-reactive-center symbol="B" smarts="[$([O;v1]-[O;v2])]" neighbour="A"/>
            <inp-molecule-constraint type="SINGLEELECTRONCOUNT" limit="MIN" value="1"/>
            <inp-molecule-constraint type="SINGLEELECTRONCOUNT" limit="MAX" value="1"/>
        </inp-reactant>
        <inp-reactant value="2" smarts="[O;v1]-[#1]">
            <inp-reactive-center symbol="C" smarts="[$([#1]-[O;v1])]" neighbour="D"/>
            <inp-reactive-center symbol="D" smarts="[$([O;v1]-[#1])]" neighbour="C"/>
            <inp-molecule-constraint type="SINGLEELECTRONCOUNT" limit="MIN" value="1"/>
            <inp-molecule-constraint type="SINGLEELECTRONCOUNT" limit="MAX" value="1"/>
        </inp-reactant>
        <inp-kinetics type="GROUP_ADDITIVITY" path="USER.xml"/>
    </inp-reaction-family>
    <inp-reaction-family name="CH3O2+OH=CH3OH+O2_reverse">
        <bimolecular>true</bimolecular>
        <inp-recipe>
            <inp-transformation type="BREAK_BOND" centers="A,B"/>
            <inp-transformation type="FORM_BOND" centers="C,B"/>
            <inp-transformation type="FORM_BOND" centers="A,D"/>
            <inp-transformation type="DECREASE_BOND" centers="D,C"/>
            <inp-transformation type="BREAK_BOND" centers="D,C"/>
            <inp-transformation type="GAIN_RADICAL" centers="D"/>
            <inp-transformation type="GAIN_RADICAL" centers="C"/>
        </inp-recipe>
        <inp-reactant value="1" smarts="[#1]-[O;v2]">
            <inp-reactive-center symbol="A" smarts="[$([O;v2]-[#1])]" neighbour="B"/>
            <inp-reactive-center symbol="B" smarts="[$([#1]-[O;v2])]" neighbour="A"/>
            <inp-molecule-constraint type="SINGLEELECTRONCOUNT" limit="MIN" value="0"/>
            <inp-molecule-constraint type="SINGLEELECTRONCOUNT" limit="MAX" value="0"/>
        </inp-reactant>
        <inp-reactant value="2" smarts="[O;v2]=[O;v2]">
            <inp-reactive-center symbol="C" smarts="[$([O;v2]=[O;v2])]" neighbour="D"/>
            <inp-reactive-center symbol="D" smarts="[$([O;v2]=[O;v2])]" neighbour="C"/>
            <inp-molecule-constraint type="SINGLEELECTRONCOUNT" limit="MIN" value="0"/>
            <inp-molecule-constraint type="SINGLEELECTRONCOUNT" limit="MAX" value="0"/>
        </inp-reactant>
        <inp-kinetics type="REVERSE"/>
    </inp-reaction-family>
    <inp-reaction-family name="CH2+H(+M)=CH3(+M)_forward">
        <bimolecular>true</bimolecular>
        <inp-recipe>
            <inp-transformation type="FORM_BOND" centers="A,B"/>
            <inp-transformation type="LOSE_RADICAL" centers="A"/>
            <inp-transformation type="LOSE_RADICAL" centers="B"/>
        </inp-recipe>
        <inp-reactant value="1" smarts="[C;v2]">
            <inp-reactive-center symbol="A" smarts="[$([C;v2])]"/>
            <inp-molecule-constraint type="SINGLEELECTRONCOUNT" limit="MIN" value="2"/>
            <inp-molecule-constraint type="SINGLEELECTRONCOUNT" limit="MAX" value="2"/>
        </inp-reactant>
        <inp-reactant value="2" smarts="[#1;!X1]">
            <inp-reactive-center symbol="B" smarts="[$([#1;!X1])]"/>
            <inp-molecule-constraint type="SINGLEELECTRONCOUNT" limit="MIN" value="1"/>
            <inp-molecule-constraint type="SINGLEELECTRONCOUNT" limit="MAX" value="1"/>
        </inp-reactant>
        <inp-kinetics type="GROUP_ADDITIVITY" path="USER.xml"/>
    </inp-reaction-family>
    <inp-reaction-family name="CH2+H(+M)=CH3(+M)_reverse">
        <bimolecular>false</bimolecular>
        <inp-recipe>
            <inp-transformation type="BREAK_BOND" centers="A,B"/>
            <inp-transformation type="GAIN_RADICAL" centers="A"/>
            <inp-transformation type="GAIN_RADICAL" centers="B"/>
        </inp-recipe>
        <inp-reactant value="1" smarts="[C;v3]-[#1]">
            <inp-reactive-center symbol="A" smarts="[$([C;v3]-[#1])]" neighbour="B"/>
            <inp-reactive-center symbol="B" smarts="[$([#1]-[C;v3])]" neighbour="A"/>
            <inp-molecule-constraint type="SINGLEELECTRONCOUNT" limit="MIN" value="1"/>
            <inp-molecule-constraint type="SINGLEELECTRONCOUNT" limit="MAX" value="1"/>
        </inp-reactant>
        <inp-kinetics type="REVERSE"/>
    </inp-reaction-family>
    <inp-reaction-family name="CH2+O2=HCO+OH_forward">
        <bimolecular>true</bimolecular>
        <inp-recipe>
            <inp-transformation type="BREAK_BOND" centers="A,B"/>
            <inp-transformation type="FORM_BOND" centers="A,C"/>
            <inp-transformation type="INCREASE_BOND" centers="A,C"/>
            <inp-transformation type="LOSE_RADICAL" centers="A"/>
            <inp-transformation type="FORM_BOND" centers="D,B"/>
            <inp-transformation type="DECREASE_BOND" centers="C,D"/>
            <inp-transformation type="BREAK_BOND" centers="C,D"/>
            <inp-transformation type="GAIN_RADICAL" centers="D"/>
        </inp-recipe>
        <inp-reactant value="1" smarts="[C;v2]-[#1]">
            <inp-reactive-center symbol="A" smarts="[$([C;v2]-[#1])]" neighbour="B"/>
            <inp-reactive-center symbol="B" smarts="[$([#1]-[C;v2])]" neighbour="A"/>
            <inp-molecule-constraint type="SINGLEELECTRONCOUNT" limit="MIN" value="2"/>
            <inp-molecule-constraint type="SINGLEELECTRONCOUNT" limit="MAX" value="2"/>
        </inp-reactant>
        <inp-reactant value="2" smarts="[O;v2]=[O;v2]">
            <inp-reactive-center symbol="C" smarts="[$([O;v2]=[O;v2])]" neighbour="D"/>
            <inp-reactive-center symbol="D" smarts="[$([O;v2]=[O;v2])]" neighbour="C"/>
            <inp-molecule-constraint type="SINGLEELECTRONCOUNT" limit="MIN" value="0"/>
            <inp-molecule-constraint type="SINGLEELECTRONCOUNT" limit="MAX" value="0"/>
        </inp-reactant>
        <inp-kinetics type="GROUP_ADDITIVITY" path="USER.xml"/>
    </inp-reaction-family>
    <inp-reaction-family name="CH2+O2=HCO+OH_reverse">
        <bimolecular>true</bimolecular>
        <inp-recipe>
            <inp-transformation type="DECREASE_BOND" centers="A,B"/>
            <inp-transformation type="BREAK_BOND" centers="A,B"/>
            <inp-transformation type="FORM_BOND" centers="B,C"/>
            <inp-transformation type="INCREASE_BOND" centers="B,C"/>
            <inp-transformation type="FORM_BOND" centers="A,D"/>
            <inp-transformation type="GAIN_RADICAL" centers="A"/>
            <inp-transformation type="BREAK_BOND" centers="C,D"/>
            <inp-transformation type="LOSE_RADICAL" centers="C"/>
        </inp-recipe>
        <inp-reactant value="1" smarts="[O;v2]=[C;v3]">
            <inp-reactive-center symbol="A" smarts="[$([C;v3]=[O;v2])]" neighbour="B"/>
            <inp-reactive-center symbol="B" smarts="[$([O;v2]=[C;v3])]" neighbour="A"/>
            <inp-molecule-constraint type="SINGLEELECTRONCOUNT" limit="MIN" value="1"/>
            <inp-molecule-constraint type="SINGLEELECTRONCOUNT" limit="MAX" value="1"/>
        </inp-reactant>
        <inp-reactant value="2" smarts="[O;v1]-[#1]">
            <inp-reactive-center symbol="C" smarts="[$([O;v1]-[#1])]" neighbour="D"/>
            <inp-reactive-center symbol="D" smarts="[$([#1]-[O;v1])]" neighbour="C"/>
            <inp-molecule-constraint type="SINGLEELECTRONCOUNT" limit="MIN" value="1"/>
            <inp-molecule-constraint type="SINGLEELECTRONCOUNT" limit="MAX" value="1"/>
        </inp-reactant>
        <inp-kinetics type="REVERSE"/>
    </inp-reaction-family>
    <inp-reaction-family name="CH2+O2=CO2+H+H_forward">
        <bimolecular>true</bimolecular>
        <inp-recipe>
            <inp-transformation type="BREAK_BOND" centers="A,B"/>
            <inp-transformation type="BREAK_BOND" centers="A,C"/>
            <inp-transformation type="FORM_BOND" centers="A,D"/>
            <inp-transformation type="INCREASE_BOND" centers="A,D"/>
            <inp-transformation type="FORM_BOND" centers="A,E"/>
            <inp-transformation type="INCREASE_BOND" centers="A,E"/>
            <inp-transformation type="LOSE_RADICAL" centers="A"/>
            <inp-transformation type="LOSE_RADICAL" centers="A"/>
            <inp-transformation type="GAIN_RADICAL" centers="B"/>
            <inp-transformation type="GAIN_RADICAL" centers="C"/>
            <inp-transformation type="DECREASE_BOND" centers="D,E"/>
            <inp-transformation type="BREAK_BOND" centers="D,E"/>
        </inp-recipe>
        <inp-reactant value="1" smarts="[C;v2](-[#1])-[#1]">
            <inp-reactive-center symbol="A" smarts="[$([C;v2](-[#1])-[#1])]" neighbour="B"/>
            <inp-reactive-center symbol="B" smarts="[$([#1]-[C;v2]-[#1])]" neighbour="A"/>
            <inp-reactive-center symbol="C" smarts="[$([#1]-[C;v2]-[#1])]" neighbour="A"/>
            <inp-molecule-constraint type="SINGLEELECTRONCOUNT" limit="MIN" value="2"/>
            <inp-molecule-constraint type="SINGLEELECTRONCOUNT" limit="MAX" value="2"/>
        </inp-reactant>
        <inp-reactant value="2" smarts="[O;v2]=[O;v2]">
            <inp-reactive-center symbol="D" smarts="[$([O;v2]=[O;v2])]" neighbour="E"/>
            <inp-reactive-center symbol="E" smarts="[$([O;v2]=[O;v2])]" neighbour="D"/>
            <inp-molecule-constraint type="SINGLEELECTRONCOUNT" limit="MIN" value="0"/>
            <inp-molecule-constraint type="SINGLEELECTRONCOUNT" limit="MAX" value="0"/>
        </inp-reactant>
        <inp-kinetics type="GROUP_ADDITIVITY" path="USER.xml"/>
    </inp-reaction-family>
    <inp-reaction-family name="CH2+O2=CO2+H+H_reverse">
        <bimolecular>true</bimolecular>
        <inp-recipe>
            <inp-transformation type="DECREASE_BOND" centers="A,B"/>
            <inp-transformation type="BREAK_BOND" centers="A,B"/>
            <inp-transformation type="FORM_BOND" centers="B,C"/>
            <inp-transformation type="INCREASE_BOND" centers="B,C"/>
            <inp-transformation type="DECREASE_BOND" centers="A,C"/>
            <inp-transformation type="BREAK_BOND" centers="A,C"/>
            <inp-transformation type="FORM_BOND" centers="A,D"/>
            <inp-transformation type="FORM_BOND" centers="A,E"/>
            <inp-transformation type="GAIN_RADICAL" centers="A"/>
            <inp-transformation type="GAIN_RADICAL" centers="A"/>
            <inp-transformation type="LOSE_RADICAL" centers="D"/>
            <inp-transformation type="LOSE_RADICAL" centers="E"/>
        </inp-recipe>
        <inp-reactant value="1" smarts="[O;v2]=[C;v4]=[O;v2]">
            <inp-reactive-center symbol="A" smarts="[$([C;v4](=[O;v2])=[O;v2])]" neighbour="B"/>
            <inp-reactive-center symbol="B" smarts="[$([O;v2]=[C;v4]=[O;v2])]" neighbour="A"/>
            <inp-reactive-center symbol="C" smarts="[$([O;v2]=[C;v4]=[O;v2])]" neighbour="A"/>
            <inp-molecule-constraint type="SINGLEELECTRONCOUNT" limit="MIN" value="0"/>
            <inp-molecule-constraint type="SINGLEELECTRONCOUNT" limit="MAX" value="0"/>
        </inp-reactant>
        <inp-reactant value="2" smarts="[#1;!X1]">
            <inp-reactive-center symbol="D" smarts="[$([#1;!X1])]"/>
            <inp-molecule-constraint type="SINGLEELECTRONCOUNT" limit="MIN" value="1"/>
            <inp-molecule-constraint type="SINGLEELECTRONCOUNT" limit="MAX" value="1"/>
        </inp-reactant>
        <inp-reactant value="3" smarts="[#1;!X1]">
            <inp-reactive-center symbol="E" smarts="[$([#1;!X1])]"/>
            <inp-molecule-constraint type="SINGLEELECTRONCOUNT" limit="MIN" value="1"/>
            <inp-molecule-constraint type="SINGLEELECTRONCOUNT" limit="MAX" value="1"/>
        </inp-reactant>
        <inp-kinetics type="REVERSE"/>
    </inp-reaction-family>
    <inp-reaction-family name="CH2+O=CO+H+H_forward">
        <bimolecular>true</bimolecular>
        <inp-recipe>
            <inp-transformation type="BREAK_BOND" centers="A,B"/>
            <inp-transformation type="BREAK_BOND" centers="A,C"/>
            <inp-transformation type="FORM_BOND" centers="A,D"/>
            <inp-transformation type="INCREASE_BOND" centers="A,D"/>
            <inp-transformation type="INCREASE_BOND" centers="A,D"/>
            <inp-transformation type="LOSE_RADICAL" centers="A"/>
            <inp-transformation type="LOSE_RADICAL" centers="A"/>
            <inp-transformation type="LOSE_CHARGE" centers="A"/>
            <inp-transformation type="GAIN_RADICAL" centers="B"/>
            <inp-transformation type="GAIN_RADICAL" centers="C"/>
            <inp-transformation type="LOSE_RADICAL" centers="D"/>
            <inp-transformation type="LOSE_RADICAL" centers="D"/>
            <inp-transformation type="GAIN_CHARGE" centers="D"/>
        </inp-recipe>
        <inp-reactant value="1" smarts="[C;v2](-[#1])-[#1]">
            <inp-reactive-center symbol="A" smarts="[$([C;v2](-[#1])-[#1])]" neighbour="B"/>
            <inp-reactive-center symbol="B" smarts="[$([#1]-[C;v2]-[#1])]" neighbour="A"/>
            <inp-reactive-center symbol="C" smarts="[$([#1]-[C;v2]-[#1])]" neighbour="A"/>
            <inp-molecule-constraint type="SINGLEELECTRONCOUNT" limit="MIN" value="2"/>
            <inp-molecule-constraint type="SINGLEELECTRONCOUNT" limit="MAX" value="2"/>
        </inp-reactant>
        <inp-reactant value="2" smarts="[O;v0]">
            <inp-reactive-center symbol="D" smarts="[$([O;v0])]"/>
            <inp-molecule-constraint type="SINGLEELECTRONCOUNT" limit="MIN" value="2"/>
            <inp-molecule-constraint type="SINGLEELECTRONCOUNT" limit="MAX" value="2"/>
        </inp-reactant>
        <inp-kinetics type="GROUP_ADDITIVITY" path="USER.xml"/>
    </inp-reaction-family>
    <inp-reaction-family name="CH2+O=CO+H+H_reverse">
        <bimolecular>true</bimolecular>
        <inp-recipe>
            <inp-transformation type="DECREASE_BOND" centers="A,B"/>
            <inp-transformation type="DECREASE_BOND" centers="A,B"/>
            <inp-transformation type="BREAK_BOND" centers="A,B"/>
            <inp-transformation type="FORM_BOND" centers="A,C"/>
            <inp-transformation type="FORM_BOND" centers="A,D"/>
            <inp-transformation type="GAIN_RADICAL" centers="A"/>
            <inp-transformation type="GAIN_RADICAL" centers="A"/>
            <inp-transformation type="GAIN_CHARGE" centers="A"/>
            <inp-transformation type="GAIN_RADICAL" centers="B"/>
            <inp-transformation type="GAIN_RADICAL" centers="B"/>
            <inp-transformation type="LOSE_CHARGE" centers="B"/>
            <inp-transformation type="LOSE_RADICAL" centers="C"/>
            <inp-transformation type="LOSE_RADICAL" centers="D"/>
        </inp-recipe>
        <inp-reactant value="1" smarts="[C-]#[O+]">
            <inp-reactive-center symbol="A" smarts="[$([C-]#[O+])]" neighbour="B"/>
            <inp-reactive-center symbol="B" smarts="[$([O+]#[C-])]" neighbour="A"/>
            <inp-molecule-constraint type="SINGLEELECTRONCOUNT" limit="MIN" value="0"/>
            <inp-molecule-constraint type="SINGLEELECTRONCOUNT" limit="MAX" value="0"/>
        </inp-reactant>
        <inp-reactant value="2" smarts="[#1;!X1]">
            <inp-reactive-center symbol="C" smarts="[$([#1;!X1])]"/>
            <inp-molecule-constraint type="SINGLEELECTRONCOUNT" limit="MIN" value="1"/>
            <inp-molecule-constraint type="SINGLEELECTRONCOUNT" limit="MAX" value="1"/>
        </inp-reactant>
        <inp-reactant value="3" smarts="[#1;!X1]">
            <inp-reactive-center symbol="D" smarts="[$([#1;!X1])]"/>
            <inp-molecule-constraint type="SINGLEELECTRONCOUNT" limit="MIN" value="1"/>
            <inp-molecule-constraint type="SINGLEELECTRONCOUNT" limit="MAX" value="1"/>
        </inp-reactant>
        <inp-kinetics type="REVERSE"/>
    </inp-reaction-family>
    <inp-reaction-family name="CH2+H=CH+H2_forward">
        <bimolecular>true</bimolecular>
        <inp-recipe>
            <inp-transformation type="BREAK_BOND" centers="A,B"/>
            <inp-transformation type="GAIN_RADICAL" centers="A"/>
            <inp-transformation type="FORM_BOND" centers="C,B"/>
            <inp-transformation type="LOSE_RADICAL" centers="C"/>
        </inp-recipe>
        <inp-reactant value="1" smarts="[C;v2]-[#1]">
            <inp-reactive-center symbol="A" smarts="[$([C;v2]-[#1])]" neighbour="B"/>
            <inp-reactive-center symbol="B" smarts="[$([#1]-[C;v2])]" neighbour="A"/>
            <inp-molecule-constraint type="SINGLEELECTRONCOUNT" limit="MIN" value="2"/>
            <inp-molecule-constraint type="SINGLEELECTRONCOUNT" limit="MAX" value="2"/>
        </inp-reactant>
        <inp-reactant value="2" smarts="[#1;!X1]">
            <inp-reactive-center symbol="C" smarts="[$([#1;!X1])]"/>
            <inp-molecule-constraint type="SINGLEELECTRONCOUNT" limit="MIN" value="1"/>
            <inp-molecule-constraint type="SINGLEELECTRONCOUNT" limit="MAX" value="1"/>
        </inp-reactant>
        <inp-kinetics type="GROUP_ADDITIVITY" path="USER.xml"/>
    </inp-reaction-family>
    <inp-reaction-family name="CH2+H=CH+H2_reverse">
        <bimolecular>true</bimolecular>
        <inp-recipe>
            <inp-transformation type="FORM_BOND" centers="A,B"/>
            <inp-transformation type="LOSE_RADICAL" centers="A"/>
            <inp-transformation type="BREAK_BOND" centers="C,B"/>
            <inp-transformation type="GAIN_RADICAL" centers="C"/>
        </inp-recipe>
        <inp-reactant value="1" smarts="[C;v1]">
            <inp-reactive-center symbol="A" smarts="[$([C;v1])]"/>
            <inp-molecule-constraint type="SINGLEELECTRONCOUNT" limit="MIN" value="3"/>
            <inp-molecule-constraint type="SINGLEELECTRONCOUNT" limit="MAX" value="3"/>
        </inp-reactant>
        <inp-reactant value="2" smarts="[#1]-[#1]">
            <inp-reactive-center symbol="B" smarts="[$([#1]-[#1])]" neighbour="C"/>
            <inp-reactive-center symbol="C" smarts="[$([#1]-[#1])]" neighbour="B"/>
            <inp-molecule-constraint type="SINGLEELECTRONCOUNT" limit="MIN" value="0"/>
            <inp-molecule-constraint type="SINGLEELECTRONCOUNT" limit="MAX" value="0"/>
        </inp-reactant>
        <inp-kinetics type="REVERSE"/>
    </inp-reaction-family>
    <inp-reaction-family name="CH2+OH=CH+H2O_forward">
        <bimolecular>true</bimolecular>
        <inp-recipe>
            <inp-transformation type="BREAK_BOND" centers="A,B"/>
            <inp-transformation type="GAIN_RADICAL" centers="A"/>
            <inp-transformation type="FORM_BOND" centers="C,B"/>
            <inp-transformation type="LOSE_RADICAL" centers="C"/>
        </inp-recipe>
        <inp-reactant value="1" smarts="[C;v2]-[#1]">
            <inp-reactive-center symbol="A" smarts="[$([C;v2]-[#1])]" neighbour="B"/>
            <inp-reactive-center symbol="B" smarts="[$([#1]-[C;v2])]" neighbour="A"/>
            <inp-molecule-constraint type="SINGLEELECTRONCOUNT" limit="MIN" value="2"/>
            <inp-molecule-constraint type="SINGLEELECTRONCOUNT" limit="MAX" value="2"/>
        </inp-reactant>
        <inp-reactant value="2" smarts="[O;v1]">
            <inp-reactive-center symbol="C" smarts="[$([O;v1])]"/>
            <inp-molecule-constraint type="SINGLEELECTRONCOUNT" limit="MIN" value="1"/>
            <inp-molecule-constraint type="SINGLEELECTRONCOUNT" limit="MAX" value="1"/>
        </inp-reactant>
        <inp-kinetics type="GROUP_ADDITIVITY" path="USER.xml"/>
    </inp-reaction-family>
    <inp-reaction-family name="CH2+OH=CH+H2O_reverse">
        <bimolecular>true</bimolecular>
        <inp-recipe>
            <inp-transformation type="BREAK_BOND" centers="A,B"/>
            <inp-transformation type="GAIN_RADICAL" centers="A"/>
            <inp-transformation type="FORM_BOND" centers="C,B"/>
            <inp-transformation type="LOSE_RADICAL" centers="C"/>
        </inp-recipe>
        <inp-reactant value="1" smarts="[O;v2]-[#1]">
            <inp-reactive-center symbol="A" smarts="[$([O;v2]-[#1])]" neighbour="B"/>
            <inp-reactive-center symbol="B" smarts="[$([#1]-[O;v2])]" neighbour="A"/>
            <inp-molecule-constraint type="SINGLEELECTRONCOUNT" limit="MIN" value="0"/>
            <inp-molecule-constraint type="SINGLEELECTRONCOUNT" limit="MAX" value="0"/>
        </inp-reactant>
        <inp-reactant value="2" smarts="[C;v1]">
            <inp-reactive-center symbol="C" smarts="[$([C;v1])]"/>
            <inp-molecule-constraint type="SINGLEELECTRONCOUNT" limit="MIN" value="3"/>
            <inp-molecule-constraint type="SINGLEELECTRONCOUNT" limit="MAX" value="3"/>
        </inp-reactant>
        <inp-kinetics type="REVERSE"/>
    </inp-reaction-family>
    <inp-reaction-family name="CH+O2=HCO+O_forward">
        <bimolecular>true</bimolecular>
        <inp-recipe>
            <inp-transformation type="DECREASE_BOND" centers="A,B"/>
            <inp-transformation type="BREAK_BOND" centers="A,B"/>
            <inp-transformation type="FORM_BOND" centers="C,A"/>
            <inp-transformation type="INCREASE_BOND" centers="C,A"/>
            <inp-transformation type="GAIN_RADICAL" centers="B"/>
            <inp-transformation type="GAIN_RADICAL" centers="B"/>
            <inp-transformation type="LOSE_RADICAL" centers="C"/>
            <inp-transformation type="LOSE_RADICAL" centers="C"/>
        </inp-recipe>
        <inp-reactant value="1" smarts="[O;v2]=[O;v2]">
            <inp-reactive-center symbol="A" smarts="[$([O;v2]=[O;v2])]" neighbour="B"/>
            <inp-reactive-center symbol="B" smarts="[$([O;v2]=[O;v2])]" neighbour="A"/>
            <inp-molecule-constraint type="SINGLEELECTRONCOUNT" limit="MIN" value="0"/>
            <inp-molecule-constraint type="SINGLEELECTRONCOUNT" limit="MAX" value="0"/>
        </inp-reactant>
        <inp-reactant value="2" smarts="[C;v1]">
            <inp-reactive-center symbol="C" smarts="[$([C;v1])]"/>
            <inp-molecule-constraint type="SINGLEELECTRONCOUNT" limit="MIN" value="3"/>
            <inp-molecule-constraint type="SINGLEELECTRONCOUNT" limit="MAX" value="3"/>
        </inp-reactant>
        <inp-kinetics type="GROUP_ADDITIVITY" path="USER.xml"/>
    </inp-reaction-family>
    <inp-reaction-family name="CH+O2=HCO+O_reverse">
        <bimolecular>true</bimolecular>
        <inp-recipe>
            <inp-transformation type="DECREASE_BOND" centers="A,B"/>
            <inp-transformation type="BREAK_BOND" centers="A,B"/>
            <inp-transformation type="FORM_BOND" centers="B,C"/>
            <inp-transformation type="INCREASE_BOND" centers="B,C"/>
            <inp-transformation type="GAIN_RADICAL" centers="A"/>
            <inp-transformation type="GAIN_RADICAL" centers="A"/>
            <inp-transformation type="LOSE_RADICAL" centers="C"/>
            <inp-transformation type="LOSE_RADICAL" centers="C"/>
        </inp-recipe>
        <inp-reactant value="1" smarts="[O;v2]=[C;v3]">
            <inp-reactive-center symbol="A" smarts="[$([C;v3]=[O;v2])]" neighbour="B"/>
            <inp-reactive-center symbol="B" smarts="[$([O;v2]=[C;v3])]" neighbour="A"/>
            <inp-molecule-constraint type="SINGLEELECTRONCOUNT" limit="MIN" value="1"/>
            <inp-molecule-constraint type="SINGLEELECTRONCOUNT" limit="MAX" value="1"/>
        </inp-reactant>
        <inp-reactant value="2" smarts="[O;v0]">
            <inp-reactive-center symbol="C" smarts="[$([O;v0])]"/>
            <inp-molecule-constraint type="SINGLEELECTRONCOUNT" limit="MIN" value="2"/>
            <inp-molecule-constraint type="SINGLEELECTRONCOUNT" limit="MAX" value="2"/>
        </inp-reactant>
        <inp-kinetics type="REVERSE"/>
    </inp-reaction-family>
    <inp-reaction-family name="C+OH=CO+H_forward">
        <bimolecular>true</bimolecular>
        <inp-recipe>
            <inp-transformation type="BREAK_BOND" centers="A,B"/>
            <inp-transformation type="FORM_BOND" centers="C,A"/>
            <inp-transformation type="INCREASE_BOND" centers="C,A"/>
            <inp-transformation type="INCREASE_BOND" centers="C,A"/>
            <inp-transformation type="LOSE_RADICAL" centers="A"/>
            <inp-transformation type="GAIN_CHARGE" centers="A"/>
            <inp-transformation type="GAIN_RADICAL" centers="B"/>
            <inp-transformation type="LOSE_CHARGE" centers="C"/>
        </inp-recipe>
        <inp-reactant value="1" smarts="[O;v1]-[#1]">
            <inp-reactive-center symbol="A" smarts="[$([O;v1]-[#1])]" neighbour="B"/>
            <inp-reactive-center symbol="B" smarts="[$([#1]-[O;v1])]" neighbour="A"/>
            <inp-molecule-constraint type="SINGLEELECTRONCOUNT" limit="MIN" value="1"/>
            <inp-molecule-constraint type="SINGLEELECTRONCOUNT" limit="MAX" value="1"/>
        </inp-reactant>
        <inp-reactant value="2" smarts="[C;v4]">
            <inp-reactive-center symbol="C" smarts="[$([C;v4])]"/>
            <inp-molecule-constraint type="SINGLEELECTRONCOUNT" limit="MIN" value="0"/>
            <inp-molecule-constraint type="SINGLEELECTRONCOUNT" limit="MAX" value="0"/>
        </inp-reactant>
        <inp-kinetics type="GROUP_ADDITIVITY" path="USER.xml"/>
    </inp-reaction-family>
    <inp-reaction-family name="C+OH=CO+H_reverse">
        <bimolecular>true</bimolecular>
        <inp-recipe>
            <inp-transformation type="DECREASE_BOND" centers="A,B"/>
            <inp-transformation type="DECREASE_BOND" centers="A,B"/>
            <inp-transformation type="BREAK_BOND" centers="A,B"/>
            <inp-transformation type="GAIN_CHARGE" centers="A"/>
            <inp-transformation type="FORM_BOND" centers="B,C"/>
            <inp-transformation type="GAIN_RADICAL" centers="B"/>
            <inp-transformation type="LOSE_CHARGE" centers="B"/>
            <inp-transformation type="LOSE_RADICAL" centers="C"/>
        </inp-recipe>
        <inp-reactant value="1" smarts="[C-]#[O+]">
            <inp-reactive-center symbol="A" smarts="[$([C-]#[O+])]" neighbour="B"/>
            <inp-reactive-center symbol="B" smarts="[$([O+]#[C-])]" neighbour="A"/>
            <inp-molecule-constraint type="SINGLEELECTRONCOUNT" limit="MIN" value="0"/>
            <inp-molecule-constraint type="SINGLEELECTRONCOUNT" limit="MAX" value="0"/>
        </inp-reactant>
        <inp-reactant value="2" smarts="[#1;!X1]">
            <inp-reactive-center symbol="C" smarts="[$([#1;!X1])]"/>
            <inp-molecule-constraint type="SINGLEELECTRONCOUNT" limit="MIN" value="1"/>
            <inp-molecule-constraint type="SINGLEELECTRONCOUNT" limit="MAX" value="1"/>
        </inp-reactant>
        <inp-kinetics type="GROUP_ADDITIVITY" path="USER.xml"/>
    </inp-reaction-family>
    <inp-reaction-family name="C+O2=CO+O_forward">
        <bimolecular>true</bimolecular>
        <inp-recipe>
            <inp-transformation type="DECREASE_BOND" centers="A,B"/>
            <inp-transformation type="BREAK_BOND" centers="A,B"/>
            <inp-transformation type="FORM_BOND" centers="C,A"/>
            <inp-transformation type="INCREASE_BOND" centers="C,A"/>
            <inp-transformation type="INCREASE_BOND" centers="C,A"/>
            <inp-transformation type="GAIN_CHARGE" centers="A"/>
            <inp-transformation type="GAIN_RADICAL" centers="B"/>
            <inp-transformation type="GAIN_RADICAL" centers="B"/>
            <inp-transformation type="LOSE_CHARGE" centers="C"/>
        </inp-recipe>
        <inp-reactant value="1" smarts="[O;v2]=[O;v2]">
            <inp-reactive-center symbol="A" smarts="[$([O;v2]=[O;v2])]" neighbour="B"/>
            <inp-reactive-center symbol="B" smarts="[$([O;v2]=[O;v2])]" neighbour="A"/>
            <inp-molecule-constraint type="SINGLEELECTRONCOUNT" limit="MIN" value="0"/>
            <inp-molecule-constraint type="SINGLEELECTRONCOUNT" limit="MAX" value="0"/>
        </inp-reactant>
        <inp-reactant value="2" smarts="[C;v4]">
            <inp-reactive-center symbol="C" smarts="[$([C;v4])]"/>
            <inp-molecule-constraint type="SINGLEELECTRONCOUNT" limit="MIN" value="0"/>
            <inp-molecule-constraint type="SINGLEELECTRONCOUNT" limit="MAX" value="0"/>
        </inp-reactant>
        <inp-kinetics type="GROUP_ADDITIVITY" path="USER.xml"/>
    </inp-reaction-family>
    <inp-reaction-family name="C+O2=CO+O_reverse">
        <bimolecular>true</bimolecular>
        <inp-recipe>
            <inp-transformation type="DECREASE_BOND" centers="A,B"/>
            <inp-transformation type="DECREASE_BOND" centers="A,B"/>
            <inp-transformation type="BREAK_BOND" centers="A,B"/>
            <inp-transformation type="GAIN_CHARGE" centers="A"/>
            <inp-transformation type="FORM_BOND" centers="B,C"/>
            <inp-transformation type="INCREASE_BOND" centers="B,C"/>
            <inp-transformation type="LOSE_CHARGE" centers="B"/>
            <inp-transformation type="LOSE_RADICAL" centers="C"/>
            <inp-transformation type="LOSE_RADICAL" centers="C"/>
        </inp-recipe>
        <inp-reactant value="1" smarts="[C-]#[O+]">
            <inp-reactive-center symbol="A" smarts="[$([C-]#[O+])]" neighbour="B"/>
            <inp-reactive-center symbol="B" smarts="[$([O+]#[C-])]" neighbour="A"/>
            <inp-molecule-constraint type="SINGLEELECTRONCOUNT" limit="MIN" value="0"/>
            <inp-molecule-constraint type="SINGLEELECTRONCOUNT" limit="MAX" value="0"/>
        </inp-reactant>
        <inp-reactant value="2" smarts="[O;v0]">
            <inp-reactive-center symbol="C" smarts="[$([O;v0])]"/>
            <inp-molecule-constraint type="SINGLEELECTRONCOUNT" limit="MIN" value="2"/>
            <inp-molecule-constraint type="SINGLEELECTRONCOUNT" limit="MAX" value="2"/>
        </inp-reactant>
        <inp-kinetics type="GROUP_ADDITIVITY" path="USER.xml"/>
    </inp-reaction-family>
    <inp-reaction-family name="CH+H=C+H2_forward">
        <bimolecular>true</bimolecular>
        <inp-recipe>
            <inp-transformation type="BREAK_BOND" centers="A,B"/>
            <inp-transformation type="LOSE_RADICAL" centers="A"/>
            <inp-transformation type="LOSE_RADICAL" centers="A"/>
            <inp-transformation type="LOSE_RADICAL" centers="A"/>
            <inp-transformation type="FORM_BOND" centers="C,B"/>
            <inp-transformation type="LOSE_RADICAL" centers="C"/>
        </inp-recipe>
        <inp-reactant value="1" smarts="[C;v1]-[#1]">
            <inp-reactive-center symbol="A" smarts="[$([C;v1]-[#1])]" neighbour="B"/>
            <inp-reactive-center symbol="B" smarts="[$([#1]-[C;v1])]" neighbour="A"/>
            <inp-molecule-constraint type="SINGLEELECTRONCOUNT" limit="MIN" value="3"/>
            <inp-molecule-constraint type="SINGLEELECTRONCOUNT" limit="MAX" value="3"/>
        </inp-reactant>
        <inp-reactant value="2" smarts="[#1;!X1]">
            <inp-reactive-center symbol="C" smarts="[$([#1;!X1])]"/>
            <inp-molecule-constraint type="SINGLEELECTRONCOUNT" limit="MIN" value="1"/>
            <inp-molecule-constraint type="SINGLEELECTRONCOUNT" limit="MAX" value="1"/>
        </inp-reactant>
        <inp-kinetics type="GROUP_ADDITIVITY" path="USER.xml"/>
    </inp-reaction-family>
    <inp-reaction-family name="CH+H=C+H2_reverse">
        <bimolecular>true</bimolecular>
        <inp-recipe>
            <inp-transformation type="BREAK_BOND" centers="A,B"/>
            <inp-transformation type="GAIN_RADICAL" centers="A"/>
            <inp-transformation type="FORM_BOND" centers="C,B"/>
            <inp-transformation type="GAIN_RADICAL" centers="C"/>
            <inp-transformation type="GAIN_RADICAL" centers="C"/>
            <inp-transformation type="LOSE_RADICAL" centers="C"/>
        </inp-recipe>
        <inp-reactant value="1" smarts="[#1]-[#1]">
            <inp-reactive-center symbol="A" smarts="[$([#1]-[#1])]" neighbour="B"/>
            <inp-reactive-center symbol="B" smarts="[$([#1]-[#1])]" neighbour="A"/>
            <inp-molecule-constraint type="SINGLEELECTRONCOUNT" limit="MIN" value="0"/>
            <inp-molecule-constraint type="SINGLEELECTRONCOUNT" limit="MAX" value="0"/>
        </inp-reactant>
        <inp-reactant value="2" smarts="[C;v4]">
            <inp-reactive-center symbol="C" smarts="[$([C;v4])]"/>
            <inp-molecule-constraint type="SINGLEELECTRONCOUNT" limit="MIN" value="0"/>
            <inp-molecule-constraint type="SINGLEELECTRONCOUNT" limit="MAX" value="0"/>
        </inp-reactant>
        <inp-kinetics type="GROUP_ADDITIVITY" path="USER.xml"/>
    </inp-reaction-family>
    <inp-reaction-family name="CH+O=CO+H_forward">
        <bimolecular>true</bimolecular>
        <inp-recipe>
            <inp-transformation type="BREAK_BOND" centers="A,B"/>
            <inp-transformation type="FORM_BOND" centers="A,C"/>
            <inp-transformation type="INCREASE_BOND" centers="A,C"/>
            <inp-transformation type="INCREASE_BOND" centers="A,C"/>
            <inp-transformation type="LOSE_RADICAL" centers="A"/>
            <inp-transformation type="LOSE_RADICAL" centers="A"/>
            <inp-transformation type="LOSE_RADICAL" centers="A"/>
            <inp-transformation type="LOSE_CHARGE" centers="A"/>
            <inp-transformation type="GAIN_RADICAL" centers="B"/>
            <inp-transformation type="LOSE_RADICAL" centers="C"/>
            <inp-transformation type="LOSE_RADICAL" centers="C"/>
            <inp-transformation type="GAIN_CHARGE" centers="C"/>
        </inp-recipe>
        <inp-reactant value="1" smarts="[C;v1]-[#1]">
            <inp-reactive-center symbol="A" smarts="[$([C;v1]-[#1])]" neighbour="B"/>
            <inp-reactive-center symbol="B" smarts="[$([#1]-[C;v1])]" neighbour="A"/>
            <inp-molecule-constraint type="SINGLEELECTRONCOUNT" limit="MIN" value="3"/>
            <inp-molecule-constraint type="SINGLEELECTRONCOUNT" limit="MAX" value="3"/>
        </inp-reactant>
        <inp-reactant value="2" smarts="[O;v0]">
            <inp-reactive-center symbol="C" smarts="[$([O;v0])]"/>
            <inp-molecule-constraint type="SINGLEELECTRONCOUNT" limit="MIN" value="2"/>
            <inp-molecule-constraint type="SINGLEELECTRONCOUNT" limit="MAX" value="2"/>
        </inp-reactant>
        <inp-kinetics type="GROUP_ADDITIVITY" path="USER.xml"/>
    </inp-reaction-family>
    <inp-reaction-family name="CH+O=CO+H_reverse">
        <bimolecular>true</bimolecular>
        <inp-recipe>
            <inp-transformation type="DECREASE_BOND" centers="A,B"/>
            <inp-transformation type="DECREASE_BOND" centers="A,B"/>
            <inp-transformation type="BREAK_BOND" centers="A,B"/>
            <inp-transformation type="FORM_BOND" centers="A,C"/>
            <inp-transformation type="GAIN_RADICAL" centers="A"/>
            <inp-transformation type="GAIN_RADICAL" centers="A"/>
            <inp-transformation type="LOSE_RADICAL" centers="A"/>
            <inp-transformation type="GAIN_CHARGE" centers="A"/>
            <inp-transformation type="GAIN_RADICAL" centers="B"/>
            <inp-transformation type="GAIN_RADICAL" centers="B"/>
            <inp-transformation type="LOSE_CHARGE" centers="B"/>
            <inp-transformation type="LOSE_RADICAL" centers="C"/>
        </inp-recipe>
        <inp-reactant value="1" smarts="[C-]#[O+]">
            <inp-reactive-center symbol="A" smarts="[$([C-]#[O+])]" neighbour="B"/>
            <inp-reactive-center symbol="B" smarts="[$([O+]#[C-])]" neighbour="A"/>
            <inp-molecule-constraint type="SINGLEELECTRONCOUNT" limit="MIN" value="0"/>
            <inp-molecule-constraint type="SINGLEELECTRONCOUNT" limit="MAX" value="0"/>
        </inp-reactant>
        <inp-reactant value="2" smarts="[#1;!X1]">
            <inp-reactive-center symbol="C" smarts="[$([#1;!X1])]"/>
            <inp-molecule-constraint type="SINGLEELECTRONCOUNT" limit="MIN" value="1"/>
            <inp-molecule-constraint type="SINGLEELECTRONCOUNT" limit="MAX" value="1"/>
        </inp-reactant>
        <inp-kinetics type="GROUP_ADDITIVITY" path="USER.xml"/>
    </inp-reaction-family>
    <inp-reaction-family name="CH+OH=HCO+H_forward">
        <bimolecular>true</bimolecular>
        <inp-recipe>
            <inp-transformation type="BREAK_BOND" centers="A,B"/>
            <inp-transformation type="FORM_BOND" centers="C,A"/>
            <inp-transformation type="INCREASE_BOND" centers="C,A"/>
            <inp-transformation type="LOSE_RADICAL" centers="A"/>
            <inp-transformation type="GAIN_RADICAL" centers="B"/>
            <inp-transformation type="LOSE_RADICAL" centers="C"/>
            <inp-transformation type="LOSE_RADICAL" centers="C"/>
        </inp-recipe>
        <inp-reactant value="1" smarts="[O;v1]-[#1]">
            <inp-reactive-center symbol="A" smarts="[$([O;v1]-[#1])]" neighbour="B"/>
            <inp-reactive-center symbol="B" smarts="[$([#1]-[O;v1])]" neighbour="A"/>
            <inp-molecule-constraint type="SINGLEELECTRONCOUNT" limit="MIN" value="1"/>
            <inp-molecule-constraint type="SINGLEELECTRONCOUNT" limit="MAX" value="1"/>
        </inp-reactant>
        <inp-reactant value="2" smarts="[C;v1]">
            <inp-reactive-center symbol="C" smarts="[$([C;v1])]"/>
            <inp-molecule-constraint type="SINGLEELECTRONCOUNT" limit="MIN" value="3"/>
            <inp-molecule-constraint type="SINGLEELECTRONCOUNT" limit="MAX" value="3"/>
        </inp-reactant>
        <inp-kinetics type="GROUP_ADDITIVITY" path="USER.xml"/>
    </inp-reaction-family>
    <inp-reaction-family name="CH+OH=HCO+H_reverse">
        <bimolecular>true</bimolecular>
        <inp-recipe>
            <inp-transformation type="DECREASE_BOND" centers="A,B"/>
            <inp-transformation type="BREAK_BOND" centers="A,B"/>
            <inp-transformation type="FORM_BOND" centers="B,C"/>
            <inp-transformation type="GAIN_RADICAL" centers="B"/>
            <inp-transformation type="GAIN_RADICAL" centers="A"/>
            <inp-transformation type="GAIN_RADICAL" centers="A"/>
            <inp-transformation type="LOSE_RADICAL" centers="C"/>
        </inp-recipe>
        <inp-reactant value="1" smarts="[O;v2]=[C;v3]">
            <inp-reactive-center symbol="A" smarts="[$([C;v3]=[O;v2])]" neighbour="B"/>
            <inp-reactive-center symbol="B" smarts="[$([O;v2]=[C;v3])]" neighbour="A"/>
            <inp-molecule-constraint type="SINGLEELECTRONCOUNT" limit="MIN" value="1"/>
            <inp-molecule-constraint type="SINGLEELECTRONCOUNT" limit="MAX" value="1"/>
        </inp-reactant>
        <inp-reactant value="2" smarts="[#1;!X1]">
            <inp-reactive-center symbol="C" smarts="[$([#1;!X1])]"/>
            <inp-molecule-constraint type="SINGLEELECTRONCOUNT" limit="MIN" value="1"/>
            <inp-molecule-constraint type="SINGLEELECTRONCOUNT" limit="MAX" value="1"/>
        </inp-reactant>
        <inp-kinetics type="REVERSE"/>
    </inp-reaction-family>
    <inp-reaction-family name="CH+H2O=H+CH2O_forward">
        <bimolecular>true</bimolecular>
        <inp-recipe>
            <inp-transformation type="BREAK_BOND" centers="A,B"/>
            <inp-transformation type="BREAK_BOND" centers="A,C"/>
            <inp-transformation type="FORM_BOND" centers="D,A"/>
            <inp-transformation type="INCREASE_BOND" centers="D,A"/>
            <inp-transformation type="FORM_BOND" centers="D,B"/>
            <inp-transformation type="GAIN_RADICAL" centers="C"/>
            <inp-transformation type="LOSE_RADICAL" centers="D"/>
            <inp-transformation type="LOSE_RADICAL" centers="D"/>
            <inp-transformation type="LOSE_RADICAL" centers="D"/>
        </inp-recipe>
        <inp-reactant value="1" smarts="[O;v2](-[#1])-[#1]">
            <inp-reactive-center symbol="A" smarts="[$([O;v2](-[#1])-[#1])]" neighbour="B"/>
            <inp-reactive-center symbol="B" smarts="[$([#1]-[O;v2]-[#1])]" neighbour="A"/>
            <inp-reactive-center symbol="C" smarts="[$([#1]-[O;v2]-[#1])]" neighbour="A"/>
            <inp-molecule-constraint type="SINGLEELECTRONCOUNT" limit="MIN" value="0"/>
            <inp-molecule-constraint type="SINGLEELECTRONCOUNT" limit="MAX" value="0"/>
        </inp-reactant>
        <inp-reactant value="2" smarts="[C;v1]">
            <inp-reactive-center symbol="D" smarts="[$([C;v1])]"/>
            <inp-molecule-constraint type="SINGLEELECTRONCOUNT" limit="MIN" value="3"/>
            <inp-molecule-constraint type="SINGLEELECTRONCOUNT" limit="MAX" value="3"/>
        </inp-reactant>
        <inp-kinetics type="GROUP_ADDITIVITY" path="USER.xml"/>
    </inp-reaction-family>
    <inp-reaction-family name="CH+H2O=H+CH2O_reverse">
        <bimolecular>true</bimolecular>
        <inp-recipe>
            <inp-transformation type="BREAK_BOND" centers="A,B"/>
            <inp-transformation type="FORM_BOND" centers="C,B"/>
            <inp-transformation type="DECREASE_BOND" centers="A,C"/>
            <inp-transformation type="BREAK_BOND" centers="A,C"/>
            <inp-transformation type="FORM_BOND" centers="C,D"/>
            <inp-transformation type="GAIN_RADICAL" centers="A"/>
            <inp-transformation type="GAIN_RADICAL" centers="A"/>
            <inp-transformation type="LOSE_RADICAL" centers="A"/>
            <inp-transformation type="LOSE_RADICAL" centers="D"/>
        </inp-recipe>
        <inp-reactant value="1" smarts="[#1]-[C;v4]=[O;v2]">
            <inp-reactive-center symbol="A" smarts="[$([C;v4](-[#1])=[O;v2])]" neighbour="C"/>
            <inp-reactive-center symbol="B" smarts="[$([#1]-[C;v4]=[O;v2])]" neighbour="A"/>
            <inp-reactive-center symbol="C" smarts="[$([O;v2]=[C;v4]-[#1])]" neighbour="A"/>
            <inp-molecule-constraint type="SINGLEELECTRONCOUNT" limit="MIN" value="0"/>
            <inp-molecule-constraint type="SINGLEELECTRONCOUNT" limit="MAX" value="0"/>
        </inp-reactant>
        <inp-reactant value="2" smarts="[#1;!X1]">
            <inp-reactive-center symbol="D" smarts="[$([#1;!X1])]"/>
            <inp-molecule-constraint type="SINGLEELECTRONCOUNT" limit="MIN" value="1"/>
            <inp-molecule-constraint type="SINGLEELECTRONCOUNT" limit="MAX" value="1"/>
        </inp-reactant>
        <inp-kinetics type="GROUP_ADDITIVITY" path="USER.xml"/>
    </inp-reaction-family>
    <inp-reaction-family name="CH+CO2=HCO+CO_forward">
        <bimolecular>true</bimolecular>
        <inp-recipe>
            <inp-transformation type="INCREASE_BOND" centers="A,B"/>
            <inp-transformation type="GAIN_CHARGE" centers="B"/>
            <inp-transformation type="DECREASE_BOND" centers="A,C"/>
            <inp-transformation type="BREAK_BOND" centers="A,C"/>
            <inp-transformation type="LOSE_CHARGE" centers="A"/>
            <inp-transformation type="FORM_BOND" centers="D,C"/>
            <inp-transformation type="INCREASE_BOND" centers="D,C"/>
            <inp-transformation type="LOSE_RADICAL" centers="D"/>
            <inp-transformation type="LOSE_RADICAL" centers="D"/>
        </inp-recipe>
        <inp-reactant value="1" smarts="[O;v2]=[C;v4]=[O;v2]">
            <inp-reactive-center symbol="A" smarts="[$([C;v4](=[O;v2])=[O;v2])]" neighbour="B"/>
            <inp-reactive-center symbol="B" smarts="[$([O;v2]=[C;v4]=[O;v2])]" neighbour="A"/>
            <inp-reactive-center symbol="C" smarts="[$([O;v2]=[C;v4]=[O;v2])]" neighbour="A"/>
            <inp-molecule-constraint type="SINGLEELECTRONCOUNT" limit="MIN" value="0"/>
            <inp-molecule-constraint type="SINGLEELECTRONCOUNT" limit="MAX" value="0"/>
        </inp-reactant>
        <inp-reactant value="2" smarts="[C;v1]">
            <inp-reactive-center symbol="D" smarts="[$([C;v1])]"/>
            <inp-molecule-constraint type="SINGLEELECTRONCOUNT" limit="MIN" value="3"/>
            <inp-molecule-constraint type="SINGLEELECTRONCOUNT" limit="MAX" value="3"/>
        </inp-reactant>
        <inp-kinetics type="GROUP_ADDITIVITY" path="USER.xml"/>
    </inp-reaction-family>
    <inp-reaction-family name="CH+CO2=HCO+CO_reverse">
        <bimolecular>true</bimolecular>
        <inp-recipe>
            <inp-transformation type="DECREASE_BOND" centers="A,B"/>
            <inp-transformation type="BREAK_BOND" centers="A,B"/>
            <inp-transformation type="FORM_BOND" centers="C,B"/>
            <inp-transformation type="INCREASE_BOND" centers="C,B"/>
            <inp-transformation type="GAIN_RADICAL" centers="A"/>
            <inp-transformation type="GAIN_RADICAL" centers="A"/>
            <inp-transformation type="DECREASE_BOND" centers="C,D"/>
            <inp-transformation type="GAIN_CHARGE" centers="C"/>
            <inp-transformation type="LOSE_CHARGE" centers="D"/>
        </inp-recipe>
        <inp-reactant value="1" smarts="[O;v2]=[C;v3]">
            <inp-reactive-center symbol="A" smarts="[$([C;v3]=[O;v2])]" neighbour="B"/>
            <inp-reactive-center symbol="B" smarts="[$([O;v2]=[C;v3])]" neighbour="A"/>
            <inp-molecule-constraint type="SINGLEELECTRONCOUNT" limit="MIN" value="1"/>
            <inp-molecule-constraint type="SINGLEELECTRONCOUNT" limit="MAX" value="1"/>
        </inp-reactant>
        <inp-reactant value="2" smarts="[C-]#[O+]">
            <inp-reactive-center symbol="C" smarts="[$([C-]#[O+])]" neighbour="D"/>
            <inp-reactive-center symbol="D" smarts="[$([O+]#[C-])]" neighbour="C"/>
            <inp-molecule-constraint type="SINGLEELECTRONCOUNT" limit="MIN" value="0"/>
            <inp-molecule-constraint type="SINGLEELECTRONCOUNT" limit="MAX" value="0"/>
        </inp-reactant>
        <inp-kinetics type="REVERSE"/>
    </inp-reaction-family>
    <inp-reaction-family name="CH3+CH3(+M)=C2H6(+M)_reverse">
        <bimolecular>false</bimolecular>
        <inp-recipe>
            <inp-transformation type="BREAK_BOND" centers="A,B"/>
            <inp-transformation type="GAIN_RADICAL" centers="A"/>
            <inp-transformation type="GAIN_RADICAL" centers="B"/>
        </inp-recipe>
        <inp-reactant value="1" smarts="[C;v4]-[C;v4]">
            <inp-reactive-center symbol="A" smarts="[$([C;v4]-[C;v4])]" neighbour="B"/>
            <inp-reactive-center symbol="B" smarts="[$([C;v4]-[C;v4])]" neighbour="A"/>
            <inp-molecule-constraint type="SINGLEELECTRONCOUNT" limit="MIN" value="0"/>
            <inp-molecule-constraint type="SINGLEELECTRONCOUNT" limit="MAX" value="0"/>
        </inp-reactant>
        <inp-kinetics type="GROUP_ADDITIVITY" path="USER.xml"/>
    </inp-reaction-family>
    <inp-reaction-family name="C2H6+CH=C2H5+CH2_forward">
        <bimolecular>true</bimolecular>
        <inp-recipe>
            <inp-transformation type="BREAK_BOND" centers="A,B"/>
            <inp-transformation type="FORM_BOND" centers="C,B"/>
            <inp-transformation type="GAIN_RADICAL" centers="A"/>
            <inp-transformation type="LOSE_RADICAL" centers="C"/>
        </inp-recipe>
        <inp-reactant value="1" smarts="[#1]-[C;v4]">
            <inp-reactive-center symbol="A" smarts="[$([C;v4]-[#1])]" neighbour="B"/>
            <inp-reactive-center symbol="B" smarts="[$([#1]-[C;v4])]" neighbour="A"/>
            <inp-molecule-constraint type="SINGLEELECTRONCOUNT" limit="MIN" value="0"/>
            <inp-molecule-constraint type="SINGLEELECTRONCOUNT" limit="MAX" value="0"/>
        </inp-reactant>
        <inp-reactant value="2" smarts="[C;v1]">
            <inp-reactive-center symbol="C" smarts="[$([C;v1])]"/>
            <inp-molecule-constraint type="SINGLEELECTRONCOUNT" limit="MIN" value="3"/>
            <inp-molecule-constraint type="SINGLEELECTRONCOUNT" limit="MAX" value="3"/>
        </inp-reactant>
        <inp-kinetics type="GROUP_ADDITIVITY" path="USER.xml"/>
    </inp-reaction-family>
    <inp-reaction-family name="C2H6+CH=C2H5+CH2_reverse">
        <bimolecular>true</bimolecular>
        <inp-recipe>
            <inp-transformation type="FORM_BOND" centers="A,B"/>
            <inp-transformation type="LOSE_RADICAL" centers="A"/>
            <inp-transformation type="BREAK_BOND" centers="C,B"/>
            <inp-transformation type="GAIN_RADICAL" centers="C"/>
        </inp-recipe>
        <inp-reactant value="1" smarts="[C;v3]">
            <inp-reactive-center symbol="A" smarts="[$([C;v3])]"/>
            <inp-molecule-constraint type="SINGLEELECTRONCOUNT" limit="MIN" value="1"/>
            <inp-molecule-constraint type="SINGLEELECTRONCOUNT" limit="MAX" value="1"/>
        </inp-reactant>
        <inp-reactant value="2" smarts="[C;v2]-[#1]">
            <inp-reactive-center symbol="B" smarts="[$([#1]-[C;v2])]" neighbour="C"/>
            <inp-reactive-center symbol="C" smarts="[$([C;v2]-[#1])]" neighbour="B"/>
            <inp-molecule-constraint type="SINGLEELECTRONCOUNT" limit="MIN" value="2"/>
            <inp-molecule-constraint type="SINGLEELECTRONCOUNT" limit="MAX" value="2"/>
        </inp-reactant>
        <inp-kinetics type="REVERSE"/>
    </inp-reaction-family>
    <inp-reaction-family name="C2H4+C2H4=C2H5+C2H3_forward">
        <bimolecular>true</bimolecular>
        <inp-recipe>
            <inp-transformation type="BREAK_BOND" centers="A,B"/>
            <inp-transformation type="FORM_BOND" centers="C,B"/>
            <inp-transformation type="GAIN_RADICAL" centers="A"/>
            <inp-transformation type="DECREASE_BOND" centers="C,D"/>
            <inp-transformation type="GAIN_RADICAL" centers="D"/>
        </inp-recipe>
        <inp-reactant value="1" smarts="[#1]-[C;v4]">
            <inp-reactive-center symbol="A" smarts="[$([C;v4]-[#1])]" neighbour="B"/>
            <inp-reactive-center symbol="B" smarts="[$([#1]-[C;v4])]" neighbour="A"/>
            <inp-molecule-constraint type="SINGLEELECTRONCOUNT" limit="MIN" value="0"/>
            <inp-molecule-constraint type="SINGLEELECTRONCOUNT" limit="MAX" value="0"/>
        </inp-reactant>
        <inp-reactant value="2" smarts="[C;v4]=[C;v4]">
            <inp-reactive-center symbol="C" smarts="[$([C;v4]=[C;v4])]" neighbour="D"/>
            <inp-reactive-center symbol="D" smarts="[$([C;v4]=[C;v4])]" neighbour="C"/>
            <inp-molecule-constraint type="SINGLEELECTRONCOUNT" limit="MIN" value="0"/>
            <inp-molecule-constraint type="SINGLEELECTRONCOUNT" limit="MAX" value="0"/>
        </inp-reactant>
        <inp-kinetics type="GROUP_ADDITIVITY" path="USER.xml"/>
    </inp-reaction-family>
    <inp-reaction-family name="C2H4+C2H4=C2H5+C2H3_reverse">
        <bimolecular>true</bimolecular>
        <inp-recipe>
            <inp-transformation type="INCREASE_BOND" centers="A,B"/>
            <inp-transformation type="BREAK_BOND" centers="B,C"/>
            <inp-transformation type="LOSE_RADICAL" centers="A"/>
            <inp-transformation type="FORM_BOND" centers="D,C"/>
            <inp-transformation type="LOSE_RADICAL" centers="D"/>
        </inp-recipe>
        <inp-reactant value="1" smarts="[C;v4](-[C;v3])-[#1]">
            <inp-reactive-center symbol="A" smarts="[$([C;v3]-[C;v4]-[#1])]" neighbour="B"/>
            <inp-reactive-center symbol="B" smarts="[$([C;v4](-[C;v3])-[#1])]" neighbour="A"/>
            <inp-reactive-center symbol="C" smarts="[$([#1]-[C;v4]-[C;v3])]" neighbour="B"/>
            <inp-molecule-constraint type="SINGLEELECTRONCOUNT" limit="MIN" value="1"/>
            <inp-molecule-constraint type="SINGLEELECTRONCOUNT" limit="MAX" value="1"/>
        </inp-reactant>
        <inp-reactant value="2" smarts="[C;v3]">
            <inp-reactive-center symbol="D" smarts="[$([C;v3])]"/>
            <inp-molecule-constraint type="SINGLEELECTRONCOUNT" limit="MIN" value="1"/>
            <inp-molecule-constraint type="SINGLEELECTRONCOUNT" limit="MAX" value="1"/>
        </inp-reactant>
        <inp-kinetics type="REVERSE"/>
    </inp-reaction-family>
    <inp-reaction-family name="CH3+CH3=H+C2H5_forward">
        <bimolecular>true</bimolecular>
        <inp-recipe>
            <inp-transformation type="FORM_BOND" centers="A,B"/>
            <inp-transformation type="LOSE_RADICAL" centers="B"/>
            <inp-transformation type="BREAK_BOND" centers="A,C"/>
            <inp-transformation type="GAIN_RADICAL" centers="C"/>
        </inp-recipe>
        <inp-reactant value="1" smarts="[C;v3]">
            <inp-reactive-center symbol="B" smarts="[$([C;v3])]"/>
            <inp-molecule-constraint type="SINGLEELECTRONCOUNT" limit="MIN" value="1"/>
            <inp-molecule-constraint type="SINGLEELECTRONCOUNT" limit="MAX" value="1"/>
        </inp-reactant>
        <inp-reactant value="2" smarts="[C;v3]-[#1]">
            <inp-reactive-center symbol="A" smarts="[$([C;v3]-[#1])]" neighbour="C"/>
            <inp-reactive-center symbol="C" smarts="[$([#1]-[C;v3])]" neighbour="A"/>
            <inp-molecule-constraint type="SINGLEELECTRONCOUNT" limit="MIN" value="1"/>
            <inp-molecule-constraint type="SINGLEELECTRONCOUNT" limit="MAX" value="1"/>
        </inp-reactant>
        <inp-kinetics type="GROUP_ADDITIVITY" path="USER.xml"/>
    </inp-reaction-family>
    <inp-reaction-family name="CH3+CH3=H+C2H5_reverse">
        <bimolecular>true</bimolecular>
        <inp-recipe>
            <inp-transformation type="BREAK_BOND" centers="A,B"/>
            <inp-transformation type="GAIN_RADICAL" centers="B"/>
            <inp-transformation type="FORM_BOND" centers="A,C"/>
            <inp-transformation type="LOSE_RADICAL" centers="C"/>
        </inp-recipe>
        <inp-reactant value="1" smarts="[C;v4]-[C;v3]">
            <inp-reactive-center symbol="A" smarts="[$([C;v3]-[C;v4])]" neighbour="B"/>
            <inp-reactive-center symbol="B" smarts="[$([C;v4]-[C;v3])]" neighbour="A"/>
            <inp-molecule-constraint type="SINGLEELECTRONCOUNT" limit="MIN" value="1"/>
            <inp-molecule-constraint type="SINGLEELECTRONCOUNT" limit="MAX" value="1"/>
        </inp-reactant>
        <inp-reactant value="2" smarts="[#1;!X1]">
            <inp-reactive-center symbol="C" smarts="[$([#1;!X1])]"/>
            <inp-molecule-constraint type="SINGLEELECTRONCOUNT" limit="MIN" value="1"/>
            <inp-molecule-constraint type="SINGLEELECTRONCOUNT" limit="MAX" value="1"/>
        </inp-reactant>
        <inp-kinetics type="REVERSE"/>
    </inp-reaction-family>
    <inp-reaction-family name="C2H5+H=C2H4+H2_forward">
        <bimolecular>true</bimolecular>
        <inp-recipe>
            <inp-transformation type="INCREASE_BOND" centers="A,B"/>
            <inp-transformation type="BREAK_BOND" centers="B,C"/>
            <inp-transformation type="LOSE_RADICAL" centers="A"/>
            <inp-transformation type="FORM_BOND" centers="D,C"/>
            <inp-transformation type="LOSE_RADICAL" centers="D"/>
        </inp-recipe>
        <inp-reactant value="1" smarts="[C;v4](-[C;v3])-[#1]">
            <inp-reactive-center symbol="A" smarts="[$([C;v3]-[C;v4]-[#1])]" neighbour="B"/>
            <inp-reactive-center symbol="B" smarts="[$([C;v4](-[C;v3])-[#1])]" neighbour="A"/>
            <inp-reactive-center symbol="C" smarts="[$([#1]-[C;v4]-[C;v3])]" neighbour="B"/>
            <inp-molecule-constraint type="SINGLEELECTRONCOUNT" limit="MIN" value="1"/>
            <inp-molecule-constraint type="SINGLEELECTRONCOUNT" limit="MAX" value="1"/>
        </inp-reactant>
        <inp-reactant value="2" smarts="[#1;!X1]">
            <inp-reactive-center symbol="D" smarts="[$([#1;!X1])]"/>
            <inp-molecule-constraint type="SINGLEELECTRONCOUNT" limit="MIN" value="1"/>
            <inp-molecule-constraint type="SINGLEELECTRONCOUNT" limit="MAX" value="1"/>
        </inp-reactant>
        <inp-kinetics type="GROUP_ADDITIVITY" path="USER.xml"/>
    </inp-reaction-family>
    <inp-reaction-family name="C2H5+H=C2H4+H2_reverse">
        <bimolecular>true</bimolecular>
        <inp-recipe>
            <inp-transformation type="DECREASE_BOND" centers="A,B"/>
            <inp-transformation type="FORM_BOND" centers="A,C"/>
            <inp-transformation type="GAIN_RADICAL" centers="B"/>
            <inp-transformation type="BREAK_BOND" centers="D,C"/>
            <inp-transformation type="GAIN_RADICAL" centers="D"/>
        </inp-recipe>
        <inp-reactant value="1" smarts="[C;v4]=[C;v4]">
            <inp-reactive-center symbol="A" smarts="[$([C;v4]=[C;v4])]" neighbour="B"/>
            <inp-reactive-center symbol="B" smarts="[$([C;v4]=[C;v4])]" neighbour="A"/>
            <inp-molecule-constraint type="SINGLEELECTRONCOUNT" limit="MIN" value="0"/>
            <inp-molecule-constraint type="SINGLEELECTRONCOUNT" limit="MAX" value="0"/>
        </inp-reactant>
        <inp-reactant value="2" smarts="[#1]-[#1]">
            <inp-reactive-center symbol="C" smarts="[$([#1]-[#1])]" neighbour="D"/>
            <inp-reactive-center symbol="D" smarts="[$([#1]-[#1])]" neighbour="C"/>
            <inp-molecule-constraint type="SINGLEELECTRONCOUNT" limit="MIN" value="0"/>
            <inp-molecule-constraint type="SINGLEELECTRONCOUNT" limit="MAX" value="0"/>
        </inp-reactant>
        <inp-kinetics type="REVERSE"/>
    </inp-reaction-family>
    <inp-reaction-family name="C2H5+O2=C2H4O2H_forward">
        <bimolecular>true</bimolecular>
        <inp-recipe>
            <inp-transformation type="BREAK_BOND" centers="A,B"/>
            <inp-transformation type="GAIN_RADICAL" centers="A"/>
            <inp-transformation type="FORM_BOND" centers="C,D"/>
            <inp-transformation type="LOSE_RADICAL" centers="C"/>
            <inp-transformation type="FORM_BOND" centers="E,B"/>
            <inp-transformation type="DECREASE_BOND" centers="E,D"/>
        </inp-recipe>
        <inp-reactant value="1" smarts="[C;v4](-[C;v3])-[#1]">
            <inp-reactive-center symbol="A" smarts="[$([C;v4](-[C;v3])-[#1])]" neighbour="C"/>
            <inp-reactive-center symbol="B" smarts="[$([#1]-[C;v4]-[C;v3])]" neighbour="A"/>
            <inp-reactive-center symbol="C" smarts="[$([C;v3]-[C;v4]-[#1])]" neighbour="A"/>
            <inp-molecule-constraint type="SINGLEELECTRONCOUNT" limit="MIN" value="1"/>
            <inp-molecule-constraint type="SINGLEELECTRONCOUNT" limit="MAX" value="1"/>
        </inp-reactant>
        <inp-reactant value="2" smarts="[O;v2]=[O;v2]">
            <inp-reactive-center symbol="D" smarts="[$([O;v2]=[O;v2])]" neighbour="E"/>
            <inp-reactive-center symbol="E" smarts="[$([O;v2]=[O;v2])]" neighbour="D"/>
            <inp-molecule-constraint type="SINGLEELECTRONCOUNT" limit="MIN" value="0"/>
            <inp-molecule-constraint type="SINGLEELECTRONCOUNT" limit="MAX" value="0"/>
        </inp-reactant>
        <inp-kinetics type="GROUP_ADDITIVITY" path="USER.xml"/>
    </inp-reaction-family>
    <inp-reaction-family name="C2H5+O2=C2H4O2H_reverse">
        <bimolecular>false</bimolecular>
        <inp-recipe>
            <inp-transformation type="BREAK_BOND" centers="A,B"/>
            <inp-transformation type="FORM_BOND" centers="C,B"/>
            <inp-transformation type="INCREASE_BOND" centers="D,A"/>
            <inp-transformation type="BREAK_BOND" centers="E,D"/>
            <inp-transformation type="LOSE_RADICAL" centers="C"/>
            <inp-transformation type="GAIN_RADICAL" centers="E"/>
        </inp-recipe>
        <inp-reactant value="1" smarts="[#1]-[O;v2]-[O;v2]-[C;v4]-[C;v3]">
            <inp-reactive-center symbol="A" smarts="[$([O;v2](-[#1])-[O;v2]-[C;v4]-[C;v3])]" neighbour="D"/>
            <inp-reactive-center symbol="B" smarts="[$([#1]-[O;v2]-[O;v2]-[C;v4]-[C;v3])]" neighbour="A"/>
            <inp-reactive-center symbol="C" smarts="[$([C;v3]-[C;v4]-[O;v2]-[O;v2]-[#1])]" neighbour="E"/>
            <inp-reactive-center symbol="D" smarts="[$([O;v2](-[O;v2]-[#1])-[C;v4]-[C;v3])]" neighbour="E"/>
            <inp-reactive-center symbol="E" smarts="[$([C;v4](-[O;v2]-[O;v2]-[#1])-[C;v3])]" neighbour="C"/>
            <inp-molecule-constraint type="SINGLEELECTRONCOUNT" limit="MIN" value="1"/>
            <inp-molecule-constraint type="SINGLEELECTRONCOUNT" limit="MAX" value="1"/>
        </inp-reactant>
        <inp-kinetics type="REVERSE"/>
    </inp-reaction-family>
    <inp-reaction-family name="C2H5+O2=C2H4+HO2_forward">
        <bimolecular>true</bimolecular>
        <inp-recipe>
            <inp-transformation type="INCREASE_BOND" centers="A,B"/>
            <inp-transformation type="BREAK_BOND" centers="B,C"/>
            <inp-transformation type="LOSE_RADICAL" centers="A"/>
            <inp-transformation type="FORM_BOND" centers="D,C"/>
            <inp-transformation type="DECREASE_BOND" centers="D,E"/>
            <inp-transformation type="GAIN_RADICAL" centers="E"/>
        </inp-recipe>
        <inp-reactant value="1" smarts="[C;v4](-[C;v3])-[#1]">
            <inp-reactive-center symbol="A" smarts="[$([C;v3]-[C;v4]-[#1])]" neighbour="B"/>
            <inp-reactive-center symbol="B" smarts="[$([C;v4](-[C;v3])-[#1])]" neighbour="A"/>
            <inp-reactive-center symbol="C" smarts="[$([#1]-[C;v4]-[C;v3])]" neighbour="B"/>
            <inp-molecule-constraint type="SINGLEELECTRONCOUNT" limit="MIN" value="1"/>
            <inp-molecule-constraint type="SINGLEELECTRONCOUNT" limit="MAX" value="1"/>
        </inp-reactant>
        <inp-reactant value="2" smarts="[O;v2]=[O;v2]">
            <inp-reactive-center symbol="D" smarts="[$([O;v2]=[O;v2])]" neighbour="E"/>
            <inp-reactive-center symbol="E" smarts="[$([O;v2]=[O;v2])]" neighbour="D"/>
            <inp-molecule-constraint type="SINGLEELECTRONCOUNT" limit="MIN" value="0"/>
            <inp-molecule-constraint type="SINGLEELECTRONCOUNT" limit="MAX" value="0"/>
        </inp-reactant>
        <inp-kinetics type="GROUP_ADDITIVITY" path="USER.xml"/>
    </inp-reaction-family>
    <inp-reaction-family name="C2H5+O2=C2H4+HO2_reverse">
        <bimolecular>true</bimolecular>
        <inp-recipe>
            <inp-transformation type="DECREASE_BOND" centers="A,B"/>
            <inp-transformation type="FORM_BOND" centers="A,C"/>
            <inp-transformation type="GAIN_RADICAL" centers="B"/>
            <inp-transformation type="INCREASE_BOND" centers="D,E"/>
            <inp-transformation type="LOSE_RADICAL" centers="E"/>
            <inp-transformation type="BREAK_BOND" centers="D,C"/>
        </inp-recipe>
        <inp-reactant value="1" smarts="[C;v4]=[C;v4]">
            <inp-reactive-center symbol="A" smarts="[$([C;v4]=[C;v4])]" neighbour="B"/>
            <inp-reactive-center symbol="B" smarts="[$([C;v4]=[C;v4])]" neighbour="A"/>
            <inp-molecule-constraint type="SINGLEELECTRONCOUNT" limit="MIN" value="0"/>
            <inp-molecule-constraint type="SINGLEELECTRONCOUNT" limit="MAX" value="0"/>
        </inp-reactant>
        <inp-reactant value="2" smarts="[O;v1]-[O;v2]-[#1]">
            <inp-reactive-center symbol="C" smarts="[$([#1]-[O;v2]-[O;v1])]" neighbour="D"/>
            <inp-reactive-center symbol="D" smarts="[$([O;v2](-[O;v1])-[#1])]" neighbour="E"/>
            <inp-reactive-center symbol="E" smarts="[$([O;v1]-[O;v2]-[#1])]" neighbour="D"/>
            <inp-molecule-constraint type="SINGLEELECTRONCOUNT" limit="MIN" value="1"/>
            <inp-molecule-constraint type="SINGLEELECTRONCOUNT" limit="MAX" value="1"/>
        </inp-reactant>
        <inp-kinetics type="REVERSE"/>
    </inp-reaction-family>
    <inp-reaction-family name="C2H5+O2=C2H4O1-2+OH_forward">
        <bimolecular>true</bimolecular>
        <inp-recipe>
            <inp-transformation type="BREAK_BOND" centers="A,B"/>
            <inp-transformation type="FORM_BOND" centers="A,C"/>
            <inp-transformation type="FORM_BOND" centers="D,C"/>
            <inp-transformation type="LOSE_RADICAL" centers="D"/>
            <inp-transformation type="FORM_BOND" centers="E,B"/>
            <inp-transformation type="DECREASE_BOND" centers="C,E"/>
            <inp-transformation type="BREAK_BOND" centers="C,E"/>
            <inp-transformation type="GAIN_RADICAL" centers="E"/>
        </inp-recipe>
        <inp-reactant value="1" smarts="[C;v4](-[C;v3])-[#1]">
            <inp-reactive-center symbol="A" smarts="[$([C;v4](-[C;v3])-[#1])]" neighbour="D"/>
            <inp-reactive-center symbol="B" smarts="[$([#1]-[C;v4]-[C;v3])]" neighbour="A"/>
            <inp-reactive-center symbol="D" smarts="[$([C;v3]-[C;v4]-[#1])]" neighbour="A"/>
            <inp-molecule-constraint type="SINGLEELECTRONCOUNT" limit="MIN" value="1"/>
            <inp-molecule-constraint type="SINGLEELECTRONCOUNT" limit="MAX" value="1"/>
        </inp-reactant>
        <inp-reactant value="2" smarts="[O;v2]=[O;v2]">
            <inp-reactive-center symbol="C" smarts="[$([O;v2]=[O;v2])]" neighbour="E"/>
            <inp-reactive-center symbol="E" smarts="[$([O;v2]=[O;v2])]" neighbour="C"/>
            <inp-molecule-constraint type="SINGLEELECTRONCOUNT" limit="MIN" value="0"/>
            <inp-molecule-constraint type="SINGLEELECTRONCOUNT" limit="MAX" value="0"/>
        </inp-reactant>
        <inp-kinetics type="GROUP_ADDITIVITY" path="USER.xml"/>
    </inp-reaction-family>
    <inp-reaction-family name="C2H5+O2=C2H4O1-2+OH_reverse">
        <bimolecular>true</bimolecular>
        <inp-recipe>
            <inp-transformation type="BREAK_BOND" centers="A,B"/>
            <inp-transformation type="BREAK_BOND" centers="C,B"/>
            <inp-transformation type="FORM_BOND" centers="B,D"/>
            <inp-transformation type="INCREASE_BOND" centers="B,D"/>
            <inp-transformation type="FORM_BOND" centers="A,E"/>
            <inp-transformation type="GAIN_RADICAL" centers="C"/>
            <inp-transformation type="BREAK_BOND" centers="D,E"/>
            <inp-transformation type="LOSE_RADICAL" centers="D"/>
        </inp-recipe>
        <inp-reactant value="1" smarts="[O;v2]1-[C;v4]-[C;v4]1">
            <inp-reactive-center symbol="A" smarts="[$([C;v4]1-[O;v2]-[C;v4]1)]" neighbour="B"/>
            <inp-reactive-center symbol="B" smarts="[$([O;v2]1-[C;v4]-[C;v4]1)]" neighbour="A"/>
            <inp-reactive-center symbol="C" smarts="[$([C;v4]1-[O;v2]-[C;v4]1)]" neighbour="B"/>
            <inp-molecule-constraint type="SINGLEELECTRONCOUNT" limit="MIN" value="0"/>
            <inp-molecule-constraint type="SINGLEELECTRONCOUNT" limit="MAX" value="0"/>
        </inp-reactant>
        <inp-reactant value="2" smarts="[O;v1]-[#1]">
            <inp-reactive-center symbol="D" smarts="[$([O;v1]-[#1])]" neighbour="E"/>
            <inp-reactive-center symbol="E" smarts="[$([#1]-[O;v1])]" neighbour="D"/>
            <inp-molecule-constraint type="SINGLEELECTRONCOUNT" limit="MIN" value="1"/>
            <inp-molecule-constraint type="SINGLEELECTRONCOUNT" limit="MAX" value="1"/>
        </inp-reactant>
        <inp-kinetics type="REVERSE"/>
    </inp-reaction-family>
    <inp-reaction-family name="C2H4O2H=C2H5O2_forward">
        <bimolecular>false</bimolecular>
        <inp-recipe>
            <inp-transformation type="BREAK_BOND" centers="A,B"/>
            <inp-transformation type="FORM_BOND" centers="C,B"/>
            <inp-transformation type="GAIN_RADICAL" centers="A"/>
            <inp-transformation type="LOSE_RADICAL" centers="C"/>
        </inp-recipe>
        <inp-reactant value="1" smarts="[#1]-[O;v2]~[O]~[C]~[C;v3]">
            <inp-reactive-center symbol="A" smarts="[$([O;v2](-[#1])~[O]~[C]~[C;v3])]" neighbour="B"/>
            <inp-reactive-center symbol="B" smarts="[$([#1]-[O;v2]~[O]~[C]~[C;v3])]" neighbour="A"/>
            <inp-reactive-center symbol="C" smarts="[$([C;v3]~[C]~[O]~[O;v2]-[#1])]"/>
            <inp-molecule-constraint type="SINGLEELECTRONCOUNT" limit="MIN" value="1"/>
            <inp-molecule-constraint type="SINGLEELECTRONCOUNT" limit="MAX" value="1"/>
        </inp-reactant>
        <inp-kinetics type="GROUP_ADDITIVITY" path="USER.xml"/>
    </inp-reaction-family>
    <inp-reaction-family name="C2H4O2H=C2H5O2_reverse">
        <bimolecular>false</bimolecular>
        <inp-recipe>
            <inp-transformation type="BREAK_BOND" centers="A,B"/>
            <inp-transformation type="GAIN_RADICAL" centers="A"/>
            <inp-transformation type="FORM_BOND" centers="C,B"/>
            <inp-transformation type="LOSE_RADICAL" centers="C"/>
        </inp-recipe>
        <inp-reactant value="1" smarts="[C](~[C;v4]-[#1])~[O]~[O;v1]">
            <inp-reactive-center symbol="A" smarts="[$([C;v4](~[C]~[O]~[O;v1])-[#1])]" neighbour="B"/>
            <inp-reactive-center symbol="B" smarts="[$([#1]-[C;v4]~[C]~[O]~[O;v1])]" neighbour="A"/>
            <inp-reactive-center symbol="C" smarts="[$([O;v1]~[O]~[C]~[C;v4]-[#1])]"/>
            <inp-molecule-constraint type="SINGLEELECTRONCOUNT" limit="MIN" value="1"/>
            <inp-molecule-constraint type="SINGLEELECTRONCOUNT" limit="MAX" value="1"/>
        </inp-reactant>
        <inp-kinetics type="REVERSE"/>
    </inp-reaction-family>
    <inp-reaction-family name="C2H5O2=CH3CHO+OH_forward">
        <bimolecular>false</bimolecular>
        <inp-recipe>
            <inp-transformation type="BREAK_BOND" centers="A,B"/>
            <inp-transformation type="INCREASE_BOND" centers="A,C"/>
            <inp-transformation type="FORM_BOND" centers="D,B"/>
            <inp-transformation type="BREAK_BOND" centers="C,D"/>
        </inp-recipe>
        <inp-reactant value="1" smarts="[C;v4](-[#1])-[O;v2]-[O;v1]">
            <inp-reactive-center symbol="A" smarts="[$([C;v4](-[#1])-[O;v2]-[O;v1])]" neighbour="C"/>
            <inp-reactive-center symbol="B" smarts="[$([#1]-[C;v4]-[O;v2]-[O;v1])]" neighbour="A"/>
            <inp-reactive-center symbol="C" smarts="[$([O;v2](-[C;v4]-[#1])-[O;v1])]" neighbour="D"/>
            <inp-reactive-center symbol="D" smarts="[$([O;v1]-[O;v2]-[C;v4]-[#1])]" neighbour="C"/>
            <inp-molecule-constraint type="SINGLEELECTRONCOUNT" limit="MIN" value="1"/>
            <inp-molecule-constraint type="SINGLEELECTRONCOUNT" limit="MAX" value="1"/>
        </inp-reactant>
        <inp-kinetics type="GROUP_ADDITIVITY" path="USER.xml"/>
    </inp-reaction-family>
    <inp-reaction-family name="C2H5O2=C2H4+HO2_forward">
        <bimolecular>false</bimolecular>
        <inp-recipe>
            <inp-transformation type="INCREASE_BOND" centers="A,B"/>
            <inp-transformation type="BREAK_BOND" centers="B,C"/>
            <inp-transformation type="BREAK_BOND" centers="A,D"/>
            <inp-transformation type="GAIN_RADICAL" centers="C"/>
            <inp-transformation type="FORM_BOND" centers="E,D"/>
            <inp-transformation type="LOSE_RADICAL" centers="E"/>
        </inp-recipe>
        <inp-reactant value="1" smarts="[C;v4](-[C;v4]-[#1])-[O;v2]-[O;v1]">
            <inp-reactive-center symbol="A" smarts="[$([C;v4](-[C;v4]-[O;v2]-[O;v1])-[#1])]" neighbour="B"/>
            <inp-reactive-center symbol="B" smarts="[$([C;v4](-[C;v4]-[#1])-[O;v2]-[O;v1])]" neighbour="C"/>
            <inp-reactive-center symbol="C" smarts="[$([O;v2](-[C;v4]-[C;v4]-[#1])-[O;v1])]" neighbour="E"/>
            <inp-reactive-center symbol="D" smarts="[$([#1]-[C;v4]-[C;v4]-[O;v2]-[O;v1])]" neighbour="A"/>
            <inp-reactive-center symbol="E" smarts="[$([O;v1]-[O;v2]-[C;v4]-[C;v4]-[#1])]" neighbour="C"/>
            <inp-molecule-constraint type="SINGLEELECTRONCOUNT" limit="MIN" value="1"/>
            <inp-molecule-constraint type="SINGLEELECTRONCOUNT" limit="MAX" value="1"/>
        </inp-reactant>
        <inp-kinetics type="GROUP_ADDITIVITY" path="USER.xml"/>
    </inp-reaction-family>
    <inp-reaction-family name="C2H5O2=C2H4+HO2_reverse">
        <bimolecular>true</bimolecular>
        <inp-recipe>
            <inp-transformation type="DECREASE_BOND" centers="A,B"/>
            <inp-transformation type="FORM_BOND" centers="A,C"/>
            <inp-transformation type="FORM_BOND" centers="B,D"/>
            <inp-transformation type="LOSE_RADICAL" centers="C"/>
            <inp-transformation type="BREAK_BOND" centers="E,D"/>
            <inp-transformation type="GAIN_RADICAL" centers="E"/>
        </inp-recipe>
        <inp-reactant value="1" smarts="[C;v4]=[C;v4]">
            <inp-reactive-center symbol="A" smarts="[$([C;v4]=[C;v4])]" neighbour="B"/>
            <inp-reactive-center symbol="B" smarts="[$([C;v4]=[C;v4])]" neighbour="A"/>
            <inp-molecule-constraint type="SINGLEELECTRONCOUNT" limit="MIN" value="0"/>
            <inp-molecule-constraint type="SINGLEELECTRONCOUNT" limit="MAX" value="0"/>
        </inp-reactant>
        <inp-reactant value="2" smarts="[O;v1]-[O;v2]-[#1]">
            <inp-reactive-center symbol="C" smarts="[$([O;v1]-[O;v2]-[#1])]" neighbour="E"/>
            <inp-reactive-center symbol="D" smarts="[$([#1]-[O;v2]-[O;v1])]" neighbour="E"/>
            <inp-reactive-center symbol="E" smarts="[$([O;v2](-[O;v1])-[#1])]" neighbour="C"/>
            <inp-molecule-constraint type="SINGLEELECTRONCOUNT" limit="MIN" value="1"/>
            <inp-molecule-constraint type="SINGLEELECTRONCOUNT" limit="MAX" value="1"/>
        </inp-reactant>
        <inp-kinetics type="REVERSE"/>
    </inp-reaction-family>
    <inp-reaction-family name="C2H5O2=C2H4O1-2+OH_forward">
        <bimolecular>false</bimolecular>
        <inp-recipe>
            <inp-transformation type="BREAK_BOND" centers="A,B"/>
            <inp-transformation type="FORM_BOND" centers="A,C"/>
            <inp-transformation type="BREAK_BOND" centers="C,D"/>
            <inp-transformation type="FORM_BOND" centers="D,B"/>
        </inp-recipe>
        <inp-reactant value="1" smarts="[C](~[C;v4]-[#1])~[O;v2]-[O;v1]">
            <inp-reactive-center symbol="A" smarts="[$([C;v4](~[C]~[O;v2]-[O;v1])-[#1])]" neighbour="B"/>
            <inp-reactive-center symbol="B" smarts="[$([#1]-[C;v4]~[C]~[O;v2]-[O;v1])]" neighbour="A"/>
            <inp-reactive-center symbol="C" smarts="[$([O;v2](~[C]~[C;v4]-[#1])-[O;v1])]" neighbour="D"/>
            <inp-reactive-center symbol="D" smarts="[$([O;v1]-[O;v2]~[C]~[C;v4]-[#1])]" neighbour="C"/>
            <inp-molecule-constraint type="SINGLEELECTRONCOUNT" limit="MIN" value="1"/>
            <inp-molecule-constraint type="SINGLEELECTRONCOUNT" limit="MAX" value="1"/>
        </inp-reactant>
        <inp-kinetics type="GROUP_ADDITIVITY" path="USER.xml"/>
    </inp-reaction-family>
    <inp-reaction-family name="C2H5O2=C2H4O1-2+OH_reverse">
        <bimolecular>true</bimolecular>
        <inp-recipe>
            <inp-transformation type="BREAK_BOND" centers="A,B"/>
            <inp-transformation type="FORM_BOND" centers="B,C"/>
            <inp-transformation type="FORM_BOND" centers="A,D"/>
            <inp-transformation type="BREAK_BOND" centers="C,D"/>
        </inp-recipe>
        <inp-reactant value="1" smarts="[O;v2]-[C;v4]">
            <inp-reactive-center symbol="A" smarts="[$([C;v4]-[O;v2])]" neighbour="B"/>
            <inp-reactive-center symbol="B" smarts="[$([O;v2]-[C;v4])]" neighbour="A"/>
            <inp-molecule-constraint type="SINGLEELECTRONCOUNT" limit="MIN" value="0"/>
            <inp-molecule-constraint type="SINGLEELECTRONCOUNT" limit="MAX" value="0"/>
        </inp-reactant>
        <inp-reactant value="2" smarts="[O;v1]-[#1]">
            <inp-reactive-center symbol="C" smarts="[$([O;v1]-[#1])]" neighbour="D"/>
            <inp-reactive-center symbol="D" smarts="[$([#1]-[O;v1])]" neighbour="C"/>
            <inp-molecule-constraint type="SINGLEELECTRONCOUNT" limit="MIN" value="1"/>
            <inp-molecule-constraint type="SINGLEELECTRONCOUNT" limit="MAX" value="1"/>
        </inp-reactant>
        <inp-kinetics type="GROUP_ADDITIVITY" path="USER.xml"/>
    </inp-reaction-family>
    <inp-reaction-family name="C2H4O2H=C2H4O1-2+OH_forward">
        <bimolecular>false</bimolecular>
        <inp-recipe>
            <inp-transformation type="BREAK_BOND" centers="A,B"/>
            <inp-transformation type="GAIN_RADICAL" centers="B"/>
            <inp-transformation type="FORM_BOND" centers="C,A"/>
            <inp-transformation type="LOSE_RADICAL" centers="C"/>
        </inp-recipe>
        <inp-reactant value="1" smarts="[O;v2]-[O;v2]~[C]~[C;v3]">
            <inp-reactive-center symbol="A" smarts="[$([O;v2](-[O;v2])~[C]~[C;v3])]" neighbour="B"/>
            <inp-reactive-center symbol="B" smarts="[$([O;v2]-[O;v2]~[C]~[C;v3])]" neighbour="A"/>
            <inp-reactive-center symbol="C" smarts="[$([C;v3]~[C]~[O;v2]-[O;v2])]"/>
            <inp-molecule-constraint type="SINGLEELECTRONCOUNT" limit="MIN" value="1"/>
            <inp-molecule-constraint type="SINGLEELECTRONCOUNT" limit="MAX" value="1"/>
        </inp-reactant>
        <inp-kinetics type="GROUP_ADDITIVITY" path="USER.xml"/>
    </inp-reaction-family>
    <inp-reaction-family name="C2H4O2H=C2H4O1-2+OH_reverse">
        <bimolecular>true</bimolecular>
        <inp-recipe>
            <inp-transformation type="BREAK_BOND" centers="A,B"/>
            <inp-transformation type="FORM_BOND" centers="B,C"/>
            <inp-transformation type="GAIN_RADICAL" centers="A"/>
            <inp-transformation type="LOSE_RADICAL" centers="C"/>
        </inp-recipe>
        <inp-reactant value="1" smarts="[O;v2]-[C;v4]">
            <inp-reactive-center symbol="A" smarts="[$([C;v4]-[O;v2])]" neighbour="B"/>
            <inp-reactive-center symbol="B" smarts="[$([O;v2]-[C;v4])]" neighbour="A"/>
            <inp-molecule-constraint type="SINGLEELECTRONCOUNT" limit="MIN" value="0"/>
            <inp-molecule-constraint type="SINGLEELECTRONCOUNT" limit="MAX" value="0"/>
        </inp-reactant>
        <inp-reactant value="2" smarts="[O;v1]">
            <inp-reactive-center symbol="C" smarts="[$([O;v1])]"/>
            <inp-molecule-constraint type="SINGLEELECTRONCOUNT" limit="MIN" value="1"/>
            <inp-molecule-constraint type="SINGLEELECTRONCOUNT" limit="MAX" value="1"/>
        </inp-reactant>
        <inp-kinetics type="GROUP_ADDITIVITY" path="USER.xml"/>
    </inp-reaction-family>
    <inp-reaction-family name="C2H4O2H=C2H4+HO2_forward">
        <bimolecular>false</bimolecular>
        <inp-recipe>
            <inp-transformation type="BREAK_BOND" centers="A,B"/>
            <inp-transformation type="GAIN_RADICAL" centers="B"/>
            <inp-transformation type="INCREASE_BOND" centers="C,A"/>
            <inp-transformation type="LOSE_RADICAL" centers="C"/>
        </inp-recipe>
        <inp-reactant value="1" smarts="[O;v2]-[C;v4]-[C;v3]">
            <inp-reactive-center symbol="A" smarts="[$([C;v4](-[O;v2])-[C;v3])]" neighbour="C"/>
            <inp-reactive-center symbol="B" smarts="[$([O;v2]-[C;v4]-[C;v3])]" neighbour="A"/>
            <inp-reactive-center symbol="C" smarts="[$([C;v3]-[C;v4]-[O;v2])]" neighbour="A"/>
            <inp-molecule-constraint type="SINGLEELECTRONCOUNT" limit="MIN" value="1"/>
            <inp-molecule-constraint type="SINGLEELECTRONCOUNT" limit="MAX" value="1"/>
        </inp-reactant>
        <inp-kinetics type="GROUP_ADDITIVITY" path="USER.xml"/>
    </inp-reaction-family>
    <inp-reaction-family name="C2H4O2H=C2H4+HO2_reverse">
        <bimolecular>true</bimolecular>
        <inp-recipe>
            <inp-transformation type="DECREASE_BOND" centers="A,B"/>
            <inp-transformation type="GAIN_RADICAL" centers="A"/>
            <inp-transformation type="FORM_BOND" centers="B,C"/>
            <inp-transformation type="LOSE_RADICAL" centers="C"/>
        </inp-recipe>
        <inp-reactant value="1" smarts="[C;v4]=[C;v4]">
            <inp-reactive-center symbol="A" smarts="[$([C;v4]=[C;v4])]" neighbour="B"/>
            <inp-reactive-center symbol="B" smarts="[$([C;v4]=[C;v4])]" neighbour="A"/>
            <inp-molecule-constraint type="SINGLEELECTRONCOUNT" limit="MIN" value="0"/>
            <inp-molecule-constraint type="SINGLEELECTRONCOUNT" limit="MAX" value="0"/>
        </inp-reactant>
        <inp-reactant value="2" smarts="[O;v1]">
            <inp-reactive-center symbol="C" smarts="[$([O;v1])]"/>
            <inp-molecule-constraint type="SINGLEELECTRONCOUNT" limit="MIN" value="1"/>
            <inp-molecule-constraint type="SINGLEELECTRONCOUNT" limit="MAX" value="1"/>
        </inp-reactant>
        <inp-kinetics type="REVERSE"/>
    </inp-reaction-family>
    <inp-reaction-family name="C2H4O2H=CH3CHO+OH_forward">
        <bimolecular>false</bimolecular>
        <inp-recipe>
            <inp-transformation type="BREAK_BOND" centers="A,B"/>
            <inp-transformation type="GAIN_RADICAL" centers="B"/>
            <inp-transformation type="INCREASE_BOND" centers="C,A"/>
            <inp-transformation type="BREAK_BOND" centers="C,D"/>
            <inp-transformation type="FORM_BOND" centers="E,D"/>
            <inp-transformation type="LOSE_RADICAL" centers="E"/>
        </inp-recipe>
        <inp-reactant value="1" smarts="[O;v2]-[O;v2]-[C;v4](-[#1])-[C;v3]">
            <inp-reactive-center symbol="A" smarts="[$([O;v2](-[O;v2])-[C;v4](-[#1])-[C;v3])]" neighbour="C"/>
            <inp-reactive-center symbol="B" smarts="[$([O;v2]-[O;v2]-[C;v4](-[#1])-[C;v3])]" neighbour="A"/>
            <inp-reactive-center symbol="C" smarts="[$([C;v4](-[O;v2]-[O;v2])(-[#1])-[C;v3])]" neighbour="E"/>
            <inp-reactive-center symbol="D" smarts="[$([#1]-[C;v4](-[O;v2]-[O;v2])-[C;v3])]" neighbour="C"/>
            <inp-reactive-center symbol="E" smarts="[$([C;v3]-[C;v4](-[O;v2]-[O;v2])-[#1])]" neighbour="C"/>
            <inp-molecule-constraint type="SINGLEELECTRONCOUNT" limit="MIN" value="1"/>
            <inp-molecule-constraint type="SINGLEELECTRONCOUNT" limit="MAX" value="1"/>
        </inp-reactant>
        <inp-kinetics type="GROUP_ADDITIVITY" path="USER.xml"/>
    </inp-reaction-family>
    <inp-reaction-family name="C2H4O2H=CH3CHO+OH_reverse">
        <bimolecular>true</bimolecular>
        <inp-recipe>
            <inp-transformation type="BREAK_BOND" centers="A,B"/>
            <inp-transformation type="GAIN_RADICAL" centers="A"/>
            <inp-transformation type="DECREASE_BOND" centers="C,D"/>
            <inp-transformation type="FORM_BOND" centers="C,B"/>
            <inp-transformation type="FORM_BOND" centers="D,E"/>
            <inp-transformation type="LOSE_RADICAL" centers="E"/>
        </inp-recipe>
        <inp-reactant value="1" smarts="[C;v4](-[C;v4]=[O;v2])-[#1]">
            <inp-reactive-center symbol="A" smarts="[$([C;v4](-[C;v4]=[O;v2])-[#1])]" neighbour="C"/>
            <inp-reactive-center symbol="B" smarts="[$([#1]-[C;v4]-[C;v4]=[O;v2])]" neighbour="A"/>
            <inp-reactive-center symbol="C" smarts="[$([C;v4](-[C;v4]-[#1])=[O;v2])]" neighbour="A"/>
            <inp-reactive-center symbol="D" smarts="[$([O;v2]=[C;v4]-[C;v4]-[#1])]" neighbour="C"/>
            <inp-molecule-constraint type="SINGLEELECTRONCOUNT" limit="MIN" value="0"/>
            <inp-molecule-constraint type="SINGLEELECTRONCOUNT" limit="MAX" value="0"/>
        </inp-reactant>
        <inp-reactant value="2" smarts="[O;v1]">
            <inp-reactive-center symbol="E" smarts="[$([O;v1])]"/>
            <inp-molecule-constraint type="SINGLEELECTRONCOUNT" limit="MIN" value="1"/>
            <inp-molecule-constraint type="SINGLEELECTRONCOUNT" limit="MAX" value="1"/>
        </inp-reactant>
        <inp-kinetics type="REVERSE"/>
    </inp-reaction-family>
    <inp-reaction-family name="C2H4O1-2=CH3+HCO_forward">
        <bimolecular>false</bimolecular>
        <inp-recipe>
            <inp-transformation type="BREAK_BOND" centers="A,B"/>
            <inp-transformation type="INCREASE_BOND" centers="C,B"/>
            <inp-transformation type="BREAK_BOND" centers="A,C"/>
            <inp-transformation type="FORM_BOND" centers="A,D"/>
            <inp-transformation type="GAIN_RADICAL" centers="A"/>
            <inp-transformation type="BREAK_BOND" centers="C,D"/>
            <inp-transformation type="GAIN_RADICAL" centers="C"/>
        </inp-recipe>
        <inp-reactant value="1" smarts="[O;v2]1-[C;v4]-[C;v4]1-[#1]">
            <inp-reactive-center symbol="A" smarts="[$([C;v4]1-[O;v2]-[C;v4]1-[#1])]" neighbour="B"/>
            <inp-reactive-center symbol="B" smarts="[$([O;v2]1-[C;v4]-[C;v4]1-[#1])]" neighbour="A"/>
            <inp-reactive-center symbol="C" smarts="[$([C;v4]1(-[O;v2]-[C;v4]1)-[#1])]" neighbour="B"/>
            <inp-reactive-center symbol="D" smarts="[$([#1]-[C;v4]1-[O;v2]-[C;v4]1)]" neighbour="C"/>
            <inp-molecule-constraint type="SINGLEELECTRONCOUNT" limit="MIN" value="0"/>
            <inp-molecule-constraint type="SINGLEELECTRONCOUNT" limit="MAX" value="0"/>
        </inp-reactant>
        <inp-kinetics type="GROUP_ADDITIVITY" path="USER.xml"/>
    </inp-reaction-family>
    <inp-reaction-family name="C2H4O1-2=CH3+HCO_reverse">
        <bimolecular>true</bimolecular>
        <inp-recipe>
            <inp-transformation type="BREAK_BOND" centers="A,B"/>
            <inp-transformation type="FORM_BOND" centers="A,C"/>
            <inp-transformation type="FORM_BOND" centers="A,D"/>
            <inp-transformation type="LOSE_RADICAL" centers="A"/>
            <inp-transformation type="FORM_BOND" centers="D,B"/>
            <inp-transformation type="DECREASE_BOND" centers="D,C"/>
            <inp-transformation type="LOSE_RADICAL" centers="D"/>
        </inp-recipe>
        <inp-reactant value="1" smarts="[C;v3]-[#1]">
            <inp-reactive-center symbol="A" smarts="[$([C;v3]-[#1])]" neighbour="B"/>
            <inp-reactive-center symbol="B" smarts="[$([#1]-[C;v3])]" neighbour="A"/>
            <inp-molecule-constraint type="SINGLEELECTRONCOUNT" limit="MIN" value="1"/>
            <inp-molecule-constraint type="SINGLEELECTRONCOUNT" limit="MAX" value="1"/>
        </inp-reactant>
        <inp-reactant value="2" smarts="[O;v2]=[C;v3]">
            <inp-reactive-center symbol="C" smarts="[$([O;v2]=[C;v3])]" neighbour="D"/>
            <inp-reactive-center symbol="D" smarts="[$([C;v3]=[O;v2])]" neighbour="C"/>
            <inp-molecule-constraint type="SINGLEELECTRONCOUNT" limit="MIN" value="1"/>
            <inp-molecule-constraint type="SINGLEELECTRONCOUNT" limit="MAX" value="1"/>
        </inp-reactant>
        <inp-kinetics type="REVERSE"/>
    </inp-reaction-family>
    <inp-reaction-family name="C2H4O1-2=CH3CHO_reverse">
        <bimolecular>false</bimolecular>
        <inp-recipe>
            <inp-transformation type="BREAK_BOND" centers="A,B"/>
            <inp-transformation type="FORM_BOND" centers="A,C"/>
            <inp-transformation type="DECREASE_BOND" centers="D,C"/>
            <inp-transformation type="FORM_BOND" centers="D,B"/>
        </inp-recipe>
        <inp-reactant value="1" smarts="[C;v4](-[C;v4]=[O;v2])-[#1]">
            <inp-reactive-center symbol="A" smarts="[$([C;v4](-[C;v4]=[O;v2])-[#1])]" neighbour="D"/>
            <inp-reactive-center symbol="B" smarts="[$([#1]-[C;v4]-[C;v4]=[O;v2])]" neighbour="A"/>
            <inp-reactive-center symbol="C" smarts="[$([O;v2]=[C;v4]-[C;v4]-[#1])]" neighbour="D"/>
            <inp-reactive-center symbol="D" smarts="[$([C;v4](-[C;v4]-[#1])=[O;v2])]" neighbour="A"/>
            <inp-molecule-constraint type="SINGLEELECTRONCOUNT" limit="MIN" value="0"/>
            <inp-molecule-constraint type="SINGLEELECTRONCOUNT" limit="MAX" value="0"/>
        </inp-reactant>
        <inp-kinetics type="GROUP_ADDITIVITY" path="USER.xml"/>
    </inp-reaction-family>
    <inp-reaction-family name="C2H4O1-2+CH3=C2H3O1-2+CH4_forward">
        <bimolecular>true</bimolecular>
        <inp-recipe>
            <inp-transformation type="BREAK_BOND" centers="A,B"/>
            <inp-transformation type="GAIN_RADICAL" centers="A"/>
            <inp-transformation type="FORM_BOND" centers="C,B"/>
            <inp-transformation type="LOSE_RADICAL" centers="C"/>
        </inp-recipe>
        <inp-reactant value="1" smarts="[C;v4]-[#1]">
            <inp-reactive-center symbol="A" smarts="[$([C;v4]-[#1])]" neighbour="B"/>
            <inp-reactive-center symbol="B" smarts="[$([#1]-[C;v4])]" neighbour="A"/>
            <inp-molecule-constraint type="SINGLEELECTRONCOUNT" limit="MIN" value="0"/>
            <inp-molecule-constraint type="SINGLEELECTRONCOUNT" limit="MAX" value="0"/>
        </inp-reactant>
        <inp-reactant value="2" smarts="[C;v3]">
            <inp-reactive-center symbol="C" smarts="[$([C;v3])]"/>
            <inp-molecule-constraint type="SINGLEELECTRONCOUNT" limit="MIN" value="1"/>
            <inp-molecule-constraint type="SINGLEELECTRONCOUNT" limit="MAX" value="1"/>
        </inp-reactant>
        <inp-kinetics type="GROUP_ADDITIVITY" path="USER.xml"/>
    </inp-reaction-family>
    <inp-reaction-family name="C2H3O1-2=CH2CHO_forward">
        <bimolecular>false</bimolecular>
        <inp-recipe>
            <inp-transformation type="INCREASE_BOND" centers="A,B"/>
            <inp-transformation type="BREAK_BOND" centers="B,C"/>
            <inp-transformation type="LOSE_RADICAL" centers="A"/>
            <inp-transformation type="GAIN_RADICAL" centers="C"/>
        </inp-recipe>
        <inp-reactant value="1" smarts="[C;v4]1-[C;v3]-[O;v2]1">
            <inp-reactive-center symbol="A" smarts="[$([C;v3]1-[C;v4]-[O;v2]1)]" neighbour="B"/>
            <inp-reactive-center symbol="B" smarts="[$([C;v4]1-[C;v3]-[O;v2]1)]" neighbour="A"/>
            <inp-reactive-center symbol="C" smarts="[$([O;v2]1-[C;v4]-[C;v3]1)]" neighbour="B"/>
            <inp-molecule-constraint type="SINGLEELECTRONCOUNT" limit="MIN" value="1"/>
            <inp-molecule-constraint type="SINGLEELECTRONCOUNT" limit="MAX" value="1"/>
        </inp-reactant>
        <inp-kinetics type="GROUP_ADDITIVITY" path="USER.xml"/>
    </inp-reaction-family>
    <inp-reaction-family name="C2H3O1-2=CH2CHO_reverse">
        <bimolecular>false</bimolecular>
        <inp-recipe>
            <inp-transformation type="DECREASE_BOND" centers="A,B"/>
            <inp-transformation type="GAIN_RADICAL" centers="B"/>
            <inp-transformation type="FORM_BOND" centers="A,C"/>
            <inp-transformation type="LOSE_RADICAL" centers="C"/>
        </inp-recipe>
        <inp-reactant value="1" smarts="[C;v4](=[C;v4])-[O;v1]">
            <inp-reactive-center symbol="A" smarts="[$([C;v4]=[C;v4]-[O;v1])]" neighbour="B"/>
            <inp-reactive-center symbol="B" smarts="[$([C;v4](=[C;v4])-[O;v1])]" neighbour="C"/>
            <inp-reactive-center symbol="C" smarts="[$([O;v1]-[C;v4]=[C;v4])]" neighbour="B"/>
            <inp-molecule-constraint type="SINGLEELECTRONCOUNT" limit="MIN" value="1"/>
            <inp-molecule-constraint type="SINGLEELECTRONCOUNT" limit="MAX" value="1"/>
        </inp-reactant>
        <inp-kinetics type="REVERSE"/>
    </inp-reaction-family>
    <inp-reaction-family name="CH3CHO(+M)=CH4+CO(+M)_forward">
        <bimolecular>false</bimolecular>
        <inp-recipe>
            <inp-transformation type="BREAK_BOND" centers="A,B"/>
            <inp-transformation type="FORM_BOND" centers="A,C"/>
            <inp-transformation type="BREAK_BOND" centers="B,C"/>
            <inp-transformation type="INCREASE_BOND" centers="B,D"/>
            <inp-transformation type="LOSE_CHARGE" centers="B"/>
            <inp-transformation type="GAIN_CHARGE" centers="D"/>
        </inp-recipe>
        <inp-reactant value="1" smarts="[C;v4]-[C;v4](-[#1])=[O;v2]">
            <inp-reactive-center symbol="A" smarts="[$([C;v4]-[C;v4](-[#1])=[O;v2])]" neighbour="B"/>
            <inp-reactive-center symbol="B" smarts="[$([C;v4](-[C;v4])(-[#1])=[O;v2])]" neighbour="A"/>
            <inp-reactive-center symbol="C" smarts="[$([#1]-[C;v4](-[C;v4])=[O;v2])]" neighbour="B"/>
            <inp-reactive-center symbol="D" smarts="[$([O;v2]=[C;v4](-[C;v4])-[#1])]" neighbour="B"/>
            <inp-molecule-constraint type="SINGLEELECTRONCOUNT" limit="MIN" value="0"/>
            <inp-molecule-constraint type="SINGLEELECTRONCOUNT" limit="MAX" value="0"/>
        </inp-reactant>
        <inp-kinetics type="GROUP_ADDITIVITY" path="USER.xml"/>
    </inp-reaction-family>
    <inp-reaction-family name="CH3CHO(+M)=CH4+CO(+M)_reverse">
        <bimolecular>true</bimolecular>
        <inp-recipe>
            <inp-transformation type="BREAK_BOND" centers="A,B"/>
            <inp-transformation type="FORM_BOND" centers="A,C"/>
            <inp-transformation type="FORM_BOND" centers="C,B"/>
            <inp-transformation type="DECREASE_BOND" centers="C,D"/>
            <inp-transformation type="GAIN_CHARGE" centers="C"/>
            <inp-transformation type="LOSE_CHARGE" centers="D"/>
        </inp-recipe>
        <inp-reactant value="1" smarts="[C;v4]-[#1]">
            <inp-reactive-center symbol="A" smarts="[$([C;v4]-[#1])]" neighbour="B"/>
            <inp-reactive-center symbol="B" smarts="[$([#1]-[C;v4])]" neighbour="A"/>
            <inp-molecule-constraint type="SINGLEELECTRONCOUNT" limit="MIN" value="0"/>
            <inp-molecule-constraint type="SINGLEELECTRONCOUNT" limit="MAX" value="0"/>
        </inp-reactant>
        <inp-reactant value="2" smarts="[C-]#[O+]">
            <inp-reactive-center symbol="C" smarts="[$([C-]#[O+])]" neighbour="D"/>
            <inp-reactive-center symbol="D" smarts="[$([O+]#[C-])]" neighbour="C"/>
            <inp-molecule-constraint type="SINGLEELECTRONCOUNT" limit="MIN" value="0"/>
            <inp-molecule-constraint type="SINGLEELECTRONCOUNT" limit="MAX" value="0"/>
        </inp-reactant>
        <inp-kinetics type="REVERSE"/>
    </inp-reaction-family>
    <inp-reaction-family name="CH3CHO+OH=CH3+HOCHO_forward">
        <bimolecular>true</bimolecular>
        <inp-recipe>
            <inp-transformation type="BREAK_BOND" centers="A,B"/>
            <inp-transformation type="GAIN_RADICAL" centers="A"/>
            <inp-transformation type="FORM_BOND" centers="B,C"/>
            <inp-transformation type="LOSE_RADICAL" centers="C"/>
        </inp-recipe>
        <inp-reactant value="1" smarts="[C;v4]-[C;v4]">
            <inp-reactive-center symbol="A" smarts="[$([C;v4]-[C;v4])]" neighbour="B"/>
            <inp-reactive-center symbol="B" smarts="[$([C;v4]-[C;v4])]" neighbour="A"/>
            <inp-molecule-constraint type="SINGLEELECTRONCOUNT" limit="MIN" value="0"/>
            <inp-molecule-constraint type="SINGLEELECTRONCOUNT" limit="MAX" value="0"/>
        </inp-reactant>
        <inp-reactant value="2" smarts="[O;v1]">
            <inp-reactive-center symbol="C" smarts="[$([O;v1])]"/>
            <inp-molecule-constraint type="SINGLEELECTRONCOUNT" limit="MIN" value="1"/>
            <inp-molecule-constraint type="SINGLEELECTRONCOUNT" limit="MAX" value="1"/>
        </inp-reactant>
        <inp-kinetics type="GROUP_ADDITIVITY" path="USER.xml"/>
    </inp-reaction-family>
    <inp-reaction-family name="CH3CHO+OH=CH3+HOCHO_reverse">
        <bimolecular>true</bimolecular>
        <inp-recipe>
            <inp-transformation type="BREAK_BOND" centers="A,B"/>
            <inp-transformation type="GAIN_RADICAL" centers="B"/>
            <inp-transformation type="FORM_BOND" centers="C,A"/>
            <inp-transformation type="LOSE_RADICAL" centers="C"/>
        </inp-recipe>
        <inp-reactant value="1" smarts="[O;v2]-[C;v4]">
            <inp-reactive-center symbol="A" smarts="[$([C;v4]-[O;v2])]" neighbour="B"/>
            <inp-reactive-center symbol="B" smarts="[$([O;v2]-[C;v4])]" neighbour="A"/>
            <inp-molecule-constraint type="SINGLEELECTRONCOUNT" limit="MIN" value="0"/>
            <inp-molecule-constraint type="SINGLEELECTRONCOUNT" limit="MAX" value="0"/>
        </inp-reactant>
        <inp-reactant value="2" smarts="[C;v3]">
            <inp-reactive-center symbol="C" smarts="[$([C;v3])]"/>
            <inp-molecule-constraint type="SINGLEELECTRONCOUNT" limit="MIN" value="1"/>
            <inp-molecule-constraint type="SINGLEELECTRONCOUNT" limit="MAX" value="1"/>
        </inp-reactant>
        <inp-kinetics type="REVERSE"/>
    </inp-reaction-family>
    <inp-reaction-family name="CH3CO+O=CH2CO+OH_forward">
        <bimolecular>true</bimolecular>
        <inp-recipe>
            <inp-transformation type="BREAK_BOND" centers="A,B"/>
            <inp-transformation type="FORM_BOND" centers="C,B"/>
            <inp-transformation type="INCREASE_BOND" centers="A,D"/>
            <inp-transformation type="LOSE_RADICAL" centers="D"/>
            <inp-transformation type="LOSE_RADICAL" centers="C"/>
        </inp-recipe>
        <inp-reactant value="1" smarts="[#1]-[C;v4]-[C;v3]">
            <inp-reactive-center symbol="A" smarts="[$([C;v4](-[#1])-[C;v3])]" neighbour="D"/>
            <inp-reactive-center symbol="B" smarts="[$([#1]-[C;v4]-[C;v3])]" neighbour="A"/>
            <inp-reactive-center symbol="D" smarts="[$([C;v3]-[C;v4]-[#1])]" neighbour="A"/>
            <inp-molecule-constraint type="SINGLEELECTRONCOUNT" limit="MIN" value="1"/>
            <inp-molecule-constraint type="SINGLEELECTRONCOUNT" limit="MAX" value="1"/>
        </inp-reactant>
        <inp-reactant value="2" smarts="[O;v0]">
            <inp-reactive-center symbol="C" smarts="[$([O;v0])]"/>
            <inp-molecule-constraint type="SINGLEELECTRONCOUNT" limit="MIN" value="2"/>
            <inp-molecule-constraint type="SINGLEELECTRONCOUNT" limit="MAX" value="2"/>
        </inp-reactant>
        <inp-kinetics type="GROUP_ADDITIVITY" path="USER.xml"/>
    </inp-reaction-family>
    <inp-reaction-family name="CH3CO+O=CH2CO+OH_reverse">
        <bimolecular>true</bimolecular>
        <inp-recipe>
            <inp-transformation type="DECREASE_BOND" centers="A,B"/>
            <inp-transformation type="GAIN_RADICAL" centers="B"/>
            <inp-transformation type="FORM_BOND" centers="A,C"/>
            <inp-transformation type="BREAK_BOND" centers="D,C"/>
            <inp-transformation type="GAIN_RADICAL" centers="D"/>
        </inp-recipe>
        <inp-reactant value="1" smarts="[C;v4]=[C;v4]">
            <inp-reactive-center symbol="A" smarts="[$([C;v4]=[C;v4])]" neighbour="B"/>
            <inp-reactive-center symbol="B" smarts="[$([C;v4]=[C;v4])]" neighbour="A"/>
            <inp-molecule-constraint type="SINGLEELECTRONCOUNT" limit="MIN" value="0"/>
            <inp-molecule-constraint type="SINGLEELECTRONCOUNT" limit="MAX" value="0"/>
        </inp-reactant>
        <inp-reactant value="2" smarts="[O;v1]-[#1]">
            <inp-reactive-center symbol="C" smarts="[$([#1]-[O;v1])]" neighbour="D"/>
            <inp-reactive-center symbol="D" smarts="[$([O;v1]-[#1])]" neighbour="C"/>
            <inp-molecule-constraint type="SINGLEELECTRONCOUNT" limit="MIN" value="1"/>
            <inp-molecule-constraint type="SINGLEELECTRONCOUNT" limit="MAX" value="1"/>
        </inp-reactant>
        <inp-kinetics type="REVERSE"/>
    </inp-reaction-family>
    <inp-reaction-family name="CH3CO2+M=CH3+CO2+M_forward">
        <bimolecular>false</bimolecular>
        <inp-recipe>
            <inp-transformation type="INCREASE_BOND" centers="A,B"/>
            <inp-transformation type="BREAK_BOND" centers="C,A"/>
            <inp-transformation type="LOSE_RADICAL" centers="B"/>
            <inp-transformation type="GAIN_RADICAL" centers="C"/>
        </inp-recipe>
        <inp-reactant value="1" smarts="[C;v4](-[O;v1])-[C;v4]">
            <inp-reactive-center symbol="A" smarts="[$([C;v4](-[O;v1])-[C;v4])]" neighbour="C"/>
            <inp-reactive-center symbol="B" smarts="[$([O;v1]-[C;v4]-[C;v4])]" neighbour="A"/>
            <inp-reactive-center symbol="C" smarts="[$([C;v4]-[C;v4]-[O;v1])]" neighbour="A"/>
            <inp-molecule-constraint type="SINGLEELECTRONCOUNT" limit="MIN" value="1"/>
            <inp-molecule-constraint type="SINGLEELECTRONCOUNT" limit="MAX" value="1"/>
        </inp-reactant>
        <inp-kinetics type="GROUP_ADDITIVITY" path="USER.xml"/>
    </inp-reaction-family>
    <inp-reaction-family name="CH3CO2+M=CH3+CO2+M_reverse">
        <bimolecular>true</bimolecular>
        <inp-recipe>
            <inp-transformation type="FORM_BOND" centers="A,B"/>
            <inp-transformation type="LOSE_RADICAL" centers="A"/>
            <inp-transformation type="DECREASE_BOND" centers="B,C"/>
            <inp-transformation type="GAIN_RADICAL" centers="C"/>
        </inp-recipe>
        <inp-reactant value="1" smarts="[C;v3]">
            <inp-reactive-center symbol="A" smarts="[$([C;v3])]"/>
            <inp-molecule-constraint type="SINGLEELECTRONCOUNT" limit="MIN" value="1"/>
            <inp-molecule-constraint type="SINGLEELECTRONCOUNT" limit="MAX" value="1"/>
        </inp-reactant>
        <inp-reactant value="2" smarts="[C;v4]=[O;v2]">
            <inp-reactive-center symbol="B" smarts="[$([C;v4]=[O;v2])]" neighbour="C"/>
            <inp-reactive-center symbol="C" smarts="[$([O;v2]=[C;v4])]" neighbour="B"/>
            <inp-molecule-constraint type="SINGLEELECTRONCOUNT" limit="MIN" value="0"/>
            <inp-molecule-constraint type="SINGLEELECTRONCOUNT" limit="MAX" value="0"/>
        </inp-reactant>
        <inp-kinetics type="REVERSE"/>
    </inp-reaction-family>
    <inp-reaction-family name="CH2CHO(+M)=CH3+CO(+M)_forward">
        <bimolecular>false</bimolecular>
        <inp-recipe>
            <inp-transformation type="BREAK_BOND" centers="A,B"/>
            <inp-transformation type="DECREASE_BOND" centers="C,A"/>
            <inp-transformation type="BREAK_BOND" centers="C,A"/>
            <inp-transformation type="INCREASE_BOND" centers="A,D"/>
            <inp-transformation type="LOSE_CHARGE" centers="A"/>
            <inp-transformation type="FORM_BOND" centers="C,B"/>
            <inp-transformation type="GAIN_RADICAL" centers="C"/>
            <inp-transformation type="LOSE_RADICAL" centers="D"/>
            <inp-transformation type="GAIN_CHARGE" centers="D"/>
        </inp-recipe>
        <inp-reactant value="1" smarts="[C;v4](-[#1])(=[C;v4])-[O;v1]">
            <inp-reactive-center symbol="A" smarts="[$([C;v4](-[#1])(=[C;v4])-[O;v1])]" neighbour="D"/>
            <inp-reactive-center symbol="B" smarts="[$([#1]-[C;v4](=[C;v4])-[O;v1])]" neighbour="A"/>
            <inp-reactive-center symbol="C" smarts="[$([C;v4]=[C;v4](-[#1])-[O;v1])]" neighbour="A"/>
            <inp-reactive-center symbol="D" smarts="[$([O;v1]-[C;v4](-[#1])=[C;v4])]" neighbour="A"/>
            <inp-molecule-constraint type="SINGLEELECTRONCOUNT" limit="MIN" value="1"/>
            <inp-molecule-constraint type="SINGLEELECTRONCOUNT" limit="MAX" value="1"/>
        </inp-reactant>
        <inp-kinetics type="GROUP_ADDITIVITY" path="USER.xml"/>
    </inp-reaction-family>
    <inp-reaction-family name="CH2CHO(+M)=CH3+CO(+M)_reverse">
        <bimolecular>true</bimolecular>
        <inp-recipe>
            <inp-transformation type="BREAK_BOND" centers="A,B"/>
            <inp-transformation type="FORM_BOND" centers="A,C"/>
            <inp-transformation type="INCREASE_BOND" centers="A,C"/>
            <inp-transformation type="LOSE_RADICAL" centers="A"/>
            <inp-transformation type="FORM_BOND" centers="C,B"/>
            <inp-transformation type="DECREASE_BOND" centers="C,D"/>
            <inp-transformation type="GAIN_CHARGE" centers="C"/>
            <inp-transformation type="GAIN_RADICAL" centers="D"/>
            <inp-transformation type="LOSE_CHARGE" centers="D"/>
        </inp-recipe>
        <inp-reactant value="1" smarts="[C;v3]-[#1]">
            <inp-reactive-center symbol="A" smarts="[$([C;v3]-[#1])]" neighbour="B"/>
            <inp-reactive-center symbol="B" smarts="[$([#1]-[C;v3])]" neighbour="A"/>
            <inp-molecule-constraint type="SINGLEELECTRONCOUNT" limit="MIN" value="1"/>
            <inp-molecule-constraint type="SINGLEELECTRONCOUNT" limit="MAX" value="1"/>
        </inp-reactant>
        <inp-reactant value="2" smarts="[C-]#[O+]">
            <inp-reactive-center symbol="C" smarts="[$([C-]#[O+])]" neighbour="D"/>
            <inp-reactive-center symbol="D" smarts="[$([O+]#[C-])]" neighbour="C"/>
            <inp-molecule-constraint type="SINGLEELECTRONCOUNT" limit="MIN" value="0"/>
            <inp-molecule-constraint type="SINGLEELECTRONCOUNT" limit="MAX" value="0"/>
        </inp-reactant>
        <inp-kinetics type="REVERSE"/>
    </inp-reaction-family>
    <inp-reaction-family name="CH2CHO+O2=CH2O+CO+OH_reverse">
        <bimolecular>true</bimolecular>
        <inp-recipe>
            <inp-transformation type="DECREASE_BOND" centers="A,B"/>
            <inp-transformation type="BREAK_BOND" centers="A,B"/>
            <inp-transformation type="FORM_BOND" centers="B,C"/>
            <inp-transformation type="INCREASE_BOND" centers="B,C"/>
            <inp-transformation type="FORM_BOND" centers="A,D"/>
            <inp-transformation type="INCREASE_BOND" centers="A,D"/>
            <inp-transformation type="DECREASE_BOND" centers="D,E"/>
            <inp-transformation type="FORM_BOND" centers="D,F"/>
            <inp-transformation type="GAIN_CHARGE" centers="D"/>
            <inp-transformation type="GAIN_RADICAL" centers="E"/>
            <inp-transformation type="LOSE_CHARGE" centers="E"/>
            <inp-transformation type="BREAK_BOND" centers="C,F"/>
            <inp-transformation type="LOSE_RADICAL" centers="C"/>
        </inp-recipe>
        <inp-reactant value="1" smarts="[O;v2]=[C;v4]">
            <inp-reactive-center symbol="A" smarts="[$([C;v4]=[O;v2])]" neighbour="B"/>
            <inp-reactive-center symbol="B" smarts="[$([O;v2]=[C;v4])]" neighbour="A"/>
            <inp-molecule-constraint type="SINGLEELECTRONCOUNT" limit="MIN" value="0"/>
            <inp-molecule-constraint type="SINGLEELECTRONCOUNT" limit="MAX" value="0"/>
        </inp-reactant>
        <inp-reactant value="2" smarts="[C-]#[O+]">
            <inp-reactive-center symbol="D" smarts="[$([C-]#[O+])]" neighbour="E"/>
            <inp-reactive-center symbol="E" smarts="[$([O+]#[C-])]" neighbour="D"/>
            <inp-molecule-constraint type="SINGLEELECTRONCOUNT" limit="MIN" value="0"/>
            <inp-molecule-constraint type="SINGLEELECTRONCOUNT" limit="MAX" value="0"/>
        </inp-reactant>
        <inp-reactant value="3" smarts="[O;v1]-[#1]">
            <inp-reactive-center symbol="C" smarts="[$([O;v1]-[#1])]" neighbour="F"/>
            <inp-reactive-center symbol="F" smarts="[$([#1]-[O;v1])]" neighbour="C"/>
            <inp-molecule-constraint type="SINGLEELECTRONCOUNT" limit="MIN" value="1"/>
            <inp-molecule-constraint type="SINGLEELECTRONCOUNT" limit="MAX" value="1"/>
        </inp-reactant>
        <inp-kinetics type="GROUP_ADDITIVITY" path="USER.xml"/>
    </inp-reaction-family>
    <inp-reaction-family name="HO2CH2CO=CO+CH2O+OH_forward">
        <bimolecular>false</bimolecular>
        <inp-recipe>
            <inp-transformation type="BREAK_BOND" centers="A,B"/>
            <inp-transformation type="GAIN_RADICAL" centers="B"/>
            <inp-transformation type="INCREASE_BOND" centers="C,A"/>
            <inp-transformation type="INCREASE_BOND" centers="D,E"/>
            <inp-transformation type="BREAK_BOND" centers="D,C"/>
            <inp-transformation type="LOSE_RADICAL" centers="D"/>
            <inp-transformation type="LOSE_CHARGE" centers="D"/>
            <inp-transformation type="GAIN_CHARGE" centers="E"/>
        </inp-recipe>
        <inp-reactant value="1" smarts="[O;v2]-[O;v2]-[C;v4]-[C;v3]=[O;v2]">
            <inp-reactive-center symbol="A" smarts="[$([O;v2](-[O;v2])-[C;v4]-[C;v3]=[O;v2])]" neighbour="C"/>
            <inp-reactive-center symbol="B" smarts="[$([O;v2]-[O;v2]-[C;v4]-[C;v3]=[O;v2])]" neighbour="A"/>
            <inp-reactive-center symbol="C" smarts="[$([C;v4](-[O;v2]-[O;v2])-[C;v3]=[O;v2])]" neighbour="D"/>
            <inp-reactive-center symbol="D" smarts="[$([C;v3](=[O;v2])-[C;v4]-[O;v2]-[O;v2])]" neighbour="C"/>
            <inp-reactive-center symbol="E" smarts="[$([O;v2]=[C;v3]-[C;v4]-[O;v2]-[O;v2])]" neighbour="D"/>
            <inp-molecule-constraint type="SINGLEELECTRONCOUNT" limit="MIN" value="1"/>
            <inp-molecule-constraint type="SINGLEELECTRONCOUNT" limit="MAX" value="1"/>
        </inp-reactant>
        <inp-kinetics type="GROUP_ADDITIVITY" path="USER.xml"/>
    </inp-reaction-family>
    <inp-reaction-family name="HO2CH2CO=CO+CH2O+OH_reverse">
        <bimolecular>true</bimolecular>
        <inp-recipe>
            <inp-transformation type="DECREASE_BOND" centers="A,B"/>
            <inp-transformation type="FORM_BOND" centers="B,C"/>
            <inp-transformation type="FORM_BOND" centers="D,A"/>
            <inp-transformation type="DECREASE_BOND" centers="D,E"/>
            <inp-transformation type="GAIN_RADICAL" centers="D"/>
            <inp-transformation type="GAIN_CHARGE" centers="D"/>
            <inp-transformation type="LOSE_CHARGE" centers="E"/>
            <inp-transformation type="LOSE_RADICAL" centers="C"/>
        </inp-recipe>
        <inp-reactant value="1" smarts="[O;v2]=[C;v4]">
            <inp-reactive-center symbol="A" smarts="[$([C;v4]=[O;v2])]" neighbour="B"/>
            <inp-reactive-center symbol="B" smarts="[$([O;v2]=[C;v4])]" neighbour="A"/>
            <inp-molecule-constraint type="SINGLEELECTRONCOUNT" limit="MIN" value="0"/>
            <inp-molecule-constraint type="SINGLEELECTRONCOUNT" limit="MAX" value="0"/>
        </inp-reactant>
        <inp-reactant value="2" smarts="[C-]#[O+]">
            <inp-reactive-center symbol="D" smarts="[$([C-]#[O+])]" neighbour="E"/>
            <inp-reactive-center symbol="E" smarts="[$([O+]#[C-])]" neighbour="D"/>
            <inp-molecule-constraint type="SINGLEELECTRONCOUNT" limit="MIN" value="0"/>
            <inp-molecule-constraint type="SINGLEELECTRONCOUNT" limit="MAX" value="0"/>
        </inp-reactant>
        <inp-reactant value="3" smarts="[O;v1]">
            <inp-reactive-center symbol="C" smarts="[$([O;v1])]"/>
            <inp-molecule-constraint type="SINGLEELECTRONCOUNT" limit="MIN" value="1"/>
            <inp-molecule-constraint type="SINGLEELECTRONCOUNT" limit="MAX" value="1"/>
        </inp-reactant>
        <inp-kinetics type="REVERSE"/>
    </inp-reaction-family>
    <inp-reaction-family name="CH2+CO(+M)=CH2CO(+M)_forward">
        <bimolecular>true</bimolecular>
        <inp-recipe>
            <inp-transformation type="FORM_BOND" centers="A,B"/>
            <inp-transformation type="INCREASE_BOND" centers="A,B"/>
            <inp-transformation type="LOSE_RADICAL" centers="A"/>
            <inp-transformation type="LOSE_RADICAL" centers="A"/>
            <inp-transformation type="DECREASE_BOND" centers="B,C"/>
            <inp-transformation type="GAIN_CHARGE" centers="B"/>
            <inp-transformation type="LOSE_CHARGE" centers="C"/>
        </inp-recipe>
        <inp-reactant value="1" smarts="[C;v2]">
            <inp-reactive-center symbol="A" smarts="[$([C;v2])]"/>
            <inp-molecule-constraint type="SINGLEELECTRONCOUNT" limit="MIN" value="2"/>
            <inp-molecule-constraint type="SINGLEELECTRONCOUNT" limit="MAX" value="2"/>
        </inp-reactant>
        <inp-reactant value="2" smarts="[C-]#[O+]">
            <inp-reactive-center symbol="B" smarts="[$([C-]#[O+])]" neighbour="C"/>
            <inp-reactive-center symbol="C" smarts="[$([O+]#[C-])]" neighbour="B"/>
            <inp-molecule-constraint type="SINGLEELECTRONCOUNT" limit="MIN" value="0"/>
            <inp-molecule-constraint type="SINGLEELECTRONCOUNT" limit="MAX" value="0"/>
        </inp-reactant>
        <inp-kinetics type="GROUP_ADDITIVITY" path="USER.xml"/>
    </inp-reaction-family>
    <inp-reaction-family name="CH2+CO(+M)=CH2CO(+M)_reverse">
        <bimolecular>false</bimolecular>
        <inp-recipe>
            <inp-transformation type="INCREASE_BOND" centers="A,B"/>
            <inp-transformation type="DECREASE_BOND" centers="C,A"/>
            <inp-transformation type="BREAK_BOND" centers="C,A"/>
            <inp-transformation type="LOSE_CHARGE" centers="A"/>
            <inp-transformation type="GAIN_CHARGE" centers="B"/>
            <inp-transformation type="GAIN_RADICAL" centers="C"/>
            <inp-transformation type="GAIN_RADICAL" centers="C"/>
        </inp-recipe>
        <inp-reactant value="1" smarts="[C;v4](=[O;v2])=[C;v4]">
            <inp-reactive-center symbol="A" smarts="[$([C;v4](=[O;v2])=[C;v4])]" neighbour="B"/>
            <inp-reactive-center symbol="B" smarts="[$([O;v2]=[C;v4]=[C;v4])]" neighbour="A"/>
            <inp-reactive-center symbol="C" smarts="[$([C;v4]=[C;v4]=[O;v2])]" neighbour="A"/>
            <inp-molecule-constraint type="SINGLEELECTRONCOUNT" limit="MIN" value="0"/>
            <inp-molecule-constraint type="SINGLEELECTRONCOUNT" limit="MAX" value="0"/>
        </inp-reactant>
        <inp-kinetics type="REVERSE"/>
    </inp-reaction-family>
    <inp-reaction-family name="CH2CO+H=CH3+CO_forward">
        <bimolecular>true</bimolecular>
        <inp-recipe>
            <inp-transformation type="INCREASE_BOND" centers="A,B"/>
            <inp-transformation type="DECREASE_BOND" centers="C,A"/>
            <inp-transformation type="BREAK_BOND" centers="C,A"/>
            <inp-transformation type="LOSE_CHARGE" centers="A"/>
            <inp-transformation type="GAIN_CHARGE" centers="B"/>
            <inp-transformation type="FORM_BOND" centers="C,D"/>
            <inp-transformation type="GAIN_RADICAL" centers="C"/>
            <inp-transformation type="LOSE_RADICAL" centers="D"/>
        </inp-recipe>
        <inp-reactant value="1" smarts="[C;v4](=[O;v2])=[C;v4]">
            <inp-reactive-center symbol="A" smarts="[$([C;v4](=[O;v2])=[C;v4])]" neighbour="B"/>
            <inp-reactive-center symbol="B" smarts="[$([O;v2]=[C;v4]=[C;v4])]" neighbour="A"/>
            <inp-reactive-center symbol="C" smarts="[$([C;v4]=[C;v4]=[O;v2])]" neighbour="A"/>
            <inp-molecule-constraint type="SINGLEELECTRONCOUNT" limit="MIN" value="0"/>
            <inp-molecule-constraint type="SINGLEELECTRONCOUNT" limit="MAX" value="0"/>
        </inp-reactant>
        <inp-reactant value="2" smarts="[#1;!X1]">
            <inp-reactive-center symbol="D" smarts="[$([#1;!X1])]"/>
            <inp-molecule-constraint type="SINGLEELECTRONCOUNT" limit="MIN" value="1"/>
            <inp-molecule-constraint type="SINGLEELECTRONCOUNT" limit="MAX" value="1"/>
        </inp-reactant>
        <inp-kinetics type="GROUP_ADDITIVITY" path="USER.xml"/>
    </inp-reaction-family>
    <inp-reaction-family name="CH2CO+H=CH3+CO_reverse">
        <bimolecular>true</bimolecular>
        <inp-recipe>
            <inp-transformation type="BREAK_BOND" centers="A,B"/>
            <inp-transformation type="FORM_BOND" centers="A,C"/>
            <inp-transformation type="INCREASE_BOND" centers="A,C"/>
            <inp-transformation type="LOSE_RADICAL" centers="A"/>
            <inp-transformation type="GAIN_RADICAL" centers="B"/>
            <inp-transformation type="DECREASE_BOND" centers="C,D"/>
            <inp-transformation type="GAIN_CHARGE" centers="C"/>
            <inp-transformation type="LOSE_CHARGE" centers="D"/>
        </inp-recipe>
        <inp-reactant value="1" smarts="[C;v3]-[#1]">
            <inp-reactive-center symbol="A" smarts="[$([C;v3]-[#1])]" neighbour="B"/>
            <inp-reactive-center symbol="B" smarts="[$([#1]-[C;v3])]" neighbour="A"/>
            <inp-molecule-constraint type="SINGLEELECTRONCOUNT" limit="MIN" value="1"/>
            <inp-molecule-constraint type="SINGLEELECTRONCOUNT" limit="MAX" value="1"/>
        </inp-reactant>
        <inp-reactant value="2" smarts="[C-]#[O+]">
            <inp-reactive-center symbol="C" smarts="[$([C-]#[O+])]" neighbour="D"/>
            <inp-reactive-center symbol="D" smarts="[$([O+]#[C-])]" neighbour="C"/>
            <inp-molecule-constraint type="SINGLEELECTRONCOUNT" limit="MIN" value="0"/>
            <inp-molecule-constraint type="SINGLEELECTRONCOUNT" limit="MAX" value="0"/>
        </inp-reactant>
        <inp-kinetics type="REVERSE"/>
    </inp-reaction-family>
    <inp-reaction-family name="CH2CO+O=CH2+CO2_forward">
        <bimolecular>true</bimolecular>
        <inp-recipe>
            <inp-transformation type="DECREASE_BOND" centers="A,B"/>
            <inp-transformation type="BREAK_BOND" centers="A,B"/>
            <inp-transformation type="FORM_BOND" centers="B,C"/>
            <inp-transformation type="INCREASE_BOND" centers="B,C"/>
            <inp-transformation type="GAIN_RADICAL" centers="A"/>
            <inp-transformation type="GAIN_RADICAL" centers="A"/>
            <inp-transformation type="LOSE_RADICAL" centers="C"/>
            <inp-transformation type="LOSE_RADICAL" centers="C"/>
        </inp-recipe>
        <inp-reactant value="1" smarts="[C;v4]=[C;v4]">
            <inp-reactive-center symbol="A" smarts="[$([C;v4]=[C;v4])]" neighbour="B"/>
            <inp-reactive-center symbol="B" smarts="[$([C;v4]=[C;v4])]" neighbour="A"/>
            <inp-molecule-constraint type="SINGLEELECTRONCOUNT" limit="MIN" value="0"/>
            <inp-molecule-constraint type="SINGLEELECTRONCOUNT" limit="MAX" value="0"/>
        </inp-reactant>
        <inp-reactant value="2" smarts="[O;v0]">
            <inp-reactive-center symbol="C" smarts="[$([O;v0])]"/>
            <inp-molecule-constraint type="SINGLEELECTRONCOUNT" limit="MIN" value="2"/>
            <inp-molecule-constraint type="SINGLEELECTRONCOUNT" limit="MAX" value="2"/>
        </inp-reactant>
        <inp-kinetics type="GROUP_ADDITIVITY" path="USER.xml"/>
    </inp-reaction-family>
    <inp-reaction-family name="CH2CO+O=CH2+CO2_reverse">
        <bimolecular>true</bimolecular>
        <inp-recipe>
            <inp-transformation type="DECREASE_BOND" centers="A,B"/>
            <inp-transformation type="BREAK_BOND" centers="A,B"/>
            <inp-transformation type="GAIN_RADICAL" centers="B"/>
            <inp-transformation type="GAIN_RADICAL" centers="B"/>
            <inp-transformation type="FORM_BOND" centers="C,A"/>
            <inp-transformation type="INCREASE_BOND" centers="C,A"/>
            <inp-transformation type="LOSE_RADICAL" centers="C"/>
            <inp-transformation type="LOSE_RADICAL" centers="C"/>
        </inp-recipe>
        <inp-reactant value="1" smarts="[O;v2]=[C;v4]">
            <inp-reactive-center symbol="A" smarts="[$([C;v4]=[O;v2])]" neighbour="B"/>
            <inp-reactive-center symbol="B" smarts="[$([O;v2]=[C;v4])]" neighbour="A"/>
            <inp-molecule-constraint type="SINGLEELECTRONCOUNT" limit="MIN" value="0"/>
            <inp-molecule-constraint type="SINGLEELECTRONCOUNT" limit="MAX" value="0"/>
        </inp-reactant>
        <inp-reactant value="2" smarts="[C;v2]">
            <inp-reactive-center symbol="C" smarts="[$([C;v2])]"/>
            <inp-molecule-constraint type="SINGLEELECTRONCOUNT" limit="MIN" value="2"/>
            <inp-molecule-constraint type="SINGLEELECTRONCOUNT" limit="MAX" value="2"/>
        </inp-reactant>
        <inp-kinetics type="REVERSE"/>
    </inp-reaction-family>
    <inp-reaction-family name="CH2CO+OH=CH2OH+CO_forward">
        <bimolecular>true</bimolecular>
        <inp-recipe>
            <inp-transformation type="INCREASE_BOND" centers="A,B"/>
            <inp-transformation type="DECREASE_BOND" centers="C,A"/>
            <inp-transformation type="BREAK_BOND" centers="C,A"/>
            <inp-transformation type="LOSE_CHARGE" centers="A"/>
            <inp-transformation type="GAIN_CHARGE" centers="B"/>
            <inp-transformation type="FORM_BOND" centers="C,D"/>
            <inp-transformation type="GAIN_RADICAL" centers="C"/>
            <inp-transformation type="LOSE_RADICAL" centers="D"/>
        </inp-recipe>
        <inp-reactant value="1" smarts="[C;v4](=[O;v2])=[C;v4]">
            <inp-reactive-center symbol="A" smarts="[$([C;v4](=[O;v2])=[C;v4])]" neighbour="B"/>
            <inp-reactive-center symbol="B" smarts="[$([O;v2]=[C;v4]=[C;v4])]" neighbour="A"/>
            <inp-reactive-center symbol="C" smarts="[$([C;v4]=[C;v4]=[O;v2])]" neighbour="A"/>
            <inp-molecule-constraint type="SINGLEELECTRONCOUNT" limit="MIN" value="0"/>
            <inp-molecule-constraint type="SINGLEELECTRONCOUNT" limit="MAX" value="0"/>
        </inp-reactant>
        <inp-reactant value="2" smarts="[O;v1]">
            <inp-reactive-center symbol="D" smarts="[$([O;v1])]"/>
            <inp-molecule-constraint type="SINGLEELECTRONCOUNT" limit="MIN" value="1"/>
            <inp-molecule-constraint type="SINGLEELECTRONCOUNT" limit="MAX" value="1"/>
        </inp-reactant>
        <inp-kinetics type="GROUP_ADDITIVITY" path="USER.xml"/>
    </inp-reaction-family>
    <inp-reaction-family name="CH2CO+OH=CH2OH+CO_reverse">
        <bimolecular>true</bimolecular>
        <inp-recipe>
            <inp-transformation type="BREAK_BOND" centers="A,B"/>
            <inp-transformation type="FORM_BOND" centers="A,C"/>
            <inp-transformation type="INCREASE_BOND" centers="A,C"/>
            <inp-transformation type="LOSE_RADICAL" centers="A"/>
            <inp-transformation type="GAIN_RADICAL" centers="B"/>
            <inp-transformation type="DECREASE_BOND" centers="C,D"/>
            <inp-transformation type="GAIN_CHARGE" centers="C"/>
            <inp-transformation type="LOSE_CHARGE" centers="D"/>
        </inp-recipe>
        <inp-reactant value="1" smarts="[C;v3]-[O;v2]">
            <inp-reactive-center symbol="A" smarts="[$([C;v3]-[O;v2])]" neighbour="B"/>
            <inp-reactive-center symbol="B" smarts="[$([O;v2]-[C;v3])]" neighbour="A"/>
            <inp-molecule-constraint type="SINGLEELECTRONCOUNT" limit="MIN" value="1"/>
            <inp-molecule-constraint type="SINGLEELECTRONCOUNT" limit="MAX" value="1"/>
        </inp-reactant>
        <inp-reactant value="2" smarts="[C-]#[O+]">
            <inp-reactive-center symbol="C" smarts="[$([C-]#[O+])]" neighbour="D"/>
            <inp-reactive-center symbol="D" smarts="[$([O+]#[C-])]" neighbour="C"/>
            <inp-molecule-constraint type="SINGLEELECTRONCOUNT" limit="MIN" value="0"/>
            <inp-molecule-constraint type="SINGLEELECTRONCOUNT" limit="MAX" value="0"/>
        </inp-reactant>
        <inp-kinetics type="REVERSE"/>
    </inp-reaction-family>
    <inp-reaction-family name="CH2CO+CH3=C2H5+CO_forward">
        <bimolecular>true</bimolecular>
        <inp-recipe>
            <inp-transformation type="INCREASE_BOND" centers="A,B"/>
            <inp-transformation type="DECREASE_BOND" centers="C,A"/>
            <inp-transformation type="BREAK_BOND" centers="C,A"/>
            <inp-transformation type="LOSE_CHARGE" centers="A"/>
            <inp-transformation type="GAIN_CHARGE" centers="B"/>
            <inp-transformation type="FORM_BOND" centers="C,D"/>
            <inp-transformation type="GAIN_RADICAL" centers="C"/>
            <inp-transformation type="LOSE_RADICAL" centers="D"/>
        </inp-recipe>
        <inp-reactant value="1" smarts="[C;v4](=[O;v2])=[C;v4]">
            <inp-reactive-center symbol="A" smarts="[$([C;v4](=[O;v2])=[C;v4])]" neighbour="B"/>
            <inp-reactive-center symbol="B" smarts="[$([O;v2]=[C;v4]=[C;v4])]" neighbour="A"/>
            <inp-reactive-center symbol="C" smarts="[$([C;v4]=[C;v4]=[O;v2])]" neighbour="A"/>
            <inp-molecule-constraint type="SINGLEELECTRONCOUNT" limit="MIN" value="0"/>
            <inp-molecule-constraint type="SINGLEELECTRONCOUNT" limit="MAX" value="0"/>
        </inp-reactant>
        <inp-reactant value="2" smarts="[C;v3]">
            <inp-reactive-center symbol="D" smarts="[$([C;v3])]"/>
            <inp-molecule-constraint type="SINGLEELECTRONCOUNT" limit="MIN" value="1"/>
            <inp-molecule-constraint type="SINGLEELECTRONCOUNT" limit="MAX" value="1"/>
        </inp-reactant>
        <inp-kinetics type="GROUP_ADDITIVITY" path="USER.xml"/>
    </inp-reaction-family>
    <inp-reaction-family name="CH2CO+CH3=C2H5+CO_reverse">
        <bimolecular>true</bimolecular>
        <inp-recipe>
            <inp-transformation type="BREAK_BOND" centers="A,B"/>
            <inp-transformation type="GAIN_RADICAL" centers="B"/>
            <inp-transformation type="FORM_BOND" centers="A,C"/>
            <inp-transformation type="INCREASE_BOND" centers="A,C"/>
            <inp-transformation type="LOSE_RADICAL" centers="A"/>
            <inp-transformation type="DECREASE_BOND" centers="C,D"/>
            <inp-transformation type="GAIN_CHARGE" centers="C"/>
            <inp-transformation type="LOSE_CHARGE" centers="D"/>
        </inp-recipe>
        <inp-reactant value="1" smarts="[C;v4]-[C;v3]">
            <inp-reactive-center symbol="A" smarts="[$([C;v3]-[C;v4])]" neighbour="B"/>
            <inp-reactive-center symbol="B" smarts="[$([C;v4]-[C;v3])]" neighbour="A"/>
            <inp-molecule-constraint type="SINGLEELECTRONCOUNT" limit="MIN" value="1"/>
            <inp-molecule-constraint type="SINGLEELECTRONCOUNT" limit="MAX" value="1"/>
        </inp-reactant>
        <inp-reactant value="2" smarts="[C-]#[O+]">
            <inp-reactive-center symbol="C" smarts="[$([C-]#[O+])]" neighbour="D"/>
            <inp-reactive-center symbol="D" smarts="[$([O+]#[C-])]" neighbour="C"/>
            <inp-molecule-constraint type="SINGLEELECTRONCOUNT" limit="MIN" value="0"/>
            <inp-molecule-constraint type="SINGLEELECTRONCOUNT" limit="MAX" value="0"/>
        </inp-reactant>
        <inp-kinetics type="REVERSE"/>
    </inp-reaction-family>
    <inp-reaction-family name="HCCO+OH=H2+CO+CO_forward">
        <bimolecular>true</bimolecular>
        <inp-recipe>
            <inp-transformation type="INCREASE_BOND" centers="A,B"/>
            <inp-transformation type="LOSE_RADICAL" centers="B"/>
            <inp-transformation type="GAIN_CHARGE" centers="B"/>
            <inp-transformation type="BREAK_BOND" centers="C,D"/>
            <inp-transformation type="FORM_BOND" centers="D,E"/>
            <inp-transformation type="DECREASE_BOND" centers="C,A"/>
            <inp-transformation type="DECREASE_BOND" centers="C,A"/>
            <inp-transformation type="BREAK_BOND" centers="C,A"/>
            <inp-transformation type="FORM_BOND" centers="C,F"/>
            <inp-transformation type="INCREASE_BOND" centers="C,F"/>
            <inp-transformation type="INCREASE_BOND" centers="C,F"/>
            <inp-transformation type="LOSE_CHARGE" centers="C"/>
            <inp-transformation type="LOSE_CHARGE" centers="A"/>
            <inp-transformation type="BREAK_BOND" centers="F,E"/>
            <inp-transformation type="LOSE_RADICAL" centers="F"/>
            <inp-transformation type="GAIN_CHARGE" centers="F"/>
        </inp-recipe>
        <inp-reactant value="1" smarts="[O;v1]-[C;v4]#[C;v4]-[#1]">
            <inp-reactive-center symbol="A" smarts="[$([C;v4](-[O;v1])#[C;v4]-[#1])]" neighbour="B"/>
            <inp-reactive-center symbol="B" smarts="[$([O;v1]-[C;v4]#[C;v4]-[#1])]" neighbour="A"/>
            <inp-reactive-center symbol="C" smarts="[$([C;v4](-[#1])#[C;v4]-[O;v1])]" neighbour="A"/>
            <inp-reactive-center symbol="D" smarts="[$([#1]-[C;v4]#[C;v4]-[O;v1])]" neighbour="C"/>
            <inp-molecule-constraint type="SINGLEELECTRONCOUNT" limit="MIN" value="1"/>
            <inp-molecule-constraint type="SINGLEELECTRONCOUNT" limit="MAX" value="1"/>
        </inp-reactant>
        <inp-reactant value="2" smarts="[O;v1]-[#1]">
            <inp-reactive-center symbol="E" smarts="[$([#1]-[O;v1])]" neighbour="F"/>
            <inp-reactive-center symbol="F" smarts="[$([O;v1]-[#1])]" neighbour="E"/>
            <inp-molecule-constraint type="SINGLEELECTRONCOUNT" limit="MIN" value="1"/>
            <inp-molecule-constraint type="SINGLEELECTRONCOUNT" limit="MAX" value="1"/>
        </inp-reactant>
        <inp-kinetics type="GROUP_ADDITIVITY" path="USER.xml"/>
    </inp-reaction-family>
    <inp-reaction-family name="HCCO+OH=H2+CO+CO_reverse">
        <bimolecular>true</bimolecular>
        <inp-recipe>
            <inp-transformation type="DECREASE_BOND" centers="A,B"/>
            <inp-transformation type="FORM_BOND" centers="C,A"/>
            <inp-transformation type="INCREASE_BOND" centers="C,A"/>
            <inp-transformation type="INCREASE_BOND" centers="C,A"/>
            <inp-transformation type="GAIN_CHARGE" centers="A"/>
            <inp-transformation type="GAIN_RADICAL" centers="B"/>
            <inp-transformation type="LOSE_CHARGE" centers="B"/>
            <inp-transformation type="DECREASE_BOND" centers="C,D"/>
            <inp-transformation type="DECREASE_BOND" centers="C,D"/>
            <inp-transformation type="BREAK_BOND" centers="C,D"/>
            <inp-transformation type="FORM_BOND" centers="C,E"/>
            <inp-transformation type="GAIN_CHARGE" centers="C"/>
            <inp-transformation type="FORM_BOND" centers="D,F"/>
            <inp-transformation type="GAIN_RADICAL" centers="D"/>
            <inp-transformation type="LOSE_CHARGE" centers="D"/>
            <inp-transformation type="BREAK_BOND" centers="E,F"/>
        </inp-recipe>
        <inp-reactant value="1" smarts="[C-]#[O+]">
            <inp-reactive-center symbol="A" smarts="[$([C-]#[O+])]" neighbour="B"/>
            <inp-reactive-center symbol="B" smarts="[$([O+]#[C-])]" neighbour="A"/>
            <inp-molecule-constraint type="SINGLEELECTRONCOUNT" limit="MIN" value="0"/>
            <inp-molecule-constraint type="SINGLEELECTRONCOUNT" limit="MAX" value="0"/>
        </inp-reactant>
        <inp-reactant value="2" smarts="[C-]#[O+]">
            <inp-reactive-center symbol="C" smarts="[$([C-]#[O+])]" neighbour="D"/>
            <inp-reactive-center symbol="D" smarts="[$([O+]#[C-])]" neighbour="C"/>
            <inp-molecule-constraint type="SINGLEELECTRONCOUNT" limit="MIN" value="0"/>
            <inp-molecule-constraint type="SINGLEELECTRONCOUNT" limit="MAX" value="0"/>
        </inp-reactant>
        <inp-reactant value="3" smarts="[#1]-[#1]">
            <inp-reactive-center symbol="E" smarts="[$([#1]-[#1])]" neighbour="F"/>
            <inp-reactive-center symbol="F" smarts="[$([#1]-[#1])]" neighbour="E"/>
            <inp-molecule-constraint type="SINGLEELECTRONCOUNT" limit="MIN" value="0"/>
            <inp-molecule-constraint type="SINGLEELECTRONCOUNT" limit="MAX" value="0"/>
        </inp-reactant>
        <inp-kinetics type="REVERSE"/>
    </inp-reaction-family>
    <inp-reaction-family name="HCCO+O=H+CO+CO_forward">
        <bimolecular>true</bimolecular>
        <inp-recipe>
            <inp-transformation type="INCREASE_BOND" centers="A,B"/>
            <inp-transformation type="LOSE_RADICAL" centers="B"/>
            <inp-transformation type="GAIN_CHARGE" centers="B"/>
            <inp-transformation type="BREAK_BOND" centers="C,D"/>
            <inp-transformation type="GAIN_RADICAL" centers="D"/>
            <inp-transformation type="DECREASE_BOND" centers="C,A"/>
            <inp-transformation type="DECREASE_BOND" centers="C,A"/>
            <inp-transformation type="BREAK_BOND" centers="C,A"/>
            <inp-transformation type="FORM_BOND" centers="C,E"/>
            <inp-transformation type="INCREASE_BOND" centers="C,E"/>
            <inp-transformation type="INCREASE_BOND" centers="C,E"/>
            <inp-transformation type="LOSE_CHARGE" centers="C"/>
            <inp-transformation type="LOSE_CHARGE" centers="A"/>
            <inp-transformation type="LOSE_RADICAL" centers="E"/>
            <inp-transformation type="LOSE_RADICAL" centers="E"/>
            <inp-transformation type="GAIN_CHARGE" centers="E"/>
        </inp-recipe>
        <inp-reactant value="1" smarts="[O;v1]-[C;v4]#[C;v4]-[#1]">
            <inp-reactive-center symbol="A" smarts="[$([C;v4](-[O;v1])#[C;v4]-[#1])]" neighbour="B"/>
            <inp-reactive-center symbol="B" smarts="[$([O;v1]-[C;v4]#[C;v4]-[#1])]" neighbour="A"/>
            <inp-reactive-center symbol="C" smarts="[$([C;v4](-[#1])#[C;v4]-[O;v1])]" neighbour="A"/>
            <inp-reactive-center symbol="D" smarts="[$([#1]-[C;v4]#[C;v4]-[O;v1])]" neighbour="C"/>
            <inp-molecule-constraint type="SINGLEELECTRONCOUNT" limit="MIN" value="1"/>
            <inp-molecule-constraint type="SINGLEELECTRONCOUNT" limit="MAX" value="1"/>
        </inp-reactant>
        <inp-reactant value="2" smarts="[O;v0]">
            <inp-reactive-center symbol="E" smarts="[$([O;v0])]"/>
            <inp-molecule-constraint type="SINGLEELECTRONCOUNT" limit="MIN" value="2"/>
            <inp-molecule-constraint type="SINGLEELECTRONCOUNT" limit="MAX" value="2"/>
        </inp-reactant>
        <inp-kinetics type="GROUP_ADDITIVITY" path="USER.xml"/>
    </inp-reaction-family>
    <inp-reaction-family name="HCCO+O=H+CO+CO_reverse">
        <bimolecular>true</bimolecular>
        <inp-recipe>
            <inp-transformation type="DECREASE_BOND" centers="A,B"/>
            <inp-transformation type="FORM_BOND" centers="C,A"/>
            <inp-transformation type="INCREASE_BOND" centers="C,A"/>
            <inp-transformation type="INCREASE_BOND" centers="C,A"/>
            <inp-transformation type="GAIN_CHARGE" centers="A"/>
            <inp-transformation type="GAIN_RADICAL" centers="B"/>
            <inp-transformation type="LOSE_CHARGE" centers="B"/>
            <inp-transformation type="DECREASE_BOND" centers="C,D"/>
            <inp-transformation type="DECREASE_BOND" centers="C,D"/>
            <inp-transformation type="BREAK_BOND" centers="C,D"/>
            <inp-transformation type="FORM_BOND" centers="C,E"/>
            <inp-transformation type="GAIN_CHARGE" centers="C"/>
            <inp-transformation type="GAIN_RADICAL" centers="D"/>
            <inp-transformation type="GAIN_RADICAL" centers="D"/>
            <inp-transformation type="LOSE_CHARGE" centers="D"/>
            <inp-transformation type="LOSE_RADICAL" centers="E"/>
        </inp-recipe>
        <inp-reactant value="1" smarts="[C-]#[O+]">
            <inp-reactive-center symbol="A" smarts="[$([C-]#[O+])]" neighbour="B"/>
            <inp-reactive-center symbol="B" smarts="[$([O+]#[C-])]" neighbour="A"/>
            <inp-molecule-constraint type="SINGLEELECTRONCOUNT" limit="MIN" value="0"/>
            <inp-molecule-constraint type="SINGLEELECTRONCOUNT" limit="MAX" value="0"/>
        </inp-reactant>
        <inp-reactant value="2" smarts="[C-]#[O+]">
            <inp-reactive-center symbol="C" smarts="[$([C-]#[O+])]" neighbour="D"/>
            <inp-reactive-center symbol="D" smarts="[$([O+]#[C-])]" neighbour="C"/>
            <inp-molecule-constraint type="SINGLEELECTRONCOUNT" limit="MIN" value="0"/>
            <inp-molecule-constraint type="SINGLEELECTRONCOUNT" limit="MAX" value="0"/>
        </inp-reactant>
        <inp-reactant value="3" smarts="[#1;!X1]">
            <inp-reactive-center symbol="E" smarts="[$([#1;!X1])]"/>
            <inp-molecule-constraint type="SINGLEELECTRONCOUNT" limit="MIN" value="1"/>
            <inp-molecule-constraint type="SINGLEELECTRONCOUNT" limit="MAX" value="1"/>
        </inp-reactant>
        <inp-kinetics type="REVERSE"/>
    </inp-reaction-family>
    <inp-reaction-family name="HCCO+O2=OH+CO+CO_forward">
        <bimolecular>true</bimolecular>
        <inp-recipe>
            <inp-transformation type="INCREASE_BOND" centers="A,B"/>
            <inp-transformation type="LOSE_RADICAL" centers="B"/>
            <inp-transformation type="GAIN_CHARGE" centers="B"/>
            <inp-transformation type="BREAK_BOND" centers="C,D"/>
            <inp-transformation type="FORM_BOND" centers="E,D"/>
            <inp-transformation type="DECREASE_BOND" centers="C,A"/>
            <inp-transformation type="DECREASE_BOND" centers="C,A"/>
            <inp-transformation type="BREAK_BOND" centers="C,A"/>
            <inp-transformation type="FORM_BOND" centers="C,F"/>
            <inp-transformation type="INCREASE_BOND" centers="C,F"/>
            <inp-transformation type="INCREASE_BOND" centers="C,F"/>
            <inp-transformation type="LOSE_CHARGE" centers="C"/>
            <inp-transformation type="LOSE_CHARGE" centers="A"/>
            <inp-transformation type="DECREASE_BOND" centers="F,E"/>
            <inp-transformation type="BREAK_BOND" centers="F,E"/>
            <inp-transformation type="GAIN_CHARGE" centers="F"/>
            <inp-transformation type="GAIN_RADICAL" centers="E"/>
        </inp-recipe>
        <inp-reactant value="1" smarts="[O;v1]-[C;v4]#[C;v4]-[#1]">
            <inp-reactive-center symbol="A" smarts="[$([C;v4](-[O;v1])#[C;v4]-[#1])]" neighbour="B"/>
            <inp-reactive-center symbol="B" smarts="[$([O;v1]-[C;v4]#[C;v4]-[#1])]" neighbour="A"/>
            <inp-reactive-center symbol="C" smarts="[$([C;v4](-[#1])#[C;v4]-[O;v1])]" neighbour="A"/>
            <inp-reactive-center symbol="D" smarts="[$([#1]-[C;v4]#[C;v4]-[O;v1])]" neighbour="C"/>
            <inp-molecule-constraint type="SINGLEELECTRONCOUNT" limit="MIN" value="1"/>
            <inp-molecule-constraint type="SINGLEELECTRONCOUNT" limit="MAX" value="1"/>
        </inp-reactant>
        <inp-reactant value="2" smarts="[O;v2]=[O;v2]">
            <inp-reactive-center symbol="E" smarts="[$([O;v2]=[O;v2])]" neighbour="F"/>
            <inp-reactive-center symbol="F" smarts="[$([O;v2]=[O;v2])]" neighbour="E"/>
            <inp-molecule-constraint type="SINGLEELECTRONCOUNT" limit="MIN" value="0"/>
            <inp-molecule-constraint type="SINGLEELECTRONCOUNT" limit="MAX" value="0"/>
        </inp-reactant>
        <inp-kinetics type="GROUP_ADDITIVITY" path="USER.xml"/>
    </inp-reaction-family>
    <inp-reaction-family name="HCCO+O2=OH+CO+CO_reverse">
        <bimolecular>true</bimolecular>
        <inp-recipe>
            <inp-transformation type="DECREASE_BOND" centers="A,B"/>
            <inp-transformation type="FORM_BOND" centers="C,A"/>
            <inp-transformation type="INCREASE_BOND" centers="C,A"/>
            <inp-transformation type="INCREASE_BOND" centers="C,A"/>
            <inp-transformation type="GAIN_CHARGE" centers="A"/>
            <inp-transformation type="GAIN_RADICAL" centers="B"/>
            <inp-transformation type="LOSE_CHARGE" centers="B"/>
            <inp-transformation type="DECREASE_BOND" centers="C,D"/>
            <inp-transformation type="DECREASE_BOND" centers="C,D"/>
            <inp-transformation type="BREAK_BOND" centers="C,D"/>
            <inp-transformation type="FORM_BOND" centers="C,E"/>
            <inp-transformation type="GAIN_CHARGE" centers="C"/>
            <inp-transformation type="FORM_BOND" centers="D,F"/>
            <inp-transformation type="INCREASE_BOND" centers="D,F"/>
            <inp-transformation type="LOSE_CHARGE" centers="D"/>
            <inp-transformation type="BREAK_BOND" centers="F,E"/>
            <inp-transformation type="LOSE_RADICAL" centers="F"/>
        </inp-recipe>
        <inp-reactant value="1" smarts="[C-]#[O+]">
            <inp-reactive-center symbol="A" smarts="[$([C-]#[O+])]" neighbour="B"/>
            <inp-reactive-center symbol="B" smarts="[$([O+]#[C-])]" neighbour="A"/>
            <inp-molecule-constraint type="SINGLEELECTRONCOUNT" limit="MIN" value="0"/>
            <inp-molecule-constraint type="SINGLEELECTRONCOUNT" limit="MAX" value="0"/>
        </inp-reactant>
        <inp-reactant value="2" smarts="[C-]#[O+]">
            <inp-reactive-center symbol="C" smarts="[$([C-]#[O+])]" neighbour="D"/>
            <inp-reactive-center symbol="D" smarts="[$([O+]#[C-])]" neighbour="C"/>
            <inp-molecule-constraint type="SINGLEELECTRONCOUNT" limit="MIN" value="0"/>
            <inp-molecule-constraint type="SINGLEELECTRONCOUNT" limit="MAX" value="0"/>
        </inp-reactant>
        <inp-reactant value="3" smarts="[O;v1]-[#1]">
            <inp-reactive-center symbol="E" smarts="[$([#1]-[O;v1])]" neighbour="F"/>
            <inp-reactive-center symbol="F" smarts="[$([O;v1]-[#1])]" neighbour="E"/>
            <inp-molecule-constraint type="SINGLEELECTRONCOUNT" limit="MIN" value="1"/>
            <inp-molecule-constraint type="SINGLEELECTRONCOUNT" limit="MAX" value="1"/>
        </inp-reactant>
        <inp-kinetics type="REVERSE"/>
    </inp-reaction-family>
    <inp-reaction-family name="HCCO+O2=CO2+CO+H_forward">
        <bimolecular>true</bimolecular>
        <inp-recipe>
            <inp-transformation type="INCREASE_BOND" centers="A,B"/>
            <inp-transformation type="LOSE_RADICAL" centers="B"/>
            <inp-transformation type="GAIN_CHARGE" centers="B"/>
            <inp-transformation type="BREAK_BOND" centers="C,D"/>
            <inp-transformation type="GAIN_RADICAL" centers="D"/>
            <inp-transformation type="DECREASE_BOND" centers="C,A"/>
            <inp-transformation type="DECREASE_BOND" centers="C,A"/>
            <inp-transformation type="BREAK_BOND" centers="C,A"/>
            <inp-transformation type="FORM_BOND" centers="C,E"/>
            <inp-transformation type="INCREASE_BOND" centers="C,E"/>
            <inp-transformation type="FORM_BOND" centers="C,F"/>
            <inp-transformation type="INCREASE_BOND" centers="C,F"/>
            <inp-transformation type="LOSE_CHARGE" centers="A"/>
            <inp-transformation type="DECREASE_BOND" centers="E,F"/>
            <inp-transformation type="BREAK_BOND" centers="E,F"/>
        </inp-recipe>
        <inp-reactant value="1" smarts="[O;v1]-[C;v4]#[C;v4]-[#1]">
            <inp-reactive-center symbol="A" smarts="[$([C;v4](-[O;v1])#[C;v4]-[#1])]" neighbour="B"/>
            <inp-reactive-center symbol="B" smarts="[$([O;v1]-[C;v4]#[C;v4]-[#1])]" neighbour="A"/>
            <inp-reactive-center symbol="C" smarts="[$([C;v4](-[#1])#[C;v4]-[O;v1])]" neighbour="A"/>
            <inp-reactive-center symbol="D" smarts="[$([#1]-[C;v4]#[C;v4]-[O;v1])]" neighbour="C"/>
            <inp-molecule-constraint type="SINGLEELECTRONCOUNT" limit="MIN" value="1"/>
            <inp-molecule-constraint type="SINGLEELECTRONCOUNT" limit="MAX" value="1"/>
        </inp-reactant>
        <inp-reactant value="2" smarts="[O;v2]=[O;v2]">
            <inp-reactive-center symbol="E" smarts="[$([O;v2]=[O;v2])]" neighbour="F"/>
            <inp-reactive-center symbol="F" smarts="[$([O;v2]=[O;v2])]" neighbour="E"/>
            <inp-molecule-constraint type="SINGLEELECTRONCOUNT" limit="MIN" value="0"/>
            <inp-molecule-constraint type="SINGLEELECTRONCOUNT" limit="MAX" value="0"/>
        </inp-reactant>
        <inp-kinetics type="GROUP_ADDITIVITY" path="USER.xml"/>
    </inp-reaction-family>
    <inp-reaction-family name="HCCO+O2=CO2+CO+H_reverse">
        <bimolecular>true</bimolecular>
        <inp-recipe>
            <inp-transformation type="DECREASE_BOND" centers="A,B"/>
            <inp-transformation type="BREAK_BOND" centers="A,B"/>
            <inp-transformation type="FORM_BOND" centers="B,C"/>
            <inp-transformation type="INCREASE_BOND" centers="B,C"/>
            <inp-transformation type="DECREASE_BOND" centers="A,C"/>
            <inp-transformation type="BREAK_BOND" centers="A,C"/>
            <inp-transformation type="FORM_BOND" centers="A,D"/>
            <inp-transformation type="INCREASE_BOND" centers="A,D"/>
            <inp-transformation type="INCREASE_BOND" centers="A,D"/>
            <inp-transformation type="FORM_BOND" centers="A,E"/>
            <inp-transformation type="DECREASE_BOND" centers="D,F"/>
            <inp-transformation type="GAIN_CHARGE" centers="D"/>
            <inp-transformation type="GAIN_RADICAL" centers="F"/>
            <inp-transformation type="LOSE_CHARGE" centers="F"/>
            <inp-transformation type="LOSE_RADICAL" centers="E"/>
        </inp-recipe>
        <inp-reactant value="1" smarts="[O;v2]=[C;v4]=[O;v2]">
            <inp-reactive-center symbol="A" smarts="[$([C;v4](=[O;v2])=[O;v2])]" neighbour="B"/>
            <inp-reactive-center symbol="B" smarts="[$([O;v2]=[C;v4]=[O;v2])]" neighbour="A"/>
            <inp-reactive-center symbol="C" smarts="[$([O;v2]=[C;v4]=[O;v2])]" neighbour="A"/>
            <inp-molecule-constraint type="SINGLEELECTRONCOUNT" limit="MIN" value="0"/>
            <inp-molecule-constraint type="SINGLEELECTRONCOUNT" limit="MAX" value="0"/>
        </inp-reactant>
        <inp-reactant value="2" smarts="[C-]#[O+]">
            <inp-reactive-center symbol="D" smarts="[$([C-]#[O+])]" neighbour="F"/>
            <inp-reactive-center symbol="F" smarts="[$([O+]#[C-])]" neighbour="D"/>
            <inp-molecule-constraint type="SINGLEELECTRONCOUNT" limit="MIN" value="0"/>
            <inp-molecule-constraint type="SINGLEELECTRONCOUNT" limit="MAX" value="0"/>
        </inp-reactant>
        <inp-reactant value="3" smarts="[#1;!X1]">
            <inp-reactive-center symbol="E" smarts="[$([#1;!X1])]"/>
            <inp-molecule-constraint type="SINGLEELECTRONCOUNT" limit="MIN" value="1"/>
            <inp-molecule-constraint type="SINGLEELECTRONCOUNT" limit="MAX" value="1"/>
        </inp-reactant>
        <inp-kinetics type="REVERSE"/>
    </inp-reaction-family>
    <inp-reaction-family name="CH+CO+M=HCCO+M_reverse">
        <bimolecular>false</bimolecular>
        <inp-recipe>
            <inp-transformation type="INCREASE_BOND" centers="A,B"/>
            <inp-transformation type="LOSE_RADICAL" centers="B"/>
            <inp-transformation type="GAIN_CHARGE" centers="B"/>
            <inp-transformation type="DECREASE_BOND" centers="C,A"/>
            <inp-transformation type="DECREASE_BOND" centers="C,A"/>
            <inp-transformation type="BREAK_BOND" centers="C,A"/>
            <inp-transformation type="GAIN_RADICAL" centers="C"/>
            <inp-transformation type="GAIN_RADICAL" centers="C"/>
            <inp-transformation type="LOSE_RADICAL" centers="C"/>
            <inp-transformation type="LOSE_CHARGE" centers="A"/>
        </inp-recipe>
        <inp-reactant value="1" smarts="[O;v1]-[C;v4]#[C;v4]">
            <inp-reactive-center symbol="A" smarts="[$([C;v4](-[O;v1])#[C;v4])]" neighbour="B"/>
            <inp-reactive-center symbol="B" smarts="[$([O;v1]-[C;v4]#[C;v4])]" neighbour="A"/>
            <inp-reactive-center symbol="C" smarts="[$([C;v4]#[C;v4]-[O;v1])]" neighbour="A"/>
            <inp-molecule-constraint type="SINGLEELECTRONCOUNT" limit="MIN" value="1"/>
            <inp-molecule-constraint type="SINGLEELECTRONCOUNT" limit="MAX" value="1"/>
        </inp-reactant>
        <inp-kinetics type="GROUP_ADDITIVITY" path="USER.xml"/>
    </inp-reaction-family>
    <inp-reaction-family name="CH+CH2O=H+CH2CO_forward">
        <bimolecular>true</bimolecular>
        <inp-recipe>
            <inp-transformation type="BREAK_BOND" centers="A,B"/>
            <inp-transformation type="GAIN_RADICAL" centers="B"/>
            <inp-transformation type="BREAK_BOND" centers="A,C"/>
            <inp-transformation type="FORM_BOND" centers="D,C"/>
            <inp-transformation type="FORM_BOND" centers="D,A"/>
            <inp-transformation type="INCREASE_BOND" centers="D,A"/>
            <inp-transformation type="LOSE_RADICAL" centers="D"/>
            <inp-transformation type="LOSE_RADICAL" centers="D"/>
            <inp-transformation type="LOSE_RADICAL" centers="D"/>
        </inp-recipe>
        <inp-reactant value="1" smarts="[#1]-[C;v4]-[#1]">
            <inp-reactive-center symbol="A" smarts="[$([C;v4](-[#1])-[#1])]" neighbour="B"/>
            <inp-reactive-center symbol="B" smarts="[$([#1]-[C;v4]-[#1])]" neighbour="A"/>
            <inp-reactive-center symbol="C" smarts="[$([#1]-[C;v4]-[#1])]" neighbour="A"/>
            <inp-molecule-constraint type="SINGLEELECTRONCOUNT" limit="MIN" value="0"/>
            <inp-molecule-constraint type="SINGLEELECTRONCOUNT" limit="MAX" value="0"/>
        </inp-reactant>
        <inp-reactant value="2" smarts="[C;v1]">
            <inp-reactive-center symbol="D" smarts="[$([C;v1])]"/>
            <inp-molecule-constraint type="SINGLEELECTRONCOUNT" limit="MIN" value="3"/>
            <inp-molecule-constraint type="SINGLEELECTRONCOUNT" limit="MAX" value="3"/>
        </inp-reactant>
        <inp-kinetics type="GROUP_ADDITIVITY" path="USER.xml"/>
    </inp-reaction-family>
    <inp-reaction-family name="CH+CH2O=H+CH2CO_reverse">
        <bimolecular>true</bimolecular>
        <inp-recipe>
            <inp-transformation type="DECREASE_BOND" centers="A,B"/>
            <inp-transformation type="BREAK_BOND" centers="A,B"/>
            <inp-transformation type="FORM_BOND" centers="B,C"/>
            <inp-transformation type="FORM_BOND" centers="B,D"/>
            <inp-transformation type="BREAK_BOND" centers="A,C"/>
            <inp-transformation type="GAIN_RADICAL" centers="A"/>
            <inp-transformation type="GAIN_RADICAL" centers="A"/>
            <inp-transformation type="LOSE_RADICAL" centers="A"/>
            <inp-transformation type="LOSE_RADICAL" centers="D"/>
        </inp-recipe>
        <inp-reactant value="1" smarts="[C;v4]=[C;v4]-[#1]">
            <inp-reactive-center symbol="A" smarts="[$([C;v4](=[C;v4])-[#1])]" neighbour="B"/>
            <inp-reactive-center symbol="B" smarts="[$([C;v4]=[C;v4]-[#1])]" neighbour="A"/>
            <inp-reactive-center symbol="C" smarts="[$([#1]-[C;v4]=[C;v4])]" neighbour="A"/>
            <inp-molecule-constraint type="SINGLEELECTRONCOUNT" limit="MIN" value="0"/>
            <inp-molecule-constraint type="SINGLEELECTRONCOUNT" limit="MAX" value="0"/>
        </inp-reactant>
        <inp-reactant value="2" smarts="[#1;!X1]">
            <inp-reactive-center symbol="D" smarts="[$([#1;!X1])]"/>
            <inp-molecule-constraint type="SINGLEELECTRONCOUNT" limit="MIN" value="1"/>
            <inp-molecule-constraint type="SINGLEELECTRONCOUNT" limit="MAX" value="1"/>
        </inp-reactant>
        <inp-kinetics type="GROUP_ADDITIVITY" path="USER.xml"/>
    </inp-reaction-family>
    <inp-reaction-family name="CH+HCCO=CO+C2H2_forward">
        <bimolecular>true</bimolecular>
        <inp-recipe>
            <inp-transformation type="BREAK_BOND" centers="A,B"/>
            <inp-transformation type="FORM_BOND" centers="C,B"/>
            <inp-transformation type="INCREASE_BOND" centers="C,B"/>
            <inp-transformation type="INCREASE_BOND" centers="C,B"/>
            <inp-transformation type="LOSE_RADICAL" centers="B"/>
            <inp-transformation type="GAIN_CHARGE" centers="B"/>
            <inp-transformation type="FORM_BOND" centers="A,D"/>
            <inp-transformation type="BREAK_BOND" centers="C,D"/>
            <inp-transformation type="LOSE_RADICAL" centers="C"/>
            <inp-transformation type="LOSE_RADICAL" centers="C"/>
            <inp-transformation type="LOSE_RADICAL" centers="C"/>
            <inp-transformation type="LOSE_CHARGE" centers="C"/>
        </inp-recipe>
        <inp-reactant value="1" smarts="[O;v1]-[C;v4]">
            <inp-reactive-center symbol="A" smarts="[$([C;v4]-[O;v1])]" neighbour="B"/>
            <inp-reactive-center symbol="B" smarts="[$([O;v1]-[C;v4])]" neighbour="A"/>
            <inp-molecule-constraint type="SINGLEELECTRONCOUNT" limit="MIN" value="1"/>
            <inp-molecule-constraint type="SINGLEELECTRONCOUNT" limit="MAX" value="1"/>
        </inp-reactant>
        <inp-reactant value="2" smarts="[C;v1]-[#1]">
            <inp-reactive-center symbol="C" smarts="[$([C;v1]-[#1])]" neighbour="D"/>
            <inp-reactive-center symbol="D" smarts="[$([#1]-[C;v1])]" neighbour="C"/>
            <inp-molecule-constraint type="SINGLEELECTRONCOUNT" limit="MIN" value="3"/>
            <inp-molecule-constraint type="SINGLEELECTRONCOUNT" limit="MAX" value="3"/>
        </inp-reactant>
        <inp-kinetics type="GROUP_ADDITIVITY" path="USER.xml"/>
    </inp-reaction-family>
    <inp-reaction-family name="CH+HCCO=CO+C2H2_reverse">
        <bimolecular>true</bimolecular>
        <inp-recipe>
            <inp-transformation type="BREAK_BOND" centers="A,B"/>
            <inp-transformation type="FORM_BOND" centers="A,C"/>
            <inp-transformation type="FORM_BOND" centers="D,B"/>
            <inp-transformation type="DECREASE_BOND" centers="D,C"/>
            <inp-transformation type="DECREASE_BOND" centers="D,C"/>
            <inp-transformation type="BREAK_BOND" centers="D,C"/>
            <inp-transformation type="GAIN_RADICAL" centers="D"/>
            <inp-transformation type="GAIN_RADICAL" centers="D"/>
            <inp-transformation type="LOSE_RADICAL" centers="D"/>
            <inp-transformation type="GAIN_CHARGE" centers="D"/>
            <inp-transformation type="GAIN_RADICAL" centers="C"/>
            <inp-transformation type="LOSE_CHARGE" centers="C"/>
        </inp-recipe>
        <inp-reactant value="1" smarts="[C;v4]-[#1]">
            <inp-reactive-center symbol="A" smarts="[$([C;v4]-[#1])]" neighbour="B"/>
            <inp-reactive-center symbol="B" smarts="[$([#1]-[C;v4])]" neighbour="A"/>
            <inp-molecule-constraint type="SINGLEELECTRONCOUNT" limit="MIN" value="0"/>
            <inp-molecule-constraint type="SINGLEELECTRONCOUNT" limit="MAX" value="0"/>
        </inp-reactant>
        <inp-reactant value="2" smarts="[C-]#[O+]">
            <inp-reactive-center symbol="C" smarts="[$([O+]#[C-])]" neighbour="D"/>
            <inp-reactive-center symbol="D" smarts="[$([C-]#[O+])]" neighbour="C"/>
            <inp-molecule-constraint type="SINGLEELECTRONCOUNT" limit="MIN" value="0"/>
            <inp-molecule-constraint type="SINGLEELECTRONCOUNT" limit="MAX" value="0"/>
        </inp-reactant>
        <inp-kinetics type="GROUP_ADDITIVITY" path="USER.xml"/>
    </inp-reaction-family>
    <inp-reaction-family name="C2H4(+M)=H2+H2CC(+M)_forward">
        <bimolecular>false</bimolecular>
        <inp-recipe>
            <inp-transformation type="BREAK_BOND" centers="A,B"/>
            <inp-transformation type="BREAK_BOND" centers="A,C"/>
            <inp-transformation type="GAIN_RADICAL" centers="A"/>
            <inp-transformation type="GAIN_RADICAL" centers="A"/>
            <inp-transformation type="FORM_BOND" centers="B,C"/>
        </inp-recipe>
        <inp-reactant value="1" smarts="[C;v4](-[#1])-[#1]">
            <inp-reactive-center symbol="A" smarts="[$([C;v4](-[#1])-[#1])]" neighbour="B"/>
            <inp-reactive-center symbol="B" smarts="[$([#1]-[C;v4]-[#1])]" neighbour="A"/>
            <inp-reactive-center symbol="C" smarts="[$([#1]-[C;v4]-[#1])]" neighbour="A"/>
            <inp-molecule-constraint type="SINGLEELECTRONCOUNT" limit="MIN" value="0"/>
            <inp-molecule-constraint type="SINGLEELECTRONCOUNT" limit="MAX" value="0"/>
        </inp-reactant>
        <inp-kinetics type="GROUP_ADDITIVITY" path="USER.xml"/>
    </inp-reaction-family>
    <inp-reaction-family name="C2H4(+M)=H2+H2CC(+M)_reverse">
        <bimolecular>true</bimolecular>
        <inp-recipe>
            <inp-transformation type="FORM_BOND" centers="A,B"/>
            <inp-transformation type="FORM_BOND" centers="A,C"/>
            <inp-transformation type="LOSE_RADICAL" centers="A"/>
            <inp-transformation type="LOSE_RADICAL" centers="A"/>
            <inp-transformation type="BREAK_BOND" centers="B,C"/>
        </inp-recipe>
        <inp-reactant value="1" smarts="[C;v1]">
            <inp-reactive-center symbol="A" smarts="[$([C;v2])]"/>
            <inp-molecule-constraint type="SINGLEELECTRONCOUNT" limit="MIN" value="2"/>
            <inp-molecule-constraint type="SINGLEELECTRONCOUNT" limit="MAX" value="2"/>
        </inp-reactant>
        <inp-reactant value="2" smarts="[#1]-[#1]">
            <inp-reactive-center symbol="B" smarts="[$([#1]-[#1])]" neighbour="C"/>
            <inp-reactive-center symbol="C" smarts="[$([#1]-[#1])]" neighbour="B"/>
            <inp-molecule-constraint type="SINGLEELECTRONCOUNT" limit="MIN" value="0"/>
            <inp-molecule-constraint type="SINGLEELECTRONCOUNT" limit="MAX" value="0"/>
        </inp-reactant>
        <inp-kinetics type="GROUP_ADDITIVITY" path="USER.xml"/>
    </inp-reaction-family>
    <inp-reaction-family name="C2H4+O=CH3+HCO_forward">
        <bimolecular>true</bimolecular>
        <inp-recipe>
            <inp-transformation type="BREAK_BOND" centers="A,B"/>
            <inp-transformation type="FORM_BOND" centers="C,B"/>
            <inp-transformation type="DECREASE_BOND" centers="C,A"/>
            <inp-transformation type="BREAK_BOND" centers="C,A"/>
            <inp-transformation type="GAIN_RADICAL" centers="C"/>
            <inp-transformation type="FORM_BOND" centers="A,D"/>
            <inp-transformation type="INCREASE_BOND" centers="A,D"/>
            <inp-transformation type="GAIN_RADICAL" centers="A"/>
            <inp-transformation type="LOSE_RADICAL" centers="D"/>
            <inp-transformation type="LOSE_RADICAL" centers="D"/>
        </inp-recipe>
        <inp-reactant value="1" smarts="[#1]-[C;v4]=[C;v4]">
            <inp-reactive-center symbol="A" smarts="[$([C;v4](-[#1])=[C;v4])]" neighbour="C"/>
            <inp-reactive-center symbol="B" smarts="[$([#1]-[C;v4]=[C;v4])]" neighbour="A"/>
            <inp-reactive-center symbol="C" smarts="[$([C;v4]=[C;v4]-[#1])]" neighbour="A"/>
            <inp-molecule-constraint type="SINGLEELECTRONCOUNT" limit="MIN" value="0"/>
            <inp-molecule-constraint type="SINGLEELECTRONCOUNT" limit="MAX" value="0"/>
        </inp-reactant>
        <inp-reactant value="2" smarts="[O;v0]">
            <inp-reactive-center symbol="D" smarts="[$([O;v0])]"/>
            <inp-molecule-constraint type="SINGLEELECTRONCOUNT" limit="MIN" value="2"/>
            <inp-molecule-constraint type="SINGLEELECTRONCOUNT" limit="MAX" value="2"/>
        </inp-reactant>
        <inp-kinetics type="GROUP_ADDITIVITY" path="USER.xml"/>
    </inp-reaction-family>
    <inp-reaction-family name="C2H4+O=CH3+HCO_reverse">
        <bimolecular>true</bimolecular>
        <inp-recipe>
            <inp-transformation type="BREAK_BOND" centers="A,B"/>
            <inp-transformation type="FORM_BOND" centers="A,C"/>
            <inp-transformation type="INCREASE_BOND" centers="A,C"/>
            <inp-transformation type="LOSE_RADICAL" centers="A"/>
            <inp-transformation type="FORM_BOND" centers="C,B"/>
            <inp-transformation type="DECREASE_BOND" centers="C,D"/>
            <inp-transformation type="BREAK_BOND" centers="C,D"/>
            <inp-transformation type="GAIN_RADICAL" centers="D"/>
            <inp-transformation type="GAIN_RADICAL" centers="D"/>
            <inp-transformation type="LOSE_RADICAL" centers="C"/>
        </inp-recipe>
        <inp-reactant value="1" smarts="[C;v3]-[#1]">
            <inp-reactive-center symbol="A" smarts="[$([C;v3]-[#1])]" neighbour="B"/>
            <inp-reactive-center symbol="B" smarts="[$([#1]-[C;v3])]" neighbour="A"/>
            <inp-molecule-constraint type="SINGLEELECTRONCOUNT" limit="MIN" value="1"/>
            <inp-molecule-constraint type="SINGLEELECTRONCOUNT" limit="MAX" value="1"/>
        </inp-reactant>
        <inp-reactant value="2" smarts="[O;v2]=[C;v3]">
            <inp-reactive-center symbol="C" smarts="[$([C;v3]=[O;v2])]" neighbour="D"/>
            <inp-reactive-center symbol="D" smarts="[$([O;v2]=[C;v3])]" neighbour="C"/>
            <inp-molecule-constraint type="SINGLEELECTRONCOUNT" limit="MIN" value="1"/>
            <inp-molecule-constraint type="SINGLEELECTRONCOUNT" limit="MAX" value="1"/>
        </inp-reactant>
        <inp-kinetics type="REVERSE"/>
    </inp-reaction-family>
    <inp-reaction-family name="C2H4+O=CH2CHO+H_forward">
        <bimolecular>true</bimolecular>
        <inp-recipe>
            <inp-transformation type="BREAK_BOND" centers="A,B"/>
            <inp-transformation type="FORM_BOND" centers="A,C"/>
            <inp-transformation type="GAIN_RADICAL" centers="B"/>
            <inp-transformation type="LOSE_RADICAL" centers="C"/>
        </inp-recipe>
        <inp-reactant value="1" smarts="[C;v4]-[#1]">
            <inp-reactive-center symbol="A" smarts="[$([C;v4]-[#1])]" neighbour="B"/>
            <inp-reactive-center symbol="B" smarts="[$([#1]-[C;v4])]" neighbour="A"/>
            <inp-molecule-constraint type="SINGLEELECTRONCOUNT" limit="MIN" value="0"/>
            <inp-molecule-constraint type="SINGLEELECTRONCOUNT" limit="MAX" value="0"/>
        </inp-reactant>
        <inp-reactant value="2" smarts="[O;v0]">
            <inp-reactive-center symbol="C" smarts="[$([O;v0])]"/>
            <inp-molecule-constraint type="SINGLEELECTRONCOUNT" limit="MIN" value="2"/>
            <inp-molecule-constraint type="SINGLEELECTRONCOUNT" limit="MAX" value="2"/>
        </inp-reactant>
        <inp-kinetics type="GROUP_ADDITIVITY" path="USER.xml"/>
    </inp-reaction-family>
    <inp-reaction-family name="C2H4+O=CH2CHO+H_reverse">
        <bimolecular>true</bimolecular>
        <inp-recipe>
            <inp-transformation type="BREAK_BOND" centers="A,B"/>
            <inp-transformation type="FORM_BOND" centers="A,C"/>
            <inp-transformation type="GAIN_RADICAL" centers="B"/>
            <inp-transformation type="LOSE_RADICAL" centers="C"/>
        </inp-recipe>
        <inp-reactant value="1" smarts="[C;v4]-[O;v1]">
            <inp-reactive-center symbol="A" smarts="[$([C;v4]-[O;v1])]" neighbour="B"/>
            <inp-reactive-center symbol="B" smarts="[$([O;v1]-[C;v4])]" neighbour="A"/>
            <inp-molecule-constraint type="SINGLEELECTRONCOUNT" limit="MIN" value="1"/>
            <inp-molecule-constraint type="SINGLEELECTRONCOUNT" limit="MAX" value="1"/>
        </inp-reactant>
        <inp-reactant value="2" smarts="[#1;!X1]">
            <inp-reactive-center symbol="C" smarts="[$([#1;!X1])]"/>
            <inp-molecule-constraint type="SINGLEELECTRONCOUNT" limit="MIN" value="1"/>
            <inp-molecule-constraint type="SINGLEELECTRONCOUNT" limit="MAX" value="1"/>
        </inp-reactant>
        <inp-kinetics type="REVERSE"/>
    </inp-reaction-family>
    <inp-reaction-family name="C2H4+OH=CH3+CH2O_forward">
        <bimolecular>true</bimolecular>
        <inp-recipe>
            <inp-transformation type="DECREASE_BOND" centers="A,B"/>
            <inp-transformation type="BREAK_BOND" centers="A,B"/>
            <inp-transformation type="FORM_BOND" centers="A,C"/>
            <inp-transformation type="GAIN_RADICAL" centers="A"/>
            <inp-transformation type="FORM_BOND" centers="B,D"/>
            <inp-transformation type="INCREASE_BOND" centers="B,D"/>
            <inp-transformation type="BREAK_BOND" centers="D,C"/>
            <inp-transformation type="LOSE_RADICAL" centers="D"/>
        </inp-recipe>
        <inp-reactant value="1" smarts="[C;v4]=[C;v4]">
            <inp-reactive-center symbol="A" smarts="[$([C;v4]=[C;v4])]" neighbour="B"/>
            <inp-reactive-center symbol="B" smarts="[$([C;v4]=[C;v4])]" neighbour="A"/>
            <inp-molecule-constraint type="SINGLEELECTRONCOUNT" limit="MIN" value="0"/>
            <inp-molecule-constraint type="SINGLEELECTRONCOUNT" limit="MAX" value="0"/>
        </inp-reactant>
        <inp-reactant value="2" smarts="[O;v1]-[#1]">
            <inp-reactive-center symbol="C" smarts="[$([#1]-[O;v1])]" neighbour="D"/>
            <inp-reactive-center symbol="D" smarts="[$([O;v1]-[#1])]" neighbour="C"/>
            <inp-molecule-constraint type="SINGLEELECTRONCOUNT" limit="MIN" value="1"/>
            <inp-molecule-constraint type="SINGLEELECTRONCOUNT" limit="MAX" value="1"/>
        </inp-reactant>
        <inp-kinetics type="GROUP_ADDITIVITY" path="USER.xml"/>
    </inp-reaction-family>
    <inp-reaction-family name="C2H4+OH=CH3+CH2O_reverse">
        <bimolecular>true</bimolecular>
        <inp-recipe>
            <inp-transformation type="DECREASE_BOND" centers="A,B"/>
            <inp-transformation type="BREAK_BOND" centers="A,B"/>
            <inp-transformation type="FORM_BOND" centers="B,C"/>
            <inp-transformation type="GAIN_RADICAL" centers="B"/>
            <inp-transformation type="FORM_BOND" centers="D,A"/>
            <inp-transformation type="INCREASE_BOND" centers="D,A"/>
            <inp-transformation type="BREAK_BOND" centers="D,C"/>
            <inp-transformation type="LOSE_RADICAL" centers="D"/>
        </inp-recipe>
        <inp-reactant value="1" smarts="[O;v2]=[C;v4]">
            <inp-reactive-center symbol="A" smarts="[$([C;v4]=[O;v2])]" neighbour="B"/>
            <inp-reactive-center symbol="B" smarts="[$([O;v2]=[C;v4])]" neighbour="A"/>
            <inp-molecule-constraint type="SINGLEELECTRONCOUNT" limit="MIN" value="0"/>
            <inp-molecule-constraint type="SINGLEELECTRONCOUNT" limit="MAX" value="0"/>
        </inp-reactant>
        <inp-reactant value="2" smarts="[C;v3]-[#1]">
            <inp-reactive-center symbol="C" smarts="[$([#1]-[C;v3])]" neighbour="D"/>
            <inp-reactive-center symbol="D" smarts="[$([C;v3]-[#1])]" neighbour="C"/>
            <inp-molecule-constraint type="SINGLEELECTRONCOUNT" limit="MIN" value="1"/>
            <inp-molecule-constraint type="SINGLEELECTRONCOUNT" limit="MAX" value="1"/>
        </inp-reactant>
        <inp-kinetics type="REVERSE"/>
    </inp-reaction-family>
    <inp-reaction-family name="C2H4+OH=CH3CHO+H_forward">
        <bimolecular>true</bimolecular>
        <inp-recipe>
            <inp-transformation type="BREAK_BOND" centers="A,B"/>
            <inp-transformation type="FORM_BOND" centers="C,B"/>
            <inp-transformation type="DECREASE_BOND" centers="C,A"/>
            <inp-transformation type="FORM_BOND" centers="A,D"/>
            <inp-transformation type="INCREASE_BOND" centers="A,D"/>
            <inp-transformation type="BREAK_BOND" centers="D,E"/>
            <inp-transformation type="LOSE_RADICAL" centers="D"/>
            <inp-transformation type="GAIN_RADICAL" centers="E"/>
        </inp-recipe>
        <inp-reactant value="1" smarts="[#1]-[C;v4]=[C;v4]">
            <inp-reactive-center symbol="A" smarts="[$([C;v4](-[#1])=[C;v4])]" neighbour="C"/>
            <inp-reactive-center symbol="B" smarts="[$([#1]-[C;v4]=[C;v4])]" neighbour="A"/>
            <inp-reactive-center symbol="C" smarts="[$([C;v4]=[C;v4]-[#1])]" neighbour="A"/>
            <inp-molecule-constraint type="SINGLEELECTRONCOUNT" limit="MIN" value="0"/>
            <inp-molecule-constraint type="SINGLEELECTRONCOUNT" limit="MAX" value="0"/>
        </inp-reactant>
        <inp-reactant value="2" smarts="[O;v1]-[#1]">
            <inp-reactive-center symbol="D" smarts="[$([O;v1]-[#1])]" neighbour="E"/>
            <inp-reactive-center symbol="E" smarts="[$([#1]-[O;v1])]" neighbour="D"/>
            <inp-molecule-constraint type="SINGLEELECTRONCOUNT" limit="MIN" value="1"/>
            <inp-molecule-constraint type="SINGLEELECTRONCOUNT" limit="MAX" value="1"/>
        </inp-reactant>
        <inp-kinetics type="GROUP_ADDITIVITY" path="USER.xml"/>
    </inp-reaction-family>
    <inp-reaction-family name="C2H4+OH=CH3CHO+H_reverse">
        <bimolecular>true</bimolecular>
        <inp-recipe>
            <inp-transformation type="INCREASE_BOND" centers="A,B"/>
            <inp-transformation type="BREAK_BOND" centers="A,C"/>
            <inp-transformation type="DECREASE_BOND" centers="B,D"/>
            <inp-transformation type="BREAK_BOND" centers="B,D"/>
            <inp-transformation type="FORM_BOND" centers="B,C"/>
            <inp-transformation type="FORM_BOND" centers="D,E"/>
            <inp-transformation type="GAIN_RADICAL" centers="D"/>
            <inp-transformation type="LOSE_RADICAL" centers="E"/>
        </inp-recipe>
        <inp-reactant value="1" smarts="[C;v4](-[C;v4]=[O;v2])-[#1]">
            <inp-reactive-center symbol="A" smarts="[$([C;v4](-[C;v4]=[O;v2])-[#1])]" neighbour="B"/>
            <inp-reactive-center symbol="B" smarts="[$([C;v4](-[C;v4]-[#1])=[O;v2])]" neighbour="A"/>
            <inp-reactive-center symbol="C" smarts="[$([#1]-[C;v4]-[C;v4]=[O;v2])]" neighbour="A"/>
            <inp-reactive-center symbol="D" smarts="[$([O;v2]=[C;v4]-[C;v4]-[#1])]" neighbour="B"/>
            <inp-molecule-constraint type="SINGLEELECTRONCOUNT" limit="MIN" value="0"/>
            <inp-molecule-constraint type="SINGLEELECTRONCOUNT" limit="MAX" value="0"/>
        </inp-reactant>
        <inp-reactant value="2" smarts="[#1;!X1]">
            <inp-reactive-center symbol="E" smarts="[$([#1;!X1])]"/>
            <inp-molecule-constraint type="SINGLEELECTRONCOUNT" limit="MIN" value="1"/>
            <inp-molecule-constraint type="SINGLEELECTRONCOUNT" limit="MAX" value="1"/>
        </inp-reactant>
        <inp-kinetics type="REVERSE"/>
    </inp-reaction-family>
    <inp-reaction-family name="C2H4+OH=C2H3OH+H_forward">
        <bimolecular>true</bimolecular>
        <inp-recipe>
            <inp-transformation type="BREAK_BOND" centers="A,B"/>
            <inp-transformation type="GAIN_RADICAL" centers="B"/>
            <inp-transformation type="FORM_BOND" centers="A,C"/>
            <inp-transformation type="LOSE_RADICAL" centers="C"/>
        </inp-recipe>
        <inp-reactant value="1" smarts="[#1]-[C;v4]">
            <inp-reactive-center symbol="A" smarts="[$([C;v4]-[#1])]" neighbour="B"/>
            <inp-reactive-center symbol="B" smarts="[$([#1]-[C;v4])]" neighbour="A"/>
            <inp-molecule-constraint type="SINGLEELECTRONCOUNT" limit="MIN" value="0"/>
            <inp-molecule-constraint type="SINGLEELECTRONCOUNT" limit="MAX" value="0"/>
        </inp-reactant>
        <inp-reactant value="2" smarts="[O;v1]">
            <inp-reactive-center symbol="C" smarts="[$([O;v1])]"/>
            <inp-molecule-constraint type="SINGLEELECTRONCOUNT" limit="MIN" value="1"/>
            <inp-molecule-constraint type="SINGLEELECTRONCOUNT" limit="MAX" value="1"/>
        </inp-reactant>
        <inp-kinetics type="GROUP_ADDITIVITY" path="USER.xml"/>
    </inp-reaction-family>
    <inp-reaction-family name="C2H4+OH=C2H3OH+H_reverse">
        <bimolecular>true</bimolecular>
        <inp-recipe>
            <inp-transformation type="BREAK_BOND" centers="A,B"/>
            <inp-transformation type="GAIN_RADICAL" centers="B"/>
            <inp-transformation type="FORM_BOND" centers="A,C"/>
            <inp-transformation type="LOSE_RADICAL" centers="C"/>
        </inp-recipe>
        <inp-reactant value="1" smarts="[O;v2]-[C;v4]">
            <inp-reactive-center symbol="A" smarts="[$([C;v4]-[O;v2])]" neighbour="B"/>
            <inp-reactive-center symbol="B" smarts="[$([O;v2]-[C;v4])]" neighbour="A"/>
            <inp-molecule-constraint type="SINGLEELECTRONCOUNT" limit="MIN" value="0"/>
            <inp-molecule-constraint type="SINGLEELECTRONCOUNT" limit="MAX" value="0"/>
        </inp-reactant>
        <inp-reactant value="2" smarts="[#1;!X1]">
            <inp-reactive-center symbol="C" smarts="[$([#1;!X1])]"/>
            <inp-molecule-constraint type="SINGLEELECTRONCOUNT" limit="MIN" value="1"/>
            <inp-molecule-constraint type="SINGLEELECTRONCOUNT" limit="MAX" value="1"/>
        </inp-reactant>
        <inp-kinetics type="REVERSE"/>
    </inp-reaction-family>
    <inp-reaction-family name="C2H3OH+O=CH2CHO+OH_reverse">
        <bimolecular>true</bimolecular>
        <inp-recipe>
            <inp-transformation type="FORM_BOND" centers="A,B"/>
            <inp-transformation type="LOSE_RADICAL" centers="A"/>
            <inp-transformation type="BREAK_BOND" centers="C,B"/>
            <inp-transformation type="GAIN_RADICAL" centers="C"/>
        </inp-recipe>
        <inp-reactant value="1" smarts="[O;v1]">
            <inp-reactive-center symbol="A" smarts="[$([O;v1])]"/>
            <inp-molecule-constraint type="SINGLEELECTRONCOUNT" limit="MIN" value="1"/>
            <inp-molecule-constraint type="SINGLEELECTRONCOUNT" limit="MAX" value="1"/>
        </inp-reactant>
        <inp-reactant value="2" smarts="[O;v1]-[#1]">
            <inp-reactive-center symbol="B" smarts="[$([#1]-[O;v1])]" neighbour="C"/>
            <inp-reactive-center symbol="C" smarts="[$([O;v1]-[#1])]" neighbour="B"/>
            <inp-molecule-constraint type="SINGLEELECTRONCOUNT" limit="MIN" value="1"/>
            <inp-molecule-constraint type="SINGLEELECTRONCOUNT" limit="MAX" value="1"/>
        </inp-reactant>
        <inp-kinetics type="REVERSE"/>
    </inp-reaction-family>
    <inp-reaction-family name="C2H3OH=CH3CHO_forward">
        <bimolecular>false</bimolecular>
        <inp-recipe>
            <inp-transformation type="BREAK_BOND" centers="A,B"/>
            <inp-transformation type="FORM_BOND" centers="C,B"/>
            <inp-transformation type="INCREASE_BOND" centers="D,A"/>
            <inp-transformation type="DECREASE_BOND" centers="C,D"/>
        </inp-recipe>
        <inp-reactant value="1" smarts="[#1]-[O;v2]-[C;v4]=[C;v4]">
            <inp-reactive-center symbol="A" smarts="[$([O;v2](-[#1])-[C;v4]=[C;v4])]" neighbour="D"/>
            <inp-reactive-center symbol="B" smarts="[$([#1]-[O;v2]-[C;v4]=[C;v4])]" neighbour="A"/>
            <inp-reactive-center symbol="C" smarts="[$([C;v4]=[C;v4]-[O;v2]-[#1])]" neighbour="D"/>
            <inp-reactive-center symbol="D" smarts="[$([C;v4](-[O;v2]-[#1])=[C;v4])]" neighbour="A"/>
            <inp-molecule-constraint type="SINGLEELECTRONCOUNT" limit="MIN" value="0"/>
            <inp-molecule-constraint type="SINGLEELECTRONCOUNT" limit="MAX" value="0"/>
        </inp-reactant>
        <inp-kinetics type="GROUP_ADDITIVITY" path="USER.xml"/>
    </inp-reaction-family>
    <inp-reaction-family name="C2H3OH=CH3CHO_reverse">
        <bimolecular>false</bimolecular>
        <inp-recipe>
            <inp-transformation type="INCREASE_BOND" centers="A,B"/>
            <inp-transformation type="BREAK_BOND" centers="A,C"/>
            <inp-transformation type="DECREASE_BOND" centers="B,D"/>
            <inp-transformation type="FORM_BOND" centers="D,C"/>
        </inp-recipe>
        <inp-reactant value="1" smarts="[C;v4](-[C;v4]=[O;v2])-[#1]">
            <inp-reactive-center symbol="A" smarts="[$([C;v4](-[C;v4]=[O;v2])-[#1])]" neighbour="B"/>
            <inp-reactive-center symbol="B" smarts="[$([C;v4](-[C;v4]-[#1])=[O;v2])]" neighbour="A"/>
            <inp-reactive-center symbol="C" smarts="[$([#1]-[C;v4]-[C;v4]=[O;v2])]" neighbour="A"/>
            <inp-reactive-center symbol="D" smarts="[$([O;v2]=[C;v4]-[C;v4]-[#1])]" neighbour="B"/>
            <inp-molecule-constraint type="SINGLEELECTRONCOUNT" limit="MIN" value="0"/>
            <inp-molecule-constraint type="SINGLEELECTRONCOUNT" limit="MAX" value="0"/>
        </inp-reactant>
        <inp-kinetics type="REVERSE"/>
    </inp-reaction-family>
    <inp-reaction-family name="C2H4+CH3O2=C2H4O1-2+CH3O_forward">
        <bimolecular>true</bimolecular>
        <inp-recipe>
            <inp-transformation type="BREAK_BOND" centers="A,B"/>
            <inp-transformation type="GAIN_RADICAL" centers="A"/>
            <inp-transformation type="FORM_BOND" centers="C,B"/>
            <inp-transformation type="FORM_BOND" centers="D,B"/>
            <inp-transformation type="LOSE_RADICAL" centers="B"/>
            <inp-transformation type="DECREASE_BOND" centers="C,D"/>
        </inp-recipe>
        <inp-reactant value="1" smarts="[O;v2]-[O;v1]">
            <inp-reactive-center symbol="A" smarts="[$([O;v2]-[O;v1])]" neighbour="B"/>
            <inp-reactive-center symbol="B" smarts="[$([O;v1]-[O;v2])]" neighbour="A"/>
            <inp-molecule-constraint type="SINGLEELECTRONCOUNT" limit="MIN" value="1"/>
            <inp-molecule-constraint type="SINGLEELECTRONCOUNT" limit="MAX" value="1"/>
        </inp-reactant>
        <inp-reactant value="2" smarts="[C;v4]=[C;v4]">
            <inp-reactive-center symbol="C" smarts="[$([C;v4]=[C;v4])]" neighbour="D"/>
            <inp-reactive-center symbol="D" smarts="[$([C;v4]=[C;v4])]" neighbour="C"/>
            <inp-molecule-constraint type="SINGLEELECTRONCOUNT" limit="MIN" value="0"/>
            <inp-molecule-constraint type="SINGLEELECTRONCOUNT" limit="MAX" value="0"/>
        </inp-reactant>
        <inp-kinetics type="GROUP_ADDITIVITY" path="USER.xml"/>
    </inp-reaction-family>
    <inp-reaction-family name="C2H4+CH3O2=C2H4O1-2+CH3O_reverse">
        <bimolecular>true</bimolecular>
        <inp-recipe>
            <inp-transformation type="BREAK_BOND" centers="A,B"/>
            <inp-transformation type="BREAK_BOND" centers="C,B"/>
            <inp-transformation type="FORM_BOND" centers="D,B"/>
            <inp-transformation type="GAIN_RADICAL" centers="B"/>
[truncated: 324,352 more chars]
