# Supplementary material for: Automated reaction database and reaction network analysis: extraction of reaction templates using cheminformatics
Source: J Cheminform. 2018 Mar 9;10:11. doi: 10.1186/s13321-018-0269-8 (PMC5845084; doi:10.1186/s13321-018-0269-8)
Supplement: Supplementary file 6 — Additional file 6. Reaction template output for the RMG database analysis. [file 13321_2018_269_MOESM6_ESM.xml]

<?xml version="1.0" encoding="UTF-8"?>
<config>
    <inp-temperature>298.15</inp-temperature>
    <inp-reaction-family name="C3_1">
        <bimolecular>true</bimolecular>
        <inp-recipe>
            <inp-transformation type="FORM_BOND" centers="A,B"/>
            <inp-transformation type="LOSE_RADICAL" centers="B"/>
            <inp-transformation type="DECREASE_BOND" centers="C,A"/>
            <inp-transformation type="GAIN_RADICAL" centers="C"/>
        </inp-recipe>
        <inp-reactant value="1" smarts="[C;v3]">
            <inp-reactive-center symbol="B" smarts="[$([C;v3])]"/>
            <inp-molecule-constraint type="SINGLEELECTRONCOUNT" limit="MIN" value="1"/>
            <inp-molecule-constraint type="SINGLEELECTRONCOUNT" limit="MAX" value="1"/>
        </inp-reactant>
        <inp-reactant value="2" smarts="[C;v4]=[C;v4]">
            <inp-reactive-center symbol="A" smarts="[$([C;v4]=[C;v4])]" neighbour="C"/>
            <inp-reactive-center symbol="C" smarts="[$([C;v4]=[C;v4])]" neighbour="A"/>
            <inp-molecule-constraint type="SINGLEELECTRONCOUNT" limit="MIN" value="0"/>
            <inp-molecule-constraint type="SINGLEELECTRONCOUNT" limit="MAX" value="0"/>
        </inp-reactant>
        <inp-kinetics type="GROUP_ADDITIVITY" path="USER"/>
    </inp-reaction-family>
    <inp-reaction-family name="C3_10">
        <bimolecular>true</bimolecular>
        <inp-recipe>
            <inp-transformation type="FORM_BOND" centers="A,B"/>
            <inp-transformation type="LOSE_RADICAL" centers="A"/>
            <inp-transformation type="DECREASE_BOND" centers="B,C"/>
            <inp-transformation type="GAIN_RADICAL" centers="C"/>
        </inp-recipe>
        <inp-reactant value="1" smarts="[C;v3]">
            <inp-reactive-center symbol="A" smarts="[$([C;v3])]"/>
            <inp-molecule-constraint type="SINGLEELECTRONCOUNT" limit="MIN" value="1"/>
            <inp-molecule-constraint type="SINGLEELECTRONCOUNT" limit="MAX" value="1"/>
        </inp-reactant>
        <inp-reactant value="2" smarts="[C;v4]#[C;v4]">
            <inp-reactive-center symbol="B" smarts="[$([C;v4]#[C;v4])]" neighbour="C"/>
            <inp-reactive-center symbol="C" smarts="[$([C;v4]#[C;v4])]" neighbour="B"/>
            <inp-molecule-constraint type="SINGLEELECTRONCOUNT" limit="MIN" value="0"/>
            <inp-molecule-constraint type="SINGLEELECTRONCOUNT" limit="MAX" value="0"/>
        </inp-reactant>
        <inp-kinetics type="GROUP_ADDITIVITY" path="USER"/>
    </inp-reaction-family>
    <inp-reaction-family name="C3_11">
        <bimolecular>false</bimolecular>
        <inp-recipe>
            <inp-transformation type="DECREASE_BOND" centers="A,B"/>
            <inp-transformation type="FORM_BOND" centers="C,A"/>
            <inp-transformation type="GAIN_RADICAL" centers="B"/>
            <inp-transformation type="LOSE_RADICAL" centers="C"/>
        </inp-recipe>
        <inp-reactant value="1" smarts="[C](~[C]~[C;v3])~[C;v4]=[C;v4]">
            <inp-reactive-center symbol="A" smarts="[$([C;v4]=[C;v4]~[C]~[C]~[C;v3])]" neighbour="B"/>
            <inp-reactive-center symbol="B" smarts="[$([C;v4](~[C]~[C]~[C;v3])=[C;v4])]" neighbour="A"/>
            <inp-reactive-center symbol="C" smarts="[$([C;v3]~[C]~[C]~[C;v4]=[C;v4])]"/>
            <inp-molecule-constraint type="SINGLEELECTRONCOUNT" limit="MIN" value="1"/>
            <inp-molecule-constraint type="SINGLEELECTRONCOUNT" limit="MAX" value="1"/>
        </inp-reactant>
        <inp-kinetics type="GROUP_ADDITIVITY" path="USER"/>
    </inp-reaction-family>
    <inp-reaction-family name="C3_12">
        <bimolecular>false</bimolecular>
        <inp-recipe>
            <inp-transformation type="INCREASE_BOND" centers="A,B"/>
            <inp-transformation type="LOSE_RADICAL" centers="A"/>
            <inp-transformation type="BREAK_BOND" centers="B,C"/>
            <inp-transformation type="GAIN_RADICAL" centers="C"/>
        </inp-recipe>
        <inp-reactant value="1" smarts="[C;v3]-[C;v4]-[#1]">
            <inp-reactive-center symbol="A" smarts="[$([C;v3]-[C;v4]-[#1])]" neighbour="B"/>
            <inp-reactive-center symbol="B" smarts="[$([C;v4](-[C;v3])-[#1])]" neighbour="A"/>
            <inp-reactive-center symbol="C" smarts="[$([#1]-[C;v4]-[C;v3])]" neighbour="B"/>
            <inp-molecule-constraint type="SINGLEELECTRONCOUNT" limit="MIN" value="1"/>
            <inp-molecule-constraint type="SINGLEELECTRONCOUNT" limit="MAX" value="1"/>
        </inp-reactant>
        <inp-kinetics type="GROUP_ADDITIVITY" path="USER"/>
    </inp-reaction-family>
    <inp-reaction-family name="C3_27">
        <bimolecular>false</bimolecular>
        <inp-recipe>
            <inp-transformation type="DECREASE_BOND" centers="A,B"/>
            <inp-transformation type="FORM_BOND" centers="B,C"/>
            <inp-transformation type="GAIN_RADICAL" centers="A"/>
            <inp-transformation type="LOSE_RADICAL" centers="C"/>
        </inp-recipe>
        <inp-reactant value="1" smarts="[C;v4]#[C;v4]~[C]~[C]~[C;v3]">
            <inp-reactive-center symbol="A" smarts="[$([C;v4](#[C;v4])~[C]~[C]~[C;v3])]" neighbour="B"/>
            <inp-reactive-center symbol="B" smarts="[$([C;v4]#[C;v4]~[C]~[C]~[C;v3])]" neighbour="A"/>
            <inp-reactive-center symbol="C" smarts="[$([C;v3]~[C]~[C]~[C;v4]#[C;v4])]"/>
            <inp-molecule-constraint type="SINGLEELECTRONCOUNT" limit="MIN" value="1"/>
            <inp-molecule-constraint type="SINGLEELECTRONCOUNT" limit="MAX" value="1"/>
        </inp-reactant>
        <inp-kinetics type="GROUP_ADDITIVITY" path="USER"/>
    </inp-reaction-family>
    <inp-reaction-family name="C3_28">
        <bimolecular>false</bimolecular>
        <inp-recipe>
            <inp-transformation type="BREAK_BOND" centers="A,B"/>
            <inp-transformation type="FORM_BOND" centers="C,B"/>
            <inp-transformation type="LOSE_RADICAL" centers="C"/>
            <inp-transformation type="GAIN_RADICAL" centers="A"/>
        </inp-recipe>
        <inp-reactant value="1" smarts="[#1]-[C;v4]-[C;v3]">
            <inp-reactive-center symbol="A" smarts="[$([C;v4](-[#1])-[C;v3])]" neighbour="C"/>
            <inp-reactive-center symbol="B" smarts="[$([#1]-[C;v4]-[C;v3])]" neighbour="A"/>
            <inp-reactive-center symbol="C" smarts="[$([C;v3]-[C;v4]-[#1])]" neighbour="A"/>
            <inp-molecule-constraint type="SINGLEELECTRONCOUNT" limit="MIN" value="1"/>
            <inp-molecule-constraint type="SINGLEELECTRONCOUNT" limit="MAX" value="1"/>
        </inp-reactant>
        <inp-kinetics type="GROUP_ADDITIVITY" path="USER"/>
    </inp-reaction-family>
    <inp-reaction-family name="C3_29">
        <bimolecular>true</bimolecular>
        <inp-recipe>
            <inp-transformation type="BREAK_BOND" centers="A,B"/>
            <inp-transformation type="FORM_BOND" centers="A,C"/>
            <inp-transformation type="FORM_BOND" centers="D,B"/>
            <inp-transformation type="LOSE_RADICAL" centers="D"/>
            <inp-transformation type="DECREASE_BOND" centers="C,E"/>
            <inp-transformation type="GAIN_RADICAL" centers="E"/>
        </inp-recipe>
        <inp-reactant value="1" smarts="[C;v4]-[#1]">
            <inp-reactive-center symbol="A" smarts="[$([C;v4]-[#1])]" neighbour="B"/>
            <inp-reactive-center symbol="B" smarts="[$([#1]-[C;v4])]" neighbour="A"/>
            <inp-molecule-constraint type="SINGLEELECTRONCOUNT" limit="MIN" value="0"/>
            <inp-molecule-constraint type="SINGLEELECTRONCOUNT" limit="MAX" value="0"/>
        </inp-reactant>
        <inp-reactant value="2" smarts="[C;v3]-[C;v4]#[C;v4]">
            <inp-reactive-center symbol="C" smarts="[$([C;v4]#[C;v4]-[C;v3])]" neighbour="E"/>
            <inp-reactive-center symbol="D" smarts="[$([C;v3]-[C;v4]#[C;v4])]" neighbour="E"/>
            <inp-reactive-center symbol="E" smarts="[$([C;v4](-[C;v3])#[C;v4])]" neighbour="D"/>
            <inp-molecule-constraint type="SINGLEELECTRONCOUNT" limit="MIN" value="1"/>
            <inp-molecule-constraint type="SINGLEELECTRONCOUNT" limit="MAX" value="1"/>
        </inp-reactant>
        <inp-kinetics type="GROUP_ADDITIVITY" path="USER"/>
    </inp-reaction-family>
    <inp-reaction-family name="Dooley_methylformate_1">
        <bimolecular>true</bimolecular>
        <inp-recipe>
            <inp-transformation type="BREAK_BOND" centers="A,B"/>
            <inp-transformation type="FORM_BOND" centers="A,C"/>
            <inp-transformation type="GAIN_RADICAL" centers="B"/>
            <inp-transformation type="LOSE_RADICAL" centers="C"/>
        </inp-recipe>
        <inp-reactant value="1" smarts="[O;v1]-[O;v1]">
            <inp-reactive-center symbol="A" smarts="[$([O;v1]-[O;v1])]" neighbour="B"/>
            <inp-reactive-center symbol="B" smarts="[$([O;v1]-[O;v1])]" neighbour="A"/>
            <inp-molecule-constraint type="SINGLEELECTRONCOUNT" limit="MIN" value="2"/>
            <inp-molecule-constraint type="SINGLEELECTRONCOUNT" limit="MAX" value="2"/>
        </inp-reactant>
        <inp-reactant value="2" smarts="[#1;!X1]">
            <inp-reactive-center symbol="C" smarts="[$([#1;!X1])]"/>
            <inp-molecule-constraint type="SINGLEELECTRONCOUNT" limit="MIN" value="1"/>
            <inp-molecule-constraint type="SINGLEELECTRONCOUNT" limit="MAX" value="1"/>
        </inp-reactant>
        <inp-kinetics type="GROUP_ADDITIVITY" path="USER"/>
    </inp-reaction-family>
    <inp-reaction-family name="Dooley_methylformate_100">
        <bimolecular>true</bimolecular>
        <inp-recipe>
            <inp-transformation type="BREAK_BOND" centers="A,B"/>
            <inp-transformation type="FORM_BOND" centers="C,A"/>
            <inp-transformation type="INCREASE_BOND" centers="C,A"/>
            <inp-transformation type="LOSE_RADICAL" centers="A"/>
            <inp-transformation type="GAIN_RADICAL" centers="B"/>
            <inp-transformation type="LOSE_RADICAL" centers="C"/>
            <inp-transformation type="LOSE_RADICAL" centers="C"/>
        </inp-recipe>
        <inp-reactant value="1" smarts="[C;v3]-[#1]">
            <inp-reactive-center symbol="A" smarts="[$([C;v3]-[#1])]" neighbour="B"/>
            <inp-reactive-center symbol="B" smarts="[$([#1]-[C;v3])]" neighbour="A"/>
            <inp-molecule-constraint type="SINGLEELECTRONCOUNT" limit="MIN" value="1"/>
            <inp-molecule-constraint type="SINGLEELECTRONCOUNT" limit="MAX" value="1"/>
        </inp-reactant>
        <inp-reactant value="2" smarts="[C;v2]">
            <inp-reactive-center symbol="C" smarts="[$([C;v2])]"/>
            <inp-molecule-constraint type="SINGLEELECTRONCOUNT" limit="MIN" value="2"/>
            <inp-molecule-constraint type="SINGLEELECTRONCOUNT" limit="MAX" value="2"/>
        </inp-reactant>
        <inp-kinetics type="GROUP_ADDITIVITY" path="USER"/>
    </inp-reaction-family>
    <inp-reaction-family name="Dooley_methylformate_102">
        <bimolecular>true</bimolecular>
        <inp-recipe>
            <inp-transformation type="BREAK_BOND" centers="A,B"/>
            <inp-transformation type="FORM_BOND" centers="C,B"/>
            <inp-transformation type="BREAK_BOND" centers="A,C"/>
            <inp-transformation type="FORM_BOND" centers="C,D"/>
            <inp-transformation type="LOSE_RADICAL" centers="C"/>
            <inp-transformation type="GAIN_RADICAL" centers="A"/>
            <inp-transformation type="GAIN_RADICAL" centers="A"/>
            <inp-transformation type="LOSE_RADICAL" centers="D"/>
        </inp-recipe>
        <inp-reactant value="1" smarts="[#1]-[C;v4]-[O;v1]">
            <inp-reactive-center symbol="A" smarts="[$([C;v4](-[#1])-[O;v1])]" neighbour="C"/>
            <inp-reactive-center symbol="B" smarts="[$([#1]-[C;v4]-[O;v1])]" neighbour="A"/>
            <inp-reactive-center symbol="C" smarts="[$([O;v1]-[C;v4]-[#1])]" neighbour="A"/>
            <inp-molecule-constraint type="SINGLEELECTRONCOUNT" limit="MIN" value="1"/>
            <inp-molecule-constraint type="SINGLEELECTRONCOUNT" limit="MAX" value="1"/>
        </inp-reactant>
        <inp-reactant value="2" smarts="[#1;!X1]">
            <inp-reactive-center symbol="D" smarts="[$([#1;!X1])]"/>
            <inp-molecule-constraint type="SINGLEELECTRONCOUNT" limit="MIN" value="1"/>
            <inp-molecule-constraint type="SINGLEELECTRONCOUNT" limit="MAX" value="1"/>
        </inp-reactant>
        <inp-kinetics type="GROUP_ADDITIVITY" path="USER"/>
    </inp-reaction-family>
    <inp-reaction-family name="Dooley_methylformate_103">
        <bimolecular>true</bimolecular>
        <inp-recipe>
            <inp-transformation type="BREAK_BOND" centers="A,B"/>
            <inp-transformation type="FORM_BOND" centers="A,C"/>
            <inp-transformation type="INCREASE_BOND" centers="A,C"/>
            <inp-transformation type="LOSE_RADICAL" centers="A"/>
            <inp-transformation type="GAIN_RADICAL" centers="B"/>
            <inp-transformation type="LOSE_RADICAL" centers="C"/>
            <inp-transformation type="LOSE_RADICAL" centers="C"/>
        </inp-recipe>
        <inp-reactant value="1" smarts="[C;v2]-[#1]">
            <inp-reactive-center symbol="A" smarts="[$([C;v2]-[#1])]" neighbour="B"/>
            <inp-reactive-center symbol="B" smarts="[$([#1]-[C;v2])]" neighbour="A"/>
            <inp-molecule-constraint type="SINGLEELECTRONCOUNT" limit="MIN" value="2"/>
            <inp-molecule-constraint type="SINGLEELECTRONCOUNT" limit="MAX" value="2"/>
        </inp-reactant>
        <inp-reactant value="2" smarts="[O;v0]">
            <inp-reactive-center symbol="C" smarts="[$([O;v0])]"/>
            <inp-molecule-constraint type="SINGLEELECTRONCOUNT" limit="MIN" value="2"/>
            <inp-molecule-constraint type="SINGLEELECTRONCOUNT" limit="MAX" value="2"/>
        </inp-reactant>
        <inp-kinetics type="GROUP_ADDITIVITY" path="USER"/>
    </inp-reaction-family>
    <inp-reaction-family name="Dooley_methylformate_104">
        <bimolecular>true</bimolecular>
        <inp-recipe>
            <inp-transformation type="FORM_BOND" centers="A,B"/>
            <inp-transformation type="INCREASE_BOND" centers="A,B"/>
            <inp-transformation type="LOSE_RADICAL" centers="A"/>
            <inp-transformation type="LOSE_RADICAL" centers="A"/>
            <inp-transformation type="BREAK_BOND" centers="B,C"/>
            <inp-transformation type="LOSE_RADICAL" centers="B"/>
            <inp-transformation type="GAIN_RADICAL" centers="C"/>
        </inp-recipe>
        <inp-reactant value="1" smarts="[C;v2]">
            <inp-reactive-center symbol="A" smarts="[$([C;v2])]"/>
            <inp-molecule-constraint type="SINGLEELECTRONCOUNT" limit="MIN" value="2"/>
            <inp-molecule-constraint type="SINGLEELECTRONCOUNT" limit="MAX" value="2"/>
        </inp-reactant>
        <inp-reactant value="2" smarts="[O;v1]-[#1]">
            <inp-reactive-center symbol="B" smarts="[$([O;v1]-[#1])]" neighbour="C"/>
            <inp-reactive-center symbol="C" smarts="[$([#1]-[O;v1])]" neighbour="B"/>
            <inp-molecule-constraint type="SINGLEELECTRONCOUNT" limit="MIN" value="1"/>
            <inp-molecule-constraint type="SINGLEELECTRONCOUNT" limit="MAX" value="1"/>
        </inp-reactant>
        <inp-kinetics type="GROUP_ADDITIVITY" path="USER"/>
    </inp-reaction-family>
    <inp-reaction-family name="Dooley_methylformate_105">
        <bimolecular>true</bimolecular>
        <inp-recipe>
            <inp-transformation type="FORM_BOND" centers="A,B"/>
            <inp-transformation type="LOSE_RADICAL" centers="A"/>
            <inp-transformation type="BREAK_BOND" centers="C,B"/>
            <inp-transformation type="GAIN_RADICAL" centers="C"/>
        </inp-recipe>
        <inp-reactant value="1" smarts="[C;v2]">
            <inp-reactive-center symbol="A" smarts="[$([C;v2])]"/>
            <inp-molecule-constraint type="SINGLEELECTRONCOUNT" limit="MIN" value="2"/>
            <inp-molecule-constraint type="SINGLEELECTRONCOUNT" limit="MAX" value="2"/>
        </inp-reactant>
        <inp-reactant value="2" smarts="[#1]-[#1]">
            <inp-reactive-center symbol="B" smarts="[$([#1]-[#1])]" neighbour="C"/>
            <inp-reactive-center symbol="C" smarts="[$([#1]-[#1])]" neighbour="B"/>
            <inp-molecule-constraint type="SINGLEELECTRONCOUNT" limit="MIN" value="0"/>
            <inp-molecule-constraint type="SINGLEELECTRONCOUNT" limit="MAX" value="0"/>
        </inp-reactant>
        <inp-kinetics type="GROUP_ADDITIVITY" path="USER"/>
    </inp-reaction-family>
    <inp-reaction-family name="Dooley_methylformate_106">
        <bimolecular>true</bimolecular>
        <inp-recipe>
            <inp-transformation type="BREAK_BOND" centers="A,B"/>
            <inp-transformation type="FORM_BOND" centers="A,C"/>
            <inp-transformation type="INCREASE_BOND" centers="A,C"/>
            <inp-transformation type="LOSE_RADICAL" centers="A"/>
            <inp-transformation type="FORM_BOND" centers="D,B"/>
            <inp-transformation type="BREAK_BOND" centers="C,D"/>
            <inp-transformation type="LOSE_RADICAL" centers="C"/>
        </inp-recipe>
        <inp-reactant value="1" smarts="[C;v2]-[#1]">
            <inp-reactive-center symbol="A" smarts="[$([C;v2]-[#1])]" neighbour="B"/>
            <inp-reactive-center symbol="B" smarts="[$([#1]-[C;v2])]" neighbour="A"/>
            <inp-molecule-constraint type="SINGLEELECTRONCOUNT" limit="MIN" value="2"/>
            <inp-molecule-constraint type="SINGLEELECTRONCOUNT" limit="MAX" value="2"/>
        </inp-reactant>
        <inp-reactant value="2" smarts="[O;v1]-[O;v1]">
            <inp-reactive-center symbol="C" smarts="[$([O;v1]-[O;v1])]" neighbour="D"/>
            <inp-reactive-center symbol="D" smarts="[$([O;v1]-[O;v1])]" neighbour="C"/>
            <inp-molecule-constraint type="SINGLEELECTRONCOUNT" limit="MIN" value="2"/>
            <inp-molecule-constraint type="SINGLEELECTRONCOUNT" limit="MAX" value="2"/>
        </inp-reactant>
        <inp-kinetics type="GROUP_ADDITIVITY" path="USER"/>
    </inp-reaction-family>
    <inp-reaction-family name="Dooley_methylformate_107">
        <bimolecular>true</bimolecular>
        <inp-recipe>
            <inp-transformation type="BREAK_BOND" centers="A,B"/>
            <inp-transformation type="FORM_BOND" centers="C,A"/>
            <inp-transformation type="INCREASE_BOND" centers="C,A"/>
            <inp-transformation type="LOSE_RADICAL" centers="A"/>
            <inp-transformation type="GAIN_RADICAL" centers="B"/>
            <inp-transformation type="LOSE_RADICAL" centers="C"/>
            <inp-transformation type="LOSE_RADICAL" centers="C"/>
        </inp-recipe>
        <inp-reactant value="1" smarts="[O;v1]-[O;v2]">
            <inp-reactive-center symbol="A" smarts="[$([O;v1]-[O;v2])]" neighbour="B"/>
            <inp-reactive-center symbol="B" smarts="[$([O;v2]-[O;v1])]" neighbour="A"/>
            <inp-molecule-constraint type="SINGLEELECTRONCOUNT" limit="MIN" value="1"/>
            <inp-molecule-constraint type="SINGLEELECTRONCOUNT" limit="MAX" value="1"/>
        </inp-reactant>
        <inp-reactant value="2" smarts="[C;v2]">
            <inp-reactive-center symbol="C" smarts="[$([C;v2])]"/>
            <inp-molecule-constraint type="SINGLEELECTRONCOUNT" limit="MIN" value="2"/>
            <inp-molecule-constraint type="SINGLEELECTRONCOUNT" limit="MAX" value="2"/>
        </inp-reactant>
        <inp-kinetics type="GROUP_ADDITIVITY" path="USER"/>
    </inp-reaction-family>
    <inp-reaction-family name="Dooley_methylformate_108">
        <bimolecular>true</bimolecular>
        <inp-recipe>
            <inp-transformation type="BREAK_BOND" centers="A,B"/>
            <inp-transformation type="FORM_BOND" centers="C,A"/>
            <inp-transformation type="INCREASE_BOND" centers="C,A"/>
            <inp-transformation type="INCREASE_BOND" centers="C,A"/>
            <inp-transformation type="LOSE_RADICAL" centers="A"/>
            <inp-transformation type="LOSE_RADICAL" centers="A"/>
            <inp-transformation type="FORM_BOND" centers="B,D"/>
            <inp-transformation type="BREAK_BOND" centers="C,D"/>
            <inp-transformation type="LOSE_RADICAL" centers="C"/>
            <inp-transformation type="LOSE_RADICAL" centers="C"/>
        </inp-recipe>
        <inp-reactant value="1" smarts="[C;v2]-[#1]">
            <inp-reactive-center symbol="A" smarts="[$([C;v2]-[#1])]" neighbour="B"/>
            <inp-reactive-center symbol="B" smarts="[$([#1]-[C;v2])]" neighbour="A"/>
            <inp-molecule-constraint type="SINGLEELECTRONCOUNT" limit="MIN" value="2"/>
            <inp-molecule-constraint type="SINGLEELECTRONCOUNT" limit="MAX" value="2"/>
        </inp-reactant>
        <inp-reactant value="2" smarts="[C;v2]-[#1]">
            <inp-reactive-center symbol="C" smarts="[$([C;v2]-[#1])]" neighbour="D"/>
            <inp-reactive-center symbol="D" smarts="[$([#1]-[C;v2])]" neighbour="C"/>
            <inp-molecule-constraint type="SINGLEELECTRONCOUNT" limit="MIN" value="2"/>
            <inp-molecule-constraint type="SINGLEELECTRONCOUNT" limit="MAX" value="2"/>
        </inp-reactant>
        <inp-kinetics type="GROUP_ADDITIVITY" path="USER"/>
    </inp-reaction-family>
    <inp-reaction-family name="Dooley_methylformate_11">
        <bimolecular>true</bimolecular>
        <inp-recipe>
            <inp-transformation type="BREAK_BOND" centers="A,B"/>
            <inp-transformation type="GAIN_RADICAL" centers="A"/>
            <inp-transformation type="FORM_BOND" centers="B,C"/>
            <inp-transformation type="LOSE_RADICAL" centers="C"/>
        </inp-recipe>
        <inp-reactant value="1" smarts="[O;v2]-[O;v2]">
            <inp-reactive-center symbol="A" smarts="[$([O;v2]-[O;v2])]" neighbour="B"/>
            <inp-reactive-center symbol="B" smarts="[$([O;v2]-[O;v2])]" neighbour="A"/>
            <inp-molecule-constraint type="SINGLEELECTRONCOUNT" limit="MIN" value="0"/>
            <inp-molecule-constraint type="SINGLEELECTRONCOUNT" limit="MAX" value="0"/>
        </inp-reactant>
        <inp-reactant value="2" smarts="[#1;!X1]">
            <inp-reactive-center symbol="C" smarts="[$([#1;!X1])]"/>
            <inp-molecule-constraint type="SINGLEELECTRONCOUNT" limit="MIN" value="1"/>
            <inp-molecule-constraint type="SINGLEELECTRONCOUNT" limit="MAX" value="1"/>
        </inp-reactant>
        <inp-kinetics type="GROUP_ADDITIVITY" path="USER"/>
    </inp-reaction-family>
    <inp-reaction-family name="Dooley_methylformate_112">
        <bimolecular>true</bimolecular>
        <inp-recipe>
            <inp-transformation type="BREAK_BOND" centers="A,B"/>
            <inp-transformation type="BREAK_BOND" centers="A,C"/>
            <inp-transformation type="FORM_BOND" centers="A,D"/>
            <inp-transformation type="INCREASE_BOND" centers="A,D"/>
            <inp-transformation type="INCREASE_BOND" centers="A,D"/>
            <inp-transformation type="LOSE_RADICAL" centers="A"/>
            <inp-transformation type="LOSE_RADICAL" centers="A"/>
            <inp-transformation type="LOSE_CHARGE" centers="A"/>
            <inp-transformation type="FORM_BOND" centers="B,C"/>
            <inp-transformation type="LOSE_RADICAL" centers="D"/>
            <inp-transformation type="LOSE_RADICAL" centers="D"/>
            <inp-transformation type="GAIN_CHARGE" centers="D"/>
        </inp-recipe>
        <inp-reactant value="1" smarts="[C;v2](-[#1])-[#1]">
            <inp-reactive-center symbol="A" smarts="[$([C;v2](-[#1])-[#1])]" neighbour="B"/>
            <inp-reactive-center symbol="B" smarts="[$([#1]-[C;v2]-[#1])]" neighbour="A"/>
            <inp-reactive-center symbol="C" smarts="[$([#1]-[C;v2]-[#1])]" neighbour="A"/>
            <inp-molecule-constraint type="SINGLEELECTRONCOUNT" limit="MIN" value="2"/>
            <inp-molecule-constraint type="SINGLEELECTRONCOUNT" limit="MAX" value="2"/>
        </inp-reactant>
        <inp-reactant value="2" smarts="[O;v0]">
            <inp-reactive-center symbol="D" smarts="[$([O;v0])]"/>
            <inp-molecule-constraint type="SINGLEELECTRONCOUNT" limit="MIN" value="2"/>
            <inp-molecule-constraint type="SINGLEELECTRONCOUNT" limit="MAX" value="2"/>
        </inp-reactant>
        <inp-kinetics type="GROUP_ADDITIVITY" path="USER"/>
    </inp-reaction-family>
    <inp-reaction-family name="Dooley_methylformate_116">
        <bimolecular>true</bimolecular>
        <inp-recipe>
            <inp-transformation type="BREAK_BOND" centers="A,B"/>
            <inp-transformation type="BREAK_BOND" centers="A,C"/>
            <inp-transformation type="FORM_BOND" centers="A,D"/>
            <inp-transformation type="INCREASE_BOND" centers="A,D"/>
            <inp-transformation type="INCREASE_BOND" centers="A,D"/>
            <inp-transformation type="LOSE_RADICAL" centers="A"/>
            <inp-transformation type="LOSE_RADICAL" centers="A"/>
            <inp-transformation type="LOSE_CHARGE" centers="A"/>
            <inp-transformation type="FORM_BOND" centers="E,B"/>
            <inp-transformation type="GAIN_RADICAL" centers="C"/>
            <inp-transformation type="BREAK_BOND" centers="D,E"/>
            <inp-transformation type="LOSE_RADICAL" centers="D"/>
            <inp-transformation type="GAIN_CHARGE" centers="D"/>
        </inp-recipe>
        <inp-reactant value="1" smarts="[C;v2](-[#1])-[#1]">
            <inp-reactive-center symbol="A" smarts="[$([C;v2](-[#1])-[#1])]" neighbour="B"/>
            <inp-reactive-center symbol="B" smarts="[$([#1]-[C;v2]-[#1])]" neighbour="A"/>
            <inp-reactive-center symbol="C" smarts="[$([#1]-[C;v2]-[#1])]" neighbour="A"/>
            <inp-molecule-constraint type="SINGLEELECTRONCOUNT" limit="MIN" value="2"/>
            <inp-molecule-constraint type="SINGLEELECTRONCOUNT" limit="MAX" value="2"/>
        </inp-reactant>
        <inp-reactant value="2" smarts="[O;v1]-[O;v1]">
            <inp-reactive-center symbol="D" smarts="[$([O;v1]-[O;v1])]" neighbour="E"/>
            <inp-reactive-center symbol="E" smarts="[$([O;v1]-[O;v1])]" neighbour="D"/>
            <inp-molecule-constraint type="SINGLEELECTRONCOUNT" limit="MIN" value="2"/>
            <inp-molecule-constraint type="SINGLEELECTRONCOUNT" limit="MAX" value="2"/>
        </inp-reactant>
        <inp-kinetics type="GROUP_ADDITIVITY" path="USER"/>
    </inp-reaction-family>
    <inp-reaction-family name="Dooley_methylformate_117">
        <bimolecular>true</bimolecular>
        <inp-recipe>
            <inp-transformation type="BREAK_BOND" centers="A,B"/>
            <inp-transformation type="BREAK_BOND" centers="A,C"/>
            <inp-transformation type="FORM_BOND" centers="A,D"/>
            <inp-transformation type="INCREASE_BOND" centers="A,D"/>
            <inp-transformation type="INCREASE_BOND" centers="A,D"/>
            <inp-transformation type="LOSE_RADICAL" centers="A"/>
            <inp-transformation type="LOSE_RADICAL" centers="A"/>
            <inp-transformation type="LOSE_CHARGE" centers="A"/>
            <inp-transformation type="FORM_BOND" centers="E,B"/>
            <inp-transformation type="FORM_BOND" centers="E,C"/>
            <inp-transformation type="BREAK_BOND" centers="D,E"/>
            <inp-transformation type="LOSE_RADICAL" centers="D"/>
            <inp-transformation type="GAIN_CHARGE" centers="D"/>
            <inp-transformation type="LOSE_RADICAL" centers="E"/>
        </inp-recipe>
        <inp-reactant value="1" smarts="[C;v2](-[#1])-[#1]">
            <inp-reactive-center symbol="A" smarts="[$([C;v2](-[#1])-[#1])]" neighbour="B"/>
            <inp-reactive-center symbol="B" smarts="[$([#1]-[C;v2]-[#1])]" neighbour="A"/>
            <inp-reactive-center symbol="C" smarts="[$([#1]-[C;v2]-[#1])]" neighbour="A"/>
            <inp-molecule-constraint type="SINGLEELECTRONCOUNT" limit="MIN" value="2"/>
            <inp-molecule-constraint type="SINGLEELECTRONCOUNT" limit="MAX" value="2"/>
        </inp-reactant>
        <inp-reactant value="2" smarts="[O;v1]-[O;v1]">
            <inp-reactive-center symbol="D" smarts="[$([O;v1]-[O;v1])]" neighbour="E"/>
            <inp-reactive-center symbol="E" smarts="[$([O;v1]-[O;v1])]" neighbour="D"/>
            <inp-molecule-constraint type="SINGLEELECTRONCOUNT" limit="MIN" value="2"/>
            <inp-molecule-constraint type="SINGLEELECTRONCOUNT" limit="MAX" value="2"/>
        </inp-reactant>
        <inp-kinetics type="GROUP_ADDITIVITY" path="USER"/>
    </inp-reaction-family>
    <inp-reaction-family name="Dooley_methylformate_118">
        <bimolecular>true</bimolecular>
        <inp-recipe>
            <inp-transformation type="INCREASE_BOND" centers="A,B"/>
            <inp-transformation type="GAIN_CHARGE" centers="A"/>
            <inp-transformation type="DECREASE_BOND" centers="B,C"/>
            <inp-transformation type="BREAK_BOND" centers="B,C"/>
            <inp-transformation type="LOSE_CHARGE" centers="B"/>
            <inp-transformation type="FORM_BOND" centers="D,C"/>
            <inp-transformation type="INCREASE_BOND" centers="D,C"/>
            <inp-transformation type="LOSE_RADICAL" centers="D"/>
            <inp-transformation type="LOSE_RADICAL" centers="D"/>
        </inp-recipe>
        <inp-reactant value="1" smarts="[O;v2]=[C;v4]=[O;v2]">
            <inp-reactive-center symbol="A" smarts="[$([O;v2]=[C;v4]=[O;v2])]" neighbour="B"/>
            <inp-reactive-center symbol="B" smarts="[$([C;v4](=[O;v2])=[O;v2])]" neighbour="A"/>
            <inp-reactive-center symbol="C" smarts="[$([O;v2]=[C;v4]=[O;v2])]" neighbour="B"/>
            <inp-molecule-constraint type="SINGLEELECTRONCOUNT" limit="MIN" value="0"/>
            <inp-molecule-constraint type="SINGLEELECTRONCOUNT" limit="MAX" value="0"/>
        </inp-reactant>
        <inp-reactant value="2" smarts="[C;v2]">
            <inp-reactive-center symbol="D" smarts="[$([C;v2])]"/>
            <inp-molecule-constraint type="SINGLEELECTRONCOUNT" limit="MIN" value="2"/>
            <inp-molecule-constraint type="SINGLEELECTRONCOUNT" limit="MAX" value="2"/>
        </inp-reactant>
        <inp-kinetics type="GROUP_ADDITIVITY" path="USER"/>
    </inp-reaction-family>
    <inp-reaction-family name="Dooley_methylformate_119">
        <bimolecular>true</bimolecular>
        <inp-recipe>
            <inp-transformation type="BREAK_BOND" centers="A,B"/>
            <inp-transformation type="GAIN_RADICAL" centers="A"/>
            <inp-transformation type="FORM_BOND" centers="C,B"/>
            <inp-transformation type="LOSE_RADICAL" centers="C"/>
        </inp-recipe>
        <inp-reactant value="1" smarts="[C;v2]-[#1]">
            <inp-reactive-center symbol="A" smarts="[$([C;v2]-[#1])]" neighbour="B"/>
            <inp-reactive-center symbol="B" smarts="[$([#1]-[C;v2])]" neighbour="A"/>
            <inp-molecule-constraint type="SINGLEELECTRONCOUNT" limit="MIN" value="2"/>
            <inp-molecule-constraint type="SINGLEELECTRONCOUNT" limit="MAX" value="2"/>
        </inp-reactant>
        <inp-reactant value="2" smarts="[#1;!X1]">
            <inp-reactive-center symbol="C" smarts="[$([#1;!X1])]"/>
            <inp-molecule-constraint type="SINGLEELECTRONCOUNT" limit="MIN" value="1"/>
            <inp-molecule-constraint type="SINGLEELECTRONCOUNT" limit="MAX" value="1"/>
        </inp-reactant>
        <inp-kinetics type="GROUP_ADDITIVITY" path="USER"/>
    </inp-reaction-family>
    <inp-reaction-family name="Dooley_methylformate_12">
        <bimolecular>true</bimolecular>
        <inp-recipe>
            <inp-transformation type="BREAK_BOND" centers="A,B"/>
            <inp-transformation type="GAIN_RADICAL" centers="A"/>
            <inp-transformation type="FORM_BOND" centers="C,B"/>
            <inp-transformation type="LOSE_RADICAL" centers="C"/>
        </inp-recipe>
        <inp-reactant value="1" smarts="[O;v2]-[#1]">
            <inp-reactive-center symbol="A" smarts="[$([O;v2]-[#1])]" neighbour="B"/>
            <inp-reactive-center symbol="B" smarts="[$([#1]-[O;v2])]" neighbour="A"/>
            <inp-molecule-constraint type="SINGLEELECTRONCOUNT" limit="MIN" value="0"/>
            <inp-molecule-constraint type="SINGLEELECTRONCOUNT" limit="MAX" value="0"/>
        </inp-reactant>
        <inp-reactant value="2" smarts="[#1;!X1]">
            <inp-reactive-center symbol="C" smarts="[$([#1;!X1])]"/>
            <inp-molecule-constraint type="SINGLEELECTRONCOUNT" limit="MIN" value="1"/>
            <inp-molecule-constraint type="SINGLEELECTRONCOUNT" limit="MAX" value="1"/>
        </inp-reactant>
        <inp-kinetics type="GROUP_ADDITIVITY" path="USER"/>
    </inp-reaction-family>
    <inp-reaction-family name="Dooley_methylformate_122">
        <bimolecular>true</bimolecular>
        <inp-recipe>
            <inp-transformation type="BREAK_BOND" centers="A,B"/>
            <inp-transformation type="GAIN_RADICAL" centers="A"/>
            <inp-transformation type="FORM_BOND" centers="C,B"/>
            <inp-transformation type="LOSE_RADICAL" centers="C"/>
        </inp-recipe>
        <inp-reactant value="1" smarts="[C;v2]-[#1]">
            <inp-reactive-center symbol="A" smarts="[$([C;v2]-[#1])]" neighbour="B"/>
            <inp-reactive-center symbol="B" smarts="[$([#1]-[C;v2])]" neighbour="A"/>
            <inp-molecule-constraint type="SINGLEELECTRONCOUNT" limit="MIN" value="2"/>
            <inp-molecule-constraint type="SINGLEELECTRONCOUNT" limit="MAX" value="2"/>
        </inp-reactant>
        <inp-reactant value="2" smarts="[O;v1]">
            <inp-reactive-center symbol="C" smarts="[$([O;v1])]"/>
            <inp-molecule-constraint type="SINGLEELECTRONCOUNT" limit="MIN" value="1"/>
            <inp-molecule-constraint type="SINGLEELECTRONCOUNT" limit="MAX" value="1"/>
        </inp-reactant>
        <inp-kinetics type="GROUP_ADDITIVITY" path="USER"/>
    </inp-reaction-family>
    <inp-reaction-family name="Dooley_methylformate_123">
        <bimolecular>true</bimolecular>
        <inp-recipe>
            <inp-transformation type="BREAK_BOND" centers="A,B"/>
            <inp-transformation type="FORM_BOND" centers="C,A"/>
            <inp-transformation type="INCREASE_BOND" centers="C,A"/>
            <inp-transformation type="LOSE_RADICAL" centers="A"/>
            <inp-transformation type="GAIN_RADICAL" centers="B"/>
            <inp-transformation type="LOSE_RADICAL" centers="C"/>
            <inp-transformation type="LOSE_RADICAL" centers="C"/>
        </inp-recipe>
        <inp-reactant value="1" smarts="[O;v1]-[O;v1]">
            <inp-reactive-center symbol="A" smarts="[$([O;v1]-[O;v1])]" neighbour="B"/>
            <inp-reactive-center symbol="B" smarts="[$([O;v1]-[O;v1])]" neighbour="A"/>
            <inp-molecule-constraint type="SINGLEELECTRONCOUNT" limit="MIN" value="2"/>
            <inp-molecule-constraint type="SINGLEELECTRONCOUNT" limit="MAX" value="2"/>
        </inp-reactant>
        <inp-reactant value="2" smarts="[C;v1]">
            <inp-reactive-center symbol="C" smarts="[$([C;v1])]"/>
            <inp-molecule-constraint type="SINGLEELECTRONCOUNT" limit="MIN" value="3"/>
            <inp-molecule-constraint type="SINGLEELECTRONCOUNT" limit="MAX" value="3"/>
        </inp-reactant>
        <inp-kinetics type="GROUP_ADDITIVITY" path="USER"/>
    </inp-reaction-family>
    <inp-reaction-family name="Dooley_methylformate_124">
        <bimolecular>true</bimolecular>
        <inp-recipe>
            <inp-transformation type="BREAK_BOND" centers="A,B"/>
            <inp-transformation type="LOSE_RADICAL" centers="A"/>
            <inp-transformation type="LOSE_RADICAL" centers="A"/>
            <inp-transformation type="LOSE_RADICAL" centers="A"/>
            <inp-transformation type="FORM_BOND" centers="C,B"/>
            <inp-transformation type="LOSE_RADICAL" centers="C"/>
        </inp-recipe>
        <inp-reactant value="1" smarts="[C;v1]-[#1]">
            <inp-reactive-center symbol="A" smarts="[$([C;v1]-[#1])]" neighbour="B"/>
            <inp-reactive-center symbol="B" smarts="[$([#1]-[C;v1])]" neighbour="A"/>
            <inp-molecule-constraint type="SINGLEELECTRONCOUNT" limit="MIN" value="3"/>
            <inp-molecule-constraint type="SINGLEELECTRONCOUNT" limit="MAX" value="3"/>
        </inp-reactant>
        <inp-reactant value="2" smarts="[#1;!X1]">
            <inp-reactive-center symbol="C" smarts="[$([#1;!X1])]"/>
            <inp-molecule-constraint type="SINGLEELECTRONCOUNT" limit="MIN" value="1"/>
            <inp-molecule-constraint type="SINGLEELECTRONCOUNT" limit="MAX" value="1"/>
        </inp-reactant>
        <inp-kinetics type="GROUP_ADDITIVITY" path="USER"/>
    </inp-reaction-family>
    <inp-reaction-family name="Dooley_methylformate_125">
        <bimolecular>true</bimolecular>
        <inp-recipe>
            <inp-transformation type="BREAK_BOND" centers="A,B"/>
            <inp-transformation type="FORM_BOND" centers="A,C"/>
            <inp-transformation type="INCREASE_BOND" centers="A,C"/>
            <inp-transformation type="INCREASE_BOND" centers="A,C"/>
            <inp-transformation type="LOSE_RADICAL" centers="A"/>
            <inp-transformation type="LOSE_RADICAL" centers="A"/>
            <inp-transformation type="LOSE_RADICAL" centers="A"/>
            <inp-transformation type="LOSE_CHARGE" centers="A"/>
            <inp-transformation type="GAIN_RADICAL" centers="B"/>
            <inp-transformation type="LOSE_RADICAL" centers="C"/>
            <inp-transformation type="LOSE_RADICAL" centers="C"/>
            <inp-transformation type="GAIN_CHARGE" centers="C"/>
        </inp-recipe>
        <inp-reactant value="1" smarts="[C;v1]-[#1]">
            <inp-reactive-center symbol="A" smarts="[$([C;v1]-[#1])]" neighbour="B"/>
            <inp-reactive-center symbol="B" smarts="[$([#1]-[C;v1])]" neighbour="A"/>
            <inp-molecule-constraint type="SINGLEELECTRONCOUNT" limit="MIN" value="3"/>
            <inp-molecule-constraint type="SINGLEELECTRONCOUNT" limit="MAX" value="3"/>
        </inp-reactant>
        <inp-reactant value="2" smarts="[O;v0]">
            <inp-reactive-center symbol="C" smarts="[$([O;v0])]"/>
            <inp-molecule-constraint type="SINGLEELECTRONCOUNT" limit="MIN" value="2"/>
            <inp-molecule-constraint type="SINGLEELECTRONCOUNT" limit="MAX" value="2"/>
        </inp-reactant>
        <inp-kinetics type="GROUP_ADDITIVITY" path="USER"/>
    </inp-reaction-family>
    <inp-reaction-family name="Dooley_methylformate_126">
        <bimolecular>true</bimolecular>
        <inp-recipe>
            <inp-transformation type="BREAK_BOND" centers="A,B"/>
            <inp-transformation type="FORM_BOND" centers="C,A"/>
            <inp-transformation type="INCREASE_BOND" centers="C,A"/>
            <inp-transformation type="LOSE_RADICAL" centers="A"/>
            <inp-transformation type="GAIN_RADICAL" centers="B"/>
            <inp-transformation type="LOSE_RADICAL" centers="C"/>
            <inp-transformation type="LOSE_RADICAL" centers="C"/>
        </inp-recipe>
        <inp-reactant value="1" smarts="[O;v1]-[#1]">
            <inp-reactive-center symbol="A" smarts="[$([O;v1]-[#1])]" neighbour="B"/>
            <inp-reactive-center symbol="B" smarts="[$([#1]-[O;v1])]" neighbour="A"/>
            <inp-molecule-constraint type="SINGLEELECTRONCOUNT" limit="MIN" value="1"/>
            <inp-molecule-constraint type="SINGLEELECTRONCOUNT" limit="MAX" value="1"/>
        </inp-reactant>
        <inp-reactant value="2" smarts="[C;v1]">
            <inp-reactive-center symbol="C" smarts="[$([C;v1])]"/>
            <inp-molecule-constraint type="SINGLEELECTRONCOUNT" limit="MIN" value="3"/>
            <inp-molecule-constraint type="SINGLEELECTRONCOUNT" limit="MAX" value="3"/>
        </inp-reactant>
        <inp-kinetics type="GROUP_ADDITIVITY" path="USER"/>
    </inp-reaction-family>
    <inp-reaction-family name="Dooley_methylformate_127">
        <bimolecular>true</bimolecular>
        <inp-recipe>
            <inp-transformation type="BREAK_BOND" centers="A,B"/>
            <inp-transformation type="BREAK_BOND" centers="A,C"/>
            <inp-transformation type="FORM_BOND" centers="D,A"/>
            <inp-transformation type="INCREASE_BOND" centers="D,A"/>
            <inp-transformation type="FORM_BOND" centers="D,B"/>
            <inp-transformation type="GAIN_RADICAL" centers="C"/>
            <inp-transformation type="LOSE_RADICAL" centers="D"/>
            <inp-transformation type="LOSE_RADICAL" centers="D"/>
            <inp-transformation type="LOSE_RADICAL" centers="D"/>
        </inp-recipe>
        <inp-reactant value="1" smarts="[O;v2](-[#1])-[#1]">
            <inp-reactive-center symbol="A" smarts="[$([O;v2](-[#1])-[#1])]" neighbour="B"/>
            <inp-reactive-center symbol="B" smarts="[$([#1]-[O;v2]-[#1])]" neighbour="A"/>
            <inp-reactive-center symbol="C" smarts="[$([#1]-[O;v2]-[#1])]" neighbour="A"/>
            <inp-molecule-constraint type="SINGLEELECTRONCOUNT" limit="MIN" value="0"/>
            <inp-molecule-constraint type="SINGLEELECTRONCOUNT" limit="MAX" value="0"/>
        </inp-reactant>
        <inp-reactant value="2" smarts="[C;v1]">
            <inp-reactive-center symbol="D" smarts="[$([C;v1])]"/>
            <inp-molecule-constraint type="SINGLEELECTRONCOUNT" limit="MIN" value="3"/>
            <inp-molecule-constraint type="SINGLEELECTRONCOUNT" limit="MAX" value="3"/>
        </inp-reactant>
        <inp-kinetics type="GROUP_ADDITIVITY" path="USER"/>
    </inp-reaction-family>
    <inp-reaction-family name="Dooley_methylformate_128">
        <bimolecular>true</bimolecular>
        <inp-recipe>
            <inp-transformation type="INCREASE_BOND" centers="A,B"/>
            <inp-transformation type="GAIN_CHARGE" centers="A"/>
            <inp-transformation type="DECREASE_BOND" centers="B,C"/>
            <inp-transformation type="BREAK_BOND" centers="B,C"/>
            <inp-transformation type="LOSE_CHARGE" centers="B"/>
            <inp-transformation type="FORM_BOND" centers="D,C"/>
            <inp-transformation type="INCREASE_BOND" centers="D,C"/>
            <inp-transformation type="LOSE_RADICAL" centers="D"/>
            <inp-transformation type="LOSE_RADICAL" centers="D"/>
        </inp-recipe>
        <inp-reactant value="1" smarts="[O;v2]=[C;v4]=[O;v2]">
            <inp-reactive-center symbol="A" smarts="[$([O;v2]=[C;v4]=[O;v2])]" neighbour="B"/>
            <inp-reactive-center symbol="B" smarts="[$([C;v4](=[O;v2])=[O;v2])]" neighbour="A"/>
            <inp-reactive-center symbol="C" smarts="[$([O;v2]=[C;v4]=[O;v2])]" neighbour="B"/>
            <inp-molecule-constraint type="SINGLEELECTRONCOUNT" limit="MIN" value="0"/>
            <inp-molecule-constraint type="SINGLEELECTRONCOUNT" limit="MAX" value="0"/>
        </inp-reactant>
        <inp-reactant value="2" smarts="[C;v1]">
            <inp-reactive-center symbol="D" smarts="[$([C;v1])]"/>
            <inp-molecule-constraint type="SINGLEELECTRONCOUNT" limit="MIN" value="3"/>
            <inp-molecule-constraint type="SINGLEELECTRONCOUNT" limit="MAX" value="3"/>
        </inp-reactant>
        <inp-kinetics type="GROUP_ADDITIVITY" path="USER"/>
    </inp-reaction-family>
    <inp-reaction-family name="Dooley_methylformate_129">
        <bimolecular>false</bimolecular>
        <inp-recipe>
            <inp-transformation type="BREAK_BOND" centers="A,B"/>
            <inp-transformation type="GAIN_RADICAL" centers="B"/>
            <inp-transformation type="INCREASE_BOND" centers="C,A"/>
            <inp-transformation type="LOSE_RADICAL" centers="C"/>
        </inp-recipe>
        <inp-reactant value="1" smarts="[#1]-[C;v4]-[O;v1]">
            <inp-reactive-center symbol="A" smarts="[$([C;v4](-[#1])-[O;v1])]" neighbour="C"/>
            <inp-reactive-center symbol="B" smarts="[$([#1]-[C;v4]-[O;v1])]" neighbour="A"/>
            <inp-reactive-center symbol="C" smarts="[$([O;v1]-[C;v4]-[#1])]" neighbour="A"/>
            <inp-molecule-constraint type="SINGLEELECTRONCOUNT" limit="MIN" value="1"/>
            <inp-molecule-constraint type="SINGLEELECTRONCOUNT" limit="MAX" value="1"/>
        </inp-reactant>
        <inp-kinetics type="GROUP_ADDITIVITY" path="USER"/>
    </inp-reaction-family>
    <inp-reaction-family name="Dooley_methylformate_13">
        <bimolecular>true</bimolecular>
        <inp-recipe>
            <inp-transformation type="BREAK_BOND" centers="A,B"/>
            <inp-transformation type="GAIN_RADICAL" centers="A"/>
            <inp-transformation type="FORM_BOND" centers="C,B"/>
            <inp-transformation type="LOSE_RADICAL" centers="C"/>
        </inp-recipe>
        <inp-reactant value="1" smarts="[O;v2]-[#1]">
            <inp-reactive-center symbol="A" smarts="[$([O;v2]-[#1])]" neighbour="B"/>
            <inp-reactive-center symbol="B" smarts="[$([#1]-[O;v2])]" neighbour="A"/>
            <inp-molecule-constraint type="SINGLEELECTRONCOUNT" limit="MIN" value="0"/>
            <inp-molecule-constraint type="SINGLEELECTRONCOUNT" limit="MAX" value="0"/>
        </inp-reactant>
        <inp-reactant value="2" smarts="[O;v0]">
            <inp-reactive-center symbol="C" smarts="[$([O;v0])]"/>
            <inp-molecule-constraint type="SINGLEELECTRONCOUNT" limit="MIN" value="2"/>
            <inp-molecule-constraint type="SINGLEELECTRONCOUNT" limit="MAX" value="2"/>
        </inp-reactant>
        <inp-kinetics type="GROUP_ADDITIVITY" path="USER"/>
    </inp-reaction-family>
    <inp-reaction-family name="Dooley_methylformate_130">
        <bimolecular>true</bimolecular>
        <inp-recipe>
            <inp-transformation type="DECREASE_BOND" centers="A,B"/>
            <inp-transformation type="GAIN_RADICAL" centers="B"/>
            <inp-transformation type="FORM_BOND" centers="A,C"/>
            <inp-transformation type="LOSE_RADICAL" centers="C"/>
        </inp-recipe>
        <inp-reactant value="1" smarts="[O;v2]=[C;v4]">
            <inp-reactive-center symbol="A" smarts="[$([C;v4]=[O;v2])]" neighbour="B"/>
            <inp-reactive-center symbol="B" smarts="[$([O;v2]=[C;v4])]" neighbour="A"/>
            <inp-molecule-constraint type="SINGLEELECTRONCOUNT" limit="MIN" value="0"/>
            <inp-molecule-constraint type="SINGLEELECTRONCOUNT" limit="MAX" value="0"/>
        </inp-reactant>
        <inp-reactant value="2" smarts="[O;v1]">
            <inp-reactive-center symbol="C" smarts="[$([O;v1])]"/>
            <inp-molecule-constraint type="SINGLEELECTRONCOUNT" limit="MIN" value="1"/>
            <inp-molecule-constraint type="SINGLEELECTRONCOUNT" limit="MAX" value="1"/>
        </inp-reactant>
        <inp-kinetics type="REVERSE"/>
    </inp-reaction-family>
    <inp-reaction-family name="Dooley_methylformate_131">
        <bimolecular>false</bimolecular>
        <inp-recipe>
            <inp-transformation type="BREAK_BOND" centers="A,B"/>
            <inp-transformation type="GAIN_RADICAL" centers="B"/>
            <inp-transformation type="GAIN_RADICAL" centers="A"/>
        </inp-recipe>
        <inp-reactant value="1" smarts="[O;v2]-[C;v4]">
            <inp-reactive-center symbol="A" smarts="[$([C;v4]-[O;v2])]" neighbour="B"/>
            <inp-reactive-center symbol="B" smarts="[$([O;v2]-[C;v4])]" neighbour="A"/>
            <inp-molecule-constraint type="SINGLEELECTRONCOUNT" limit="MIN" value="0"/>
            <inp-molecule-constraint type="SINGLEELECTRONCOUNT" limit="MAX" value="0"/>
        </inp-reactant>
        <inp-kinetics type="GROUP_ADDITIVITY" path="USER"/>
    </inp-reaction-family>
    <inp-reaction-family name="Dooley_methylformate_132">
        <bimolecular>true</bimolecular>
        <inp-recipe>
            <inp-transformation type="BREAK_BOND" centers="A,B"/>
            <inp-transformation type="GAIN_RADICAL" centers="B"/>
            <inp-transformation type="BREAK_BOND" centers="C,D"/>
            <inp-transformation type="FORM_BOND" centers="E,D"/>
            <inp-transformation type="INCREASE_BOND" centers="A,C"/>
            <inp-transformation type="LOSE_RADICAL" centers="E"/>
        </inp-recipe>
        <inp-reactant value="1" smarts="[#1]-[C;v4]-[O;v2]-[#1]">
            <inp-reactive-center symbol="A" smarts="[$([C;v4](-[#1])-[O;v2]-[#1])]" neighbour="C"/>
            <inp-reactive-center symbol="B" smarts="[$([#1]-[C;v4]-[O;v2]-[#1])]" neighbour="A"/>
            <inp-reactive-center symbol="C" smarts="[$([O;v2](-[#1])-[C;v4]-[#1])]" neighbour="A"/>
            <inp-reactive-center symbol="D" smarts="[$([#1]-[O;v2]-[C;v4]-[#1])]" neighbour="C"/>
            <inp-molecule-constraint type="SINGLEELECTRONCOUNT" limit="MIN" value="0"/>
            <inp-molecule-constraint type="SINGLEELECTRONCOUNT" limit="MAX" value="0"/>
        </inp-reactant>
        <inp-reactant value="2" smarts="[O;v1]">
            <inp-reactive-center symbol="E" smarts="[$([O;v1])]"/>
            <inp-molecule-constraint type="SINGLEELECTRONCOUNT" limit="MIN" value="1"/>
            <inp-molecule-constraint type="SINGLEELECTRONCOUNT" limit="MAX" value="1"/>
        </inp-reactant>
        <inp-kinetics type="GROUP_ADDITIVITY" path="USER"/>
    </inp-reaction-family>
    <inp-reaction-family name="Dooley_methylformate_134">
        <bimolecular>true</bimolecular>
        <inp-recipe>
            <inp-transformation type="BREAK_BOND" centers="A,B"/>
            <inp-transformation type="FORM_BOND" centers="C,B"/>
            <inp-transformation type="BREAK_BOND" centers="D,C"/>
            <inp-transformation type="INCREASE_BOND" centers="A,D"/>
        </inp-recipe>
        <inp-reactant value="1" smarts="[#1]-[C;v4]-[O;v2]-[#1]">
            <inp-reactive-center symbol="A" smarts="[$([C;v4](-[#1])-[O;v2]-[#1])]" neighbour="D"/>
            <inp-reactive-center symbol="B" smarts="[$([#1]-[C;v4]-[O;v2]-[#1])]" neighbour="A"/>
            <inp-reactive-center symbol="C" smarts="[$([#1]-[O;v2]-[C;v4]-[#1])]" neighbour="D"/>
            <inp-reactive-center symbol="D" smarts="[$([O;v2](-[#1])-[C;v4]-[#1])]" neighbour="A"/>
            <inp-molecule-constraint type="SINGLEELECTRONCOUNT" limit="MIN" value="0"/>
            <inp-molecule-constraint type="SINGLEELECTRONCOUNT" limit="MAX" value="0"/>
        </inp-reactant>
        <inp-reactant value="2" smarts="[#1;!X1]">
            <inp-reactive-center symbol="Z" smarts="[$([#1;!X1])]"/>
            <inp-molecule-constraint type="SINGLEELECTRONCOUNT" limit="MIN" value="1"/>
            <inp-molecule-constraint type="SINGLEELECTRONCOUNT" limit="MAX" value="1"/>
        </inp-reactant>
        <inp-kinetics type="GROUP_ADDITIVITY" path="USER"/>
    </inp-reaction-family>
    <inp-reaction-family name="Dooley_methylformate_135">
        <bimolecular>true</bimolecular>
        <inp-recipe>
            <inp-transformation type="BREAK_BOND" centers="A,B"/>
            <inp-transformation type="FORM_BOND" centers="C,B"/>
            <inp-transformation type="BREAK_BOND" centers="A,D"/>
            <inp-transformation type="GAIN_RADICAL" centers="D"/>
            <inp-transformation type="INCREASE_BOND" centers="E,A"/>
            <inp-transformation type="GAIN_CHARGE" centers="E"/>
            <inp-transformation type="LOSE_CHARGE" centers="A"/>
            <inp-transformation type="LOSE_RADICAL" centers="C"/>
        </inp-recipe>
        <inp-reactant value="1" smarts="[#1]-[C;v4](-[O;v2])=[O;v2]">
            <inp-reactive-center symbol="A" smarts="[$([C;v4](-[#1])(-[O;v2])=[O;v2])]" neighbour="D"/>
            <inp-reactive-center symbol="B" smarts="[$([#1]-[C;v4](-[O;v2])=[O;v2])]" neighbour="A"/>
            <inp-reactive-center symbol="D" smarts="[$([O;v2]-[C;v4](-[#1])=[O;v2])]" neighbour="A"/>
            <inp-reactive-center symbol="E" smarts="[$([O;v2]=[C;v4](-[#1])-[O;v2])]" neighbour="A"/>
            <inp-molecule-constraint type="SINGLEELECTRONCOUNT" limit="MIN" value="0"/>
            <inp-molecule-constraint type="SINGLEELECTRONCOUNT" limit="MAX" value="0"/>
        </inp-reactant>
        <inp-reactant value="2" smarts="[#1;!X1]">
            <inp-reactive-center symbol="C" smarts="[$([#1;!X1])]"/>
            <inp-molecule-constraint type="SINGLEELECTRONCOUNT" limit="MIN" value="1"/>
            <inp-molecule-constraint type="SINGLEELECTRONCOUNT" limit="MAX" value="1"/>
        </inp-reactant>
        <inp-kinetics type="GROUP_ADDITIVITY" path="USER"/>
    </inp-reaction-family>
    <inp-reaction-family name="Dooley_methylformate_136">
        <bimolecular>true</bimolecular>
        <inp-recipe>
            <inp-transformation type="BREAK_BOND" centers="A,B"/>
            <inp-transformation type="FORM_BOND" centers="C,B"/>
            <inp-transformation type="BREAK_BOND" centers="A,D"/>
            <inp-transformation type="GAIN_RADICAL" centers="D"/>
            <inp-transformation type="INCREASE_BOND" centers="E,A"/>
            <inp-transformation type="GAIN_CHARGE" centers="E"/>
            <inp-transformation type="LOSE_CHARGE" centers="A"/>
            <inp-transformation type="LOSE_RADICAL" centers="C"/>
        </inp-recipe>
        <inp-reactant value="1" smarts="[#1]-[C;v4](-[O;v2])=[O;v2]">
            <inp-reactive-center symbol="A" smarts="[$([C;v4](-[#1])(-[O;v2])=[O;v2])]" neighbour="D"/>
            <inp-reactive-center symbol="B" smarts="[$([#1]-[C;v4](-[O;v2])=[O;v2])]" neighbour="A"/>
            <inp-reactive-center symbol="D" smarts="[$([O;v2]-[C;v4](-[#1])=[O;v2])]" neighbour="A"/>
            <inp-reactive-center symbol="E" smarts="[$([O;v2]=[C;v4](-[#1])-[O;v2])]" neighbour="A"/>
            <inp-molecule-constraint type="SINGLEELECTRONCOUNT" limit="MIN" value="0"/>
            <inp-molecule-constraint type="SINGLEELECTRONCOUNT" limit="MAX" value="0"/>
        </inp-reactant>
        <inp-reactant value="2" smarts="[C;v3]">
            <inp-reactive-center symbol="C" smarts="[$([C;v3])]"/>
            <inp-molecule-constraint type="SINGLEELECTRONCOUNT" limit="MIN" value="1"/>
            <inp-molecule-constraint type="SINGLEELECTRONCOUNT" limit="MAX" value="1"/>
        </inp-reactant>
        <inp-kinetics type="GROUP_ADDITIVITY" path="USER"/>
    </inp-reaction-family>
    <inp-reaction-family name="Dooley_methylformate_137">
        <bimolecular>true</bimolecular>
        <inp-recipe>
            <inp-transformation type="BREAK_BOND" centers="A,B"/>
            <inp-transformation type="FORM_BOND" centers="C,B"/>
            <inp-transformation type="BREAK_BOND" centers="A,D"/>
            <inp-transformation type="GAIN_RADICAL" centers="D"/>
            <inp-transformation type="INCREASE_BOND" centers="E,A"/>
            <inp-transformation type="GAIN_CHARGE" centers="E"/>
            <inp-transformation type="LOSE_CHARGE" centers="A"/>
            <inp-transformation type="LOSE_RADICAL" centers="C"/>
        </inp-recipe>
        <inp-reactant value="1" smarts="[#1]-[C;v4](-[O;v2])=[O;v2]">
            <inp-reactive-center symbol="A" smarts="[$([C;v4](-[#1])(-[O;v2])=[O;v2])]" neighbour="D"/>
            <inp-reactive-center symbol="B" smarts="[$([#1]-[C;v4](-[O;v2])=[O;v2])]" neighbour="A"/>
            <inp-reactive-center symbol="D" smarts="[$([O;v2]-[C;v4](-[#1])=[O;v2])]" neighbour="A"/>
            <inp-reactive-center symbol="E" smarts="[$([O;v2]=[C;v4](-[#1])-[O;v2])]" neighbour="A"/>
            <inp-molecule-constraint type="SINGLEELECTRONCOUNT" limit="MIN" value="0"/>
            <inp-molecule-constraint type="SINGLEELECTRONCOUNT" limit="MAX" value="0"/>
        </inp-reactant>
        <inp-reactant value="2" smarts="[O;v1]">
            <inp-reactive-center symbol="C" smarts="[$([O;v1])]"/>
            <inp-molecule-constraint type="SINGLEELECTRONCOUNT" limit="MIN" value="1"/>
            <inp-molecule-constraint type="SINGLEELECTRONCOUNT" limit="MAX" value="1"/>
        </inp-reactant>
        <inp-kinetics type="GROUP_ADDITIVITY" path="USER"/>
    </inp-reaction-family>
    <inp-reaction-family name="Dooley_methylformate_138">
        <bimolecular>true</bimolecular>
        <inp-recipe>
            <inp-transformation type="BREAK_BOND" centers="A,B"/>
            <inp-transformation type="FORM_BOND" centers="C,B"/>
            <inp-transformation type="BREAK_BOND" centers="A,D"/>
            <inp-transformation type="GAIN_RADICAL" centers="D"/>
            <inp-transformation type="INCREASE_BOND" centers="E,A"/>
            <inp-transformation type="GAIN_CHARGE" centers="E"/>
            <inp-transformation type="LOSE_CHARGE" centers="A"/>
            <inp-transformation type="LOSE_RADICAL" centers="C"/>
        </inp-recipe>
        <inp-reactant value="1" smarts="[#1]-[C;v4](-[O;v2])=[O;v2]">
            <inp-reactive-center symbol="A" smarts="[$([C;v4](-[#1])(-[O;v2])=[O;v2])]" neighbour="D"/>
            <inp-reactive-center symbol="B" smarts="[$([#1]-[C;v4](-[O;v2])=[O;v2])]" neighbour="A"/>
            <inp-reactive-center symbol="D" smarts="[$([O;v2]-[C;v4](-[#1])=[O;v2])]" neighbour="A"/>
            <inp-reactive-center symbol="E" smarts="[$([O;v2]=[C;v4](-[#1])-[O;v2])]" neighbour="A"/>
            <inp-molecule-constraint type="SINGLEELECTRONCOUNT" limit="MIN" value="0"/>
            <inp-molecule-constraint type="SINGLEELECTRONCOUNT" limit="MAX" value="0"/>
        </inp-reactant>
        <inp-reactant value="2" smarts="[O;v0]">
            <inp-reactive-center symbol="C" smarts="[$([O;v0])]"/>
            <inp-molecule-constraint type="SINGLEELECTRONCOUNT" limit="MIN" value="2"/>
            <inp-molecule-constraint type="SINGLEELECTRONCOUNT" limit="MAX" value="2"/>
        </inp-reactant>
        <inp-kinetics type="GROUP_ADDITIVITY" path="USER"/>
    </inp-reaction-family>
    <inp-reaction-family name="Dooley_methylformate_139">
        <bimolecular>true</bimolecular>
        <inp-recipe>
            <inp-transformation type="BREAK_BOND" centers="A,B"/>
            <inp-transformation type="FORM_BOND" centers="C,B"/>
            <inp-transformation type="GAIN_RADICAL" centers="A"/>
            <inp-transformation type="LOSE_RADICAL" centers="C"/>
        </inp-recipe>
        <inp-reactant value="1" smarts="[#1]-[C;v4]">
            <inp-reactive-center symbol="A" smarts="[$([C;v4]-[#1])]" neighbour="B"/>
            <inp-reactive-center symbol="B" smarts="[$([#1]-[C;v4])]" neighbour="A"/>
            <inp-molecule-constraint type="SINGLEELECTRONCOUNT" limit="MIN" value="0"/>
            <inp-molecule-constraint type="SINGLEELECTRONCOUNT" limit="MAX" value="0"/>
        </inp-reactant>
        <inp-reactant value="2" smarts="[#1;!X1]">
            <inp-reactive-center symbol="C" smarts="[$([#1;!X1])]"/>
            <inp-molecule-constraint type="SINGLEELECTRONCOUNT" limit="MIN" value="1"/>
            <inp-molecule-constraint type="SINGLEELECTRONCOUNT" limit="MAX" value="1"/>
        </inp-reactant>
        <inp-kinetics type="GROUP_ADDITIVITY" path="USER"/>
    </inp-reaction-family>
    <inp-reaction-family name="Dooley_methylformate_14">
        <bimolecular>true</bimolecular>
        <inp-recipe>
            <inp-transformation type="BREAK_BOND" centers="A,B"/>
            <inp-transformation type="GAIN_RADICAL" centers="A"/>
            <inp-transformation type="FORM_BOND" centers="C,B"/>
            <inp-transformation type="LOSE_RADICAL" centers="C"/>
        </inp-recipe>
        <inp-reactant value="1" smarts="[O;v2]-[#1]">
            <inp-reactive-center symbol="A" smarts="[$([O;v2]-[#1])]" neighbour="B"/>
            <inp-reactive-center symbol="B" smarts="[$([#1]-[O;v2])]" neighbour="A"/>
            <inp-molecule-constraint type="SINGLEELECTRONCOUNT" limit="MIN" value="0"/>
            <inp-molecule-constraint type="SINGLEELECTRONCOUNT" limit="MAX" value="0"/>
        </inp-reactant>
        <inp-reactant value="2" smarts="[O;v1]">
            <inp-reactive-center symbol="C" smarts="[$([O;v1])]"/>
            <inp-molecule-constraint type="SINGLEELECTRONCOUNT" limit="MIN" value="1"/>
            <inp-molecule-constraint type="SINGLEELECTRONCOUNT" limit="MAX" value="1"/>
        </inp-reactant>
        <inp-kinetics type="GROUP_ADDITIVITY" path="USER"/>
    </inp-reaction-family>
    <inp-reaction-family name="Dooley_methylformate_140">
        <bimolecular>true</bimolecular>
        <inp-recipe>
            <inp-transformation type="BREAK_BOND" centers="A,B"/>
            <inp-transformation type="FORM_BOND" centers="C,B"/>
            <inp-transformation type="GAIN_RADICAL" centers="A"/>
            <inp-transformation type="LOSE_RADICAL" centers="C"/>
        </inp-recipe>
        <inp-reactant value="1" smarts="[#1]-[C;v4]">
            <inp-reactive-center symbol="A" smarts="[$([C;v4]-[#1])]" neighbour="B"/>
            <inp-reactive-center symbol="B" smarts="[$([#1]-[C;v4])]" neighbour="A"/>
            <inp-molecule-constraint type="SINGLEELECTRONCOUNT" limit="MIN" value="0"/>
            <inp-molecule-constraint type="SINGLEELECTRONCOUNT" limit="MAX" value="0"/>
        </inp-reactant>
        <inp-reactant value="2" smarts="[O;v0]">
            <inp-reactive-center symbol="C" smarts="[$([O;v0])]"/>
            <inp-molecule-constraint type="SINGLEELECTRONCOUNT" limit="MIN" value="2"/>
            <inp-molecule-constraint type="SINGLEELECTRONCOUNT" limit="MAX" value="2"/>
        </inp-reactant>
        <inp-kinetics type="GROUP_ADDITIVITY" path="USER"/>
    </inp-reaction-family>
    <inp-reaction-family name="Dooley_methylformate_141">
        <bimolecular>true</bimolecular>
        <inp-recipe>
            <inp-transformation type="BREAK_BOND" centers="A,B"/>
            <inp-transformation type="FORM_BOND" centers="C,B"/>
            <inp-transformation type="GAIN_RADICAL" centers="A"/>
            <inp-transformation type="LOSE_RADICAL" centers="C"/>
        </inp-recipe>
        <inp-reactant value="1" smarts="[#1]-[C;v4]">
            <inp-reactive-center symbol="A" smarts="[$([C;v4]-[#1])]" neighbour="B"/>
            <inp-reactive-center symbol="B" smarts="[$([#1]-[C;v4])]" neighbour="A"/>
            <inp-molecule-constraint type="SINGLEELECTRONCOUNT" limit="MIN" value="0"/>
            <inp-molecule-constraint type="SINGLEELECTRONCOUNT" limit="MAX" value="0"/>
        </inp-reactant>
        <inp-reactant value="2" smarts="[O;v1]">
            <inp-reactive-center symbol="C" smarts="[$([O;v1])]"/>
            <inp-molecule-constraint type="SINGLEELECTRONCOUNT" limit="MIN" value="1"/>
            <inp-molecule-constraint type="SINGLEELECTRONCOUNT" limit="MAX" value="1"/>
        </inp-reactant>
        <inp-kinetics type="GROUP_ADDITIVITY" path="USER"/>
    </inp-reaction-family>
    <inp-reaction-family name="Dooley_methylformate_143">
        <bimolecular>true</bimolecular>
        <inp-recipe>
            <inp-transformation type="BREAK_BOND" centers="A,B"/>
            <inp-transformation type="FORM_BOND" centers="C,B"/>
            <inp-transformation type="GAIN_RADICAL" centers="A"/>
            <inp-transformation type="LOSE_RADICAL" centers="C"/>
        </inp-recipe>
        <inp-reactant value="1" smarts="[#1]-[C;v4]">
            <inp-reactive-center symbol="A" smarts="[$([C;v4]-[#1])]" neighbour="B"/>
            <inp-reactive-center symbol="B" smarts="[$([#1]-[C;v4])]" neighbour="A"/>
            <inp-molecule-constraint type="SINGLEELECTRONCOUNT" limit="MIN" value="0"/>
            <inp-molecule-constraint type="SINGLEELECTRONCOUNT" limit="MAX" value="0"/>
        </inp-reactant>
        <inp-reactant value="2" smarts="[C;v3]">
            <inp-reactive-center symbol="C" smarts="[$([C;v3])]"/>
            <inp-molecule-constraint type="SINGLEELECTRONCOUNT" limit="MIN" value="1"/>
            <inp-molecule-constraint type="SINGLEELECTRONCOUNT" limit="MAX" value="1"/>
        </inp-reactant>
        <inp-kinetics type="GROUP_ADDITIVITY" path="USER"/>
    </inp-reaction-family>
    <inp-reaction-family name="Dooley_methylformate_147">
        <bimolecular>true</bimolecular>
        <inp-recipe>
            <inp-transformation type="BREAK_BOND" centers="A,B"/>
            <inp-transformation type="FORM_BOND" centers="C,B"/>
            <inp-transformation type="GAIN_RADICAL" centers="A"/>
            <inp-transformation type="LOSE_RADICAL" centers="C"/>
        </inp-recipe>
        <inp-reactant value="1" smarts="[#1]-[C;v4]">
            <inp-reactive-center symbol="A" smarts="[$([C;v4]-[#1])]" neighbour="B"/>
            <inp-reactive-center symbol="B" smarts="[$([#1]-[C;v4])]" neighbour="A"/>
            <inp-molecule-constraint type="SINGLEELECTRONCOUNT" limit="MIN" value="0"/>
            <inp-molecule-constraint type="SINGLEELECTRONCOUNT" limit="MAX" value="0"/>
        </inp-reactant>
        <inp-reactant value="2" smarts="[C;v1]">
            <inp-reactive-center symbol="C" smarts="[$([C;v1])]"/>
            <inp-molecule-constraint type="SINGLEELECTRONCOUNT" limit="MIN" value="3"/>
            <inp-molecule-constraint type="SINGLEELECTRONCOUNT" limit="MAX" value="3"/>
        </inp-reactant>
        <inp-kinetics type="GROUP_ADDITIVITY" path="USER"/>
    </inp-reaction-family>
    <inp-reaction-family name="Dooley_methylformate_148">
        <bimolecular>true</bimolecular>
        <inp-recipe>
            <inp-transformation type="BREAK_BOND" centers="A,B"/>
            <inp-transformation type="FORM_BOND" centers="C,B"/>
            <inp-transformation type="GAIN_RADICAL" centers="A"/>
            <inp-transformation type="LOSE_RADICAL" centers="C"/>
        </inp-recipe>
        <inp-reactant value="1" smarts="[#1]-[C;v4]">
            <inp-reactive-center symbol="A" smarts="[$([C;v4]-[#1])]" neighbour="B"/>
            <inp-reactive-center symbol="B" smarts="[$([#1]-[C;v4])]" neighbour="A"/>
            <inp-molecule-constraint type="SINGLEELECTRONCOUNT" limit="MIN" value="0"/>
            <inp-molecule-constraint type="SINGLEELECTRONCOUNT" limit="MAX" value="0"/>
        </inp-reactant>
        <inp-reactant value="2" smarts="[C;v2]">
            <inp-reactive-center symbol="C" smarts="[$([C;v2])]"/>
            <inp-molecule-constraint type="SINGLEELECTRONCOUNT" limit="MIN" value="2"/>
            <inp-molecule-constraint type="SINGLEELECTRONCOUNT" limit="MAX" value="2"/>
        </inp-reactant>
        <inp-kinetics type="GROUP_ADDITIVITY" path="USER"/>
    </inp-reaction-family>
    <inp-reaction-family name="Dooley_methylformate_149">
        <bimolecular>true</bimolecular>
        <inp-recipe>
            <inp-transformation type="FORM_BOND" centers="A,B"/>
            <inp-transformation type="LOSE_RADICAL" centers="A"/>
            <inp-transformation type="BREAK_BOND" centers="C,B"/>
            <inp-transformation type="GAIN_RADICAL" centers="C"/>
        </inp-recipe>
        <inp-reactant value="1" smarts="[O;v1]">
            <inp-reactive-center symbol="A" smarts="[$([O;v1])]"/>
            <inp-molecule-constraint type="SINGLEELECTRONCOUNT" limit="MIN" value="1"/>
            <inp-molecule-constraint type="SINGLEELECTRONCOUNT" limit="MAX" value="1"/>
        </inp-reactant>
        <inp-reactant value="2" smarts="[#1]-[#1]">
            <inp-reactive-center symbol="B" smarts="[$([#1]-[#1])]" neighbour="C"/>
            <inp-reactive-center symbol="C" smarts="[$([#1]-[#1])]" neighbour="B"/>
            <inp-molecule-constraint type="SINGLEELECTRONCOUNT" limit="MIN" value="0"/>
            <inp-molecule-constraint type="SINGLEELECTRONCOUNT" limit="MAX" value="0"/>
        </inp-reactant>
        <inp-kinetics type="REVERSE"/>
    </inp-reaction-family>
    <inp-reaction-family name="Dooley_methylformate_151">
        <bimolecular>true</bimolecular>
        <inp-recipe>
            <inp-transformation type="BREAK_BOND" centers="A,B"/>
            <inp-transformation type="FORM_BOND" centers="C,B"/>
            <inp-transformation type="GAIN_RADICAL" centers="A"/>
            <inp-transformation type="DECREASE_BOND" centers="C,D"/>
            <inp-transformation type="GAIN_RADICAL" centers="D"/>
        </inp-recipe>
        <inp-reactant value="1" smarts="[#1]-[C;v4]">
            <inp-reactive-center symbol="A" smarts="[$([C;v4]-[#1])]" neighbour="B"/>
            <inp-reactive-center symbol="B" smarts="[$([#1]-[C;v4])]" neighbour="A"/>
            <inp-molecule-constraint type="SINGLEELECTRONCOUNT" limit="MIN" value="0"/>
            <inp-molecule-constraint type="SINGLEELECTRONCOUNT" limit="MAX" value="0"/>
        </inp-reactant>
        <inp-reactant value="2" smarts="[C;v4]=[C;v4]">
            <inp-reactive-center symbol="C" smarts="[$([C;v4]=[C;v4])]" neighbour="D"/>
            <inp-reactive-center symbol="D" smarts="[$([C;v4]=[C;v4])]" neighbour="C"/>
            <inp-molecule-constraint type="SINGLEELECTRONCOUNT" limit="MIN" value="0"/>
            <inp-molecule-constraint type="SINGLEELECTRONCOUNT" limit="MAX" value="0"/>
        </inp-reactant>
        <inp-kinetics type="GROUP_ADDITIVITY" path="USER"/>
    </inp-reaction-family>
    <inp-reaction-family name="Dooley_methylformate_152">
        <bimolecular>true</bimolecular>
        <inp-recipe>
            <inp-transformation type="INCREASE_BOND" centers="A,B"/>
            <inp-transformation type="BREAK_BOND" centers="A,C"/>
            <inp-transformation type="LOSE_RADICAL" centers="B"/>
            <inp-transformation type="FORM_BOND" centers="D,C"/>
            <inp-transformation type="LOSE_RADICAL" centers="D"/>
        </inp-recipe>
        <inp-reactant value="1" smarts="[C;v4](-[C;v3])-[#1]">
            <inp-reactive-center symbol="A" smarts="[$([C;v4](-[C;v3])-[#1])]" neighbour="B"/>
            <inp-reactive-center symbol="B" smarts="[$([C;v3]-[C;v4]-[#1])]" neighbour="A"/>
            <inp-reactive-center symbol="C" smarts="[$([#1]-[C;v4]-[C;v3])]" neighbour="A"/>
            <inp-molecule-constraint type="SINGLEELECTRONCOUNT" limit="MIN" value="1"/>
            <inp-molecule-constraint type="SINGLEELECTRONCOUNT" limit="MAX" value="1"/>
        </inp-reactant>
        <inp-reactant value="2" smarts="[C;v3]">
            <inp-reactive-center symbol="D" smarts="[$([C;v3])]"/>
            <inp-molecule-constraint type="SINGLEELECTRONCOUNT" limit="MIN" value="1"/>
            <inp-molecule-constraint type="SINGLEELECTRONCOUNT" limit="MAX" value="1"/>
        </inp-reactant>
        <inp-kinetics type="REVERSE"/>
    </inp-reaction-family>
    <inp-reaction-family name="Dooley_methylformate_153">
        <bimolecular>true</bimolecular>
        <inp-recipe>
            <inp-transformation type="INCREASE_BOND" centers="A,B"/>
            <inp-transformation type="BREAK_BOND" centers="A,C"/>
            <inp-transformation type="LOSE_RADICAL" centers="B"/>
            <inp-transformation type="FORM_BOND" centers="D,C"/>
            <inp-transformation type="LOSE_RADICAL" centers="D"/>
        </inp-recipe>
        <inp-reactant value="1" smarts="[C;v4](-[C;v3])-[#1]">
            <inp-reactive-center symbol="A" smarts="[$([C;v4](-[C;v3])-[#1])]" neighbour="B"/>
            <inp-reactive-center symbol="B" smarts="[$([C;v3]-[C;v4]-[#1])]" neighbour="A"/>
            <inp-reactive-center symbol="C" smarts="[$([#1]-[C;v4]-[C;v3])]" neighbour="A"/>
            <inp-molecule-constraint type="SINGLEELECTRONCOUNT" limit="MIN" value="1"/>
            <inp-molecule-constraint type="SINGLEELECTRONCOUNT" limit="MAX" value="1"/>
        </inp-reactant>
        <inp-reactant value="2" smarts="[#1;!X1]">
            <inp-reactive-center symbol="D" smarts="[$([#1;!X1])]"/>
            <inp-molecule-constraint type="SINGLEELECTRONCOUNT" limit="MIN" value="1"/>
            <inp-molecule-constraint type="SINGLEELECTRONCOUNT" limit="MAX" value="1"/>
        </inp-reactant>
        <inp-kinetics type="GROUP_ADDITIVITY" path="USER"/>
    </inp-reaction-family>
    <inp-reaction-family name="Dooley_methylformate_154">
        <bimolecular>true</bimolecular>
        <inp-recipe>
            <inp-transformation type="BREAK_BOND" centers="A,B"/>
            <inp-transformation type="GAIN_RADICAL" centers="B"/>
            <inp-transformation type="FORM_BOND" centers="A,C"/>
            <inp-transformation type="INCREASE_BOND" centers="A,C"/>
            <inp-transformation type="LOSE_RADICAL" centers="A"/>
            <inp-transformation type="LOSE_RADICAL" centers="C"/>
            <inp-transformation type="LOSE_RADICAL" centers="C"/>
        </inp-recipe>
        <inp-reactant value="1" smarts="[#1]-[C;v3]">
            <inp-reactive-center symbol="A" smarts="[$([C;v3]-[#1])]" neighbour="B"/>
            <inp-reactive-center symbol="B" smarts="[$([#1]-[C;v3])]" neighbour="A"/>
            <inp-molecule-constraint type="SINGLEELECTRONCOUNT" limit="MIN" value="1"/>
            <inp-molecule-constraint type="SINGLEELECTRONCOUNT" limit="MAX" value="1"/>
        </inp-reactant>
        <inp-reactant value="2" smarts="[O;v0]">
            <inp-reactive-center symbol="C" smarts="[$([O;v0])]"/>
            <inp-molecule-constraint type="SINGLEELECTRONCOUNT" limit="MIN" value="2"/>
            <inp-molecule-constraint type="SINGLEELECTRONCOUNT" limit="MAX" value="2"/>
        </inp-reactant>
        <inp-kinetics type="GROUP_ADDITIVITY" path="USER"/>
    </inp-reaction-family>
    <inp-reaction-family name="Dooley_methylformate_155">
        <bimolecular>true</bimolecular>
        <inp-recipe>
            <inp-transformation type="FORM_BOND" centers="A,B"/>
            <inp-transformation type="LOSE_RADICAL" centers="A"/>
            <inp-transformation type="BREAK_BOND" centers="B,C"/>
            <inp-transformation type="GAIN_RADICAL" centers="C"/>
        </inp-recipe>
        <inp-reactant value="1" smarts="[C;v3]">
            <inp-reactive-center symbol="A" smarts="[$([C;v3])]"/>
            <inp-molecule-constraint type="SINGLEELECTRONCOUNT" limit="MIN" value="1"/>
            <inp-molecule-constraint type="SINGLEELECTRONCOUNT" limit="MAX" value="1"/>
        </inp-reactant>
        <inp-reactant value="2" smarts="[O;v1]-[O;v2]">
            <inp-reactive-center symbol="B" smarts="[$([O;v1]-[O;v2])]" neighbour="C"/>
            <inp-reactive-center symbol="C" smarts="[$([O;v2]-[O;v1])]" neighbour="B"/>
            <inp-molecule-constraint type="SINGLEELECTRONCOUNT" limit="MIN" value="1"/>
            <inp-molecule-constraint type="SINGLEELECTRONCOUNT" limit="MAX" value="1"/>
        </inp-reactant>
        <inp-kinetics type="GROUP_ADDITIVITY" path="USER"/>
    </inp-reaction-family>
    <inp-reaction-family name="Dooley_methylformate_157">
        <bimolecular>true</bimolecular>
        <inp-recipe>
            <inp-transformation type="BREAK_BOND" centers="A,B"/>
            <inp-transformation type="INCREASE_BOND" centers="A,C"/>
            <inp-transformation type="FORM_BOND" centers="D,B"/>
            <inp-transformation type="LOSE_RADICAL" centers="C"/>
            <inp-transformation type="LOSE_RADICAL" centers="D"/>
        </inp-recipe>
        <inp-reactant value="1" smarts="[C;v4](-[#1])-[O;v1]">
            <inp-reactive-center symbol="A" smarts="[$([C;v4](-[#1])-[O;v1])]" neighbour="C"/>
            <inp-reactive-center symbol="B" smarts="[$([#1]-[C;v4]-[O;v1])]" neighbour="A"/>
            <inp-reactive-center symbol="C" smarts="[$([O;v1]-[C;v4]-[#1])]" neighbour="A"/>
            <inp-molecule-constraint type="SINGLEELECTRONCOUNT" limit="MIN" value="1"/>
            <inp-molecule-constraint type="SINGLEELECTRONCOUNT" limit="MAX" value="1"/>
        </inp-reactant>
        <inp-reactant value="2" smarts="[O;v1]">
            <inp-reactive-center symbol="D" smarts="[$([O;v1])]"/>
            <inp-molecule-constraint type="SINGLEELECTRONCOUNT" limit="MIN" value="1"/>
            <inp-molecule-constraint type="SINGLEELECTRONCOUNT" limit="MAX" value="2"/>
        </inp-reactant>
        <inp-kinetics type="GROUP_ADDITIVITY" path="USER"/>
    </inp-reaction-family>
    <inp-reaction-family name="Dooley_methylformate_158">
        <bimolecular>true</bimolecular>
        <inp-recipe>
            <inp-transformation type="DECREASE_BOND" centers="A,B"/>
            <inp-transformation type="FORM_BOND" centers="A,C"/>
            <inp-transformation type="GAIN_RADICAL" centers="B"/>
            <inp-transformation type="LOSE_RADICAL" centers="C"/>
        </inp-recipe>
        <inp-reactant value="1" smarts="[C;v4]=[O;v2]">
            <inp-reactive-center symbol="A" smarts="[$([C;v4]=[O;v2])]" neighbour="B"/>
            <inp-reactive-center symbol="B" smarts="[$([O;v2]=[C;v4])]" neighbour="A"/>
            <inp-molecule-constraint type="SINGLEELECTRONCOUNT" limit="MIN" value="0"/>
            <inp-molecule-constraint type="SINGLEELECTRONCOUNT" limit="MAX" value="0"/>
        </inp-reactant>
        <inp-reactant value="2" smarts="[#1;!X1]">
            <inp-reactive-center symbol="C" smarts="[$([#1;!X1])]"/>
            <inp-molecule-constraint type="SINGLEELECTRONCOUNT" limit="MIN" value="1"/>
            <inp-molecule-constraint type="SINGLEELECTRONCOUNT" limit="MAX" value="1"/>
        </inp-reactant>
        <inp-kinetics type="REVERSE"/>
    </inp-reaction-family>
    <inp-reaction-family name="Dooley_methylformate_159">
        <bimolecular>true</bimolecular>
        <inp-recipe>
            <inp-transformation type="FORM_BOND" centers="A,B"/>
            <inp-transformation type="LOSE_RADICAL" centers="A"/>
            <inp-transformation type="LOSE_RADICAL" centers="B"/>
        </inp-recipe>
        <inp-reactant value="1" smarts="[C;v3]">
            <inp-reactive-center symbol="A" smarts="[$([C;v3])]"/>
            <inp-molecule-constraint type="SINGLEELECTRONCOUNT" limit="MIN" value="1"/>
            <inp-molecule-constraint type="SINGLEELECTRONCOUNT" limit="MAX" value="1"/>
        </inp-reactant>
        <inp-reactant value="2" smarts="[O;v1]">
            <inp-reactive-center symbol="B" smarts="[$([O;v1])]"/>
            <inp-molecule-constraint type="SINGLEELECTRONCOUNT" limit="MIN" value="1"/>
            <inp-molecule-constraint type="SINGLEELECTRONCOUNT" limit="MAX" value="2"/>
        </inp-reactant>
        <inp-kinetics type="REVERSE"/>
    </inp-reaction-family>
    <inp-reaction-family name="Dooley_methylformate_16">
        <bimolecular>true</bimolecular>
        <inp-recipe>
            <inp-transformation type="BREAK_BOND" centers="A,B"/>
            <inp-transformation type="FORM_BOND" centers="C,A"/>
            <inp-transformation type="INCREASE_BOND" centers="C,A"/>
            <inp-transformation type="LOSE_RADICAL" centers="A"/>
            <inp-transformation type="GAIN_RADICAL" centers="B"/>
            <inp-transformation type="DECREASE_BOND" centers="C,D"/>
            <inp-transformation type="GAIN_CHARGE" centers="C"/>
            <inp-transformation type="LOSE_CHARGE" centers="D"/>
        </inp-recipe>
        <inp-reactant value="1" smarts="[O;v1]-[O;v1]">
            <inp-reactive-center symbol="A" smarts="[$([O;v1]-[O;v1])]" neighbour="B"/>
            <inp-reactive-center symbol="B" smarts="[$([O;v1]-[O;v1])]" neighbour="A"/>
            <inp-molecule-constraint type="SINGLEELECTRONCOUNT" limit="MIN" value="2"/>
            <inp-molecule-constraint type="SINGLEELECTRONCOUNT" limit="MAX" value="2"/>
        </inp-reactant>
        <inp-reactant value="2" smarts="[C-]#[O+]">
            <inp-reactive-center symbol="C" smarts="[$([C-]#[O+])]" neighbour="D"/>
            <inp-reactive-center symbol="D" smarts="[$([O+]#[C-])]" neighbour="C"/>
            <inp-molecule-constraint type="SINGLEELECTRONCOUNT" limit="MIN" value="0"/>
            <inp-molecule-constraint type="SINGLEELECTRONCOUNT" limit="MAX" value="0"/>
        </inp-reactant>
        <inp-kinetics type="GROUP_ADDITIVITY" path="USER"/>
    </inp-reaction-family>
    <inp-reaction-family name="Dooley_methylformate_165">
        <bimolecular>false</bimolecular>
        <inp-recipe>
            <inp-transformation type="BREAK_BOND" centers="A,B"/>
            <inp-transformation type="GAIN_RADICAL" centers="B"/>
            <inp-transformation type="GAIN_RADICAL" centers="A"/>
        </inp-recipe>
        <inp-reactant value="1" smarts="[O;v2]-[O;v2]">
            <inp-reactive-center symbol="A" smarts="[$([O;v2]-[O;v2])]" neighbour="B"/>
            <inp-reactive-center symbol="B" smarts="[$([O;v2]-[O;v2])]" neighbour="A"/>
            <inp-molecule-constraint type="SINGLEELECTRONCOUNT" limit="MIN" value="0"/>
            <inp-molecule-constraint type="SINGLEELECTRONCOUNT" limit="MAX" value="0"/>
        </inp-reactant>
        <inp-kinetics type="GROUP_ADDITIVITY" path="USER"/>
    </inp-reaction-family>
    <inp-reaction-family name="Dooley_methylformate_166">
        <bimolecular>true</bimolecular>
        <inp-recipe>
            <inp-transformation type="BREAK_BOND" centers="A,B"/>
            <inp-transformation type="GAIN_RADICAL" centers="A"/>
            <inp-transformation type="FORM_BOND" centers="C,D"/>
            <inp-transformation type="LOSE_RADICAL" centers="C"/>
            <inp-transformation type="FORM_BOND" centers="E,B"/>
            <inp-transformation type="LOSE_RADICAL" centers="E"/>
            <inp-transformation type="LOSE_RADICAL" centers="D"/>
        </inp-recipe>
        <inp-reactant value="1" smarts="[C;v4](-[C;v3])-[#1]">
            <inp-reactive-center symbol="A" smarts="[$([C;v4](-[C;v3])-[#1])]" neighbour="C"/>
            <inp-reactive-center symbol="B" smarts="[$([#1]-[C;v4]-[C;v3])]" neighbour="A"/>
            <inp-reactive-center symbol="C" smarts="[$([C;v3]-[C;v4]-[#1])]" neighbour="A"/>
            <inp-molecule-constraint type="SINGLEELECTRONCOUNT" limit="MIN" value="1"/>
            <inp-molecule-constraint type="SINGLEELECTRONCOUNT" limit="MAX" value="1"/>
        </inp-reactant>
        <inp-reactant value="2" smarts="[O;v1]-[O;v1]">
            <inp-reactive-center symbol="D" smarts="[$([O;v1]-[O;v1])]" neighbour="E"/>
            <inp-reactive-center symbol="E" smarts="[$([O;v1]-[O;v1])]" neighbour="D"/>
            <inp-molecule-constraint type="SINGLEELECTRONCOUNT" limit="MIN" value="2"/>
            <inp-molecule-constraint type="SINGLEELECTRONCOUNT" limit="MAX" value="2"/>
        </inp-reactant>
        <inp-kinetics type="GROUP_ADDITIVITY" path="USER"/>
    </inp-reaction-family>
    <inp-reaction-family name="Dooley_methylformate_167">
        <bimolecular>true</bimolecular>
        <inp-recipe>
            <inp-transformation type="INCREASE_BOND" centers="A,B"/>
            <inp-transformation type="BREAK_BOND" centers="A,C"/>
            <inp-transformation type="LOSE_RADICAL" centers="B"/>
            <inp-transformation type="FORM_BOND" centers="D,C"/>
            <inp-transformation type="LOSE_RADICAL" centers="D"/>
        </inp-recipe>
        <inp-reactant value="1" smarts="[C;v4](-[C;v3])-[#1]">
            <inp-reactive-center symbol="A" smarts="[$([C;v4](-[C;v3])-[#1])]" neighbour="B"/>
            <inp-reactive-center symbol="B" smarts="[$([C;v3]-[C;v4]-[#1])]" neighbour="A"/>
            <inp-reactive-center symbol="C" smarts="[$([#1]-[C;v4]-[C;v3])]" neighbour="A"/>
            <inp-molecule-constraint type="SINGLEELECTRONCOUNT" limit="MIN" value="1"/>
            <inp-molecule-constraint type="SINGLEELECTRONCOUNT" limit="MAX" value="1"/>
        </inp-reactant>
        <inp-reactant value="2" smarts="[O;v1]">
            <inp-reactive-center symbol="D" smarts="[$([O;v1])]"/>
            <inp-molecule-constraint type="SINGLEELECTRONCOUNT" limit="MIN" value="1"/>
            <inp-molecule-constraint type="SINGLEELECTRONCOUNT" limit="MAX" value="2"/>
        </inp-reactant>
        <inp-kinetics type="GROUP_ADDITIVITY" path="USER"/>
    </inp-reaction-family>
    <inp-reaction-family name="Dooley_methylformate_169">
        <bimolecular>true</bimolecular>
        <inp-recipe>
            <inp-transformation type="BREAK_BOND" centers="A,B"/>
            <inp-transformation type="FORM_BOND" centers="A,C"/>
            <inp-transformation type="FORM_BOND" centers="D,C"/>
            <inp-transformation type="LOSE_RADICAL" centers="D"/>
            <inp-transformation type="FORM_BOND" centers="E,B"/>
            <inp-transformation type="BREAK_BOND" centers="C,E"/>
            <inp-transformation type="LOSE_RADICAL" centers="C"/>
        </inp-recipe>
        <inp-reactant value="1" smarts="[C;v4](-[C;v3])-[#1]">
            <inp-reactive-center symbol="A" smarts="[$([C;v4](-[C;v3])-[#1])]" neighbour="D"/>
            <inp-reactive-center symbol="B" smarts="[$([#1]-[C;v4]-[C;v3])]" neighbour="A"/>
            <inp-reactive-center symbol="D" smarts="[$([C;v3]-[C;v4]-[#1])]" neighbour="A"/>
            <inp-molecule-constraint type="SINGLEELECTRONCOUNT" limit="MIN" value="1"/>
            <inp-molecule-constraint type="SINGLEELECTRONCOUNT" limit="MAX" value="1"/>
        </inp-reactant>
        <inp-reactant value="2" smarts="[O;v1]-[O;v1]">
            <inp-reactive-center symbol="C" smarts="[$([O;v1]-[O;v1])]" neighbour="E"/>
            <inp-reactive-center symbol="E" smarts="[$([O;v1]-[O;v1])]" neighbour="C"/>
            <inp-molecule-constraint type="SINGLEELECTRONCOUNT" limit="MIN" value="2"/>
            <inp-molecule-constraint type="SINGLEELECTRONCOUNT" limit="MAX" value="2"/>
        </inp-reactant>
        <inp-kinetics type="GROUP_ADDITIVITY" path="USER"/>
    </inp-reaction-family>
    <inp-reaction-family name="Dooley_methylformate_17">
        <bimolecular>true</bimolecular>
        <inp-recipe>
            <inp-transformation type="BREAK_BOND" centers="A,B"/>
            <inp-transformation type="FORM_BOND" centers="C,A"/>
            <inp-transformation type="INCREASE_BOND" centers="C,A"/>
            <inp-transformation type="LOSE_RADICAL" centers="A"/>
            <inp-transformation type="GAIN_RADICAL" centers="B"/>
            <inp-transformation type="DECREASE_BOND" centers="C,D"/>
            <inp-transformation type="GAIN_CHARGE" centers="C"/>
            <inp-transformation type="LOSE_CHARGE" centers="D"/>
        </inp-recipe>
        <inp-reactant value="1" smarts="[O;v1]-[O;v2]">
            <inp-reactive-center symbol="A" smarts="[$([O;v1]-[O;v2])]" neighbour="B"/>
            <inp-reactive-center symbol="B" smarts="[$([O;v2]-[O;v1])]" neighbour="A"/>
            <inp-molecule-constraint type="SINGLEELECTRONCOUNT" limit="MIN" value="1"/>
            <inp-molecule-constraint type="SINGLEELECTRONCOUNT" limit="MAX" value="1"/>
        </inp-reactant>
        <inp-reactant value="2" smarts="[C-]#[O+]">
            <inp-reactive-center symbol="C" smarts="[$([C-]#[O+])]" neighbour="D"/>
            <inp-reactive-center symbol="D" smarts="[$([O+]#[C-])]" neighbour="C"/>
            <inp-molecule-constraint type="SINGLEELECTRONCOUNT" limit="MIN" value="0"/>
            <inp-molecule-constraint type="SINGLEELECTRONCOUNT" limit="MAX" value="0"/>
        </inp-reactant>
        <inp-kinetics type="GROUP_ADDITIVITY" path="USER"/>
    </inp-reaction-family>
    <inp-reaction-family name="Dooley_methylformate_170">
        <bimolecular>true</bimolecular>
        <inp-recipe>
            <inp-transformation type="BREAK_BOND" centers="A,B"/>
            <inp-transformation type="FORM_BOND" centers="C,B"/>
            <inp-transformation type="FORM_BOND" centers="A,D"/>
            <inp-transformation type="INCREASE_BOND" centers="A,D"/>
            <inp-transformation type="LOSE_RADICAL" centers="A"/>
            <inp-transformation type="BREAK_BOND" centers="D,C"/>
            <inp-transformation type="LOSE_RADICAL" centers="D"/>
        </inp-recipe>
        <inp-reactant value="1" smarts="[#1]-[C;v3]">
            <inp-reactive-center symbol="A" smarts="[$([C;v3]-[#1])]" neighbour="B"/>
            <inp-reactive-center symbol="B" smarts="[$([#1]-[C;v3])]" neighbour="A"/>
            <inp-molecule-constraint type="SINGLEELECTRONCOUNT" limit="MIN" value="1"/>
            <inp-molecule-constraint type="SINGLEELECTRONCOUNT" limit="MAX" value="1"/>
        </inp-reactant>
        <inp-reactant value="2" smarts="[O;v1]-[O;v1]">
            <inp-reactive-center symbol="C" smarts="[$([O;v1]-[O;v1])]" neighbour="D"/>
            <inp-reactive-center symbol="D" smarts="[$([O;v1]-[O;v1])]" neighbour="C"/>
            <inp-molecule-constraint type="SINGLEELECTRONCOUNT" limit="MIN" value="2"/>
            <inp-molecule-constraint type="SINGLEELECTRONCOUNT" limit="MAX" value="2"/>
        </inp-reactant>
        <inp-kinetics type="GROUP_ADDITIVITY" path="USER"/>
    </inp-reaction-family>
    <inp-reaction-family name="Dooley_methylformate_171">
        <bimolecular>false</bimolecular>
        <inp-recipe>
            <inp-transformation type="BREAK_BOND" centers="A,B"/>
            <inp-transformation type="FORM_BOND" centers="C,B"/>
            <inp-transformation type="GAIN_RADICAL" centers="A"/>
            <inp-transformation type="LOSE_RADICAL" centers="C"/>
        </inp-recipe>
        <inp-reactant value="1" smarts="[#1]-[O;v2]~[O]~[C]~[C;v3]">
            <inp-reactive-center symbol="A" smarts="[$([O;v2](-[#1])~[O]~[C]~[C;v3])]" neighbour="B"/>
            <inp-reactive-center symbol="B" smarts="[$([#1]-[O;v2]~[O]~[C]~[C;v3])]" neighbour="A"/>
            <inp-reactive-center symbol="C" smarts="[$([C;v3]~[C]~[O]~[O;v2]-[#1])]"/>
            <inp-molecule-constraint type="SINGLEELECTRONCOUNT" limit="MIN" value="1"/>
            <inp-molecule-constraint type="SINGLEELECTRONCOUNT" limit="MAX" value="1"/>
        </inp-reactant>
        <inp-kinetics type="REVERSE"/>
    </inp-reaction-family>
    <inp-reaction-family name="Dooley_methylformate_172">
        <bimolecular>false</bimolecular>
        <inp-recipe>
            <inp-transformation type="BREAK_BOND" centers="A,B"/>
            <inp-transformation type="INCREASE_BOND" centers="A,C"/>
            <inp-transformation type="FORM_BOND" centers="D,B"/>
            <inp-transformation type="BREAK_BOND" centers="C,D"/>
        </inp-recipe>
        <inp-reactant value="1" smarts="[C;v4](-[#1])-[O;v2]-[O;v1]">
            <inp-reactive-center symbol="A" smarts="[$([C;v4](-[#1])-[O;v2]-[O;v1])]" neighbour="C"/>
            <inp-reactive-center symbol="B" smarts="[$([#1]-[C;v4]-[O;v2]-[O;v1])]" neighbour="A"/>
            <inp-reactive-center symbol="C" smarts="[$([O;v2](-[C;v4]-[#1])-[O;v1])]" neighbour="D"/>
            <inp-reactive-center symbol="D" smarts="[$([O;v1]-[O;v2]-[C;v4]-[#1])]" neighbour="C"/>
            <inp-molecule-constraint type="SINGLEELECTRONCOUNT" limit="MIN" value="1"/>
            <inp-molecule-constraint type="SINGLEELECTRONCOUNT" limit="MAX" value="1"/>
        </inp-reactant>
        <inp-kinetics type="GROUP_ADDITIVITY" path="USER"/>
    </inp-reaction-family>
    <inp-reaction-family name="Dooley_methylformate_173">
        <bimolecular>false</bimolecular>
        <inp-recipe>
            <inp-transformation type="INCREASE_BOND" centers="A,B"/>
            <inp-transformation type="BREAK_BOND" centers="B,C"/>
            <inp-transformation type="BREAK_BOND" centers="A,D"/>
            <inp-transformation type="GAIN_RADICAL" centers="C"/>
            <inp-transformation type="FORM_BOND" centers="E,D"/>
            <inp-transformation type="LOSE_RADICAL" centers="E"/>
        </inp-recipe>
        <inp-reactant value="1" smarts="[C;v4](-[C;v4]-[#1])-[O;v2]-[O;v1]">
            <inp-reactive-center symbol="A" smarts="[$([C;v4](-[C;v4]-[O;v2]-[O;v1])-[#1])]" neighbour="B"/>
            <inp-reactive-center symbol="B" smarts="[$([C;v4](-[C;v4]-[#1])-[O;v2]-[O;v1])]" neighbour="C"/>
            <inp-reactive-center symbol="C" smarts="[$([O;v2](-[C;v4]-[C;v4]-[#1])-[O;v1])]" neighbour="E"/>
            <inp-reactive-center symbol="D" smarts="[$([#1]-[C;v4]-[C;v4]-[O;v2]-[O;v1])]" neighbour="A"/>
            <inp-reactive-center symbol="E" smarts="[$([O;v1]-[O;v2]-[C;v4]-[C;v4]-[#1])]" neighbour="C"/>
            <inp-molecule-constraint type="SINGLEELECTRONCOUNT" limit="MIN" value="1"/>
            <inp-molecule-constraint type="SINGLEELECTRONCOUNT" limit="MAX" value="1"/>
        </inp-reactant>
        <inp-kinetics type="GROUP_ADDITIVITY" path="USER"/>
    </inp-reaction-family>
    <inp-reaction-family name="Dooley_methylformate_174">
        <bimolecular>false</bimolecular>
        <inp-recipe>
            <inp-transformation type="BREAK_BOND" centers="A,B"/>
            <inp-transformation type="FORM_BOND" centers="A,C"/>
            <inp-transformation type="BREAK_BOND" centers="C,D"/>
            <inp-transformation type="FORM_BOND" centers="D,B"/>
        </inp-recipe>
        <inp-reactant value="1" smarts="[C](~[C;v4]-[#1])~[O;v2]-[O;v1]">
            <inp-reactive-center symbol="A" smarts="[$([C;v4](~[C]~[O;v2]-[O;v1])-[#1])]" neighbour="B"/>
            <inp-reactive-center symbol="B" smarts="[$([#1]-[C;v4]~[C]~[O;v2]-[O;v1])]" neighbour="A"/>
            <inp-reactive-center symbol="C" smarts="[$([O;v2](~[C]~[C;v4]-[#1])-[O;v1])]" neighbour="D"/>
            <inp-reactive-center symbol="D" smarts="[$([O;v1]-[O;v2]~[C]~[C;v4]-[#1])]" neighbour="C"/>
            <inp-molecule-constraint type="SINGLEELECTRONCOUNT" limit="MIN" value="1"/>
            <inp-molecule-constraint type="SINGLEELECTRONCOUNT" limit="MAX" value="1"/>
        </inp-reactant>
        <inp-kinetics type="GROUP_ADDITIVITY" path="USER"/>
    </inp-reaction-family>
    <inp-reaction-family name="Dooley_methylformate_175">
        <bimolecular>false</bimolecular>
        <inp-recipe>
            <inp-transformation type="BREAK_BOND" centers="A,B"/>
            <inp-transformation type="GAIN_RADICAL" centers="B"/>
            <inp-transformation type="FORM_BOND" centers="C,A"/>
            <inp-transformation type="LOSE_RADICAL" centers="C"/>
        </inp-recipe>
        <inp-reactant value="1" smarts="[O;v2]-[O;v2]~[C]~[C;v3]">
            <inp-reactive-center symbol="A" smarts="[$([O;v2](-[O;v2])~[C]~[C;v3])]" neighbour="B"/>
            <inp-reactive-center symbol="B" smarts="[$([O;v2]-[O;v2]~[C]~[C;v3])]" neighbour="A"/>
            <inp-reactive-center symbol="C" smarts="[$([C;v3]~[C]~[O;v2]-[O;v2])]"/>
            <inp-molecule-constraint type="SINGLEELECTRONCOUNT" limit="MIN" value="1"/>
            <inp-molecule-constraint type="SINGLEELECTRONCOUNT" limit="MAX" value="1"/>
        </inp-reactant>
        <inp-kinetics type="GROUP_ADDITIVITY" path="USER"/>
    </inp-reaction-family>
    <inp-reaction-family name="Dooley_methylformate_176">
        <bimolecular>false</bimolecular>
        <inp-recipe>
            <inp-transformation type="BREAK_BOND" centers="A,B"/>
            <inp-transformation type="GAIN_RADICAL" centers="B"/>
            <inp-transformation type="INCREASE_BOND" centers="C,A"/>
            <inp-transformation type="LOSE_RADICAL" centers="C"/>
        </inp-recipe>
        <inp-reactant value="1" smarts="[O;v2]-[C;v4]-[C;v3]">
            <inp-reactive-center symbol="A" smarts="[$([C;v4](-[O;v2])-[C;v3])]" neighbour="C"/>
            <inp-reactive-center symbol="B" smarts="[$([O;v2]-[C;v4]-[C;v3])]" neighbour="A"/>
            <inp-reactive-center symbol="C" smarts="[$([C;v3]-[C;v4]-[O;v2])]" neighbour="A"/>
            <inp-molecule-constraint type="SINGLEELECTRONCOUNT" limit="MIN" value="1"/>
            <inp-molecule-constraint type="SINGLEELECTRONCOUNT" limit="MAX" value="1"/>
        </inp-reactant>
        <inp-kinetics type="GROUP_ADDITIVITY" path="USER"/>
    </inp-reaction-family>
    <inp-reaction-family name="Dooley_methylformate_177">
        <bimolecular>false</bimolecular>
        <inp-recipe>
            <inp-transformation type="BREAK_BOND" centers="A,B"/>
            <inp-transformation type="GAIN_RADICAL" centers="B"/>
            <inp-transformation type="INCREASE_BOND" centers="C,A"/>
            <inp-transformation type="BREAK_BOND" centers="C,D"/>
            <inp-transformation type="FORM_BOND" centers="E,D"/>
            <inp-transformation type="LOSE_RADICAL" centers="E"/>
        </inp-recipe>
        <inp-reactant value="1" smarts="[O;v2]-[O;v2]-[C;v4](-[#1])-[C;v3]">
            <inp-reactive-center symbol="A" smarts="[$([O;v2](-[O;v2])-[C;v4](-[#1])-[C;v3])]" neighbour="C"/>
            <inp-reactive-center symbol="B" smarts="[$([O;v2]-[O;v2]-[C;v4](-[#1])-[C;v3])]" neighbour="A"/>
            <inp-reactive-center symbol="C" smarts="[$([C;v4](-[O;v2]-[O;v2])(-[#1])-[C;v3])]" neighbour="E"/>
            <inp-reactive-center symbol="D" smarts="[$([#1]-[C;v4](-[O;v2]-[O;v2])-[C;v3])]" neighbour="C"/>
            <inp-reactive-center symbol="E" smarts="[$([C;v3]-[C;v4](-[O;v2]-[O;v2])-[#1])]" neighbour="C"/>
            <inp-molecule-constraint type="SINGLEELECTRONCOUNT" limit="MIN" value="1"/>
            <inp-molecule-constraint type="SINGLEELECTRONCOUNT" limit="MAX" value="1"/>
        </inp-reactant>
        <inp-kinetics type="GROUP_ADDITIVITY" path="USER"/>
    </inp-reaction-family>
    <inp-reaction-family name="Dooley_methylformate_178">
        <bimolecular>false</bimolecular>
        <inp-recipe>
            <inp-transformation type="BREAK_BOND" centers="A,B"/>
            <inp-transformation type="INCREASE_BOND" centers="C,B"/>
            <inp-transformation type="BREAK_BOND" centers="A,C"/>
            <inp-transformation type="FORM_BOND" centers="A,D"/>
            <inp-transformation type="GAIN_RADICAL" centers="A"/>
            <inp-transformation type="BREAK_BOND" centers="C,D"/>
            <inp-transformation type="GAIN_RADICAL" centers="C"/>
        </inp-recipe>
        <inp-reactant value="1" smarts="[O;v2]1-[C;v4]-[C;v4]1-[#1]">
            <inp-reactive-center symbol="A" smarts="[$([C;v4]1-[O;v2]-[C;v4]1-[#1])]" neighbour="B"/>
            <inp-reactive-center symbol="B" smarts="[$([O;v2]1-[C;v4]-[C;v4]1-[#1])]" neighbour="A"/>
            <inp-reactive-center symbol="C" smarts="[$([C;v4]1(-[O;v2]-[C;v4]1)-[#1])]" neighbour="B"/>
            <inp-reactive-center symbol="D" smarts="[$([#1]-[C;v4]1-[O;v2]-[C;v4]1)]" neighbour="C"/>
            <inp-molecule-constraint type="SINGLEELECTRONCOUNT" limit="MIN" value="0"/>
            <inp-molecule-constraint type="SINGLEELECTRONCOUNT" limit="MAX" value="0"/>
        </inp-reactant>
        <inp-kinetics type="GROUP_ADDITIVITY" path="USER"/>
    </inp-reaction-family>
    <inp-reaction-family name="Dooley_methylformate_18">
        <bimolecular>true</bimolecular>
        <inp-recipe>
            <inp-transformation type="DECREASE_BOND" centers="A,B"/>
            <inp-transformation type="FORM_BOND" centers="A,C"/>
            <inp-transformation type="INCREASE_BOND" centers="A,C"/>
            <inp-transformation type="GAIN_CHARGE" centers="A"/>
            <inp-transformation type="LOSE_CHARGE" centers="B"/>
            <inp-transformation type="BREAK_BOND" centers="C,D"/>
            <inp-transformation type="LOSE_RADICAL" centers="C"/>
            <inp-transformation type="GAIN_RADICAL" centers="D"/>
        </inp-recipe>
        <inp-reactant value="1" smarts="[C-]#[O+]">
            <inp-reactive-center symbol="A" smarts="[$([C-]#[O+])]" neighbour="B"/>
            <inp-reactive-center symbol="B" smarts="[$([O+]#[C-])]" neighbour="A"/>
            <inp-molecule-constraint type="SINGLEELECTRONCOUNT" limit="MIN" value="0"/>
            <inp-molecule-constraint type="SINGLEELECTRONCOUNT" limit="MAX" value="0"/>
        </inp-reactant>
        <inp-reactant value="2" smarts="[O;v1]-[#1]">
            <inp-reactive-center symbol="C" smarts="[$([O;v1]-[#1])]" neighbour="D"/>
            <inp-reactive-center symbol="D" smarts="[$([#1]-[O;v1])]" neighbour="C"/>
            <inp-molecule-constraint type="SINGLEELECTRONCOUNT" limit="MIN" value="1"/>
            <inp-molecule-constraint type="SINGLEELECTRONCOUNT" limit="MAX" value="1"/>
        </inp-reactant>
        <inp-kinetics type="GROUP_ADDITIVITY" path="USER"/>
    </inp-reaction-family>
    <inp-reaction-family name="Dooley_methylformate_188">
        <bimolecular>false</bimolecular>
        <inp-recipe>
            <inp-transformation type="BREAK_BOND" centers="A,B"/>
            <inp-transformation type="GAIN_RADICAL" centers="A"/>
            <inp-transformation type="INCREASE_BOND" centers="C,B"/>
            <inp-transformation type="LOSE_RADICAL" centers="C"/>
        </inp-recipe>
        <inp-reactant value="1" smarts="[C;v4]1-[C;v3]-[O;v2]1">
            <inp-reactive-center symbol="A" smarts="[$([C;v4]1-[C;v3]-[O;v2]1)]" neighbour="C"/>
            <inp-reactive-center symbol="B" smarts="[$([O;v2]1-[C;v4]-[C;v3]1)]" neighbour="A"/>
            <inp-reactive-center symbol="C" smarts="[$([C;v3]1-[C;v4]-[O;v2]1)]" neighbour="A"/>
            <inp-molecule-constraint type="SINGLEELECTRONCOUNT" limit="MIN" value="1"/>
            <inp-molecule-constraint type="SINGLEELECTRONCOUNT" limit="MAX" value="1"/>
        </inp-reactant>
        <inp-kinetics type="GROUP_ADDITIVITY" path="USER"/>
    </inp-reaction-family>
    <inp-reaction-family name="Dooley_methylformate_189">
        <bimolecular>true</bimolecular>
        <inp-recipe>
            <inp-transformation type="FORM_BOND" centers="A,B"/>
            <inp-transformation type="LOSE_RADICAL" centers="A"/>
            <inp-transformation type="LOSE_RADICAL" centers="B"/>
        </inp-recipe>
        <inp-reactant value="1" smarts="[C;v3]">
            <inp-reactive-center symbol="A" smarts="[$([C;v3])]"/>
            <inp-molecule-constraint type="SINGLEELECTRONCOUNT" limit="MIN" value="1"/>
            <inp-molecule-constraint type="SINGLEELECTRONCOUNT" limit="MAX" value="1"/>
        </inp-reactant>
        <inp-reactant value="2" smarts="[C;v3]">
            <inp-reactive-center symbol="B" smarts="[$([C;v3])]"/>
            <inp-molecule-constraint type="SINGLEELECTRONCOUNT" limit="MIN" value="1"/>
            <inp-molecule-constraint type="SINGLEELECTRONCOUNT" limit="MAX" value="1"/>
        </inp-reactant>
        <inp-kinetics type="REVERSE"/>
    </inp-reaction-family>
    <inp-reaction-family name="Dooley_methylformate_19">
        <bimolecular>true</bimolecular>
        <inp-recipe>
            <inp-transformation type="INCREASE_BOND" centers="A,B"/>
            <inp-transformation type="GAIN_CHARGE" centers="B"/>
            <inp-transformation type="BREAK_BOND" centers="A,C"/>
            <inp-transformation type="FORM_BOND" centers="D,C"/>
            <inp-transformation type="LOSE_RADICAL" centers="A"/>
            <inp-transformation type="LOSE_CHARGE" centers="A"/>
            <inp-transformation type="LOSE_RADICAL" centers="D"/>
        </inp-recipe>
        <inp-reactant value="1" smarts="[O;v2]=[C;v3]-[#1]">
            <inp-reactive-center symbol="A" smarts="[$([C;v3](=[O;v2])-[#1])]" neighbour="B"/>
            <inp-reactive-center symbol="B" smarts="[$([O;v2]=[C;v3]-[#1])]" neighbour="A"/>
            <inp-reactive-center symbol="C" smarts="[$([#1]-[C;v3]=[O;v2])]" neighbour="A"/>
            <inp-molecule-constraint type="SINGLEELECTRONCOUNT" limit="MIN" value="1"/>
            <inp-molecule-constraint type="SINGLEELECTRONCOUNT" limit="MAX" value="1"/>
        </inp-reactant>
        <inp-reactant value="2" smarts="[O;v1]">
            <inp-reactive-center symbol="D" smarts="[$([O;v1])]"/>
            <inp-molecule-constraint type="SINGLEELECTRONCOUNT" limit="MIN" value="1"/>
            <inp-molecule-constraint type="SINGLEELECTRONCOUNT" limit="MAX" value="2"/>
        </inp-reactant>
        <inp-kinetics type="GROUP_ADDITIVITY" path="USER"/>
    </inp-reaction-family>
    <inp-reaction-family name="Dooley_methylformate_198">
        <bimolecular>true</bimolecular>
        <inp-recipe>
            <inp-transformation type="BREAK_BOND" centers="A,B"/>
            <inp-transformation type="GAIN_RADICAL" centers="A"/>
            <inp-transformation type="FORM_BOND" centers="B,C"/>
            <inp-transformation type="LOSE_RADICAL" centers="C"/>
        </inp-recipe>
        <inp-reactant value="1" smarts="[C;v4]-[C;v4]">
            <inp-reactive-center symbol="A" smarts="[$([C;v4]-[C;v4])]" neighbour="B"/>
            <inp-reactive-center symbol="B" smarts="[$([C;v4]-[C;v4])]" neighbour="A"/>
            <inp-molecule-constraint type="SINGLEELECTRONCOUNT" limit="MIN" value="0"/>
            <inp-molecule-constraint type="SINGLEELECTRONCOUNT" limit="MAX" value="0"/>
        </inp-reactant>
        <inp-reactant value="2" smarts="[O;v1]">
            <inp-reactive-center symbol="C" smarts="[$([O;v1])]"/>
            <inp-molecule-constraint type="SINGLEELECTRONCOUNT" limit="MIN" value="1"/>
            <inp-molecule-constraint type="SINGLEELECTRONCOUNT" limit="MAX" value="1"/>
        </inp-reactant>
        <inp-kinetics type="GROUP_ADDITIVITY" path="USER"/>
    </inp-reaction-family>
    <inp-reaction-family name="Dooley_methylformate_2">
        <bimolecular>true</bimolecular>
        <inp-recipe>
            <inp-transformation type="BREAK_BOND" centers="A,B"/>
            <inp-transformation type="GAIN_RADICAL" centers="A"/>
            <inp-transformation type="FORM_BOND" centers="C,B"/>
            <inp-transformation type="LOSE_RADICAL" centers="C"/>
        </inp-recipe>
        <inp-reactant value="1" smarts="[#1]-[#1]">
            <inp-reactive-center symbol="A" smarts="[$([#1]-[#1])]" neighbour="B"/>
            <inp-reactive-center symbol="B" smarts="[$([#1]-[#1])]" neighbour="A"/>
            <inp-molecule-constraint type="SINGLEELECTRONCOUNT" limit="MIN" value="0"/>
            <inp-molecule-constraint type="SINGLEELECTRONCOUNT" limit="MAX" value="0"/>
        </inp-reactant>
        <inp-reactant value="2" smarts="[O;v0]">
            <inp-reactive-center symbol="C" smarts="[$([O;v0])]"/>
            <inp-molecule-constraint type="SINGLEELECTRONCOUNT" limit="MIN" value="2"/>
            <inp-molecule-constraint type="SINGLEELECTRONCOUNT" limit="MAX" value="2"/>
        </inp-reactant>
        <inp-kinetics type="GROUP_ADDITIVITY" path="USER"/>
    </inp-reaction-family>
    <inp-reaction-family name="Dooley_methylformate_20">
        <bimolecular>true</bimolecular>
        <inp-recipe>
            <inp-transformation type="INCREASE_BOND" centers="A,B"/>
            <inp-transformation type="GAIN_CHARGE" centers="B"/>
            <inp-transformation type="BREAK_BOND" centers="A,C"/>
            <inp-transformation type="FORM_BOND" centers="D,C"/>
            <inp-transformation type="LOSE_RADICAL" centers="A"/>
            <inp-transformation type="LOSE_CHARGE" centers="A"/>
            <inp-transformation type="LOSE_RADICAL" centers="D"/>
        </inp-recipe>
        <inp-reactant value="1" smarts="[O;v2]=[C;v3]-[#1]">
            <inp-reactive-center symbol="A" smarts="[$([C;v3](=[O;v2])-[#1])]" neighbour="B"/>
            <inp-reactive-center symbol="B" smarts="[$([O;v2]=[C;v3]-[#1])]" neighbour="A"/>
            <inp-reactive-center symbol="C" smarts="[$([#1]-[C;v3]=[O;v2])]" neighbour="A"/>
            <inp-molecule-constraint type="SINGLEELECTRONCOUNT" limit="MIN" value="1"/>
            <inp-molecule-constraint type="SINGLEELECTRONCOUNT" limit="MAX" value="1"/>
        </inp-reactant>
        <inp-reactant value="2" smarts="[#1;!X1]">
            <inp-reactive-center symbol="D" smarts="[$([#1;!X1])]"/>
            <inp-molecule-constraint type="SINGLEELECTRONCOUNT" limit="MIN" value="1"/>
            <inp-molecule-constraint type="SINGLEELECTRONCOUNT" limit="MAX" value="1"/>
        </inp-reactant>
        <inp-kinetics type="GROUP_ADDITIVITY" path="USER"/>
    </inp-reaction-family>
    <inp-reaction-family name="Dooley_methylformate_201">
        <bimolecular>true</bimolecular>
        <inp-recipe>
            <inp-transformation type="BREAK_BOND" centers="A,B"/>
            <inp-transformation type="FORM_BOND" centers="C,B"/>
            <inp-transformation type="INCREASE_BOND" centers="A,D"/>
            <inp-transformation type="LOSE_RADICAL" centers="D"/>
            <inp-transformation type="LOSE_RADICAL" centers="C"/>
        </inp-recipe>
        <inp-reactant value="1" smarts="[#1]-[C;v4]-[C;v3]">
            <inp-reactive-center symbol="A" smarts="[$([C;v4](-[#1])-[C;v3])]" neighbour="D"/>
            <inp-reactive-center symbol="B" smarts="[$([#1]-[C;v4]-[C;v3])]" neighbour="A"/>
            <inp-reactive-center symbol="D" smarts="[$([C;v3]-[C;v4]-[#1])]" neighbour="A"/>
            <inp-molecule-constraint type="SINGLEELECTRONCOUNT" limit="MIN" value="1"/>
            <inp-molecule-constraint type="SINGLEELECTRONCOUNT" limit="MAX" value="1"/>
        </inp-reactant>
        <inp-reactant value="2" smarts="[O;v0]">
            <inp-reactive-center symbol="C" smarts="[$([O;v0])]"/>
            <inp-molecule-constraint type="SINGLEELECTRONCOUNT" limit="MIN" value="2"/>
            <inp-molecule-constraint type="SINGLEELECTRONCOUNT" limit="MAX" value="2"/>
        </inp-reactant>
        <inp-kinetics type="GROUP_ADDITIVITY" path="USER"/>
    </inp-reaction-family>
    <inp-reaction-family name="Dooley_methylformate_21">
        <bimolecular>true</bimolecular>
        <inp-recipe>
            <inp-transformation type="INCREASE_BOND" centers="A,B"/>
            <inp-transformation type="GAIN_CHARGE" centers="B"/>
            <inp-transformation type="BREAK_BOND" centers="A,C"/>
            <inp-transformation type="FORM_BOND" centers="D,C"/>
            <inp-transformation type="LOSE_RADICAL" centers="A"/>
            <inp-transformation type="LOSE_CHARGE" centers="A"/>
            <inp-transformation type="LOSE_RADICAL" centers="D"/>
        </inp-recipe>
        <inp-reactant value="1" smarts="[O;v2]=[C;v3]-[#1]">
            <inp-reactive-center symbol="A" smarts="[$([C;v3](=[O;v2])-[#1])]" neighbour="B"/>
            <inp-reactive-center symbol="B" smarts="[$([O;v2]=[C;v3]-[#1])]" neighbour="A"/>
            <inp-reactive-center symbol="C" smarts="[$([#1]-[C;v3]=[O;v2])]" neighbour="A"/>
            <inp-molecule-constraint type="SINGLEELECTRONCOUNT" limit="MIN" value="1"/>
            <inp-molecule-constraint type="SINGLEELECTRONCOUNT" limit="MAX" value="1"/>
        </inp-reactant>
        <inp-reactant value="2" smarts="[O;v0]">
            <inp-reactive-center symbol="D" smarts="[$([O;v0])]"/>
            <inp-molecule-constraint type="SINGLEELECTRONCOUNT" limit="MIN" value="2"/>
            <inp-molecule-constraint type="SINGLEELECTRONCOUNT" limit="MAX" value="2"/>
        </inp-reactant>
        <inp-kinetics type="GROUP_ADDITIVITY" path="USER"/>
    </inp-reaction-family>
    <inp-reaction-family name="Dooley_methylformate_210">
        <bimolecular>true</bimolecular>
        <inp-recipe>
            <inp-transformation type="DECREASE_BOND" centers="A,B"/>
            <inp-transformation type="FORM_BOND" centers="B,C"/>
            <inp-transformation type="GAIN_RADICAL" centers="A"/>
            <inp-transformation type="LOSE_RADICAL" centers="C"/>
        </inp-recipe>
        <inp-reactant value="1" smarts="[C;v4]=[C;v4]">
            <inp-reactive-center symbol="A" smarts="[$([C;v4]=[C;v4])]" neighbour="B"/>
            <inp-reactive-center symbol="B" smarts="[$([C;v4]=[C;v4])]" neighbour="A"/>
            <inp-molecule-constraint type="SINGLEELECTRONCOUNT" limit="MIN" value="0"/>
            <inp-molecule-constraint type="SINGLEELECTRONCOUNT" limit="MAX" value="0"/>
        </inp-reactant>
        <inp-reactant value="2" smarts="[#1;!X1]">
            <inp-reactive-center symbol="C" smarts="[$([#1;!X1])]"/>
            <inp-molecule-constraint type="SINGLEELECTRONCOUNT" limit="MIN" value="1"/>
            <inp-molecule-constraint type="SINGLEELECTRONCOUNT" limit="MAX" value="1"/>
        </inp-reactant>
        <inp-kinetics type="REVERSE"/>
    </inp-reaction-family>
    <inp-reaction-family name="Dooley_methylformate_211">
        <bimolecular>true</bimolecular>
        <inp-recipe>
            <inp-transformation type="BREAK_BOND" centers="A,B"/>
            <inp-transformation type="DECREASE_BOND" centers="C,A"/>
            <inp-transformation type="BREAK_BOND" centers="C,A"/>
            <inp-transformation type="INCREASE_BOND" centers="A,D"/>
            <inp-transformation type="LOSE_CHARGE" centers="A"/>
            <inp-transformation type="FORM_BOND" centers="E,B"/>
            <inp-transformation type="FORM_BOND" centers="C,F"/>
            <inp-transformation type="INCREASE_BOND" centers="C,F"/>
            <inp-transformation type="LOSE_RADICAL" centers="D"/>
            <inp-transformation type="GAIN_CHARGE" centers="D"/>
            <inp-transformation type="BREAK_BOND" centers="F,E"/>
            <inp-transformation type="LOSE_RADICAL" centers="F"/>
        </inp-recipe>
        <inp-reactant value="1" smarts="[C;v4](-[#1])(=[C;v4])-[O;v1]">
            <inp-reactive-center symbol="A" smarts="[$([C;v4](-[#1])(=[C;v4])-[O;v1])]" neighbour="D"/>
            <inp-reactive-center symbol="B" smarts="[$([#1]-[C;v4](=[C;v4])-[O;v1])]" neighbour="A"/>
            <inp-reactive-center symbol="C" smarts="[$([C;v4]=[C;v4](-[#1])-[O;v1])]" neighbour="A"/>
            <inp-reactive-center symbol="D" smarts="[$([O;v1]-[C;v4](-[#1])=[C;v4])]" neighbour="A"/>
            <inp-molecule-constraint type="SINGLEELECTRONCOUNT" limit="MIN" value="1"/>
            <inp-molecule-constraint type="SINGLEELECTRONCOUNT" limit="MAX" value="1"/>
        </inp-reactant>
        <inp-reactant value="2" smarts="[O;v1]-[O;v1]">
            <inp-reactive-center symbol="E" smarts="[$([O;v1]-[O;v1])]" neighbour="F"/>
            <inp-reactive-center symbol="F" smarts="[$([O;v1]-[O;v1])]" neighbour="E"/>
            <inp-molecule-constraint type="SINGLEELECTRONCOUNT" limit="MIN" value="2"/>
            <inp-molecule-constraint type="SINGLEELECTRONCOUNT" limit="MAX" value="2"/>
        </inp-reactant>
        <inp-kinetics type="GROUP_ADDITIVITY" path="USER"/>
    </inp-reaction-family>
    <inp-reaction-family name="Dooley_methylformate_212">
        <bimolecular>true</bimolecular>
        <inp-recipe>
            <inp-transformation type="INCREASE_BOND" centers="A,B"/>
            <inp-transformation type="DECREASE_BOND" centers="C,A"/>
            <inp-transformation type="BREAK_BOND" centers="C,A"/>
            <inp-transformation type="LOSE_CHARGE" centers="A"/>
            <inp-transformation type="GAIN_CHARGE" centers="B"/>
            <inp-transformation type="FORM_BOND" centers="C,D"/>
            <inp-transformation type="GAIN_RADICAL" centers="C"/>
            <inp-transformation type="LOSE_RADICAL" centers="D"/>
        </inp-recipe>
        <inp-reactant value="1" smarts="[C;v4](=[O;v2])=[C;v4]">
            <inp-reactive-center symbol="A" smarts="[$([C;v4](=[O;v2])=[C;v4])]" neighbour="B"/>
            <inp-reactive-center symbol="B" smarts="[$([O;v2]=[C;v4]=[C;v4])]" neighbour="A"/>
            <inp-reactive-center symbol="C" smarts="[$([C;v4]=[C;v4]=[O;v2])]" neighbour="A"/>
            <inp-molecule-constraint type="SINGLEELECTRONCOUNT" limit="MIN" value="0"/>
            <inp-molecule-constraint type="SINGLEELECTRONCOUNT" limit="MAX" value="0"/>
        </inp-reactant>
        <inp-reactant value="2" smarts="[#1;!X1]">
            <inp-reactive-center symbol="D" smarts="[$([#1;!X1])]"/>
            <inp-molecule-constraint type="SINGLEELECTRONCOUNT" limit="MIN" value="1"/>
            <inp-molecule-constraint type="SINGLEELECTRONCOUNT" limit="MAX" value="1"/>
        </inp-reactant>
        <inp-kinetics type="GROUP_ADDITIVITY" path="USER"/>
    </inp-reaction-family>
    <inp-reaction-family name="Dooley_methylformate_214">
        <bimolecular>true</bimolecular>
        <inp-recipe>
            <inp-transformation type="DECREASE_BOND" centers="A,B"/>
            <inp-transformation type="BREAK_BOND" centers="A,B"/>
            <inp-transformation type="FORM_BOND" centers="C,B"/>
            <inp-transformation type="INCREASE_BOND" centers="C,B"/>
            <inp-transformation type="GAIN_RADICAL" centers="A"/>
            <inp-transformation type="GAIN_RADICAL" centers="A"/>
            <inp-transformation type="LOSE_RADICAL" centers="C"/>
            <inp-transformation type="LOSE_RADICAL" centers="C"/>
        </inp-recipe>
        <inp-reactant value="1" smarts="[C;v4]=[C;v4]">
            <inp-reactive-center symbol="A" smarts="[$([C;v4]=[C;v4])]" neighbour="B"/>
            <inp-reactive-center symbol="B" smarts="[$([C;v4]=[C;v4])]" neighbour="A"/>
            <inp-molecule-constraint type="SINGLEELECTRONCOUNT" limit="MIN" value="0"/>
            <inp-molecule-constraint type="SINGLEELECTRONCOUNT" limit="MAX" value="0"/>
        </inp-reactant>
        <inp-reactant value="2" smarts="[O;v0]">
            <inp-reactive-center symbol="C" smarts="[$([O;v0])]"/>
            <inp-molecule-constraint type="SINGLEELECTRONCOUNT" limit="MIN" value="2"/>
            <inp-molecule-constraint type="SINGLEELECTRONCOUNT" limit="MAX" value="2"/>
        </inp-reactant>
        <inp-kinetics type="GROUP_ADDITIVITY" path="USER"/>
    </inp-reaction-family>
    <inp-reaction-family name="Dooley_methylformate_217">
        <bimolecular>true</bimolecular>
        <inp-recipe>
            <inp-transformation type="INCREASE_BOND" centers="A,B"/>
            <inp-transformation type="DECREASE_BOND" centers="C,A"/>
            <inp-transformation type="BREAK_BOND" centers="C,A"/>
            <inp-transformation type="LOSE_CHARGE" centers="A"/>
            <inp-transformation type="GAIN_CHARGE" centers="B"/>
            <inp-transformation type="FORM_BOND" centers="C,D"/>
            <inp-transformation type="GAIN_RADICAL" centers="C"/>
            <inp-transformation type="LOSE_RADICAL" centers="D"/>
        </inp-recipe>
        <inp-reactant value="1" smarts="[C;v4](=[O;v2])=[C;v4]">
            <inp-reactive-center symbol="A" smarts="[$([C;v4](=[O;v2])=[C;v4])]" neighbour="B"/>
            <inp-reactive-center symbol="B" smarts="[$([O;v2]=[C;v4]=[C;v4])]" neighbour="A"/>
            <inp-reactive-center symbol="C" smarts="[$([C;v4]=[C;v4]=[O;v2])]" neighbour="A"/>
            <inp-molecule-constraint type="SINGLEELECTRONCOUNT" limit="MIN" value="0"/>
            <inp-molecule-constraint type="SINGLEELECTRONCOUNT" limit="MAX" value="0"/>
        </inp-reactant>
        <inp-reactant value="2" smarts="[O;v1]">
            <inp-reactive-center symbol="D" smarts="[$([O;v1])]"/>
            <inp-molecule-constraint type="SINGLEELECTRONCOUNT" limit="MIN" value="1"/>
            <inp-molecule-constraint type="SINGLEELECTRONCOUNT" limit="MAX" value="1"/>
        </inp-reactant>
        <inp-kinetics type="GROUP_ADDITIVITY" path="USER"/>
    </inp-reaction-family>
    <inp-reaction-family name="Dooley_methylformate_218">
        <bimolecular>true</bimolecular>
        <inp-recipe>
            <inp-transformation type="DECREASE_BOND" centers="A,B"/>
            <inp-transformation type="BREAK_BOND" centers="A,B"/>
            <inp-transformation type="FORM_BOND" centers="A,C"/>
            <inp-transformation type="FORM_BOND" centers="A,D"/>
            <inp-transformation type="FORM_BOND" centers="E,B"/>
            <inp-transformation type="INCREASE_BOND" centers="E,B"/>
            <inp-transformation type="INCREASE_BOND" centers="E,B"/>
            <inp-transformation type="GAIN_CHARGE" centers="B"/>
            <inp-transformation type="BREAK_BOND" centers="E,C"/>
            <inp-transformation type="BREAK_BOND" centers="E,D"/>
            <inp-transformation type="LOSE_RADICAL" centers="E"/>
            <inp-transformation type="LOSE_RADICAL" centers="E"/>
            <inp-transformation type="LOSE_CHARGE" centers="E"/>
        </inp-recipe>
        <inp-reactant value="1" smarts="[C;v4]=[O;v2]">
            <inp-reactive-center symbol="A" smarts="[$([C;v4]=[O;v2])]" neighbour="B"/>
            <inp-reactive-center symbol="B" smarts="[$([O;v2]=[C;v4])]" neighbour="A"/>
            <inp-molecule-constraint type="SINGLEELECTRONCOUNT" limit="MIN" value="0"/>
            <inp-molecule-constraint type="SINGLEELECTRONCOUNT" limit="MAX" value="0"/>
        </inp-reactant>
        <inp-reactant value="2" smarts="[C;v2](-[#1])-[#1]">
            <inp-reactive-center symbol="C" smarts="[$([#1]-[C;v2]-[#1])]" neighbour="E"/>
            <inp-reactive-center symbol="D" smarts="[$([#1]-[C;v2]-[#1])]" neighbour="E"/>
            <inp-reactive-center symbol="E" smarts="[$([C;v2](-[#1])-[#1])]" neighbour="C"/>
            <inp-molecule-constraint type="SINGLEELECTRONCOUNT" limit="MIN" value="2"/>
            <inp-molecule-constraint type="SINGLEELECTRONCOUNT" limit="MAX" value="2"/>
        </inp-reactant>
        <inp-kinetics type="GROUP_ADDITIVITY" path="USER"/>
    </inp-reaction-family>
    <inp-reaction-family name="Dooley_methylformate_219">
        <bimolecular>true</bimolecular>
        <inp-recipe>
            <inp-transformation type="INCREASE_BOND" centers="A,B"/>
            <inp-transformation type="GAIN_CHARGE" centers="B"/>
            <inp-transformation type="BREAK_BOND" centers="C,D"/>
            <inp-transformation type="FORM_BOND" centers="D,E"/>
            <inp-transformation type="DECREASE_BOND" centers="C,A"/>
            <inp-transformation type="BREAK_BOND" centers="C,A"/>
            <inp-transformation type="FORM_BOND" centers="C,F"/>
            <inp-transformation type="INCREASE_BOND" centers="C,F"/>
            <inp-transformation type="INCREASE_BOND" centers="C,F"/>
            <inp-transformation type="LOSE_RADICAL" centers="C"/>
            <inp-transformation type="LOSE_CHARGE" centers="C"/>
            <inp-transformation type="LOSE_CHARGE" centers="A"/>
            <inp-transformation type="BREAK_BOND" centers="F,E"/>
            <inp-transformation type="LOSE_RADICAL" centers="F"/>
            <inp-transformation type="GAIN_CHARGE" centers="F"/>
        </inp-recipe>
        <inp-reactant value="1" smarts="[O;v2]=[C;v4]=[C;v3]-[#1]">
            <inp-reactive-center symbol="A" smarts="[$([C;v4](=[O;v2])=[C;v3]-[#1])]" neighbour="B"/>
            <inp-reactive-center symbol="B" smarts="[$([O;v2]=[C;v4]=[C;v3]-[#1])]" neighbour="A"/>
            <inp-reactive-center symbol="C" smarts="[$([C;v3](-[#1])=[C;v4]=[O;v2])]" neighbour="A"/>
            <inp-reactive-center symbol="D" smarts="[$([#1]-[C;v3]=[C;v4]=[O;v2])]" neighbour="C"/>
            <inp-molecule-constraint type="SINGLEELECTRONCOUNT" limit="MIN" value="1"/>
            <inp-molecule-constraint type="SINGLEELECTRONCOUNT" limit="MAX" value="1"/>
        </inp-reactant>
        <inp-reactant value="2" smarts="[O;v1]-[#1]">
            <inp-reactive-center symbol="E" smarts="[$([#1]-[O;v1])]" neighbour="F"/>
            <inp-reactive-center symbol="F" smarts="[$([O;v1]-[#1])]" neighbour="E"/>
            <inp-molecule-constraint type="SINGLEELECTRONCOUNT" limit="MIN" value="1"/>
            <inp-molecule-constraint type="SINGLEELECTRONCOUNT" limit="MAX" value="1"/>
        </inp-reactant>
        <inp-kinetics type="GROUP_ADDITIVITY" path="USER"/>
    </inp-reaction-family>
    <inp-reaction-family name="Dooley_methylformate_220">
        <bimolecular>true</bimolecular>
        <inp-recipe>
            <inp-transformation type="INCREASE_BOND" centers="A,B"/>
            <inp-transformation type="GAIN_CHARGE" centers="B"/>
            <inp-transformation type="DECREASE_BOND" centers="C,A"/>
            <inp-transformation type="BREAK_BOND" centers="C,A"/>
            <inp-transformation type="FORM_BOND" centers="C,D"/>
            <inp-transformation type="GAIN_RADICAL" centers="C"/>
            <inp-transformation type="LOSE_CHARGE" centers="A"/>
            <inp-transformation type="LOSE_RADICAL" centers="D"/>
        </inp-recipe>
        <inp-reactant value="1" smarts="[O;v2]=[C;v4]=[C;v3]">
            <inp-reactive-center symbol="A" smarts="[$([C;v4](=[O;v2])=[C;v3])]" neighbour="B"/>
            <inp-reactive-center symbol="B" smarts="[$([O;v2]=[C;v4]=[C;v3])]" neighbour="A"/>
            <inp-reactive-center symbol="C" smarts="[$([C;v3]=[C;v4]=[O;v2])]" neighbour="A"/>
            <inp-molecule-constraint type="SINGLEELECTRONCOUNT" limit="MIN" value="1"/>
            <inp-molecule-constraint type="SINGLEELECTRONCOUNT" limit="MAX" value="1"/>
        </inp-reactant>
        <inp-reactant value="2" smarts="[#1;!X1]">
            <inp-reactive-center symbol="D" smarts="[$([#1;!X1])]"/>
            <inp-molecule-constraint type="SINGLEELECTRONCOUNT" limit="MIN" value="1"/>
            <inp-molecule-constraint type="SINGLEELECTRONCOUNT" limit="MAX" value="1"/>
        </inp-reactant>
        <inp-kinetics type="GROUP_ADDITIVITY" path="USER"/>
    </inp-reaction-family>
    <inp-reaction-family name="Dooley_methylformate_221">
        <bimolecular>true</bimolecular>
        <inp-recipe>
            <inp-transformation type="INCREASE_BOND" centers="A,B"/>
            <inp-transformation type="GAIN_CHARGE" centers="B"/>
            <inp-transformation type="BREAK_BOND" centers="C,D"/>
            <inp-transformation type="GAIN_RADICAL" centers="D"/>
            <inp-transformation type="DECREASE_BOND" centers="C,A"/>
            <inp-transformation type="BREAK_BOND" centers="C,A"/>
            <inp-transformation type="FORM_BOND" centers="C,E"/>
            <inp-transformation type="INCREASE_BOND" centers="C,E"/>
            <inp-transformation type="INCREASE_BOND" centers="C,E"/>
            <inp-transformation type="LOSE_RADICAL" centers="C"/>
            <inp-transformation type="LOSE_CHARGE" centers="C"/>
            <inp-transformation type="LOSE_CHARGE" centers="A"/>
            <inp-transformation type="LOSE_RADICAL" centers="E"/>
            <inp-transformation type="LOSE_RADICAL" centers="E"/>
            <inp-transformation type="GAIN_CHARGE" centers="E"/>
        </inp-recipe>
        <inp-reactant value="1" smarts="[O;v2]=[C;v4]=[C;v3]-[#1]">
            <inp-reactive-center symbol="A" smarts="[$([C;v4](=[O;v2])=[C;v3]-[#1])]" neighbour="B"/>
            <inp-reactive-center symbol="B" smarts="[$([O;v2]=[C;v4]=[C;v3]-[#1])]" neighbour="A"/>
            <inp-reactive-center symbol="C" smarts="[$([C;v3](-[#1])=[C;v4]=[O;v2])]" neighbour="A"/>
            <inp-reactive-center symbol="D" smarts="[$([#1]-[C;v3]=[C;v4]=[O;v2])]" neighbour="C"/>
            <inp-molecule-constraint type="SINGLEELECTRONCOUNT" limit="MIN" value="1"/>
            <inp-molecule-constraint type="SINGLEELECTRONCOUNT" limit="MAX" value="1"/>
        </inp-reactant>
        <inp-reactant value="2" smarts="[O;v0]">
            <inp-reactive-center symbol="E" smarts="[$([O;v0])]"/>
            <inp-molecule-constraint type="SINGLEELECTRONCOUNT" limit="MIN" value="2"/>
            <inp-molecule-constraint type="SINGLEELECTRONCOUNT" limit="MAX" value="2"/>
        </inp-reactant>
        <inp-kinetics type="GROUP_ADDITIVITY" path="USER"/>
    </inp-reaction-family>
    <inp-reaction-family name="Dooley_methylformate_222">
        <bimolecular>true</bimolecular>
        <inp-recipe>
            <inp-transformation type="INCREASE_BOND" centers="A,B"/>
            <inp-transformation type="GAIN_CHARGE" centers="B"/>
            <inp-transformation type="BREAK_BOND" centers="C,D"/>
            <inp-transformation type="FORM_BOND" centers="E,D"/>
            <inp-transformation type="DECREASE_BOND" centers="C,A"/>
            <inp-transformation type="BREAK_BOND" centers="C,A"/>
            <inp-transformation type="FORM_BOND" centers="C,F"/>
            <inp-transformation type="INCREASE_BOND" centers="C,F"/>
            <inp-transformation type="INCREASE_BOND" centers="C,F"/>
            <inp-transformation type="LOSE_RADICAL" centers="C"/>
            <inp-transformation type="LOSE_CHARGE" centers="C"/>
            <inp-transformation type="LOSE_CHARGE" centers="A"/>
            <inp-transformation type="BREAK_BOND" centers="F,E"/>
            <inp-transformation type="LOSE_RADICAL" centers="F"/>
            <inp-transformation type="GAIN_CHARGE" centers="F"/>
        </inp-recipe>
        <inp-reactant value="1" smarts="[O;v2]=[C;v4]=[C;v3]-[#1]">
            <inp-reactive-center symbol="A" smarts="[$([C;v4](=[O;v2])=[C;v3]-[#1])]" neighbour="B"/>
            <inp-reactive-center symbol="B" smarts="[$([O;v2]=[C;v4]=[C;v3]-[#1])]" neighbour="A"/>
            <inp-reactive-center symbol="C" smarts="[$([C;v3](-[#1])=[C;v4]=[O;v2])]" neighbour="A"/>
            <inp-reactive-center symbol="D" smarts="[$([#1]-[C;v3]=[C;v4]=[O;v2])]" neighbour="C"/>
            <inp-molecule-constraint type="SINGLEELECTRONCOUNT" limit="MIN" value="1"/>
            <inp-molecule-constraint type="SINGLEELECTRONCOUNT" limit="MAX" value="1"/>
        </inp-reactant>
        <inp-reactant value="2" smarts="[O;v1]-[O;v1]">
            <inp-reactive-center symbol="E" smarts="[$([O;v1]-[O;v1])]" neighbour="F"/>
            <inp-reactive-center symbol="F" smarts="[$([O;v1]-[O;v1])]" neighbour="E"/>
            <inp-molecule-constraint type="SINGLEELECTRONCOUNT" limit="MIN" value="2"/>
            <inp-molecule-constraint type="SINGLEELECTRONCOUNT" limit="MAX" value="2"/>
        </inp-reactant>
        <inp-kinetics type="GROUP_ADDITIVITY" path="USER"/>
    </inp-reaction-family>
    <inp-reaction-family name="Dooley_methylformate_223">
        <bimolecular>true</bimolecular>
        <inp-recipe>
            <inp-transformation type="BREAK_BOND" centers="A,B"/>
            <inp-transformation type="GAIN_RADICAL" centers="B"/>
            <inp-transformation type="BREAK_BOND" centers="A,C"/>
            <inp-transformation type="FORM_BOND" centers="D,C"/>
            <inp-transformation type="FORM_BOND" centers="D,A"/>
            <inp-transformation type="INCREASE_BOND" centers="D,A"/>
            <inp-transformation type="LOSE_RADICAL" centers="D"/>
            <inp-transformation type="LOSE_RADICAL" centers="D"/>
            <inp-transformation type="LOSE_RADICAL" centers="D"/>
        </inp-recipe>
        <inp-reactant value="1" smarts="[#1]-[C;v4]-[#1]">
            <inp-reactive-center symbol="A" smarts="[$([C;v4](-[#1])-[#1])]" neighbour="B"/>
            <inp-reactive-center symbol="B" smarts="[$([#1]-[C;v4]-[#1])]" neighbour="A"/>
            <inp-reactive-center symbol="C" smarts="[$([#1]-[C;v4]-[#1])]" neighbour="A"/>
            <inp-molecule-constraint type="SINGLEELECTRONCOUNT" limit="MIN" value="0"/>
            <inp-molecule-constraint type="SINGLEELECTRONCOUNT" limit="MAX" value="0"/>
        </inp-reactant>
        <inp-reactant value="2" smarts="[C;v1]">
            <inp-reactive-center symbol="D" smarts="[$([C;v1])]"/>
            <inp-molecule-constraint type="SINGLEELECTRONCOUNT" limit="MIN" value="3"/>
            <inp-molecule-constraint type="SINGLEELECTRONCOUNT" limit="MAX" value="3"/>
        </inp-reactant>
        <inp-kinetics type="GROUP_ADDITIVITY" path="USER"/>
    </inp-reaction-family>
    <inp-reaction-family name="Dooley_methylformate_224">
        <bimolecular>true</bimolecular>
        <inp-recipe>
            <inp-transformation type="DECREASE_BOND" centers="A,B"/>
            <inp-transformation type="BREAK_BOND" centers="A,B"/>
            <inp-transformation type="FORM_BOND" centers="C,B"/>
            <inp-transformation type="INCREASE_BOND" centers="C,B"/>
            <inp-transformation type="INCREASE_BOND" centers="C,B"/>
            <inp-transformation type="GAIN_CHARGE" centers="B"/>
            <inp-transformation type="INCREASE_BOND" centers="D,A"/>
            <inp-transformation type="LOSE_RADICAL" centers="D"/>
            <inp-transformation type="FORM_BOND" centers="A,E"/>
            <inp-transformation type="BREAK_BOND" centers="C,E"/>
            <inp-transformation type="LOSE_RADICAL" centers="C"/>
            <inp-transformation type="LOSE_RADICAL" centers="C"/>
            <inp-transformation type="LOSE_RADICAL" centers="C"/>
            <inp-transformation type="LOSE_CHARGE" centers="C"/>
        </inp-recipe>
        <inp-reactant value="1" smarts="[O;v2]=[C;v4]=[C;v3]">
            <inp-reactive-center symbol="A" smarts="[$([C;v4](=[O;v2])=[C;v3])]" neighbour="B"/>
            <inp-reactive-center symbol="B" smarts="[$([O;v2]=[C;v4]=[C;v3])]" neighbour="A"/>
            <inp-reactive-center symbol="D" smarts="[$([C;v3]=[C;v4]=[O;v2])]" neighbour="A"/>
            <inp-molecule-constraint type="SINGLEELECTRONCOUNT" limit="MIN" value="1"/>
            <inp-molecule-constraint type="SINGLEELECTRONCOUNT" limit="MAX" value="1"/>
        </inp-reactant>
        <inp-reactant value="2" smarts="[C;v1]-[#1]">
            <inp-reactive-center symbol="C" smarts="[$([C;v1]-[#1])]" neighbour="E"/>
            <inp-reactive-center symbol="E" smarts="[$([#1]-[C;v1])]" neighbour="C"/>
            <inp-molecule-constraint type="SINGLEELECTRONCOUNT" limit="MIN" value="3"/>
            <inp-molecule-constraint type="SINGLEELECTRONCOUNT" limit="MAX" value="3"/>
        </inp-reactant>
        <inp-kinetics type="GROUP_ADDITIVITY" path="USER"/>
    </inp-reaction-family>
    <inp-reaction-family name="Dooley_methylformate_226">
        <bimolecular>true</bimolecular>
        <inp-recipe>
            <inp-transformation type="BREAK_BOND" centers="A,B"/>
            <inp-transformation type="FORM_BOND" centers="C,B"/>
            <inp-transformation type="DECREASE_BOND" centers="C,A"/>
            <inp-transformation type="BREAK_BOND" centers="C,A"/>
            <inp-transformation type="GAIN_RADICAL" centers="C"/>
            <inp-transformation type="FORM_BOND" centers="A,D"/>
            <inp-transformation type="INCREASE_BOND" centers="A,D"/>
            <inp-transformation type="GAIN_RADICAL" centers="A"/>
            <inp-transformation type="LOSE_RADICAL" centers="D"/>
            <inp-transformation type="LOSE_RADICAL" centers="D"/>
        </inp-recipe>
        <inp-reactant value="1" smarts="[#1]-[C;v4]=[C;v4]">
            <inp-reactive-center symbol="A" smarts="[$([C;v4](-[#1])=[C;v4])]" neighbour="C"/>
            <inp-reactive-center symbol="B" smarts="[$([#1]-[C;v4]=[C;v4])]" neighbour="A"/>
            <inp-reactive-center symbol="C" smarts="[$([C;v4]=[C;v4]-[#1])]" neighbour="A"/>
            <inp-molecule-constraint type="SINGLEELECTRONCOUNT" limit="MIN" value="0"/>
            <inp-molecule-constraint type="SINGLEELECTRONCOUNT" limit="MAX" value="0"/>
        </inp-reactant>
        <inp-reactant value="2" smarts="[O;v0]">
            <inp-reactive-center symbol="D" smarts="[$([O;v0])]"/>
            <inp-molecule-constraint type="SINGLEELECTRONCOUNT" limit="MIN" value="2"/>
            <inp-molecule-constraint type="SINGLEELECTRONCOUNT" limit="MAX" value="2"/>
        </inp-reactant>
        <inp-kinetics type="GROUP_ADDITIVITY" path="USER"/>
    </inp-reaction-family>
    <inp-reaction-family name="Dooley_methylformate_227">
        <bimolecular>true</bimolecular>
        <inp-recipe>
            <inp-transformation type="BREAK_BOND" centers="A,B"/>
            <inp-transformation type="FORM_BOND" centers="A,C"/>
            <inp-transformation type="GAIN_RADICAL" centers="B"/>
            <inp-transformation type="LOSE_RADICAL" centers="C"/>
        </inp-recipe>
        <inp-reactant value="1" smarts="[C;v4]-[#1]">
            <inp-reactive-center symbol="A" smarts="[$([C;v4]-[#1])]" neighbour="B"/>
            <inp-reactive-center symbol="B" smarts="[$([#1]-[C;v4])]" neighbour="A"/>
            <inp-molecule-constraint type="SINGLEELECTRONCOUNT" limit="MIN" value="0"/>
            <inp-molecule-constraint type="SINGLEELECTRONCOUNT" limit="MAX" value="0"/>
        </inp-reactant>
        <inp-reactant value="2" smarts="[O;v0]">
            <inp-reactive-center symbol="C" smarts="[$([O;v0])]"/>
            <inp-molecule-constraint type="SINGLEELECTRONCOUNT" limit="MIN" value="2"/>
            <inp-molecule-constraint type="SINGLEELECTRONCOUNT" limit="MAX" value="2"/>
        </inp-reactant>
        <inp-kinetics type="GROUP_ADDITIVITY" path="USER"/>
    </inp-reaction-family>
    <inp-reaction-family name="Dooley_methylformate_235">
        <bimolecular>true</bimolecular>
        <inp-recipe>
            <inp-transformation type="BREAK_BOND" centers="A,B"/>
            <inp-transformation type="GAIN_RADICAL" centers="A"/>
            <inp-transformation type="FORM_BOND" centers="C,B"/>
            <inp-transformation type="FORM_BOND" centers="D,B"/>
            <inp-transformation type="LOSE_RADICAL" centers="B"/>
            <inp-transformation type="DECREASE_BOND" centers="C,D"/>
        </inp-recipe>
        <inp-reactant value="1" smarts="[O;v2]-[O;v1]">
            <inp-reactive-center symbol="A" smarts="[$([O;v2]-[O;v1])]" neighbour="B"/>
            <inp-reactive-center symbol="B" smarts="[$([O;v1]-[O;v2])]" neighbour="A"/>
            <inp-molecule-constraint type="SINGLEELECTRONCOUNT" limit="MIN" value="1"/>
            <inp-molecule-constraint type="SINGLEELECTRONCOUNT" limit="MAX" value="1"/>
        </inp-reactant>
        <inp-reactant value="2" smarts="[C;v4]=[C;v4]">
            <inp-reactive-center symbol="C" smarts="[$([C;v4]=[C;v4])]" neighbour="D"/>
            <inp-reactive-center symbol="D" smarts="[$([C;v4]=[C;v4])]" neighbour="C"/>
            <inp-molecule-constraint type="SINGLEELECTRONCOUNT" limit="MIN" value="0"/>
            <inp-molecule-constraint type="SINGLEELECTRONCOUNT" limit="MAX" value="0"/>
        </inp-reactant>
        <inp-kinetics type="GROUP_ADDITIVITY" path="USER"/>
    </inp-reaction-family>
    <inp-reaction-family name="Dooley_methylformate_24">
        <bimolecular>true</bimolecular>
        <inp-recipe>
            <inp-transformation type="BREAK_BOND" centers="A,B"/>
            <inp-transformation type="FORM_BOND" centers="C,A"/>
            <inp-transformation type="INCREASE_BOND" centers="C,A"/>
            <inp-transformation type="LOSE_RADICAL" centers="A"/>
            <inp-transformation type="GAIN_RADICAL" centers="B"/>
            <inp-transformation type="BREAK_BOND" centers="C,D"/>
            <inp-transformation type="GAIN_RADICAL" centers="D"/>
            <inp-transformation type="LOSE_RADICAL" centers="C"/>
        </inp-recipe>
        <inp-reactant value="1" smarts="[O;v1]-[O;v2]">
            <inp-reactive-center symbol="A" smarts="[$([O;v1]-[O;v2])]" neighbour="B"/>
            <inp-reactive-center symbol="B" smarts="[$([O;v2]-[O;v1])]" neighbour="A"/>
            <inp-molecule-constraint type="SINGLEELECTRONCOUNT" limit="MIN" value="1"/>
            <inp-molecule-constraint type="SINGLEELECTRONCOUNT" limit="MAX" value="1"/>
        </inp-reactant>
        <inp-reactant value="2" smarts="[#1]-[C;v3]">
            <inp-reactive-center symbol="C" smarts="[$([C;v3]-[#1])]" neighbour="D"/>
            <inp-reactive-center symbol="D" smarts="[$([#1]-[C;v3])]" neighbour="C"/>
            <inp-molecule-constraint type="SINGLEELECTRONCOUNT" limit="MIN" value="1"/>
            <inp-molecule-constraint type="SINGLEELECTRONCOUNT" limit="MAX" value="1"/>
        </inp-reactant>
        <inp-kinetics type="GROUP_ADDITIVITY" path="USER"/>
    </inp-reaction-family>
    <inp-reaction-family name="Dooley_methylformate_240">
        <bimolecular>true</bimolecular>
        <inp-recipe>
            <inp-transformation type="INCREASE_BOND" centers="A,B"/>
            <inp-transformation type="BREAK_BOND" centers="B,C"/>
            <inp-transformation type="LOSE_RADICAL" centers="A"/>
            <inp-transformation type="FORM_BOND" centers="D,C"/>
            <inp-transformation type="LOSE_RADICAL" centers="D"/>
        </inp-recipe>
        <inp-reactant value="1" smarts="[C;v4](=[C;v3])-[#1]">
            <inp-reactive-center symbol="A" smarts="[$([C;v3]=[C;v4]-[#1])]" neighbour="B"/>
            <inp-reactive-center symbol="B" smarts="[$([C;v4](=[C;v3])-[#1])]" neighbour="A"/>
            <inp-reactive-center symbol="C" smarts="[$([#1]-[C;v4]=[C;v3])]" neighbour="B"/>
            <inp-molecule-constraint type="SINGLEELECTRONCOUNT" limit="MIN" value="1"/>
            <inp-molecule-constraint type="SINGLEELECTRONCOUNT" limit="MAX" value="1"/>
        </inp-reactant>
        <inp-reactant value="2" smarts="[O;v1]">
            <inp-reactive-center symbol="D" smarts="[$([O;v1])]"/>
            <inp-molecule-constraint type="SINGLEELECTRONCOUNT" limit="MIN" value="1"/>
            <inp-molecule-constraint type="SINGLEELECTRONCOUNT" limit="MAX" value="2"/>
        </inp-reactant>
        <inp-kinetics type="GROUP_ADDITIVITY" path="USER"/>
    </inp-reaction-family>
    <inp-reaction-family name="Dooley_methylformate_241">
        <bimolecular>true</bimolecular>
        <inp-recipe>
            <inp-transformation type="FORM_BOND" centers="A,B"/>
            <inp-transformation type="LOSE_RADICAL" centers="A"/>
            <inp-transformation type="BREAK_BOND" centers="B,C"/>
            <inp-transformation type="GAIN_RADICAL" centers="C"/>
        </inp-recipe>
        <inp-reactant value="1" smarts="[C;v3]">
            <inp-reactive-center symbol="A" smarts="[$([C;v3])]"/>
            <inp-molecule-constraint type="SINGLEELECTRONCOUNT" limit="MIN" value="1"/>
            <inp-molecule-constraint type="SINGLEELECTRONCOUNT" limit="MAX" value="1"/>
        </inp-reactant>
        <inp-reactant value="2" smarts="[O;v1]-[O;v1]">
            <inp-reactive-center symbol="B" smarts="[$([O;v1]-[O;v1])]" neighbour="C"/>
            <inp-reactive-center symbol="C" smarts="[$([O;v1]-[O;v1])]" neighbour="B"/>
            <inp-molecule-constraint type="SINGLEELECTRONCOUNT" limit="MIN" value="2"/>
            <inp-molecule-constraint type="SINGLEELECTRONCOUNT" limit="MAX" value="2"/>
        </inp-reactant>
        <inp-kinetics type="GROUP_ADDITIVITY" path="USER"/>
    </inp-reaction-family>
    <inp-reaction-family name="Dooley_methylformate_242">
        <bimolecular>true</bimolecular>
        <inp-recipe>
            <inp-transformation type="INCREASE_BOND" centers="A,B"/>
            <inp-transformation type="BREAK_BOND" centers="B,C"/>
            <inp-transformation type="LOSE_RADICAL" centers="A"/>
            <inp-transformation type="FORM_BOND" centers="D,C"/>
            <inp-transformation type="LOSE_RADICAL" centers="D"/>
        </inp-recipe>
        <inp-reactant value="1" smarts="[C;v4](=[C;v3])-[#1]">
            <inp-reactive-center symbol="A" smarts="[$([C;v3]=[C;v4]-[#1])]" neighbour="B"/>
            <inp-reactive-center symbol="B" smarts="[$([C;v4](=[C;v3])-[#1])]" neighbour="A"/>
            <inp-reactive-center symbol="C" smarts="[$([#1]-[C;v4]=[C;v3])]" neighbour="B"/>
            <inp-molecule-constraint type="SINGLEELECTRONCOUNT" limit="MIN" value="1"/>
            <inp-molecule-constraint type="SINGLEELECTRONCOUNT" limit="MAX" value="1"/>
        </inp-reactant>
        <inp-reactant value="2" smarts="[C;v3]">
            <inp-reactive-center symbol="D" smarts="[$([C;v3])]"/>
            <inp-molecule-constraint type="SINGLEELECTRONCOUNT" limit="MIN" value="1"/>
            <inp-molecule-constraint type="SINGLEELECTRONCOUNT" limit="MAX" value="1"/>
        </inp-reactant>
        <inp-kinetics type="GROUP_ADDITIVITY" path="USER"/>
    </inp-reaction-family>
    <inp-reaction-family name="Dooley_methylformate_243">
        <bimolecular>true</bimolecular>
        <inp-recipe>
            <inp-transformation type="INCREASE_BOND" centers="A,B"/>
            <inp-transformation type="BREAK_BOND" centers="B,C"/>
            <inp-transformation type="LOSE_RADICAL" centers="A"/>
            <inp-transformation type="FORM_BOND" centers="D,C"/>
            <inp-transformation type="LOSE_RADICAL" centers="D"/>
        </inp-recipe>
        <inp-reactant value="1" smarts="[C;v4](=[C;v3])-[#1]">
            <inp-reactive-center symbol="A" smarts="[$([C;v3]=[C;v4]-[#1])]" neighbour="B"/>
            <inp-reactive-center symbol="B" smarts="[$([C;v4](=[C;v3])-[#1])]" neighbour="A"/>
            <inp-reactive-center symbol="C" smarts="[$([#1]-[C;v4]=[C;v3])]" neighbour="B"/>
            <inp-molecule-constraint type="SINGLEELECTRONCOUNT" limit="MIN" value="1"/>
            <inp-molecule-constraint type="SINGLEELECTRONCOUNT" limit="MAX" value="1"/>
        </inp-reactant>
        <inp-reactant value="2" smarts="[#1;!X1]">
            <inp-reactive-center symbol="D" smarts="[$([#1;!X1])]"/>
            <inp-molecule-constraint type="SINGLEELECTRONCOUNT" limit="MIN" value="1"/>
            <inp-molecule-constraint type="SINGLEELECTRONCOUNT" limit="MAX" value="1"/>
        </inp-reactant>
        <inp-kinetics type="GROUP_ADDITIVITY" path="USER"/>
    </inp-reaction-family>
    <inp-reaction-family name="Dooley_methylformate_245">
        <bimolecular>true</bimolecular>
        <inp-recipe>
            <inp-transformation type="DECREASE_BOND" centers="A,B"/>
            <inp-transformation type="BREAK_BOND" centers="A,C"/>
            <inp-transformation type="FORM_BOND" centers="A,D"/>
            <inp-transformation type="INCREASE_BOND" centers="A,D"/>
            <inp-transformation type="GAIN_RADICAL" centers="B"/>
            <inp-transformation type="FORM_BOND" centers="E,C"/>
            <inp-transformation type="BREAK_BOND" centers="D,E"/>
            <inp-transformation type="LOSE_RADICAL" centers="D"/>
        </inp-recipe>
        <inp-reactant value="1" smarts="[C;v4](#[C;v4])-[#1]">
            <inp-reactive-center symbol="A" smarts="[$([C;v4](#[C;v4])-[#1])]" neighbour="B"/>
            <inp-reactive-center symbol="B" smarts="[$([C;v4]#[C;v4]-[#1])]" neighbour="A"/>
            <inp-reactive-center symbol="C" smarts="[$([#1]-[C;v4]#[C;v4])]" neighbour="A"/>
            <inp-molecule-constraint type="SINGLEELECTRONCOUNT" limit="MIN" value="0"/>
            <inp-molecule-constraint type="SINGLEELECTRONCOUNT" limit="MAX" value="0"/>
        </inp-reactant>
        <inp-reactant value="2" smarts="[O;v1]-[O;v1]">
            <inp-reactive-center symbol="D" smarts="[$([O;v1]-[O;v1])]" neighbour="E"/>
            <inp-reactive-center symbol="E" smarts="[$([O;v1]-[O;v1])]" neighbour="D"/>
            <inp-molecule-constraint type="SINGLEELECTRONCOUNT" limit="MIN" value="2"/>
            <inp-molecule-constraint type="SINGLEELECTRONCOUNT" limit="MAX" value="2"/>
        </inp-reactant>
        <inp-kinetics type="GROUP_ADDITIVITY" path="USER"/>
    </inp-reaction-family>
    <inp-reaction-family name="Dooley_methylformate_247">
        <bimolecular>true</bimolecular>
        <inp-recipe>
            <inp-transformation type="DECREASE_BOND" centers="A,B"/>
            <inp-transformation type="DECREASE_BOND" centers="A,B"/>
            <inp-transformation type="BREAK_BOND" centers="A,B"/>
            <inp-transformation type="BREAK_BOND" centers="A,C"/>
            <inp-transformation type="FORM_BOND" centers="A,D"/>
            <inp-transformation type="INCREASE_BOND" centers="A,D"/>
            <inp-transformation type="INCREASE_BOND" centers="A,D"/>
            <inp-transformation type="LOSE_CHARGE" centers="A"/>
            <inp-transformation type="FORM_BOND" centers="B,C"/>
            <inp-transformation type="GAIN_RADICAL" centers="B"/>
            <inp-transformation type="GAIN_RADICAL" centers="B"/>
            <inp-transformation type="LOSE_RADICAL" centers="D"/>
            <inp-transformation type="LOSE_RADICAL" centers="D"/>
            <inp-transformation type="GAIN_CHARGE" centers="D"/>
        </inp-recipe>
        <inp-reactant value="1" smarts="[C;v4](#[C;v4])-[#1]">
            <inp-reactive-center symbol="A" smarts="[$([C;v4](#[C;v4])-[#1])]" neighbour="B"/>
            <inp-reactive-center symbol="B" smarts="[$([C;v4]#[C;v4]-[#1])]" neighbour="A"/>
            <inp-reactive-center symbol="C" smarts="[$([#1]-[C;v4]#[C;v4])]" neighbour="A"/>
            <inp-molecule-constraint type="SINGLEELECTRONCOUNT" limit="MIN" value="0"/>
            <inp-molecule-constraint type="SINGLEELECTRONCOUNT" limit="MAX" value="0"/>
        </inp-reactant>
        <inp-reactant value="2" smarts="[O;v0]">
            <inp-reactive-center symbol="D" smarts="[$([O;v0])]"/>
            <inp-molecule-constraint type="SINGLEELECTRONCOUNT" limit="MIN" value="2"/>
            <inp-molecule-constraint type="SINGLEELECTRONCOUNT" limit="MAX" value="2"/>
        </inp-reactant>
        <inp-kinetics type="GROUP_ADDITIVITY" path="USER"/>
    </inp-reaction-family>
    <inp-reaction-family name="Dooley_methylformate_248">
        <bimolecular>true</bimolecular>
        <inp-recipe>
            <inp-transformation type="DECREASE_BOND" centers="A,B"/>
            <inp-transformation type="BREAK_BOND" centers="A,C"/>
            <inp-transformation type="FORM_BOND" centers="A,D"/>
            <inp-transformation type="INCREASE_BOND" centers="A,D"/>
            <inp-transformation type="GAIN_RADICAL" centers="B"/>
            <inp-transformation type="GAIN_RADICAL" centers="C"/>
            <inp-transformation type="LOSE_RADICAL" centers="D"/>
            <inp-transformation type="LOSE_RADICAL" centers="D"/>
        </inp-recipe>
        <inp-reactant value="1" smarts="[C;v4](#[C;v4])-[#1]">
            <inp-reactive-center symbol="A" smarts="[$([C;v4](#[C;v4])-[#1])]" neighbour="B"/>
            <inp-reactive-center symbol="B" smarts="[$([C;v4]#[C;v4]-[#1])]" neighbour="A"/>
            <inp-reactive-center symbol="C" smarts="[$([#1]-[C;v4]#[C;v4])]" neighbour="A"/>
            <inp-molecule-constraint type="SINGLEELECTRONCOUNT" limit="MIN" value="0"/>
            <inp-molecule-constraint type="SINGLEELECTRONCOUNT" limit="MAX" value="0"/>
        </inp-reactant>
        <inp-reactant value="2" smarts="[O;v0]">
            <inp-reactive-center symbol="D" smarts="[$([O;v0])]"/>
            <inp-molecule-constraint type="SINGLEELECTRONCOUNT" limit="MIN" value="2"/>
            <inp-molecule-constraint type="SINGLEELECTRONCOUNT" limit="MAX" value="2"/>
        </inp-reactant>
        <inp-kinetics type="GROUP_ADDITIVITY" path="USER"/>
    </inp-reaction-family>
    <inp-reaction-family name="Dooley_methylformate_25">
        <bimolecular>true</bimolecular>
        <inp-recipe>
            <inp-transformation type="FORM_BOND" centers="A,B"/>
            <inp-transformation type="LOSE_RADICAL" centers="A"/>
            <inp-transformation type="INCREASE_BOND" centers="C,D"/>
            <inp-transformation type="GAIN_CHARGE" centers="D"/>
            <inp-transformation type="BREAK_BOND" centers="C,B"/>
            <inp-transformation type="LOSE_RADICAL" centers="C"/>
            <inp-transformation type="LOSE_CHARGE" centers="C"/>
        </inp-recipe>
        <inp-reactant value="1" smarts="[C;v3]">
            <inp-reactive-center symbol="A" smarts="[$([C;v3])]"/>
            <inp-molecule-constraint type="SINGLEELECTRONCOUNT" limit="MIN" value="1"/>
            <inp-molecule-constraint type="SINGLEELECTRONCOUNT" limit="MAX" value="1"/>
        </inp-reactant>
        <inp-reactant value="2" smarts="[O;v2]=[C;v3]-[#1]">
            <inp-reactive-center symbol="B" smarts="[$([#1]-[C;v3]=[O;v2])]" neighbour="C"/>
            <inp-reactive-center symbol="C" smarts="[$([C;v3](=[O;v2])-[#1])]" neighbour="D"/>
            <inp-reactive-center symbol="D" smarts="[$([O;v2]=[C;v3]-[#1])]" neighbour="C"/>
            <inp-molecule-constraint type="SINGLEELECTRONCOUNT" limit="MIN" value="1"/>
            <inp-molecule-constraint type="SINGLEELECTRONCOUNT" limit="MAX" value="1"/>
        </inp-reactant>
        <inp-kinetics type="GROUP_ADDITIVITY" path="USER"/>
    </inp-reaction-family>
    <inp-reaction-family name="Dooley_methylformate_250">
        <bimolecular>true</bimolecular>
        <inp-recipe>
            <inp-transformation type="DECREASE_BOND" centers="A,B"/>
            <inp-transformation type="BREAK_BOND" centers="A,C"/>
            <inp-transformation type="FORM_BOND" centers="A,D"/>
            <inp-transformation type="INCREASE_BOND" centers="A,D"/>
            <inp-transformation type="FORM_BOND" centers="B,C"/>
            <inp-transformation type="BREAK_BOND" centers="D,E"/>
            <inp-transformation type="LOSE_RADICAL" centers="D"/>
            <inp-transformation type="GAIN_RADICAL" centers="E"/>
        </inp-recipe>
        <inp-reactant value="1" smarts="[C;v4](#[C;v4])-[#1]">
            <inp-reactive-center symbol="A" smarts="[$([C;v4](#[C;v4])-[#1])]" neighbour="B"/>
            <inp-reactive-center symbol="B" smarts="[$([C;v4]#[C;v4]-[#1])]" neighbour="A"/>
            <inp-reactive-center symbol="C" smarts="[$([#1]-[C;v4]#[C;v4])]" neighbour="A"/>
            <inp-molecule-constraint type="SINGLEELECTRONCOUNT" limit="MIN" value="0"/>
            <inp-molecule-constraint type="SINGLEELECTRONCOUNT" limit="MAX" value="0"/>
        </inp-reactant>
        <inp-reactant value="2" smarts="[O;v1]-[#1]">
            <inp-reactive-center symbol="D" smarts="[$([O;v1]-[#1])]" neighbour="E"/>
            <inp-reactive-center symbol="E" smarts="[$([#1]-[O;v1])]" neighbour="D"/>
            <inp-molecule-constraint type="SINGLEELECTRONCOUNT" limit="MIN" value="1"/>
            <inp-molecule-constraint type="SINGLEELECTRONCOUNT" limit="MAX" value="1"/>
        </inp-reactant>
        <inp-kinetics type="GROUP_ADDITIVITY" path="USER"/>
    </inp-reaction-family>
    <inp-reaction-family name="Dooley_methylformate_251">
        <bimolecular>true</bimolecular>
        <inp-recipe>
            <inp-transformation type="DECREASE_BOND" centers="A,B"/>
            <inp-transformation type="DECREASE_BOND" centers="A,B"/>
            <inp-transformation type="BREAK_BOND" centers="A,B"/>
            <inp-transformation type="BREAK_BOND" centers="A,C"/>
            <inp-transformation type="FORM_BOND" centers="A,D"/>
            <inp-transformation type="INCREASE_BOND" centers="A,D"/>
            <inp-transformation type="INCREASE_BOND" centers="A,D"/>
            <inp-transformation type="LOSE_CHARGE" centers="A"/>
            <inp-transformation type="FORM_BOND" centers="B,C"/>
            <inp-transformation type="FORM_BOND" centers="B,E"/>
            <inp-transformation type="GAIN_RADICAL" centers="B"/>
            <inp-transformation type="BREAK_BOND" centers="D,E"/>
            <inp-transformation type="LOSE_RADICAL" centers="D"/>
            <inp-transformation type="GAIN_CHARGE" centers="D"/>
        </inp-recipe>
        <inp-reactant value="1" smarts="[C;v4](#[C;v4])-[#1]">
            <inp-reactive-center symbol="A" smarts="[$([C;v4](#[C;v4])-[#1])]" neighbour="B"/>
            <inp-reactive-center symbol="B" smarts="[$([C;v4]#[C;v4]-[#1])]" neighbour="A"/>
            <inp-reactive-center symbol="C" smarts="[$([#1]-[C;v4]#[C;v4])]" neighbour="A"/>
            <inp-molecule-constraint type="SINGLEELECTRONCOUNT" limit="MIN" value="0"/>
            <inp-molecule-constraint type="SINGLEELECTRONCOUNT" limit="MAX" value="0"/>
        </inp-reactant>
        <inp-reactant value="2" smarts="[O;v1]-[#1]">
            <inp-reactive-center symbol="D" smarts="[$([O;v1]-[#1])]" neighbour="E"/>
            <inp-reactive-center symbol="E" smarts="[$([#1]-[O;v1])]" neighbour="D"/>
            <inp-molecule-constraint type="SINGLEELECTRONCOUNT" limit="MIN" value="1"/>
            <inp-molecule-constraint type="SINGLEELECTRONCOUNT" limit="MAX" value="1"/>
        </inp-reactant>
        <inp-kinetics type="GROUP_ADDITIVITY" path="USER"/>
    </inp-reaction-family>
    <inp-reaction-family name="Dooley_methylformate_252">
        <bimolecular>true</bimolecular>
        <inp-recipe>
            <inp-transformation type="BREAK_BOND" centers="A,B"/>
            <inp-transformation type="FORM_BOND" centers="A,C"/>
            <inp-transformation type="GAIN_RADICAL" centers="B"/>
            <inp-transformation type="LOSE_RADICAL" centers="C"/>
        </inp-recipe>
        <inp-reactant value="1" smarts="[C;v4]-[#1]">
            <inp-reactive-center symbol="A" smarts="[$([C;v4]-[#1])]" neighbour="B"/>
            <inp-reactive-center symbol="B" smarts="[$([#1]-[C;v4])]" neighbour="A"/>
            <inp-molecule-constraint type="SINGLEELECTRONCOUNT" limit="MIN" value="0"/>
            <inp-molecule-constraint type="SINGLEELECTRONCOUNT" limit="MAX" value="0"/>
        </inp-reactant>
        <inp-reactant value="2" smarts="[O;v1]">
            <inp-reactive-center symbol="C" smarts="[$([O;v1])]"/>
            <inp-molecule-constraint type="SINGLEELECTRONCOUNT" limit="MIN" value="1"/>
            <inp-molecule-constraint type="SINGLEELECTRONCOUNT" limit="MAX" value="1"/>
        </inp-reactant>
        <inp-kinetics type="GROUP_ADDITIVITY" path="USER"/>
    </inp-reaction-family>
    <inp-reaction-family name="Dooley_methylformate_253">
        <bimolecular>true</bimolecular>
        <inp-recipe>
            <inp-transformation type="INCREASE_BOND" centers="A,B"/>
            <inp-transformation type="BREAK_BOND" centers="B,C"/>
            <inp-transformation type="DECREASE_BOND" centers="D,A"/>
            <inp-transformation type="FORM_BOND" centers="D,C"/>
        </inp-recipe>
        <inp-reactant value="1" smarts="[O;v2](-[C;v4]#[C;v4])-[#1]">
            <inp-reactive-center symbol="A" smarts="[$([C;v4](-[O;v2]-[#1])#[C;v4])]" neighbour="B"/>
            <inp-reactive-center symbol="B" smarts="[$([O;v2](-[C;v4]#[C;v4])-[#1])]" neighbour="A"/>
            <inp-reactive-center symbol="C" smarts="[$([#1]-[O;v2]-[C;v4]#[C;v4])]" neighbour="B"/>
            <inp-reactive-center symbol="D" smarts="[$([C;v4]#[C;v4]-[O;v2]-[#1])]" neighbour="A"/>
            <inp-molecule-constraint type="SINGLEELECTRONCOUNT" limit="MIN" value="0"/>
            <inp-molecule-constraint type="SINGLEELECTRONCOUNT" limit="MAX" value="0"/>
        </inp-reactant>
        <inp-reactant value="2" smarts="[#1;!X1]">
            <inp-reactive-center symbol="Z" smarts="[$([#1;!X1])]"/>
            <inp-molecule-constraint type="SINGLEELECTRONCOUNT" limit="MIN" value="1"/>
            <inp-molecule-constraint type="SINGLEELECTRONCOUNT" limit="MAX" value="1"/>
        </inp-reactant>
        <inp-kinetics type="GROUP_ADDITIVITY" path="USER"/>
    </inp-reaction-family>
    <inp-reaction-family name="Dooley_methylformate_26">
        <bimolecular>true</bimolecular>
        <inp-recipe>
            <inp-transformation type="INCREASE_BOND" centers="A,B"/>
            <inp-transformation type="GAIN_CHARGE" centers="B"/>
            <inp-transformation type="BREAK_BOND" centers="A,C"/>
            <inp-transformation type="FORM_BOND" centers="C,D"/>
            <inp-transformation type="LOSE_RADICAL" centers="A"/>
            <inp-transformation type="LOSE_CHARGE" centers="A"/>
            <inp-transformation type="INCREASE_BOND" centers="E,F"/>
            <inp-transformation type="GAIN_CHARGE" centers="F"/>
            <inp-transformation type="BREAK_BOND" centers="E,D"/>
            <inp-transformation type="LOSE_RADICAL" centers="E"/>
            <inp-transformation type="LOSE_CHARGE" centers="E"/>
        </inp-recipe>
        <inp-reactant value="1" smarts="[O;v2]=[C;v3]-[#1]">
            <inp-reactive-center symbol="A" smarts="[$([C;v3](=[O;v2])-[#1])]" neighbour="B"/>
            <inp-reactive-center symbol="B" smarts="[$([O;v2]=[C;v3]-[#1])]" neighbour="A"/>
            <inp-reactive-center symbol="C" smarts="[$([#1]-[C;v3]=[O;v2])]" neighbour="A"/>
            <inp-molecule-constraint type="SINGLEELECTRONCOUNT" limit="MIN" value="1"/>
            <inp-molecule-constraint type="SINGLEELECTRONCOUNT" limit="MAX" value="1"/>
        </inp-reactant>
        <inp-reactant value="2" smarts="[O;v2]=[C;v3]-[#1]">
            <inp-reactive-center symbol="D" smarts="[$([#1]-[C;v3]=[O;v2])]" neighbour="E"/>
            <inp-reactive-center symbol="E" smarts="[$([C;v3](=[O;v2])-[#1])]" neighbour="F"/>
            <inp-reactive-center symbol="F" smarts="[$([O;v2]=[C;v3]-[#1])]" neighbour="E"/>
            <inp-molecule-constraint type="SINGLEELECTRONCOUNT" limit="MIN" value="1"/>
            <inp-molecule-constraint type="SINGLEELECTRONCOUNT" limit="MAX" value="1"/>
        </inp-reactant>
        <inp-kinetics type="GROUP_ADDITIVITY" path="USER"/>
    </inp-reaction-family>
    <inp-reaction-family name="Dooley_methylformate_273">
        <bimolecular>true</bimolecular>
        <inp-recipe>
            <inp-transformation type="BREAK_BOND" centers="A,B"/>
            <inp-transformation type="FORM_BOND" centers="C,B"/>
            <inp-transformation type="GAIN_RADICAL" centers="A"/>
            <inp-transformation type="LOSE_RADICAL" centers="C"/>
        </inp-recipe>
        <inp-reactant value="1" smarts="[#1]-[O;v2]">
            <inp-reactive-center symbol="A" smarts="[$([O;v2]-[#1])]" neighbour="B"/>
            <inp-reactive-center symbol="B" smarts="[$([#1]-[O;v2])]" neighbour="A"/>
            <inp-molecule-constraint type="SINGLEELECTRONCOUNT" limit="MIN" value="0"/>
            <inp-molecule-constraint type="SINGLEELECTRONCOUNT" limit="MAX" value="0"/>
        </inp-reactant>
        <inp-reactant value="2" smarts="[C;v3]">
            <inp-reactive-center symbol="C" smarts="[$([C;v3])]"/>
            <inp-molecule-constraint type="SINGLEELECTRONCOUNT" limit="MIN" value="1"/>
            <inp-molecule-constraint type="SINGLEELECTRONCOUNT" limit="MAX" value="1"/>
        </inp-reactant>
        <inp-kinetics type="REVERSE"/>
    </inp-reaction-family>
    <inp-reaction-family name="Dooley_methylformate_276">
        <bimolecular>true</bimolecular>
        <inp-recipe>
            <inp-transformation type="DECREASE_BOND" centers="A,B"/>
            <inp-transformation type="GAIN_RADICAL" centers="A"/>
            <inp-transformation type="FORM_BOND" centers="B,C"/>
            <inp-transformation type="LOSE_RADICAL" centers="C"/>
        </inp-recipe>
        <inp-reactant value="1" smarts="[C;v4]=[C;v4]">
            <inp-reactive-center symbol="A" smarts="[$([C;v4]=[C;v4])]" neighbour="B"/>
            <inp-reactive-center symbol="B" smarts="[$([C;v4]=[C;v4])]" neighbour="A"/>
            <inp-molecule-constraint type="SINGLEELECTRONCOUNT" limit="MIN" value="0"/>
            <inp-molecule-constraint type="SINGLEELECTRONCOUNT" limit="MAX" value="0"/>
        </inp-reactant>
        <inp-reactant value="2" smarts="[O;v1]">
            <inp-reactive-center symbol="C" smarts="[$([O;v1])]"/>
            <inp-molecule-constraint type="SINGLEELECTRONCOUNT" limit="MIN" value="1"/>
            <inp-molecule-constraint type="SINGLEELECTRONCOUNT" limit="MAX" value="1"/>
        </inp-reactant>
        <inp-kinetics type="REVERSE"/>
    </inp-reaction-family>
    <inp-reaction-family name="Dooley_methylformate_278">
        <bimolecular>false</bimolecular>
        <inp-recipe>
            <inp-transformation type="BREAK_BOND" centers="A,B"/>
            <inp-transformation type="INCREASE_BOND" centers="C,A"/>
            <inp-transformation type="BREAK_BOND" centers="D,E"/>
            <inp-transformation type="FORM_BOND" centers="F,E"/>
            <inp-transformation type="INCREASE_BOND" centers="B,D"/>
            <inp-transformation type="BREAK_BOND" centers="F,C"/>
        </inp-recipe>
        <inp-reactant value="1" smarts="[C;v4](-[C;v4]-[O;v2]-[#1])-[O;v2]-[O;v1]">
            <inp-reactive-center symbol="A" smarts="[$([C;v4](-[C;v4]-[O;v2]-[#1])-[O;v2]-[O;v1])]" neighbour="C"/>
            <inp-reactive-center symbol="B" smarts="[$([C;v4](-[C;v4]-[O;v2]-[O;v1])-[O;v2]-[#1])]" neighbour="D"/>
            <inp-reactive-center symbol="C" smarts="[$([O;v2](-[C;v4]-[C;v4]-[O;v2]-[#1])-[O;v1])]" neighbour="F"/>
            <inp-reactive-center symbol="D" smarts="[$([O;v2](-[#1])-[C;v4]-[C;v4]-[O;v2]-[O;v1])]" neighbour="B"/>
            <inp-reactive-center symbol="E" smarts="[$([#1]-[O;v2]-[C;v4]-[C;v4]-[O;v2]-[O;v1])]" neighbour="D"/>
            <inp-reactive-center symbol="F" smarts="[$([O;v1]-[O;v2]-[C;v4]-[C;v4]-[O;v2]-[#1])]" neighbour="C"/>
            <inp-molecule-constraint type="SINGLEELECTRONCOUNT" limit="MIN" value="1"/>
            <inp-molecule-constraint type="SINGLEELECTRONCOUNT" limit="MAX" value="1"/>
        </inp-reactant>
        <inp-kinetics type="GROUP_ADDITIVITY" path="USER"/>
    </inp-reaction-family>
    <inp-reaction-family name="Dooley_methylformate_279">
        <bimolecular>true</bimolecular>
        <inp-recipe>
            <inp-transformation type="BREAK_BOND" centers="A,B"/>
            <inp-transformation type="FORM_BOND" centers="C,B"/>
            <inp-transformation type="INCREASE_BOND" centers="D,A"/>
            <inp-transformation type="LOSE_RADICAL" centers="D"/>
            <inp-transformation type="LOSE_RADICAL" centers="C"/>
        </inp-recipe>
        <inp-reactant value="1" smarts="[#1]-[O;v2]-[C;v3]">
            <inp-reactive-center symbol="A" smarts="[$([O;v2](-[#1])-[C;v3])]" neighbour="D"/>
            <inp-reactive-center symbol="B" smarts="[$([#1]-[O;v2]-[C;v3])]" neighbour="A"/>
            <inp-reactive-center symbol="D" smarts="[$([C;v3]-[O;v2]-[#1])]" neighbour="A"/>
            <inp-molecule-constraint type="SINGLEELECTRONCOUNT" limit="MIN" value="1"/>
            <inp-molecule-constraint type="SINGLEELECTRONCOUNT" limit="MAX" value="1"/>
        </inp-reactant>
        <inp-reactant value="2" smarts="[O;v1]">
            <inp-reactive-center symbol="C" smarts="[$([O;v1])]"/>
            <inp-molecule-constraint type="SINGLEELECTRONCOUNT" limit="MIN" value="1"/>
            <inp-molecule-constraint type="SINGLEELECTRONCOUNT" limit="MAX" value="2"/>
        </inp-reactant>
        <inp-kinetics type="GROUP_ADDITIVITY" path="USER"/>
    </inp-reaction-family>
    <inp-reaction-family name="Dooley_methylformate_288">
        <bimolecular>false</bimolecular>
        <inp-recipe>
            <inp-transformation type="BREAK_BOND" centers="A,B"/>
            <inp-transformation type="GAIN_RADICAL" centers="B"/>
            <inp-transformation type="INCREASE_BOND" centers="C,A"/>
            <inp-transformation type="LOSE_RADICAL" centers="C"/>
        </inp-recipe>
        <inp-reactant value="1" smarts="[C;v4]-[C;v4]-[C;v3]">
            <inp-reactive-center symbol="A" smarts="[$([C;v4](-[C;v4])-[C;v3])]" neighbour="C"/>
            <inp-reactive-center symbol="B" smarts="[$([C;v4]-[C;v4]-[C;v3])]" neighbour="A"/>
            <inp-reactive-center symbol="C" smarts="[$([C;v3]-[C;v4]-[C;v4])]" neighbour="A"/>
            <inp-molecule-constraint type="SINGLEELECTRONCOUNT" limit="MIN" value="1"/>
            <inp-molecule-constraint type="SINGLEELECTRONCOUNT" limit="MAX" value="1"/>
        </inp-reactant>
        <inp-kinetics type="REVERSE"/>
    </inp-reaction-family>
    <inp-reaction-family name="Dooley_methylformate_294">
        <bimolecular>true</bimolecular>
        <inp-recipe>
            <inp-transformation type="FORM_BOND" centers="A,B"/>
            <inp-transformation type="LOSE_RADICAL" centers="A"/>
            <inp-transformation type="DECREASE_BOND" centers="B,C"/>
            <inp-transformation type="GAIN_RADICAL" centers="C"/>
        </inp-recipe>
        <inp-reactant value="1" smarts="[C;v3]">
            <inp-reactive-center symbol="A" smarts="[$([C;v3])]"/>
            <inp-molecule-constraint type="SINGLEELECTRONCOUNT" limit="MIN" value="1"/>
            <inp-molecule-constraint type="SINGLEELECTRONCOUNT" limit="MAX" value="1"/>
        </inp-reactant>
        <inp-reactant value="2" smarts="[O;v2]=[C;v4]">
            <inp-reactive-center symbol="B" smarts="[$([C;v4]=[O;v2])]" neighbour="C"/>
            <inp-reactive-center symbol="C" smarts="[$([O;v2]=[C;v4])]" neighbour="B"/>
            <inp-molecule-constraint type="SINGLEELECTRONCOUNT" limit="MIN" value="0"/>
            <inp-molecule-constraint type="SINGLEELECTRONCOUNT" limit="MAX" value="0"/>
        </inp-reactant>
        <inp-kinetics type="GROUP_ADDITIVITY" path="USER"/>
    </inp-reaction-family>
    <inp-reaction-family name="Dooley_methylformate_298">
        <bimolecular>true</bimolecular>
        <inp-recipe>
            <inp-transformation type="BREAK_BOND" centers="A,B"/>
            <inp-transformation type="GAIN_RADICAL" centers="B"/>
            <inp-transformation type="FORM_BOND" centers="A,C"/>
            <inp-transformation type="LOSE_RADICAL" centers="C"/>
        </inp-recipe>
        <inp-reactant value="1" smarts="[C;v4]-[C;v4]">
            <inp-reactive-center symbol="A" smarts="[$([C;v4]-[C;v4])]" neighbour="B"/>
            <inp-reactive-center symbol="B" smarts="[$([C;v4]-[C;v4])]" neighbour="A"/>
            <inp-molecule-constraint type="SINGLEELECTRONCOUNT" limit="MIN" value="0"/>
            <inp-molecule-constraint type="SINGLEELECTRONCOUNT" limit="MAX" value="0"/>
        </inp-reactant>
        <inp-reactant value="2" smarts="[#1;!X1]">
            <inp-reactive-center symbol="C" smarts="[$([#1;!X1])]"/>
            <inp-molecule-constraint type="SINGLEELECTRONCOUNT" limit="MIN" value="1"/>
            <inp-molecule-constraint type="SINGLEELECTRONCOUNT" limit="MAX" value="1"/>
        </inp-reactant>
        <inp-kinetics type="GROUP_ADDITIVITY" path="USER"/>
    </inp-reaction-family>
    <inp-reaction-family name="Dooley_methylformate_299">
        <bimolecular>true</bimolecular>
        <inp-recipe>
            <inp-transformation type="BREAK_BOND" centers="A,B"/>
            <inp-transformation type="INCREASE_BOND" centers="C,A"/>
            <inp-transformation type="BREAK_BOND" centers="D,E"/>
            <inp-transformation type="DECREASE_BOND" centers="D,C"/>
            <inp-transformation type="BREAK_BOND" centers="D,C"/>
            <inp-transformation type="FORM_BOND" centers="D,F"/>
            <inp-transformation type="INCREASE_BOND" centers="D,F"/>
            <inp-transformation type="GAIN_RADICAL" centers="D"/>
            <inp-transformation type="GAIN_RADICAL" centers="B"/>
            <inp-transformation type="FORM_BOND" centers="C,E"/>
            <inp-transformation type="LOSE_RADICAL" centers="F"/>
            <inp-transformation type="LOSE_RADICAL" centers="F"/>
        </inp-recipe>
        <inp-reactant value="1" smarts="[C;v4](-[#1])-[C;v4]=[C;v4]-[#1]">
            <inp-reactive-center symbol="A" smarts="[$([C;v4](-[#1])-[C;v4]=[C;v4]-[#1])]" neighbour="C"/>
            <inp-reactive-center symbol="B" smarts="[$([#1]-[C;v4]-[C;v4]=[C;v4]-[#1])]" neighbour="A"/>
            <inp-reactive-center symbol="C" smarts="[$([C;v4](-[C;v4]-[#1])=[C;v4]-[#1])]" neighbour="A"/>
            <inp-reactive-center symbol="D" smarts="[$([C;v4](-[#1])=[C;v4]-[C;v4]-[#1])]" neighbour="C"/>
            <inp-reactive-center symbol="E" smarts="[$([#1]-[C;v4]=[C;v4]-[C;v4]-[#1])]" neighbour="D"/>
            <inp-molecule-constraint type="SINGLEELECTRONCOUNT" limit="MIN" value="0"/>
            <inp-molecule-constraint type="SINGLEELECTRONCOUNT" limit="MAX" value="0"/>
        </inp-reactant>
        <inp-reactant value="2" smarts="[O;v0]">
            <inp-reactive-center symbol="F" smarts="[$([O;v0])]"/>
            <inp-molecule-constraint type="SINGLEELECTRONCOUNT" limit="MIN" value="2"/>
            <inp-molecule-constraint type="SINGLEELECTRONCOUNT" limit="MAX" value="2"/>
        </inp-reactant>
        <inp-kinetics type="GROUP_ADDITIVITY" path="USER"/>
    </inp-reaction-family>
    <inp-reaction-family name="Dooley_methylformate_307">
        <bimolecular>true</bimolecular>
        <inp-recipe>
            <inp-transformation type="FORM_BOND" centers="A,B"/>
            <inp-transformation type="LOSE_RADICAL" centers="A"/>
            <inp-transformation type="DECREASE_BOND" centers="B,C"/>
            <inp-transformation type="GAIN_RADICAL" centers="B"/>
            <inp-transformation type="GAIN_CHARGE" centers="B"/>
            <inp-transformation type="LOSE_CHARGE" centers="C"/>
        </inp-recipe>
        <inp-reactant value="1" smarts="[C;v3]">
            <inp-reactive-center symbol="A" smarts="[$([C;v3])]"/>
            <inp-molecule-constraint type="SINGLEELECTRONCOUNT" limit="MIN" value="1"/>
            <inp-molecule-constraint type="SINGLEELECTRONCOUNT" limit="MAX" value="1"/>
        </inp-reactant>
        <inp-reactant value="2" smarts="[C-]#[O+]">
            <inp-reactive-center symbol="B" smarts="[$([C-]#[O+])]" neighbour="C"/>
            <inp-reactive-center symbol="C" smarts="[$([O+]#[C-])]" neighbour="B"/>
            <inp-molecule-constraint type="SINGLEELECTRONCOUNT" limit="MIN" value="0"/>
            <inp-molecule-constraint type="SINGLEELECTRONCOUNT" limit="MAX" value="0"/>
        </inp-reactant>
        <inp-kinetics type="GROUP_ADDITIVITY" path="USER"/>
    </inp-reaction-family>
    <inp-reaction-family name="Dooley_methylformate_308">
        <bimolecular>true</bimolecular>
        <inp-recipe>
            <inp-transformation type="BREAK_BOND" centers="A,B"/>
            <inp-transformation type="FORM_BOND" centers="C,B"/>
            <inp-transformation type="FORM_BOND" centers="D,E"/>
            <inp-transformation type="LOSE_RADICAL" centers="D"/>
            <inp-transformation type="BREAK_BOND" centers="A,E"/>
            <inp-transformation type="DECREASE_BOND" centers="A,C"/>
            <inp-transformation type="BREAK_BOND" centers="A,C"/>
            <inp-transformation type="FORM_BOND" centers="F,A"/>
            <inp-transformation type="INCREASE_BOND" centers="F,A"/>
            <inp-transformation type="FORM_BOND" centers="A,G"/>
            <inp-transformation type="INCREASE_BOND" centers="A,G"/>
            <inp-transformation type="GAIN_RADICAL" centers="C"/>
            <inp-transformation type="BREAK_BOND" centers="F,G"/>
            <inp-transformation type="LOSE_RADICAL" centers="F"/>
            <inp-transformation type="LOSE_RADICAL" centers="G"/>
        </inp-recipe>
        <inp-reactant value="1" smarts="[#1]-[C;v4](-[#1])=[C;v4]-[C;v3]">
            <inp-reactive-center symbol="A" smarts="[$([C;v4](-[#1])(-[#1])=[C;v4]-[C;v3])]" neighbour="C"/>
            <inp-reactive-center symbol="B" smarts="[$([#1]-[C;v4](-[#1])=[C;v4]-[C;v3])]" neighbour="A"/>
            <inp-reactive-center symbol="C" smarts="[$([C;v4](-[C;v3])=[C;v4](-[#1])-[#1])]" neighbour="D"/>
            <inp-reactive-center symbol="D" smarts="[$([C;v3]-[C;v4]=[C;v4](-[#1])-[#1])]" neighbour="C"/>
            <inp-reactive-center symbol="E" smarts="[$([#1]-[C;v4](-[#1])=[C;v4]-[C;v3])]" neighbour="A"/>
            <inp-molecule-constraint type="SINGLEELECTRONCOUNT" limit="MIN" value="1"/>
            <inp-molecule-constraint type="SINGLEELECTRONCOUNT" limit="MAX" value="1"/>
        </inp-reactant>
        <inp-reactant value="2" smarts="[O;v1]-[O;v1]">
            <inp-reactive-center symbol="F" smarts="[$([O;v1]-[O;v1])]" neighbour="G"/>
            <inp-reactive-center symbol="G" smarts="[$([O;v1]-[O;v1])]" neighbour="F"/>
            <inp-molecule-constraint type="SINGLEELECTRONCOUNT" limit="MIN" value="2"/>
            <inp-molecule-constraint type="SINGLEELECTRONCOUNT" limit="MAX" value="2"/>
        </inp-reactant>
        <inp-kinetics type="GROUP_ADDITIVITY" path="USER"/>
    </inp-reaction-family>
    <inp-reaction-family name="Dooley_methylformate_309">
        <bimolecular>true</bimolecular>
        <inp-recipe>
            <inp-transformation type="BREAK_BOND" centers="A,B"/>
            <inp-transformation type="FORM_BOND" centers="B,C"/>
            <inp-transformation type="INCREASE_BOND" centers="B,C"/>
            <inp-transformation type="LOSE_RADICAL" centers="B"/>
            <inp-transformation type="GAIN_RADICAL" centers="A"/>
            <inp-transformation type="LOSE_RADICAL" centers="C"/>
            <inp-transformation type="LOSE_RADICAL" centers="C"/>
        </inp-recipe>
        <inp-reactant value="1" smarts="[C;v3]-[C;v4]">
            <inp-reactive-center symbol="A" smarts="[$([C;v4]-[C;v3])]" neighbour="B"/>
            <inp-reactive-center symbol="B" smarts="[$([C;v3]-[C;v4])]" neighbour="A"/>
            <inp-molecule-constraint type="SINGLEELECTRONCOUNT" limit="MIN" value="1"/>
            <inp-molecule-constraint type="SINGLEELECTRONCOUNT" limit="MAX" value="1"/>
        </inp-reactant>
        <inp-reactant value="2" smarts="[O;v0]">
            <inp-reactive-center symbol="C" smarts="[$([O;v0])]"/>
            <inp-molecule-constraint type="SINGLEELECTRONCOUNT" limit="MIN" value="2"/>
            <inp-molecule-constraint type="SINGLEELECTRONCOUNT" limit="MAX" value="2"/>
        </inp-reactant>
        <inp-kinetics type="GROUP_ADDITIVITY" path="USER"/>
    </inp-reaction-family>
    <inp-reaction-family name="Dooley_methylformate_336">
        <bimolecular>false</bimolecular>
        <inp-recipe>
            <inp-transformation type="BREAK_BOND" centers="A,B"/>
            <inp-transformation type="INCREASE_BOND" centers="C,A"/>
            <inp-transformation type="GAIN_RADICAL" centers="B"/>
            <inp-transformation type="LOSE_RADICAL" centers="C"/>
        </inp-recipe>
        <inp-reactant value="1" smarts="[O;v2](-[C;v4])-[C;v3]">
            <inp-reactive-center symbol="A" smarts="[$([O;v2](-[C;v4])-[C;v3])]" neighbour="C"/>
            <inp-reactive-center symbol="B" smarts="[$([C;v4]-[O;v2]-[C;v3])]" neighbour="A"/>
            <inp-reactive-center symbol="C" smarts="[$([C;v3]-[O;v2]-[C;v4])]" neighbour="A"/>
            <inp-molecule-constraint type="SINGLEELECTRONCOUNT" limit="MIN" value="1"/>
            <inp-molecule-constraint type="SINGLEELECTRONCOUNT" limit="MAX" value="1"/>
        </inp-reactant>
        <inp-kinetics type="GROUP_ADDITIVITY" path="USER"/>
    </inp-reaction-family>
    <inp-reaction-family name="Dooley_methylformate_337">
        <bimolecular>true</bimolecular>
        <inp-recipe>
            <inp-transformation type="FORM_BOND" centers="A,B"/>
            <inp-transformation type="LOSE_RADICAL" centers="A"/>
            <inp-transformation type="BREAK_BOND" centers="C,B"/>
            <inp-transformation type="INCREASE_BOND" centers="C,D"/>
            <inp-transformation type="LOSE_RADICAL" centers="D"/>
        </inp-recipe>
        <inp-reactant value="1" smarts="[C;v3]">
            <inp-reactive-center symbol="A" smarts="[$([C;v3])]"/>
            <inp-molecule-constraint type="SINGLEELECTRONCOUNT" limit="MIN" value="1"/>
            <inp-molecule-constraint type="SINGLEELECTRONCOUNT" limit="MAX" value="1"/>
        </inp-reactant>
        <inp-reactant value="2" smarts="[#1]-[C;v4]-[O;v1]">
            <inp-reactive-center symbol="B" smarts="[$([#1]-[C;v4]-[O;v1])]" neighbour="C"/>
            <inp-reactive-center symbol="C" smarts="[$([C;v4](-[#1])-[O;v1])]" neighbour="D"/>
            <inp-reactive-center symbol="D" smarts="[$([O;v1]-[C;v4]-[#1])]" neighbour="C"/>
            <inp-molecule-constraint type="SINGLEELECTRONCOUNT" limit="MIN" value="1"/>
            <inp-molecule-constraint type="SINGLEELECTRONCOUNT" limit="MAX" value="1"/>
        </inp-reactant>
        <inp-kinetics type="GROUP_ADDITIVITY" path="USER"/>
    </inp-reaction-family>
    <inp-reaction-family name="Dooley_methylformate_343">
        <bimolecular>true</bimolecular>
        <inp-recipe>
            <inp-transformation type="BREAK_BOND" centers="A,B"/>
            <inp-transformation type="GAIN_RADICAL" centers="A"/>
            <inp-transformation type="FORM_BOND" centers="B,C"/>
            <inp-transformation type="BREAK_BOND" centers="D,C"/>
            <inp-transformation type="GAIN_RADICAL" centers="D"/>
        </inp-recipe>
        <inp-reactant value="1" smarts="[O;v2]-[O;v1]">
            <inp-reactive-center symbol="A" smarts="[$([O;v2]-[O;v1])]" neighbour="B"/>
            <inp-reactive-center symbol="B" smarts="[$([O;v1]-[O;v2])]" neighbour="A"/>
            <inp-molecule-constraint type="SINGLEELECTRONCOUNT" limit="MIN" value="1"/>
            <inp-molecule-constraint type="SINGLEELECTRONCOUNT" limit="MAX" value="1"/>
        </inp-reactant>
        <inp-reactant value="2" smarts="[O;v2]-[O;v1]">
            <inp-reactive-center symbol="C" smarts="[$([O;v1]-[O;v2])]" neighbour="D"/>
            <inp-reactive-center symbol="D" smarts="[$([O;v2]-[O;v1])]" neighbour="C"/>
            <inp-molecule-constraint type="SINGLEELECTRONCOUNT" limit="MIN" value="1"/>
            <inp-molecule-constraint type="SINGLEELECTRONCOUNT" limit="MAX" value="1"/>
        </inp-reactant>
        <inp-kinetics type="GROUP_ADDITIVITY" path="USER"/>
    </inp-reaction-family>
    <inp-reaction-family name="Dooley_methylformate_344">
        <bimolecular>true</bimolecular>
        <inp-recipe>
            <inp-transformation type="FORM_BOND" centers="A,B"/>
            <inp-transformation type="LOSE_RADICAL" centers="A"/>
            <inp-transformation type="LOSE_RADICAL" centers="B"/>
        </inp-recipe>
        <inp-reactant value="1" smarts="[O;v1]">
            <inp-reactive-center symbol="A" smarts="[$([O;v1])]"/>
            <inp-molecule-constraint type="SINGLEELECTRONCOUNT" limit="MIN" value="1"/>
            <inp-molecule-constraint type="SINGLEELECTRONCOUNT" limit="MAX" value="1"/>
        </inp-reactant>
        <inp-reactant value="2" smarts="[O;v1]">
            <inp-reactive-center symbol="B" smarts="[$([O;v1])]"/>
            <inp-molecule-constraint type="SINGLEELECTRONCOUNT" limit="MIN" value="1"/>
            <inp-molecule-constraint type="SINGLEELECTRONCOUNT" limit="MAX" value="1"/>
        </inp-reactant>
        <inp-kinetics type="REVERSE"/>
    </inp-reaction-family>
    <inp-reaction-family name="Dooley_methylformate_346">
        <bimolecular>false</bimolecular>
        <inp-recipe>
            <inp-transformation type="BREAK_BOND" centers="A,B"/>
            <inp-transformation type="GAIN_RADICAL" centers="A"/>
            <inp-transformation type="FORM_BOND" centers="C,B"/>
            <inp-transformation type="LOSE_RADICAL" centers="C"/>
        </inp-recipe>
        <inp-reactant value="1" smarts="[C](~[O]~[O;v1])~[O]~[C;v4]-[#1]">
            <inp-reactive-center symbol="A" smarts="[$([C;v4](-[#1])~[O]~[C]~[O]~[O;v1])]" neighbour="B"/>
            <inp-reactive-center symbol="B" smarts="[$([#1]-[C;v4]~[O]~[C]~[O]~[O;v1])]" neighbour="A"/>
            <inp-reactive-center symbol="C" smarts="[$([O;v1]~[O]~[C]~[O]~[C;v4]-[#1])]"/>
            <inp-molecule-constraint type="SINGLEELECTRONCOUNT" limit="MIN" value="1"/>
            <inp-molecule-constraint type="SINGLEELECTRONCOUNT" limit="MAX" value="1"/>
        </inp-reactant>
        <inp-kinetics type="GROUP_ADDITIVITY" path="USER"/>
    </inp-reaction-family>
    <inp-reaction-family name="Dooley_methylformate_347">
        <bimolecular>false</bimolecular>
        <inp-recipe>
            <inp-transformation type="BREAK_BOND" centers="A,B"/>
            <inp-transformation type="GAIN_RADICAL" centers="B"/>
            <inp-transformation type="INCREASE_BOND" centers="C,A"/>
            <inp-transformation type="INCREASE_BOND" centers="D,E"/>
            <inp-transformation type="BREAK_BOND" centers="E,C"/>
            <inp-transformation type="LOSE_RADICAL" centers="D"/>
        </inp-recipe>
        <inp-reactant value="1" smarts="[O;v2]-[O;v2]-[C;v4]-[O;v2]-[C;v3]">
            <inp-reactive-center symbol="A" smarts="[$([O;v2](-[O;v2])-[C;v4]-[O;v2]-[C;v3])]" neighbour="C"/>
            <inp-reactive-center symbol="B" smarts="[$([O;v2]-[O;v2]-[C;v4]-[O;v2]-[C;v3])]" neighbour="A"/>
            <inp-reactive-center symbol="C" smarts="[$([C;v4](-[O;v2]-[O;v2])-[O;v2]-[C;v3])]" neighbour="E"/>
            <inp-reactive-center symbol="D" smarts="[$([C;v3]-[O;v2]-[C;v4]-[O;v2]-[O;v2])]" neighbour="E"/>
            <inp-reactive-center symbol="E" smarts="[$([O;v2](-[C;v3])-[C;v4]-[O;v2]-[O;v2])]" neighbour="C"/>
            <inp-molecule-constraint type="SINGLEELECTRONCOUNT" limit="MIN" value="1"/>
            <inp-molecule-constraint type="SINGLEELECTRONCOUNT" limit="MAX" value="1"/>
        </inp-reactant>
        <inp-kinetics type="GROUP_ADDITIVITY" path="USER"/>
    </inp-reaction-family>
    <inp-reaction-family name="Dooley_methylformate_350">
        <bimolecular>true</bimolecular>
        <inp-recipe>
            <inp-transformation type="FORM_BOND" centers="A,B"/>
            <inp-transformation type="LOSE_RADICAL" centers="A"/>
            <inp-transformation type="LOSE_RADICAL" centers="B"/>
        </inp-recipe>
        <inp-reactant value="1" smarts="[C;v3]">
            <inp-reactive-center symbol="A" smarts="[$([C;v3])]"/>
            <inp-molecule-constraint type="SINGLEELECTRONCOUNT" limit="MIN" value="1"/>
            <inp-molecule-constraint type="SINGLEELECTRONCOUNT" limit="MAX" value="1"/>
        </inp-reactant>
        <inp-reactant value="2" smarts="[#1;!X1]">
            <inp-reactive-center symbol="B" smarts="[$([#1;!X1])]"/>
            <inp-molecule-constraint type="SINGLEELECTRONCOUNT" limit="MIN" value="1"/>
            <inp-molecule-constraint type="SINGLEELECTRONCOUNT" limit="MAX" value="1"/>
        </inp-reactant>
        <inp-kinetics type="GROUP_ADDITIVITY" path="USER"/>
    </inp-reaction-family>
    <inp-reaction-family name="Dooley_methylformate_38">
        <bimolecular>false</bimolecular>
        <inp-recipe>
            <inp-transformation type="BREAK_BOND" centers="A,B"/>
            <inp-transformation type="FORM_BOND" centers="C,B"/>
            <inp-transformation type="GAIN_RADICAL" centers="A"/>
            <inp-transformation type="LOSE_RADICAL" centers="C"/>
        </inp-recipe>
        <inp-reactant value="1" smarts="[#1]-[O;v2]~[O]~[C]~[O;v1]">
            <inp-reactive-center symbol="A" smarts="[$([O;v2](-[#1])~[O]~[C]~[O;v1])]" neighbour="B"/>
            <inp-reactive-center symbol="B" smarts="[$([#1]-[O;v2]~[O]~[C]~[O;v1])]" neighbour="A"/>
            <inp-reactive-center symbol="C" smarts="[$([O;v1]~[C]~[O]~[O;v2]-[#1])]"/>
            <inp-molecule-constraint type="SINGLEELECTRONCOUNT" limit="MIN" value="1"/>
            <inp-molecule-constraint type="SINGLEELECTRONCOUNT" limit="MAX" value="1"/>
        </inp-reactant>
        <inp-kinetics type="GROUP_ADDITIVITY" path="USER"/>
    </inp-reaction-family>
    <inp-reaction-family name="Dooley_methylformate_386">
        <bimolecular>true</bimolecular>
        <inp-recipe>
            <inp-transformation type="BREAK_BOND" centers="A,B"/>
            <inp-transformation type="FORM_BOND" centers="A,C"/>
            <inp-transformation type="GAIN_RADICAL" centers="B"/>
            <inp-transformation type="LOSE_RADICAL" centers="C"/>
        </inp-recipe>
        <inp-reactant value="1" smarts="[C;v3]-[C;v4]">
            <inp-reactive-center symbol="A" smarts="[$([C;v3]-[C;v4])]" neighbour="B"/>
            <inp-reactive-center symbol="B" smarts="[$([C;v4]-[C;v3])]" neighbour="A"/>
            <inp-molecule-constraint type="SINGLEELECTRONCOUNT" limit="MIN" value="1"/>
            <inp-molecule-constraint type="SINGLEELECTRONCOUNT" limit="MAX" value="1"/>
        </inp-reactant>
        <inp-reactant value="2" smarts="[#1;!X1]">
            <inp-reactive-center symbol="C" smarts="[$([#1;!X1])]"/>
            <inp-molecule-constraint type="SINGLEELECTRONCOUNT" limit="MIN" value="1"/>
            <inp-molecule-constraint type="SINGLEELECTRONCOUNT" limit="MAX" value="1"/>
        </inp-reactant>
        <inp-kinetics type="GROUP_ADDITIVITY" path="USER"/>
    </inp-reaction-family>
    <inp-reaction-family name="Dooley_methylformate_397">
        <bimolecular>false</bimolecular>
        <inp-recipe>
            <inp-transformation type="BREAK_BOND" centers="A,B"/>
            <inp-transformation type="GAIN_RADICAL" centers="A"/>
            <inp-transformation type="GAIN_RADICAL" centers="B"/>
        </inp-recipe>
        <inp-reactant value="1" smarts="[C;v4]-[#1]">
            <inp-reactive-center symbol="A" smarts="[$([C;v4]-[#1])]" neighbour="B"/>
            <inp-reactive-center symbol="B" smarts="[$([#1]-[C;v4])]" neighbour="A"/>
            <inp-molecule-constraint type="SINGLEELECTRONCOUNT" limit="MIN" value="0"/>
            <inp-molecule-constraint type="SINGLEELECTRONCOUNT" limit="MAX" value="0"/>
        </inp-reactant>
        <inp-kinetics type="REVERSE"/>
    </inp-reaction-family>
    <inp-reaction-family name="Dooley_methylformate_400">
        <bimolecular>true</bimolecular>
        <inp-recipe>
            <inp-transformation type="BREAK_BOND" centers="A,B"/>
            <inp-transformation type="BREAK_BOND" centers="A,C"/>
            <inp-transformation type="FORM_BOND" centers="A,D"/>
            <inp-transformation type="INCREASE_BOND" centers="A,D"/>
            <inp-transformation type="GAIN_RADICAL" centers="B"/>
            <inp-transformation type="GAIN_RADICAL" centers="C"/>
            <inp-transformation type="LOSE_RADICAL" centers="D"/>
            <inp-transformation type="LOSE_RADICAL" centers="D"/>
        </inp-recipe>
        <inp-reactant value="1" smarts="[C;v4](-[#1])-[C;v4]">
            <inp-reactive-center symbol="A" smarts="[$([C;v4](-[#1])-[C;v4])]" neighbour="C"/>
            <inp-reactive-center symbol="B" smarts="[$([#1]-[C;v4]-[C;v4])]" neighbour="A"/>
            <inp-reactive-center symbol="C" smarts="[$([C;v4]-[C;v4]-[#1])]" neighbour="A"/>
            <inp-molecule-constraint type="SINGLEELECTRONCOUNT" limit="MIN" value="0"/>
            <inp-molecule-constraint type="SINGLEELECTRONCOUNT" limit="MAX" value="0"/>
        </inp-reactant>
        <inp-reactant value="2" smarts="[O;v0]">
            <inp-reactive-center symbol="D" smarts="[$([O;v0])]"/>
            <inp-molecule-constraint type="SINGLEELECTRONCOUNT" limit="MIN" value="2"/>
            <inp-molecule-constraint type="SINGLEELECTRONCOUNT" limit="MAX" value="2"/>
        </inp-reactant>
        <inp-kinetics type="GROUP_ADDITIVITY" path="USER"/>
    </inp-reaction-family>
    <inp-reaction-family name="Dooley_methylformate_401">
        <bimolecular>true</bimolecular>
        <inp-recipe>
            <inp-transformation type="BREAK_BOND" centers="A,B"/>
            <inp-transformation type="GAIN_RADICAL" centers="B"/>
            <inp-transformation type="BREAK_BOND" centers="A,C"/>
            <inp-transformation type="FORM_BOND" centers="A,D"/>
            <inp-transformation type="INCREASE_BOND" centers="A,D"/>
            <inp-transformation type="GAIN_RADICAL" centers="C"/>
            <inp-transformation type="LOSE_RADICAL" centers="D"/>
            <inp-transformation type="LOSE_RADICAL" centers="D"/>
        </inp-recipe>
        <inp-reactant value="1" smarts="[#1]-[C;v4]-[#1]">
            <inp-reactive-center symbol="A" smarts="[$([C;v4](-[#1])-[#1])]" neighbour="B"/>
            <inp-reactive-center symbol="B" smarts="[$([#1]-[C;v4]-[#1])]" neighbour="A"/>
            <inp-reactive-center symbol="C" smarts="[$([#1]-[C;v4]-[#1])]" neighbour="A"/>
            <inp-molecule-constraint type="SINGLEELECTRONCOUNT" limit="MIN" value="0"/>
            <inp-molecule-constraint type="SINGLEELECTRONCOUNT" limit="MAX" value="0"/>
        </inp-reactant>
        <inp-reactant value="2" smarts="[O;v0]">
            <inp-reactive-center symbol="D" smarts="[$([O;v0])]"/>
            <inp-molecule-constraint type="SINGLEELECTRONCOUNT" limit="MIN" value="2"/>
            <inp-molecule-constraint type="SINGLEELECTRONCOUNT" limit="MAX" value="2"/>
        </inp-reactant>
        <inp-kinetics type="GROUP_ADDITIVITY" path="USER"/>
    </inp-reaction-family>
    <inp-reaction-family name="Dooley_methylformate_433">
        <bimolecular>true</bimolecular>
        <inp-recipe>
            <inp-transformation type="BREAK_BOND" centers="A,B"/>
            <inp-transformation type="FORM_BOND" centers="A,C"/>
            <inp-transformation type="INCREASE_BOND" centers="A,C"/>
            <inp-transformation type="LOSE_RADICAL" centers="A"/>
            <inp-transformation type="GAIN_RADICAL" centers="B"/>
            <inp-transformation type="BREAK_BOND" centers="C,D"/>
            <inp-transformation type="LOSE_RADICAL" centers="C"/>
            <inp-transformation type="GAIN_RADICAL" centers="D"/>
        </inp-recipe>
        <inp-reactant value="1" smarts="[C;v3]-[#1]">
            <inp-reactive-center symbol="A" smarts="[$([C;v3]-[#1])]" neighbour="B"/>
            <inp-reactive-center symbol="B" smarts="[$([#1]-[C;v3])]" neighbour="A"/>
            <inp-molecule-constraint type="SINGLEELECTRONCOUNT" limit="MIN" value="1"/>
            <inp-molecule-constraint type="SINGLEELECTRONCOUNT" limit="MAX" value="1"/>
        </inp-reactant>
        <inp-reactant value="2" smarts="[O;v1]-[#1]">
            <inp-reactive-center symbol="C" smarts="[$([O;v1]-[#1])]" neighbour="D"/>
            <inp-reactive-center symbol="D" smarts="[$([#1]-[O;v1])]" neighbour="C"/>
            <inp-molecule-constraint type="SINGLEELECTRONCOUNT" limit="MIN" value="1"/>
            <inp-molecule-constraint type="SINGLEELECTRONCOUNT" limit="MAX" value="1"/>
        </inp-reactant>
        <inp-kinetics type="GROUP_ADDITIVITY" path="USER"/>
    </inp-reaction-family>
    <inp-reaction-family name="Dooley_methylformate_436">
        <bimolecular>true</bimolecular>
        <inp-recipe>
            <inp-transformation type="BREAK_BOND" centers="A,B"/>
            <inp-transformation type="DECREASE_BOND" centers="A,C"/>
            <inp-transformation type="BREAK_BOND" centers="A,C"/>
            <inp-transformation type="FORM_BOND" centers="A,D"/>
            <inp-transformation type="INCREASE_BOND" centers="A,D"/>
            <inp-transformation type="GAIN_RADICAL" centers="A"/>
            <inp-transformation type="FORM_BOND" centers="E,B"/>
            <inp-transformation type="FORM_BOND" centers="C,F"/>
            <inp-transformation type="INCREASE_BOND" centers="C,F"/>
            <inp-transformation type="LOSE_RADICAL" centers="E"/>
            <inp-transformation type="BREAK_BOND" centers="D,F"/>
            <inp-transformation type="LOSE_RADICAL" centers="D"/>
            <inp-transformation type="LOSE_RADICAL" centers="F"/>
        </inp-recipe>
        <inp-reactant value="1" smarts="[C;v4](-[#1])(=[C;v4])-[C;v3]">
            <inp-reactive-center symbol="A" smarts="[$([C;v4](-[#1])(=[C;v4])-[C;v3])]" neighbour="E"/>
            <inp-reactive-center symbol="B" smarts="[$([#1]-[C;v4](=[C;v4])-[C;v3])]" neighbour="A"/>
            <inp-reactive-center symbol="C" smarts="[$([C;v4]=[C;v4](-[#1])-[C;v3])]" neighbour="A"/>
            <inp-reactive-center symbol="E" smarts="[$([C;v3]-[C;v4](-[#1])=[C;v4])]" neighbour="A"/>
            <inp-molecule-constraint type="SINGLEELECTRONCOUNT" limit="MIN" value="1"/>
            <inp-molecule-constraint type="SINGLEELECTRONCOUNT" limit="MAX" value="1"/>
        </inp-reactant>
        <inp-reactant value="2" smarts="[O;v1]-[O;v1]">
            <inp-reactive-center symbol="D" smarts="[$([O;v1]-[O;v1])]" neighbour="F"/>
            <inp-reactive-center symbol="F" smarts="[$([O;v1]-[O;v1])]" neighbour="D"/>
            <inp-molecule-constraint type="SINGLEELECTRONCOUNT" limit="MIN" value="2"/>
            <inp-molecule-constraint type="SINGLEELECTRONCOUNT" limit="MAX" value="2"/>
        </inp-reactant>
        <inp-kinetics type="GROUP_ADDITIVITY" path="USER"/>
    </inp-reaction-family>
    <inp-reaction-family name="Dooley_methylformate_441">
        <bimolecular>false</bimolecular>
        <inp-recipe>
            <inp-transformation type="BREAK_BOND" centers="A,B"/>
            <inp-transformation type="GAIN_RADICAL" centers="A"/>
            <inp-transformation type="FORM_BOND" centers="C,B"/>
            <inp-transformation type="LOSE_RADICAL" centers="C"/>
        </inp-recipe>
        <inp-reactant value="1" smarts="[C](~[C;v4]-[#1])~[C;v3]">
            <inp-reactive-center symbol="A" smarts="[$([C;v4](~[C]~[C;v3])-[#1])]" neighbour="B"/>
            <inp-reactive-center symbol="B" smarts="[$([#1]-[C;v4]~[C]~[C;v3])]" neighbour="A"/>
            <inp-reactive-center symbol="C" smarts="[$([C;v3]~[C]~[C;v4]-[#1])]"/>
            <inp-molecule-constraint type="SINGLEELECTRONCOUNT" limit="MIN" value="1"/>
            <inp-molecule-constraint type="SINGLEELECTRONCOUNT" limit="MAX" value="1"/>
        </inp-reactant>
        <inp-kinetics type="GROUP_ADDITIVITY" path="USER"/>
    </inp-reaction-family>
    <inp-reaction-family name="Dooley_methylformate_442">
        <bimolecular>true</bimolecular>
        <inp-recipe>
            <inp-transformation type="DECREASE_BOND" centers="A,B"/>
            <inp-transformation type="FORM_BOND" centers="C,A"/>
            <inp-transformation type="FORM_BOND" centers="B,D"/>
            <inp-transformation type="BREAK_BOND" centers="C,D"/>
        </inp-recipe>
        <inp-reactant value="1" smarts="[C;v4]#[C;v4]">
            <inp-reactive-center symbol="A" smarts="[$([C;v4]#[C;v4])]" neighbour="B"/>
            <inp-reactive-center symbol="B" smarts="[$([C;v4]#[C;v4])]" neighbour="A"/>
            <inp-molecule-constraint type="SINGLEELECTRONCOUNT" limit="MIN" value="0"/>
            <inp-molecule-constraint type="SINGLEELECTRONCOUNT" limit="MAX" value="0"/>
        </inp-reactant>
        <inp-reactant value="2" smarts="[C;v3]-[#1]">
            <inp-reactive-center symbol="C" smarts="[$([C;v3]-[#1])]" neighbour="D"/>
            <inp-reactive-center symbol="D" smarts="[$([#1]-[C;v3])]" neighbour="C"/>
            <inp-molecule-constraint type="SINGLEELECTRONCOUNT" limit="MIN" value="1"/>
            <inp-molecule-constraint type="SINGLEELECTRONCOUNT" limit="MAX" value="1"/>
        </inp-reactant>
        <inp-kinetics type="GROUP_ADDITIVITY" path="USER"/>
    </inp-reaction-family>
    <inp-reaction-family name="Dooley_methylformate_451">
        <bimolecular>true</bimolecular>
        <inp-recipe>
            <inp-transformation type="FORM_BOND" centers="A,B"/>
            <inp-transformation type="LOSE_RADICAL" centers="A"/>
            <inp-transformation type="BREAK_BOND" centers="C,D"/>
            <inp-transformation type="BREAK_BOND" centers="D,B"/>
            <inp-transformation type="BREAK_BOND" centers="D,E"/>
            <inp-transformation type="FORM_BOND" centers="D,F"/>
            <inp-transformation type="INCREASE_BOND" centers="D,F"/>
            <inp-transformation type="GAIN_RADICAL" centers="D"/>
            <inp-transformation type="FORM_BOND" centers="C,E"/>
            <inp-transformation type="LOSE_RADICAL" centers="F"/>
            <inp-transformation type="LOSE_RADICAL" centers="F"/>
        </inp-recipe>
        <inp-reactant value="1" smarts="[C;v3]=[C;v4]-[C;v4](-[#1])-[#1]">
            <inp-reactive-center symbol="A" smarts="[$([C;v3]=[C;v4]-[C;v4](-[#1])-[#1])]" neighbour="C"/>
            <inp-reactive-center symbol="B" smarts="[$([#1]-[C;v4](-[C;v4]=[C;v3])-[#1])]" neighbour="D"/>
            <inp-reactive-center symbol="C" smarts="[$([C;v4](=[C;v3])-[C;v4](-[#1])-[#1])]" neighbour="D"/>
            <inp-reactive-center symbol="D" smarts="[$([C;v4](-[C;v4]=[C;v3])(-[#1])-[#1])]" neighbour="C"/>
            <inp-reactive-center symbol="E" smarts="[$([#1]-[C;v4](-[C;v4]=[C;v3])-[#1])]" neighbour="D"/>
            <inp-molecule-constraint type="SINGLEELECTRONCOUNT" limit="MIN" value="1"/>
            <inp-molecule-constraint type="SINGLEELECTRONCOUNT" limit="MAX" value="1"/>
        </inp-reactant>
        <inp-reactant value="2" smarts="[O;v0]">
            <inp-reactive-center symbol="F" smarts="[$([O;v0])]"/>
            <inp-molecule-constraint type="SINGLEELECTRONCOUNT" limit="MIN" value="2"/>
            <inp-molecule-constraint type="SINGLEELECTRONCOUNT" limit="MAX" value="2"/>
        </inp-reactant>
        <inp-kinetics type="GROUP_ADDITIVITY" path="USER"/>
    </inp-reaction-family>
    <inp-reaction-family name="Dooley_methylformate_452">
        <bimolecular>true</bimolecular>
        <inp-recipe>
            <inp-transformation type="FORM_BOND" centers="A,B"/>
            <inp-transformation type="LOSE_RADICAL" centers="A"/>
            <inp-transformation type="BREAK_BOND" centers="C,D"/>
            <inp-transformation type="BREAK_BOND" centers="D,B"/>
            <inp-transformation type="BREAK_BOND" centers="D,E"/>
            <inp-transformation type="FORM_BOND" centers="D,F"/>
            <inp-transformation type="INCREASE_BOND" centers="D,F"/>
            <inp-transformation type="GAIN_RADICAL" centers="D"/>
            <inp-transformation type="FORM_BOND" centers="C,E"/>
            <inp-transformation type="BREAK_BOND" centers="F,G"/>
            <inp-transformation type="LOSE_RADICAL" centers="F"/>
            <inp-transformation type="GAIN_RADICAL" centers="G"/>
        </inp-recipe>
        <inp-reactant value="1" smarts="[C;v3]=[C;v4]-[C;v4](-[#1])-[#1]">
            <inp-reactive-center symbol="A" smarts="[$([C;v3]=[C;v4]-[C;v4](-[#1])-[#1])]" neighbour="C"/>
            <inp-reactive-center symbol="B" smarts="[$([#1]-[C;v4](-[C;v4]=[C;v3])-[#1])]" neighbour="D"/>
            <inp-reactive-center symbol="C" smarts="[$([C;v4](=[C;v3])-[C;v4](-[#1])-[#1])]" neighbour="D"/>
            <inp-reactive-center symbol="D" smarts="[$([C;v4](-[C;v4]=[C;v3])(-[#1])-[#1])]" neighbour="C"/>
            <inp-reactive-center symbol="E" smarts="[$([#1]-[C;v4](-[C;v4]=[C;v3])-[#1])]" neighbour="D"/>
            <inp-molecule-constraint type="SINGLEELECTRONCOUNT" limit="MIN" value="1"/>
            <inp-molecule-constraint type="SINGLEELECTRONCOUNT" limit="MAX" value="1"/>
        </inp-reactant>
        <inp-reactant value="2" smarts="[O;v1]-[#1]">
            <inp-reactive-center symbol="F" smarts="[$([O;v1]-[#1])]" neighbour="G"/>
            <inp-reactive-center symbol="G" smarts="[$([#1]-[O;v1])]" neighbour="F"/>
            <inp-molecule-constraint type="SINGLEELECTRONCOUNT" limit="MIN" value="1"/>
            <inp-molecule-constraint type="SINGLEELECTRONCOUNT" limit="MAX" value="1"/>
        </inp-reactant>
        <inp-kinetics type="GROUP_ADDITIVITY" path="USER"/>
    </inp-reaction-family>
    <inp-reaction-family name="Dooley_methylformate_453">
        <bimolecular>true</bimolecular>
        <inp-recipe>
            <inp-transformation type="DECREASE_BOND" centers="A,B"/>
            <inp-transformation type="BREAK_BOND" centers="A,B"/>
            <inp-transformation type="FORM_BOND" centers="A,C"/>
            <inp-transformation type="INCREASE_BOND" centers="A,C"/>
            <inp-transformation type="FORM_BOND" centers="B,D"/>
            <inp-transformation type="INCREASE_BOND" centers="B,D"/>
            <inp-transformation type="BREAK_BOND" centers="D,C"/>
            <inp-transformation type="LOSE_RADICAL" centers="D"/>
            <inp-transformation type="LOSE_RADICAL" centers="C"/>
        </inp-recipe>
        <inp-reactant value="1" smarts="[C;v3]=[C;v4]">
            <inp-reactive-center symbol="A" smarts="[$([C;v3]=[C;v4])]" neighbour="B"/>
            <inp-reactive-center symbol="B" smarts="[$([C;v4]=[C;v3])]" neighbour="A"/>
            <inp-molecule-constraint type="SINGLEELECTRONCOUNT" limit="MIN" value="1"/>
            <inp-molecule-constraint type="SINGLEELECTRONCOUNT" limit="MAX" value="1"/>
        </inp-reactant>
        <inp-reactant value="2" smarts="[O;v1]-[O;v1]">
            <inp-reactive-center symbol="C" smarts="[$([O;v1]-[O;v1])]" neighbour="D"/>
            <inp-reactive-center symbol="D" smarts="[$([O;v1]-[O;v1])]" neighbour="C"/>
            <inp-molecule-constraint type="SINGLEELECTRONCOUNT" limit="MIN" value="2"/>
            <inp-molecule-constraint type="SINGLEELECTRONCOUNT" limit="MAX" value="2"/>
        </inp-reactant>
        <inp-kinetics type="GROUP_ADDITIVITY" path="USER"/>
    </inp-reaction-family>
    <inp-reaction-family name="Dooley_methylformate_454">
        <bimolecular>true</bimolecular>
        <inp-recipe>
            <inp-transformation type="FORM_BOND" centers="A,B"/>
            <inp-transformation type="LOSE_RADICAL" centers="A"/>
            <inp-transformation type="BREAK_BOND" centers="C,D"/>
            <inp-transformation type="BREAK_BOND" centers="D,B"/>
            <inp-transformation type="BREAK_BOND" centers="D,E"/>
            <inp-transformation type="FORM_BOND" centers="D,F"/>
            <inp-transformation type="INCREASE_BOND" centers="D,F"/>
            <inp-transformation type="GAIN_RADICAL" centers="D"/>
            <inp-transformation type="FORM_BOND" centers="C,E"/>
            <inp-transformation type="BREAK_BOND" centers="F,G"/>
            <inp-transformation type="LOSE_RADICAL" centers="F"/>
            <inp-transformation type="GAIN_RADICAL" centers="G"/>
        </inp-recipe>
        <inp-reactant value="1" smarts="[C;v3]=[C;v4]-[C;v4](-[#1])-[#1]">
            <inp-reactive-center symbol="A" smarts="[$([C;v3]=[C;v4]-[C;v4](-[#1])-[#1])]" neighbour="C"/>
            <inp-reactive-center symbol="B" smarts="[$([#1]-[C;v4](-[C;v4]=[C;v3])-[#1])]" neighbour="D"/>
            <inp-reactive-center symbol="C" smarts="[$([C;v4](=[C;v3])-[C;v4](-[#1])-[#1])]" neighbour="D"/>
            <inp-reactive-center symbol="D" smarts="[$([C;v4](-[C;v4]=[C;v3])(-[#1])-[#1])]" neighbour="C"/>
            <inp-reactive-center symbol="E" smarts="[$([#1]-[C;v4](-[C;v4]=[C;v3])-[#1])]" neighbour="D"/>
            <inp-molecule-constraint type="SINGLEELECTRONCOUNT" limit="MIN" value="1"/>
            <inp-molecule-constraint type="SINGLEELECTRONCOUNT" limit="MAX" value="1"/>
        </inp-reactant>
        <inp-reactant value="2" smarts="[O;v1]-[O;v2]">
            <inp-reactive-center symbol="F" smarts="[$([O;v1]-[O;v2])]" neighbour="G"/>
            <inp-reactive-center symbol="G" smarts="[$([O;v2]-[O;v1])]" neighbour="F"/>
            <inp-molecule-constraint type="SINGLEELECTRONCOUNT" limit="MIN" value="1"/>
            <inp-molecule-constraint type="SINGLEELECTRONCOUNT" limit="MAX" value="1"/>
        </inp-reactant>
        <inp-kinetics type="GROUP_ADDITIVITY" path="USER"/>
    </inp-reaction-family>
    <inp-reaction-family name="Dooley_methylformate_457">
        <bimolecular>true</bimolecular>
        <inp-recipe>
            <inp-transformation type="DECREASE_BOND" centers="A,B"/>
            <inp-transformation type="BREAK_BOND" centers="A,C"/>
            <inp-transformation type="FORM_BOND" centers="A,D"/>
            <inp-transformation type="GAIN_RADICAL" centers="A"/>
            <inp-transformation type="FORM_BOND" centers="B,C"/>
            <inp-transformation type="LOSE_RADICAL" centers="D"/>
        </inp-recipe>
        <inp-reactant value="1" smarts="[C;v4](#[C;v4])-[#1]">
            <inp-reactive-center symbol="A" smarts="[$([C;v4](#[C;v4])-[#1])]" neighbour="B"/>
            <inp-reactive-center symbol="B" smarts="[$([C;v4]#[C;v4]-[#1])]" neighbour="A"/>
            <inp-reactive-center symbol="C" smarts="[$([#1]-[C;v4]#[C;v4])]" neighbour="A"/>
            <inp-molecule-constraint type="SINGLEELECTRONCOUNT" limit="MIN" value="0"/>
            <inp-molecule-constraint type="SINGLEELECTRONCOUNT" limit="MAX" value="0"/>
        </inp-reactant>
        <inp-reactant value="2" smarts="[C;v3]">
            <inp-reactive-center symbol="D" smarts="[$([C;v3])]"/>
            <inp-molecule-constraint type="SINGLEELECTRONCOUNT" limit="MIN" value="1"/>
            <inp-molecule-constraint type="SINGLEELECTRONCOUNT" limit="MAX" value="1"/>
        </inp-reactant>
        <inp-kinetics type="GROUP_ADDITIVITY" path="USER"/>
    </inp-reaction-family>
    <inp-reaction-family name="Dooley_methylformate_458">
        <bimolecular>false</bimolecular>
        <inp-recipe>
            <inp-transformation type="FORM_BOND" centers="A,B"/>
            <inp-transformation type="LOSE_RADICAL" centers="A"/>
            <inp-transformation type="BREAK_BOND" centers="C,B"/>
            <inp-transformation type="GAIN_RADICAL" centers="C"/>
        </inp-recipe>
        <inp-reactant value="1" smarts="[C;v3]=[C;v4]-[#1]">
            <inp-reactive-center symbol="A" smarts="[$([C;v3]=[C;v4]-[#1])]" neighbour="C"/>
            <inp-reactive-center symbol="B" smarts="[$([#1]-[C;v4]=[C;v3])]" neighbour="C"/>
            <inp-reactive-center symbol="C" smarts="[$([C;v4](=[C;v3])-[#1])]" neighbour="A"/>
            <inp-molecule-constraint type="SINGLEELECTRONCOUNT" limit="MIN" value="1"/>
            <inp-molecule-constraint type="SINGLEELECTRONCOUNT" limit="MAX" value="1"/>
        </inp-reactant>
        <inp-kinetics type="GROUP_ADDITIVITY" path="USER"/>
    </inp-reaction-family>
    <inp-reaction-family name="Dooley_methylformate_461">
        <bimolecular>true</bimolecular>
        <inp-recipe>
            <inp-transformation type="BREAK_BOND" centers="A,B"/>
            <inp-transformation type="FORM_BOND" centers="A,C"/>
            <inp-transformation type="INCREASE_BOND" centers="A,C"/>
            <inp-transformation type="LOSE_RADICAL" centers="A"/>
            <inp-transformation type="GAIN_RADICAL" centers="B"/>
            <inp-transformation type="BREAK_BOND" centers="C,D"/>
            <inp-transformation type="LOSE_RADICAL" centers="C"/>
            <inp-transformation type="GAIN_RADICAL" centers="D"/>
        </inp-recipe>
        <inp-reactant value="1" smarts="[C;v3]-[C;v4]">
            <inp-reactive-center symbol="A" smarts="[$([C;v3]-[C;v4])]" neighbour="B"/>
            <inp-reactive-center symbol="B" smarts="[$([C;v4]-[C;v3])]" neighbour="A"/>
            <inp-molecule-constraint type="SINGLEELECTRONCOUNT" limit="MIN" value="1"/>
            <inp-molecule-constraint type="SINGLEELECTRONCOUNT" limit="MAX" value="1"/>
        </inp-reactant>
        <inp-reactant value="2" smarts="[O;v1]-[#1]">
            <inp-reactive-center symbol="C" smarts="[$([O;v1]-[#1])]" neighbour="D"/>
            <inp-reactive-center symbol="D" smarts="[$([#1]-[O;v1])]" neighbour="C"/>
            <inp-molecule-constraint type="SINGLEELECTRONCOUNT" limit="MIN" value="1"/>
            <inp-molecule-constraint type="SINGLEELECTRONCOUNT" limit="MAX" value="1"/>
        </inp-reactant>
        <inp-kinetics type="GROUP_ADDITIVITY" path="USER"/>
    </inp-reaction-family>
    <inp-reaction-family name="Dooley_methylformate_463">
        <bimolecular>true</bimolecular>
        <inp-recipe>
            <inp-transformation type="BREAK_BOND" centers="A,B"/>
            <inp-transformation type="FORM_BOND" centers="A,C"/>
            <inp-transformation type="INCREASE_BOND" centers="A,C"/>
            <inp-transformation type="LOSE_RADICAL" centers="A"/>
            <inp-transformation type="GAIN_RADICAL" centers="B"/>
            <inp-transformation type="BREAK_BOND" centers="C,D"/>
            <inp-transformation type="LOSE_RADICAL" centers="C"/>
            <inp-transformation type="GAIN_RADICAL" centers="D"/>
        </inp-recipe>
        <inp-reactant value="1" smarts="[C;v3]-[C;v4]">
            <inp-reactive-center symbol="A" smarts="[$([C;v3]-[C;v4])]" neighbour="B"/>
            <inp-reactive-center symbol="B" smarts="[$([C;v4]-[C;v3])]" neighbour="A"/>
            <inp-molecule-constraint type="SINGLEELECTRONCOUNT" limit="MIN" value="1"/>
            <inp-molecule-constraint type="SINGLEELECTRONCOUNT" limit="MAX" value="1"/>
        </inp-reactant>
        <inp-reactant value="2" smarts="[O;v1]-[O;v2]">
            <inp-reactive-center symbol="C" smarts="[$([O;v1]-[O;v2])]" neighbour="D"/>
            <inp-reactive-center symbol="D" smarts="[$([O;v2]-[O;v1])]" neighbour="C"/>
            <inp-molecule-constraint type="SINGLEELECTRONCOUNT" limit="MIN" value="1"/>
            <inp-molecule-constraint type="SINGLEELECTRONCOUNT" limit="MAX" value="1"/>
        </inp-reactant>
        <inp-kinetics type="GROUP_ADDITIVITY" path="USER"/>
    </inp-reaction-family>
    <inp-reaction-family name="Dooley_methylformate_466">
        <bimolecular>true</bimolecular>
        <inp-recipe>
            <inp-transformation type="DECREASE_BOND" centers="A,B"/>
            <inp-transformation type="BREAK_BOND" centers="A,C"/>
            <inp-transformation type="FORM_BOND" centers="D,A"/>
            <inp-transformation type="INCREASE_BOND" centers="D,A"/>
            <inp-transformation type="FORM_BOND" centers="B,C"/>
            <inp-transformation type="BREAK_BOND" centers="D,E"/>
            <inp-transformation type="LOSE_RADICAL" centers="D"/>
            <inp-transformation type="GAIN_RADICAL" centers="E"/>
        </inp-recipe>
        <inp-reactant value="1" smarts="[C;v4](#[C;v4])-[#1]">
            <inp-reactive-center symbol="A" smarts="[$([C;v4](#[C;v4])-[#1])]" neighbour="B"/>
            <inp-reactive-center symbol="B" smarts="[$([C;v4]#[C;v4]-[#1])]" neighbour="A"/>
            <inp-reactive-center symbol="C" smarts="[$([#1]-[C;v4]#[C;v4])]" neighbour="A"/>
            <inp-molecule-constraint type="SINGLEELECTRONCOUNT" limit="MIN" value="0"/>
            <inp-molecule-constraint type="SINGLEELECTRONCOUNT" limit="MAX" value="0"/>
        </inp-reactant>
        <inp-reactant value="2" smarts="[C;v3]-[#1]">
            <inp-reactive-center symbol="D" smarts="[$([C;v3]-[#1])]" neighbour="E"/>
            <inp-reactive-center symbol="E" smarts="[$([#1]-[C;v3])]" neighbour="D"/>
            <inp-molecule-constraint type="SINGLEELECTRONCOUNT" limit="MIN" value="1"/>
            <inp-molecule-constraint type="SINGLEELECTRONCOUNT" limit="MAX" value="1"/>
        </inp-reactant>
        <inp-kinetics type="GROUP_ADDITIVITY" path="USER"/>
    </inp-reaction-family>
    <inp-reaction-family name="Dooley_methylformate_468">
        <bimolecular>true</bimolecular>
        <inp-recipe>
            <inp-transformation type="DECREASE_BOND" centers="A,B"/>
            <inp-transformation type="FORM_BOND" centers="B,C"/>
            <inp-transformation type="FORM_BOND" centers="A,D"/>
            <inp-transformation type="BREAK_BOND" centers="E,C"/>
            <inp-transformation type="GAIN_RADICAL" centers="E"/>
            <inp-transformation type="LOSE_RADICAL" centers="D"/>
        </inp-recipe>
        <inp-reactant value="1" smarts="[C;v4](=[C;v4])=[C;v4]-[#1]">
            <inp-reactive-center symbol="A" smarts="[$([C;v4]=[C;v4]=[C;v4]-[#1])]" neighbour="B"/>
            <inp-reactive-center symbol="B" smarts="[$([C;v4](=[C;v4])=[C;v4]-[#1])]" neighbour="A"/>
            <inp-reactive-center symbol="C" smarts="[$([#1]-[C;v4]=[C;v4]=[C;v4])]" neighbour="E"/>
            <inp-reactive-center symbol="E" smarts="[$([C;v4](=[C;v4]=[C;v4])-[#1])]" neighbour="B"/>
            <inp-molecule-constraint type="SINGLEELECTRONCOUNT" limit="MIN" value="0"/>
            <inp-molecule-constraint type="SINGLEELECTRONCOUNT" limit="MAX" value="0"/>
        </inp-reactant>
        <inp-reactant value="2" smarts="[#1;!X1]">
            <inp-reactive-center symbol="D" smarts="[$([#1;!X1])]"/>
            <inp-molecule-constraint type="SINGLEELECTRONCOUNT" limit="MIN" value="1"/>
            <inp-molecule-constraint type="SINGLEELECTRONCOUNT" limit="MAX" value="1"/>
        </inp-reactant>
        <inp-kinetics type="REVERSE"/>
    </inp-reaction-family>
    <inp-reaction-family name="Dooley_methylformate_471">
        <bimolecular>true</bimolecular>
        <inp-recipe>
            <inp-transformation type="DECREASE_BOND" centers="A,B"/>
            <inp-transformation type="BREAK_BOND" centers="A,B"/>
            <inp-transformation type="FORM_BOND" centers="B,C"/>
            <inp-transformation type="FORM_BOND" centers="B,D"/>
            <inp-transformation type="BREAK_BOND" centers="A,C"/>
            <inp-transformation type="BREAK_BOND" centers="A,D"/>
            <inp-transformation type="FORM_BOND" centers="A,E"/>
            <inp-transformation type="INCREASE_BOND" centers="A,E"/>
            <inp-transformation type="INCREASE_BOND" centers="A,E"/>
            <inp-transformation type="LOSE_CHARGE" centers="A"/>
            <inp-transformation type="LOSE_RADICAL" centers="E"/>
            <inp-transformation type="LOSE_RADICAL" centers="E"/>
            <inp-transformation type="GAIN_CHARGE" centers="E"/>
        </inp-recipe>
        <inp-reactant value="1" smarts="[C;v4]=[C;v4](-[#1])-[#1]">
            <inp-reactive-center symbol="A" smarts="[$([C;v4](=[C;v4])(-[#1])-[#1])]" neighbour="B"/>
            <inp-reactive-center symbol="B" smarts="[$([C;v4]=[C;v4](-[#1])-[#1])]" neighbour="A"/>
            <inp-reactive-center symbol="C" smarts="[$([#1]-[C;v4](=[C;v4])-[#1])]" neighbour="A"/>
            <inp-reactive-center symbol="D" smarts="[$([#1]-[C;v4](=[C;v4])-[#1])]" neighbour="A"/>
            <inp-molecule-constraint type="SINGLEELECTRONCOUNT" limit="MIN" value="0"/>
            <inp-molecule-constraint type="SINGLEELECTRONCOUNT" limit="MAX" value="0"/>
        </inp-reactant>
        <inp-reactant value="2" smarts="[O;v0]">
            <inp-reactive-center symbol="E" smarts="[$([O;v0])]"/>
            <inp-molecule-constraint type="SINGLEELECTRONCOUNT" limit="MIN" value="2"/>
            <inp-molecule-constraint type="SINGLEELECTRONCOUNT" limit="MAX" value="2"/>
        </inp-reactant>
        <inp-kinetics type="GROUP_ADDITIVITY" path="USER"/>
    </inp-reaction-family>
    <inp-reaction-family name="Dooley_methylformate_477">
        <bimolecular>false</bimolecular>
        <inp-recipe>
            <inp-transformation type="BREAK_BOND" centers="A,B"/>
            <inp-transformation type="FORM_BOND" centers="C,A"/>
            <inp-transformation type="DECREASE_BOND" centers="C,D"/>
            <inp-transformation type="FORM_BOND" centers="D,B"/>
        </inp-recipe>
        <inp-reactant value="1" smarts="[C;v4](-[C;v4]#[C;v4])-[#1]">
            <inp-reactive-center symbol="A" smarts="[$([C;v4](-[C;v4]#[C;v4])-[#1])]" neighbour="D"/>
            <inp-reactive-center symbol="B" smarts="[$([#1]-[C;v4]-[C;v4]#[C;v4])]" neighbour="A"/>
            <inp-reactive-center symbol="C" smarts="[$([C;v4]#[C;v4]-[C;v4]-[#1])]" neighbour="D"/>
            <inp-reactive-center symbol="D" smarts="[$([C;v4](-[C;v4]-[#1])#[C;v4])]" neighbour="A"/>
            <inp-molecule-constraint type="SINGLEELECTRONCOUNT" limit="MIN" value="0"/>
            <inp-molecule-constraint type="SINGLEELECTRONCOUNT" limit="MAX" value="0"/>
        </inp-reactant>
        <inp-kinetics type="GROUP_ADDITIVITY" path="USER"/>
    </inp-reaction-family>
    <inp-reaction-family name="Dooley_methylformate_478">
        <bimolecular>false</bimolecular>
        <inp-recipe>
            <inp-transformation type="INCREASE_BOND" centers="A,B"/>
            <inp-transformation type="BREAK_BOND" centers="B,C"/>
            <inp-transformation type="DECREASE_BOND" centers="D,A"/>
            <inp-transformation type="FORM_BOND" centers="D,C"/>
        </inp-recipe>
        <inp-reactant value="1" smarts="[C;v4](-[C;v4]#[C;v4])-[#1]">
            <inp-reactive-center symbol="A" smarts="[$([C;v4](-[C;v4]-[#1])#[C;v4])]" neighbour="B"/>
            <inp-reactive-center symbol="B" smarts="[$([C;v4](-[C;v4]#[C;v4])-[#1])]" neighbour="A"/>
            <inp-reactive-center symbol="C" smarts="[$([#1]-[C;v4]-[C;v4]#[C;v4])]" neighbour="B"/>
            <inp-reactive-center symbol="D" smarts="[$([C;v4]#[C;v4]-[C;v4]-[#1])]" neighbour="A"/>
            <inp-molecule-constraint type="SINGLEELECTRONCOUNT" limit="MIN" value="0"/>
            <inp-molecule-constraint type="SINGLEELECTRONCOUNT" limit="MAX" value="0"/>
        </inp-reactant>
        <inp-kinetics type="GROUP_ADDITIVITY" path="USER"/>
    </inp-reaction-family>
    <inp-reaction-family name="Dooley_methylformate_479">
        <bimolecular>true</bimolecular>
        <inp-recipe>
            <inp-transformation type="INCREASE_BOND" centers="A,B"/>
            <inp-transformation type="BREAK_BOND" centers="B,C"/>
            <inp-transformation type="DECREASE_BOND" centers="D,A"/>
            <inp-transformation type="FORM_BOND" centers="D,C"/>
        </inp-recipe>
        <inp-reactant value="1" smarts="[C;v4](-[C;v4]#[C;v4])-[#1]">
            <inp-reactive-center symbol="A" smarts="[$([C;v4](-[C;v4]-[#1])#[C;v4])]" neighbour="B"/>
            <inp-reactive-center symbol="B" smarts="[$([C;v4](-[C;v4]#[C;v4])-[#1])]" neighbour="A"/>
            <inp-reactive-center symbol="C" smarts="[$([#1]-[C;v4]-[C;v4]#[C;v4])]" neighbour="B"/>
            <inp-reactive-center symbol="D" smarts="[$([C;v4]#[C;v4]-[C;v4]-[#1])]" neighbour="A"/>
            <inp-molecule-constraint type="SINGLEELECTRONCOUNT" limit="MIN" value="0"/>
            <inp-molecule-constraint type="SINGLEELECTRONCOUNT" limit="MAX" value="0"/>
        </inp-reactant>
        <inp-reactant value="2" smarts="[#1;!X1]">
            <inp-reactive-center symbol="Z" smarts="[$([#1;!X1])]"/>
            <inp-molecule-constraint type="SINGLEELECTRONCOUNT" limit="MIN" value="1"/>
            <inp-molecule-constraint type="SINGLEELECTRONCOUNT" limit="MAX" value="1"/>
        </inp-reactant>
        <inp-kinetics type="GROUP_ADDITIVITY" path="USER"/>
    </inp-reaction-family>
    <inp-reaction-family name="Dooley_methylformate_480">
        <bimolecular>true</bimolecular>
        <inp-recipe>
            <inp-transformation type="DECREASE_BOND" centers="A,B"/>
            <inp-transformation type="FORM_BOND" centers="A,C"/>
            <inp-transformation type="GAIN_RADICAL" centers="B"/>
            <inp-transformation type="LOSE_RADICAL" centers="C"/>
        </inp-recipe>
        <inp-reactant value="1" smarts="[C;v4]#[C;v4]">
            <inp-reactive-center symbol="A" smarts="[$([C;v4]#[C;v4])]" neighbour="B"/>
            <inp-reactive-center symbol="B" smarts="[$([C;v4]#[C;v4])]" neighbour="A"/>
            <inp-molecule-constraint type="SINGLEELECTRONCOUNT" limit="MIN" value="0"/>
            <inp-molecule-constraint type="SINGLEELECTRONCOUNT" limit="MAX" value="0"/>
        </inp-reactant>
        <inp-reactant value="2" smarts="[#1;!X1]">
            <inp-reactive-center symbol="C" smarts="[$([#1;!X1])]"/>
            <inp-molecule-constraint type="SINGLEELECTRONCOUNT" limit="MIN" value="1"/>
            <inp-molecule-constraint type="SINGLEELECTRONCOUNT" limit="MAX" value="1"/>
        </inp-reactant>
        <inp-kinetics type="GROUP_ADDITIVITY" path="USER"/>
    </inp-reaction-family>
    <inp-reaction-family name="Dooley_methylformate_482">
        <bimolecular>true</bimolecular>
        <inp-recipe>
            <inp-transformation type="BREAK_BOND" centers="A,B"/>
            <inp-transformation type="GAIN_RADICAL" centers="A"/>
            <inp-transformation type="DECREASE_BOND" centers="C,D"/>
            <inp-transformation type="FORM_BOND" centers="C,B"/>
            <inp-transformation type="FORM_BOND" centers="D,E"/>
            <inp-transformation type="LOSE_RADICAL" centers="E"/>
        </inp-recipe>
        <inp-reactant value="1" smarts="[C;v4](-[C;v4]#[C;v4])-[#1]">
            <inp-reactive-center symbol="A" smarts="[$([C;v4](-[C;v4]#[C;v4])-[#1])]" neighbour="D"/>
            <inp-reactive-center symbol="B" smarts="[$([#1]-[C;v4]-[C;v4]#[C;v4])]" neighbour="A"/>
            <inp-reactive-center symbol="C" smarts="[$([C;v4]#[C;v4]-[C;v4]-[#1])]" neighbour="D"/>
            <inp-reactive-center symbol="D" smarts="[$([C;v4](-[C;v4]-[#1])#[C;v4])]" neighbour="A"/>
            <inp-molecule-constraint type="SINGLEELECTRONCOUNT" limit="MIN" value="0"/>
            <inp-molecule-constraint type="SINGLEELECTRONCOUNT" limit="MAX" value="0"/>
        </inp-reactant>
        <inp-reactant value="2" smarts="[#1;!X1]">
            <inp-reactive-center symbol="E" smarts="[$([#1;!X1])]"/>
            <inp-molecule-constraint type="SINGLEELECTRONCOUNT" limit="MIN" value="1"/>
            <inp-molecule-constraint type="SINGLEELECTRONCOUNT" limit="MAX" value="1"/>
        </inp-reactant>
        <inp-kinetics type="GROUP_ADDITIVITY" path="USER"/>
    </inp-reaction-family>
    <inp-reaction-family name="Dooley_methylformate_483">
        <bimolecular>true</bimolecular>
        <inp-recipe>
            <inp-transformation type="INCREASE_BOND" centers="A,B"/>
            <inp-transformation type="BREAK_BOND" centers="B,C"/>
            <inp-transformation type="DECREASE_BOND" centers="D,A"/>
            <inp-transformation type="GAIN_RADICAL" centers="D"/>
            <inp-transformation type="FORM_BOND" centers="E,C"/>
            <inp-transformation type="LOSE_RADICAL" centers="E"/>
        </inp-recipe>
        <inp-reactant value="1" smarts="[C;v4](-[C;v4]#[C;v4])-[#1]">
            <inp-reactive-center symbol="A" smarts="[$([C;v4](-[C;v4]-[#1])#[C;v4])]" neighbour="B"/>
            <inp-reactive-center symbol="B" smarts="[$([C;v4](-[C;v4]#[C;v4])-[#1])]" neighbour="A"/>
            <inp-reactive-center symbol="C" smarts="[$([#1]-[C;v4]-[C;v4]#[C;v4])]" neighbour="B"/>
            <inp-reactive-center symbol="D" smarts="[$([C;v4]#[C;v4]-[C;v4]-[#1])]" neighbour="A"/>
            <inp-molecule-constraint type="SINGLEELECTRONCOUNT" limit="MIN" value="0"/>
            <inp-molecule-constraint type="SINGLEELECTRONCOUNT" limit="MAX" value="0"/>
        </inp-reactant>
        <inp-reactant value="2" smarts="[#1;!X1]">
            <inp-reactive-center symbol="E" smarts="[$([#1;!X1])]"/>
            <inp-molecule-constraint type="SINGLEELECTRONCOUNT" limit="MIN" value="1"/>
            <inp-molecule-constraint type="SINGLEELECTRONCOUNT" limit="MAX" value="1"/>
        </inp-reactant>
        <inp-kinetics type="GROUP_ADDITIVITY" path="USER"/>
    </inp-reaction-family>
    <inp-reaction-family name="Dooley_methylformate_485">
        <bimolecular>true</bimolecular>
        <inp-recipe>
            <inp-transformation type="BREAK_BOND" centers="A,B"/>
            <inp-transformation type="GAIN_RADICAL" centers="B"/>
            <inp-transformation type="DECREASE_BOND" centers="C,A"/>
            <inp-transformation type="GAIN_RADICAL" centers="C"/>
            <inp-transformation type="FORM_BOND" centers="A,D"/>
            <inp-transformation type="INCREASE_BOND" centers="A,D"/>
            <inp-transformation type="LOSE_RADICAL" centers="D"/>
            <inp-transformation type="LOSE_RADICAL" centers="D"/>
        </inp-recipe>
        <inp-reactant value="1" smarts="[C;v4]-[C;v4]#[C;v4]">
            <inp-reactive-center symbol="A" smarts="[$([C;v4](-[C;v4])#[C;v4])]" neighbour="B"/>
            <inp-reactive-center symbol="B" smarts="[$([C;v4]-[C;v4]#[C;v4])]" neighbour="A"/>
            <inp-reactive-center symbol="C" smarts="[$([C;v4]#[C;v4]-[C;v4])]" neighbour="A"/>
            <inp-molecule-constraint type="SINGLEELECTRONCOUNT" limit="MIN" value="0"/>
            <inp-molecule-constraint type="SINGLEELECTRONCOUNT" limit="MAX" value="0"/>
        </inp-reactant>
        <inp-reactant value="2" smarts="[O;v0]">
            <inp-reactive-center symbol="D" smarts="[$([O;v0])]"/>
            <inp-molecule-constraint type="SINGLEELECTRONCOUNT" limit="MIN" value="2"/>
            <inp-molecule-constraint type="SINGLEELECTRONCOUNT" limit="MAX" value="2"/>
        </inp-reactant>
        <inp-kinetics type="GROUP_ADDITIVITY" path="USER"/>
    </inp-reaction-family>
    <inp-reaction-family name="Dooley_methylformate_486">
        <bimolecular>true</bimolecular>
        <inp-recipe>
            <inp-transformation type="BREAK_BOND" centers="A,B"/>
            <inp-transformation type="BREAK_BOND" centers="B,C"/>
            <inp-transformation type="BREAK_BOND" centers="B,D"/>
            <inp-transformation type="BREAK_BOND" centers="B,E"/>
            <inp-transformation type="FORM_BOND" centers="B,F"/>
            <inp-transformation type="INCREASE_BOND" centers="B,F"/>
            <inp-transformation type="INCREASE_BOND" centers="B,F"/>
            <inp-transformation type="LOSE_CHARGE" centers="B"/>
            <inp-transformation type="DECREASE_BOND" centers="G,A"/>
            <inp-transformation type="FORM_BOND" centers="G,C"/>
            <inp-transformation type="FORM_BOND" centers="A,D"/>
            <inp-transformation type="FORM_BOND" centers="A,E"/>
            <inp-transformation type="LOSE_RADICAL" centers="F"/>
            <inp-transformation type="LOSE_RADICAL" centers="F"/>
            <inp-transformation type="GAIN_CHARGE" centers="F"/>
        </inp-recipe>
        <inp-reactant value="1" smarts="[C;v4](-[C;v4]#[C;v4])(-[#1])(-[#1])-[#1]">
            <inp-reactive-center symbol="A" smarts="[$([C;v4](-[C;v4](-[#1])(-[#1])-[#1])#[C;v4])]" neighbour="B"/>
            <inp-reactive-center symbol="B" smarts="[$([C;v4](-[C;v4]#[C;v4])(-[#1])(-[#1])-[#1])]" neighbour="A"/>
            <inp-reactive-center symbol="C" smarts="[$([#1]-[C;v4](-[C;v4]#[C;v4])(-[#1])-[#1])]" neighbour="B"/>
            <inp-reactive-center symbol="D" smarts="[$([#1]-[C;v4](-[C;v4]#[C;v4])(-[#1])-[#1])]" neighbour="B"/>
            <inp-reactive-center symbol="E" smarts="[$([#1]-[C;v4](-[C;v4]#[C;v4])(-[#1])-[#1])]" neighbour="B"/>
            <inp-reactive-center symbol="G" smarts="[$([C;v4]#[C;v4]-[C;v4](-[#1])(-[#1])-[#1])]" neighbour="A"/>
            <inp-molecule-constraint type="SINGLEELECTRONCOUNT" limit="MIN" value="0"/>
            <inp-molecule-constraint type="SINGLEELECTRONCOUNT" limit="MAX" value="0"/>
        </inp-reactant>
        <inp-reactant value="2" smarts="[O;v0]">
            <inp-reactive-center symbol="F" smarts="[$([O;v0])]"/>
            <inp-molecule-constraint type="SINGLEELECTRONCOUNT" limit="MIN" value="2"/>
            <inp-molecule-constraint type="SINGLEELECTRONCOUNT" limit="MAX" value="2"/>
        </inp-reactant>
        <inp-kinetics type="GROUP_ADDITIVITY" path="USER"/>
    </inp-reaction-family>
    <inp-reaction-family name="Dooley_methylformate_487">
        <bimolecular>true</bimolecular>
        <inp-recipe>
            <inp-transformation type="INCREASE_BOND" centers="A,B"/>
            <inp-transformation type="BREAK_BOND" centers="B,C"/>
            <inp-transformation type="DECREASE_BOND" centers="D,A"/>
            <inp-transformation type="GAIN_RADICAL" centers="D"/>
            <inp-transformation type="FORM_BOND" centers="E,C"/>
            <inp-transformation type="LOSE_RADICAL" centers="E"/>
        </inp-recipe>
        <inp-reactant value="1" smarts="[C;v4](-[C;v4]#[C;v4])-[#1]">
            <inp-reactive-center symbol="A" smarts="[$([C;v4](-[C;v4]-[#1])#[C;v4])]" neighbour="B"/>
            <inp-reactive-center symbol="B" smarts="[$([C;v4](-[C;v4]#[C;v4])-[#1])]" neighbour="A"/>
            <inp-reactive-center symbol="C" smarts="[$([#1]-[C;v4]-[C;v4]#[C;v4])]" neighbour="B"/>
            <inp-reactive-center symbol="D" smarts="[$([C;v4]#[C;v4]-[C;v4]-[#1])]" neighbour="A"/>
            <inp-molecule-constraint type="SINGLEELECTRONCOUNT" limit="MIN" value="0"/>
            <inp-molecule-constraint type="SINGLEELECTRONCOUNT" limit="MAX" value="0"/>
        </inp-reactant>
        <inp-reactant value="2" smarts="[O;v1]">
            <inp-reactive-center symbol="E" smarts="[$([O;v1])]"/>
            <inp-molecule-constraint type="SINGLEELECTRONCOUNT" limit="MIN" value="1"/>
            <inp-molecule-constraint type="SINGLEELECTRONCOUNT" limit="MAX" value="1"/>
        </inp-reactant>
        <inp-kinetics type="GROUP_ADDITIVITY" path="USER"/>
    </inp-reaction-family>
    <inp-reaction-family name="Dooley_methylformate_488">
        <bimolecular>true</bimolecular>
        <inp-recipe>
            <inp-transformation type="INCREASE_BOND" centers="A,B"/>
            <inp-transformation type="BREAK_BOND" centers="B,C"/>
            <inp-transformation type="DECREASE_BOND" centers="D,A"/>
            <inp-transformation type="GAIN_RADICAL" centers="D"/>
            <inp-transformation type="FORM_BOND" centers="E,C"/>
            <inp-transformation type="LOSE_RADICAL" centers="E"/>
        </inp-recipe>
        <inp-reactant value="1" smarts="[C;v4](-[C;v4]#[C;v4])-[#1]">
            <inp-reactive-center symbol="A" smarts="[$([C;v4](-[C;v4]-[#1])#[C;v4])]" neighbour="B"/>
            <inp-reactive-center symbol="B" smarts="[$([C;v4](-[C;v4]#[C;v4])-[#1])]" neighbour="A"/>
            <inp-reactive-center symbol="C" smarts="[$([#1]-[C;v4]-[C;v4]#[C;v4])]" neighbour="B"/>
            <inp-reactive-center symbol="D" smarts="[$([C;v4]#[C;v4]-[C;v4]-[#1])]" neighbour="A"/>
            <inp-molecule-constraint type="SINGLEELECTRONCOUNT" limit="MIN" value="0"/>
            <inp-molecule-constraint type="SINGLEELECTRONCOUNT" limit="MAX" value="0"/>
        </inp-reactant>
        <inp-reactant value="2" smarts="[C;v3]">
            <inp-reactive-center symbol="E" smarts="[$([C;v3])]"/>
            <inp-molecule-constraint type="SINGLEELECTRONCOUNT" limit="MIN" value="1"/>
            <inp-molecule-constraint type="SINGLEELECTRONCOUNT" limit="MAX" value="1"/>
        </inp-reactant>
        <inp-kinetics type="GROUP_ADDITIVITY" path="USER"/>
    </inp-reaction-family>
    <inp-reaction-family name="Dooley_methylformate_490">
        <bimolecular>true</bimolecular>
        <inp-recipe>
            <inp-transformation type="BREAK_BOND" centers="A,B"/>
            <inp-transformation type="FORM_BOND" centers="A,C"/>
            <inp-transformation type="GAIN_RADICAL" centers="B"/>
            <inp-transformation type="LOSE_RADICAL" centers="C"/>
        </inp-recipe>
        <inp-reactant value="1" smarts="[C;v4]-[#1]">
            <inp-reactive-center symbol="A" smarts="[$([C;v4]-[#1])]" neighbour="B"/>
            <inp-reactive-center symbol="B" smarts="[$([#1]-[C;v4])]" neighbour="A"/>
            <inp-molecule-constraint type="SINGLEELECTRONCOUNT" limit="MIN" value="0"/>
            <inp-molecule-constraint type="SINGLEELECTRONCOUNT" limit="MAX" value="0"/>
        </inp-reactant>
        <inp-reactant value="2" smarts="[C;v3]">
            <inp-reactive-center symbol="C" smarts="[$([C;v3])]"/>
            <inp-molecule-constraint type="SINGLEELECTRONCOUNT" limit="MIN" value="1"/>
            <inp-molecule-constraint type="SINGLEELECTRONCOUNT" limit="MAX" value="1"/>
        </inp-reactant>
        <inp-kinetics type="REVERSE"/>
    </inp-reaction-family>
    <inp-reaction-family name="Dooley_methylformate_493">
        <bimolecular>false</bimolecular>
        <inp-recipe>
            <inp-transformation type="BREAK_BOND" centers="A,B"/>
            <inp-transformation type="FORM_BOND" centers="C,B"/>
            <inp-transformation type="BREAK_BOND" centers="C,D"/>
            <inp-transformation type="INCREASE_BOND" centers="A,D"/>
        </inp-recipe>
        <inp-reactant value="1" smarts="[#1]-[C;v4]1=[C;v4]-[C;v4]1">
            <inp-reactive-center symbol="A" smarts="[$([C;v4]1(-[#1])=[C;v4]-[C;v4]1)]" neighbour="C"/>
            <inp-reactive-center symbol="B" smarts="[$([#1]-[C;v4]1=[C;v4]-[C;v4]1)]" neighbour="A"/>
            <inp-reactive-center symbol="C" smarts="[$([C;v4]=1[C;v4]-[C;v4]1-[#1])]" neighbour="D"/>
            <inp-reactive-center symbol="D" smarts="[$([C;v4]1-[C;v4]=[C;v4]1-[#1])]" neighbour="C"/>
            <inp-molecule-constraint type="SINGLEELECTRONCOUNT" limit="MIN" value="0"/>
            <inp-molecule-constraint type="SINGLEELECTRONCOUNT" limit="MAX" value="0"/>
        </inp-reactant>
        <inp-kinetics type="REVERSE"/>
    </inp-reaction-family>
    <inp-reaction-family name="Dooley_methylformate_494">
        <bimolecular>true</bimolecular>
        <inp-recipe>
            <inp-transformation type="DECREASE_BOND" centers="A,B"/>
            <inp-transformation type="FORM_BOND" centers="B,C"/>
            <inp-transformation type="INCREASE_BOND" centers="D,A"/>
            <inp-transformation type="LOSE_RADICAL" centers="D"/>
            <inp-transformation type="LOSE_RADICAL" centers="C"/>
        </inp-recipe>
        <inp-reactant value="1" smarts="[C;v4]=[C;v4]=[C;v3]">
            <inp-reactive-center symbol="A" smarts="[$([C;v4](=[C;v4])=[C;v3])]" neighbour="B"/>
            <inp-reactive-center symbol="B" smarts="[$([C;v4]=[C;v4]=[C;v3])]" neighbour="A"/>
            <inp-reactive-center symbol="D" smarts="[$([C;v3]=[C;v4]=[C;v4])]" neighbour="A"/>
            <inp-molecule-constraint type="SINGLEELECTRONCOUNT" limit="MIN" value="1"/>
            <inp-molecule-constraint type="SINGLEELECTRONCOUNT" limit="MAX" value="1"/>
        </inp-reactant>
        <inp-reactant value="2" smarts="[#1;!X1]">
            <inp-reactive-center symbol="C" smarts="[$([#1;!X1])]"/>
            <inp-molecule-constraint type="SINGLEELECTRONCOUNT" limit="MIN" value="1"/>
            <inp-molecule-constraint type="SINGLEELECTRONCOUNT" limit="MAX" value="1"/>
        </inp-reactant>
        <inp-kinetics type="GROUP_ADDITIVITY" path="USER"/>
    </inp-reaction-family>
    <inp-reaction-family name="Dooley_methylformate_497">
        <bimolecular>true</bimolecular>
        <inp-recipe>
            <inp-transformation type="DECREASE_BOND" centers="A,B"/>
            <inp-transformation type="BREAK_BOND" centers="A,B"/>
            <inp-transformation type="FORM_BOND" centers="B,C"/>
            <inp-transformation type="INCREASE_BOND" centers="B,C"/>
            <inp-transformation type="INCREASE_BOND" centers="D,A"/>
            <inp-transformation type="LOSE_RADICAL" centers="D"/>
            <inp-transformation type="GAIN_RADICAL" centers="A"/>
            <inp-transformation type="LOSE_RADICAL" centers="C"/>
            <inp-transformation type="LOSE_RADICAL" centers="C"/>
        </inp-recipe>
        <inp-reactant value="1" smarts="[C;v4]=[C;v4]=[C;v3]">
            <inp-reactive-center symbol="A" smarts="[$([C;v4](=[C;v4])=[C;v3])]" neighbour="B"/>
            <inp-reactive-center symbol="B" smarts="[$([C;v4]=[C;v4]=[C;v3])]" neighbour="A"/>
            <inp-reactive-center symbol="D" smarts="[$([C;v3]=[C;v4]=[C;v4])]" neighbour="A"/>
            <inp-molecule-constraint type="SINGLEELECTRONCOUNT" limit="MIN" value="1"/>
            <inp-molecule-constraint type="SINGLEELECTRONCOUNT" limit="MAX" value="1"/>
        </inp-reactant>
        <inp-reactant value="2" smarts="[O;v0]">
            <inp-reactive-center symbol="C" smarts="[$([O;v0])]"/>
            <inp-molecule-constraint type="SINGLEELECTRONCOUNT" limit="MIN" value="2"/>
            <inp-molecule-constraint type="SINGLEELECTRONCOUNT" limit="MAX" value="2"/>
        </inp-reactant>
        <inp-kinetics type="GROUP_ADDITIVITY" path="USER"/>
    </inp-reaction-family>
    <inp-reaction-family name="Dooley_methylformate_500">
        <bimolecular>true</bimolecular>
        <inp-recipe>
            <inp-transformation type="BREAK_BOND" centers="A,B"/>
            <inp-transformation type="FORM_BOND" centers="C,B"/>
            <inp-transformation type="DECREASE_BOND" centers="A,C"/>
            <inp-transformation type="BREAK_BOND" centers="A,C"/>
            <inp-transformation type="FORM_BOND" centers="A,D"/>
            <inp-transformation type="INCREASE_BOND" centers="A,D"/>
            <inp-transformation type="INCREASE_BOND" centers="A,D"/>
            <inp-transformation type="LOSE_RADICAL" centers="A"/>
            <inp-transformation type="LOSE_CHARGE" centers="A"/>
            <inp-transformation type="GAIN_RADICAL" centers="C"/>
            <inp-transformation type="BREAK_BOND" centers="D,E"/>
            <inp-transformation type="LOSE_RADICAL" centers="D"/>
            <inp-transformation type="GAIN_CHARGE" centers="D"/>
            <inp-transformation type="GAIN_RADICAL" centers="E"/>
        </inp-recipe>
        <inp-reactant value="1" smarts="[#1]-[C;v3]=[C;v4]">
            <inp-reactive-center symbol="A" smarts="[$([C;v3](-[#1])=[C;v4])]" neighbour="C"/>
            <inp-reactive-center symbol="B" smarts="[$([#1]-[C;v3]=[C;v4])]" neighbour="A"/>
            <inp-reactive-center symbol="C" smarts="[$([C;v4]=[C;v3]-[#1])]" neighbour="A"/>
            <inp-molecule-constraint type="SINGLEELECTRONCOUNT" limit="MIN" value="1"/>
            <inp-molecule-constraint type="SINGLEELECTRONCOUNT" limit="MAX" value="1"/>
        </inp-reactant>
        <inp-reactant value="2" smarts="[O;v1]-[O;v2]">
            <inp-reactive-center symbol="D" smarts="[$([O;v1]-[O;v2])]" neighbour="E"/>
            <inp-reactive-center symbol="E" smarts="[$([O;v2]-[O;v1])]" neighbour="D"/>
            <inp-molecule-constraint type="SINGLEELECTRONCOUNT" limit="MIN" value="1"/>
            <inp-molecule-constraint type="SINGLEELECTRONCOUNT" limit="MAX" value="1"/>
        </inp-reactant>
        <inp-kinetics type="GROUP_ADDITIVITY" path="USER"/>
    </inp-reaction-family>
    <inp-reaction-family name="Dooley_methylformate_502">
        <bimolecular>true</bimolecular>
        <inp-recipe>
            <inp-transformation type="DECREASE_BOND" centers="A,B"/>
            <inp-transformation type="FORM_BOND" centers="B,C"/>
            <inp-transformation type="INCREASE_BOND" centers="D,A"/>
            <inp-transformation type="LOSE_RADICAL" centers="D"/>
            <inp-transformation type="BREAK_BOND" centers="E,C"/>
            <inp-transformation type="GAIN_RADICAL" centers="E"/>
        </inp-recipe>
        <inp-reactant value="1" smarts="[C;v4]=[C;v4]=[C;v3]">
            <inp-reactive-center symbol="A" smarts="[$([C;v4](=[C;v4])=[C;v3])]" neighbour="B"/>
            <inp-reactive-center symbol="B" smarts="[$([C;v4]=[C;v4]=[C;v3])]" neighbour="A"/>
            <inp-reactive-center symbol="D" smarts="[$([C;v3]=[C;v4]=[C;v4])]" neighbour="A"/>
            <inp-molecule-constraint type="SINGLEELECTRONCOUNT" limit="MIN" value="1"/>
            <inp-molecule-constraint type="SINGLEELECTRONCOUNT" limit="MAX" value="1"/>
        </inp-reactant>
        <inp-reactant value="2" smarts="[#1]-[O;v2]">
            <inp-reactive-center symbol="C" smarts="[$([#1]-[O;v2])]" neighbour="E"/>
            <inp-reactive-center symbol="E" smarts="[$([O;v2]-[#1])]" neighbour="C"/>
            <inp-molecule-constraint type="SINGLEELECTRONCOUNT" limit="MIN" value="0"/>
            <inp-molecule-constraint type="SINGLEELECTRONCOUNT" limit="MAX" value="1"/>
        </inp-reactant>
        <inp-kinetics type="REVERSE"/>
    </inp-reaction-family>
    <inp-reaction-family name="Dooley_methylformate_504">
        <bimolecular>true</bimolecular>
        <inp-recipe>
            <inp-transformation type="DECREASE_BOND" centers="A,B"/>
            <inp-transformation type="FORM_BOND" centers="B,C"/>
            <inp-transformation type="INCREASE_BOND" centers="D,A"/>
            <inp-transformation type="LOSE_RADICAL" centers="D"/>
            <inp-transformation type="INCREASE_BOND" centers="E,F"/>
            <inp-transformation type="GAIN_CHARGE" centers="F"/>
            <inp-transformation type="BREAK_BOND" centers="E,C"/>
            <inp-transformation type="LOSE_RADICAL" centers="E"/>
            <inp-transformation type="LOSE_CHARGE" centers="E"/>
        </inp-recipe>
        <inp-reactant value="1" smarts="[C;v4]=[C;v4]=[C;v3]">
            <inp-reactive-center symbol="A" smarts="[$([C;v4](=[C;v4])=[C;v3])]" neighbour="B"/>
            <inp-reactive-center symbol="B" smarts="[$([C;v4]=[C;v4]=[C;v3])]" neighbour="A"/>
            <inp-reactive-center symbol="D" smarts="[$([C;v3]=[C;v4]=[C;v4])]" neighbour="A"/>
            <inp-molecule-constraint type="SINGLEELECTRONCOUNT" limit="MIN" value="1"/>
            <inp-molecule-constraint type="SINGLEELECTRONCOUNT" limit="MAX" value="1"/>
        </inp-reactant>
        <inp-reactant value="2" smarts="[O;v2]=[C;v3]-[#1]">
            <inp-reactive-center symbol="C" smarts="[$([#1]-[C;v3]=[O;v2])]" neighbour="E"/>
            <inp-reactive-center symbol="E" smarts="[$([C;v3](=[O;v2])-[#1])]" neighbour="F"/>
            <inp-reactive-center symbol="F" smarts="[$([O;v2]=[C;v3]-[#1])]" neighbour="E"/>
            <inp-molecule-constraint type="SINGLEELECTRONCOUNT" limit="MIN" value="1"/>
            <inp-molecule-constraint type="SINGLEELECTRONCOUNT" limit="MAX" value="1"/>
        </inp-reactant>
        <inp-kinetics type="GROUP_ADDITIVITY" path="USER"/>
    </inp-reaction-family>
    <inp-reaction-family name="Dooley_methylformate_505">
        <bimolecular>true</bimolecular>
        <inp-recipe>
            <inp-transformation type="BREAK_BOND" centers="A,B"/>
            <inp-transformation type="FORM_BOND" centers="C,B"/>
            <inp-transformation type="DECREASE_BOND" centers="A,C"/>
            <inp-transformation type="FORM_BOND" centers="D,A"/>
            <inp-transformation type="INCREASE_BOND" centers="D,A"/>
            <inp-transformation type="INCREASE_BOND" centers="D,A"/>
            <inp-transformation type="LOSE_RADICAL" centers="A"/>
            <inp-transformation type="INCREASE_BOND" centers="E,F"/>
            <inp-transformation type="GAIN_CHARGE" centers="F"/>
            <inp-transformation type="DECREASE_BOND" centers="D,E"/>
            <inp-transformation type="BREAK_BOND" centers="D,E"/>
            <inp-transformation type="LOSE_RADICAL" centers="D"/>
            <inp-transformation type="LOSE_CHARGE" centers="E"/>
        </inp-recipe>
        <inp-reactant value="1" smarts="[#1]-[C;v3]=[C;v4]">
            <inp-reactive-center symbol="A" smarts="[$([C;v3](-[#1])=[C;v4])]" neighbour="C"/>
            <inp-reactive-center symbol="B" smarts="[$([#1]-[C;v3]=[C;v4])]" neighbour="A"/>
            <inp-reactive-center symbol="C" smarts="[$([C;v4]=[C;v3]-[#1])]" neighbour="A"/>
            <inp-molecule-constraint type="SINGLEELECTRONCOUNT" limit="MIN" value="1"/>
            <inp-molecule-constraint type="SINGLEELECTRONCOUNT" limit="MAX" value="1"/>
        </inp-reactant>
        <inp-reactant value="2" smarts="[O;v2]=[C;v4]=[C;v3]">
            <inp-reactive-center symbol="D" smarts="[$([C;v3]=[C;v4]=[O;v2])]" neighbour="E"/>
            <inp-reactive-center symbol="E" smarts="[$([C;v4](=[O;v2])=[C;v3])]" neighbour="F"/>
            <inp-reactive-center symbol="F" smarts="[$([O;v2]=[C;v4]=[C;v3])]" neighbour="E"/>
            <inp-molecule-constraint type="SINGLEELECTRONCOUNT" limit="MIN" value="1"/>
            <inp-molecule-constraint type="SINGLEELECTRONCOUNT" limit="MAX" value="1"/>
        </inp-reactant>
        <inp-kinetics type="GROUP_ADDITIVITY" path="USER"/>
    </inp-reaction-family>
    <inp-reaction-family name="Dooley_methylformate_506">
        <bimolecular>true</bimolecular>
        <inp-recipe>
            <inp-transformation type="BREAK_BOND" centers="A,B"/>
            <inp-transformation type="GAIN_RADICAL" centers="B"/>
            <inp-transformation type="FORM_BOND" centers="C,A"/>
            <inp-transformation type="INCREASE_BOND" centers="C,A"/>
            <inp-transformation type="LOSE_RADICAL" centers="A"/>
            <inp-transformation type="LOSE_RADICAL" centers="C"/>
            <inp-transformation type="LOSE_RADICAL" centers="C"/>
        </inp-recipe>
        <inp-reactant value="1" smarts="[#1]-[C;v3]">
            <inp-reactive-center symbol="A" smarts="[$([C;v3]-[#1])]" neighbour="B"/>
            <inp-reactive-center symbol="B" smarts="[$([#1]-[C;v3])]" neighbour="A"/>
            <inp-molecule-constraint type="SINGLEELECTRONCOUNT" limit="MIN" value="1"/>
            <inp-molecule-constraint type="SINGLEELECTRONCOUNT" limit="MAX" value="1"/>
        </inp-reactant>
        <inp-reactant value="2" smarts="[C;v1]">
            <inp-reactive-center symbol="C" smarts="[$([C;v1])]"/>
            <inp-molecule-constraint type="SINGLEELECTRONCOUNT" limit="MIN" value="3"/>
            <inp-molecule-constraint type="SINGLEELECTRONCOUNT" limit="MAX" value="3"/>
        </inp-reactant>
        <inp-kinetics type="GROUP_ADDITIVITY" path="USER"/>
    </inp-reaction-family>
    <inp-reaction-family name="Dooley_methylformate_507">
        <bimolecular>true</bimolecular>
        <inp-recipe>
            <inp-transformation type="BREAK_BOND" centers="A,B"/>
            <inp-transformation type="FORM_BOND" centers="C,B"/>
            <inp-transformation type="DECREASE_BOND" centers="A,C"/>
            <inp-transformation type="FORM_BOND" centers="D,A"/>
            <inp-transformation type="INCREASE_BOND" centers="D,A"/>
            <inp-transformation type="INCREASE_BOND" centers="D,A"/>
            <inp-transformation type="LOSE_RADICAL" centers="A"/>
            <inp-transformation type="BREAK_BOND" centers="D,E"/>
            <inp-transformation type="LOSE_RADICAL" centers="D"/>
            <inp-transformation type="LOSE_RADICAL" centers="D"/>
            <inp-transformation type="GAIN_RADICAL" centers="E"/>
        </inp-recipe>
        <inp-reactant value="1" smarts="[#1]-[C;v3]=[C;v4]">
            <inp-reactive-center symbol="A" smarts="[$([C;v3](-[#1])=[C;v4])]" neighbour="C"/>
            <inp-reactive-center symbol="B" smarts="[$([#1]-[C;v3]=[C;v4])]" neighbour="A"/>
            <inp-reactive-center symbol="C" smarts="[$([C;v4]=[C;v3]-[#1])]" neighbour="A"/>
            <inp-molecule-constraint type="SINGLEELECTRONCOUNT" limit="MIN" value="1"/>
            <inp-molecule-constraint type="SINGLEELECTRONCOUNT" limit="MAX" value="1"/>
        </inp-reactant>
        <inp-reactant value="2" smarts="[C;v2]-[#1]">
            <inp-reactive-center symbol="D" smarts="[$([C;v2]-[#1])]" neighbour="E"/>
            <inp-reactive-center symbol="E" smarts="[$([#1]-[C;v2])]" neighbour="D"/>
            <inp-molecule-constraint type="SINGLEELECTRONCOUNT" limit="MIN" value="2"/>
            <inp-molecule-constraint type="SINGLEELECTRONCOUNT" limit="MAX" value="2"/>
        </inp-reactant>
        <inp-kinetics type="GROUP_ADDITIVITY" path="USER"/>
    </inp-reaction-family>
    <inp-reaction-family name="Dooley_methylformate_508">
        <bimolecular>true</bimolecular>
        <inp-recipe>
            <inp-transformation type="BREAK_BOND" centers="A,B"/>
            <inp-transformation type="GAIN_RADICAL" centers="A"/>
            <inp-transformation type="FORM_BOND" centers="C,B"/>
            <inp-transformation type="INCREASE_BOND" centers="C,B"/>
            <inp-transformation type="LOSE_RADICAL" centers="B"/>
            <inp-transformation type="DECREASE_BOND" centers="C,D"/>
            <inp-transformation type="LOSE_RADICAL" centers="C"/>
            <inp-transformation type="GAIN_RADICAL" centers="D"/>
        </inp-recipe>
        <inp-reactant value="1" smarts="[C;v4]-[C;v3]">
            <inp-reactive-center symbol="A" smarts="[$([C;v4]-[C;v3])]" neighbour="B"/>
            <inp-reactive-center symbol="B" smarts="[$([C;v3]-[C;v4])]" neighbour="A"/>
            <inp-molecule-constraint type="SINGLEELECTRONCOUNT" limit="MIN" value="1"/>
            <inp-molecule-constraint type="SINGLEELECTRONCOUNT" limit="MAX" value="1"/>
        </inp-reactant>
        <inp-reactant value="2" smarts="[C;v3]#[C;v4]">
            <inp-reactive-center symbol="C" smarts="[$([C;v3]#[C;v4])]" neighbour="D"/>
            <inp-reactive-center symbol="D" smarts="[$([C;v4]#[C;v3])]" neighbour="C"/>
            <inp-molecule-constraint type="SINGLEELECTRONCOUNT" limit="MIN" value="1"/>
            <inp-molecule-constraint type="SINGLEELECTRONCOUNT" limit="MAX" value="1"/>
        </inp-reactant>
        <inp-kinetics type="GROUP_ADDITIVITY" path="USER"/>
    </inp-reaction-family>
    <inp-reaction-family name="Dooley_methylformate_510">
        <bimolecular>true</bimolecular>
        <inp-recipe>
            <inp-transformation type="DECREASE_BOND" centers="A,B"/>
            <inp-transformation type="BREAK_BOND" centers="A,B"/>
            <inp-transformation type="BREAK_BOND" centers="A,C"/>
            <inp-transformation type="FORM_BOND" centers="A,D"/>
            <inp-transformation type="INCREASE_BOND" centers="A,D"/>
            <inp-transformation type="INCREASE_BOND" centers="A,D"/>
            <inp-transformation type="LOSE_RADICAL" centers="A"/>
            <inp-transformation type="LOSE_CHARGE" centers="A"/>
            <inp-transformation type="INCREASE_BOND" centers="B,E"/>
            <inp-transformation type="LOSE_RADICAL" centers="E"/>
            <inp-transformation type="FORM_BOND" centers="B,C"/>
            <inp-transformation type="LOSE_RADICAL" centers="D"/>
            <inp-transformation type="LOSE_RADICAL" centers="D"/>
            <inp-transformation type="GAIN_CHARGE" centers="D"/>
        </inp-recipe>
        <inp-reactant value="1" smarts="[C;v3](=[C;v4]=[C;v3])-[#1]">
            <inp-reactive-center symbol="A" smarts="[$([C;v3](=[C;v4]=[C;v3])-[#1])]" neighbour="B"/>
            <inp-reactive-center symbol="B" smarts="[$([C;v4](=[C;v3]-[#1])=[C;v3])]" neighbour="A"/>
            <inp-reactive-center symbol="C" smarts="[$([#1]-[C;v3]=[C;v4]=[C;v3])]" neighbour="A"/>
            <inp-reactive-center symbol="E" smarts="[$([C;v3]=[C;v4]=[C;v3]-[#1])]" neighbour="B"/>
            <inp-molecule-constraint type="SINGLEELECTRONCOUNT" limit="MIN" value="2"/>
            <inp-molecule-constraint type="SINGLEELECTRONCOUNT" limit="MAX" value="2"/>
        </inp-reactant>
        <inp-reactant value="2" smarts="[O;v0]">
            <inp-reactive-center symbol="D" smarts="[$([O;v0])]"/>
            <inp-molecule-constraint type="SINGLEELECTRONCOUNT" limit="MIN" value="2"/>
            <inp-molecule-constraint type="SINGLEELECTRONCOUNT" limit="MAX" value="2"/>
        </inp-reactant>
        <inp-kinetics type="GROUP_ADDITIVITY" path="USER"/>
    </inp-reaction-family>
    <inp-reaction-family name="Dooley_methylformate_511">
        <bimolecular>true</bimolecular>
        <inp-recipe>
            <inp-transformation type="DECREASE_BOND" centers="A,B"/>
            <inp-transformation type="BREAK_BOND" centers="A,B"/>
            <inp-transformation type="FORM_BOND" centers="A,C"/>
            <inp-transformation type="INCREASE_BOND" centers="A,C"/>
            <inp-transformation type="INCREASE_BOND" centers="B,D"/>
            <inp-transformation type="LOSE_RADICAL" centers="D"/>
            <inp-transformation type="FORM_BOND" centers="B,E"/>
            <inp-transformation type="BREAK_BOND" centers="C,E"/>
            <inp-transformation type="LOSE_RADICAL" centers="C"/>
        </inp-recipe>
        <inp-reactant value="1" smarts="[C;v3]=[C;v4]=[C;v3]">
            <inp-reactive-center symbol="A" smarts="[$([C;v3]=[C;v4]=[C;v3])]" neighbour="B"/>
            <inp-reactive-center symbol="B" smarts="[$([C;v4](=[C;v3])=[C;v3])]" neighbour="A"/>
            <inp-reactive-center symbol="D" smarts="[$([C;v3]=[C;v4]=[C;v3])]" neighbour="B"/>
            <inp-molecule-constraint type="SINGLEELECTRONCOUNT" limit="MIN" value="2"/>
            <inp-molecule-constraint type="SINGLEELECTRONCOUNT" limit="MAX" value="2"/>
        </inp-reactant>
        <inp-reactant value="2" smarts="[O;v1]-[#1]">
            <inp-reactive-center symbol="C" smarts="[$([O;v1]-[#1])]" neighbour="E"/>
            <inp-reactive-center symbol="E" smarts="[$([#1]-[O;v1])]" neighbour="C"/>
            <inp-molecule-constraint type="SINGLEELECTRONCOUNT" limit="MIN" value="1"/>
            <inp-molecule-constraint type="SINGLEELECTRONCOUNT" limit="MAX" value="1"/>
        </inp-reactant>
        <inp-kinetics type="GROUP_ADDITIVITY" path="USER"/>
    </inp-reaction-family>
    <inp-reaction-family name="Dooley_methylformate_512">
        <bimolecular>true</bimolecular>
        <inp-recipe>
            <inp-transformation type="BREAK_BOND" centers="A,B"/>
            <inp-transformation type="GAIN_RADICAL" centers="B"/>
            <inp-transformation type="DECREASE_BOND" centers="C,A"/>
            <inp-transformation type="BREAK_BOND" centers="C,A"/>
            <inp-transformation type="FORM_BOND" centers="A,D"/>
            <inp-transformation type="INCREASE_BOND" centers="A,D"/>
            <inp-transformation type="INCREASE_BOND" centers="A,D"/>
            <inp-transformation type="LOSE_RADICAL" centers="A"/>
            <inp-transformation type="LOSE_CHARGE" centers="A"/>
            <inp-transformation type="FORM_BOND" centers="C,E"/>
            <inp-transformation type="INCREASE_BOND" centers="C,E"/>
            <inp-transformation type="BREAK_BOND" centers="E,D"/>
            <inp-transformation type="LOSE_RADICAL" centers="E"/>
            <inp-transformation type="LOSE_RADICAL" centers="D"/>
            <inp-transformation type="GAIN_CHARGE" centers="D"/>
        </inp-recipe>
        <inp-reactant value="1" smarts="[#1]-[C;v3]=[C;v4]">
            <inp-reactive-center symbol="A" smarts="[$([C;v3](-[#1])=[C;v4])]" neighbour="C"/>
            <inp-reactive-center symbol="B" smarts="[$([#1]-[C;v3]=[C;v4])]" neighbour="A"/>
            <inp-reactive-center symbol="C" smarts="[$([C;v4]=[C;v3]-[#1])]" neighbour="A"/>
            <inp-molecule-constraint type="SINGLEELECTRONCOUNT" limit="MIN" value="1"/>
            <inp-molecule-constraint type="SINGLEELECTRONCOUNT" limit="MAX" value="2"/>
        </inp-reactant>
        <inp-reactant value="2" smarts="[O;v1]-[O;v1]">
            <inp-reactive-center symbol="D" smarts="[$([O;v1]-[O;v1])]" neighbour="E"/>
            <inp-reactive-center symbol="E" smarts="[$([O;v1]-[O;v1])]" neighbour="D"/>
            <inp-molecule-constraint type="SINGLEELECTRONCOUNT" limit="MIN" value="2"/>
            <inp-molecule-constraint type="SINGLEELECTRONCOUNT" limit="MAX" value="2"/>
        </inp-reactant>
        <inp-kinetics type="GROUP_ADDITIVITY" path="USER"/>
    </inp-reaction-family>
    <inp-reaction-family name="Dooley_methylformate_513">
        <bimolecular>true</bimolecular>
        <inp-recipe>
            <inp-transformation type="DECREASE_BOND" centers="A,B"/>
            <inp-transformation type="BREAK_BOND" centers="A,C"/>
            <inp-transformation type="FORM_BOND" centers="D,A"/>
            <inp-transformation type="INCREASE_BOND" centers="D,A"/>
            <inp-transformation type="INCREASE_BOND" centers="D,A"/>
            <inp-transformation type="LOSE_RADICAL" centers="A"/>
            <inp-transformation type="INCREASE_BOND" centers="B,E"/>
            <inp-transformation type="LOSE_RADICAL" centers="E"/>
            <inp-transformation type="GAIN_RADICAL" centers="C"/>
            <inp-transformation type="LOSE_RADICAL" centers="D"/>
            <inp-transformation type="LOSE_RADICAL" centers="D"/>
            <inp-transformation type="LOSE_RADICAL" centers="D"/>
        </inp-recipe>
        <inp-reactant value="1" smarts="[C;v3](=[C;v4]=[C;v3])-[#1]">
            <inp-reactive-center symbol="A" smarts="[$([C;v3](=[C;v4]=[C;v3])-[#1])]" neighbour="B"/>
            <inp-reactive-center symbol="B" smarts="[$([C;v4](=[C;v3]-[#1])=[C;v3])]" neighbour="A"/>
            <inp-reactive-center symbol="C" smarts="[$([#1]-[C;v3]=[C;v4]=[C;v3])]" neighbour="A"/>
            <inp-reactive-center symbol="E" smarts="[$([C;v3]=[C;v4]=[C;v3]-[#1])]" neighbour="B"/>
            <inp-molecule-constraint type="SINGLEELECTRONCOUNT" limit="MIN" value="2"/>
            <inp-molecule-constraint type="SINGLEELECTRONCOUNT" limit="MAX" value="2"/>
        </inp-reactant>
        <inp-reactant value="2" smarts="[C;v1]">
            <inp-reactive-center symbol="D" smarts="[$([C;v1])]"/>
            <inp-molecule-constraint type="SINGLEELECTRONCOUNT" limit="MIN" value="3"/>
            <inp-molecule-constraint type="SINGLEELECTRONCOUNT" limit="MAX" value="3"/>
        </inp-reactant>
        <inp-kinetics type="GROUP_ADDITIVITY" path="USER"/>
    </inp-reaction-family>
    <inp-reaction-family name="Dooley_methylformate_515">
        <bimolecular>true</bimolecular>
        <inp-recipe>
            <inp-transformation type="FORM_BOND" centers="A,B"/>
            <inp-transformation type="LOSE_RADICAL" centers="A"/>
            <inp-transformation type="BREAK_BOND" centers="C,D"/>
            <inp-transformation type="FORM_BOND" centers="E,D"/>
            <inp-transformation type="DECREASE_BOND" centers="E,C"/>
            <inp-transformation type="FORM_BOND" centers="F,C"/>
            <inp-transformation type="INCREASE_BOND" centers="F,C"/>
            <inp-transformation type="INCREASE_BOND" centers="F,C"/>
            <inp-transformation type="LOSE_RADICAL" centers="C"/>
            <inp-transformation type="BREAK_BOND" centers="F,B"/>
            <inp-transformation type="BREAK_BOND" centers="F,G"/>
            <inp-transformation type="LOSE_RADICAL" centers="F"/>
            <inp-transformation type="GAIN_RADICAL" centers="G"/>
        </inp-recipe>
        <inp-reactant value="1" smarts="[C;v3]=[C;v4]=[C;v3]-[#1]">
            <inp-reactive-center symbol="A" smarts="[$([C;v3]=[C;v4]=[C;v3]-[#1])]" neighbour="E"/>
            <inp-reactive-center symbol="C" smarts="[$([C;v3](-[#1])=[C;v4]=[C;v3])]" neighbour="E"/>
            <inp-reactive-center symbol="D" smarts="[$([#1]-[C;v3]=[C;v4]=[C;v3])]" neighbour="C"/>
            <inp-reactive-center symbol="E" smarts="[$([C;v4](=[C;v3])=[C;v3]-[#1])]" neighbour="A"/>
            <inp-molecule-constraint type="SINGLEELECTRONCOUNT" limit="MIN" value="2"/>
            <inp-molecule-constraint type="SINGLEELECTRONCOUNT" limit="MAX" value="2"/>
        </inp-reactant>
        <inp-reactant value="2" smarts="[C;v3](-[#1])-[#1]">
            <inp-reactive-center symbol="B" smarts="[$([#1]-[C;v3]-[#1])]" neighbour="F"/>
            <inp-reactive-center symbol="F" smarts="[$([C;v3](-[#1])-[#1])]" neighbour="B"/>
            <inp-reactive-center symbol="G" smarts="[$([#1]-[C;v3]-[#1])]" neighbour="F"/>
            <inp-molecule-constraint type="SINGLEELECTRONCOUNT" limit="MIN" value="1"/>
            <inp-molecule-constraint type="SINGLEELECTRONCOUNT" limit="MAX" value="1"/>
        </inp-reactant>
        <inp-kinetics type="GROUP_ADDITIVITY" path="USER"/>
    </inp-reaction-family>
    <inp-reaction-family name="Dooley_methylformate_518">
        <bimolecular>true</bimolecular>
        <inp-recipe>
            <inp-transformation type="DECREASE_BOND" centers="A,B"/>
            <inp-transformation type="BREAK_BOND" centers="A,B"/>
            <inp-transformation type="FORM_BOND" centers="A,C"/>
            <inp-transformation type="GAIN_RADICAL" centers="A"/>
            <inp-transformation type="FORM_BOND" centers="B,D"/>
            <inp-transformation type="INCREASE_BOND" centers="B,D"/>
            <inp-transformation type="BREAK_BOND" centers="D,C"/>
            <inp-transformation type="LOSE_RADICAL" centers="D"/>
        </inp-recipe>
        <inp-reactant value="1" smarts="[C;v4]=[C;v4]">
            <inp-reactive-center symbol="A" smarts="[$([C;v4]=[C;v4])]" neighbour="B"/>
            <inp-reactive-center symbol="B" smarts="[$([C;v4]=[C;v4])]" neighbour="A"/>
            <inp-molecule-constraint type="SINGLEELECTRONCOUNT" limit="MIN" value="0"/>
            <inp-molecule-constraint type="SINGLEELECTRONCOUNT" limit="MAX" value="0"/>
        </inp-reactant>
        <inp-reactant value="2" smarts="[O;v1]-[#1]">
            <inp-reactive-center symbol="C" smarts="[$([#1]-[O;v1])]" neighbour="D"/>
            <inp-reactive-center symbol="D" smarts="[$([O;v1]-[#1])]" neighbour="C"/>
            <inp-molecule-constraint type="SINGLEELECTRONCOUNT" limit="MIN" value="1"/>
            <inp-molecule-constraint type="SINGLEELECTRONCOUNT" limit="MAX" value="1"/>
        </inp-reactant>
        <inp-kinetics type="GROUP_ADDITIVITY" path="USER"/>
    </inp-reaction-family>
    <inp-reaction-family name="Dooley_methylformate_52">
        <bimolecular>true</bimolecular>
        <inp-recipe>
            <inp-transformation type="BREAK_BOND" centers="A,B"/>
            <inp-transformation type="FORM_BOND" centers="C,B"/>
            <inp-transformation type="INCREASE_BOND" centers="A,D"/>
            <inp-transformation type="LOSE_RADICAL" centers="D"/>
            <inp-transformation type="LOSE_RADICAL" centers="C"/>
        </inp-recipe>
        <inp-reactant value="1" smarts="[#1]-[C;v4]-[O;v1]">
            <inp-reactive-center symbol="A" smarts="[$([C;v4](-[#1])-[O;v1])]" neighbour="D"/>
            <inp-reactive-center symbol="B" smarts="[$([#1]-[C;v4]-[O;v1])]" neighbour="A"/>
            <inp-reactive-center symbol="D" smarts="[$([O;v1]-[C;v4]-[#1])]" neighbour="A"/>
            <inp-molecule-constraint type="SINGLEELECTRONCOUNT" limit="MIN" value="1"/>
            <inp-molecule-constraint type="SINGLEELECTRONCOUNT" limit="MAX" value="1"/>
        </inp-reactant>
        <inp-reactant value="2" smarts="[#1;!X1]">
            <inp-reactive-center symbol="C" smarts="[$([#1;!X1])]"/>
            <inp-molecule-constraint type="SINGLEELECTRONCOUNT" limit="MIN" value="1"/>
            <inp-molecule-constraint type="SINGLEELECTRONCOUNT" limit="MAX" value="1"/>
        </inp-reactant>
        <inp-kinetics type="GROUP_ADDITIVITY" path="USER"/>
    </inp-reaction-family>
    <inp-reaction-family name="Dooley_methylformate_521">
        <bimolecular>true</bimolecular>
        <inp-recipe>
            <inp-transformation type="DECREASE_BOND" centers="A,B"/>
            <inp-transformation type="BREAK_BOND" centers="A,B"/>
            <inp-transformation type="FORM_BOND" centers="A,C"/>
            <inp-transformation type="INCREASE_BOND" centers="A,C"/>
            <inp-transformation type="INCREASE_BOND" centers="B,D"/>
            <inp-transformation type="LOSE_CHARGE" centers="B"/>
            <inp-transformation type="GAIN_CHARGE" centers="D"/>
            <inp-transformation type="LOSE_RADICAL" centers="C"/>
            <inp-transformation type="LOSE_RADICAL" centers="C"/>
        </inp-recipe>
        <inp-reactant value="1" smarts="[C;v4]=[C;v4]=[O;v2]">
            <inp-reactive-center symbol="A" smarts="[$([C;v4]=[C;v4]=[O;v2])]" neighbour="B"/>
            <inp-reactive-center symbol="B" smarts="[$([C;v4](=[C;v4])=[O;v2])]" neighbour="A"/>
            <inp-reactive-center symbol="D" smarts="[$([O;v2]=[C;v4]=[C;v4])]" neighbour="B"/>
            <inp-molecule-constraint type="SINGLEELECTRONCOUNT" limit="MIN" value="0"/>
            <inp-molecule-constraint type="SINGLEELECTRONCOUNT" limit="MAX" value="0"/>
        </inp-reactant>
        <inp-reactant value="2" smarts="[O;v0]">
            <inp-reactive-center symbol="C" smarts="[$([O;v0])]"/>
            <inp-molecule-constraint type="SINGLEELECTRONCOUNT" limit="MIN" value="2"/>
            <inp-molecule-constraint type="SINGLEELECTRONCOUNT" limit="MAX" value="2"/>
        </inp-reactant>
        <inp-kinetics type="GROUP_ADDITIVITY" path="USER"/>
    </inp-reaction-family>
    <inp-reaction-family name="Dooley_methylformate_574">
        <bimolecular>false</bimolecular>
        <inp-recipe>
            <inp-transformation type="BREAK_BOND" centers="A,B"/>
            <inp-transformation type="FORM_BOND" centers="C,B"/>
            <inp-transformation type="LOSE_RADICAL" centers="C"/>
            <inp-transformation type="GAIN_RADICAL" centers="A"/>
        </inp-recipe>
        <inp-reactant value="1" smarts="[#1]-[C;v4]~[C]~[O]~[O;v1]">
            <inp-reactive-center symbol="A" smarts="[$([C;v4](-[#1])~[C]~[O]~[O;v1])]" neighbour="B"/>
            <inp-reactive-center symbol="B" smarts="[$([#1]-[C;v4]~[C]~[O]~[O;v1])]" neighbour="A"/>
            <inp-reactive-center symbol="C" smarts="[$([O;v1]~[O]~[C]~[C;v4]-[#1])]"/>
            <inp-molecule-constraint type="SINGLEELECTRONCOUNT" limit="MIN" value="1"/>
            <inp-molecule-constraint type="SINGLEELECTRONCOUNT" limit="MAX" value="1"/>
        </inp-reactant>
        <inp-kinetics type="REVERSE"/>
    </inp-reaction-family>
    <inp-reaction-family name="Dooley_methylformate_575">
        <bimolecular>false</bimolecular>
        <inp-recipe>
            <inp-transformation type="BREAK_BOND" centers="A,B"/>
            <inp-transformation type="GAIN_RADICAL" centers="A"/>
            <inp-transformation type="FORM_BOND" centers="C,B"/>
            <inp-transformation type="LOSE_RADICAL" centers="C"/>
        </inp-recipe>
        <inp-reactant value="1" smarts="[C](~[O]~[O;v1])~[C]~[C;v4]-[#1]">
            <inp-reactive-center symbol="A" smarts="[$([C;v4](-[#1])~[C]~[C]~[O]~[O;v1])]" neighbour="B"/>
            <inp-reactive-center symbol="B" smarts="[$([#1]-[C;v4]~[C]~[C]~[O]~[O;v1])]" neighbour="A"/>
            <inp-reactive-center symbol="C" smarts="[$([O;v1]~[O]~[C]~[C]~[C;v4]-[#1])]"/>
            <inp-molecule-constraint type="SINGLEELECTRONCOUNT" limit="MIN" value="1"/>
            <inp-molecule-constraint type="SINGLEELECTRONCOUNT" limit="MAX" value="1"/>
        </inp-reactant>
        <inp-kinetics type="GROUP_ADDITIVITY" path="USER"/>
    </inp-reaction-family>
    <inp-reaction-family name="Dooley_methylformate_579">
        <bimolecular>false</bimolecular>
        <inp-recipe>
            <inp-transformation type="BREAK_BOND" centers="A,B"/>
            <inp-transformation type="GAIN_RADICAL" centers="B"/>
            <inp-transformation type="FORM_BOND" centers="A,C"/>
            <inp-transformation type="LOSE_RADICAL" centers="C"/>
        </inp-recipe>
        <inp-reactant value="1" smarts="[O;v2]-[O;v2]~[C]~[C]~[C;v3]">
            <inp-reactive-center symbol="A" smarts="[$([O;v2](-[O;v2])~[C]~[C]~[C;v3])]" neighbour="B"/>
            <inp-reactive-center symbol="B" smarts="[$([O;v2]-[O;v2]~[C]~[C]~[C;v3])]" neighbour="A"/>
            <inp-reactive-center symbol="C" smarts="[$([C;v3]~[C]~[C]~[O;v2]-[O;v2])]"/>
            <inp-molecule-constraint type="SINGLEELECTRONCOUNT" limit="MIN" value="1"/>
            <inp-molecule-constraint type="SINGLEELECTRONCOUNT" limit="MAX" value="1"/>
        </inp-reactant>
        <inp-kinetics type="GROUP_ADDITIVITY" path="USER"/>
    </inp-reaction-family>
    <inp-reaction-family name="Dooley_methylformate_58">
        <bimolecular>true</bimolecular>
        <inp-recipe>
            <inp-transformation type="BREAK_BOND" centers="A,B"/>
            <inp-transformation type="FORM_BOND" centers="C,B"/>
            <inp-transformation type="BREAK_BOND" centers="D,E"/>
            <inp-transformation type="INCREASE_BOND" centers="A,D"/>
            <inp-transformation type="FORM_BOND" centers="E,F"/>
            <inp-transformation type="BREAK_BOND" centers="C,F"/>
        </inp-recipe>
        <inp-reactant value="1" smarts="[#1]-[C;v4]-[O;v2]-[O;v1]">
            <inp-reactive-center symbol="A" smarts="[$([C;v4](-[#1])-[O;v2]-[O;v1])]" neighbour="D"/>
            <inp-reactive-center symbol="B" smarts="[$([#1]-[C;v4]-[O;v2]-[O;v1])]" neighbour="A"/>
            <inp-reactive-center symbol="D" smarts="[$([O;v2](-[O;v1])-[C;v4]-[#1])]" neighbour="A"/>
            <inp-reactive-center symbol="E" smarts="[$([O;v1]-[O;v2]-[C;v4]-[#1])]" neighbour="D"/>
            <inp-molecule-constraint type="SINGLEELECTRONCOUNT" limit="MIN" value="1"/>
            <inp-molecule-constraint type="SINGLEELECTRONCOUNT" limit="MAX" value="1"/>
        </inp-reactant>
        <inp-reactant value="2" smarts="[O;v2]-[O;v1]">
            <inp-reactive-center symbol="C" smarts="[$([O;v2]-[O;v1])]" neighbour="F"/>
            <inp-reactive-center symbol="F" smarts="[$([O;v1]-[O;v2])]" neighbour="C"/>
            <inp-molecule-constraint type="SINGLEELECTRONCOUNT" limit="MIN" value="1"/>
            <inp-molecule-constraint type="SINGLEELECTRONCOUNT" limit="MAX" value="1"/>
        </inp-reactant>
        <inp-kinetics type="GROUP_ADDITIVITY" path="USER"/>
    </inp-reaction-family>
    <inp-reaction-family name="Dooley_methylformate_583">
        <bimolecular>false</bimolecular>
        <inp-recipe>
            <inp-transformation type="BREAK_BOND" centers="A,B"/>
            <inp-transformation type="GAIN_RADICAL" centers="B"/>
            <inp-transformation type="INCREASE_BOND" centers="C,A"/>
            <inp-transformation type="BREAK_BOND" centers="D,C"/>
            <inp-transformation type="INCREASE_BOND" centers="E,D"/>
            <inp-transformation type="LOSE_RADICAL" centers="E"/>
        </inp-recipe>
        <inp-reactant value="1" smarts="[O;v2]-[O;v2]-[C;v4]-[C;v4]-[C;v3]">
            <inp-reactive-center symbol="A" smarts="[$([O;v2](-[O;v2])-[C;v4]-[C;v4]-[C;v3])]" neighbour="C"/>
            <inp-reactive-center symbol="B" smarts="[$([O;v2]-[O;v2]-[C;v4]-[C;v4]-[C;v3])]" neighbour="A"/>
            <inp-reactive-center symbol="C" smarts="[$([C;v4](-[O;v2]-[O;v2])-[C;v4]-[C;v3])]" neighbour="D"/>
            <inp-reactive-center symbol="D" smarts="[$([C;v4](-[C;v4]-[O;v2]-[O;v2])-[C;v3])]" neighbour="E"/>
            <inp-reactive-center symbol="E" smarts="[$([C;v3]-[C;v4]-[C;v4]-[O;v2]-[O;v2])]" neighbour="D"/>
            <inp-molecule-constraint type="SINGLEELECTRONCOUNT" limit="MIN" value="1"/>
            <inp-molecule-constraint type="SINGLEELECTRONCOUNT" limit="MAX" value="1"/>
        </inp-reactant>
        <inp-kinetics type="GROUP_ADDITIVITY" path="USER"/>
    </inp-reaction-family>
    <inp-reaction-family name="Dooley_methylformate_585">
        <bimolecular>false</bimolecular>
        <inp-recipe>
            <inp-transformation type="BREAK_BOND" centers="A,B"/>
            <inp-transformation type="GAIN_RADICAL" centers="B"/>
            <inp-transformation type="INCREASE_BOND" centers="C,A"/>
            <inp-transformation type="BREAK_BOND" centers="D,C"/>
            <inp-transformation type="INCREASE_BOND" centers="E,D"/>
            <inp-transformation type="FORM_BOND" centers="D,F"/>
            <inp-transformation type="LOSE_RADICAL" centers="D"/>
            <inp-transformation type="BREAK_BOND" centers="E,F"/>
        </inp-recipe>
        <inp-reactant value="1" smarts="[O;v2]-[O;v2]-[C;v4]-[C;v3]-[C;v4]-[#1]">
            <inp-reactive-center symbol="A" smarts="[$([O;v2](-[O;v2])-[C;v4]-[C;v3]-[C;v4]-[#1])]" neighbour="C"/>
            <inp-reactive-center symbol="B" smarts="[$([O;v2]-[O;v2]-[C;v4]-[C;v3]-[C;v4]-[#1])]" neighbour="A"/>
            <inp-reactive-center symbol="C" smarts="[$([C;v4](-[O;v2]-[O;v2])-[C;v3]-[C;v4]-[#1])]" neighbour="D"/>
            <inp-reactive-center symbol="D" smarts="[$([C;v3](-[C;v4]-[O;v2]-[O;v2])-[C;v4]-[#1])]" neighbour="E"/>
            <inp-reactive-center symbol="E" smarts="[$([C;v4](-[C;v3]-[C;v4]-[O;v2]-[O;v2])-[#1])]" neighbour="D"/>
            <inp-reactive-center symbol="F" smarts="[$([#1]-[C;v4]-[C;v3]-[C;v4]-[O;v2]-[O;v2])]" neighbour="E"/>
            <inp-molecule-constraint type="SINGLEELECTRONCOUNT" limit="MIN" value="1"/>
            <inp-molecule-constraint type="SINGLEELECTRONCOUNT" limit="MAX" value="1"/>
        </inp-reactant>
        <inp-kinetics type="GROUP_ADDITIVITY" path="USER"/>
    </inp-reaction-family>
    <inp-reaction-family name="Dooley_methylformate_589">
        <bimolecular>false</bimolecular>
        <inp-recipe>
            <inp-transformation type="BREAK_BOND" centers="A,B"/>
            <inp-transformation type="GAIN_RADICAL" centers="B"/>
            <inp-transformation type="INCREASE_BOND" centers="C,A"/>
            <inp-transformation type="FORM_BOND" centers="D,E"/>
            <inp-transformation type="LOSE_RADICAL" centers="D"/>
            <inp-transformation type="BREAK_BOND" centers="C,E"/>
        </inp-recipe>
        <inp-reactant value="1" smarts="[O;v2]-[O;v2]-[C;v4](-[#1])~[C]~[O]~[O;v1]">
            <inp-reactive-center symbol="A" smarts="[$([O;v2](-[O;v2])-[C;v4](-[#1])~[C]~[O]~[O;v1])]" neighbour="C"/>
            <inp-reactive-center symbol="B" smarts="[$([O;v2]-[O;v2]-[C;v4](-[#1])~[C]~[O]~[O;v1])]" neighbour="A"/>
            <inp-reactive-center symbol="C" smarts="[$([C;v4](-[O;v2]-[O;v2])(-[#1])~[C]~[O]~[O;v1])]" neighbour="A"/>
            <inp-reactive-center symbol="D" smarts="[$([O;v1]~[O]~[C]~[C;v4](-[O;v2]-[O;v2])-[#1])]"/>
            <inp-reactive-center symbol="E" smarts="[$([#1]-[C;v4](-[O;v2]-[O;v2])~[C]~[O]~[O;v1])]" neighbour="C"/>
            <inp-molecule-constraint type="SINGLEELECTRONCOUNT" limit="MIN" value="1"/>
            <inp-molecule-constraint type="SINGLEELECTRONCOUNT" limit="MAX" value="1"/>
        </inp-reactant>
        <inp-kinetics type="GROUP_ADDITIVITY" path="USER"/>
    </inp-reaction-family>
    <inp-reaction-family name="Dooley_methylformate_597">
        <bimolecular>false</bimolecular>
        <inp-recipe>
            <inp-transformation type="BREAK_BOND" centers="A,B"/>
            <inp-transformation type="GAIN_RADICAL" centers="B"/>
            <inp-transformation type="INCREASE_BOND" centers="C,A"/>
            <inp-transformation type="BREAK_BOND" centers="C,D"/>
            <inp-transformation type="GAIN_RADICAL" centers="D"/>
        </inp-recipe>
        <inp-reactant value="1" smarts="[O;v2]-[O;v2]-[C;v4]-[C;v4]">
            <inp-reactive-center symbol="A" smarts="[$([O;v2](-[O;v2])-[C;v4]-[C;v4])]" neighbour="C"/>
            <inp-reactive-center symbol="B" smarts="[$([O;v2]-[O;v2]-[C;v4]-[C;v4])]" neighbour="A"/>
            <inp-reactive-center symbol="C" smarts="[$([C;v4](-[O;v2]-[O;v2])-[C;v4])]" neighbour="D"/>
            <inp-reactive-center symbol="D" smarts="[$([C;v4]-[C;v4]-[O;v2]-[O;v2])]" neighbour="C"/>
            <inp-molecule-constraint type="SINGLEELECTRONCOUNT" limit="MIN" value="0"/>
            <inp-molecule-constraint type="SINGLEELECTRONCOUNT" limit="MAX" value="0"/>
        </inp-reactant>
        <inp-kinetics type="GROUP_ADDITIVITY" path="USER"/>
    </inp-reaction-family>
    <inp-reaction-family name="Dooley_methylformate_6">
        <bimolecular>true</bimolecular>
        <inp-recipe>
            <inp-transformation type="BREAK_BOND" centers="A,B"/>
            <inp-transformation type="FORM_BOND" centers="A,C"/>
            <inp-transformation type="GAIN_RADICAL" centers="B"/>
            <inp-transformation type="LOSE_RADICAL" centers="C"/>
        </inp-recipe>
        <inp-reactant value="1" smarts="[O;v1]-[O;v2]">
            <inp-reactive-center symbol="A" smarts="[$([O;v1]-[O;v2])]" neighbour="B"/>
            <inp-reactive-center symbol="B" smarts="[$([O;v2]-[O;v1])]" neighbour="A"/>
            <inp-molecule-constraint type="SINGLEELECTRONCOUNT" limit="MIN" value="1"/>
            <inp-molecule-constraint type="SINGLEELECTRONCOUNT" limit="MAX" value="1"/>
        </inp-reactant>
        <inp-reactant value="2" smarts="[#1;!X1]">
            <inp-reactive-center symbol="C" smarts="[$([#1;!X1])]"/>
            <inp-molecule-constraint type="SINGLEELECTRONCOUNT" limit="MIN" value="1"/>
            <inp-molecule-constraint type="SINGLEELECTRONCOUNT" limit="MAX" value="1"/>
        </inp-reactant>
        <inp-kinetics type="GROUP_ADDITIVITY" path="USER"/>
    </inp-reaction-family>
    <inp-reaction-family name="Dooley_methylformate_605">
        <bimolecular>false</bimolecular>
        <inp-recipe>
            <inp-transformation type="BREAK_BOND" centers="A,B"/>
            <inp-transformation type="INCREASE_BOND" centers="C,A"/>
            <inp-transformation type="BREAK_BOND" centers="A,D"/>
            <inp-transformation type="FORM_BOND" centers="A,E"/>
            <inp-transformation type="INCREASE_BOND" centers="D,B"/>
            <inp-transformation type="BREAK_BOND" centers="C,E"/>
        </inp-recipe>
        <inp-reactant value="1" smarts="[C;v4]1(-[O;v2]-[C;v4]1)-[C;v4]-[#1]">
            <inp-reactive-center symbol="A" smarts="[$([C;v4]1(-[O;v2]-[C;v4]1)-[C;v4]-[#1])]" neighbour="C"/>
            <inp-reactive-center symbol="B" smarts="[$([O;v2]1-[C;v4](-[C;v4]-[#1])-[C;v4]1)]" neighbour="A"/>
            <inp-reactive-center symbol="C" smarts="[$([C;v4](-[C;v4]1-[O;v2]-[C;v4]1)-[#1])]" neighbour="A"/>
            <inp-reactive-center symbol="D" smarts="[$([C;v4]1-[C;v4](-[O;v2]1)-[C;v4]-[#1])]" neighbour="A"/>
            <inp-reactive-center symbol="E" smarts="[$([#1]-[C;v4]-[C;v4]1-[O;v2]-[C;v4]1)]" neighbour="C"/>
            <inp-molecule-constraint type="SINGLEELECTRONCOUNT" limit="MIN" value="0"/>
            <inp-molecule-constraint type="SINGLEELECTRONCOUNT" limit="MAX" value="0"/>
        </inp-reactant>
        <inp-kinetics type="GROUP_ADDITIVITY" path="USER"/>
    </inp-reaction-family>
    <inp-reaction-family name="Dooley_methylformate_606">
        <bimolecular>true</bimolecular>
        <inp-recipe>
            <inp-transformation type="BREAK_BOND" centers="A,B"/>
            <inp-transformation type="INCREASE_BOND" centers="C,A"/>
            <inp-transformation type="BREAK_BOND" centers="A,D"/>
            <inp-transformation type="GAIN_RADICAL" centers="A"/>
            <inp-transformation type="INCREASE_BOND" centers="D,B"/>
            <inp-transformation type="BREAK_BOND" centers="C,E"/>
            <inp-transformation type="FORM_BOND" centers="F,E"/>
            <inp-transformation type="LOSE_RADICAL" centers="F"/>
        </inp-recipe>
        <inp-reactant value="1" smarts="[C;v4]1(-[O;v2]-[C;v4]1)-[C;v4]-[#1]">
            <inp-reactive-center symbol="A" smarts="[$([C;v4]1(-[O;v2]-[C;v4]1)-[C;v4]-[#1])]" neighbour="C"/>
            <inp-reactive-center symbol="B" smarts="[$([O;v2]1-[C;v4](-[C;v4]-[#1])-[C;v4]1)]" neighbour="A"/>
            <inp-reactive-center symbol="C" smarts="[$([C;v4](-[C;v4]1-[O;v2]-[C;v4]1)-[#1])]" neighbour="A"/>
            <inp-reactive-center symbol="D" smarts="[$([C;v4]1-[C;v4](-[O;v2]1)-[C;v4]-[#1])]" neighbour="A"/>
            <inp-reactive-center symbol="E" smarts="[$([#1]-[C;v4]-[C;v4]1-[O;v2]-[C;v4]1)]" neighbour="C"/>
            <inp-molecule-constraint type="SINGLEELECTRONCOUNT" limit="MIN" value="0"/>
            <inp-molecule-constraint type="SINGLEELECTRONCOUNT" limit="MAX" value="0"/>
        </inp-reactant>
        <inp-reactant value="2" smarts="[O;v1]">
            <inp-reactive-center symbol="F" smarts="[$([O;v1])]"/>
            <inp-molecule-constraint type="SINGLEELECTRONCOUNT" limit="MIN" value="1"/>
            <inp-molecule-constraint type="SINGLEELECTRONCOUNT" limit="MAX" value="1"/>
        </inp-reactant>
        <inp-kinetics type="GROUP_ADDITIVITY" path="USER"/>
    </inp-reaction-family>
    <inp-reaction-family name="Dooley_methylformate_607">
        <bimolecular>true</bimolecular>
        <inp-recipe>
            <inp-transformation type="BREAK_BOND" centers="A,B"/>
            <inp-transformation type="INCREASE_BOND" centers="C,A"/>
            <inp-transformation type="BREAK_BOND" centers="A,D"/>
            <inp-transformation type="GAIN_RADICAL" centers="A"/>
            <inp-transformation type="INCREASE_BOND" centers="D,B"/>
            <inp-transformation type="BREAK_BOND" centers="C,E"/>
            <inp-transformation type="FORM_BOND" centers="F,E"/>
            <inp-transformation type="LOSE_RADICAL" centers="F"/>
        </inp-recipe>
        <inp-reactant value="1" smarts="[C;v4]1(-[O;v2]-[C;v4]1)-[C;v4]-[#1]">
            <inp-reactive-center symbol="A" smarts="[$([C;v4]1(-[O;v2]-[C;v4]1)-[C;v4]-[#1])]" neighbour="C"/>
            <inp-reactive-center symbol="B" smarts="[$([O;v2]1-[C;v4](-[C;v4]-[#1])-[C;v4]1)]" neighbour="A"/>
            <inp-reactive-center symbol="C" smarts="[$([C;v4](-[C;v4]1-[O;v2]-[C;v4]1)-[#1])]" neighbour="A"/>
            <inp-reactive-center symbol="D" smarts="[$([C;v4]1-[C;v4](-[O;v2]1)-[C;v4]-[#1])]" neighbour="A"/>
            <inp-reactive-center symbol="E" smarts="[$([#1]-[C;v4]-[C;v4]1-[O;v2]-[C;v4]1)]" neighbour="C"/>
            <inp-molecule-constraint type="SINGLEELECTRONCOUNT" limit="MIN" value="0"/>
            <inp-molecule-constraint type="SINGLEELECTRONCOUNT" limit="MAX" value="0"/>
        </inp-reactant>
        <inp-reactant value="2" smarts="[#1;!X1]">
            <inp-reactive-center symbol="F" smarts="[$([#1;!X1])]"/>
            <inp-molecule-constraint type="SINGLEELECTRONCOUNT" limit="MIN" value="1"/>
            <inp-molecule-constraint type="SINGLEELECTRONCOUNT" limit="MAX" value="1"/>
        </inp-reactant>
        <inp-kinetics type="GROUP_ADDITIVITY" path="USER"/>
    </inp-reaction-family>
    <inp-reaction-family name="Dooley_methylformate_608">
        <bimolecular>true</bimolecular>
        <inp-recipe>
            <inp-transformation type="BREAK_BOND" centers="A,B"/>
            <inp-transformation type="INCREASE_BOND" centers="C,A"/>
            <inp-transformation type="BREAK_BOND" centers="A,D"/>
            <inp-transformation type="GAIN_RADICAL" centers="A"/>
            <inp-transformation type="INCREASE_BOND" centers="D,B"/>
            <inp-transformation type="BREAK_BOND" centers="C,E"/>
            <inp-transformation type="FORM_BOND" centers="F,E"/>
            <inp-transformation type="LOSE_RADICAL" centers="F"/>
        </inp-recipe>
        <inp-reactant value="1" smarts="[C;v4]1(-[O;v2]-[C;v4]1)-[C;v4]-[#1]">
            <inp-reactive-center symbol="A" smarts="[$([C;v4]1(-[O;v2]-[C;v4]1)-[C;v4]-[#1])]" neighbour="C"/>
            <inp-reactive-center symbol="B" smarts="[$([O;v2]1-[C;v4](-[C;v4]-[#1])-[C;v4]1)]" neighbour="A"/>
            <inp-reactive-center symbol="C" smarts="[$([C;v4](-[C;v4]1-[O;v2]-[C;v4]1)-[#1])]" neighbour="A"/>
            <inp-reactive-center symbol="D" smarts="[$([C;v4]1-[C;v4](-[O;v2]1)-[C;v4]-[#1])]" neighbour="A"/>
            <inp-reactive-center symbol="E" smarts="[$([#1]-[C;v4]-[C;v4]1-[O;v2]-[C;v4]1)]" neighbour="C"/>
            <inp-molecule-constraint type="SINGLEELECTRONCOUNT" limit="MIN" value="0"/>
            <inp-molecule-constraint type="SINGLEELECTRONCOUNT" limit="MAX" value="0"/>
        </inp-reactant>
        <inp-reactant value="2" smarts="[O;v0]">
            <inp-reactive-center symbol="F" smarts="[$([O;v0])]"/>
            <inp-molecule-constraint type="SINGLEELECTRONCOUNT" limit="MIN" value="2"/>
            <inp-molecule-constraint type="SINGLEELECTRONCOUNT" limit="MAX" value="2"/>
        </inp-reactant>
        <inp-kinetics type="GROUP_ADDITIVITY" path="USER"/>
    </inp-reaction-family>
    <inp-reaction-family name="Dooley_methylformate_61">
        <bimolecular>true</bimolecular>
        <inp-recipe>
            <inp-transformation type="BREAK_BOND" centers="A,B"/>
            <inp-transformation type="GAIN_RADICAL" centers="A"/>
            <inp-transformation type="FORM_BOND" centers="B,C"/>
            <inp-transformation type="LOSE_RADICAL" centers="C"/>
        </inp-recipe>
        <inp-reactant value="1" smarts="[O;v2]-[O;v1]">
            <inp-reactive-center symbol="A" smarts="[$([O;v2]-[O;v1])]" neighbour="B"/>
            <inp-reactive-center symbol="B" smarts="[$([O;v1]-[O;v2])]" neighbour="A"/>
            <inp-molecule-constraint type="SINGLEELECTRONCOUNT" limit="MIN" value="1"/>
            <inp-molecule-constraint type="SINGLEELECTRONCOUNT" limit="MAX" value="1"/>
        </inp-reactant>
        <inp-reactant value="2" smarts="[O;v0]">
            <inp-reactive-center symbol="C" smarts="[$([O;v0])]"/>
            <inp-molecule-constraint type="SINGLEELECTRONCOUNT" limit="MIN" value="2"/>
            <inp-molecule-constraint type="SINGLEELECTRONCOUNT" limit="MAX" value="2"/>
        </inp-reactant>
        <inp-kinetics type="GROUP_ADDITIVITY" path="USER"/>
    </inp-reaction-family>
    <inp-reaction-family name="Dooley_methylformate_611">
        <bimolecular>true</bimolecular>
        <inp-recipe>
            <inp-transformation type="BREAK_BOND" centers="A,B"/>
            <inp-transformation type="INCREASE_BOND" centers="C,A"/>
            <inp-transformation type="BREAK_BOND" centers="A,D"/>
            <inp-transformation type="GAIN_RADICAL" centers="A"/>
            <inp-transformation type="INCREASE_BOND" centers="D,B"/>
            <inp-transformation type="BREAK_BOND" centers="C,E"/>
            <inp-transformation type="FORM_BOND" centers="F,E"/>
            <inp-transformation type="LOSE_RADICAL" centers="F"/>
        </inp-recipe>
        <inp-reactant value="1" smarts="[C;v4]1(-[O;v2]-[C;v4]1)-[C;v4]-[#1]">
            <inp-reactive-center symbol="A" smarts="[$([C;v4]1(-[O;v2]-[C;v4]1)-[C;v4]-[#1])]" neighbour="C"/>
            <inp-reactive-center symbol="B" smarts="[$([O;v2]1-[C;v4](-[C;v4]-[#1])-[C;v4]1)]" neighbour="A"/>
            <inp-reactive-center symbol="C" smarts="[$([C;v4](-[C;v4]1-[O;v2]-[C;v4]1)-[#1])]" neighbour="A"/>
            <inp-reactive-center symbol="D" smarts="[$([C;v4]1-[C;v4](-[O;v2]1)-[C;v4]-[#1])]" neighbour="A"/>
            <inp-reactive-center symbol="E" smarts="[$([#1]-[C;v4]-[C;v4]1-[O;v2]-[C;v4]1)]" neighbour="C"/>
            <inp-molecule-constraint type="SINGLEELECTRONCOUNT" limit="MIN" value="0"/>
            <inp-molecule-constraint type="SINGLEELECTRONCOUNT" limit="MAX" value="0"/>
        </inp-reactant>
        <inp-reactant value="2" smarts="[C;v3]">
            <inp-reactive-center symbol="F" smarts="[$([C;v3])]"/>
            <inp-molecule-constraint type="SINGLEELECTRONCOUNT" limit="MIN" value="1"/>
            <inp-molecule-constraint type="SINGLEELECTRONCOUNT" limit="MAX" value="1"/>
        </inp-reactant>
        <inp-kinetics type="GROUP_ADDITIVITY" path="USER"/>
    </inp-reaction-family>
    <inp-reaction-family name="Dooley_methylformate_612">
        <bimolecular>false</bimolecular>
        <inp-recipe>
            <inp-transformation type="BREAK_BOND" centers="A,B"/>
            <inp-transformation type="INCREASE_BOND" centers="B,C"/>
            <inp-transformation type="INCREASE_BOND" centers="A,D"/>
            <inp-transformation type="BREAK_BOND" centers="C,D"/>
        </inp-recipe>
        <inp-reactant value="1" smarts="[C;v4]1-[C;v4]-[C;v4]-[O;v2]1">
            <inp-reactive-center symbol="A" smarts="[$([C;v4]1-[C;v4]-[O;v2]-[C;v4]1)]" neighbour="B"/>
            <inp-reactive-center symbol="B" smarts="[$([C;v4]1-[C;v4]-[C;v4]-[O;v2]1)]" neighbour="A"/>
            <inp-reactive-center symbol="C" smarts="[$([O;v2]1-[C;v4]-[C;v4]-[C;v4]1)]" neighbour="B"/>
            <inp-reactive-center symbol="D" smarts="[$([C;v4]1-[C;v4]-[C;v4]-[O;v2]1)]" neighbour="A"/>
            <inp-molecule-constraint type="SINGLEELECTRONCOUNT" limit="MIN" value="0"/>
            <inp-molecule-constraint type="SINGLEELECTRONCOUNT" limit="MAX" value="0"/>
        </inp-reactant>
        <inp-kinetics type="GROUP_ADDITIVITY" path="USER"/>
    </inp-reaction-family>
    <inp-reaction-family name="Dooley_methylformate_613">
        <bimolecular>true</bimolecular>
        <inp-recipe>
            <inp-transformation type="BREAK_BOND" centers="A,B"/>
            <inp-transformation type="INCREASE_BOND" centers="B,C"/>
            <inp-transformation type="BREAK_BOND" centers="D,E"/>
            <inp-transformation type="INCREASE_BOND" centers="A,D"/>
            <inp-transformation type="BREAK_BOND" centers="C,D"/>
            <inp-transformation type="GAIN_RADICAL" centers="D"/>
            <inp-transformation type="FORM_BOND" centers="F,E"/>
            <inp-transformation type="LOSE_RADICAL" centers="F"/>
        </inp-recipe>
        <inp-reactant value="1" smarts="[C;v4]1-[C;v4]-[C;v4](-[#1])-[O;v2]1">
            <inp-reactive-center symbol="A" smarts="[$([C;v4]1-[C;v4]-[O;v2]-[C;v4]1-[#1])]" neighbour="B"/>
            <inp-reactive-center symbol="B" smarts="[$([C;v4]1-[C;v4]-[C;v4](-[#1])-[O;v2]1)]" neighbour="A"/>
            <inp-reactive-center symbol="C" smarts="[$([O;v2]1-[C;v4]-[C;v4]-[C;v4]1-[#1])]" neighbour="B"/>
            <inp-reactive-center symbol="D" smarts="[$([C;v4]1(-[#1])-[C;v4]-[C;v4]-[O;v2]1)]" neighbour="A"/>
            <inp-reactive-center symbol="E" smarts="[$([#1]-[C;v4]1-[C;v4]-[C;v4]-[O;v2]1)]" neighbour="D"/>
            <inp-molecule-constraint type="SINGLEELECTRONCOUNT" limit="MIN" value="0"/>
            <inp-molecule-constraint type="SINGLEELECTRONCOUNT" limit="MAX" value="0"/>
        </inp-reactant>
        <inp-reactant value="2" smarts="[O;v1]">
            <inp-reactive-center symbol="F" smarts="[$([O;v1])]"/>
            <inp-molecule-constraint type="SINGLEELECTRONCOUNT" limit="MIN" value="1"/>
            <inp-molecule-constraint type="SINGLEELECTRONCOUNT" limit="MAX" value="1"/>
        </inp-reactant>
        <inp-kinetics type="GROUP_ADDITIVITY" path="USER"/>
    </inp-reaction-family>
    <inp-reaction-family name="Dooley_methylformate_614">
        <bimolecular>true</bimolecular>
        <inp-recipe>
            <inp-transformation type="BREAK_BOND" centers="A,B"/>
            <inp-transformation type="INCREASE_BOND" centers="B,C"/>
            <inp-transformation type="BREAK_BOND" centers="D,E"/>
            <inp-transformation type="INCREASE_BOND" centers="A,D"/>
            <inp-transformation type="BREAK_BOND" centers="C,D"/>
            <inp-transformation type="GAIN_RADICAL" centers="D"/>
            <inp-transformation type="FORM_BOND" centers="F,E"/>
            <inp-transformation type="LOSE_RADICAL" centers="F"/>
        </inp-recipe>
        <inp-reactant value="1" smarts="[C;v4]1-[C;v4]-[C;v4](-[#1])-[O;v2]1">
            <inp-reactive-center symbol="A" smarts="[$([C;v4]1-[C;v4]-[O;v2]-[C;v4]1-[#1])]" neighbour="B"/>
            <inp-reactive-center symbol="B" smarts="[$([C;v4]1-[C;v4]-[C;v4](-[#1])-[O;v2]1)]" neighbour="A"/>
            <inp-reactive-center symbol="C" smarts="[$([O;v2]1-[C;v4]-[C;v4]-[C;v4]1-[#1])]" neighbour="B"/>
            <inp-reactive-center symbol="D" smarts="[$([C;v4]1(-[#1])-[C;v4]-[C;v4]-[O;v2]1)]" neighbour="A"/>
            <inp-reactive-center symbol="E" smarts="[$([#1]-[C;v4]1-[C;v4]-[C;v4]-[O;v2]1)]" neighbour="D"/>
            <inp-molecule-constraint type="SINGLEELECTRONCOUNT" limit="MIN" value="0"/>
            <inp-molecule-constraint type="SINGLEELECTRONCOUNT" limit="MAX" value="0"/>
        </inp-reactant>
        <inp-reactant value="2" smarts="[O;v0]">
            <inp-reactive-center symbol="F" smarts="[$([O;v0])]"/>
            <inp-molecule-constraint type="SINGLEELECTRONCOUNT" limit="MIN" value="2"/>
            <inp-molecule-constraint type="SINGLEELECTRONCOUNT" limit="MAX" value="2"/>
        </inp-reactant>
        <inp-kinetics type="GROUP_ADDITIVITY" path="USER"/>
    </inp-reaction-family>
    <inp-reaction-family name="Dooley_methylformate_615">
        <bimolecular>true</bimolecular>
        <inp-recipe>
            <inp-transformation type="BREAK_BOND" centers="A,B"/>
            <inp-transformation type="INCREASE_BOND" centers="B,C"/>
            <inp-transformation type="BREAK_BOND" centers="D,E"/>
            <inp-transformation type="INCREASE_BOND" centers="A,D"/>
            <inp-transformation type="BREAK_BOND" centers="C,D"/>
            <inp-transformation type="GAIN_RADICAL" centers="D"/>
            <inp-transformation type="FORM_BOND" centers="F,E"/>
            <inp-transformation type="LOSE_RADICAL" centers="F"/>
        </inp-recipe>
        <inp-reactant value="1" smarts="[C;v4]1-[C;v4]-[C;v4](-[#1])-[O;v2]1">
            <inp-reactive-center symbol="A" smarts="[$([C;v4]1-[C;v4]-[O;v2]-[C;v4]1-[#1])]" neighbour="B"/>
            <inp-reactive-center symbol="B" smarts="[$([C;v4]1-[C;v4]-[C;v4](-[#1])-[O;v2]1)]" neighbour="A"/>
            <inp-reactive-center symbol="C" smarts="[$([O;v2]1-[C;v4]-[C;v4]-[C;v4]1-[#1])]" neighbour="B"/>
            <inp-reactive-center symbol="D" smarts="[$([C;v4]1(-[#1])-[C;v4]-[C;v4]-[O;v2]1)]" neighbour="A"/>
            <inp-reactive-center symbol="E" smarts="[$([#1]-[C;v4]1-[C;v4]-[C;v4]-[O;v2]1)]" neighbour="D"/>
            <inp-molecule-constraint type="SINGLEELECTRONCOUNT" limit="MIN" value="0"/>
            <inp-molecule-constraint type="SINGLEELECTRONCOUNT" limit="MAX" value="0"/>
        </inp-reactant>
        <inp-reactant value="2" smarts="[#1;!X1]">
            <inp-reactive-center symbol="F" smarts="[$([#1;!X1])]"/>
            <inp-molecule-constraint type="SINGLEELECTRONCOUNT" limit="MIN" value="1"/>
            <inp-molecule-constraint type="SINGLEELECTRONCOUNT" limit="MAX" value="1"/>
        </inp-reactant>
        <inp-kinetics type="GROUP_ADDITIVITY" path="USER"/>
    </inp-reaction-family>
    <inp-reaction-family name="Dooley_methylformate_618">
        <bimolecular>true</bimolecular>
        <inp-recipe>
            <inp-transformation type="BREAK_BOND" centers="A,B"/>
            <inp-transformation type="INCREASE_BOND" centers="B,C"/>
            <inp-transformation type="BREAK_BOND" centers="D,E"/>
            <inp-transformation type="INCREASE_BOND" centers="A,D"/>
            <inp-transformation type="BREAK_BOND" centers="C,D"/>
            <inp-transformation type="GAIN_RADICAL" centers="D"/>
            <inp-transformation type="FORM_BOND" centers="F,E"/>
            <inp-transformation type="LOSE_RADICAL" centers="F"/>
        </inp-recipe>
        <inp-reactant value="1" smarts="[C;v4]1-[C;v4]-[C;v4](-[#1])-[O;v2]1">
            <inp-reactive-center symbol="A" smarts="[$([C;v4]1-[C;v4]-[O;v2]-[C;v4]1-[#1])]" neighbour="B"/>
            <inp-reactive-center symbol="B" smarts="[$([C;v4]1-[C;v4]-[C;v4](-[#1])-[O;v2]1)]" neighbour="A"/>
            <inp-reactive-center symbol="C" smarts="[$([O;v2]1-[C;v4]-[C;v4]-[C;v4]1-[#1])]" neighbour="B"/>
            <inp-reactive-center symbol="D" smarts="[$([C;v4]1(-[#1])-[C;v4]-[C;v4]-[O;v2]1)]" neighbour="A"/>
            <inp-reactive-center symbol="E" smarts="[$([#1]-[C;v4]1-[C;v4]-[C;v4]-[O;v2]1)]" neighbour="D"/>
            <inp-molecule-constraint type="SINGLEELECTRONCOUNT" limit="MIN" value="0"/>
            <inp-molecule-constraint type="SINGLEELECTRONCOUNT" limit="MAX" value="0"/>
        </inp-reactant>
        <inp-reactant value="2" smarts="[C;v3]">
            <inp-reactive-center symbol="F" smarts="[$([C;v3])]"/>
            <inp-molecule-constraint type="SINGLEELECTRONCOUNT" limit="MIN" value="1"/>
            <inp-molecule-constraint type="SINGLEELECTRONCOUNT" limit="MAX" value="1"/>
        </inp-reactant>
        <inp-kinetics type="GROUP_ADDITIVITY" path="USER"/>
    </inp-reaction-family>
    <inp-reaction-family name="Dooley_methylformate_62">
        <bimolecular>true</bimolecular>
        <inp-recipe>
            <inp-transformation type="BREAK_BOND" centers="A,B"/>
            <inp-transformation type="FORM_BOND" centers="A,C"/>
            <inp-transformation type="FORM_BOND" centers="B,D"/>
            <inp-transformation type="BREAK_BOND" centers="D,C"/>
        </inp-recipe>
        <inp-reactant value="1" smarts="[O;v2]-[O;v1]">
            <inp-reactive-center symbol="A" smarts="[$([O;v2]-[O;v1])]" neighbour="B"/>
            <inp-reactive-center symbol="B" smarts="[$([O;v1]-[O;v2])]" neighbour="A"/>
            <inp-molecule-constraint type="SINGLEELECTRONCOUNT" limit="MIN" value="1"/>
            <inp-molecule-constraint type="SINGLEELECTRONCOUNT" limit="MAX" value="1"/>
        </inp-reactant>
        <inp-reactant value="2" smarts="[O;v1]-[#1]">
            <inp-reactive-center symbol="C" smarts="[$([#1]-[O;v1])]" neighbour="D"/>
            <inp-reactive-center symbol="D" smarts="[$([O;v1]-[#1])]" neighbour="C"/>
            <inp-molecule-constraint type="SINGLEELECTRONCOUNT" limit="MIN" value="1"/>
            <inp-molecule-constraint type="SINGLEELECTRONCOUNT" limit="MAX" value="1"/>
        </inp-reactant>
        <inp-kinetics type="GROUP_ADDITIVITY" path="USER"/>
    </inp-reaction-family>
    <inp-reaction-family name="Dooley_methylformate_628">
        <bimolecular>false</bimolecular>
        <inp-recipe>
            <inp-transformation type="INCREASE_BOND" centers="A,B"/>
            <inp-transformation type="BREAK_BOND" centers="B,C"/>
            <inp-transformation type="FORM_BOND" centers="B,D"/>
            <inp-transformation type="LOSE_RADICAL" centers="B"/>
            <inp-transformation type="BREAK_BOND" centers="A,D"/>
            <inp-transformation type="GAIN_RADICAL" centers="C"/>
        </inp-recipe>
        <inp-reactant value="1" smarts="[C;v3](=[C;v4]-[#1])-[C;v4]">
            <inp-reactive-center symbol="A" smarts="[$([C;v4](=[C;v3]-[C;v4])-[#1])]" neighbour="B"/>
            <inp-reactive-center symbol="B" smarts="[$([C;v3](=[C;v4]-[#1])-[C;v4])]" neighbour="C"/>
            <inp-reactive-center symbol="C" smarts="[$([C;v4]-[C;v3]=[C;v4]-[#1])]" neighbour="B"/>
            <inp-reactive-center symbol="D" smarts="[$([#1]-[C;v4]=[C;v3]-[C;v4])]" neighbour="A"/>
            <inp-molecule-constraint type="SINGLEELECTRONCOUNT" limit="MIN" value="1"/>
            <inp-molecule-constraint type="SINGLEELECTRONCOUNT" limit="MAX" value="1"/>
        </inp-reactant>
        <inp-kinetics type="REVERSE"/>
    </inp-reaction-family>
    <inp-reaction-family name="Dooley_methylformate_64">
        <bimolecular>true</bimolecular>
        <inp-recipe>
            <inp-transformation type="INCREASE_BOND" centers="A,B"/>
            <inp-transformation type="LOSE_RADICAL" centers="A"/>
            <inp-transformation type="BREAK_BOND" centers="B,C"/>
            <inp-transformation type="FORM_BOND" centers="D,C"/>
            <inp-transformation type="LOSE_RADICAL" centers="D"/>
        </inp-recipe>
        <inp-reactant value="1" smarts="[C;v3]-[O;v2]-[#1]">
            <inp-reactive-center symbol="A" smarts="[$([C;v3]-[O;v2]-[#1])]" neighbour="B"/>
            <inp-reactive-center symbol="B" smarts="[$([O;v2](-[C;v3])-[#1])]" neighbour="A"/>
            <inp-reactive-center symbol="C" smarts="[$([#1]-[O;v2]-[C;v3])]" neighbour="B"/>
            <inp-molecule-constraint type="SINGLEELECTRONCOUNT" limit="MIN" value="1"/>
            <inp-molecule-constraint type="SINGLEELECTRONCOUNT" limit="MAX" value="1"/>
        </inp-reactant>
        <inp-reactant value="2" smarts="[#1;!X1]">
            <inp-reactive-center symbol="D" smarts="[$([#1;!X1])]"/>
            <inp-molecule-constraint type="SINGLEELECTRONCOUNT" limit="MIN" value="1"/>
            <inp-molecule-constraint type="SINGLEELECTRONCOUNT" limit="MAX" value="1"/>
        </inp-reactant>
        <inp-kinetics type="GROUP_ADDITIVITY" path="USER"/>
    </inp-reaction-family>
    <inp-reaction-family name="Dooley_methylformate_65">
        <bimolecular>true</bimolecular>
        <inp-recipe>
            <inp-transformation type="BREAK_BOND" centers="A,B"/>
            <inp-transformation type="FORM_BOND" centers="A,C"/>
            <inp-transformation type="GAIN_RADICAL" centers="B"/>
            <inp-transformation type="LOSE_RADICAL" centers="C"/>
        </inp-recipe>
        <inp-reactant value="1" smarts="[C;v3]-[O;v2]">
            <inp-reactive-center symbol="A" smarts="[$([C;v3]-[O;v2])]" neighbour="B"/>
            <inp-reactive-center symbol="B" smarts="[$([O;v2]-[C;v3])]" neighbour="A"/>
            <inp-molecule-constraint type="SINGLEELECTRONCOUNT" limit="MIN" value="1"/>
            <inp-molecule-constraint type="SINGLEELECTRONCOUNT" limit="MAX" value="1"/>
        </inp-reactant>
        <inp-reactant value="2" smarts="[#1;!X1]">
            <inp-reactive-center symbol="C" smarts="[$([#1;!X1])]"/>
            <inp-molecule-constraint type="SINGLEELECTRONCOUNT" limit="MIN" value="1"/>
            <inp-molecule-constraint type="SINGLEELECTRONCOUNT" limit="MAX" value="1"/>
        </inp-reactant>
        <inp-kinetics type="GROUP_ADDITIVITY" path="USER"/>
    </inp-reaction-family>
    <inp-reaction-family name="Dooley_methylformate_657">
        <bimolecular>true</bimolecular>
        <inp-recipe>
            <inp-transformation type="FORM_BOND" centers="A,B"/>
            <inp-transformation type="LOSE_RADICAL" centers="A"/>
            <inp-transformation type="DECREASE_BOND" centers="B,C"/>
            <inp-transformation type="GAIN_RADICAL" centers="C"/>
        </inp-recipe>
        <inp-reactant value="1" smarts="[C;v3]">
            <inp-reactive-center symbol="A" smarts="[$([C;v3])]"/>
            <inp-molecule-constraint type="SINGLEELECTRONCOUNT" limit="MIN" value="1"/>
            <inp-molecule-constraint type="SINGLEELECTRONCOUNT" limit="MAX" value="1"/>
        </inp-reactant>
        <inp-reactant value="2" smarts="[O;v2]=[C;v4]">
            <inp-reactive-center symbol="B" smarts="[$([O;v2]=[C;v4])]" neighbour="C"/>
            <inp-reactive-center symbol="C" smarts="[$([C;v4]=[O;v2])]" neighbour="B"/>
            <inp-molecule-constraint type="SINGLEELECTRONCOUNT" limit="MIN" value="0"/>
            <inp-molecule-constraint type="SINGLEELECTRONCOUNT" limit="MAX" value="0"/>
        </inp-reactant>
        <inp-kinetics type="REVERSE"/>
    </inp-reaction-family>
    <inp-reaction-family name="Dooley_methylformate_658">
        <bimolecular>true</bimolecular>
        <inp-recipe>
            <inp-transformation type="FORM_BOND" centers="A,B"/>
            <inp-transformation type="LOSE_RADICAL" centers="A"/>
            <inp-transformation type="DECREASE_BOND" centers="B,C"/>
            <inp-transformation type="GAIN_RADICAL" centers="B"/>
            <inp-transformation type="GAIN_CHARGE" centers="B"/>
            <inp-transformation type="LOSE_CHARGE" centers="C"/>
        </inp-recipe>
        <inp-reactant value="1" smarts="[O;v1]">
            <inp-reactive-center symbol="A" smarts="[$([O;v1])]"/>
            <inp-molecule-constraint type="SINGLEELECTRONCOUNT" limit="MIN" value="1"/>
            <inp-molecule-constraint type="SINGLEELECTRONCOUNT" limit="MAX" value="1"/>
        </inp-reactant>
        <inp-reactant value="2" smarts="[C-]#[O+]">
            <inp-reactive-center symbol="B" smarts="[$([C-]#[O+])]" neighbour="C"/>
            <inp-reactive-center symbol="C" smarts="[$([O+]#[C-])]" neighbour="B"/>
            <inp-molecule-constraint type="SINGLEELECTRONCOUNT" limit="MIN" value="0"/>
            <inp-molecule-constraint type="SINGLEELECTRONCOUNT" limit="MAX" value="0"/>
        </inp-reactant>
        <inp-kinetics type="REVERSE"/>
    </inp-reaction-family>
    <inp-reaction-family name="Dooley_methylformate_659">
        <bimolecular>false</bimolecular>
        <inp-recipe>
            <inp-transformation type="BREAK_BOND" centers="A,B"/>
            <inp-transformation type="GAIN_RADICAL" centers="A"/>
            <inp-transformation type="FORM_BOND" centers="C,B"/>
            <inp-transformation type="LOSE_RADICAL" centers="C"/>
        </inp-recipe>
        <inp-reactant value="1" smarts="[C;v4](-[#1])~[O]~[C;v3]">
            <inp-reactive-center symbol="A" smarts="[$([C;v4](-[#1])~[O]~[C;v3])]" neighbour="B"/>
            <inp-reactive-center symbol="B" smarts="[$([#1]-[C;v4]~[O]~[C;v3])]" neighbour="A"/>
            <inp-reactive-center symbol="C" smarts="[$([C;v3]~[O]~[C;v4]-[#1])]"/>
            <inp-molecule-constraint type="SINGLEELECTRONCOUNT" limit="MIN" value="1"/>
            <inp-molecule-constraint type="SINGLEELECTRONCOUNT" limit="MAX" value="1"/>
        </inp-reactant>
        <inp-kinetics type="GROUP_ADDITIVITY" path="USER"/>
    </inp-reaction-family>
    <inp-reaction-family name="Dooley_methylformate_66">
        <bimolecular>true</bimolecular>
        <inp-recipe>
            <inp-transformation type="INCREASE_BOND" centers="A,B"/>
            <inp-transformation type="LOSE_RADICAL" centers="A"/>
            <inp-transformation type="BREAK_BOND" centers="B,C"/>
            <inp-transformation type="FORM_BOND" centers="D,C"/>
            <inp-transformation type="LOSE_RADICAL" centers="D"/>
        </inp-recipe>
        <inp-reactant value="1" smarts="[C;v3]-[O;v2]-[#1]">
            <inp-reactive-center symbol="A" smarts="[$([C;v3]-[O;v2]-[#1])]" neighbour="B"/>
            <inp-reactive-center symbol="B" smarts="[$([O;v2](-[C;v3])-[#1])]" neighbour="A"/>
            <inp-reactive-center symbol="C" smarts="[$([#1]-[O;v2]-[C;v3])]" neighbour="B"/>
            <inp-molecule-constraint type="SINGLEELECTRONCOUNT" limit="MIN" value="1"/>
            <inp-molecule-constraint type="SINGLEELECTRONCOUNT" limit="MAX" value="1"/>
        </inp-reactant>
        <inp-reactant value="2" smarts="[O;v0]">
            <inp-reactive-center symbol="D" smarts="[$([O;v0])]"/>
            <inp-molecule-constraint type="SINGLEELECTRONCOUNT" limit="MIN" value="2"/>
            <inp-molecule-constraint type="SINGLEELECTRONCOUNT" limit="MAX" value="2"/>
        </inp-reactant>
        <inp-kinetics type="GROUP_ADDITIVITY" path="USER"/>
    </inp-reaction-family>
    <inp-reaction-family name="Dooley_methylformate_661">
        <bimolecular>false</bimolecular>
        <inp-recipe>
            <inp-transformation type="BREAK_BOND" centers="A,B"/>
            <inp-transformation type="FORM_BOND" centers="C,B"/>
            <inp-transformation type="GAIN_RADICAL" centers="A"/>
            <inp-transformation type="LOSE_RADICAL" centers="C"/>
        </inp-recipe>
        <inp-reactant value="1" smarts="[#1]-[C;v4]~[O]~[C]~[O;v1]">
            <inp-reactive-center symbol="A" smarts="[$([C;v4](-[#1])~[O]~[C]~[O;v1])]" neighbour="B"/>
            <inp-reactive-center symbol="B" smarts="[$([#1]-[C;v4]~[O]~[C]~[O;v1])]" neighbour="A"/>
            <inp-reactive-center symbol="C" smarts="[$([O;v1]~[C]~[O]~[C;v4]-[#1])]"/>
            <inp-molecule-constraint type="SINGLEELECTRONCOUNT" limit="MIN" value="1"/>
            <inp-molecule-constraint type="SINGLEELECTRONCOUNT" limit="MAX" value="1"/>
        </inp-reactant>
        <inp-kinetics type="GROUP_ADDITIVITY" path="USER"/>
    </inp-reaction-family>
    <inp-reaction-family name="Dooley_methylformate_662">
        <bimolecular>false</bimolecular>
        <inp-recipe>
            <inp-transformation type="BREAK_BOND" centers="A,B"/>
            <inp-transformation type="GAIN_RADICAL" centers="B"/>
            <inp-transformation type="INCREASE_BOND" centers="C,A"/>
            <inp-transformation type="LOSE_RADICAL" centers="A"/>
            <inp-transformation type="LOSE_CHARGE" centers="A"/>
            <inp-transformation type="GAIN_CHARGE" centers="C"/>
        </inp-recipe>
        <inp-reactant value="1" smarts="[O;v2]-[C;v3]=[O;v2]">
            <inp-reactive-center symbol="A" smarts="[$([C;v3](-[O;v2])=[O;v2])]" neighbour="B"/>
            <inp-reactive-center symbol="B" smarts="[$([O;v2]-[C;v3]=[O;v2])]" neighbour="A"/>
            <inp-reactive-center symbol="C" smarts="[$([O;v2]=[C;v3]-[O;v2])]" neighbour="A"/>
            <inp-molecule-constraint type="SINGLEELECTRONCOUNT" limit="MIN" value="1"/>
            <inp-molecule-constraint type="SINGLEELECTRONCOUNT" limit="MAX" value="1"/>
        </inp-reactant>
        <inp-kinetics type="REVERSE"/>
    </inp-reaction-family>
    <inp-reaction-family name="Dooley_methylformate_669">
        <bimolecular>true</bimolecular>
        <inp-recipe>
            <inp-transformation type="FORM_BOND" centers="A,B"/>
            <inp-transformation type="LOSE_RADICAL" centers="A"/>
            <inp-transformation type="BREAK_BOND" centers="C,B"/>
            <inp-transformation type="FORM_BOND" centers="D,C"/>
            <inp-transformation type="BREAK_BOND" centers="E,D"/>
            <inp-transformation type="GAIN_RADICAL" centers="E"/>
        </inp-recipe>
        <inp-reactant value="1" smarts="[O](~[C;v3])~[C;v4]-[#1]">
            <inp-reactive-center symbol="A" smarts="[$([C;v3]~[O]~[C;v4]-[#1])]"/>
            <inp-reactive-center symbol="B" smarts="[$([#1]-[C;v4]~[O]~[C;v3])]" neighbour="C"/>
            <inp-reactive-center symbol="C" smarts="[$([C;v4](~[O]~[C;v3])-[#1])]" neighbour="B"/>
            <inp-molecule-constraint type="SINGLEELECTRONCOUNT" limit="MIN" value="1"/>
            <inp-molecule-constraint type="SINGLEELECTRONCOUNT" limit="MAX" value="1"/>
        </inp-reactant>
        <inp-reactant value="2" smarts="[O;v1]-[C;v4]">
            <inp-reactive-center symbol="D" smarts="[$([O;v1]-[C;v4])]" neighbour="E"/>
            <inp-reactive-center symbol="E" smarts="[$([C;v4]-[O;v1])]" neighbour="D"/>
            <inp-molecule-constraint type="SINGLEELECTRONCOUNT" limit="MIN" value="1"/>
            <inp-molecule-constraint type="SINGLEELECTRONCOUNT" limit="MAX" value="1"/>
        </inp-reactant>
        <inp-kinetics type="GROUP_ADDITIVITY" path="USER"/>
    </inp-reaction-family>
    <inp-reaction-family name="Dooley_methylformate_674">
        <bimolecular>false</bimolecular>
        <inp-recipe>
            <inp-transformation type="BREAK_BOND" centers="A,B"/>
            <inp-transformation type="GAIN_RADICAL" centers="A"/>
            <inp-transformation type="GAIN_RADICAL" centers="B"/>
        </inp-recipe>
        <inp-reactant value="1" smarts="[#1]-[#1]">
            <inp-reactive-center symbol="A" smarts="[$([#1]-[#1])]" neighbour="B"/>
            <inp-reactive-center symbol="B" smarts="[$([#1]-[#1])]" neighbour="A"/>
            <inp-molecule-constraint type="SINGLEELECTRONCOUNT" limit="MIN" value="0"/>
            <inp-molecule-constraint type="SINGLEELECTRONCOUNT" limit="MAX" value="0"/>
        </inp-reactant>
        <inp-kinetics type="REVERSE"/>
    </inp-reaction-family>
    <inp-reaction-family name="Dooley_methylformate_675">
        <bimolecular>true</bimolecular>
        <inp-recipe>
            <inp-transformation type="FORM_BOND" centers="A,B"/>
            <inp-transformation type="LOSE_RADICAL" centers="A"/>
            <inp-transformation type="LOSE_RADICAL" centers="B"/>
        </inp-recipe>
        <inp-reactant value="1" smarts="[O;v0]">
            <inp-reactive-center symbol="A" smarts="[$([O;v0])]"/>
            <inp-molecule-constraint type="SINGLEELECTRONCOUNT" limit="MIN" value="2"/>
            <inp-molecule-constraint type="SINGLEELECTRONCOUNT" limit="MAX" value="2"/>
        </inp-reactant>
        <inp-reactant value="2" smarts="[O;v0]">
            <inp-reactive-center symbol="B" smarts="[$([O;v0])]"/>
            <inp-molecule-constraint type="SINGLEELECTRONCOUNT" limit="MIN" value="2"/>
            <inp-molecule-constraint type="SINGLEELECTRONCOUNT" limit="MAX" value="2"/>
        </inp-reactant>
        <inp-kinetics type="REVERSE"/>
    </inp-reaction-family>
    <inp-reaction-family name="Dooley_methylformate_676">
        <bimolecular>true</bimolecular>
        <inp-recipe>
            <inp-transformation type="FORM_BOND" centers="A,B"/>
            <inp-transformation type="LOSE_RADICAL" centers="A"/>
            <inp-transformation type="LOSE_RADICAL" centers="B"/>
        </inp-recipe>
        <inp-reactant value="1" smarts="[O;v0]">
            <inp-reactive-center symbol="A" smarts="[$([O;v0])]"/>
            <inp-molecule-constraint type="SINGLEELECTRONCOUNT" limit="MIN" value="2"/>
            <inp-molecule-constraint type="SINGLEELECTRONCOUNT" limit="MAX" value="2"/>
        </inp-reactant>
        <inp-reactant value="2" smarts="[#1;!X1]">
            <inp-reactive-center symbol="B" smarts="[$([#1;!X1])]"/>
            <inp-molecule-constraint type="SINGLEELECTRONCOUNT" limit="MIN" value="1"/>
            <inp-molecule-constraint type="SINGLEELECTRONCOUNT" limit="MAX" value="1"/>
        </inp-reactant>
        <inp-kinetics type="GROUP_ADDITIVITY" path="USER"/>
    </inp-reaction-family>
    <inp-reaction-family name="Dooley_methylformate_677">
        <bimolecular>true</bimolecular>
        <inp-recipe>
            <inp-transformation type="FORM_BOND" centers="A,B"/>
            <inp-transformation type="LOSE_RADICAL" centers="A"/>
            <inp-transformation type="LOSE_RADICAL" centers="B"/>
        </inp-recipe>
        <inp-reactant value="1" smarts="[O;v1]">
            <inp-reactive-center symbol="A" smarts="[$([O;v1])]"/>
            <inp-molecule-constraint type="SINGLEELECTRONCOUNT" limit="MIN" value="1"/>
            <inp-molecule-constraint type="SINGLEELECTRONCOUNT" limit="MAX" value="1"/>
        </inp-reactant>
        <inp-reactant value="2" smarts="[#1;!X1]">
            <inp-reactive-center symbol="B" smarts="[$([#1;!X1])]"/>
            <inp-molecule-constraint type="SINGLEELECTRONCOUNT" limit="MIN" value="1"/>
            <inp-molecule-constraint type="SINGLEELECTRONCOUNT" limit="MAX" value="1"/>
        </inp-reactant>
        <inp-kinetics type="REVERSE"/>
    </inp-reaction-family>
    <inp-reaction-family name="Dooley_methylformate_680">
        <bimolecular>true</bimolecular>
        <inp-recipe>
            <inp-transformation type="DECREASE_BOND" centers="A,B"/>
            <inp-transformation type="FORM_BOND" centers="A,C"/>
            <inp-transformation type="INCREASE_BOND" centers="A,C"/>
            <inp-transformation type="GAIN_CHARGE" centers="A"/>
            <inp-transformation type="LOSE_CHARGE" centers="B"/>
            <inp-transformation type="LOSE_RADICAL" centers="C"/>
            <inp-transformation type="LOSE_RADICAL" centers="C"/>
        </inp-recipe>
        <inp-reactant value="1" smarts="[C-]#[O+]">
            <inp-reactive-center symbol="A" smarts="[$([C-]#[O+])]" neighbour="B"/>
            <inp-reactive-center symbol="B" smarts="[$([O+]#[C-])]" neighbour="A"/>
            <inp-molecule-constraint type="SINGLEELECTRONCOUNT" limit="MIN" value="0"/>
            <inp-molecule-constraint type="SINGLEELECTRONCOUNT" limit="MAX" value="0"/>
        </inp-reactant>
        <inp-reactant value="2" smarts="[O;v0]">
            <inp-reactive-center symbol="C" smarts="[$([O;v0])]"/>
            <inp-molecule-constraint type="SINGLEELECTRONCOUNT" limit="MIN" value="2"/>
            <inp-molecule-constraint type="SINGLEELECTRONCOUNT" limit="MAX" value="2"/>
        </inp-reactant>
        <inp-kinetics type="GROUP_ADDITIVITY" path="USER"/>
    </inp-reaction-family>
    <inp-reaction-family name="Dooley_methylformate_681">
        <bimolecular>false</bimolecular>
        <inp-recipe>
            <inp-transformation type="INCREASE_BOND" centers="A,B"/>
            <inp-transformation type="GAIN_CHARGE" centers="B"/>
            <inp-transformation type="BREAK_BOND" centers="A,C"/>
            <inp-transformation type="GAIN_RADICAL" centers="C"/>
            <inp-transformation type="LOSE_RADICAL" centers="A"/>
            <inp-transformation type="LOSE_CHARGE" centers="A"/>
        </inp-recipe>
        <inp-reactant value="1" smarts="[O;v2]=[C;v3]-[#1]">
            <inp-reactive-center symbol="A" smarts="[$([C;v3](=[O;v2])-[#1])]" neighbour="B"/>
            <inp-reactive-center symbol="B" smarts="[$([O;v2]=[C;v3]-[#1])]" neighbour="A"/>
            <inp-reactive-center symbol="C" smarts="[$([#1]-[C;v3]=[O;v2])]" neighbour="A"/>
            <inp-molecule-constraint type="SINGLEELECTRONCOUNT" limit="MIN" value="1"/>
            <inp-molecule-constraint type="SINGLEELECTRONCOUNT" limit="MAX" value="1"/>
        </inp-reactant>
        <inp-kinetics type="GROUP_ADDITIVITY" path="USER"/>
    </inp-reaction-family>
    <inp-reaction-family name="Dooley_methylformate_683">
        <bimolecular>false</bimolecular>
        <inp-recipe>
            <inp-transformation type="BREAK_BOND" centers="A,B"/>
            <inp-transformation type="FORM_BOND" centers="C,B"/>
            <inp-transformation type="BREAK_BOND" centers="A,C"/>
            <inp-transformation type="INCREASE_BOND" centers="A,D"/>
            <inp-transformation type="GAIN_CHARGE" centers="D"/>
            <inp-transformation type="LOSE_CHARGE" centers="A"/>
        </inp-recipe>
        <inp-reactant value="1" smarts="[#1]-[C;v4](-[#1])=[O;v2]">
            <inp-reactive-center symbol="A" smarts="[$([C;v4](-[#1])(-[#1])=[O;v2])]" neighbour="D"/>
            <inp-reactive-center symbol="B" smarts="[$([#1]-[C;v4](-[#1])=[O;v2])]" neighbour="A"/>
            <inp-reactive-center symbol="C" smarts="[$([#1]-[C;v4](-[#1])=[O;v2])]" neighbour="A"/>
            <inp-reactive-center symbol="D" smarts="[$([O;v2]=[C;v4](-[#1])-[#1])]" neighbour="A"/>
            <inp-molecule-constraint type="SINGLEELECTRONCOUNT" limit="MIN" value="0"/>
            <inp-molecule-constraint type="SINGLEELECTRONCOUNT" limit="MAX" value="0"/>
        </inp-reactant>
        <inp-kinetics type="GROUP_ADDITIVITY" path="USER"/>
    </inp-reaction-family>
    <inp-reaction-family name="Dooley_methylformate_689">
        <bimolecular>true</bimolecular>
        <inp-recipe>
            <inp-transformation type="BREAK_BOND" centers="A,B"/>
            <inp-transformation type="FORM_BOND" centers="C,A"/>
            <inp-transformation type="FORM_BOND" centers="C,B"/>
            <inp-transformation type="LOSE_RADICAL" centers="C"/>
            <inp-transformation type="LOSE_RADICAL" centers="C"/>
        </inp-recipe>
        <inp-reactant value="1" smarts="[O;v2]-[#1]">
            <inp-reactive-center symbol="A" smarts="[$([O;v2]-[#1])]" neighbour="B"/>
            <inp-reactive-center symbol="B" smarts="[$([#1]-[O;v2])]" neighbour="A"/>
            <inp-molecule-constraint type="SINGLEELECTRONCOUNT" limit="MIN" value="0"/>
            <inp-molecule-constraint type="SINGLEELECTRONCOUNT" limit="MAX" value="0"/>
        </inp-reactant>
        <inp-reactant value="2" smarts="[C;v2]">
            <inp-reactive-center symbol="C" smarts="[$([C;v2])]"/>
            <inp-molecule-constraint type="SINGLEELECTRONCOUNT" limit="MIN" value="2"/>
            <inp-molecule-constraint type="SINGLEELECTRONCOUNT" limit="MAX" value="2"/>
        </inp-reactant>
        <inp-kinetics type="REVERSE"/>
    </inp-reaction-family>
    <inp-reaction-family name="Dooley_methylformate_690">
        <bimolecular>true</bimolecular>
        <inp-recipe>
            <inp-transformation type="FORM_BOND" centers="A,B"/>
            <inp-transformation type="LOSE_RADICAL" centers="A"/>
            <inp-transformation type="LOSE_RADICAL" centers="B"/>
        </inp-recipe>
        <inp-reactant value="1" smarts="[C;v2]">
            <inp-reactive-center symbol="A" smarts="[$([C;v2])]"/>
            <inp-molecule-constraint type="SINGLEELECTRONCOUNT" limit="MIN" value="2"/>
            <inp-molecule-constraint type="SINGLEELECTRONCOUNT" limit="MAX" value="2"/>
        </inp-reactant>
        <inp-reactant value="2" smarts="[#1;!X1]">
            <inp-reactive-center symbol="B" smarts="[$([#1;!X1])]"/>
            <inp-molecule-constraint type="SINGLEELECTRONCOUNT" limit="MIN" value="1"/>
            <inp-molecule-constraint type="SINGLEELECTRONCOUNT" limit="MAX" value="1"/>
        </inp-reactant>
        <inp-kinetics type="GROUP_ADDITIVITY" path="USER"/>
    </inp-reaction-family>
    <inp-reaction-family name="Dooley_methylformate_691">
        <bimolecular>true</bimolecular>
        <inp-recipe>
            <inp-transformation type="FORM_BOND" centers="A,B"/>
            <inp-transformation type="INCREASE_BOND" centers="A,B"/>
            <inp-transformation type="LOSE_RADICAL" centers="A"/>
            <inp-transformation type="LOSE_RADICAL" centers="A"/>
            <inp-transformation type="DECREASE_BOND" centers="B,C"/>
            <inp-transformation type="GAIN_CHARGE" centers="B"/>
            <inp-transformation type="LOSE_CHARGE" centers="C"/>
        </inp-recipe>
        <inp-reactant value="1" smarts="[C;v2]">
            <inp-reactive-center symbol="A" smarts="[$([C;v2])]"/>
            <inp-molecule-constraint type="SINGLEELECTRONCOUNT" limit="MIN" value="2"/>
            <inp-molecule-constraint type="SINGLEELECTRONCOUNT" limit="MAX" value="2"/>
        </inp-reactant>
        <inp-reactant value="2" smarts="[C-]#[O+]">
            <inp-reactive-center symbol="B" smarts="[$([C-]#[O+])]" neighbour="C"/>
            <inp-reactive-center symbol="C" smarts="[$([O+]#[C-])]" neighbour="B"/>
            <inp-molecule-constraint type="SINGLEELECTRONCOUNT" limit="MIN" value="0"/>
            <inp-molecule-constraint type="SINGLEELECTRONCOUNT" limit="MAX" value="0"/>
        </inp-reactant>
        <inp-kinetics type="REVERSE"/>
    </inp-reaction-family>
    <inp-reaction-family name="Dooley_methylformate_694">
        <bimolecular>false</bimolecular>
        <inp-recipe>
            <inp-transformation type="INCREASE_BOND" centers="A,B"/>
            <inp-transformation type="LOSE_RADICAL" centers="A"/>
            <inp-transformation type="BREAK_BOND" centers="B,C"/>
            <inp-transformation type="GAIN_RADICAL" centers="C"/>
        </inp-recipe>
        <inp-reactant value="1" smarts="[C;v3]-[O;v2]-[#1]">
            <inp-reactive-center symbol="A" smarts="[$([C;v3]-[O;v2]-[#1])]" neighbour="B"/>
            <inp-reactive-center symbol="B" smarts="[$([O;v2](-[C;v3])-[#1])]" neighbour="A"/>
            <inp-reactive-center symbol="C" smarts="[$([#1]-[O;v2]-[C;v3])]" neighbour="B"/>
            <inp-molecule-constraint type="SINGLEELECTRONCOUNT" limit="MIN" value="1"/>
            <inp-molecule-constraint type="SINGLEELECTRONCOUNT" limit="MAX" value="1"/>
        </inp-reactant>
        <inp-kinetics type="GROUP_ADDITIVITY" path="USER"/>
    </inp-reaction-family>
    <inp-reaction-family name="Dooley_methylformate_696">
        <bimolecular>false</bimolecular>
        <inp-recipe>
            <inp-transformation type="BREAK_BOND" centers="A,B"/>
            <inp-transformation type="FORM_BOND" centers="C,B"/>
            <inp-transformation type="BREAK_BOND" centers="A,C"/>
            <inp-transformation type="INCREASE_BOND" centers="D,A"/>
            <inp-transformation type="GAIN_CHARGE" centers="D"/>
            <inp-transformation type="LOSE_CHARGE" centers="A"/>
        </inp-recipe>
        <inp-reactant value="1" smarts="[#1]-[C;v4](-[O;v2])=[O;v2]">
            <inp-reactive-center symbol="A" smarts="[$([C;v4](-[#1])(-[O;v2])=[O;v2])]" neighbour="C"/>
            <inp-reactive-center symbol="B" smarts="[$([#1]-[C;v4](-[O;v2])=[O;v2])]" neighbour="A"/>
            <inp-reactive-center symbol="C" smarts="[$([O;v2]-[C;v4](-[#1])=[O;v2])]" neighbour="A"/>
            <inp-reactive-center symbol="D" smarts="[$([O;v2]=[C;v4](-[#1])-[O;v2])]" neighbour="A"/>
            <inp-molecule-constraint type="SINGLEELECTRONCOUNT" limit="MIN" value="0"/>
            <inp-molecule-constraint type="SINGLEELECTRONCOUNT" limit="MAX" value="0"/>
        </inp-reactant>
        <inp-kinetics type="GROUP_ADDITIVITY" path="USER"/>
    </inp-reaction-family>
    <inp-reaction-family name="Dooley_methylformate_697">
        <bimolecular>false</bimolecular>
        <inp-recipe>
            <inp-transformation type="BREAK_BOND" centers="A,B"/>
            <inp-transformation type="FORM_BOND" centers="C,B"/>
            <inp-transformation type="BREAK_BOND" centers="D,C"/>
            <inp-transformation type="INCREASE_BOND" centers="A,D"/>
        </inp-recipe>
        <inp-reactant value="1" smarts="[#1]-[C;v4]-[O;v2]-[#1]">
            <inp-reactive-center symbol="A" smarts="[$([C;v4](-[#1])-[O;v2]-[#1])]" neighbour="D"/>
            <inp-reactive-center symbol="B" smarts="[$([#1]-[C;v4]-[O;v2]-[#1])]" neighbour="A"/>
            <inp-reactive-center symbol="C" smarts="[$([#1]-[O;v2]-[C;v4]-[#1])]" neighbour="D"/>
            <inp-reactive-center symbol="D" smarts="[$([O;v2](-[#1])-[C;v4]-[#1])]" neighbour="A"/>
            <inp-molecule-constraint type="SINGLEELECTRONCOUNT" limit="MIN" value="0"/>
            <inp-molecule-constraint type="SINGLEELECTRONCOUNT" limit="MAX" value="0"/>
        </inp-reactant>
        <inp-kinetics type="GROUP_ADDITIVITY" path="USER"/>
    </inp-reaction-family>
    <inp-reaction-family name="Dooley_methylformate_700">
        <bimolecular>false</bimolecular>
        <inp-recipe>
            <inp-transformation type="INCREASE_BOND" centers="A,B"/>
            <inp-transformation type="BREAK_BOND" centers="C,A"/>
            <inp-transformation type="LOSE_RADICAL" centers="A"/>
            <inp-transformation type="LOSE_CHARGE" centers="A"/>
            <inp-transformation type="GAIN_CHARGE" centers="B"/>
            <inp-transformation type="GAIN_RADICAL" centers="C"/>
        </inp-recipe>
        <inp-reactant value="1" smarts="[C;v3](=[O;v2])-[C;v4]">
            <inp-reactive-center symbol="A" smarts="[$([C;v3](=[O;v2])-[C;v4])]" neighbour="C"/>
            <inp-reactive-center symbol="B" smarts="[$([O;v2]=[C;v3]-[C;v4])]" neighbour="A"/>
            <inp-reactive-center symbol="C" smarts="[$([C;v4]-[C;v3]=[O;v2])]" neighbour="A"/>
            <inp-molecule-constraint type="SINGLEELECTRONCOUNT" limit="MIN" value="1"/>
            <inp-molecule-constraint type="SINGLEELECTRONCOUNT" limit="MAX" value="1"/>
        </inp-reactant>
        <inp-kinetics type="REVERSE"/>
    </inp-reaction-family>
    <inp-reaction-family name="Dooley_methylformate_701">
        <bimolecular>false</bimolecular>
        <inp-recipe>
            <inp-transformation type="INCREASE_BOND" centers="A,B"/>
            <inp-transformation type="BREAK_BOND" centers="C,A"/>
            <inp-transformation type="LOSE_RADICAL" centers="B"/>
            <inp-transformation type="GAIN_RADICAL" centers="C"/>
        </inp-recipe>
        <inp-reactant value="1" smarts="[C;v4](-[O;v1])-[C;v4]">
            <inp-reactive-center symbol="A" smarts="[$([C;v4](-[O;v1])-[C;v4])]" neighbour="C"/>
            <inp-reactive-center symbol="B" smarts="[$([O;v1]-[C;v4]-[C;v4])]" neighbour="A"/>
            <inp-reactive-center symbol="C" smarts="[$([C;v4]-[C;v4]-[O;v1])]" neighbour="A"/>
            <inp-molecule-constraint type="SINGLEELECTRONCOUNT" limit="MIN" value="1"/>
            <inp-molecule-constraint type="SINGLEELECTRONCOUNT" limit="MAX" value="1"/>
        </inp-reactant>
        <inp-kinetics type="REVERSE"/>
    </inp-reaction-family>
    <inp-reaction-family name="Dooley_methylformate_702">
        <bimolecular>false</bimolecular>
        <inp-recipe>
            <inp-transformation type="INCREASE_BOND" centers="A,B"/>
            <inp-transformation type="GAIN_CHARGE" centers="B"/>
            <inp-transformation type="DECREASE_BOND" centers="C,A"/>
            <inp-transformation type="BREAK_BOND" centers="C,A"/>
            <inp-transformation type="GAIN_RADICAL" centers="C"/>
            <inp-transformation type="GAIN_RADICAL" centers="C"/>
            <inp-transformation type="LOSE_CHARGE" centers="A"/>
        </inp-recipe>
        <inp-reactant value="1" smarts="[O;v2]=[C;v4]=[C;v3]">
            <inp-reactive-center symbol="A" smarts="[$([C;v4](=[O;v2])=[C;v3])]" neighbour="B"/>
            <inp-reactive-center symbol="B" smarts="[$([O;v2]=[C;v4]=[C;v3])]" neighbour="A"/>
            <inp-reactive-center symbol="C" smarts="[$([C;v3]=[C;v4]=[O;v2])]" neighbour="A"/>
            <inp-molecule-constraint type="SINGLEELECTRONCOUNT" limit="MIN" value="1"/>
            <inp-molecule-constraint type="SINGLEELECTRONCOUNT" limit="MAX" value="1"/>
        </inp-reactant>
        <inp-kinetics type="GROUP_ADDITIVITY" path="USER"/>
    </inp-reaction-family>
    <inp-reaction-family name="Dooley_methylformate_704">
        <bimolecular>false</bimolecular>
        <inp-recipe>
            <inp-transformation type="BREAK_BOND" centers="A,B"/>
            <inp-transformation type="FORM_BOND" centers="B,C"/>
            <inp-transformation type="INCREASE_BOND" centers="D,A"/>
            <inp-transformation type="BREAK_BOND" centers="D,C"/>
        </inp-recipe>
        <inp-reactant value="1" smarts="[#1]-[C;v4]=[C;v4]-[#1]">
            <inp-reactive-center symbol="A" smarts="[$([C;v4](-[#1])=[C;v4]-[#1])]" neighbour="D"/>
            <inp-reactive-center symbol="B" smarts="[$([#1]-[C;v4]=[C;v4]-[#1])]" neighbour="A"/>
            <inp-reactive-center symbol="C" smarts="[$([#1]-[C;v4]=[C;v4]-[#1])]" neighbour="D"/>
            <inp-reactive-center symbol="D" smarts="[$([C;v4](=[C;v4]-[#1])-[#1])]" neighbour="A"/>
            <inp-molecule-constraint type="SINGLEELECTRONCOUNT" limit="MIN" value="0"/>
            <inp-molecule-constraint type="SINGLEELECTRONCOUNT" limit="MAX" value="0"/>
        </inp-reactant>
        <inp-kinetics type="GROUP_ADDITIVITY" path="USER"/>
    </inp-reaction-family>
    <inp-reaction-family name="Dooley_methylformate_707">
        <bimolecular>false</bimolecular>
        <inp-recipe>
            <inp-transformation type="BREAK_BOND" centers="A,B"/>
            <inp-transformation type="GAIN_RADICAL" centers="A"/>
            <inp-transformation type="GAIN_RADICAL" centers="B"/>
        </inp-recipe>
        <inp-reactant value="1" smarts="[C;v4]-[C;v4]">
            <inp-reactive-center symbol="A" smarts="[$([C;v4]-[C;v4])]" neighbour="B"/>
            <inp-reactive-center symbol="B" smarts="[$([C;v4]-[C;v4])]" neighbour="A"/>
            <inp-molecule-constraint type="SINGLEELECTRONCOUNT" limit="MIN" value="0"/>
            <inp-molecule-constraint type="SINGLEELECTRONCOUNT" limit="MAX" value="0"/>
        </inp-reactant>
        <inp-kinetics type="REVERSE"/>
    </inp-reaction-family>
    <inp-reaction-family name="Dooley_methylformate_709">
        <bimolecular>false</bimolecular>
        <inp-recipe>
            <inp-transformation type="BREAK_BOND" centers="A,B"/>
            <inp-transformation type="FORM_BOND" centers="B,C"/>
            <inp-transformation type="INCREASE_BOND" centers="D,A"/>
            <inp-transformation type="BREAK_BOND" centers="D,C"/>
        </inp-recipe>
        <inp-reactant value="1" smarts="[O;v2]-[C;v4]-[C;v4]-[#1]">
            <inp-reactive-center symbol="A" smarts="[$([C;v4](-[O;v2])-[C;v4]-[#1])]" neighbour="D"/>
            <inp-reactive-center symbol="B" smarts="[$([O;v2]-[C;v4]-[C;v4]-[#1])]" neighbour="A"/>
            <inp-reactive-center symbol="C" smarts="[$([#1]-[C;v4]-[C;v4]-[O;v2])]" neighbour="D"/>
            <inp-reactive-center symbol="D" smarts="[$([C;v4](-[C;v4]-[O;v2])-[#1])]" neighbour="A"/>
            <inp-molecule-constraint type="SINGLEELECTRONCOUNT" limit="MIN" value="0"/>
            <inp-molecule-constraint type="SINGLEELECTRONCOUNT" limit="MAX" value="0"/>
        </inp-reactant>
        <inp-kinetics type="GROUP_ADDITIVITY" path="USER"/>
    </inp-reaction-family>
    <inp-reaction-family name="Dooley_methylformate_72">
        <bimolecular>true</bimolecular>
        <inp-recipe>
            <inp-transformation type="INCREASE_BOND" centers="A,B"/>
            <inp-transformation type="LOSE_RADICAL" centers="A"/>
            <inp-transformation type="BREAK_BOND" centers="B,C"/>
            <inp-transformation type="FORM_BOND" centers="D,C"/>
            <inp-transformation type="LOSE_RADICAL" centers="D"/>
        </inp-recipe>
        <inp-reactant value="1" smarts="[C;v3]-[O;v2]-[#1]">
            <inp-reactive-center symbol="A" smarts="[$([C;v3]-[O;v2]-[#1])]" neighbour="B"/>
            <inp-reactive-center symbol="B" smarts="[$([O;v2](-[C;v3])-[#1])]" neighbour="A"/>
            <inp-reactive-center symbol="C" smarts="[$([#1]-[O;v2]-[C;v3])]" neighbour="B"/>
            <inp-molecule-constraint type="SINGLEELECTRONCOUNT" limit="MIN" value="1"/>
            <inp-molecule-constraint type="SINGLEELECTRONCOUNT" limit="MAX" value="1"/>
        </inp-reactant>
        <inp-reactant value="2" smarts="[C;v3]">
            <inp-reactive-center symbol="D" smarts="[$([C;v3])]"/>
            <inp-molecule-constraint type="SINGLEELECTRONCOUNT" limit="MIN" value="1"/>
            <inp-molecule-constraint type="SINGLEELECTRONCOUNT" limit="MAX" value="1"/>
        </inp-reactant>
        <inp-kinetics type="GROUP_ADDITIVITY" path="USER"/>
    </inp-reaction-family>
    <inp-reaction-family name="Dooley_methylformate_77">
        <bimolecular>true</bimolecular>
        <inp-recipe>
            <inp-transformation type="BREAK_BOND" centers="A,B"/>
            <inp-transformation type="FORM_BOND" centers="C,B"/>
            <inp-transformation type="INCREASE_BOND" centers="A,D"/>
            <inp-transformation type="LOSE_RADICAL" centers="D"/>
            <inp-transformation type="LOSE_RADICAL" centers="C"/>
        </inp-recipe>
        <inp-reactant value="1" smarts="[#1]-[C;v4]-[O;v1]">
            <inp-reactive-center symbol="A" smarts="[$([C;v4](-[#1])-[O;v1])]" neighbour="D"/>
            <inp-reactive-center symbol="B" smarts="[$([#1]-[C;v4]-[O;v1])]" neighbour="A"/>
            <inp-reactive-center symbol="D" smarts="[$([O;v1]-[C;v4]-[#1])]" neighbour="A"/>
            <inp-molecule-constraint type="SINGLEELECTRONCOUNT" limit="MIN" value="1"/>
            <inp-molecule-constraint type="SINGLEELECTRONCOUNT" limit="MAX" value="1"/>
        </inp-reactant>
        <inp-reactant value="2" smarts="[O;v0]">
            <inp-reactive-center symbol="C" smarts="[$([O;v0])]"/>
            <inp-molecule-constraint type="SINGLEELECTRONCOUNT" limit="MIN" value="2"/>
            <inp-molecule-constraint type="SINGLEELECTRONCOUNT" limit="MAX" value="2"/>
        </inp-reactant>
        <inp-kinetics type="GROUP_ADDITIVITY" path="USER"/>
    </inp-reaction-family>
    <inp-reaction-family name="Dooley_methylformate_82">
        <bimolecular>true</bimolecular>
        <inp-recipe>
            <inp-transformation type="BREAK_BOND" centers="A,B"/>
            <inp-transformation type="FORM_BOND" centers="C,B"/>
            <inp-transformation type="INCREASE_BOND" centers="C,B"/>
            <inp-transformation type="LOSE_RADICAL" centers="B"/>
            <inp-transformation type="GAIN_RADICAL" centers="A"/>
            <inp-transformation type="DECREASE_BOND" centers="C,D"/>
            <inp-transformation type="GAIN_CHARGE" centers="C"/>
            <inp-transformation type="LOSE_CHARGE" centers="D"/>
        </inp-recipe>
        <inp-reactant value="1" smarts="[O;v1]-[C;v4]">
            <inp-reactive-center symbol="A" smarts="[$([C;v4]-[O;v1])]" neighbour="B"/>
            <inp-reactive-center symbol="B" smarts="[$([O;v1]-[C;v4])]" neighbour="A"/>
            <inp-molecule-constraint type="SINGLEELECTRONCOUNT" limit="MIN" value="1"/>
            <inp-molecule-constraint type="SINGLEELECTRONCOUNT" limit="MAX" value="1"/>
        </inp-reactant>
        <inp-reactant value="2" smarts="[C-]#[O+]">
            <inp-reactive-center symbol="C" smarts="[$([C-]#[O+])]" neighbour="D"/>
            <inp-reactive-center symbol="D" smarts="[$([O+]#[C-])]" neighbour="C"/>
            <inp-molecule-constraint type="SINGLEELECTRONCOUNT" limit="MIN" value="0"/>
            <inp-molecule-constraint type="SINGLEELECTRONCOUNT" limit="MAX" value="0"/>
        </inp-reactant>
        <inp-kinetics type="GROUP_ADDITIVITY" path="USER"/>
    </inp-reaction-family>
    <inp-reaction-family name="Dooley_methylformate_95">
        <bimolecular>true</bimolecular>
        <inp-recipe>
            <inp-transformation type="FORM_BOND" centers="A,B"/>
            <inp-transformation type="LOSE_RADICAL" centers="A"/>
            <inp-transformation type="BREAK_BOND" centers="B,C"/>
            <inp-transformation type="GAIN_RADICAL" centers="C"/>
        </inp-recipe>
        <inp-reactant value="1" smarts="[C;v3]">
            <inp-reactive-center symbol="A" smarts="[$([C;v3])]"/>
            <inp-molecule-constraint type="SINGLEELECTRONCOUNT" limit="MIN" value="1"/>
            <inp-molecule-constraint type="SINGLEELECTRONCOUNT" limit="MAX" value="1"/>
        </inp-reactant>
        <inp-reactant value="2" smarts="[C;v3]-[#1]">
            <inp-reactive-center symbol="B" smarts="[$([C;v3]-[#1])]" neighbour="C"/>
            <inp-reactive-center symbol="C" smarts="[$([#1]-[C;v3])]" neighbour="B"/>
            <inp-molecule-constraint type="SINGLEELECTRONCOUNT" limit="MIN" value="1"/>
            <inp-molecule-constraint type="SINGLEELECTRONCOUNT" limit="MAX" value="1"/>
        </inp-reactant>
        <inp-kinetics type="REVERSE"/>
    </inp-reaction-family>
    <inp-reaction-family name="Dooley_methylformate_98">
        <bimolecular>true</bimolecular>
        <inp-recipe>
            <inp-transformation type="BREAK_BOND" centers="A,B"/>
            <inp-transformation type="GAIN_RADICAL" centers="A"/>
            <inp-transformation type="FORM_BOND" centers="C,B"/>
            <inp-transformation type="LOSE_RADICAL" centers="C"/>
        </inp-recipe>
        <inp-reactant value="1" smarts="[C;v3]-[#1]">
            <inp-reactive-center symbol="A" smarts="[$([C;v3]-[#1])]" neighbour="B"/>
            <inp-reactive-center symbol="B" smarts="[$([#1]-[C;v3])]" neighbour="A"/>
            <inp-molecule-constraint type="SINGLEELECTRONCOUNT" limit="MIN" value="1"/>
            <inp-molecule-constraint type="SINGLEELECTRONCOUNT" limit="MAX" value="1"/>
        </inp-reactant>
        <inp-reactant value="2" smarts="[O;v1]">
            <inp-reactive-center symbol="C" smarts="[$([O;v1])]"/>
            <inp-molecule-constraint type="SINGLEELECTRONCOUNT" limit="MIN" value="1"/>
            <inp-molecule-constraint type="SINGLEELECTRONCOUNT" limit="MAX" value="1"/>
        </inp-reactant>
        <inp-kinetics type="REVERSE"/>
    </inp-reaction-family>
    <inp-reaction-family name="vinylCPD_H_11">
        <bimolecular>false</bimolecular>
        <inp-recipe>
            <inp-transformation type="DECREASE_BOND" centers="A,B"/>
            <inp-transformation type="GAIN_RADICAL" centers="B"/>
            <inp-transformation type="FORM_BOND" centers="C,A"/>
            <inp-transformation type="LOSE_RADICAL" centers="C"/>
        </inp-recipe>
        <inp-reactant value="1" smarts="[C;v4]=[C;v4]~[C]~[C;v3]">
            <inp-reactive-center symbol="A" smarts="[$([C;v4](=[C;v4])~[C]~[C;v3])]" neighbour="B"/>
            <inp-reactive-center symbol="B" smarts="[$([C;v4]=[C;v4]~[C]~[C;v3])]" neighbour="A"/>
            <inp-reactive-center symbol="C" smarts="[$([C;v3]~[C]~[C;v4]=[C;v4])]"/>
            <inp-molecule-constraint type="SINGLEELECTRONCOUNT" limit="MIN" value="1"/>
            <inp-molecule-constraint type="SINGLEELECTRONCOUNT" limit="MAX" value="1"/>
        </inp-reactant>
        <inp-kinetics type="GROUP_ADDITIVITY" path="USER"/>
    </inp-reaction-family>
    <inp-reaction-family name="vinylCPD_H_13">
        <bimolecular>false</bimolecular>
        <inp-recipe>
            <inp-transformation type="FORM_BOND" centers="A,B"/>
            <inp-transformation type="LOSE_RADICAL" centers="A"/>
            <inp-transformation type="DECREASE_BOND" centers="B,C"/>
            <inp-transformation type="GAIN_RADICAL" centers="C"/>
        </inp-recipe>
        <inp-reactant value="1" smarts="[C;v3]~[C]~[C]~[C;v4]=[C;v4]">
            <inp-reactive-center symbol="A" smarts="[$([C;v3]~[C]~[C]~[C;v4]=[C;v4])]"/>
            <inp-reactive-center symbol="B" smarts="[$([C;v4](=[C;v4])~[C]~[C]~[C;v3])]" neighbour="C"/>
            <inp-reactive-center symbol="C" smarts="[$([C;v4]=[C;v4]~[C]~[C]~[C;v3])]" neighbour="B"/>
            <inp-molecule-constraint type="SINGLEELECTRONCOUNT" limit="MIN" value="1"/>
            <inp-molecule-constraint type="SINGLEELECTRONCOUNT" limit="MAX" value="1"/>
        </inp-reactant>
        <inp-kinetics type="GROUP_ADDITIVITY" path="USER"/>
    </inp-reaction-family>
    <inp-reaction-family name="vinylCPD_H_17">
        <bimolecular>false</bimolecular>
        <inp-recipe>
            <inp-transformation type="DECREASE_BOND" centers="A,B"/>
            <inp-transformation type="GAIN_RADICAL" centers="B"/>
            <inp-transformation type="FORM_BOND" centers="A,C"/>
            <inp-transformation type="LOSE_RADICAL" centers="C"/>
        </inp-recipe>
        <inp-reactant value="1" smarts="[C](~[C]~[C]~[C;v3])~[C]~[C;v4]=[C;v4]">
            <inp-reactive-center symbol="A" smarts="[$([C;v4](=[C;v4])~[C]~[C]~[C]~[C]~[C;v3])]" neighbour="B"/>
            <inp-reactive-center symbol="B" smarts="[$([C;v4]=[C;v4]~[C]~[C]~[C]~[C]~[C;v3])]" neighbour="A"/>
            <inp-reactive-center symbol="C" smarts="[$([C;v3]~[C]~[C]~[C]~[C]~[C;v4]=[C;v4])]"/>
            <inp-molecule-constraint type="SINGLEELECTRONCOUNT" limit="MIN" value="1"/>
            <inp-molecule-constraint type="SINGLEELECTRONCOUNT" limit="MAX" value="1"/>
        </inp-reactant>
        <inp-kinetics type="GROUP_ADDITIVITY" path="USER"/>
    </inp-reaction-family>
    <inp-reaction-family name="vinylCPD_H_26">
        <bimolecular>false</bimolecular>
        <inp-recipe>
            <inp-transformation type="DECREASE_BOND" centers="A,B"/>
            <inp-transformation type="FORM_BOND" centers="A,C"/>
            <inp-transformation type="GAIN_RADICAL" centers="B"/>
            <inp-transformation type="LOSE_RADICAL" centers="C"/>
        </inp-recipe>
        <inp-reactant value="1" smarts="[C;v4]=[C;v4]~[C]~[C;v3]">
            <inp-reactive-center symbol="A" smarts="[$([C;v4]=[C;v4]~[C]~[C;v3])]" neighbour="B"/>
            <inp-reactive-center symbol="B" smarts="[$([C;v4](=[C;v4])~[C]~[C;v3])]" neighbour="A"/>
            <inp-reactive-center symbol="C" smarts="[$([C;v3]~[C]~[C;v4]=[C;v4])]"/>
            <inp-molecule-constraint type="SINGLEELECTRONCOUNT" limit="MIN" value="1"/>
            <inp-molecule-constraint type="SINGLEELECTRONCOUNT" limit="MAX" value="1"/>
        </inp-reactant>
        <inp-kinetics type="GROUP_ADDITIVITY" path="USER"/>
    </inp-reaction-family>
    <inp-reaction-family name="vinylCPD_H_29">
        <bimolecular>false</bimolecular>
        <inp-recipe>
            <inp-transformation type="FORM_BOND" centers="A,B"/>
            <inp-transformation type="LOSE_RADICAL" centers="B"/>
            <inp-transformation type="DECREASE_BOND" centers="C,A"/>
            <inp-transformation type="GAIN_RADICAL" centers="C"/>
        </inp-recipe>
        <inp-reactant value="1" smarts="[C](~[C;v4]=[C;v4])~[C]~[C]~[C;v3]">
            <inp-reactive-center symbol="A" smarts="[$([C;v4]=[C;v4]~[C]~[C]~[C]~[C;v3])]" neighbour="C"/>
            <inp-reactive-center symbol="B" smarts="[$([C;v3]~[C]~[C]~[C]~[C;v4]=[C;v4])]"/>
            <inp-reactive-center symbol="C" smarts="[$([C;v4](~[C]~[C]~[C]~[C;v3])=[C;v4])]" neighbour="A"/>
            <inp-molecule-constraint type="SINGLEELECTRONCOUNT" limit="MIN" value="1"/>
            <inp-molecule-constraint type="SINGLEELECTRONCOUNT" limit="MAX" value="1"/>
        </inp-reactant>
        <inp-kinetics type="GROUP_ADDITIVITY" path="USER"/>
    </inp-reaction-family>
    <inp-reaction-family name="vinylCPD_H_36">
        <bimolecular>false</bimolecular>
        <inp-recipe>
            <inp-transformation type="BREAK_BOND" centers="A,B"/>
            <inp-transformation type="GAIN_RADICAL" centers="B"/>
            <inp-transformation type="FORM_BOND" centers="C,A"/>
            <inp-transformation type="LOSE_RADICAL" centers="C"/>
        </inp-recipe>
        <inp-reactant value="1" smarts="[C;v4](-[C;v4])-[C;v3]">
            <inp-reactive-center symbol="A" smarts="[$([C;v4]-[C;v4]-[C;v3])]" neighbour="B"/>
            <inp-reactive-center symbol="B" smarts="[$([C;v4](-[C;v4])-[C;v3])]" neighbour="C"/>
            <inp-reactive-center symbol="C" smarts="[$([C;v3]-[C;v4]-[C;v4])]" neighbour="B"/>
            <inp-molecule-constraint type="SINGLEELECTRONCOUNT" limit="MIN" value="1"/>
            <inp-molecule-constraint type="SINGLEELECTRONCOUNT" limit="MAX" value="1"/>
        </inp-reactant>
        <inp-kinetics type="GROUP_ADDITIVITY" path="USER"/>
    </inp-reaction-family>
    <inp-reaction-family name="vinylCPD_H_54">
        <bimolecular>false</bimolecular>
        <inp-recipe>
            <inp-transformation type="DECREASE_BOND" centers="A,B"/>
            <inp-transformation type="FORM_BOND" centers="C,B"/>
            <inp-transformation type="GAIN_RADICAL" centers="A"/>
            <inp-transformation type="LOSE_RADICAL" centers="C"/>
        </inp-recipe>
        <inp-reactant value="1" smarts="[C;v4]=[C;v4]-[C;v3]">
            <inp-reactive-center symbol="A" smarts="[$([C;v4](=[C;v4])-[C;v3])]" neighbour="C"/>
            <inp-reactive-center symbol="B" smarts="[$([C;v4]=[C;v4]-[C;v3])]" neighbour="A"/>
            <inp-reactive-center symbol="C" smarts="[$([C;v3]-[C;v4]=[C;v4])]" neighbour="A"/>
            <inp-molecule-constraint type="SINGLEELECTRONCOUNT" limit="MIN" value="1"/>
            <inp-molecule-constraint type="SINGLEELECTRONCOUNT" limit="MAX" value="1"/>
        </inp-reactant>
        <inp-kinetics type="GROUP_ADDITIVITY" path="USER"/>
    </inp-reaction-family>
    <inp-product-constraints type="HEAVYATOMCOUNT" limit="MAX" value="12"/>
</config>
