# Supplementary material for: Automated reaction database and reaction network analysis: extraction of reaction templates using cheminformatics
Source: J Cheminform. 2018 Mar 9;10:11. doi: 10.1186/s13321-018-0269-8 (PMC5845084; doi:10.1186/s13321-018-0269-8)
Supplement: Supplementary file 7 — Additional file 7. Reaction template output for the KEGG database analysis. [file 13321_2018_269_MOESM7_ESM.xml]

<?xml version="1.0" encoding="UTF-8"?>
<config>
    <inp-temperature>298.15</inp-temperature>
    <inp-reaction-family name="R00002">
        <bimolecular>true</bimolecular>
        <inp-recipe>
            <inp-transformation type="BREAK_BOND" centers="A,B"/>
            <inp-transformation type="FORM_BOND" centers="A,C"/>
            <inp-transformation type="FORM_BOND" centers="B,D"/>
            <inp-transformation type="BREAK_BOND" centers="D,C"/>
        </inp-recipe>
        <inp-reactant value="1" smarts="[P;v5]-[O;v2]-[P;v5](=[O;v2])(-[O;v2])-[O;v2]">
            <inp-reactive-center symbol="A" smarts="[$([O;v2](-[P;v5])-[P;v5](=[O;v2])(-[O;v2])-[O;v2])]" neighbour="B"/>
            <inp-reactive-center symbol="B" smarts="[$([P;v5](-[O;v2]-[P;v5])(=[O;v2])(-[O;v2])-[O;v2])]" neighbour="A"/>
            <inp-molecule-constraint type="SINGLEELECTRONCOUNT" limit="MIN" value="0"/>
            <inp-molecule-constraint type="SINGLEELECTRONCOUNT" limit="MAX" value="0"/>
        </inp-reactant>
        <inp-reactant value="2" smarts="[O;v2]-[#1]">
            <inp-reactive-center symbol="C" smarts="[$([#1]-[O;v2])]" neighbour="D"/>
            <inp-reactive-center symbol="D" smarts="[$([O;v2]-[#1])]" neighbour="C"/>
            <inp-molecule-constraint type="SINGLEELECTRONCOUNT" limit="MIN" value="0"/>
            <inp-molecule-constraint type="SINGLEELECTRONCOUNT" limit="MAX" value="0"/>
        </inp-reactant>
        <inp-kinetics type="ARRHENIUS">
            <rate-coeff A="0.0" N="0.0" Ea="0.0"/>
        </inp-kinetics>
    </inp-reaction-family>
    <inp-reaction-family name="R00005">
        <bimolecular>true</bimolecular>
        <inp-recipe>
            <inp-transformation type="BREAK_BOND" centers="A,B"/>
            <inp-transformation type="FORM_BOND" centers="C,B"/>
            <inp-transformation type="INCREASE_BOND" centers="D,A"/>
            <inp-transformation type="BREAK_BOND" centers="E,D"/>
            <inp-transformation type="BREAK_BOND" centers="F,C"/>
            <inp-transformation type="BREAK_BOND" centers="F,E"/>
            <inp-transformation type="FORM_BOND" centers="E,G"/>
            <inp-transformation type="FORM_BOND" centers="E,H"/>
            <inp-transformation type="FORM_BOND" centers="F,I"/>
            <inp-transformation type="INCREASE_BOND" centers="F,I"/>
            <inp-transformation type="BREAK_BOND" centers="I,G"/>
            <inp-transformation type="BREAK_BOND" centers="I,H"/>
        </inp-recipe>
        <inp-reactant value="1" smarts="[O;v2]=[C;v4](-[N;v3])-[N;v3]-[C;v4](-[O;v2]-[#1])=[O;v2]">
            <inp-reactive-center symbol="A" smarts="[$([O;v2](-[#1])-[C;v4](=[O;v2])-[N;v3]-[C;v4](=[O;v2])-[N;v3])]" neighbour="D"/>
            <inp-reactive-center symbol="B" smarts="[$([#1]-[O;v2]-[C;v4](=[O;v2])-[N;v3]-[C;v4](=[O;v2])-[N;v3])]" neighbour="A"/>
            <inp-reactive-center symbol="C" smarts="[$([N;v3]-[C;v4](=[O;v2])-[N;v3]-[C;v4](-[O;v2]-[#1])=[O;v2])]" neighbour="F"/>
            <inp-reactive-center symbol="D" smarts="[$([C;v4](-[O;v2]-[#1])(=[O;v2])-[N;v3]-[C;v4](=[O;v2])-[N;v3])]" neighbour="E"/>
            <inp-reactive-center symbol="E" smarts="[$([N;v3](-[C;v4](-[O;v2]-[#1])=[O;v2])-[C;v4](=[O;v2])-[N;v3])]" neighbour="F"/>
            <inp-reactive-center symbol="F" smarts="[$([C;v4](=[O;v2])(-[N;v3])-[N;v3]-[C;v4](-[O;v2]-[#1])=[O;v2])]" neighbour="E"/>
            <inp-molecule-constraint type="SINGLEELECTRONCOUNT" limit="MIN" value="0"/>
            <inp-molecule-constraint type="SINGLEELECTRONCOUNT" limit="MAX" value="0"/>
        </inp-reactant>
        <inp-reactant value="2" smarts="[O;v2](-[#1])-[#1]">
            <inp-reactive-center symbol="G" smarts="[$([#1]-[O;v2]-[#1])]" neighbour="I"/>
            <inp-reactive-center symbol="H" smarts="[$([#1]-[O;v2]-[#1])]" neighbour="I"/>
            <inp-reactive-center symbol="I" smarts="[$([O;v2](-[#1])-[#1])]" neighbour="G"/>
            <inp-molecule-constraint type="SINGLEELECTRONCOUNT" limit="MIN" value="0"/>
            <inp-molecule-constraint type="SINGLEELECTRONCOUNT" limit="MAX" value="0"/>
        </inp-reactant>
        <inp-kinetics type="ARRHENIUS">
            <rate-coeff A="0.0" N="0.0" Ea="0.0"/>
        </inp-kinetics>
    </inp-reaction-family>
    <inp-reaction-family name="R00006">
        <bimolecular>true</bimolecular>
        <inp-recipe>
            <inp-transformation type="INCREASE_BOND" centers="A,B"/>
            <inp-transformation type="BREAK_BOND" centers="A,C"/>
            <inp-transformation type="BREAK_BOND" centers="B,D"/>
            <inp-transformation type="FORM_BOND" centers="E,D"/>
            <inp-transformation type="FORM_BOND" centers="C,F"/>
            <inp-transformation type="DECREASE_BOND" centers="F,E"/>
        </inp-recipe>
        <inp-reactant value="1" smarts="[C;v4](-[O;v2]-[#1])-[C;v4]=[O;v2]">
            <inp-reactive-center symbol="A" smarts="[$([C;v4](-[O;v2]-[#1])-[C;v4]=[O;v2])]" neighbour="C"/>
            <inp-reactive-center symbol="B" smarts="[$([O;v2](-[C;v4]-[C;v4]=[O;v2])-[#1])]" neighbour="A"/>
            <inp-reactive-center symbol="C" smarts="[$([C;v4](-[C;v4]-[O;v2]-[#1])=[O;v2])]" neighbour="A"/>
            <inp-reactive-center symbol="D" smarts="[$([#1]-[O;v2]-[C;v4]-[C;v4]=[O;v2])]" neighbour="B"/>
            <inp-molecule-constraint type="SINGLEELECTRONCOUNT" limit="MIN" value="0"/>
            <inp-molecule-constraint type="SINGLEELECTRONCOUNT" limit="MAX" value="0"/>
        </inp-reactant>
        <inp-reactant value="2" smarts="[O;v2]=[C;v4]=[O;v2]">
            <inp-reactive-center symbol="E" smarts="[$([O;v2]=[C;v4]=[O;v2])]" neighbour="F"/>
            <inp-reactive-center symbol="F" smarts="[$([C;v4](=[O;v2])=[O;v2])]" neighbour="E"/>
            <inp-molecule-constraint type="SINGLEELECTRONCOUNT" limit="MIN" value="0"/>
            <inp-molecule-constraint type="SINGLEELECTRONCOUNT" limit="MAX" value="0"/>
        </inp-reactant>
        <inp-kinetics type="ARRHENIUS">
            <rate-coeff A="0.0" N="0.0" Ea="0.0"/>
        </inp-kinetics>
    </inp-reaction-family>
    <inp-reaction-family name="R00008">
        <bimolecular>false</bimolecular>
        <inp-recipe>
            <inp-transformation type="BREAK_BOND" centers="A,B"/>
            <inp-transformation type="FORM_BOND" centers="B,C"/>
            <inp-transformation type="INCREASE_BOND" centers="A,D"/>
            <inp-transformation type="BREAK_BOND" centers="D,C"/>
        </inp-recipe>
        <inp-reactant value="1" smarts="[C;v4]-[C;v4]-[O;v2]-[#1]">
            <inp-reactive-center symbol="A" smarts="[$([C;v4](-[C;v4])-[O;v2]-[#1])]" neighbour="D"/>
            <inp-reactive-center symbol="B" smarts="[$([C;v4]-[C;v4]-[O;v2]-[#1])]" neighbour="A"/>
            <inp-reactive-center symbol="C" smarts="[$([#1]-[O;v2]-[C;v4]-[C;v4])]" neighbour="D"/>
            <inp-reactive-center symbol="D" smarts="[$([O;v2](-[C;v4]-[C;v4])-[#1])]" neighbour="A"/>
            <inp-molecule-constraint type="SINGLEELECTRONCOUNT" limit="MIN" value="0"/>
            <inp-molecule-constraint type="SINGLEELECTRONCOUNT" limit="MAX" value="0"/>
        </inp-reactant>
        <inp-kinetics type="ARRHENIUS">
            <rate-coeff A="0.0" N="0.0" Ea="0.0"/>
        </inp-kinetics>
    </inp-reaction-family>
    <inp-reaction-family name="R00009">
        <bimolecular>true</bimolecular>
        <inp-recipe>
            <inp-transformation type="INCREASE_BOND" centers="A,B"/>
            <inp-transformation type="BREAK_BOND" centers="A,C"/>
            <inp-transformation type="BREAK_BOND" centers="B,D"/>
            <inp-transformation type="FORM_BOND" centers="E,D"/>
            <inp-transformation type="FORM_BOND" centers="F,C"/>
            <inp-transformation type="BREAK_BOND" centers="F,E"/>
        </inp-recipe>
        <inp-reactant value="1" smarts="[O;v2](-[O;v2]-[#1])-[#1]">
            <inp-reactive-center symbol="A" smarts="[$([O;v2](-[O;v2]-[#1])-[#1])]" neighbour="B"/>
            <inp-reactive-center symbol="B" smarts="[$([O;v2](-[O;v2]-[#1])-[#1])]" neighbour="A"/>
            <inp-reactive-center symbol="C" smarts="[$([#1]-[O;v2]-[O;v2]-[#1])]" neighbour="A"/>
            <inp-reactive-center symbol="D" smarts="[$([#1]-[O;v2]-[O;v2]-[#1])]" neighbour="B"/>
            <inp-molecule-constraint type="SINGLEELECTRONCOUNT" limit="MIN" value="0"/>
            <inp-molecule-constraint type="SINGLEELECTRONCOUNT" limit="MAX" value="0"/>
        </inp-reactant>
        <inp-reactant value="2" smarts="[O;v2]-[O;v2]">
            <inp-reactive-center symbol="E" smarts="[$([O;v2]-[O;v2])]" neighbour="F"/>
            <inp-reactive-center symbol="F" smarts="[$([O;v2]-[O;v2])]" neighbour="E"/>
            <inp-molecule-constraint type="SINGLEELECTRONCOUNT" limit="MIN" value="0"/>
            <inp-molecule-constraint type="SINGLEELECTRONCOUNT" limit="MAX" value="0"/>
        </inp-reactant>
        <inp-kinetics type="ARRHENIUS">
            <rate-coeff A="0.0" N="0.0" Ea="0.0"/>
        </inp-kinetics>
    </inp-reaction-family>
    <inp-reaction-family name="R00012">
        <bimolecular>true</bimolecular>
        <inp-recipe>
            <inp-transformation type="BREAK_BOND" centers="A,B"/>
            <inp-transformation type="FORM_BOND" centers="A,C"/>
            <inp-transformation type="FORM_BOND" centers="B,D"/>
            <inp-transformation type="BREAK_BOND" centers="C,D"/>
        </inp-recipe>
        <inp-reactant value="1" smarts="[P;v5](=[O;v2])(-[O;v2])(-[O;v2]-[P;v5])-[O;v2]">
            <inp-reactive-center symbol="A" smarts="[$([P;v5](=[O;v2])(-[O;v2])(-[O;v2]-[P;v5])-[O;v2])]" neighbour="B"/>
            <inp-reactive-center symbol="B" smarts="[$([O;v2](-[P;v5](=[O;v2])(-[O;v2])-[O;v2])-[P;v5])]" neighbour="A"/>
            <inp-molecule-constraint type="SINGLEELECTRONCOUNT" limit="MIN" value="0"/>
            <inp-molecule-constraint type="SINGLEELECTRONCOUNT" limit="MAX" value="0"/>
        </inp-reactant>
        <inp-reactant value="2" smarts="[P;v5]-[O;v2]-[#1]">
            <inp-reactive-center symbol="C" smarts="[$([O;v2](-[P;v5])-[#1])]" neighbour="D"/>
            <inp-reactive-center symbol="D" smarts="[$([#1]-[O;v2]-[P;v5])]" neighbour="C"/>
            <inp-molecule-constraint type="SINGLEELECTRONCOUNT" limit="MIN" value="0"/>
            <inp-molecule-constraint type="SINGLEELECTRONCOUNT" limit="MAX" value="0"/>
        </inp-reactant>
        <inp-kinetics type="ARRHENIUS">
            <rate-coeff A="0.0" N="0.0" Ea="0.0"/>
        </inp-kinetics>
    </inp-reaction-family>
    <inp-reaction-family name="R00013">
        <bimolecular>true</bimolecular>
        <inp-recipe>
            <inp-transformation type="BREAK_BOND" centers="A,B"/>
            <inp-transformation type="FORM_BOND" centers="C,B"/>
            <inp-transformation type="INCREASE_BOND" centers="D,A"/>
            <inp-transformation type="BREAK_BOND" centers="D,E"/>
            <inp-transformation type="FORM_BOND" centers="F,E"/>
            <inp-transformation type="DECREASE_BOND" centers="F,C"/>
        </inp-recipe>
        <inp-reactant value="1" smarts="[#1]-[O;v2]-[C;v4](=[O;v2])-[C;v4]=[O;v2]">
            <inp-reactive-center symbol="A" smarts="[$([O;v2](-[#1])-[C;v4](=[O;v2])-[C;v4]=[O;v2])]" neighbour="D"/>
            <inp-reactive-center symbol="B" smarts="[$([#1]-[O;v2]-[C;v4](=[O;v2])-[C;v4]=[O;v2])]" neighbour="A"/>
            <inp-reactive-center symbol="D" smarts="[$([C;v4](-[O;v2]-[#1])(=[O;v2])-[C;v4]=[O;v2])]" neighbour="E"/>
            <inp-reactive-center symbol="E" smarts="[$([C;v4](-[C;v4](-[O;v2]-[#1])=[O;v2])=[O;v2])]" neighbour="D"/>
            <inp-molecule-constraint type="SINGLEELECTRONCOUNT" limit="MIN" value="0"/>
            <inp-molecule-constraint type="SINGLEELECTRONCOUNT" limit="MAX" value="0"/>
        </inp-reactant>
        <inp-reactant value="2" smarts="[O;v2]=[C;v4]">
            <inp-reactive-center symbol="C" smarts="[$([O;v2]=[C;v4])]" neighbour="F"/>
            <inp-reactive-center symbol="F" smarts="[$([C;v4]=[O;v2])]" neighbour="C"/>
            <inp-molecule-constraint type="SINGLEELECTRONCOUNT" limit="MIN" value="0"/>
            <inp-molecule-constraint type="SINGLEELECTRONCOUNT" limit="MAX" value="0"/>
        </inp-reactant>
        <inp-kinetics type="ARRHENIUS">
            <rate-coeff A="0.0" N="0.0" Ea="0.0"/>
        </inp-kinetics>
    </inp-reaction-family>
    <inp-reaction-family name="R00014">
        <bimolecular>true</bimolecular>
        <inp-recipe>
            <inp-transformation type="BREAK_BOND" centers="A,B"/>
            <inp-transformation type="FORM_BOND" centers="A,C"/>
            <inp-transformation type="FORM_BOND" centers="D,B"/>
            <inp-transformation type="BREAK_BOND" centers="E,F"/>
            <inp-transformation type="FORM_BOND" centers="C,F"/>
            <inp-transformation type="INCREASE_BOND" centers="G,E"/>
            <inp-transformation type="BREAK_BOND" centers="C,G"/>
            <inp-transformation type="DECREASE_BOND" centers="C,D"/>
        </inp-recipe>
        <inp-reactant value="1" smarts="[s;v2]:[c;v4](-[#1]):[n+;v4]">
            <inp-reactive-center symbol="A" smarts="[$([c;v4](:[s;v2])(-[#1]):[n+;v4])]" neighbour="B"/>
            <inp-reactive-center symbol="B" smarts="[$([#1]-[c;v4](:[s;v2]):[n+;v4])]" neighbour="A"/>
            <inp-molecule-constraint type="SINGLEELECTRONCOUNT" limit="MIN" value="0"/>
            <inp-molecule-constraint type="SINGLEELECTRONCOUNT" limit="MAX" value="0"/>
        </inp-reactant>
        <inp-reactant value="2" smarts="[#1]-[O;v2]-[C;v4](=[O;v2])-[C;v4]=[O;v2]">
            <inp-reactive-center symbol="C" smarts="[$([C;v4](-[C;v4](-[O;v2]-[#1])=[O;v2])=[O;v2])]" neighbour="G"/>
            <inp-reactive-center symbol="D" smarts="[$([O;v2]=[C;v4]-[C;v4](-[O;v2]-[#1])=[O;v2])]" neighbour="C"/>
            <inp-reactive-center symbol="E" smarts="[$([O;v2](-[#1])-[C;v4](=[O;v2])-[C;v4]=[O;v2])]" neighbour="G"/>
            <inp-reactive-center symbol="F" smarts="[$([#1]-[O;v2]-[C;v4](=[O;v2])-[C;v4]=[O;v2])]" neighbour="E"/>
            <inp-reactive-center symbol="G" smarts="[$([C;v4](-[O;v2]-[#1])(=[O;v2])-[C;v4]=[O;v2])]" neighbour="C"/>
            <inp-molecule-constraint type="SINGLEELECTRONCOUNT" limit="MIN" value="0"/>
            <inp-molecule-constraint type="SINGLEELECTRONCOUNT" limit="MAX" value="0"/>
        </inp-reactant>
        <inp-kinetics type="ARRHENIUS">
            <rate-coeff A="0.0" N="0.0" Ea="0.0"/>
        </inp-kinetics>
    </inp-reaction-family>
    <inp-reaction-family name="R00015">
        <bimolecular>true</bimolecular>
        <inp-recipe>
            <inp-transformation type="BREAK_BOND" centers="A,B"/>
            <inp-transformation type="FORM_BOND" centers="B,C"/>
            <inp-transformation type="FORM_BOND" centers="A,D"/>
            <inp-transformation type="BREAK_BOND" centers="D,C"/>
        </inp-recipe>
        <inp-reactant value="1" smarts="[O;v2]-[C;v4]">
            <inp-reactive-center symbol="A" smarts="[$([C;v4]-[O;v2])]" neighbour="B"/>
            <inp-reactive-center symbol="B" smarts="[$([O;v2]-[C;v4])]" neighbour="A"/>
            <inp-molecule-constraint type="SINGLEELECTRONCOUNT" limit="MIN" value="0"/>
            <inp-molecule-constraint type="SINGLEELECTRONCOUNT" limit="MAX" value="0"/>
        </inp-reactant>
        <inp-reactant value="2" smarts="[O;v2]-[#1]">
            <inp-reactive-center symbol="C" smarts="[$([#1]-[O;v2])]" neighbour="D"/>
            <inp-reactive-center symbol="D" smarts="[$([O;v2]-[#1])]" neighbour="C"/>
            <inp-molecule-constraint type="SINGLEELECTRONCOUNT" limit="MIN" value="0"/>
            <inp-molecule-constraint type="SINGLEELECTRONCOUNT" limit="MAX" value="0"/>
        </inp-reactant>
        <inp-kinetics type="ARRHENIUS">
            <rate-coeff A="0.0" N="0.0" Ea="0.0"/>
        </inp-kinetics>
    </inp-reaction-family>
    <inp-reaction-family name="R00018">
        <bimolecular>true</bimolecular>
        <inp-recipe>
            <inp-transformation type="BREAK_BOND" centers="A,B"/>
            <inp-transformation type="FORM_BOND" centers="A,C"/>
            <inp-transformation type="FORM_BOND" centers="D,B"/>
            <inp-transformation type="BREAK_BOND" centers="C,D"/>
        </inp-recipe>
        <inp-reactant value="1" smarts="[N;v3]-[#1]">
            <inp-reactive-center symbol="A" smarts="[$([N;v3]-[#1])]" neighbour="B"/>
            <inp-reactive-center symbol="B" smarts="[$([#1]-[N;v3])]" neighbour="A"/>
            <inp-molecule-constraint type="SINGLEELECTRONCOUNT" limit="MIN" value="0"/>
            <inp-molecule-constraint type="SINGLEELECTRONCOUNT" limit="MAX" value="0"/>
        </inp-reactant>
        <inp-reactant value="2" smarts="[N;v3]-[C;v4]">
            <inp-reactive-center symbol="C" smarts="[$([C;v4]-[N;v3])]" neighbour="D"/>
            <inp-reactive-center symbol="D" smarts="[$([N;v3]-[C;v4])]" neighbour="C"/>
            <inp-molecule-constraint type="SINGLEELECTRONCOUNT" limit="MIN" value="0"/>
            <inp-molecule-constraint type="SINGLEELECTRONCOUNT" limit="MAX" value="0"/>
        </inp-reactant>
        <inp-kinetics type="ARRHENIUS">
            <rate-coeff A="0.0" N="0.0" Ea="0.0"/>
        </inp-kinetics>
    </inp-reaction-family>
    <inp-reaction-family name="R00019">
        <bimolecular>true</bimolecular>
        <inp-recipe>
            <inp-transformation type="FORM_BOND" centers="A,B"/>
            <inp-transformation type="LOSE_CHARGE" centers="A"/>
            <inp-transformation type="LOSE_CHARGE" centers="B"/>
        </inp-recipe>
        <inp-reactant value="1" smarts="[#1+]">
            <inp-reactive-center symbol="A" smarts="[$([#1+])]"/>
            <inp-molecule-constraint type="SINGLEELECTRONCOUNT" limit="MIN" value="0"/>
            <inp-molecule-constraint type="SINGLEELECTRONCOUNT" limit="MAX" value="0"/>
        </inp-reactant>
        <inp-reactant value="2" smarts="[#1+]">
            <inp-reactive-center symbol="B" smarts="[$([#1+])]"/>
            <inp-molecule-constraint type="SINGLEELECTRONCOUNT" limit="MIN" value="0"/>
            <inp-molecule-constraint type="SINGLEELECTRONCOUNT" limit="MAX" value="0"/>
        </inp-reactant>
        <inp-kinetics type="ARRHENIUS">
            <rate-coeff A="0.0" N="0.0" Ea="0.0"/>
        </inp-kinetics>
    </inp-reaction-family>
    <inp-reaction-family name="R00021">
        <bimolecular>true</bimolecular>
        <inp-recipe>
            <inp-transformation type="BREAK_BOND" centers="A,B"/>
            <inp-transformation type="GAIN_CHARGE" centers="B"/>
            <inp-transformation type="BREAK_BOND" centers="C,A"/>
            <inp-transformation type="FORM_BOND" centers="D,A"/>
            <inp-transformation type="INCREASE_BOND" centers="D,A"/>
            <inp-transformation type="FORM_BOND" centers="C,E"/>
            <inp-transformation type="BREAK_BOND" centers="D,F"/>
            <inp-transformation type="BREAK_BOND" centers="D,E"/>
            <inp-transformation type="GAIN_CHARGE" centers="F"/>
        </inp-recipe>
        <inp-reactant value="1" smarts="[#1]-[O;v2]-[C;v4]=[O;v2]">
            <inp-reactive-center symbol="A" smarts="[$([O;v2](-[#1])-[C;v4]=[O;v2])]" neighbour="C"/>
            <inp-reactive-center symbol="B" smarts="[$([#1]-[O;v2]-[C;v4]=[O;v2])]" neighbour="A"/>
            <inp-reactive-center symbol="C" smarts="[$([C;v4](-[O;v2]-[#1])=[O;v2])]" neighbour="A"/>
            <inp-molecule-constraint type="SINGLEELECTRONCOUNT" limit="MIN" value="0"/>
            <inp-molecule-constraint type="SINGLEELECTRONCOUNT" limit="MAX" value="0"/>
        </inp-reactant>
        <inp-reactant value="2" smarts="[C;v4](-[#1])-[N;v3]">
            <inp-reactive-center symbol="D" smarts="[$([C;v4](-[#1])-[N;v3])]" neighbour="E"/>
            <inp-reactive-center symbol="E" smarts="[$([N;v3]-[C;v4]-[#1])]" neighbour="D"/>
            <inp-reactive-center symbol="F" smarts="[$([#1]-[C;v4]-[N;v3])]" neighbour="D"/>
            <inp-molecule-constraint type="SINGLEELECTRONCOUNT" limit="MIN" value="0"/>
            <inp-molecule-constraint type="SINGLEELECTRONCOUNT" limit="MAX" value="0"/>
        </inp-reactant>
        <inp-kinetics type="ARRHENIUS">
            <rate-coeff A="0.0" N="0.0" Ea="0.0"/>
        </inp-kinetics>
    </inp-reaction-family>
    <inp-reaction-family name="R00027">
        <bimolecular>false</bimolecular>
        <inp-recipe>
            <inp-transformation type="BREAK_BOND" centers="A,B"/>
            <inp-transformation type="FORM_BOND" centers="C,B"/>
            <inp-transformation type="INCREASE_BOND" centers="D,A"/>
            <inp-transformation type="BREAK_BOND" centers="D,C"/>
        </inp-recipe>
        <inp-reactant value="1" smarts="[O;v2]=[C;v4]-[C;v4]-[O;v2]-[#1]">
            <inp-reactive-center symbol="A" smarts="[$([O;v2](-[#1])-[C;v4]-[C;v4]=[O;v2])]" neighbour="D"/>
            <inp-reactive-center symbol="B" smarts="[$([#1]-[O;v2]-[C;v4]-[C;v4]=[O;v2])]" neighbour="A"/>
            <inp-reactive-center symbol="C" smarts="[$([C;v4](=[O;v2])-[C;v4]-[O;v2]-[#1])]" neighbour="D"/>
            <inp-reactive-center symbol="D" smarts="[$([C;v4](-[O;v2]-[#1])-[C;v4]=[O;v2])]" neighbour="C"/>
            <inp-molecule-constraint type="SINGLEELECTRONCOUNT" limit="MIN" value="0"/>
            <inp-molecule-constraint type="SINGLEELECTRONCOUNT" limit="MAX" value="0"/>
        </inp-reactant>
        <inp-kinetics type="ARRHENIUS">
            <rate-coeff A="0.0" N="0.0" Ea="0.0"/>
        </inp-kinetics>
    </inp-reaction-family>
    <inp-reaction-family name="R00032">
        <bimolecular>true</bimolecular>
        <inp-recipe>
            <inp-transformation type="DECREASE_BOND" centers="A,B"/>
            <inp-transformation type="BREAK_BOND" centers="A,B"/>
            <inp-transformation type="FORM_BOND" centers="A,C"/>
            <inp-transformation type="INCREASE_BOND" centers="A,C"/>
            <inp-transformation type="FORM_BOND" centers="B,D"/>
            <inp-transformation type="INCREASE_BOND" centers="B,D"/>
            <inp-transformation type="DECREASE_BOND" centers="C,D"/>
            <inp-transformation type="BREAK_BOND" centers="C,D"/>
        </inp-recipe>
        <inp-reactant value="1" smarts="[C;v4]=[C;v4]">
            <inp-reactive-center symbol="A" smarts="[$([C;v4]=[C;v4])]" neighbour="B"/>
            <inp-reactive-center symbol="B" smarts="[$([C;v4]=[C;v4])]" neighbour="A"/>
            <inp-molecule-constraint type="SINGLEELECTRONCOUNT" limit="MIN" value="0"/>
            <inp-molecule-constraint type="SINGLEELECTRONCOUNT" limit="MAX" value="0"/>
        </inp-reactant>
        <inp-reactant value="2" smarts="[O;v2]=[O;v2]">
            <inp-reactive-center symbol="C" smarts="[$([O;v2]=[O;v2])]" neighbour="D"/>
            <inp-reactive-center symbol="D" smarts="[$([O;v2]=[O;v2])]" neighbour="C"/>
            <inp-molecule-constraint type="SINGLEELECTRONCOUNT" limit="MIN" value="0"/>
            <inp-molecule-constraint type="SINGLEELECTRONCOUNT" limit="MAX" value="0"/>
        </inp-reactant>
        <inp-kinetics type="ARRHENIUS">
            <rate-coeff A="0.0" N="0.0" Ea="0.0"/>
        </inp-kinetics>
    </inp-reaction-family>
    <inp-reaction-family name="R00033">
        <bimolecular>true</bimolecular>
        <inp-recipe>
            <inp-transformation type="BREAK_BOND" centers="A,B"/>
            <inp-transformation type="FORM_BOND" centers="C,B"/>
            <inp-transformation type="INCREASE_BOND" centers="D,A"/>
            <inp-transformation type="BREAK_BOND" centers="D,E"/>
            <inp-transformation type="FORM_BOND" centers="F,E"/>
            <inp-transformation type="DECREASE_BOND" centers="C,F"/>
        </inp-recipe>
        <inp-reactant value="1" smarts="[#1]-[O;v2]-[C;v4]-[#1]">
            <inp-reactive-center symbol="A" smarts="[$([O;v2](-[#1])-[C;v4]-[#1])]" neighbour="D"/>
            <inp-reactive-center symbol="B" smarts="[$([#1]-[O;v2]-[C;v4]-[#1])]" neighbour="A"/>
            <inp-reactive-center symbol="D" smarts="[$([C;v4](-[O;v2]-[#1])-[#1])]" neighbour="A"/>
            <inp-reactive-center symbol="E" smarts="[$([#1]-[C;v4]-[O;v2]-[#1])]" neighbour="D"/>
            <inp-molecule-constraint type="SINGLEELECTRONCOUNT" limit="MIN" value="0"/>
            <inp-molecule-constraint type="SINGLEELECTRONCOUNT" limit="MAX" value="0"/>
        </inp-reactant>
        <inp-reactant value="2" smarts="[O;v2]=[O;v2]">
            <inp-reactive-center symbol="C" smarts="[$([O;v2]=[O;v2])]" neighbour="F"/>
            <inp-reactive-center symbol="F" smarts="[$([O;v2]=[O;v2])]" neighbour="C"/>
            <inp-molecule-constraint type="SINGLEELECTRONCOUNT" limit="MIN" value="0"/>
            <inp-molecule-constraint type="SINGLEELECTRONCOUNT" limit="MAX" value="0"/>
        </inp-reactant>
        <inp-kinetics type="ARRHENIUS">
            <rate-coeff A="0.0" N="0.0" Ea="0.0"/>
        </inp-kinetics>
    </inp-reaction-family>
    <inp-reaction-family name="R00036">
        <bimolecular>true</bimolecular>
        <inp-recipe>
            <inp-transformation type="BREAK_BOND" centers="A,B"/>
            <inp-transformation type="FORM_BOND" centers="C,B"/>
            <inp-transformation type="DECREASE_BOND" centers="D,C"/>
            <inp-transformation type="BREAK_BOND" centers="D,C"/>
            <inp-transformation type="INCREASE_BOND" centers="D,A"/>
            <inp-transformation type="FORM_BOND" centers="E,D"/>
            <inp-transformation type="FORM_BOND" centers="C,F"/>
            <inp-transformation type="BREAK_BOND" centers="A,F"/>
            <inp-transformation type="FORM_BOND" centers="A,G"/>
            <inp-transformation type="DECREASE_BOND" centers="G,H"/>
            <inp-transformation type="BREAK_BOND" centers="G,H"/>
            <inp-transformation type="INCREASE_BOND" centers="G,I"/>
            <inp-transformation type="FORM_BOND" centers="H,J"/>
            <inp-transformation type="FORM_BOND" centers="H,K"/>
            <inp-transformation type="BREAK_BOND" centers="I,J"/>
            <inp-transformation type="BREAK_BOND" centers="E,K"/>
        </inp-recipe>
        <inp-reactant value="1" smarts="[#1]-[C;v4](-[C;v4]=[O;v2])-[#1]">
            <inp-reactive-center symbol="A" smarts="[$([C;v4](-[#1])(-[C;v4]=[O;v2])-[#1])]" neighbour="D"/>
            <inp-reactive-center symbol="B" smarts="[$([#1]-[C;v4](-[C;v4]=[O;v2])-[#1])]" neighbour="A"/>
            <inp-reactive-center symbol="C" smarts="[$([O;v2]=[C;v4]-[C;v4](-[#1])-[#1])]" neighbour="D"/>
            <inp-reactive-center symbol="D" smarts="[$([C;v4](=[O;v2])-[C;v4](-[#1])-[#1])]" neighbour="A"/>
            <inp-reactive-center symbol="F" smarts="[$([#1]-[C;v4](-[#1])-[C;v4]=[O;v2])]" neighbour="A"/>
            <inp-molecule-constraint type="SINGLEELECTRONCOUNT" limit="MIN" value="0"/>
            <inp-molecule-constraint type="SINGLEELECTRONCOUNT" limit="MAX" value="0"/>
        </inp-reactant>
        <inp-reactant value="2" smarts="[C;v4](=[O;v2])-[C;v4](-[#1])-[N;v3]-[#1]">
            <inp-reactive-center symbol="E" smarts="[$([N;v3](-[C;v4](-[C;v4]=[O;v2])-[#1])-[#1])]" neighbour="I"/>
            <inp-reactive-center symbol="G" smarts="[$([C;v4](=[O;v2])-[C;v4](-[#1])-[N;v3]-[#1])]" neighbour="I"/>
            <inp-reactive-center symbol="H" smarts="[$([O;v2]=[C;v4]-[C;v4](-[#1])-[N;v3]-[#1])]" neighbour="G"/>
            <inp-reactive-center symbol="I" smarts="[$([C;v4](-[C;v4]=[O;v2])(-[#1])-[N;v3]-[#1])]" neighbour="E"/>
            <inp-reactive-center symbol="J" smarts="[$([#1]-[C;v4](-[C;v4]=[O;v2])-[N;v3]-[#1])]" neighbour="I"/>
            <inp-reactive-center symbol="K" smarts="[$([#1]-[N;v3]-[C;v4](-[C;v4]=[O;v2])-[#1])]" neighbour="E"/>
            <inp-molecule-constraint type="SINGLEELECTRONCOUNT" limit="MIN" value="0"/>
            <inp-molecule-constraint type="SINGLEELECTRONCOUNT" limit="MAX" value="0"/>
        </inp-reactant>
        <inp-kinetics type="ARRHENIUS">
            <rate-coeff A="0.0" N="0.0" Ea="0.0"/>
        </inp-kinetics>
    </inp-reaction-family>
    <inp-reaction-family name="R00038">
        <bimolecular>true</bimolecular>
        <inp-recipe>
            <inp-transformation type="BREAK_BOND" centers="A,B"/>
            <inp-transformation type="FORM_BOND" centers="C,B"/>
            <inp-transformation type="FORM_BOND" centers="D,A"/>
            <inp-transformation type="DECREASE_BOND" centers="D,C"/>
        </inp-recipe>
        <inp-reactant value="1" smarts="[#1]-[C;v4]=[O;v2]">
            <inp-reactive-center symbol="A" smarts="[$([C;v4](-[#1])=[O;v2])]" neighbour="B"/>
            <inp-reactive-center symbol="B" smarts="[$([#1]-[C;v4]=[O;v2])]" neighbour="A"/>
            <inp-molecule-constraint type="SINGLEELECTRONCOUNT" limit="MIN" value="0"/>
            <inp-molecule-constraint type="SINGLEELECTRONCOUNT" limit="MAX" value="0"/>
        </inp-reactant>
        <inp-reactant value="2" smarts="[C;v4]=[O;v2]">
            <inp-reactive-center symbol="C" smarts="[$([O;v2]=[C;v4])]" neighbour="D"/>
            <inp-reactive-center symbol="D" smarts="[$([C;v4]=[O;v2])]" neighbour="C"/>
            <inp-molecule-constraint type="SINGLEELECTRONCOUNT" limit="MIN" value="0"/>
            <inp-molecule-constraint type="SINGLEELECTRONCOUNT" limit="MAX" value="0"/>
        </inp-reactant>
        <inp-kinetics type="ARRHENIUS">
            <rate-coeff A="0.0" N="0.0" Ea="0.0"/>
        </inp-kinetics>
    </inp-reaction-family>
    <inp-reaction-family name="R00048">
        <bimolecular>true</bimolecular>
        <inp-recipe>
            <inp-transformation type="BREAK_BOND" centers="A,B"/>
            <inp-transformation type="FORM_BOND" centers="A,C"/>
            <inp-transformation type="FORM_BOND" centers="B,D"/>
            <inp-transformation type="BREAK_BOND" centers="D,C"/>
        </inp-recipe>
        <inp-reactant value="1" smarts="[O;v2]-[C;v4]=[O;v2]">
            <inp-reactive-center symbol="A" smarts="[$([O;v2]-[C;v4]=[O;v2])]" neighbour="B"/>
            <inp-reactive-center symbol="B" smarts="[$([C;v4](-[O;v2])=[O;v2])]" neighbour="A"/>
            <inp-molecule-constraint type="SINGLEELECTRONCOUNT" limit="MIN" value="0"/>
            <inp-molecule-constraint type="SINGLEELECTRONCOUNT" limit="MAX" value="0"/>
        </inp-reactant>
        <inp-reactant value="2" smarts="[O;v2]-[#1]">
            <inp-reactive-center symbol="C" smarts="[$([#1]-[O;v2])]" neighbour="D"/>
            <inp-reactive-center symbol="D" smarts="[$([O;v2]-[#1])]" neighbour="C"/>
            <inp-molecule-constraint type="SINGLEELECTRONCOUNT" limit="MIN" value="0"/>
            <inp-molecule-constraint type="SINGLEELECTRONCOUNT" limit="MAX" value="0"/>
        </inp-reactant>
        <inp-kinetics type="ARRHENIUS">
            <rate-coeff A="0.0" N="0.0" Ea="0.0"/>
        </inp-kinetics>
    </inp-reaction-family>
    <inp-reaction-family name="R00059">
        <bimolecular>true</bimolecular>
        <inp-recipe>
            <inp-transformation type="BREAK_BOND" centers="A,B"/>
            <inp-transformation type="FORM_BOND" centers="B,C"/>
            <inp-transformation type="FORM_BOND" centers="A,D"/>
            <inp-transformation type="BREAK_BOND" centers="D,C"/>
        </inp-recipe>
        <inp-reactant value="1" smarts="[N;v3]-[C;v4]=[O;v2]">
            <inp-reactive-center symbol="A" smarts="[$([C;v4](-[N;v3])=[O;v2])]" neighbour="B"/>
            <inp-reactive-center symbol="B" smarts="[$([N;v3]-[C;v4]=[O;v2])]" neighbour="A"/>
            <inp-molecule-constraint type="SINGLEELECTRONCOUNT" limit="MIN" value="0"/>
            <inp-molecule-constraint type="SINGLEELECTRONCOUNT" limit="MAX" value="0"/>
        </inp-reactant>
        <inp-reactant value="2" smarts="[O;v2]-[#1]">
            <inp-reactive-center symbol="C" smarts="[$([#1]-[O;v2])]" neighbour="D"/>
            <inp-reactive-center symbol="D" smarts="[$([O;v2]-[#1])]" neighbour="C"/>
            <inp-molecule-constraint type="SINGLEELECTRONCOUNT" limit="MIN" value="0"/>
            <inp-molecule-constraint type="SINGLEELECTRONCOUNT" limit="MAX" value="0"/>
        </inp-reactant>
        <inp-kinetics type="ARRHENIUS">
            <rate-coeff A="0.0" N="0.0" Ea="0.0"/>
        </inp-kinetics>
    </inp-reaction-family>
    <inp-reaction-family name="R00066">
        <bimolecular>true</bimolecular>
        <inp-recipe>
            <inp-transformation type="DECREASE_BOND" centers="A,B"/>
            <inp-transformation type="INCREASE_BOND" centers="C,B"/>
            <inp-transformation type="BREAK_BOND" centers="D,A"/>
            <inp-transformation type="FORM_BOND" centers="A,E"/>
            <inp-transformation type="FORM_BOND" centers="A,F"/>
            <inp-transformation type="DECREASE_BOND" centers="G,D"/>
            <inp-transformation type="FORM_BOND" centers="D,H"/>
            <inp-transformation type="INCREASE_BOND" centers="D,H"/>
            <inp-transformation type="BREAK_BOND" centers="I,G"/>
            <inp-transformation type="FORM_BOND" centers="J,G"/>
            <inp-transformation type="INCREASE_BOND" centers="J,G"/>
            <inp-transformation type="FORM_BOND" centers="I,K"/>
            <inp-transformation type="DECREASE_BOND" centers="C,L"/>
            <inp-transformation type="FORM_BOND" centers="L,M"/>
            <inp-transformation type="BREAK_BOND" centers="J,K"/>
            <inp-transformation type="BREAK_BOND" centers="J,M"/>
            <inp-transformation type="BREAK_BOND" centers="H,E"/>
            <inp-transformation type="BREAK_BOND" centers="H,F"/>
        </inp-recipe>
        <inp-reactant value="1" smarts="[c;v4]-1[n;v3]:[c;v4]:[c;v4]:[n;v3]:[c;v4]1:[n;v3]">
            <inp-reactive-center symbol="A" smarts="[$([n;v3]:1:[c;v4]-[c;v4](:[n;v3]:[c;v4]:[c;v4]1):[n;v3])]" neighbour="B"/>
            <inp-reactive-center symbol="B" smarts="[$([c;v4]1:[n;v3]:[c;v4]:[c;v4]:[n;v3]:[c;v4]1:[n;v3])]" neighbour="A"/>
            <inp-reactive-center symbol="C" smarts="[$([c;v4]:1([c;v4]:[n;v3]:[c;v4]:[c;v4]:[n;v3]1):[n;v3])]" neighbour="B"/>
            <inp-reactive-center symbol="D" smarts="[$([c;v4]:1:[n;v3]:[c;v4]-[c;v4](:[n;v3]:[c;v4]1):[n;v3])]" neighbour="A"/>
            <inp-reactive-center symbol="G" smarts="[$([c;v4]:1:[c;v4]:[n;v3]:[c;v4]-[c;v4](:[n;v3]1):[n;v3])]" neighbour="D"/>
            <inp-reactive-center symbol="I" smarts="[$([n;v3]:1:[c;v4]:[c;v4]:[n;v3]:[c;v4]-[c;v4]1:[n;v3])]" neighbour="G"/>
            <inp-reactive-center symbol="L" smarts="[$([n;v3]:[c;v4]:1[c;v4]:[n;v3]:[c;v4]:[c;v4]:[n;v3]1)]" neighbour="C"/>
            <inp-molecule-constraint type="SINGLEELECTRONCOUNT" limit="MIN" value="0"/>
            <inp-molecule-constraint type="SINGLEELECTRONCOUNT" limit="MAX" value="0"/>
        </inp-reactant>
        <inp-reactant value="2" smarts="[c](~[c]~[C;v4](-[#1])-[#1])~[C;v4](-[#1])-[#1]">
            <inp-reactive-center symbol="E" smarts="[$([#1]-[C;v4](~[c]~[c]~[C;v4](-[#1])-[#1])-[#1])]" neighbour="H"/>
            <inp-reactive-center symbol="F" smarts="[$([#1]-[C;v4](~[c]~[c]~[C;v4](-[#1])-[#1])-[#1])]" neighbour="H"/>
            <inp-reactive-center symbol="H" smarts="[$([C;v4](~[c]~[c]~[C;v4](-[#1])-[#1])(-[#1])-[#1])]" neighbour="E"/>
            <inp-reactive-center symbol="J" smarts="[$([C;v4](~[c]~[c]~[C;v4](-[#1])-[#1])(-[#1])-[#1])]" neighbour="K"/>
            <inp-reactive-center symbol="K" smarts="[$([#1]-[C;v4](~[c]~[c]~[C;v4](-[#1])-[#1])-[#1])]" neighbour="J"/>
            <inp-reactive-center symbol="M" smarts="[$([#1]-[C;v4](~[c]~[c]~[C;v4](-[#1])-[#1])-[#1])]" neighbour="J"/>
            <inp-molecule-constraint type="SINGLEELECTRONCOUNT" limit="MIN" value="0"/>
            <inp-molecule-constraint type="SINGLEELECTRONCOUNT" limit="MAX" value="0"/>
        </inp-reactant>
        <inp-kinetics type="ARRHENIUS">
            <rate-coeff A="0.0" N="0.0" Ea="0.0"/>
        </inp-kinetics>
    </inp-reaction-family>
    <inp-reaction-family name="R00069">
        <bimolecular>true</bimolecular>
        <inp-recipe>
            <inp-transformation type="DECREASE_BOND" centers="A,B"/>
            <inp-transformation type="BREAK_BOND" centers="A,B"/>
            <inp-transformation type="INCREASE_BOND" centers="A,C"/>
            <inp-transformation type="FORM_BOND" centers="A,D"/>
            <inp-transformation type="FORM_BOND" centers="B,E"/>
            <inp-transformation type="FORM_BOND" centers="B,F"/>
            <inp-transformation type="BREAK_BOND" centers="C,D"/>
            <inp-transformation type="INCREASE_BOND" centers="G,H"/>
            <inp-transformation type="BREAK_BOND" centers="G,F"/>
            <inp-transformation type="BREAK_BOND" centers="H,E"/>
        </inp-recipe>
        <inp-reactant value="1" smarts="[N;v3]-[C;v4](=[O;v2])-[N;v3]-[#1]">
            <inp-reactive-center symbol="A" smarts="[$([C;v4](-[N;v3])(=[O;v2])-[N;v3]-[#1])]" neighbour="C"/>
            <inp-reactive-center symbol="B" smarts="[$([O;v2]=[C;v4](-[N;v3])-[N;v3]-[#1])]" neighbour="A"/>
            <inp-reactive-center symbol="C" smarts="[$([N;v3](-[C;v4](-[N;v3])=[O;v2])-[#1])]" neighbour="A"/>
            <inp-reactive-center symbol="D" smarts="[$([#1]-[N;v3]-[C;v4](-[N;v3])=[O;v2])]" neighbour="C"/>
            <inp-molecule-constraint type="SINGLEELECTRONCOUNT" limit="MIN" value="0"/>
            <inp-molecule-constraint type="SINGLEELECTRONCOUNT" limit="MAX" value="0"/>
        </inp-reactant>
        <inp-reactant value="2" smarts="[O;v2](-[O;v2]-[#1])-[#1]">
            <inp-reactive-center symbol="E" smarts="[$([#1]-[O;v2]-[O;v2]-[#1])]" neighbour="H"/>
            <inp-reactive-center symbol="F" smarts="[$([#1]-[O;v2]-[O;v2]-[#1])]" neighbour="G"/>
            <inp-reactive-center symbol="G" smarts="[$([O;v2](-[O;v2]-[#1])-[#1])]" neighbour="H"/>
            <inp-reactive-center symbol="H" smarts="[$([O;v2](-[O;v2]-[#1])-[#1])]" neighbour="G"/>
            <inp-molecule-constraint type="SINGLEELECTRONCOUNT" limit="MIN" value="0"/>
            <inp-molecule-constraint type="SINGLEELECTRONCOUNT" limit="MAX" value="0"/>
        </inp-reactant>
        <inp-kinetics type="ARRHENIUS">
            <rate-coeff A="0.0" N="0.0" Ea="0.0"/>
        </inp-kinetics>
    </inp-reaction-family>
    <inp-reaction-family name="R00088">
        <bimolecular>true</bimolecular>
        <inp-recipe>
            <inp-transformation type="DECREASE_BOND" centers="A,B"/>
            <inp-transformation type="BREAK_BOND" centers="A,C"/>
            <inp-transformation type="FORM_BOND" centers="A,D"/>
            <inp-transformation type="INCREASE_BOND" centers="A,D"/>
            <inp-transformation type="FORM_BOND" centers="B,E"/>
            <inp-transformation type="FORM_BOND" centers="C,F"/>
            <inp-transformation type="BREAK_BOND" centers="D,E"/>
            <inp-transformation type="BREAK_BOND" centers="D,F"/>
        </inp-recipe>
        <inp-reactant value="1" smarts="[c;v4](:[n;v3])-[N;v3]">
            <inp-reactive-center symbol="A" smarts="[$([c;v4](:[n;v3])-[N;v3])]" neighbour="C"/>
            <inp-reactive-center symbol="B" smarts="[$([n;v3]:[c;v4]-[N;v3])]" neighbour="A"/>
            <inp-reactive-center symbol="C" smarts="[$([N;v3]-[c;v4]:[n;v3])]" neighbour="A"/>
            <inp-molecule-constraint type="SINGLEELECTRONCOUNT" limit="MIN" value="0"/>
            <inp-molecule-constraint type="SINGLEELECTRONCOUNT" limit="MAX" value="0"/>
        </inp-reactant>
        <inp-reactant value="2" smarts="[O;v2](-[#1])-[#1]">
            <inp-reactive-center symbol="D" smarts="[$([O;v2](-[#1])-[#1])]" neighbour="E"/>
            <inp-reactive-center symbol="E" smarts="[$([#1]-[O;v2]-[#1])]" neighbour="D"/>
            <inp-reactive-center symbol="F" smarts="[$([#1]-[O;v2]-[#1])]" neighbour="D"/>
            <inp-molecule-constraint type="SINGLEELECTRONCOUNT" limit="MIN" value="0"/>
            <inp-molecule-constraint type="SINGLEELECTRONCOUNT" limit="MAX" value="0"/>
        </inp-reactant>
        <inp-kinetics type="ARRHENIUS">
            <rate-coeff A="0.0" N="0.0" Ea="0.0"/>
        </inp-kinetics>
    </inp-reaction-family>
    <inp-reaction-family name="R00089">
        <bimolecular>false</bimolecular>
        <inp-recipe>
            <inp-transformation type="BREAK_BOND" centers="A,B"/>
            <inp-transformation type="FORM_BOND" centers="C,A"/>
            <inp-transformation type="FORM_BOND" centers="B,D"/>
            <inp-transformation type="BREAK_BOND" centers="C,D"/>
        </inp-recipe>
        <inp-reactant value="1" smarts="[P;v5](=[O;v2])(-[O;v2])(-[O;v2]-[P;v5])-[O;v2]~[C]~[C]~[C]~[O;v2]-[#1]">
            <inp-reactive-center symbol="A" smarts="[$([P;v5](=[O;v2])(-[O;v2])(-[O;v2]-[P;v5])-[O;v2]~[C]~[C]~[C]~[O;v2]-[#1])]" neighbour="B"/>
            <inp-reactive-center symbol="B" smarts="[$([O;v2](-[P;v5](=[O;v2])(-[O;v2])-[O;v2]~[C]~[C]~[C]~[O;v2]-[#1])-[P;v5])]" neighbour="A"/>
            <inp-reactive-center symbol="C" smarts="[$([O;v2](~[C]~[C]~[C]~[O;v2]-[P;v5](=[O;v2])(-[O;v2])-[O;v2]-[P;v5])-[#1])]" neighbour="D"/>
            <inp-reactive-center symbol="D" smarts="[$([#1]-[O;v2]~[C]~[C]~[C]~[O;v2]-[P;v5](=[O;v2])(-[O;v2])-[O;v2]-[P;v5])]" neighbour="C"/>
            <inp-molecule-constraint type="SINGLEELECTRONCOUNT" limit="MIN" value="0"/>
            <inp-molecule-constraint type="SINGLEELECTRONCOUNT" limit="MAX" value="0"/>
        </inp-reactant>
        <inp-kinetics type="ARRHENIUS">
            <rate-coeff A="0.0" N="0.0" Ea="0.0"/>
        </inp-kinetics>
    </inp-reaction-family>
    <inp-reaction-family name="R00100">
        <bimolecular>false</bimolecular>
        <inp-recipe>
            <inp-transformation type="INCREASE_BOND" centers="A,B"/>
            <inp-transformation type="GAIN_CHARGE" centers="A"/>
            <inp-transformation type="BREAK_BOND" centers="C,D"/>
            <inp-transformation type="INCREASE_BOND" centers="E,C"/>
            <inp-transformation type="GAIN_CHARGE" centers="D"/>
            <inp-transformation type="DECREASE_BOND" centers="B,E"/>
        </inp-recipe>
        <inp-reactant value="1" smarts="[N;v3]-[C;v4]=[C;v4]-[C;v4]-[#1]">
            <inp-reactive-center symbol="A" smarts="[$([N;v3]-[C;v4]=[C;v4]-[C;v4]-[#1])]" neighbour="B"/>
            <inp-reactive-center symbol="B" smarts="[$([C;v4](-[N;v3])=[C;v4]-[C;v4]-[#1])]" neighbour="A"/>
            <inp-reactive-center symbol="C" smarts="[$([C;v4](-[#1])-[C;v4]=[C;v4]-[N;v3])]" neighbour="E"/>
            <inp-reactive-center symbol="D" smarts="[$([#1]-[C;v4]-[C;v4]=[C;v4]-[N;v3])]" neighbour="C"/>
            <inp-reactive-center symbol="E" smarts="[$([C;v4](-[C;v4]-[#1])=[C;v4]-[N;v3])]" neighbour="C"/>
            <inp-molecule-constraint type="SINGLEELECTRONCOUNT" limit="MIN" value="0"/>
            <inp-molecule-constraint type="SINGLEELECTRONCOUNT" limit="MAX" value="0"/>
        </inp-reactant>
        <inp-kinetics type="ARRHENIUS">
            <rate-coeff A="0.0" N="0.0" Ea="0.0"/>
        </inp-kinetics>
    </inp-reaction-family>
    <inp-reaction-family name="R00112">
        <bimolecular>true</bimolecular>
        <inp-recipe>
            <inp-transformation type="INCREASE_BOND" centers="A,B"/>
            <inp-transformation type="GAIN_CHARGE" centers="A"/>
            <inp-transformation type="DECREASE_BOND" centers="C,B"/>
            <inp-transformation type="INCREASE_BOND" centers="D,C"/>
            <inp-transformation type="BREAK_BOND" centers="D,E"/>
            <inp-transformation type="FORM_BOND" centers="F,E"/>
            <inp-transformation type="DECREASE_BOND" centers="G,H"/>
            <inp-transformation type="LOSE_CHARGE" centers="G"/>
            <inp-transformation type="INCREASE_BOND" centers="I,H"/>
            <inp-transformation type="DECREASE_BOND" centers="F,I"/>
        </inp-recipe>
        <inp-reactant value="1" smarts="[N;v3]-[C;v4]=[C;v4]-[C;v4]-[#1]">
            <inp-reactive-center symbol="A" smarts="[$([N;v3]-[C;v4]=[C;v4]-[C;v4]-[#1])]" neighbour="B"/>
            <inp-reactive-center symbol="B" smarts="[$([C;v4](-[N;v3])=[C;v4]-[C;v4]-[#1])]" neighbour="A"/>
            <inp-reactive-center symbol="C" smarts="[$([C;v4](=[C;v4]-[N;v3])-[C;v4]-[#1])]" neighbour="D"/>
            <inp-reactive-center symbol="D" smarts="[$([C;v4](-[C;v4]=[C;v4]-[N;v3])-[#1])]" neighbour="C"/>
            <inp-reactive-center symbol="E" smarts="[$([#1]-[C;v4]-[C;v4]=[C;v4]-[N;v3])]" neighbour="D"/>
            <inp-molecule-constraint type="SINGLEELECTRONCOUNT" limit="MIN" value="0"/>
            <inp-molecule-constraint type="SINGLEELECTRONCOUNT" limit="MAX" value="0"/>
        </inp-reactant>
        <inp-reactant value="2" smarts="[n+;v4]:[c;v4]:[c;v4]:[c;v4]">
            <inp-reactive-center symbol="F" smarts="[$([c;v4]:[c;v4]:[c;v4]:[n+;v4])]" neighbour="I"/>
            <inp-reactive-center symbol="G" smarts="[$([n+;v4]:[c;v4]:[c;v4]:[c;v4])]" neighbour="H"/>
            <inp-reactive-center symbol="H" smarts="[$([c;v4](:[n+;v4]):[c;v4]:[c;v4])]" neighbour="I"/>
            <inp-reactive-center symbol="I" smarts="[$([c;v4](:[c;v4]:[n+;v4]):[c;v4])]" neighbour="H"/>
            <inp-molecule-constraint type="SINGLEELECTRONCOUNT" limit="MIN" value="0"/>
            <inp-molecule-constraint type="SINGLEELECTRONCOUNT" limit="MAX" value="0"/>
        </inp-reactant>
        <inp-kinetics type="ARRHENIUS">
            <rate-coeff A="0.0" N="0.0" Ea="0.0"/>
        </inp-kinetics>
    </inp-reaction-family>
    <inp-reaction-family name="R00118">
        <bimolecular>true</bimolecular>
        <inp-recipe>
            <inp-transformation type="BREAK_BOND" centers="A,B"/>
            <inp-transformation type="FORM_BOND" centers="A,C"/>
            <inp-transformation type="FORM_BOND" centers="B,D"/>
            <inp-transformation type="BREAK_BOND" centers="D,C"/>
        </inp-recipe>
        <inp-reactant value="1" smarts="[O;v2]-[P;v5](=[O;v2])(-[O;v2])-[O;v2]">
            <inp-reactive-center symbol="A" smarts="[$([O;v2]-[P;v5](=[O;v2])(-[O;v2])-[O;v2])]" neighbour="B"/>
            <inp-reactive-center symbol="B" smarts="[$([P;v5](-[O;v2])(=[O;v2])(-[O;v2])-[O;v2])]" neighbour="A"/>
            <inp-molecule-constraint type="SINGLEELECTRONCOUNT" limit="MIN" value="0"/>
            <inp-molecule-constraint type="SINGLEELECTRONCOUNT" limit="MAX" value="0"/>
        </inp-reactant>
        <inp-reactant value="2" smarts="[O;v2]-[#1]">
            <inp-reactive-center symbol="C" smarts="[$([#1]-[O;v2])]" neighbour="D"/>
            <inp-reactive-center symbol="D" smarts="[$([O;v2]-[#1])]" neighbour="C"/>
            <inp-molecule-constraint type="SINGLEELECTRONCOUNT" limit="MIN" value="0"/>
            <inp-molecule-constraint type="SINGLEELECTRONCOUNT" limit="MAX" value="0"/>
        </inp-reactant>
        <inp-kinetics type="ARRHENIUS">
            <rate-coeff A="0.0" N="0.0" Ea="0.0"/>
        </inp-kinetics>
    </inp-reaction-family>
    <inp-reaction-family name="R00119">
        <bimolecular>true</bimolecular>
        <inp-recipe>
            <inp-transformation type="BREAK_BOND" centers="A,B"/>
            <inp-transformation type="FORM_BOND" centers="A,C"/>
            <inp-transformation type="LOSE_CHARGE" centers="B"/>
            <inp-transformation type="GAIN_CHARGE" centers="C"/>
        </inp-recipe>
        <inp-reactant value="1" smarts="[C;v4]-[n+;v4]:[c;v4]">
            <inp-reactive-center symbol="A" smarts="[$([C;v4]-[n+;v4]:[c;v4])]" neighbour="B"/>
            <inp-reactive-center symbol="B" smarts="[$([n+;v4](-[C;v4]):[c;v4])]" neighbour="A"/>
            <inp-molecule-constraint type="SINGLEELECTRONCOUNT" limit="MIN" value="0"/>
            <inp-molecule-constraint type="SINGLEELECTRONCOUNT" limit="MAX" value="0"/>
        </inp-reactant>
        <inp-reactant value="2" smarts="[c;v4]:[n;v3]">
            <inp-reactive-center symbol="C" smarts="[$([n;v3]:[c;v4])]"/>
            <inp-molecule-constraint type="SINGLEELECTRONCOUNT" limit="MIN" value="0"/>
            <inp-molecule-constraint type="SINGLEELECTRONCOUNT" limit="MAX" value="0"/>
        </inp-reactant>
        <inp-kinetics type="ARRHENIUS">
            <rate-coeff A="0.0" N="0.0" Ea="0.0"/>
        </inp-kinetics>
    </inp-reaction-family>
    <inp-reaction-family name="R00129">
        <bimolecular>true</bimolecular>
        <inp-recipe>
            <inp-transformation type="BREAK_BOND" centers="A,B"/>
            <inp-transformation type="FORM_BOND" centers="C,B"/>
            <inp-transformation type="INCREASE_BOND" centers="D,A"/>
            <inp-transformation type="BREAK_BOND" centers="D,E"/>
            <inp-transformation type="FORM_BOND" centers="F,E"/>
            <inp-transformation type="BREAK_BOND" centers="F,C"/>
        </inp-recipe>
        <inp-reactant value="1" smarts="[O;v2]-[C;v4]-[C;v4]-[#1]">
            <inp-reactive-center symbol="A" smarts="[$([C;v4](-[O;v2])-[C;v4]-[#1])]" neighbour="D"/>
            <inp-reactive-center symbol="B" smarts="[$([O;v2]-[C;v4]-[C;v4]-[#1])]" neighbour="A"/>
            <inp-reactive-center symbol="D" smarts="[$([C;v4](-[C;v4]-[O;v2])-[#1])]" neighbour="A"/>
            <inp-reactive-center symbol="E" smarts="[$([#1]-[C;v4]-[C;v4]-[O;v2])]" neighbour="D"/>
            <inp-molecule-constraint type="SINGLEELECTRONCOUNT" limit="MIN" value="0"/>
            <inp-molecule-constraint type="SINGLEELECTRONCOUNT" limit="MAX" value="0"/>
        </inp-reactant>
        <inp-reactant value="2" smarts="[P;v5]-[O;v2]-[P;v5](=[O;v2])(-[O;v2])-[O;v2]">
            <inp-reactive-center symbol="C" smarts="[$([P;v5](-[O;v2]-[P;v5])(=[O;v2])(-[O;v2])-[O;v2])]" neighbour="F"/>
            <inp-reactive-center symbol="F" smarts="[$([O;v2](-[P;v5])-[P;v5](=[O;v2])(-[O;v2])-[O;v2])]" neighbour="C"/>
            <inp-molecule-constraint type="SINGLEELECTRONCOUNT" limit="MIN" value="0"/>
            <inp-molecule-constraint type="SINGLEELECTRONCOUNT" limit="MAX" value="0"/>
        </inp-reactant>
        <inp-kinetics type="ARRHENIUS">
            <rate-coeff A="0.0" N="0.0" Ea="0.0"/>
        </inp-kinetics>
    </inp-reaction-family>
    <inp-reaction-family name="R00131">
        <bimolecular>true</bimolecular>
        <inp-recipe>
            <inp-transformation type="BREAK_BOND" centers="A,B"/>
            <inp-transformation type="FORM_BOND" centers="B,C"/>
            <inp-transformation type="BREAK_BOND" centers="A,D"/>
            <inp-transformation type="FORM_BOND" centers="D,E"/>
            <inp-transformation type="FORM_BOND" centers="A,F"/>
            <inp-transformation type="INCREASE_BOND" centers="A,F"/>
            <inp-transformation type="BREAK_BOND" centers="F,E"/>
            <inp-transformation type="BREAK_BOND" centers="F,C"/>
        </inp-recipe>
        <inp-reactant value="1" smarts="[O;v2]=[C;v4](-[N;v3])-[N;v3]">
            <inp-reactive-center symbol="A" smarts="[$([C;v4](=[O;v2])(-[N;v3])-[N;v3])]" neighbour="D"/>
            <inp-reactive-center symbol="B" smarts="[$([N;v3]-[C;v4](=[O;v2])-[N;v3])]" neighbour="A"/>
            <inp-reactive-center symbol="D" smarts="[$([N;v3]-[C;v4](=[O;v2])-[N;v3])]" neighbour="A"/>
            <inp-molecule-constraint type="SINGLEELECTRONCOUNT" limit="MIN" value="0"/>
            <inp-molecule-constraint type="SINGLEELECTRONCOUNT" limit="MAX" value="0"/>
        </inp-reactant>
        <inp-reactant value="2" smarts="[O;v2](-[#1])-[#1]">
            <inp-reactive-center symbol="C" smarts="[$([#1]-[O;v2]-[#1])]" neighbour="F"/>
            <inp-reactive-center symbol="E" smarts="[$([#1]-[O;v2]-[#1])]" neighbour="F"/>
            <inp-reactive-center symbol="F" smarts="[$([O;v2](-[#1])-[#1])]" neighbour="E"/>
            <inp-molecule-constraint type="SINGLEELECTRONCOUNT" limit="MIN" value="0"/>
            <inp-molecule-constraint type="SINGLEELECTRONCOUNT" limit="MAX" value="0"/>
        </inp-reactant>
        <inp-kinetics type="ARRHENIUS">
            <rate-coeff A="0.0" N="0.0" Ea="0.0"/>
        </inp-kinetics>
    </inp-reaction-family>
    <inp-reaction-family name="R00132">
        <bimolecular>false</bimolecular>
        <inp-recipe>
            <inp-transformation type="BREAK_BOND" centers="A,B"/>
            <inp-transformation type="FORM_BOND" centers="B,C"/>
            <inp-transformation type="BREAK_BOND" centers="D,C"/>
            <inp-transformation type="INCREASE_BOND" centers="A,D"/>
        </inp-recipe>
        <inp-reactant value="1" smarts="[O;v2]-[C;v4](-[O;v2]-[#1])=[O;v2]">
            <inp-reactive-center symbol="A" smarts="[$([C;v4](-[O;v2])(-[O;v2]-[#1])=[O;v2])]" neighbour="D"/>
            <inp-reactive-center symbol="B" smarts="[$([O;v2]-[C;v4](-[O;v2]-[#1])=[O;v2])]" neighbour="A"/>
            <inp-reactive-center symbol="C" smarts="[$([#1]-[O;v2]-[C;v4](-[O;v2])=[O;v2])]" neighbour="D"/>
            <inp-reactive-center symbol="D" smarts="[$([O;v2](-[#1])-[C;v4](-[O;v2])=[O;v2])]" neighbour="A"/>
            <inp-molecule-constraint type="SINGLEELECTRONCOUNT" limit="MIN" value="0"/>
            <inp-molecule-constraint type="SINGLEELECTRONCOUNT" limit="MAX" value="0"/>
        </inp-reactant>
        <inp-kinetics type="ARRHENIUS">
            <rate-coeff A="0.0" N="0.0" Ea="0.0"/>
        </inp-kinetics>
    </inp-reaction-family>
    <inp-reaction-family name="R00134">
        <bimolecular>true</bimolecular>
        <inp-recipe>
            <inp-transformation type="DECREASE_BOND" centers="A,B"/>
            <inp-transformation type="LOSE_CHARGE" centers="A"/>
            <inp-transformation type="INCREASE_BOND" centers="C,B"/>
            <inp-transformation type="DECREASE_BOND" centers="D,C"/>
            <inp-transformation type="FORM_BOND" centers="D,E"/>
            <inp-transformation type="BREAK_BOND" centers="F,G"/>
            <inp-transformation type="GAIN_CHARGE" centers="G"/>
            <inp-transformation type="BREAK_BOND" centers="H,E"/>
            <inp-transformation type="INCREASE_BOND" centers="F,H"/>
        </inp-recipe>
        <inp-reactant value="1" smarts="[n+;v4]:[c;v4]:[c;v4]:[c;v4]">
            <inp-reactive-center symbol="A" smarts="[$([n+;v4]:[c;v4]:[c;v4]:[c;v4])]" neighbour="B"/>
            <inp-reactive-center symbol="B" smarts="[$([c;v4](:[n+;v4]):[c;v4]:[c;v4])]" neighbour="C"/>
            <inp-reactive-center symbol="C" smarts="[$([c;v4](:[c;v4]:[n+;v4]):[c;v4])]" neighbour="B"/>
            <inp-reactive-center symbol="D" smarts="[$([c;v4]:[c;v4]:[c;v4]:[n+;v4])]" neighbour="C"/>
            <inp-molecule-constraint type="SINGLEELECTRONCOUNT" limit="MIN" value="0"/>
            <inp-molecule-constraint type="SINGLEELECTRONCOUNT" limit="MAX" value="0"/>
        </inp-reactant>
        <inp-reactant value="2" smarts="[#1]-[C;v4](-[O;v2]-[#1])=[O;v2]">
            <inp-reactive-center symbol="E" smarts="[$([#1]-[O;v2]-[C;v4](-[#1])=[O;v2])]" neighbour="H"/>
            <inp-reactive-center symbol="F" smarts="[$([C;v4](-[#1])(-[O;v2]-[#1])=[O;v2])]" neighbour="H"/>
            <inp-reactive-center symbol="G" smarts="[$([#1]-[C;v4](-[O;v2]-[#1])=[O;v2])]" neighbour="F"/>
            <inp-reactive-center symbol="H" smarts="[$([O;v2](-[#1])-[C;v4](-[#1])=[O;v2])]" neighbour="F"/>
            <inp-molecule-constraint type="SINGLEELECTRONCOUNT" limit="MIN" value="0"/>
            <inp-molecule-constraint type="SINGLEELECTRONCOUNT" limit="MAX" value="0"/>
        </inp-reactant>
        <inp-kinetics type="ARRHENIUS">
            <rate-coeff A="0.0" N="0.0" Ea="0.0"/>
        </inp-kinetics>
    </inp-reaction-family>
    <inp-reaction-family name="R00141">
        <bimolecular>true</bimolecular>
        <inp-recipe>
            <inp-transformation type="BREAK_BOND" centers="A,B"/>
            <inp-transformation type="FORM_BOND" centers="A,C"/>
            <inp-transformation type="FORM_BOND" centers="B,D"/>
            <inp-transformation type="BREAK_BOND" centers="D,C"/>
        </inp-recipe>
        <inp-reactant value="1" smarts="[P;v5]-[O;v2]-[P;v5](=[O;v2])(-[O;v2])-[O;v2]">
            <inp-reactive-center symbol="A" smarts="[$([O;v2](-[P;v5])-[P;v5](=[O;v2])(-[O;v2])-[O;v2])]" neighbour="B"/>
            <inp-reactive-center symbol="B" smarts="[$([P;v5](-[O;v2]-[P;v5])(=[O;v2])(-[O;v2])-[O;v2])]" neighbour="A"/>
            <inp-molecule-constraint type="SINGLEELECTRONCOUNT" limit="MIN" value="0"/>
            <inp-molecule-constraint type="SINGLEELECTRONCOUNT" limit="MAX" value="0"/>
        </inp-reactant>
        <inp-reactant value="2" smarts="[N;v3]-[#1]">
            <inp-reactive-center symbol="C" smarts="[$([#1]-[N;v3])]" neighbour="D"/>
            <inp-reactive-center symbol="D" smarts="[$([N;v3]-[#1])]" neighbour="C"/>
            <inp-molecule-constraint type="SINGLEELECTRONCOUNT" limit="MIN" value="0"/>
            <inp-molecule-constraint type="SINGLEELECTRONCOUNT" limit="MAX" value="0"/>
        </inp-reactant>
        <inp-kinetics type="ARRHENIUS">
            <rate-coeff A="0.0" N="0.0" Ea="0.0"/>
        </inp-kinetics>
    </inp-reaction-family>
    <inp-reaction-family name="R00175">
        <bimolecular>true</bimolecular>
        <inp-recipe>
            <inp-transformation type="BREAK_BOND" centers="A,B"/>
            <inp-transformation type="LOSE_CHARGE" centers="A"/>
            <inp-transformation type="FORM_BOND" centers="B,C"/>
            <inp-transformation type="FORM_BOND" centers="D,E"/>
            <inp-transformation type="GAIN_CHARGE" centers="D"/>
            <inp-transformation type="BREAK_BOND" centers="C,E"/>
        </inp-recipe>
        <inp-reactant value="1" smarts="[S+;v3]-[C;v4]~[C]~[C]~[C]~[O-;v1]">
            <inp-reactive-center symbol="A" smarts="[$([S+;v3]-[C;v4]~[C]~[C]~[C]~[O-;v1])]" neighbour="B"/>
            <inp-reactive-center symbol="B" smarts="[$([C;v4](-[S+;v3])~[C]~[C]~[C]~[O-;v1])]" neighbour="A"/>
            <inp-reactive-center symbol="D" smarts="[$([O-;v1]~[C]~[C]~[C]~[C;v4]-[S+;v3])]"/>
            <inp-molecule-constraint type="SINGLEELECTRONCOUNT" limit="MIN" value="0"/>
            <inp-molecule-constraint type="SINGLEELECTRONCOUNT" limit="MAX" value="0"/>
        </inp-reactant>
        <inp-reactant value="2" smarts="[O;v2]-[#1]">
            <inp-reactive-center symbol="C" smarts="[$([O;v2]-[#1])]" neighbour="E"/>
            <inp-reactive-center symbol="E" smarts="[$([#1]-[O;v2])]" neighbour="C"/>
            <inp-molecule-constraint type="SINGLEELECTRONCOUNT" limit="MIN" value="0"/>
            <inp-molecule-constraint type="SINGLEELECTRONCOUNT" limit="MAX" value="0"/>
        </inp-reactant>
        <inp-kinetics type="ARRHENIUS">
            <rate-coeff A="0.0" N="0.0" Ea="0.0"/>
        </inp-kinetics>
    </inp-reaction-family>
    <inp-reaction-family name="R00178">
        <bimolecular>true</bimolecular>
        <inp-recipe>
            <inp-transformation type="BREAK_BOND" centers="A,B"/>
            <inp-transformation type="FORM_BOND" centers="A,C"/>
            <inp-transformation type="INCREASE_BOND" centers="B,D"/>
            <inp-transformation type="GAIN_CHARGE" centers="D"/>
            <inp-transformation type="LOSE_CHARGE" centers="C"/>
        </inp-recipe>
        <inp-reactant value="1" smarts="[C;v4]-[C;v4](=[O;v2])-[O-;v1]">
            <inp-reactive-center symbol="A" smarts="[$([C;v4]-[C;v4](=[O;v2])-[O-;v1])]" neighbour="B"/>
            <inp-reactive-center symbol="B" smarts="[$([C;v4](-[C;v4])(=[O;v2])-[O-;v1])]" neighbour="D"/>
            <inp-reactive-center symbol="D" smarts="[$([O-;v1]-[C;v4](-[C;v4])=[O;v2])]" neighbour="B"/>
            <inp-molecule-constraint type="SINGLEELECTRONCOUNT" limit="MIN" value="0"/>
            <inp-molecule-constraint type="SINGLEELECTRONCOUNT" limit="MAX" value="0"/>
        </inp-reactant>
        <inp-reactant value="2" smarts="[#1+]">
            <inp-reactive-center symbol="C" smarts="[$([#1+])]"/>
            <inp-molecule-constraint type="SINGLEELECTRONCOUNT" limit="MIN" value="0"/>
            <inp-molecule-constraint type="SINGLEELECTRONCOUNT" limit="MAX" value="0"/>
        </inp-reactant>
        <inp-kinetics type="ARRHENIUS">
            <rate-coeff A="0.0" N="0.0" Ea="0.0"/>
        </inp-kinetics>
    </inp-reaction-family>
    <inp-reaction-family name="R00179">
        <bimolecular>false</bimolecular>
        <inp-recipe>
            <inp-transformation type="BREAK_BOND" centers="A,B"/>
            <inp-transformation type="LOSE_CHARGE" centers="A"/>
            <inp-transformation type="FORM_BOND" centers="C,B"/>
            <inp-transformation type="BREAK_BOND" centers="C,D"/>
            <inp-transformation type="FORM_BOND" centers="E,D"/>
            <inp-transformation type="GAIN_CHARGE" centers="E"/>
        </inp-recipe>
        <inp-reactant value="1" smarts="[S+;v3]-[C;v4]~[C]~[C;v4](-[#1])~[C]~[O-;v1]">
            <inp-reactive-center symbol="A" smarts="[$([S+;v3]-[C;v4]~[C]~[C;v4](-[#1])~[C]~[O-;v1])]" neighbour="B"/>
            <inp-reactive-center symbol="B" smarts="[$([C;v4](-[S+;v3])~[C]~[C;v4](-[#1])~[C]~[O-;v1])]" neighbour="A"/>
            <inp-reactive-center symbol="C" smarts="[$([C;v4](~[C]~[C;v4]-[S+;v3])(-[#1])~[C]~[O-;v1])]" neighbour="D"/>
            <inp-reactive-center symbol="D" smarts="[$([#1]-[C;v4](~[C]~[C;v4]-[S+;v3])~[C]~[O-;v1])]" neighbour="C"/>
            <inp-reactive-center symbol="E" smarts="[$([O-;v1]~[C]~[C;v4](~[C]~[C;v4]-[S+;v3])-[#1])]"/>
            <inp-molecule-constraint type="SINGLEELECTRONCOUNT" limit="MIN" value="0"/>
            <inp-molecule-constraint type="SINGLEELECTRONCOUNT" limit="MAX" value="0"/>
        </inp-reactant>
        <inp-kinetics type="ARRHENIUS">
            <rate-coeff A="0.0" N="0.0" Ea="0.0"/>
        </inp-kinetics>
    </inp-reaction-family>
    <inp-reaction-family name="R00180">
        <bimolecular>false</bimolecular>
        <inp-recipe>
            <inp-transformation type="BREAK_BOND" centers="A,B"/>
            <inp-transformation type="LOSE_CHARGE" centers="A"/>
            <inp-transformation type="FORM_BOND" centers="B,C"/>
            <inp-transformation type="GAIN_CHARGE" centers="C"/>
        </inp-recipe>
        <inp-reactant value="1" smarts="[S+;v3]-[C;v4]~[C]~[C]~[C]~[O-;v1]">
            <inp-reactive-center symbol="A" smarts="[$([S+;v3]-[C;v4]~[C]~[C]~[C]~[O-;v1])]" neighbour="B"/>
            <inp-reactive-center symbol="B" smarts="[$([C;v4](-[S+;v3])~[C]~[C]~[C]~[O-;v1])]" neighbour="A"/>
            <inp-reactive-center symbol="C" smarts="[$([O-;v1]~[C]~[C]~[C]~[C;v4]-[S+;v3])]"/>
            <inp-molecule-constraint type="SINGLEELECTRONCOUNT" limit="MIN" value="0"/>
            <inp-molecule-constraint type="SINGLEELECTRONCOUNT" limit="MAX" value="0"/>
        </inp-reactant>
        <inp-kinetics type="ARRHENIUS">
            <rate-coeff A="0.0" N="0.0" Ea="0.0"/>
        </inp-kinetics>
    </inp-reaction-family>
    <inp-reaction-family name="R00181">
        <bimolecular>true</bimolecular>
        <inp-recipe>
            <inp-transformation type="BREAK_BOND" centers="A,B"/>
            <inp-transformation type="FORM_BOND" centers="B,C"/>
            <inp-transformation type="DECREASE_BOND" centers="A,D"/>
            <inp-transformation type="FORM_BOND" centers="A,E"/>
            <inp-transformation type="INCREASE_BOND" centers="A,E"/>
            <inp-transformation type="FORM_BOND" centers="D,F"/>
            <inp-transformation type="BREAK_BOND" centers="E,F"/>
            <inp-transformation type="BREAK_BOND" centers="E,C"/>
        </inp-recipe>
        <inp-reactant value="1" smarts="[N;v3]-[c;v4]:[n;v3]">
            <inp-reactive-center symbol="A" smarts="[$([c;v4](-[N;v3]):[n;v3])]" neighbour="B"/>
            <inp-reactive-center symbol="B" smarts="[$([N;v3]-[c;v4]:[n;v3])]" neighbour="A"/>
            <inp-reactive-center symbol="D" smarts="[$([n;v3]:[c;v4]-[N;v3])]" neighbour="A"/>
            <inp-molecule-constraint type="SINGLEELECTRONCOUNT" limit="MIN" value="0"/>
            <inp-molecule-constraint type="SINGLEELECTRONCOUNT" limit="MAX" value="0"/>
        </inp-reactant>
        <inp-reactant value="2" smarts="[O;v2](-[#1])-[#1]">
            <inp-reactive-center symbol="C" smarts="[$([#1]-[O;v2]-[#1])]" neighbour="E"/>
            <inp-reactive-center symbol="E" smarts="[$([O;v2](-[#1])-[#1])]" neighbour="F"/>
            <inp-reactive-center symbol="F" smarts="[$([#1]-[O;v2]-[#1])]" neighbour="E"/>
            <inp-molecule-constraint type="SINGLEELECTRONCOUNT" limit="MIN" value="0"/>
            <inp-molecule-constraint type="SINGLEELECTRONCOUNT" limit="MAX" value="0"/>
        </inp-reactant>
        <inp-kinetics type="ARRHENIUS">
            <rate-coeff A="0.0" N="0.0" Ea="0.0"/>
        </inp-kinetics>
    </inp-reaction-family>
    <inp-reaction-family name="R00182">
        <bimolecular>true</bimolecular>
        <inp-recipe>
            <inp-transformation type="BREAK_BOND" centers="A,B"/>
            <inp-transformation type="FORM_BOND" centers="B,C"/>
            <inp-transformation type="FORM_BOND" centers="A,D"/>
            <inp-transformation type="BREAK_BOND" centers="C,D"/>
        </inp-recipe>
        <inp-reactant value="1" smarts="[C;v4]-[n;v3]">
            <inp-reactive-center symbol="A" smarts="[$([n;v3]-[C;v4])]" neighbour="B"/>
            <inp-reactive-center symbol="B" smarts="[$([C;v4]-[n;v3])]" neighbour="A"/>
            <inp-molecule-constraint type="SINGLEELECTRONCOUNT" limit="MIN" value="0"/>
            <inp-molecule-constraint type="SINGLEELECTRONCOUNT" limit="MAX" value="0"/>
        </inp-reactant>
        <inp-reactant value="2" smarts="[O;v2]-[#1]">
            <inp-reactive-center symbol="C" smarts="[$([O;v2]-[#1])]" neighbour="D"/>
            <inp-reactive-center symbol="D" smarts="[$([#1]-[O;v2])]" neighbour="C"/>
            <inp-molecule-constraint type="SINGLEELECTRONCOUNT" limit="MIN" value="0"/>
            <inp-molecule-constraint type="SINGLEELECTRONCOUNT" limit="MAX" value="0"/>
        </inp-reactant>
        <inp-kinetics type="ARRHENIUS">
            <rate-coeff A="0.0" N="0.0" Ea="0.0"/>
        </inp-kinetics>
    </inp-reaction-family>
    <inp-reaction-family name="R00190">
        <bimolecular>true</bimolecular>
        <inp-recipe>
            <inp-transformation type="BREAK_BOND" centers="A,B"/>
            <inp-transformation type="FORM_BOND" centers="B,C"/>
            <inp-transformation type="FORM_BOND" centers="A,D"/>
            <inp-transformation type="BREAK_BOND" centers="C,D"/>
        </inp-recipe>
        <inp-reactant value="1" smarts="[C;v4]-[n;v3]">
            <inp-reactive-center symbol="A" smarts="[$([n;v3]-[C;v4])]" neighbour="B"/>
            <inp-reactive-center symbol="B" smarts="[$([C;v4]-[n;v3])]" neighbour="A"/>
            <inp-molecule-constraint type="SINGLEELECTRONCOUNT" limit="MIN" value="0"/>
            <inp-molecule-constraint type="SINGLEELECTRONCOUNT" limit="MAX" value="0"/>
        </inp-reactant>
        <inp-reactant value="2" smarts="[#1]-[O;v2]-[P;v5]">
            <inp-reactive-center symbol="C" smarts="[$([O;v2](-[#1])-[P;v5])]" neighbour="D"/>
            <inp-reactive-center symbol="D" smarts="[$([#1]-[O;v2]-[P;v5])]" neighbour="C"/>
            <inp-molecule-constraint type="SINGLEELECTRONCOUNT" limit="MIN" value="0"/>
            <inp-molecule-constraint type="SINGLEELECTRONCOUNT" limit="MAX" value="0"/>
        </inp-reactant>
        <inp-kinetics type="ARRHENIUS">
            <rate-coeff A="0.0" N="0.0" Ea="0.0"/>
        </inp-kinetics>
    </inp-reaction-family>
    <inp-reaction-family name="R00192">
        <bimolecular>true</bimolecular>
        <inp-recipe>
            <inp-transformation type="BREAK_BOND" centers="A,B"/>
            <inp-transformation type="FORM_BOND" centers="B,C"/>
            <inp-transformation type="FORM_BOND" centers="A,D"/>
            <inp-transformation type="BREAK_BOND" centers="D,C"/>
        </inp-recipe>
        <inp-reactant value="1" smarts="[S;v2]-[C;v4]">
            <inp-reactive-center symbol="A" smarts="[$([C;v4]-[S;v2])]" neighbour="B"/>
            <inp-reactive-center symbol="B" smarts="[$([S;v2]-[C;v4])]" neighbour="A"/>
            <inp-molecule-constraint type="SINGLEELECTRONCOUNT" limit="MIN" value="0"/>
            <inp-molecule-constraint type="SINGLEELECTRONCOUNT" limit="MAX" value="0"/>
        </inp-reactant>
        <inp-reactant value="2" smarts="[O;v2]-[#1]">
            <inp-reactive-center symbol="C" smarts="[$([#1]-[O;v2])]" neighbour="D"/>
            <inp-reactive-center symbol="D" smarts="[$([O;v2]-[#1])]" neighbour="C"/>
            <inp-molecule-constraint type="SINGLEELECTRONCOUNT" limit="MIN" value="0"/>
            <inp-molecule-constraint type="SINGLEELECTRONCOUNT" limit="MAX" value="0"/>
        </inp-reactant>
        <inp-kinetics type="ARRHENIUS">
            <rate-coeff A="0.0" N="0.0" Ea="0.0"/>
        </inp-kinetics>
    </inp-reaction-family>
    <inp-reaction-family name="R00195">
        <bimolecular>true</bimolecular>
        <inp-recipe>
            <inp-transformation type="BREAK_BOND" centers="A,B"/>
            <inp-transformation type="BREAK_BOND" centers="A,C"/>
            <inp-transformation type="FORM_BOND" centers="A,D"/>
            <inp-transformation type="INCREASE_BOND" centers="A,D"/>
            <inp-transformation type="BREAK_BOND" centers="E,F"/>
            <inp-transformation type="FORM_BOND" centers="E,B"/>
            <inp-transformation type="FORM_BOND" centers="F,G"/>
            <inp-transformation type="FORM_BOND" centers="C,H"/>
            <inp-transformation type="BREAK_BOND" centers="D,H"/>
            <inp-transformation type="BREAK_BOND" centers="D,G"/>
        </inp-recipe>
        <inp-reactant value="1" smarts="[C;v4](-[C;v4]-[N;v3])(-[#1])-[N;v3]">
            <inp-reactive-center symbol="A" smarts="[$([C;v4](-[C;v4]-[N;v3])(-[#1])-[N;v3])]" neighbour="C"/>
            <inp-reactive-center symbol="B" smarts="[$([#1]-[C;v4](-[C;v4]-[N;v3])-[N;v3])]" neighbour="A"/>
            <inp-reactive-center symbol="C" smarts="[$([N;v3]-[C;v4](-[C;v4]-[N;v3])-[#1])]" neighbour="A"/>
            <inp-reactive-center symbol="E" smarts="[$([C;v4](-[C;v4](-[#1])-[N;v3])-[N;v3])]" neighbour="F"/>
            <inp-reactive-center symbol="F" smarts="[$([N;v3]-[C;v4]-[C;v4](-[#1])-[N;v3])]" neighbour="E"/>
            <inp-molecule-constraint type="SINGLEELECTRONCOUNT" limit="MIN" value="0"/>
            <inp-molecule-constraint type="SINGLEELECTRONCOUNT" limit="MAX" value="0"/>
        </inp-reactant>
        <inp-reactant value="2" smarts="[O;v2](-[#1])-[#1]">
            <inp-reactive-center symbol="D" smarts="[$([O;v2](-[#1])-[#1])]" neighbour="H"/>
            <inp-reactive-center symbol="G" smarts="[$([#1]-[O;v2]-[#1])]" neighbour="D"/>
            <inp-reactive-center symbol="H" smarts="[$([#1]-[O;v2]-[#1])]" neighbour="D"/>
            <inp-molecule-constraint type="SINGLEELECTRONCOUNT" limit="MIN" value="0"/>
            <inp-molecule-constraint type="SINGLEELECTRONCOUNT" limit="MAX" value="0"/>
        </inp-reactant>
        <inp-kinetics type="ARRHENIUS">
            <rate-coeff A="0.0" N="0.0" Ea="0.0"/>
        </inp-kinetics>
    </inp-reaction-family>
    <inp-reaction-family name="R00198">
        <bimolecular>false</bimolecular>
        <inp-recipe>
            <inp-transformation type="BREAK_BOND" centers="A,B"/>
            <inp-transformation type="INCREASE_BOND" centers="C,A"/>
            <inp-transformation type="GAIN_CHARGE" centers="B"/>
            <inp-transformation type="BREAK_BOND" centers="C,D"/>
            <inp-transformation type="GAIN_CHARGE" centers="D"/>
        </inp-recipe>
        <inp-reactant value="1" smarts="[O;v2](-[#1])-[C;v4]-[#1]">
            <inp-reactive-center symbol="A" smarts="[$([O;v2](-[#1])-[C;v4]-[#1])]" neighbour="C"/>
            <inp-reactive-center symbol="B" smarts="[$([#1]-[O;v2]-[C;v4]-[#1])]" neighbour="A"/>
            <inp-reactive-center symbol="C" smarts="[$([C;v4](-[O;v2]-[#1])-[#1])]" neighbour="A"/>
            <inp-reactive-center symbol="D" smarts="[$([#1]-[C;v4]-[O;v2]-[#1])]" neighbour="C"/>
            <inp-molecule-constraint type="SINGLEELECTRONCOUNT" limit="MIN" value="0"/>
            <inp-molecule-constraint type="SINGLEELECTRONCOUNT" limit="MAX" value="0"/>
        </inp-reactant>
        <inp-kinetics type="ARRHENIUS">
            <rate-coeff A="0.0" N="0.0" Ea="0.0"/>
        </inp-kinetics>
    </inp-reaction-family>
    <inp-reaction-family name="R00200">
        <bimolecular>true</bimolecular>
        <inp-recipe>
            <inp-transformation type="BREAK_BOND" centers="A,B"/>
            <inp-transformation type="FORM_BOND" centers="A,C"/>
            <inp-transformation type="FORM_BOND" centers="D,B"/>
            <inp-transformation type="INCREASE_BOND" centers="E,F"/>
            <inp-transformation type="BREAK_BOND" centers="E,C"/>
            <inp-transformation type="DECREASE_BOND" centers="F,D"/>
        </inp-recipe>
        <inp-reactant value="1" smarts="[P;v5]-[O;v2]-[P;v5](=[O;v2])(-[O;v2])-[O;v2]">
            <inp-reactive-center symbol="A" smarts="[$([O;v2](-[P;v5])-[P;v5](=[O;v2])(-[O;v2])-[O;v2])]" neighbour="B"/>
            <inp-reactive-center symbol="B" smarts="[$([P;v5](-[O;v2]-[P;v5])(=[O;v2])(-[O;v2])-[O;v2])]" neighbour="A"/>
            <inp-molecule-constraint type="SINGLEELECTRONCOUNT" limit="MIN" value="0"/>
            <inp-molecule-constraint type="SINGLEELECTRONCOUNT" limit="MAX" value="0"/>
        </inp-reactant>
        <inp-reactant value="2" smarts="[C;v4](-[C;v4]=[O;v2])-[#1]">
            <inp-reactive-center symbol="C" smarts="[$([#1]-[C;v4]-[C;v4]=[O;v2])]" neighbour="E"/>
            <inp-reactive-center symbol="D" smarts="[$([O;v2]=[C;v4]-[C;v4]-[#1])]" neighbour="F"/>
            <inp-reactive-center symbol="E" smarts="[$([C;v4](-[C;v4]=[O;v2])-[#1])]" neighbour="F"/>
            <inp-reactive-center symbol="F" smarts="[$([C;v4](-[C;v4]-[#1])=[O;v2])]" neighbour="E"/>
            <inp-molecule-constraint type="SINGLEELECTRONCOUNT" limit="MIN" value="0"/>
            <inp-molecule-constraint type="SINGLEELECTRONCOUNT" limit="MAX" value="0"/>
        </inp-reactant>
        <inp-kinetics type="ARRHENIUS">
            <rate-coeff A="0.0" N="0.0" Ea="0.0"/>
        </inp-kinetics>
    </inp-reaction-family>
    <inp-reaction-family name="R00208">
        <bimolecular>true</bimolecular>
        <inp-recipe>
            <inp-transformation type="INCREASE_BOND" centers="A,B"/>
            <inp-transformation type="DECREASE_BOND" centers="B,C"/>
            <inp-transformation type="BREAK_BOND" centers="A,D"/>
            <inp-transformation type="FORM_BOND" centers="D,E"/>
            <inp-transformation type="FORM_BOND" centers="C,F"/>
            <inp-transformation type="BREAK_BOND" centers="E,F"/>
        </inp-recipe>
        <inp-reactant value="1" smarts="[O;v2]-[P;v5](-[O;v2]-[C;v4]=[C;v4])(=[O;v2])-[O;v2]">
            <inp-reactive-center symbol="A" smarts="[$([O;v2](-[C;v4]=[C;v4])-[P;v5](-[O;v2])(=[O;v2])-[O;v2])]" neighbour="D"/>
            <inp-reactive-center symbol="B" smarts="[$([C;v4](-[O;v2]-[P;v5](-[O;v2])(=[O;v2])-[O;v2])=[C;v4])]" neighbour="A"/>
            <inp-reactive-center symbol="C" smarts="[$([C;v4]=[C;v4]-[O;v2]-[P;v5](-[O;v2])(=[O;v2])-[O;v2])]" neighbour="B"/>
            <inp-reactive-center symbol="D" smarts="[$([P;v5](-[O;v2])(-[O;v2]-[C;v4]=[C;v4])(=[O;v2])-[O;v2])]" neighbour="A"/>
            <inp-molecule-constraint type="SINGLEELECTRONCOUNT" limit="MIN" value="0"/>
            <inp-molecule-constraint type="SINGLEELECTRONCOUNT" limit="MAX" value="0"/>
        </inp-reactant>
        <inp-reactant value="2" smarts="[O;v2]-[#1]">
            <inp-reactive-center symbol="E" smarts="[$([O;v2]-[#1])]" neighbour="F"/>
            <inp-reactive-center symbol="F" smarts="[$([#1]-[O;v2])]" neighbour="E"/>
            <inp-molecule-constraint type="SINGLEELECTRONCOUNT" limit="MIN" value="0"/>
            <inp-molecule-constraint type="SINGLEELECTRONCOUNT" limit="MAX" value="0"/>
        </inp-reactant>
        <inp-kinetics type="ARRHENIUS">
            <rate-coeff A="0.0" N="0.0" Ea="0.0"/>
        </inp-kinetics>
    </inp-reaction-family>
    <inp-reaction-family name="R00212">
        <bimolecular>true</bimolecular>
        <inp-recipe>
            <inp-transformation type="BREAK_BOND" centers="A,B"/>
            <inp-transformation type="FORM_BOND" centers="B,C"/>
            <inp-transformation type="FORM_BOND" centers="A,D"/>
            <inp-transformation type="BREAK_BOND" centers="D,C"/>
        </inp-recipe>
        <inp-reactant value="1" smarts="[S;v2]-[C;v4]=[O;v2]">
            <inp-reactive-center symbol="A" smarts="[$([C;v4](-[S;v2])=[O;v2])]" neighbour="B"/>
            <inp-reactive-center symbol="B" smarts="[$([S;v2]-[C;v4]=[O;v2])]" neighbour="A"/>
            <inp-molecule-constraint type="SINGLEELECTRONCOUNT" limit="MIN" value="0"/>
            <inp-molecule-constraint type="SINGLEELECTRONCOUNT" limit="MAX" value="0"/>
        </inp-reactant>
        <inp-reactant value="2" smarts="[#1]-[C;v4](-[O;v2])=[O;v2]">
            <inp-reactive-center symbol="C" smarts="[$([#1]-[C;v4](-[O;v2])=[O;v2])]" neighbour="D"/>
            <inp-reactive-center symbol="D" smarts="[$([C;v4](-[#1])(-[O;v2])=[O;v2])]" neighbour="C"/>
            <inp-molecule-constraint type="SINGLEELECTRONCOUNT" limit="MIN" value="0"/>
            <inp-molecule-constraint type="SINGLEELECTRONCOUNT" limit="MAX" value="0"/>
        </inp-reactant>
        <inp-kinetics type="ARRHENIUS">
            <rate-coeff A="0.0" N="0.0" Ea="0.0"/>
        </inp-kinetics>
    </inp-reaction-family>
    <inp-reaction-family name="R00213">
        <bimolecular>true</bimolecular>
        <inp-recipe>
            <inp-transformation type="BREAK_BOND" centers="A,B"/>
            <inp-transformation type="FORM_BOND" centers="C,B"/>
            <inp-transformation type="BREAK_BOND" centers="D,A"/>
            <inp-transformation type="FORM_BOND" centers="E,A"/>
            <inp-transformation type="INCREASE_BOND" centers="E,A"/>
            <inp-transformation type="FORM_BOND" centers="D,F"/>
            <inp-transformation type="BREAK_BOND" centers="E,G"/>
            <inp-transformation type="BREAK_BOND" centers="E,H"/>
            <inp-transformation type="INCREASE_BOND" centers="I,J"/>
            <inp-transformation type="BREAK_BOND" centers="C,I"/>
            <inp-transformation type="BREAK_BOND" centers="J,K"/>
            <inp-transformation type="FORM_BOND" centers="H,G"/>
            <inp-transformation type="FORM_BOND" centers="K,L"/>
            <inp-transformation type="BREAK_BOND" centers="F,L"/>
        </inp-recipe>
        <inp-reactant value="1" smarts="[#1]-[O;v2]-[C;v4](=[O;v2])-[C;v4](-[#1])(-[N;v3])-[C;v4]-[O;v2]-[C;v4](=[O;v2])-[N;v3]">
            <inp-reactive-center symbol="A" smarts="[$([O;v2](-[#1])-[C;v4](=[O;v2])-[C;v4](-[#1])(-[N;v3])-[C;v4]-[O;v2]-[C;v4](=[O;v2])-[N;v3])]" neighbour="D"/>
            <inp-reactive-center symbol="B" smarts="[$([#1]-[O;v2]-[C;v4](=[O;v2])-[C;v4](-[#1])(-[N;v3])-[C;v4]-[O;v2]-[C;v4](=[O;v2])-[N;v3])]" neighbour="A"/>
            <inp-reactive-center symbol="C" smarts="[$([C;v4](-[C;v4](-[C;v4](-[O;v2]-[#1])=[O;v2])(-[#1])-[N;v3])-[O;v2]-[C;v4](=[O;v2])-[N;v3])]" neighbour="I"/>
            <inp-reactive-center symbol="D" smarts="[$([C;v4](-[O;v2]-[#1])(=[O;v2])-[C;v4](-[#1])(-[N;v3])-[C;v4]-[O;v2]-[C;v4](=[O;v2])-[N;v3])]" neighbour="E"/>
            <inp-reactive-center symbol="E" smarts="[$([C;v4](-[C;v4](-[O;v2]-[#1])=[O;v2])(-[#1])(-[N;v3])-[C;v4]-[O;v2]-[C;v4](=[O;v2])-[N;v3])]" neighbour="C"/>
            <inp-reactive-center symbol="G" smarts="[$([#1]-[C;v4](-[C;v4](-[O;v2]-[#1])=[O;v2])(-[N;v3])-[C;v4]-[O;v2]-[C;v4](=[O;v2])-[N;v3])]" neighbour="E"/>
            <inp-reactive-center symbol="H" smarts="[$([N;v3]-[C;v4](-[C;v4](-[O;v2]-[#1])=[O;v2])(-[#1])-[C;v4]-[O;v2]-[C;v4](=[O;v2])-[N;v3])]" neighbour="E"/>
            <inp-reactive-center symbol="I" smarts="[$([O;v2](-[C;v4](=[O;v2])-[N;v3])-[C;v4]-[C;v4](-[C;v4](-[O;v2]-[#1])=[O;v2])(-[#1])-[N;v3])]" neighbour="C"/>
            <inp-reactive-center symbol="J" smarts="[$([C;v4](-[O;v2]-[C;v4]-[C;v4](-[C;v4](-[O;v2]-[#1])=[O;v2])(-[#1])-[N;v3])(=[O;v2])-[N;v3])]" neighbour="K"/>
            <inp-reactive-center symbol="K" smarts="[$([N;v3]-[C;v4](-[O;v2]-[C;v4]-[C;v4](-[C;v4](-[O;v2]-[#1])=[O;v2])(-[#1])-[N;v3])=[O;v2])]" neighbour="J"/>
            <inp-molecule-constraint type="SINGLEELECTRONCOUNT" limit="MIN" value="0"/>
            <inp-molecule-constraint type="SINGLEELECTRONCOUNT" limit="MAX" value="0"/>
        </inp-reactant>
        <inp-reactant value="2" smarts="[O;v2]-[#1]">
            <inp-reactive-center symbol="F" smarts="[$([O;v2]-[#1])]" neighbour="L"/>
            <inp-reactive-center symbol="L" smarts="[$([#1]-[O;v2])]" neighbour="F"/>
            <inp-molecule-constraint type="SINGLEELECTRONCOUNT" limit="MIN" value="0"/>
            <inp-molecule-constraint type="SINGLEELECTRONCOUNT" limit="MAX" value="0"/>
        </inp-reactant>
        <inp-kinetics type="ARRHENIUS">
            <rate-coeff A="0.0" N="0.0" Ea="0.0"/>
        </inp-kinetics>
    </inp-reaction-family>
    <inp-reaction-family name="R00214">
        <bimolecular>true</bimolecular>
        <inp-recipe>
            <inp-transformation type="DECREASE_BOND" centers="A,B"/>
            <inp-transformation type="LOSE_CHARGE" centers="A"/>
            <inp-transformation type="INCREASE_BOND" centers="C,B"/>
            <inp-transformation type="DECREASE_BOND" centers="D,C"/>
            <inp-transformation type="FORM_BOND" centers="D,E"/>
            <inp-transformation type="BREAK_BOND" centers="F,G"/>
            <inp-transformation type="INCREASE_BOND" centers="H,F"/>
            <inp-transformation type="BREAK_BOND" centers="I,E"/>
            <inp-transformation type="INCREASE_BOND" centers="J,I"/>
            <inp-transformation type="BREAK_BOND" centers="K,J"/>
            <inp-transformation type="GAIN_CHARGE" centers="G"/>
            <inp-transformation type="FORM_BOND" centers="K,L"/>
            <inp-transformation type="BREAK_BOND" centers="H,L"/>
        </inp-recipe>
        <inp-reactant value="1" smarts="[n+;v4]:[c;v4]:[c;v4]:[c;v4]">
            <inp-reactive-center symbol="A" smarts="[$([n+;v4]:[c;v4]:[c;v4]:[c;v4])]" neighbour="B"/>
            <inp-reactive-center symbol="B" smarts="[$([c;v4](:[n+;v4]):[c;v4]:[c;v4])]" neighbour="C"/>
            <inp-reactive-center symbol="C" smarts="[$([c;v4](:[c;v4]:[n+;v4]):[c;v4])]" neighbour="B"/>
            <inp-reactive-center symbol="D" smarts="[$([c;v4]:[c;v4]:[c;v4]:[n+;v4])]" neighbour="C"/>
            <inp-molecule-constraint type="SINGLEELECTRONCOUNT" limit="MIN" value="0"/>
            <inp-molecule-constraint type="SINGLEELECTRONCOUNT" limit="MAX" value="0"/>
        </inp-reactant>
        <inp-reactant value="2" smarts="[O;v2](-[#1])-[C;v4](-[C;v4]-[C;v4](-[O;v2]-[#1])=[O;v2])-[#1]">
            <inp-reactive-center symbol="E" smarts="[$([#1]-[O;v2]-[C;v4](=[O;v2])-[C;v4]-[C;v4](-[O;v2]-[#1])-[#1])]" neighbour="I"/>
            <inp-reactive-center symbol="F" smarts="[$([O;v2](-[#1])-[C;v4](-[C;v4]-[C;v4](-[O;v2]-[#1])=[O;v2])-[#1])]" neighbour="H"/>
            <inp-reactive-center symbol="G" smarts="[$([#1]-[O;v2]-[C;v4](-[C;v4]-[C;v4](-[O;v2]-[#1])=[O;v2])-[#1])]" neighbour="F"/>
            <inp-reactive-center symbol="H" smarts="[$([C;v4](-[O;v2]-[#1])(-[C;v4]-[C;v4](-[O;v2]-[#1])=[O;v2])-[#1])]" neighbour="K"/>
            <inp-reactive-center symbol="I" smarts="[$([O;v2](-[#1])-[C;v4](=[O;v2])-[C;v4]-[C;v4](-[O;v2]-[#1])-[#1])]" neighbour="J"/>
            <inp-reactive-center symbol="J" smarts="[$([C;v4](-[O;v2]-[#1])(=[O;v2])-[C;v4]-[C;v4](-[O;v2]-[#1])-[#1])]" neighbour="K"/>
            <inp-reactive-center symbol="K" smarts="[$([C;v4](-[C;v4](-[O;v2]-[#1])=[O;v2])-[C;v4](-[O;v2]-[#1])-[#1])]" neighbour="H"/>
            <inp-reactive-center symbol="L" smarts="[$([#1]-[C;v4](-[O;v2]-[#1])-[C;v4]-[C;v4](-[O;v2]-[#1])=[O;v2])]" neighbour="H"/>
            <inp-molecule-constraint type="SINGLEELECTRONCOUNT" limit="MIN" value="0"/>
            <inp-molecule-constraint type="SINGLEELECTRONCOUNT" limit="MAX" value="0"/>
        </inp-reactant>
        <inp-kinetics type="ARRHENIUS">
            <rate-coeff A="0.0" N="0.0" Ea="0.0"/>
        </inp-kinetics>
    </inp-reaction-family>
    <inp-reaction-family name="R00217">
        <bimolecular>false</bimolecular>
        <inp-recipe>
            <inp-transformation type="INCREASE_BOND" centers="A,B"/>
            <inp-transformation type="BREAK_BOND" centers="B,C"/>
            <inp-transformation type="BREAK_BOND" centers="A,D"/>
            <inp-transformation type="FORM_BOND" centers="C,D"/>
        </inp-recipe>
        <inp-reactant value="1" smarts="[C;v4](=[O;v2])(-[O;v2]-[#1])-[C;v4]">
            <inp-reactive-center symbol="A" smarts="[$([O;v2](-[C;v4](=[O;v2])-[C;v4])-[#1])]" neighbour="B"/>
            <inp-reactive-center symbol="B" smarts="[$([C;v4](=[O;v2])(-[O;v2]-[#1])-[C;v4])]" neighbour="C"/>
            <inp-reactive-center symbol="C" smarts="[$([C;v4]-[C;v4](=[O;v2])-[O;v2]-[#1])]" neighbour="B"/>
            <inp-reactive-center symbol="D" smarts="[$([#1]-[O;v2]-[C;v4](=[O;v2])-[C;v4])]" neighbour="A"/>
            <inp-molecule-constraint type="SINGLEELECTRONCOUNT" limit="MIN" value="0"/>
            <inp-molecule-constraint type="SINGLEELECTRONCOUNT" limit="MAX" value="0"/>
        </inp-reactant>
        <inp-kinetics type="ARRHENIUS">
            <rate-coeff A="0.0" N="0.0" Ea="0.0"/>
        </inp-kinetics>
    </inp-reaction-family>
    <inp-reaction-family name="R00218">
        <bimolecular>true</bimolecular>
        <inp-recipe>
            <inp-transformation type="BREAK_BOND" centers="A,B"/>
            <inp-transformation type="FORM_BOND" centers="C,B"/>
            <inp-transformation type="INCREASE_BOND" centers="D,A"/>
            <inp-transformation type="BREAK_BOND" centers="C,D"/>
            <inp-transformation type="DECREASE_BOND" centers="E,C"/>
            <inp-transformation type="FORM_BOND" centers="C,F"/>
            <inp-transformation type="FORM_BOND" centers="C,G"/>
            <inp-transformation type="FORM_BOND" centers="E,H"/>
            <inp-transformation type="INCREASE_BOND" centers="E,H"/>
            <inp-transformation type="BREAK_BOND" centers="H,F"/>
            <inp-transformation type="BREAK_BOND" centers="H,G"/>
        </inp-recipe>
        <inp-reactant value="1" smarts="[#1]-[O;v2]-[C;v4](=[O;v2])-[C;v4]#[C;v4]">
            <inp-reactive-center symbol="A" smarts="[$([O;v2](-[#1])-[C;v4](=[O;v2])-[C;v4]#[C;v4])]" neighbour="D"/>
            <inp-reactive-center symbol="B" smarts="[$([#1]-[O;v2]-[C;v4](=[O;v2])-[C;v4]#[C;v4])]" neighbour="A"/>
            <inp-reactive-center symbol="C" smarts="[$([C;v4](-[C;v4](-[O;v2]-[#1])=[O;v2])#[C;v4])]" neighbour="D"/>
            <inp-reactive-center symbol="D" smarts="[$([C;v4](-[O;v2]-[#1])(=[O;v2])-[C;v4]#[C;v4])]" neighbour="C"/>
            <inp-reactive-center symbol="E" smarts="[$([C;v4]#[C;v4]-[C;v4](-[O;v2]-[#1])=[O;v2])]" neighbour="C"/>
            <inp-molecule-constraint type="SINGLEELECTRONCOUNT" limit="MIN" value="0"/>
            <inp-molecule-constraint type="SINGLEELECTRONCOUNT" limit="MAX" value="0"/>
        </inp-reactant>
        <inp-reactant value="2" smarts="[O;v2](-[#1])-[#1]">
            <inp-reactive-center symbol="F" smarts="[$([#1]-[O;v2]-[#1])]" neighbour="H"/>
            <inp-reactive-center symbol="G" smarts="[$([#1]-[O;v2]-[#1])]" neighbour="H"/>
            <inp-reactive-center symbol="H" smarts="[$([O;v2](-[#1])-[#1])]" neighbour="F"/>
            <inp-molecule-constraint type="SINGLEELECTRONCOUNT" limit="MIN" value="0"/>
            <inp-molecule-constraint type="SINGLEELECTRONCOUNT" limit="MAX" value="0"/>
        </inp-reactant>
        <inp-kinetics type="ARRHENIUS">
            <rate-coeff A="0.0" N="0.0" Ea="0.0"/>
        </inp-kinetics>
    </inp-reaction-family>
    <inp-reaction-family name="R00219">
        <bimolecular>true</bimolecular>
        <inp-recipe>
            <inp-transformation type="INCREASE_BOND" centers="A,B"/>
            <inp-transformation type="BREAK_BOND" centers="A,C"/>
            <inp-transformation type="BREAK_BOND" centers="A,D"/>
            <inp-transformation type="FORM_BOND" centers="A,E"/>
            <inp-transformation type="DECREASE_BOND" centers="B,F"/>
            <inp-transformation type="FORM_BOND" centers="F,D"/>
            <inp-transformation type="FORM_BOND" centers="G,C"/>
            <inp-transformation type="DECREASE_BOND" centers="E,G"/>
        </inp-recipe>
        <inp-reactant value="1" smarts="[C;v4](-[C;v4]=[O;v2])(-[#1])-[#1]">
            <inp-reactive-center symbol="A" smarts="[$([C;v4](-[C;v4]=[O;v2])(-[#1])-[#1])]" neighbour="B"/>
            <inp-reactive-center symbol="B" smarts="[$([C;v4](-[C;v4](-[#1])-[#1])=[O;v2])]" neighbour="A"/>
            <inp-reactive-center symbol="C" smarts="[$([#1]-[C;v4](-[C;v4]=[O;v2])-[#1])]" neighbour="A"/>
            <inp-reactive-center symbol="D" smarts="[$([#1]-[C;v4](-[C;v4]=[O;v2])-[#1])]" neighbour="A"/>
            <inp-reactive-center symbol="F" smarts="[$([O;v2]=[C;v4]-[C;v4](-[#1])-[#1])]" neighbour="B"/>
            <inp-molecule-constraint type="SINGLEELECTRONCOUNT" limit="MIN" value="0"/>
            <inp-molecule-constraint type="SINGLEELECTRONCOUNT" limit="MAX" value="0"/>
        </inp-reactant>
        <inp-reactant value="2" smarts="[O;v2]=[C;v4]=[O;v2]">
            <inp-reactive-center symbol="E" smarts="[$([C;v4](=[O;v2])=[O;v2])]" neighbour="G"/>
            <inp-reactive-center symbol="G" smarts="[$([O;v2]=[C;v4]=[O;v2])]" neighbour="E"/>
            <inp-molecule-constraint type="SINGLEELECTRONCOUNT" limit="MIN" value="0"/>
            <inp-molecule-constraint type="SINGLEELECTRONCOUNT" limit="MAX" value="0"/>
        </inp-reactant>
        <inp-kinetics type="ARRHENIUS">
            <rate-coeff A="0.0" N="0.0" Ea="0.0"/>
        </inp-kinetics>
    </inp-reaction-family>
    <inp-reaction-family name="R00220">
        <bimolecular>false</bimolecular>
        <inp-recipe>
            <inp-transformation type="BREAK_BOND" centers="A,B"/>
            <inp-transformation type="BREAK_BOND" centers="A,C"/>
            <inp-transformation type="FORM_BOND" centers="A,D"/>
            <inp-transformation type="INCREASE_BOND" centers="A,D"/>
            <inp-transformation type="BREAK_BOND" centers="E,D"/>
            <inp-transformation type="FORM_BOND" centers="E,B"/>
            <inp-transformation type="BREAK_BOND" centers="D,F"/>
            <inp-transformation type="FORM_BOND" centers="C,F"/>
        </inp-recipe>
        <inp-reactant value="1" smarts="[C;v4](-[C;v4]-[O;v2]-[#1])(-[#1])-[N;v3]">
            <inp-reactive-center symbol="A" smarts="[$([C;v4](-[C;v4]-[O;v2]-[#1])(-[#1])-[N;v3])]" neighbour="C"/>
            <inp-reactive-center symbol="B" smarts="[$([#1]-[C;v4](-[C;v4]-[O;v2]-[#1])-[N;v3])]" neighbour="A"/>
            <inp-reactive-center symbol="C" smarts="[$([N;v3]-[C;v4](-[C;v4]-[O;v2]-[#1])-[#1])]" neighbour="A"/>
            <inp-reactive-center symbol="D" smarts="[$([O;v2](-[C;v4]-[C;v4](-[#1])-[N;v3])-[#1])]" neighbour="E"/>
            <inp-reactive-center symbol="E" smarts="[$([C;v4](-[C;v4](-[#1])-[N;v3])-[O;v2]-[#1])]" neighbour="D"/>
            <inp-reactive-center symbol="F" smarts="[$([#1]-[O;v2]-[C;v4]-[C;v4](-[#1])-[N;v3])]" neighbour="D"/>
            <inp-molecule-constraint type="SINGLEELECTRONCOUNT" limit="MIN" value="0"/>
            <inp-molecule-constraint type="SINGLEELECTRONCOUNT" limit="MAX" value="0"/>
        </inp-reactant>
        <inp-kinetics type="ARRHENIUS">
            <rate-coeff A="0.0" N="0.0" Ea="0.0"/>
        </inp-kinetics>
    </inp-reaction-family>
    <inp-reaction-family name="R00224">
        <bimolecular>false</bimolecular>
        <inp-recipe>
            <inp-transformation type="BREAK_BOND" centers="A,B"/>
            <inp-transformation type="FORM_BOND" centers="C,B"/>
            <inp-transformation type="INCREASE_BOND" centers="D,A"/>
            <inp-transformation type="BREAK_BOND" centers="C,D"/>
        </inp-recipe>
        <inp-reactant value="1" smarts="[#1]-[O;v2]-[C;v4](=[O;v2])-[C;v4]=[O;v2]">
            <inp-reactive-center symbol="A" smarts="[$([O;v2](-[#1])-[C;v4](=[O;v2])-[C;v4]=[O;v2])]" neighbour="D"/>
            <inp-reactive-center symbol="B" smarts="[$([#1]-[O;v2]-[C;v4](=[O;v2])-[C;v4]=[O;v2])]" neighbour="A"/>
            <inp-reactive-center symbol="C" smarts="[$([C;v4](-[C;v4](-[O;v2]-[#1])=[O;v2])=[O;v2])]" neighbour="D"/>
            <inp-reactive-center symbol="D" smarts="[$([C;v4](-[O;v2]-[#1])(=[O;v2])-[C;v4]=[O;v2])]" neighbour="C"/>
            <inp-molecule-constraint type="SINGLEELECTRONCOUNT" limit="MIN" value="0"/>
            <inp-molecule-constraint type="SINGLEELECTRONCOUNT" limit="MAX" value="0"/>
        </inp-reactant>
        <inp-kinetics type="ARRHENIUS">
            <rate-coeff A="0.0" N="0.0" Ea="0.0"/>
        </inp-kinetics>
    </inp-reaction-family>
    <inp-reaction-family name="R00227">
        <bimolecular>true</bimolecular>
        <inp-recipe>
            <inp-transformation type="BREAK_BOND" centers="A,B"/>
            <inp-transformation type="FORM_BOND" centers="B,C"/>
            <inp-transformation type="FORM_BOND" centers="A,D"/>
            <inp-transformation type="BREAK_BOND" centers="D,C"/>
        </inp-recipe>
        <inp-reactant value="1" smarts="[S;v2]-[C;v4]=[O;v2]">
            <inp-reactive-center symbol="A" smarts="[$([C;v4](-[S;v2])=[O;v2])]" neighbour="B"/>
            <inp-reactive-center symbol="B" smarts="[$([S;v2]-[C;v4]=[O;v2])]" neighbour="A"/>
            <inp-molecule-constraint type="SINGLEELECTRONCOUNT" limit="MIN" value="0"/>
            <inp-molecule-constraint type="SINGLEELECTRONCOUNT" limit="MAX" value="0"/>
        </inp-reactant>
        <inp-reactant value="2" smarts="[O;v2]-[#1]">
            <inp-reactive-center symbol="C" smarts="[$([#1]-[O;v2])]" neighbour="D"/>
            <inp-reactive-center symbol="D" smarts="[$([O;v2]-[#1])]" neighbour="C"/>
            <inp-molecule-constraint type="SINGLEELECTRONCOUNT" limit="MIN" value="0"/>
            <inp-molecule-constraint type="SINGLEELECTRONCOUNT" limit="MAX" value="0"/>
        </inp-reactant>
        <inp-kinetics type="ARRHENIUS">
            <rate-coeff A="0.0" N="0.0" Ea="0.0"/>
        </inp-kinetics>
    </inp-reaction-family>
    <inp-reaction-family name="R00230">
        <bimolecular>true</bimolecular>
        <inp-recipe>
            <inp-transformation type="BREAK_BOND" centers="A,B"/>
            <inp-transformation type="FORM_BOND" centers="B,C"/>
            <inp-transformation type="FORM_BOND" centers="D,A"/>
            <inp-transformation type="BREAK_BOND" centers="D,C"/>
        </inp-recipe>
        <inp-reactant value="1" smarts="[S;v2]-[C;v4]=[O;v2]">
            <inp-reactive-center symbol="A" smarts="[$([C;v4](-[S;v2])=[O;v2])]" neighbour="B"/>
            <inp-reactive-center symbol="B" smarts="[$([S;v2]-[C;v4]=[O;v2])]" neighbour="A"/>
            <inp-molecule-constraint type="SINGLEELECTRONCOUNT" limit="MIN" value="0"/>
            <inp-molecule-constraint type="SINGLEELECTRONCOUNT" limit="MAX" value="0"/>
        </inp-reactant>
        <inp-reactant value="2" smarts="[P;v5]-[O;v2]-[#1]">
            <inp-reactive-center symbol="C" smarts="[$([#1]-[O;v2]-[P;v5])]" neighbour="D"/>
            <inp-reactive-center symbol="D" smarts="[$([O;v2](-[P;v5])-[#1])]" neighbour="C"/>
            <inp-molecule-constraint type="SINGLEELECTRONCOUNT" limit="MIN" value="0"/>
            <inp-molecule-constraint type="SINGLEELECTRONCOUNT" limit="MAX" value="0"/>
        </inp-reactant>
        <inp-kinetics type="ARRHENIUS">
            <rate-coeff A="0.0" N="0.0" Ea="0.0"/>
        </inp-kinetics>
    </inp-reaction-family>
    <inp-reaction-family name="R00236">
        <bimolecular>true</bimolecular>
        <inp-recipe>
            <inp-transformation type="BREAK_BOND" centers="A,B"/>
            <inp-transformation type="FORM_BOND" centers="C,A"/>
            <inp-transformation type="FORM_BOND" centers="D,B"/>
            <inp-transformation type="BREAK_BOND" centers="D,C"/>
        </inp-recipe>
        <inp-reactant value="1" smarts="[S;v2]-[#1]">
            <inp-reactive-center symbol="A" smarts="[$([S;v2]-[#1])]" neighbour="B"/>
            <inp-reactive-center symbol="B" smarts="[$([#1]-[S;v2])]" neighbour="A"/>
            <inp-molecule-constraint type="SINGLEELECTRONCOUNT" limit="MIN" value="0"/>
            <inp-molecule-constraint type="SINGLEELECTRONCOUNT" limit="MAX" value="0"/>
        </inp-reactant>
        <inp-reactant value="2" smarts="[P;v5]-[O;v2]-[C;v4]=[O;v2]">
            <inp-reactive-center symbol="C" smarts="[$([C;v4](-[O;v2]-[P;v5])=[O;v2])]" neighbour="D"/>
            <inp-reactive-center symbol="D" smarts="[$([O;v2](-[P;v5])-[C;v4]=[O;v2])]" neighbour="C"/>
            <inp-molecule-constraint type="SINGLEELECTRONCOUNT" limit="MIN" value="0"/>
            <inp-molecule-constraint type="SINGLEELECTRONCOUNT" limit="MAX" value="0"/>
        </inp-reactant>
        <inp-kinetics type="ARRHENIUS">
            <rate-coeff A="0.0" N="0.0" Ea="0.0"/>
        </inp-kinetics>
    </inp-reaction-family>
    <inp-reaction-family name="R00238">
        <bimolecular>true</bimolecular>
        <inp-recipe>
            <inp-transformation type="BREAK_BOND" centers="A,B"/>
            <inp-transformation type="FORM_BOND" centers="B,C"/>
            <inp-transformation type="FORM_BOND" centers="D,A"/>
            <inp-transformation type="BREAK_BOND" centers="D,C"/>
        </inp-recipe>
        <inp-reactant value="1" smarts="[S;v2]-[C;v4]=[O;v2]">
            <inp-reactive-center symbol="A" smarts="[$([C;v4](-[S;v2])=[O;v2])]" neighbour="B"/>
            <inp-reactive-center symbol="B" smarts="[$([S;v2]-[C;v4]=[O;v2])]" neighbour="A"/>
            <inp-molecule-constraint type="SINGLEELECTRONCOUNT" limit="MIN" value="0"/>
            <inp-molecule-constraint type="SINGLEELECTRONCOUNT" limit="MAX" value="0"/>
        </inp-reactant>
        <inp-reactant value="2" smarts="[C;v4]-[#1]">
            <inp-reactive-center symbol="C" smarts="[$([#1]-[C;v4])]" neighbour="D"/>
            <inp-reactive-center symbol="D" smarts="[$([C;v4]-[#1])]" neighbour="C"/>
            <inp-molecule-constraint type="SINGLEELECTRONCOUNT" limit="MIN" value="0"/>
            <inp-molecule-constraint type="SINGLEELECTRONCOUNT" limit="MAX" value="0"/>
        </inp-reactant>
        <inp-kinetics type="ARRHENIUS">
            <rate-coeff A="0.0" N="0.0" Ea="0.0"/>
        </inp-kinetics>
    </inp-reaction-family>
    <inp-reaction-family name="R00258">
        <bimolecular>true</bimolecular>
        <inp-recipe>
            <inp-transformation type="DECREASE_BOND" centers="A,B"/>
            <inp-transformation type="BREAK_BOND" centers="A,B"/>
            <inp-transformation type="FORM_BOND" centers="A,C"/>
            <inp-transformation type="FORM_BOND" centers="A,D"/>
            <inp-transformation type="FORM_BOND" centers="E,B"/>
            <inp-transformation type="INCREASE_BOND" centers="E,B"/>
            <inp-transformation type="BREAK_BOND" centers="E,C"/>
            <inp-transformation type="BREAK_BOND" centers="E,D"/>
        </inp-recipe>
        <inp-reactant value="1" smarts="[C;v4]=[O;v2]">
            <inp-reactive-center symbol="A" smarts="[$([C;v4]=[O;v2])]" neighbour="B"/>
            <inp-reactive-center symbol="B" smarts="[$([O;v2]=[C;v4])]" neighbour="A"/>
            <inp-molecule-constraint type="SINGLEELECTRONCOUNT" limit="MIN" value="0"/>
            <inp-molecule-constraint type="SINGLEELECTRONCOUNT" limit="MAX" value="0"/>
        </inp-reactant>
        <inp-reactant value="2" smarts="[N;v3]-[C;v4]-[#1]">
            <inp-reactive-center symbol="C" smarts="[$([N;v3]-[C;v4]-[#1])]" neighbour="E"/>
            <inp-reactive-center symbol="D" smarts="[$([#1]-[C;v4]-[N;v3])]" neighbour="E"/>
            <inp-reactive-center symbol="E" smarts="[$([C;v4](-[N;v3])-[#1])]" neighbour="C"/>
            <inp-molecule-constraint type="SINGLEELECTRONCOUNT" limit="MIN" value="0"/>
            <inp-molecule-constraint type="SINGLEELECTRONCOUNT" limit="MAX" value="0"/>
        </inp-reactant>
        <inp-kinetics type="ARRHENIUS">
            <rate-coeff A="0.0" N="0.0" Ea="0.0"/>
        </inp-kinetics>
    </inp-reaction-family>
    <inp-reaction-family name="R00259">
        <bimolecular>true</bimolecular>
        <inp-recipe>
            <inp-transformation type="BREAK_BOND" centers="A,B"/>
            <inp-transformation type="FORM_BOND" centers="B,C"/>
            <inp-transformation type="FORM_BOND" centers="D,A"/>
            <inp-transformation type="BREAK_BOND" centers="D,C"/>
        </inp-recipe>
        <inp-reactant value="1" smarts="[S;v2]-[C;v4]=[O;v2]">
            <inp-reactive-center symbol="A" smarts="[$([C;v4](-[S;v2])=[O;v2])]" neighbour="B"/>
            <inp-reactive-center symbol="B" smarts="[$([S;v2]-[C;v4]=[O;v2])]" neighbour="A"/>
            <inp-molecule-constraint type="SINGLEELECTRONCOUNT" limit="MIN" value="0"/>
            <inp-molecule-constraint type="SINGLEELECTRONCOUNT" limit="MAX" value="0"/>
        </inp-reactant>
        <inp-reactant value="2" smarts="[N;v3]-[#1]">
            <inp-reactive-center symbol="C" smarts="[$([#1]-[N;v3])]" neighbour="D"/>
            <inp-reactive-center symbol="D" smarts="[$([N;v3]-[#1])]" neighbour="C"/>
            <inp-molecule-constraint type="SINGLEELECTRONCOUNT" limit="MIN" value="0"/>
            <inp-molecule-constraint type="SINGLEELECTRONCOUNT" limit="MAX" value="0"/>
        </inp-reactant>
        <inp-kinetics type="ARRHENIUS">
            <rate-coeff A="0.0" N="0.0" Ea="0.0"/>
        </inp-kinetics>
    </inp-reaction-family>
    <inp-reaction-family name="R00262">
        <bimolecular>false</bimolecular>
        <inp-recipe>
            <inp-transformation type="BREAK_BOND" centers="A,B"/>
            <inp-transformation type="FORM_BOND" centers="C,B"/>
            <inp-transformation type="BREAK_BOND" centers="C,D"/>
            <inp-transformation type="FORM_BOND" centers="A,D"/>
        </inp-recipe>
        <inp-reactant value="1" smarts="[C;v4](=[O;v2])(-[O;v2])-[C;v4]-[C;v4]-[#1]">
            <inp-reactive-center symbol="A" smarts="[$([C;v4](-[C;v4](=[O;v2])-[O;v2])-[C;v4]-[#1])]" neighbour="C"/>
            <inp-reactive-center symbol="B" smarts="[$([C;v4](=[O;v2])(-[O;v2])-[C;v4]-[C;v4]-[#1])]" neighbour="A"/>
            <inp-reactive-center symbol="C" smarts="[$([C;v4](-[C;v4]-[C;v4](=[O;v2])-[O;v2])-[#1])]" neighbour="A"/>
            <inp-reactive-center symbol="D" smarts="[$([#1]-[C;v4]-[C;v4]-[C;v4](=[O;v2])-[O;v2])]" neighbour="C"/>
            <inp-molecule-constraint type="SINGLEELECTRONCOUNT" limit="MIN" value="0"/>
            <inp-molecule-constraint type="SINGLEELECTRONCOUNT" limit="MAX" value="0"/>
        </inp-reactant>
        <inp-kinetics type="ARRHENIUS">
            <rate-coeff A="0.0" N="0.0" Ea="0.0"/>
        </inp-kinetics>
    </inp-reaction-family>
    <inp-reaction-family name="R00270">
        <bimolecular>true</bimolecular>
        <inp-recipe>
            <inp-transformation type="BREAK_BOND" centers="A,B"/>
            <inp-transformation type="FORM_BOND" centers="B,C"/>
            <inp-transformation type="FORM_BOND" centers="A,D"/>
            <inp-transformation type="BREAK_BOND" centers="D,C"/>
        </inp-recipe>
        <inp-reactant value="1" smarts="[O;v2]-[C;v4]=[O;v2]">
            <inp-reactive-center symbol="A" smarts="[$([C;v4](-[O;v2])=[O;v2])]" neighbour="B"/>
            <inp-reactive-center symbol="B" smarts="[$([O;v2]-[C;v4]=[O;v2])]" neighbour="A"/>
            <inp-molecule-constraint type="SINGLEELECTRONCOUNT" limit="MIN" value="0"/>
            <inp-molecule-constraint type="SINGLEELECTRONCOUNT" limit="MAX" value="0"/>
        </inp-reactant>
        <inp-reactant value="2" smarts="[N;v3]-[#1]">
            <inp-reactive-center symbol="C" smarts="[$([#1]-[N;v3])]" neighbour="D"/>
            <inp-reactive-center symbol="D" smarts="[$([N;v3]-[#1])]" neighbour="C"/>
            <inp-molecule-constraint type="SINGLEELECTRONCOUNT" limit="MIN" value="0"/>
            <inp-molecule-constraint type="SINGLEELECTRONCOUNT" limit="MAX" value="0"/>
        </inp-reactant>
        <inp-kinetics type="ARRHENIUS">
            <rate-coeff A="0.0" N="0.0" Ea="0.0"/>
        </inp-kinetics>
    </inp-reaction-family>
    <inp-reaction-family name="R00273">
        <bimolecular>true</bimolecular>
        <inp-recipe>
            <inp-transformation type="INCREASE_BOND" centers="A,B"/>
            <inp-transformation type="BREAK_BOND" centers="B,C"/>
            <inp-transformation type="BREAK_BOND" centers="D,E"/>
            <inp-transformation type="FORM_BOND" centers="F,E"/>
            <inp-transformation type="INCREASE_BOND" centers="G,D"/>
            <inp-transformation type="BREAK_BOND" centers="A,G"/>
            <inp-transformation type="FORM_BOND" centers="H,C"/>
            <inp-transformation type="DECREASE_BOND" centers="F,H"/>
        </inp-recipe>
        <inp-reactant value="1" smarts="[O;v2](-[C;v4](-[C;v4](-[O;v2]-[#1])=[O;v2])=[O;v2])-[#1]">
            <inp-reactive-center symbol="A" smarts="[$([C;v4](-[O;v2]-[#1])(-[C;v4](-[O;v2]-[#1])=[O;v2])=[O;v2])]" neighbour="G"/>
            <inp-reactive-center symbol="B" smarts="[$([O;v2](-[C;v4](-[C;v4](-[O;v2]-[#1])=[O;v2])=[O;v2])-[#1])]" neighbour="A"/>
            <inp-reactive-center symbol="C" smarts="[$([#1]-[O;v2]-[C;v4](-[C;v4](-[O;v2]-[#1])=[O;v2])=[O;v2])]" neighbour="B"/>
            <inp-reactive-center symbol="D" smarts="[$([O;v2](-[#1])-[C;v4](=[O;v2])-[C;v4](-[O;v2]-[#1])=[O;v2])]" neighbour="G"/>
            <inp-reactive-center symbol="E" smarts="[$([#1]-[O;v2]-[C;v4](=[O;v2])-[C;v4](-[O;v2]-[#1])=[O;v2])]" neighbour="D"/>
            <inp-reactive-center symbol="G" smarts="[$([C;v4](-[O;v2]-[#1])(=[O;v2])-[C;v4](-[O;v2]-[#1])=[O;v2])]" neighbour="A"/>
            <inp-molecule-constraint type="SINGLEELECTRONCOUNT" limit="MIN" value="0"/>
            <inp-molecule-constraint type="SINGLEELECTRONCOUNT" limit="MAX" value="0"/>
        </inp-reactant>
        <inp-reactant value="2" smarts="[O;v2]=[O;v2]">
            <inp-reactive-center symbol="F" smarts="[$([O;v2]=[O;v2])]" neighbour="H"/>
            <inp-reactive-center symbol="H" smarts="[$([O;v2]=[O;v2])]" neighbour="F"/>
            <inp-molecule-constraint type="SINGLEELECTRONCOUNT" limit="MIN" value="0"/>
            <inp-molecule-constraint type="SINGLEELECTRONCOUNT" limit="MAX" value="0"/>
        </inp-reactant>
        <inp-kinetics type="ARRHENIUS">
            <rate-coeff A="0.0" N="0.0" Ea="0.0"/>
        </inp-kinetics>
    </inp-reaction-family>
    <inp-reaction-family name="R00276">
        <bimolecular>true</bimolecular>
        <inp-recipe>
            <inp-transformation type="INCREASE_BOND" centers="A,B"/>
            <inp-transformation type="BREAK_BOND" centers="A,C"/>
            <inp-transformation type="BREAK_BOND" centers="B,D"/>
            <inp-transformation type="FORM_BOND" centers="E,D"/>
            <inp-transformation type="FORM_BOND" centers="E,C"/>
            <inp-transformation type="INCREASE_BOND" centers="F,G"/>
            <inp-transformation type="GAIN_CHARGE" centers="G"/>
            <inp-transformation type="DECREASE_BOND" centers="F,E"/>
            <inp-transformation type="BREAK_BOND" centers="F,E"/>
            <inp-transformation type="LOSE_CHARGE" centers="F"/>
        </inp-recipe>
        <inp-reactant value="1" smarts="[O;v2](-[O;v2]-[#1])-[#1]">
            <inp-reactive-center symbol="A" smarts="[$([O;v2](-[O;v2]-[#1])-[#1])]" neighbour="B"/>
            <inp-reactive-center symbol="B" smarts="[$([O;v2](-[O;v2]-[#1])-[#1])]" neighbour="A"/>
            <inp-reactive-center symbol="C" smarts="[$([#1]-[O;v2]-[O;v2]-[#1])]" neighbour="A"/>
            <inp-reactive-center symbol="D" smarts="[$([#1]-[O;v2]-[O;v2]-[#1])]" neighbour="B"/>
            <inp-molecule-constraint type="SINGLEELECTRONCOUNT" limit="MIN" value="0"/>
            <inp-molecule-constraint type="SINGLEELECTRONCOUNT" limit="MAX" value="0"/>
        </inp-reactant>
        <inp-reactant value="2" smarts="[O;v2]=[C;v4]=[O;v2]">
            <inp-reactive-center symbol="E" smarts="[$([O;v2]=[C;v4]=[O;v2])]" neighbour="F"/>
            <inp-reactive-center symbol="F" smarts="[$([C;v4](=[O;v2])=[O;v2])]" neighbour="G"/>
            <inp-reactive-center symbol="G" smarts="[$([O;v2]=[C;v4]=[O;v2])]" neighbour="F"/>
            <inp-molecule-constraint type="SINGLEELECTRONCOUNT" limit="MIN" value="0"/>
            <inp-molecule-constraint type="SINGLEELECTRONCOUNT" limit="MAX" value="0"/>
        </inp-reactant>
        <inp-kinetics type="ARRHENIUS">
            <rate-coeff A="0.0" N="0.0" Ea="0.0"/>
        </inp-kinetics>
    </inp-reaction-family>
    <inp-reaction-family name="R00289">
        <bimolecular>true</bimolecular>
        <inp-recipe>
            <inp-transformation type="BREAK_BOND" centers="A,B"/>
            <inp-transformation type="FORM_BOND" centers="A,C"/>
            <inp-transformation type="FORM_BOND" centers="B,D"/>
            <inp-transformation type="BREAK_BOND" centers="C,D"/>
        </inp-recipe>
        <inp-reactant value="1" smarts="[P;v5]-[O;v2]-[P;v5](=[O;v2])(-[O;v2])-[O;v2]">
            <inp-reactive-center symbol="A" smarts="[$([O;v2](-[P;v5])-[P;v5](=[O;v2])(-[O;v2])-[O;v2])]" neighbour="B"/>
            <inp-reactive-center symbol="B" smarts="[$([P;v5](-[O;v2]-[P;v5])(=[O;v2])(-[O;v2])-[O;v2])]" neighbour="A"/>
            <inp-molecule-constraint type="SINGLEELECTRONCOUNT" limit="MIN" value="0"/>
            <inp-molecule-constraint type="SINGLEELECTRONCOUNT" limit="MAX" value="0"/>
        </inp-reactant>
        <inp-reactant value="2" smarts="[C;v4]-[O;v2]-[P;v5]">
            <inp-reactive-center symbol="C" smarts="[$([C;v4]-[O;v2]-[P;v5])]" neighbour="D"/>
            <inp-reactive-center symbol="D" smarts="[$([O;v2](-[C;v4])-[P;v5])]" neighbour="C"/>
            <inp-molecule-constraint type="SINGLEELECTRONCOUNT" limit="MIN" value="0"/>
            <inp-molecule-constraint type="SINGLEELECTRONCOUNT" limit="MAX" value="0"/>
        </inp-reactant>
        <inp-kinetics type="ARRHENIUS">
            <rate-coeff A="0.0" N="0.0" Ea="0.0"/>
        </inp-kinetics>
    </inp-reaction-family>
    <inp-reaction-family name="R00293">
        <bimolecular>false</bimolecular>
        <inp-recipe>
            <inp-transformation type="BREAK_BOND" centers="A,B"/>
            <inp-transformation type="FORM_BOND" centers="B,C"/>
            <inp-transformation type="FORM_BOND" centers="A,D"/>
            <inp-transformation type="BREAK_BOND" centers="E,D"/>
            <inp-transformation type="INCREASE_BOND" centers="E,F"/>
            <inp-transformation type="BREAK_BOND" centers="F,C"/>
        </inp-recipe>
        <inp-reactant value="1" smarts="[O;v2]-[C;v4]~[C]~[C;v4](-[#1])-[O;v2]-[#1]">
            <inp-reactive-center symbol="A" smarts="[$([C;v4](-[O;v2])~[C]~[C;v4](-[#1])-[O;v2]-[#1])]" neighbour="B"/>
            <inp-reactive-center symbol="B" smarts="[$([O;v2]-[C;v4]~[C]~[C;v4](-[#1])-[O;v2]-[#1])]" neighbour="A"/>
            <inp-reactive-center symbol="C" smarts="[$([#1]-[O;v2]-[C;v4](~[C]~[C;v4]-[O;v2])-[#1])]" neighbour="F"/>
            <inp-reactive-center symbol="D" smarts="[$([#1]-[C;v4](~[C]~[C;v4]-[O;v2])-[O;v2]-[#1])]" neighbour="E"/>
            <inp-reactive-center symbol="E" smarts="[$([C;v4](~[C]~[C;v4]-[O;v2])(-[#1])-[O;v2]-[#1])]" neighbour="F"/>
            <inp-reactive-center symbol="F" smarts="[$([O;v2](-[C;v4](~[C]~[C;v4]-[O;v2])-[#1])-[#1])]" neighbour="E"/>
            <inp-molecule-constraint type="SINGLEELECTRONCOUNT" limit="MIN" value="0"/>
            <inp-molecule-constraint type="SINGLEELECTRONCOUNT" limit="MAX" value="0"/>
        </inp-reactant>
        <inp-kinetics type="ARRHENIUS">
            <rate-coeff A="0.0" N="0.0" Ea="0.0"/>
        </inp-kinetics>
    </inp-reaction-family>
    <inp-reaction-family name="R00300">
        <bimolecular>true</bimolecular>
        <inp-recipe>
            <inp-transformation type="DECREASE_BOND" centers="A,B"/>
            <inp-transformation type="LOSE_CHARGE" centers="A"/>
            <inp-transformation type="INCREASE_BOND" centers="C,B"/>
            <inp-transformation type="DECREASE_BOND" centers="D,C"/>
            <inp-transformation type="FORM_BOND" centers="D,E"/>
            <inp-transformation type="BREAK_BOND" centers="F,E"/>
            <inp-transformation type="INCREASE_BOND" centers="F,G"/>
            <inp-transformation type="BREAK_BOND" centers="G,H"/>
            <inp-transformation type="GAIN_CHARGE" centers="H"/>
        </inp-recipe>
        <inp-reactant value="1" smarts="[n+;v4]:[c;v4]:[c;v4]:[c;v4]">
            <inp-reactive-center symbol="A" smarts="[$([n+;v4]:[c;v4]:[c;v4]:[c;v4])]" neighbour="B"/>
            <inp-reactive-center symbol="B" smarts="[$([c;v4](:[n+;v4]):[c;v4]:[c;v4])]" neighbour="C"/>
            <inp-reactive-center symbol="C" smarts="[$([c;v4](:[c;v4]:[n+;v4]):[c;v4])]" neighbour="B"/>
            <inp-reactive-center symbol="D" smarts="[$([c;v4]:[c;v4]:[c;v4]:[n+;v4])]" neighbour="C"/>
            <inp-molecule-constraint type="SINGLEELECTRONCOUNT" limit="MIN" value="0"/>
            <inp-molecule-constraint type="SINGLEELECTRONCOUNT" limit="MAX" value="0"/>
        </inp-reactant>
        <inp-reactant value="2" smarts="[C;v4](-[#1])-[O;v2]-[#1]">
            <inp-reactive-center symbol="E" smarts="[$([#1]-[C;v4]-[O;v2]-[#1])]" neighbour="F"/>
            <inp-reactive-center symbol="F" smarts="[$([C;v4](-[#1])-[O;v2]-[#1])]" neighbour="G"/>
            <inp-reactive-center symbol="G" smarts="[$([O;v2](-[C;v4]-[#1])-[#1])]" neighbour="F"/>
            <inp-reactive-center symbol="H" smarts="[$([#1]-[O;v2]-[C;v4]-[#1])]" neighbour="G"/>
            <inp-molecule-constraint type="SINGLEELECTRONCOUNT" limit="MIN" value="0"/>
            <inp-molecule-constraint type="SINGLEELECTRONCOUNT" limit="MAX" value="0"/>
        </inp-reactant>
        <inp-kinetics type="ARRHENIUS">
            <rate-coeff A="0.0" N="0.0" Ea="0.0"/>
        </inp-kinetics>
    </inp-reaction-family>
    <inp-reaction-family name="R00301">
        <bimolecular>true</bimolecular>
        <inp-recipe>
            <inp-transformation type="DECREASE_BOND" centers="A,B"/>
            <inp-transformation type="LOSE_CHARGE" centers="A"/>
            <inp-transformation type="INCREASE_BOND" centers="C,B"/>
            <inp-transformation type="DECREASE_BOND" centers="D,C"/>
            <inp-transformation type="FORM_BOND" centers="D,E"/>
            <inp-transformation type="BREAK_BOND" centers="F,G"/>
            <inp-transformation type="FORM_BOND" centers="H,F"/>
            <inp-transformation type="BREAK_BOND" centers="H,I"/>
            <inp-transformation type="FORM_BOND" centers="J,I"/>
            <inp-transformation type="GAIN_CHARGE" centers="G"/>
            <inp-transformation type="BREAK_BOND" centers="H,E"/>
            <inp-transformation type="INCREASE_BOND" centers="H,K"/>
            <inp-transformation type="BREAK_BOND" centers="J,K"/>
        </inp-recipe>
        <inp-reactant value="1" smarts="[n+;v4]:[c;v4]:[c;v4]:[c;v4]">
            <inp-reactive-center symbol="A" smarts="[$([n+;v4]:[c;v4]:[c;v4]:[c;v4])]" neighbour="B"/>
            <inp-reactive-center symbol="B" smarts="[$([c;v4](:[n+;v4]):[c;v4]:[c;v4])]" neighbour="C"/>
            <inp-reactive-center symbol="C" smarts="[$([c;v4](:[c;v4]:[n+;v4]):[c;v4])]" neighbour="B"/>
            <inp-reactive-center symbol="D" smarts="[$([c;v4]:[c;v4]:[c;v4]:[n+;v4])]" neighbour="C"/>
            <inp-molecule-constraint type="SINGLEELECTRONCOUNT" limit="MIN" value="0"/>
            <inp-molecule-constraint type="SINGLEELECTRONCOUNT" limit="MAX" value="0"/>
        </inp-reactant>
        <inp-reactant value="2" smarts="[C](~[O;v2]-[#1])~[C;v4](-[O;v2]-[C;v4](-[C;v4]-[O;v2])-[#1])-[O;v2]">
            <inp-reactive-center symbol="E" smarts="[$([#1]-[C;v4](-[C;v4]-[O;v2])-[O;v2]-[C;v4](~[C]~[O;v2]-[#1])-[O;v2])]" neighbour="H"/>
            <inp-reactive-center symbol="F" smarts="[$([O;v2](~[C]~[C;v4](-[O;v2]-[C;v4](-[C;v4]-[O;v2])-[#1])-[O;v2])-[#1])]" neighbour="G"/>
            <inp-reactive-center symbol="G" smarts="[$([#1]-[O;v2]~[C]~[C;v4](-[O;v2]-[C;v4](-[C;v4]-[O;v2])-[#1])-[O;v2])]" neighbour="F"/>
            <inp-reactive-center symbol="H" smarts="[$([C;v4](-[C;v4]-[O;v2])(-[#1])-[O;v2]-[C;v4](~[C]~[O;v2]-[#1])-[O;v2])]" neighbour="K"/>
            <inp-reactive-center symbol="I" smarts="[$([C;v4](-[O;v2])-[C;v4](-[#1])-[O;v2]-[C;v4](~[C]~[O;v2]-[#1])-[O;v2])]" neighbour="H"/>
            <inp-reactive-center symbol="J" smarts="[$([C;v4](~[C]~[O;v2]-[#1])(-[O;v2]-[C;v4](-[C;v4]-[O;v2])-[#1])-[O;v2])]" neighbour="K"/>
            <inp-reactive-center symbol="K" smarts="[$([O;v2](-[C;v4](-[C;v4]-[O;v2])-[#1])-[C;v4](~[C]~[O;v2]-[#1])-[O;v2])]" neighbour="J"/>
            <inp-molecule-constraint type="SINGLEELECTRONCOUNT" limit="MIN" value="0"/>
            <inp-molecule-constraint type="SINGLEELECTRONCOUNT" limit="MAX" value="0"/>
        </inp-reactant>
        <inp-kinetics type="ARRHENIUS">
            <rate-coeff A="0.0" N="0.0" Ea="0.0"/>
        </inp-kinetics>
    </inp-reaction-family>
    <inp-reaction-family name="R00305">
        <bimolecular>true</bimolecular>
        <inp-recipe>
            <inp-transformation type="BREAK_BOND" centers="A,B"/>
            <inp-transformation type="INCREASE_BOND" centers="A,C"/>
            <inp-transformation type="FORM_BOND" centers="D,B"/>
            <inp-transformation type="BREAK_BOND" centers="C,E"/>
            <inp-transformation type="FORM_BOND" centers="F,E"/>
            <inp-transformation type="INCREASE_BOND" centers="G,H"/>
            <inp-transformation type="DECREASE_BOND" centers="H,I"/>
            <inp-transformation type="DECREASE_BOND" centers="J,F"/>
            <inp-transformation type="INCREASE_BOND" centers="I,J"/>
            <inp-transformation type="DECREASE_BOND" centers="G,D"/>
        </inp-recipe>
        <inp-reactant value="1" smarts="[C;v4](-[#1])-[O;v2]-[#1]">
            <inp-reactive-center symbol="A" smarts="[$([C;v4](-[#1])-[O;v2]-[#1])]" neighbour="C"/>
            <inp-reactive-center symbol="B" smarts="[$([#1]-[C;v4]-[O;v2]-[#1])]" neighbour="A"/>
            <inp-reactive-center symbol="C" smarts="[$([O;v2](-[C;v4]-[#1])-[#1])]" neighbour="A"/>
            <inp-reactive-center symbol="E" smarts="[$([#1]-[O;v2]-[C;v4]-[#1])]" neighbour="C"/>
            <inp-molecule-constraint type="SINGLEELECTRONCOUNT" limit="MIN" value="0"/>
            <inp-molecule-constraint type="SINGLEELECTRONCOUNT" limit="MAX" value="0"/>
        </inp-reactant>
        <inp-reactant value="2" smarts="[C;v4](-[C;v4]=[O;v2])=[C;v4]-[C;v4]=[O;v2]">
            <inp-reactive-center symbol="D" smarts="[$([O;v2]=[C;v4]-[C;v4]=[C;v4]-[C;v4]=[O;v2])]" neighbour="G"/>
            <inp-reactive-center symbol="F" smarts="[$([O;v2]=[C;v4]-[C;v4]=[C;v4]-[C;v4]=[O;v2])]" neighbour="J"/>
            <inp-reactive-center symbol="G" smarts="[$([C;v4](-[C;v4]=[C;v4]-[C;v4]=[O;v2])=[O;v2])]" neighbour="H"/>
            <inp-reactive-center symbol="H" smarts="[$([C;v4](-[C;v4]=[O;v2])=[C;v4]-[C;v4]=[O;v2])]" neighbour="G"/>
            <inp-reactive-center symbol="I" smarts="[$([C;v4](=[C;v4]-[C;v4]=[O;v2])-[C;v4]=[O;v2])]" neighbour="J"/>
            <inp-reactive-center symbol="J" smarts="[$([C;v4](=[O;v2])-[C;v4]=[C;v4]-[C;v4]=[O;v2])]" neighbour="I"/>
            <inp-molecule-constraint type="SINGLEELECTRONCOUNT" limit="MIN" value="0"/>
            <inp-molecule-constraint type="SINGLEELECTRONCOUNT" limit="MAX" value="0"/>
        </inp-reactant>
        <inp-kinetics type="ARRHENIUS">
            <rate-coeff A="0.0" N="0.0" Ea="0.0"/>
        </inp-kinetics>
    </inp-reaction-family>
    <inp-reaction-family name="R00307">
        <bimolecular>false</bimolecular>
        <inp-recipe>
            <inp-transformation type="BREAK_BOND" centers="A,B"/>
            <inp-transformation type="FORM_BOND" centers="A,C"/>
            <inp-transformation type="FORM_BOND" centers="D,B"/>
            <inp-transformation type="BREAK_BOND" centers="D,C"/>
        </inp-recipe>
        <inp-reactant value="1" smarts="[C;v4](-[#1])-[C;v4](-[O;v2])-[O;v2]">
            <inp-reactive-center symbol="A" smarts="[$([C;v4](-[#1])-[C;v4](-[O;v2])-[O;v2])]" neighbour="D"/>
            <inp-reactive-center symbol="B" smarts="[$([#1]-[C;v4]-[C;v4](-[O;v2])-[O;v2])]" neighbour="A"/>
            <inp-reactive-center symbol="C" smarts="[$([O;v2]-[C;v4](-[C;v4]-[#1])-[O;v2])]" neighbour="D"/>
            <inp-reactive-center symbol="D" smarts="[$([C;v4](-[C;v4]-[#1])(-[O;v2])-[O;v2])]" neighbour="C"/>
            <inp-molecule-constraint type="SINGLEELECTRONCOUNT" limit="MIN" value="0"/>
            <inp-molecule-constraint type="SINGLEELECTRONCOUNT" limit="MAX" value="0"/>
        </inp-reactant>
        <inp-kinetics type="ARRHENIUS">
            <rate-coeff A="0.0" N="0.0" Ea="0.0"/>
        </inp-kinetics>
    </inp-reaction-family>
    <inp-reaction-family name="R00310">
        <bimolecular>true</bimolecular>
        <inp-recipe>
            <inp-transformation type="BREAK_BOND" centers="A,B"/>
            <inp-transformation type="FORM_BOND" centers="A,C"/>
            <inp-transformation type="GAIN_CHARGE" centers="B"/>
            <inp-transformation type="BREAK_BOND" centers="D,E"/>
            <inp-transformation type="FORM_BOND" centers="D,C"/>
            <inp-transformation type="GAIN_CHARGE" centers="E"/>
            <inp-transformation type="LOSE_CHARGE" centers="C"/>
            <inp-transformation type="LOSE_CHARGE" centers="C"/>
        </inp-recipe>
        <inp-reactant value="1" smarts="[c](~[n]~[c]~[c]~[c]~[n;v3]-[#1])~[c]~[c]~[n;v3]-[#1]">
            <inp-reactive-center symbol="A" smarts="[$([n;v3](:[c]~[c]~[c]~[n]~[c]~[c]~[c]:[n;v3]-[#1])-[#1])]" neighbour="B"/>
            <inp-reactive-center symbol="B" smarts="[$([#1]-[n;v3]:[c]~[c]~[c]~[n]~[c]~[c]~[c]:[n;v3]-[#1])]" neighbour="A"/>
            <inp-reactive-center symbol="D" smarts="[$([n;v3](-[#1]):[c]~[c]~[c]~[n]~[c]~[c]~[c]:[n;v3]-[#1])]" neighbour="E"/>
            <inp-reactive-center symbol="E" smarts="[$([#1]-[n;v3]:[c]~[c]~[c]~[n]~[c]~[c]~[c]:[n;v3]-[#1])]" neighbour="D"/>
            <inp-molecule-constraint type="SINGLEELECTRONCOUNT" limit="MIN" value="0"/>
            <inp-molecule-constraint type="SINGLEELECTRONCOUNT" limit="MAX" value="0"/>
        </inp-reactant>
        <inp-reactant value="2" smarts="[Fe+2;v0]">
            <inp-reactive-center symbol="C" smarts="[$([Fe+2;v0])]"/>
            <inp-molecule-constraint type="SINGLEELECTRONCOUNT" limit="MIN" value="0"/>
            <inp-molecule-constraint type="SINGLEELECTRONCOUNT" limit="MAX" value="0"/>
        </inp-reactant>
        <inp-kinetics type="ARRHENIUS">
            <rate-coeff A="0.0" N="0.0" Ea="0.0"/>
        </inp-kinetics>
    </inp-reaction-family>
    <inp-reaction-family name="R00317">
        <bimolecular>true</bimolecular>
        <inp-recipe>
            <inp-transformation type="BREAK_BOND" centers="A,B"/>
            <inp-transformation type="FORM_BOND" centers="A,C"/>
            <inp-transformation type="FORM_BOND" centers="B,D"/>
            <inp-transformation type="BREAK_BOND" centers="D,C"/>
        </inp-recipe>
        <inp-reactant value="1" smarts="[O;v2]=[C;v4]-[O;v2]-[P;v5]">
            <inp-reactive-center symbol="A" smarts="[$([O;v2](-[P;v5])-[C;v4]=[O;v2])]" neighbour="B"/>
            <inp-reactive-center symbol="B" smarts="[$([C;v4](=[O;v2])-[O;v2]-[P;v5])]" neighbour="A"/>
            <inp-molecule-constraint type="SINGLEELECTRONCOUNT" limit="MIN" value="0"/>
            <inp-molecule-constraint type="SINGLEELECTRONCOUNT" limit="MAX" value="0"/>
        </inp-reactant>
        <inp-reactant value="2" smarts="[O;v2]-[#1]">
            <inp-reactive-center symbol="C" smarts="[$([#1]-[O;v2])]" neighbour="D"/>
            <inp-reactive-center symbol="D" smarts="[$([O;v2]-[#1])]" neighbour="C"/>
            <inp-molecule-constraint type="SINGLEELECTRONCOUNT" limit="MIN" value="0"/>
            <inp-molecule-constraint type="SINGLEELECTRONCOUNT" limit="MAX" value="0"/>
        </inp-reactant>
        <inp-kinetics type="ARRHENIUS">
            <rate-coeff A="0.0" N="0.0" Ea="0.0"/>
        </inp-kinetics>
    </inp-reaction-family>
    <inp-reaction-family name="R00318">
        <bimolecular>true</bimolecular>
        <inp-recipe>
            <inp-transformation type="BREAK_BOND" centers="A,B"/>
            <inp-transformation type="FORM_BOND" centers="A,C"/>
            <inp-transformation type="FORM_BOND" centers="B,D"/>
            <inp-transformation type="BREAK_BOND" centers="D,C"/>
        </inp-recipe>
        <inp-reactant value="1" smarts="[O;v2]=[P;v5](-[O;v2])(-[C;v4])-[O;v2]">
            <inp-reactive-center symbol="A" smarts="[$([C;v4]-[P;v5](=[O;v2])(-[O;v2])-[O;v2])]" neighbour="B"/>
            <inp-reactive-center symbol="B" smarts="[$([P;v5](=[O;v2])(-[O;v2])(-[C;v4])-[O;v2])]" neighbour="A"/>
            <inp-molecule-constraint type="SINGLEELECTRONCOUNT" limit="MIN" value="0"/>
            <inp-molecule-constraint type="SINGLEELECTRONCOUNT" limit="MAX" value="0"/>
        </inp-reactant>
        <inp-reactant value="2" smarts="[O;v2]-[#1]">
            <inp-reactive-center symbol="C" smarts="[$([#1]-[O;v2])]" neighbour="D"/>
            <inp-reactive-center symbol="D" smarts="[$([O;v2]-[#1])]" neighbour="C"/>
            <inp-molecule-constraint type="SINGLEELECTRONCOUNT" limit="MIN" value="0"/>
            <inp-molecule-constraint type="SINGLEELECTRONCOUNT" limit="MAX" value="0"/>
        </inp-reactant>
        <inp-kinetics type="ARRHENIUS">
            <rate-coeff A="0.0" N="0.0" Ea="0.0"/>
        </inp-kinetics>
    </inp-reaction-family>
    <inp-reaction-family name="R00319">
        <bimolecular>true</bimolecular>
        <inp-recipe>
            <inp-transformation type="BREAK_BOND" centers="A,B"/>
            <inp-transformation type="FORM_BOND" centers="C,B"/>
            <inp-transformation type="INCREASE_BOND" centers="D,A"/>
            <inp-transformation type="BREAK_BOND" centers="E,D"/>
            <inp-transformation type="BREAK_BOND" centers="E,F"/>
            <inp-transformation type="FORM_BOND" centers="E,G"/>
            <inp-transformation type="INCREASE_BOND" centers="E,G"/>
            <inp-transformation type="FORM_BOND" centers="C,F"/>
            <inp-transformation type="DECREASE_BOND" centers="G,C"/>
            <inp-transformation type="BREAK_BOND" centers="G,C"/>
        </inp-recipe>
        <inp-reactant value="1" smarts="[#1]-[O;v2]-[C;v4](=[O;v2])-[C;v4]-[#1]">
            <inp-reactive-center symbol="A" smarts="[$([O;v2](-[#1])-[C;v4](=[O;v2])-[C;v4]-[#1])]" neighbour="D"/>
            <inp-reactive-center symbol="B" smarts="[$([#1]-[O;v2]-[C;v4](=[O;v2])-[C;v4]-[#1])]" neighbour="A"/>
            <inp-reactive-center symbol="D" smarts="[$([C;v4](-[O;v2]-[#1])(=[O;v2])-[C;v4]-[#1])]" neighbour="E"/>
            <inp-reactive-center symbol="E" smarts="[$([C;v4](-[C;v4](-[O;v2]-[#1])=[O;v2])-[#1])]" neighbour="D"/>
            <inp-reactive-center symbol="F" smarts="[$([#1]-[C;v4]-[C;v4](-[O;v2]-[#1])=[O;v2])]" neighbour="E"/>
            <inp-molecule-constraint type="SINGLEELECTRONCOUNT" limit="MIN" value="0"/>
            <inp-molecule-constraint type="SINGLEELECTRONCOUNT" limit="MAX" value="0"/>
        </inp-reactant>
        <inp-reactant value="2" smarts="[O;v2]=[O;v2]">
            <inp-reactive-center symbol="C" smarts="[$([O;v2]=[O;v2])]" neighbour="G"/>
            <inp-reactive-center symbol="G" smarts="[$([O;v2]=[O;v2])]" neighbour="C"/>
            <inp-molecule-constraint type="SINGLEELECTRONCOUNT" limit="MIN" value="0"/>
            <inp-molecule-constraint type="SINGLEELECTRONCOUNT" limit="MAX" value="0"/>
        </inp-reactant>
        <inp-kinetics type="ARRHENIUS">
            <rate-coeff A="0.0" N="0.0" Ea="0.0"/>
        </inp-kinetics>
    </inp-reaction-family>
    <inp-reaction-family name="R00324">
        <bimolecular>true</bimolecular>
        <inp-recipe>
            <inp-transformation type="BREAK_BOND" centers="A,B"/>
            <inp-transformation type="FORM_BOND" centers="B,C"/>
            <inp-transformation type="FORM_BOND" centers="A,D"/>
            <inp-transformation type="BREAK_BOND" centers="C,D"/>
        </inp-recipe>
        <inp-reactant value="1" smarts="[C;v4](=[O;v2])-[C;v4]">
            <inp-reactive-center symbol="A" smarts="[$([C;v4]-[C;v4]=[O;v2])]" neighbour="B"/>
            <inp-reactive-center symbol="B" smarts="[$([C;v4](=[O;v2])-[C;v4])]" neighbour="A"/>
            <inp-molecule-constraint type="SINGLEELECTRONCOUNT" limit="MIN" value="0"/>
            <inp-molecule-constraint type="SINGLEELECTRONCOUNT" limit="MAX" value="0"/>
        </inp-reactant>
        <inp-reactant value="2" smarts="[O;v2]-[#1]">
            <inp-reactive-center symbol="C" smarts="[$([O;v2]-[#1])]" neighbour="D"/>
            <inp-reactive-center symbol="D" smarts="[$([#1]-[O;v2])]" neighbour="C"/>
            <inp-molecule-constraint type="SINGLEELECTRONCOUNT" limit="MIN" value="0"/>
            <inp-molecule-constraint type="SINGLEELECTRONCOUNT" limit="MAX" value="0"/>
        </inp-reactant>
        <inp-kinetics type="ARRHENIUS">
            <rate-coeff A="0.0" N="0.0" Ea="0.0"/>
        </inp-kinetics>
    </inp-reaction-family>
    <inp-reaction-family name="R00337">
        <bimolecular>true</bimolecular>
        <inp-recipe>
            <inp-transformation type="BREAK_BOND" centers="A,B"/>
            <inp-transformation type="FORM_BOND" centers="B,C"/>
            <inp-transformation type="FORM_BOND" centers="A,D"/>
            <inp-transformation type="BREAK_BOND" centers="C,D"/>
        </inp-recipe>
        <inp-reactant value="1" smarts="[C;v4]-[O;v2]-[P;v5]">
            <inp-reactive-center symbol="A" smarts="[$([O;v2](-[C;v4])-[P;v5])]" neighbour="B"/>
            <inp-reactive-center symbol="B" smarts="[$([C;v4]-[O;v2]-[P;v5])]" neighbour="A"/>
            <inp-molecule-constraint type="SINGLEELECTRONCOUNT" limit="MIN" value="0"/>
            <inp-molecule-constraint type="SINGLEELECTRONCOUNT" limit="MAX" value="0"/>
        </inp-reactant>
        <inp-reactant value="2" smarts="[O;v2]-[#1]">
            <inp-reactive-center symbol="C" smarts="[$([O;v2]-[#1])]" neighbour="D"/>
            <inp-reactive-center symbol="D" smarts="[$([#1]-[O;v2])]" neighbour="C"/>
            <inp-molecule-constraint type="SINGLEELECTRONCOUNT" limit="MIN" value="0"/>
            <inp-molecule-constraint type="SINGLEELECTRONCOUNT" limit="MAX" value="0"/>
        </inp-reactant>
        <inp-kinetics type="ARRHENIUS">
            <rate-coeff A="0.0" N="0.0" Ea="0.0"/>
        </inp-kinetics>
    </inp-reaction-family>
    <inp-reaction-family name="R00339">
        <bimolecular>false</bimolecular>
        <inp-recipe>
            <inp-transformation type="BREAK_BOND" centers="A,B"/>
            <inp-transformation type="FORM_BOND" centers="B,C"/>
            <inp-transformation type="BREAK_BOND" centers="D,E"/>
            <inp-transformation type="INCREASE_BOND" centers="D,F"/>
            <inp-transformation type="FORM_BOND" centers="A,E"/>
            <inp-transformation type="BREAK_BOND" centers="F,C"/>
        </inp-recipe>
        <inp-reactant value="1" smarts="[O;v2]-[C;v4]-[C;v4](-[#1])-[O;v2]-[#1]">
            <inp-reactive-center symbol="A" smarts="[$([C;v4](-[O;v2])-[C;v4](-[#1])-[O;v2]-[#1])]" neighbour="D"/>
            <inp-reactive-center symbol="B" smarts="[$([O;v2]-[C;v4]-[C;v4](-[#1])-[O;v2]-[#1])]" neighbour="A"/>
            <inp-reactive-center symbol="C" smarts="[$([#1]-[O;v2]-[C;v4](-[#1])-[C;v4]-[O;v2])]" neighbour="F"/>
            <inp-reactive-center symbol="D" smarts="[$([C;v4](-[#1])(-[O;v2]-[#1])-[C;v4]-[O;v2])]" neighbour="A"/>
            <inp-reactive-center symbol="E" smarts="[$([#1]-[C;v4](-[O;v2]-[#1])-[C;v4]-[O;v2])]" neighbour="D"/>
            <inp-reactive-center symbol="F" smarts="[$([O;v2](-[C;v4](-[#1])-[C;v4]-[O;v2])-[#1])]" neighbour="D"/>
            <inp-molecule-constraint type="SINGLEELECTRONCOUNT" limit="MIN" value="0"/>
            <inp-molecule-constraint type="SINGLEELECTRONCOUNT" limit="MAX" value="0"/>
        </inp-reactant>
        <inp-kinetics type="ARRHENIUS">
            <rate-coeff A="0.0" N="0.0" Ea="0.0"/>
        </inp-kinetics>
    </inp-reaction-family>
    <inp-reaction-family name="R00341">
        <bimolecular>true</bimolecular>
        <inp-recipe>
            <inp-transformation type="BREAK_BOND" centers="A,B"/>
            <inp-transformation type="FORM_BOND" centers="A,C"/>
            <inp-transformation type="FORM_BOND" centers="D,B"/>
            <inp-transformation type="INCREASE_BOND" centers="E,F"/>
            <inp-transformation type="BREAK_BOND" centers="F,G"/>
            <inp-transformation type="DECREASE_BOND" centers="H,D"/>
            <inp-transformation type="INCREASE_BOND" centers="G,H"/>
            <inp-transformation type="BREAK_BOND" centers="E,C"/>
        </inp-recipe>
        <inp-reactant value="1" smarts="[P;v5]-[O;v2]-[P;v5](=[O;v2])(-[O;v2])-[O;v2]">
            <inp-reactive-center symbol="A" smarts="[$([O;v2](-[P;v5])-[P;v5](=[O;v2])(-[O;v2])-[O;v2])]" neighbour="B"/>
            <inp-reactive-center symbol="B" smarts="[$([P;v5](-[O;v2]-[P;v5])(=[O;v2])(-[O;v2])-[O;v2])]" neighbour="A"/>
            <inp-molecule-constraint type="SINGLEELECTRONCOUNT" limit="MIN" value="0"/>
            <inp-molecule-constraint type="SINGLEELECTRONCOUNT" limit="MAX" value="0"/>
        </inp-reactant>
        <inp-reactant value="2" smarts="[C;v4](=[O;v2])(-[O;v2]-[#1])-[C;v4]-[C;v4]=[O;v2]">
            <inp-reactive-center symbol="C" smarts="[$([#1]-[O;v2]-[C;v4](=[O;v2])-[C;v4]-[C;v4]=[O;v2])]" neighbour="E"/>
            <inp-reactive-center symbol="D" smarts="[$([O;v2]=[C;v4]-[C;v4]-[C;v4](=[O;v2])-[O;v2]-[#1])]" neighbour="H"/>
            <inp-reactive-center symbol="E" smarts="[$([O;v2](-[C;v4](=[O;v2])-[C;v4]-[C;v4]=[O;v2])-[#1])]" neighbour="F"/>
            <inp-reactive-center symbol="F" smarts="[$([C;v4](=[O;v2])(-[O;v2]-[#1])-[C;v4]-[C;v4]=[O;v2])]" neighbour="G"/>
            <inp-reactive-center symbol="G" smarts="[$([C;v4](-[C;v4](=[O;v2])-[O;v2]-[#1])-[C;v4]=[O;v2])]" neighbour="H"/>
            <inp-reactive-center symbol="H" smarts="[$([C;v4](=[O;v2])-[C;v4]-[C;v4](=[O;v2])-[O;v2]-[#1])]" neighbour="G"/>
            <inp-molecule-constraint type="SINGLEELECTRONCOUNT" limit="MIN" value="0"/>
            <inp-molecule-constraint type="SINGLEELECTRONCOUNT" limit="MAX" value="0"/>
        </inp-reactant>
        <inp-kinetics type="ARRHENIUS">
            <rate-coeff A="0.0" N="0.0" Ea="0.0"/>
        </inp-kinetics>
    </inp-reaction-family>
    <inp-reaction-family name="R00345">
        <bimolecular>true</bimolecular>
        <inp-recipe>
            <inp-transformation type="INCREASE_BOND" centers="A,B"/>
            <inp-transformation type="BREAK_BOND" centers="B,C"/>
            <inp-transformation type="DECREASE_BOND" centers="D,E"/>
            <inp-transformation type="INCREASE_BOND" centers="C,D"/>
            <inp-transformation type="FORM_BOND" centers="E,F"/>
            <inp-transformation type="BREAK_BOND" centers="A,G"/>
            <inp-transformation type="FORM_BOND" centers="H,G"/>
            <inp-transformation type="BREAK_BOND" centers="F,H"/>
        </inp-recipe>
        <inp-reactant value="1" smarts="[C;v4](=[O;v2])(-[O;v2]-[#1])-[C;v4]-[C;v4]=[O;v2]">
            <inp-reactive-center symbol="A" smarts="[$([O;v2](-[C;v4](=[O;v2])-[C;v4]-[C;v4]=[O;v2])-[#1])]" neighbour="B"/>
            <inp-reactive-center symbol="B" smarts="[$([C;v4](=[O;v2])(-[O;v2]-[#1])-[C;v4]-[C;v4]=[O;v2])]" neighbour="C"/>
            <inp-reactive-center symbol="C" smarts="[$([C;v4](-[C;v4](=[O;v2])-[O;v2]-[#1])-[C;v4]=[O;v2])]" neighbour="D"/>
            <inp-reactive-center symbol="D" smarts="[$([C;v4](=[O;v2])-[C;v4]-[C;v4](=[O;v2])-[O;v2]-[#1])]" neighbour="C"/>
            <inp-reactive-center symbol="E" smarts="[$([O;v2]=[C;v4]-[C;v4]-[C;v4](=[O;v2])-[O;v2]-[#1])]" neighbour="D"/>
            <inp-reactive-center symbol="G" smarts="[$([#1]-[O;v2]-[C;v4](=[O;v2])-[C;v4]-[C;v4]=[O;v2])]" neighbour="A"/>
            <inp-molecule-constraint type="SINGLEELECTRONCOUNT" limit="MIN" value="0"/>
            <inp-molecule-constraint type="SINGLEELECTRONCOUNT" limit="MAX" value="0"/>
        </inp-reactant>
        <inp-reactant value="2" smarts="[O;v2]-[P;v5](=[O;v2])(-[O;v2])-[O;v2]">
            <inp-reactive-center symbol="F" smarts="[$([P;v5](-[O;v2])(=[O;v2])(-[O;v2])-[O;v2])]" neighbour="H"/>
            <inp-reactive-center symbol="H" smarts="[$([O;v2]-[P;v5](=[O;v2])(-[O;v2])-[O;v2])]" neighbour="F"/>
            <inp-molecule-constraint type="SINGLEELECTRONCOUNT" limit="MIN" value="0"/>
            <inp-molecule-constraint type="SINGLEELECTRONCOUNT" limit="MAX" value="0"/>
        </inp-reactant>
        <inp-kinetics type="ARRHENIUS">
            <rate-coeff A="0.0" N="0.0" Ea="0.0"/>
        </inp-kinetics>
    </inp-reaction-family>
    <inp-reaction-family name="R00347">
        <bimolecular>false</bimolecular>
        <inp-recipe>
            <inp-transformation type="BREAK_BOND" centers="A,B"/>
            <inp-transformation type="FORM_BOND" centers="B,C"/>
            <inp-transformation type="BREAK_BOND" centers="D,E"/>
            <inp-transformation type="INCREASE_BOND" centers="D,F"/>
            <inp-transformation type="FORM_BOND" centers="A,E"/>
            <inp-transformation type="BREAK_BOND" centers="F,C"/>
        </inp-recipe>
        <inp-reactant value="1" smarts="[N;v3]-[C;v4]-[C;v4](-[#1])-[O;v2]-[#1]">
            <inp-reactive-center symbol="A" smarts="[$([C;v4](-[N;v3])-[C;v4](-[#1])-[O;v2]-[#1])]" neighbour="D"/>
            <inp-reactive-center symbol="B" smarts="[$([N;v3]-[C;v4]-[C;v4](-[#1])-[O;v2]-[#1])]" neighbour="A"/>
            <inp-reactive-center symbol="C" smarts="[$([#1]-[O;v2]-[C;v4](-[#1])-[C;v4]-[N;v3])]" neighbour="F"/>
            <inp-reactive-center symbol="D" smarts="[$([C;v4](-[#1])(-[O;v2]-[#1])-[C;v4]-[N;v3])]" neighbour="A"/>
            <inp-reactive-center symbol="E" smarts="[$([#1]-[C;v4](-[O;v2]-[#1])-[C;v4]-[N;v3])]" neighbour="D"/>
            <inp-reactive-center symbol="F" smarts="[$([O;v2](-[C;v4](-[#1])-[C;v4]-[N;v3])-[#1])]" neighbour="D"/>
            <inp-molecule-constraint type="SINGLEELECTRONCOUNT" limit="MIN" value="0"/>
            <inp-molecule-constraint type="SINGLEELECTRONCOUNT" limit="MAX" value="0"/>
        </inp-reactant>
        <inp-kinetics type="ARRHENIUS">
            <rate-coeff A="0.0" N="0.0" Ea="0.0"/>
        </inp-kinetics>
    </inp-reaction-family>
    <inp-reaction-family name="R00351">
        <bimolecular>true</bimolecular>
        <inp-recipe>
            <inp-transformation type="BREAK_BOND" centers="A,B"/>
            <inp-transformation type="FORM_BOND" centers="C,A"/>
            <inp-transformation type="FORM_BOND" centers="D,B"/>
            <inp-transformation type="BREAK_BOND" centers="D,E"/>
            <inp-transformation type="INCREASE_BOND" centers="E,F"/>
            <inp-transformation type="BREAK_BOND" centers="F,G"/>
            <inp-transformation type="BREAK_BOND" centers="H,C"/>
            <inp-transformation type="FORM_BOND" centers="H,G"/>
        </inp-recipe>
        <inp-reactant value="1" smarts="[S;v2]-[#1]">
            <inp-reactive-center symbol="A" smarts="[$([S;v2]-[#1])]" neighbour="B"/>
            <inp-reactive-center symbol="B" smarts="[$([#1]-[S;v2])]" neighbour="A"/>
            <inp-molecule-constraint type="SINGLEELECTRONCOUNT" limit="MIN" value="0"/>
            <inp-molecule-constraint type="SINGLEELECTRONCOUNT" limit="MAX" value="0"/>
        </inp-reactant>
        <inp-reactant value="2" smarts="[C;v4](-[C;v4]-[O;v2]-[#1])-[C;v4](=[O;v2])-[O;v2]">
            <inp-reactive-center symbol="C" smarts="[$([C;v4](-[C;v4]-[C;v4]-[O;v2]-[#1])(=[O;v2])-[O;v2])]" neighbour="H"/>
            <inp-reactive-center symbol="D" smarts="[$([C;v4](-[C;v4]-[O;v2]-[#1])-[C;v4](=[O;v2])-[O;v2])]" neighbour="C"/>
            <inp-reactive-center symbol="E" smarts="[$([C;v4](-[C;v4]-[C;v4](=[O;v2])-[O;v2])-[O;v2]-[#1])]" neighbour="F"/>
            <inp-reactive-center symbol="F" smarts="[$([O;v2](-[C;v4]-[C;v4]-[C;v4](=[O;v2])-[O;v2])-[#1])]" neighbour="E"/>
            <inp-reactive-center symbol="G" smarts="[$([#1]-[O;v2]-[C;v4]-[C;v4]-[C;v4](=[O;v2])-[O;v2])]" neighbour="F"/>
            <inp-reactive-center symbol="H" smarts="[$([O;v2]-[C;v4](-[C;v4]-[C;v4]-[O;v2]-[#1])=[O;v2])]" neighbour="C"/>
            <inp-molecule-constraint type="SINGLEELECTRONCOUNT" limit="MIN" value="0"/>
            <inp-molecule-constraint type="SINGLEELECTRONCOUNT" limit="MAX" value="0"/>
        </inp-reactant>
        <inp-kinetics type="ARRHENIUS">
            <rate-coeff A="0.0" N="0.0" Ea="0.0"/>
        </inp-kinetics>
    </inp-reaction-family>
    <inp-reaction-family name="R00353">
        <bimolecular>true</bimolecular>
        <inp-recipe>
            <inp-transformation type="BREAK_BOND" centers="A,B"/>
            <inp-transformation type="FORM_BOND" centers="B,C"/>
            <inp-transformation type="FORM_BOND" centers="A,D"/>
            <inp-transformation type="BREAK_BOND" centers="C,D"/>
        </inp-recipe>
        <inp-reactant value="1" smarts="[O;v2]-[C;v4](=[O;v2])-[C;v4]">
            <inp-reactive-center symbol="A" smarts="[$([C;v4]-[C;v4](-[O;v2])=[O;v2])]" neighbour="B"/>
            <inp-reactive-center symbol="B" smarts="[$([C;v4](-[O;v2])(=[O;v2])-[C;v4])]" neighbour="A"/>
            <inp-molecule-constraint type="SINGLEELECTRONCOUNT" limit="MIN" value="0"/>
            <inp-molecule-constraint type="SINGLEELECTRONCOUNT" limit="MAX" value="0"/>
        </inp-reactant>
        <inp-reactant value="2" smarts="[C;v4]-[#1]">
            <inp-reactive-center symbol="C" smarts="[$([C;v4]-[#1])]" neighbour="D"/>
            <inp-reactive-center symbol="D" smarts="[$([#1]-[C;v4])]" neighbour="C"/>
            <inp-molecule-constraint type="SINGLEELECTRONCOUNT" limit="MIN" value="0"/>
            <inp-molecule-constraint type="SINGLEELECTRONCOUNT" limit="MAX" value="0"/>
        </inp-reactant>
        <inp-kinetics type="ARRHENIUS">
            <rate-coeff A="0.0" N="0.0" Ea="0.0"/>
        </inp-kinetics>
    </inp-reaction-family>
    <inp-reaction-family name="R00363">
        <bimolecular>false</bimolecular>
        <inp-recipe>
            <inp-transformation type="DECREASE_BOND" centers="A,B"/>
            <inp-transformation type="INCREASE_BOND" centers="C,A"/>
            <inp-transformation type="FORM_BOND" centers="B,D"/>
            <inp-transformation type="BREAK_BOND" centers="C,D"/>
        </inp-recipe>
        <inp-reactant value="1" smarts="[C;v4](=[O;v2])-[C;v4]-[#1]">
            <inp-reactive-center symbol="A" smarts="[$([C;v4](=[O;v2])-[C;v4]-[#1])]" neighbour="C"/>
            <inp-reactive-center symbol="B" smarts="[$([O;v2]=[C;v4]-[C;v4]-[#1])]" neighbour="A"/>
            <inp-reactive-center symbol="C" smarts="[$([C;v4](-[C;v4]=[O;v2])-[#1])]" neighbour="A"/>
            <inp-reactive-center symbol="D" smarts="[$([#1]-[C;v4]-[C;v4]=[O;v2])]" neighbour="C"/>
            <inp-molecule-constraint type="SINGLEELECTRONCOUNT" limit="MIN" value="0"/>
            <inp-molecule-constraint type="SINGLEELECTRONCOUNT" limit="MAX" value="0"/>
        </inp-reactant>
        <inp-kinetics type="ARRHENIUS">
            <rate-coeff A="0.0" N="0.0" Ea="0.0"/>
        </inp-kinetics>
    </inp-reaction-family>
    <inp-reaction-family name="R00367">
        <bimolecular>true</bimolecular>
        <inp-recipe>
            <inp-transformation type="BREAK_BOND" centers="A,B"/>
            <inp-transformation type="LOSE_CHARGE" centers="A"/>
            <inp-transformation type="FORM_BOND" centers="C,B"/>
            <inp-transformation type="FORM_BOND" centers="D,E"/>
            <inp-transformation type="GAIN_CHARGE" centers="D"/>
            <inp-transformation type="BREAK_BOND" centers="C,E"/>
        </inp-recipe>
        <inp-reactant value="1" smarts="[S+;v3](-[C;v4])~[C]~[C]~[C]~[C]~[O-;v1]">
            <inp-reactive-center symbol="A" smarts="[$([S+;v3](-[C;v4])~[C]~[C]~[C]~[C]~[O-;v1])]" neighbour="B"/>
            <inp-reactive-center symbol="B" smarts="[$([C;v4]-[S+;v3]~[C]~[C]~[C]~[C]~[O-;v1])]" neighbour="A"/>
            <inp-reactive-center symbol="D" smarts="[$([O-;v1]~[C]~[C]~[C]~[C]~[S+;v3]-[C;v4])]"/>
            <inp-molecule-constraint type="SINGLEELECTRONCOUNT" limit="MIN" value="0"/>
            <inp-molecule-constraint type="SINGLEELECTRONCOUNT" limit="MAX" value="0"/>
        </inp-reactant>
        <inp-reactant value="2" smarts="[N;v3]-[#1]">
            <inp-reactive-center symbol="C" smarts="[$([N;v3]-[#1])]" neighbour="E"/>
            <inp-reactive-center symbol="E" smarts="[$([#1]-[N;v3])]" neighbour="C"/>
            <inp-molecule-constraint type="SINGLEELECTRONCOUNT" limit="MIN" value="0"/>
            <inp-molecule-constraint type="SINGLEELECTRONCOUNT" limit="MAX" value="0"/>
        </inp-reactant>
        <inp-kinetics type="ARRHENIUS">
            <rate-coeff A="0.0" N="0.0" Ea="0.0"/>
        </inp-kinetics>
    </inp-reaction-family>
    <inp-reaction-family name="R00371">
        <bimolecular>true</bimolecular>
        <inp-recipe>
            <inp-transformation type="BREAK_BOND" centers="A,B"/>
            <inp-transformation type="FORM_BOND" centers="B,C"/>
            <inp-transformation type="FORM_BOND" centers="D,A"/>
            <inp-transformation type="BREAK_BOND" centers="D,C"/>
        </inp-recipe>
        <inp-reactant value="1" smarts="[S;v2]-[C;v4]=[O;v2]">
            <inp-reactive-center symbol="A" smarts="[$([C;v4](-[S;v2])=[O;v2])]" neighbour="B"/>
            <inp-reactive-center symbol="B" smarts="[$([S;v2]-[C;v4]=[O;v2])]" neighbour="A"/>
            <inp-molecule-constraint type="SINGLEELECTRONCOUNT" limit="MIN" value="0"/>
            <inp-molecule-constraint type="SINGLEELECTRONCOUNT" limit="MAX" value="0"/>
        </inp-reactant>
        <inp-reactant value="2" smarts="[#1]-[C;v4]-[N;v3]">
            <inp-reactive-center symbol="C" smarts="[$([#1]-[C;v4]-[N;v3])]" neighbour="D"/>
            <inp-reactive-center symbol="D" smarts="[$([C;v4](-[#1])-[N;v3])]" neighbour="C"/>
            <inp-molecule-constraint type="SINGLEELECTRONCOUNT" limit="MIN" value="0"/>
            <inp-molecule-constraint type="SINGLEELECTRONCOUNT" limit="MAX" value="0"/>
        </inp-reactant>
        <inp-kinetics type="ARRHENIUS">
            <rate-coeff A="0.0" N="0.0" Ea="0.0"/>
        </inp-kinetics>
    </inp-reaction-family>
    <inp-reaction-family name="R00402">
        <bimolecular>true</bimolecular>
        <inp-recipe>
            <inp-transformation type="DECREASE_BOND" centers="A,B"/>
            <inp-transformation type="LOSE_CHARGE" centers="A"/>
            <inp-transformation type="INCREASE_BOND" centers="C,B"/>
            <inp-transformation type="DECREASE_BOND" centers="D,C"/>
            <inp-transformation type="FORM_BOND" centers="D,E"/>
            <inp-transformation type="BREAK_BOND" centers="F,G"/>
            <inp-transformation type="GAIN_CHARGE" centers="G"/>
            <inp-transformation type="BREAK_BOND" centers="H,E"/>
            <inp-transformation type="INCREASE_BOND" centers="F,H"/>
        </inp-recipe>
        <inp-reactant value="1" smarts="[n+;v4]:[c;v4]:[c;v4]:[c;v4]">
            <inp-reactive-center symbol="A" smarts="[$([n+;v4]:[c;v4]:[c;v4]:[c;v4])]" neighbour="B"/>
            <inp-reactive-center symbol="B" smarts="[$([c;v4](:[n+;v4]):[c;v4]:[c;v4])]" neighbour="C"/>
            <inp-reactive-center symbol="C" smarts="[$([c;v4](:[c;v4]:[n+;v4]):[c;v4])]" neighbour="B"/>
            <inp-reactive-center symbol="D" smarts="[$([c;v4]:[c;v4]:[c;v4]:[n+;v4])]" neighbour="C"/>
            <inp-molecule-constraint type="SINGLEELECTRONCOUNT" limit="MIN" value="0"/>
            <inp-molecule-constraint type="SINGLEELECTRONCOUNT" limit="MAX" value="0"/>
        </inp-reactant>
        <inp-reactant value="2" smarts="[#1]-[C;v4]-[C;v4]-[#1]">
            <inp-reactive-center symbol="E" smarts="[$([#1]-[C;v4]-[C;v4]-[#1])]" neighbour="H"/>
            <inp-reactive-center symbol="F" smarts="[$([C;v4](-[#1])-[C;v4]-[#1])]" neighbour="H"/>
            <inp-reactive-center symbol="G" smarts="[$([#1]-[C;v4]-[C;v4]-[#1])]" neighbour="F"/>
            <inp-reactive-center symbol="H" smarts="[$([C;v4](-[#1])-[C;v4]-[#1])]" neighbour="F"/>
            <inp-molecule-constraint type="SINGLEELECTRONCOUNT" limit="MIN" value="0"/>
            <inp-molecule-constraint type="SINGLEELECTRONCOUNT" limit="MAX" value="0"/>
        </inp-reactant>
        <inp-kinetics type="ARRHENIUS">
            <rate-coeff A="0.0" N="0.0" Ea="0.0"/>
        </inp-kinetics>
    </inp-reaction-family>
    <inp-reaction-family name="R00406">
        <bimolecular>true</bimolecular>
        <inp-recipe>
            <inp-transformation type="BREAK_BOND" centers="A,B"/>
            <inp-transformation type="FORM_BOND" centers="A,C"/>
            <inp-transformation type="FORM_BOND" centers="D,B"/>
            <inp-transformation type="BREAK_BOND" centers="D,C"/>
        </inp-recipe>
        <inp-reactant value="1" smarts="[C;v4]-[#1]">
            <inp-reactive-center symbol="A" smarts="[$([C;v4]-[#1])]" neighbour="B"/>
            <inp-reactive-center symbol="B" smarts="[$([#1]-[C;v4])]" neighbour="A"/>
            <inp-molecule-constraint type="SINGLEELECTRONCOUNT" limit="MIN" value="0"/>
            <inp-molecule-constraint type="SINGLEELECTRONCOUNT" limit="MAX" value="0"/>
        </inp-reactant>
        <inp-reactant value="2" smarts="[O;v2]-[C;v4]">
            <inp-reactive-center symbol="C" smarts="[$([O;v2]-[C;v4])]" neighbour="D"/>
            <inp-reactive-center symbol="D" smarts="[$([C;v4]-[O;v2])]" neighbour="C"/>
            <inp-molecule-constraint type="SINGLEELECTRONCOUNT" limit="MIN" value="0"/>
            <inp-molecule-constraint type="SINGLEELECTRONCOUNT" limit="MAX" value="0"/>
        </inp-reactant>
        <inp-kinetics type="ARRHENIUS">
            <rate-coeff A="0.0" N="0.0" Ea="0.0"/>
        </inp-kinetics>
    </inp-reaction-family>
    <inp-reaction-family name="R00408">
        <bimolecular>true</bimolecular>
        <inp-recipe>
            <inp-transformation type="DECREASE_BOND" centers="A,B"/>
            <inp-transformation type="INCREASE_BOND" centers="B,C"/>
            <inp-transformation type="FORM_BOND" centers="A,D"/>
            <inp-transformation type="DECREASE_BOND" centers="C,E"/>
            <inp-transformation type="FORM_BOND" centers="E,F"/>
            <inp-transformation type="BREAK_BOND" centers="G,D"/>
            <inp-transformation type="BREAK_BOND" centers="H,F"/>
            <inp-transformation type="INCREASE_BOND" centers="G,H"/>
        </inp-recipe>
        <inp-reactant value="1" smarts="[n;v3]:[c;v4](:[n;v3])-[c;v4]:[n;v3]">
            <inp-reactive-center symbol="A" smarts="[$([n;v3]:[c;v4](:[n;v3])-[c;v4]:[n;v3])]" neighbour="B"/>
            <inp-reactive-center symbol="B" smarts="[$([c;v4](:[n;v3])(:[n;v3])-[c;v4]:[n;v3])]" neighbour="C"/>
            <inp-reactive-center symbol="C" smarts="[$([c;v4](-[c;v4](:[n;v3]):[n;v3]):[n;v3])]" neighbour="B"/>
            <inp-reactive-center symbol="E" smarts="[$([n;v3]:[c;v4]-[c;v4](:[n;v3]):[n;v3])]" neighbour="C"/>
            <inp-molecule-constraint type="SINGLEELECTRONCOUNT" limit="MIN" value="0"/>
            <inp-molecule-constraint type="SINGLEELECTRONCOUNT" limit="MAX" value="0"/>
        </inp-reactant>
        <inp-reactant value="2" smarts="[#1]-[C;v4]-[C;v4]-[#1]">
            <inp-reactive-center symbol="D" smarts="[$([#1]-[C;v4]-[C;v4]-[#1])]" neighbour="G"/>
            <inp-reactive-center symbol="F" smarts="[$([#1]-[C;v4]-[C;v4]-[#1])]" neighbour="H"/>
            <inp-reactive-center symbol="G" smarts="[$([C;v4](-[#1])-[C;v4]-[#1])]" neighbour="H"/>
            <inp-reactive-center symbol="H" smarts="[$([C;v4](-[#1])-[C;v4]-[#1])]" neighbour="G"/>
            <inp-molecule-constraint type="SINGLEELECTRONCOUNT" limit="MIN" value="0"/>
            <inp-molecule-constraint type="SINGLEELECTRONCOUNT" limit="MAX" value="0"/>
        </inp-reactant>
        <inp-kinetics type="ARRHENIUS">
            <rate-coeff A="0.0" N="0.0" Ea="0.0"/>
        </inp-kinetics>
    </inp-reaction-family>
    <inp-reaction-family name="R00410">
        <bimolecular>true</bimolecular>
        <inp-recipe>
            <inp-transformation type="BREAK_BOND" centers="A,B"/>
            <inp-transformation type="FORM_BOND" centers="C,B"/>
            <inp-transformation type="DECREASE_BOND" centers="A,D"/>
            <inp-transformation type="BREAK_BOND" centers="A,D"/>
            <inp-transformation type="FORM_BOND" centers="A,E"/>
            <inp-transformation type="FORM_BOND" centers="A,F"/>
            <inp-transformation type="FORM_BOND" centers="A,G"/>
            <inp-transformation type="FORM_BOND" centers="C,D"/>
            <inp-transformation type="INCREASE_BOND" centers="C,D"/>
            <inp-transformation type="BREAK_BOND" centers="H,F"/>
            <inp-transformation type="BREAK_BOND" centers="H,G"/>
            <inp-transformation type="FORM_BOND" centers="H,I"/>
            <inp-transformation type="INCREASE_BOND" centers="H,I"/>
            <inp-transformation type="DECREASE_BOND" centers="J,I"/>
            <inp-transformation type="BREAK_BOND" centers="J,I"/>
            <inp-transformation type="FORM_BOND" centers="J,K"/>
            <inp-transformation type="FORM_BOND" centers="J,L"/>
            <inp-transformation type="BREAK_BOND" centers="C,E"/>
            <inp-transformation type="BREAK_BOND" centers="C,K"/>
            <inp-transformation type="BREAK_BOND" centers="C,L"/>
        </inp-recipe>
        <inp-reactant value="1" smarts="[O;v2]-[C;v4](=[O;v2])-[C;v4](-[#1])-[#1]">
            <inp-reactive-center symbol="A" smarts="[$([C;v4](-[O;v2])(=[O;v2])-[C;v4](-[#1])-[#1])]" neighbour="H"/>
            <inp-reactive-center symbol="B" smarts="[$([O;v2]-[C;v4](=[O;v2])-[C;v4](-[#1])-[#1])]" neighbour="A"/>
            <inp-reactive-center symbol="D" smarts="[$([O;v2]=[C;v4](-[O;v2])-[C;v4](-[#1])-[#1])]" neighbour="A"/>
            <inp-reactive-center symbol="F" smarts="[$([#1]-[C;v4](-[C;v4](-[O;v2])=[O;v2])-[#1])]" neighbour="H"/>
            <inp-reactive-center symbol="G" smarts="[$([#1]-[C;v4](-[C;v4](-[O;v2])=[O;v2])-[#1])]" neighbour="H"/>
            <inp-reactive-center symbol="H" smarts="[$([C;v4](-[C;v4](-[O;v2])=[O;v2])(-[#1])-[#1])]" neighbour="A"/>
            <inp-molecule-constraint type="SINGLEELECTRONCOUNT" limit="MIN" value="0"/>
            <inp-molecule-constraint type="SINGLEELECTRONCOUNT" limit="MAX" value="0"/>
        </inp-reactant>
        <inp-reactant value="2" smarts="[C;v4](=[O;v2])-[C;v4](-[#1])(-[#1])-[#1]">
            <inp-reactive-center symbol="C" smarts="[$([C;v4](-[C;v4]=[O;v2])(-[#1])(-[#1])-[#1])]" neighbour="J"/>
            <inp-reactive-center symbol="E" smarts="[$([#1]-[C;v4](-[C;v4]=[O;v2])(-[#1])-[#1])]" neighbour="C"/>
            <inp-reactive-center symbol="I" smarts="[$([O;v2]=[C;v4]-[C;v4](-[#1])(-[#1])-[#1])]" neighbour="J"/>
            <inp-reactive-center symbol="J" smarts="[$([C;v4](=[O;v2])-[C;v4](-[#1])(-[#1])-[#1])]" neighbour="C"/>
            <inp-reactive-center symbol="K" smarts="[$([#1]-[C;v4](-[C;v4]=[O;v2])(-[#1])-[#1])]" neighbour="C"/>
            <inp-reactive-center symbol="L" smarts="[$([#1]-[C;v4](-[C;v4]=[O;v2])(-[#1])-[#1])]" neighbour="C"/>
            <inp-molecule-constraint type="SINGLEELECTRONCOUNT" limit="MIN" value="0"/>
            <inp-molecule-constraint type="SINGLEELECTRONCOUNT" limit="MAX" value="0"/>
        </inp-reactant>
        <inp-kinetics type="ARRHENIUS">
            <rate-coeff A="0.0" N="0.0" Ea="0.0"/>
        </inp-kinetics>
    </inp-reaction-family>
    <inp-reaction-family name="R00417">
        <bimolecular>true</bimolecular>
        <inp-recipe>
            <inp-transformation type="BREAK_BOND" centers="A,B"/>
            <inp-transformation type="FORM_BOND" centers="C,B"/>
            <inp-transformation type="FORM_BOND" centers="A,D"/>
            <inp-transformation type="BREAK_BOND" centers="C,D"/>
        </inp-recipe>
        <inp-reactant value="1" smarts="[C;v4]-[O;v2]-[P;v5]">
            <inp-reactive-center symbol="A" smarts="[$([O;v2](-[C;v4])-[P;v5])]" neighbour="B"/>
            <inp-reactive-center symbol="B" smarts="[$([C;v4]-[O;v2]-[P;v5])]" neighbour="A"/>
            <inp-molecule-constraint type="SINGLEELECTRONCOUNT" limit="MIN" value="0"/>
            <inp-molecule-constraint type="SINGLEELECTRONCOUNT" limit="MAX" value="0"/>
        </inp-reactant>
        <inp-reactant value="2" smarts="[N;v3]-[#1]">
            <inp-reactive-center symbol="C" smarts="[$([N;v3]-[#1])]" neighbour="D"/>
            <inp-reactive-center symbol="D" smarts="[$([#1]-[N;v3])]" neighbour="C"/>
            <inp-molecule-constraint type="SINGLEELECTRONCOUNT" limit="MIN" value="0"/>
            <inp-molecule-constraint type="SINGLEELECTRONCOUNT" limit="MAX" value="0"/>
        </inp-reactant>
        <inp-kinetics type="ARRHENIUS">
            <rate-coeff A="0.0" N="0.0" Ea="0.0"/>
        </inp-kinetics>
    </inp-reaction-family>
    <inp-reaction-family name="R00424">
        <bimolecular>true</bimolecular>
        <inp-recipe>
            <inp-transformation type="BREAK_BOND" centers="A,B"/>
            <inp-transformation type="FORM_BOND" centers="C,B"/>
            <inp-transformation type="BREAK_BOND" centers="A,D"/>
            <inp-transformation type="FORM_BOND" centers="E,A"/>
            <inp-transformation type="INCREASE_BOND" centers="E,A"/>
            <inp-transformation type="FORM_BOND" centers="F,D"/>
            <inp-transformation type="BREAK_BOND" centers="G,H"/>
            <inp-transformation type="FORM_BOND" centers="H,I"/>
            <inp-transformation type="FORM_BOND" centers="G,J"/>
            <inp-transformation type="BREAK_BOND" centers="F,C"/>
            <inp-transformation type="DECREASE_BOND" centers="E,C"/>
            <inp-transformation type="BREAK_BOND" centers="E,C"/>
            <inp-transformation type="FORM_BOND" centers="C,K"/>
            <inp-transformation type="INCREASE_BOND" centers="C,K"/>
            <inp-transformation type="BREAK_BOND" centers="K,J"/>
            <inp-transformation type="BREAK_BOND" centers="K,I"/>
        </inp-recipe>
        <inp-reactant value="1" smarts="[O;v2]-[C;v4](-[#1])-[C;v4](-[O;v2])-[n;v3]:[c;v4]:[n;v3]">
            <inp-reactive-center symbol="A" smarts="[$([C;v4](-[O;v2])(-[#1])-[C;v4](-[O;v2])-[n;v3]:[c;v4]:[n;v3])]" neighbour="G"/>
            <inp-reactive-center symbol="B" smarts="[$([O;v2]-[C;v4](-[#1])-[C;v4](-[O;v2])-[n;v3]:[c;v4]:[n;v3])]" neighbour="A"/>
            <inp-reactive-center symbol="C" smarts="[$([c;v4](:[n;v3]-[C;v4](-[C;v4](-[O;v2])-[#1])-[O;v2]):[n;v3])]" neighbour="F"/>
            <inp-reactive-center symbol="D" smarts="[$([#1]-[C;v4](-[O;v2])-[C;v4](-[O;v2])-[n;v3]:[c;v4]:[n;v3])]" neighbour="A"/>
            <inp-reactive-center symbol="E" smarts="[$([n;v3]:[c;v4]:[n;v3]-[C;v4](-[C;v4](-[O;v2])-[#1])-[O;v2])]" neighbour="C"/>
            <inp-reactive-center symbol="F" smarts="[$([n;v3](-[C;v4](-[C;v4](-[O;v2])-[#1])-[O;v2]):[c;v4]:[n;v3])]" neighbour="C"/>
            <inp-reactive-center symbol="G" smarts="[$([C;v4](-[C;v4](-[O;v2])-[#1])(-[O;v2])-[n;v3]:[c;v4]:[n;v3])]" neighbour="F"/>
            <inp-reactive-center symbol="H" smarts="[$([O;v2]-[C;v4](-[C;v4](-[O;v2])-[#1])-[n;v3]:[c;v4]:[n;v3])]" neighbour="G"/>
            <inp-molecule-constraint type="SINGLEELECTRONCOUNT" limit="MIN" value="0"/>
            <inp-molecule-constraint type="SINGLEELECTRONCOUNT" limit="MAX" value="0"/>
        </inp-reactant>
        <inp-reactant value="2" smarts="[O;v2](-[#1])-[#1]">
            <inp-reactive-center symbol="I" smarts="[$([#1]-[O;v2]-[#1])]" neighbour="K"/>
            <inp-reactive-center symbol="J" smarts="[$([#1]-[O;v2]-[#1])]" neighbour="K"/>
            <inp-reactive-center symbol="K" smarts="[$([O;v2](-[#1])-[#1])]" neighbour="J"/>
            <inp-molecule-constraint type="SINGLEELECTRONCOUNT" limit="MIN" value="0"/>
            <inp-molecule-constraint type="SINGLEELECTRONCOUNT" limit="MAX" value="0"/>
        </inp-reactant>
        <inp-kinetics type="ARRHENIUS">
            <rate-coeff A="0.0" N="0.0" Ea="0.0"/>
        </inp-kinetics>
    </inp-reaction-family>
    <inp-reaction-family name="R00436">
        <bimolecular>true</bimolecular>
        <inp-recipe>
            <inp-transformation type="BREAK_BOND" centers="A,B"/>
            <inp-transformation type="FORM_BOND" centers="A,C"/>
            <inp-transformation type="FORM_BOND" centers="D,B"/>
            <inp-transformation type="DECREASE_BOND" centers="C,D"/>
            <inp-transformation type="BREAK_BOND" centers="C,E"/>
            <inp-transformation type="INCREASE_BOND" centers="C,F"/>
            <inp-transformation type="FORM_BOND" centers="G,E"/>
            <inp-transformation type="BREAK_BOND" centers="F,H"/>
            <inp-transformation type="FORM_BOND" centers="I,H"/>
            <inp-transformation type="BREAK_BOND" centers="I,G"/>
        </inp-recipe>
        <inp-reactant value="1" smarts="[O](~[P]~[O]~[C]~[C]~[C]~[O;v2]-[P;v5](=[O;v2])(-[O;v2])-[O;v2]-[#1])~[C]~[C]~[C]~[O]~[P]~[O]~[C]~[C]~[C]~[O;v2]-[#1]">
            <inp-reactive-center symbol="A" smarts="[$([O;v2](~[C]~[C]~[C]~[O]~[P]~[O]~[C]~[C]~[C]~[O]~[P]~[O]~[C]~[C]~[C]~[O;v2]-[P;v5](=[O;v2])(-[O;v2])-[O;v2]-[#1])-[#1])]" neighbour="B"/>
            <inp-reactive-center symbol="B" smarts="[$([#1]-[O;v2]~[C]~[C]~[C]~[O]~[P]~[O]~[C]~[C]~[C]~[O]~[P]~[O]~[C]~[C]~[C]~[O;v2]-[P;v5](=[O;v2])(-[O;v2])-[O;v2]-[#1])]" neighbour="A"/>
            <inp-reactive-center symbol="C" smarts="[$([P;v5](-[O;v2]~[C]~[C]~[C]~[O]~[P]~[O]~[C]~[C]~[C]~[O]~[P]~[O]~[C]~[C]~[C]~[O;v2]-[#1])(=[O;v2])(-[O;v2])-[O;v2]-[#1])]" neighbour="F"/>
            <inp-reactive-center symbol="D" smarts="[$([O;v2]=[P;v5](-[O;v2]~[C]~[C]~[C]~[O]~[P]~[O]~[C]~[C]~[C]~[O]~[P]~[O]~[C]~[C]~[C]~[O;v2]-[#1])(-[O;v2])-[O;v2]-[#1])]" neighbour="C"/>
            <inp-reactive-center symbol="E" smarts="[$([O;v2]-[P;v5](-[O;v2]~[C]~[C]~[C]~[O]~[P]~[O]~[C]~[C]~[C]~[O]~[P]~[O]~[C]~[C]~[C]~[O;v2]-[#1])(=[O;v2])-[O;v2]-[#1])]" neighbour="C"/>
            <inp-reactive-center symbol="F" smarts="[$([O;v2](-[P;v5](-[O;v2]~[C]~[C]~[C]~[O]~[P]~[O]~[C]~[C]~[C]~[O]~[P]~[O]~[C]~[C]~[C]~[O;v2]-[#1])(=[O;v2])-[O;v2])-[#1])]" neighbour="C"/>
            <inp-reactive-center symbol="H" smarts="[$([#1]-[O;v2]-[P;v5](-[O;v2]~[C]~[C]~[C]~[O]~[P]~[O]~[C]~[C]~[C]~[O]~[P]~[O]~[C]~[C]~[C]~[O;v2]-[#1])(=[O;v2])-[O;v2])]" neighbour="F"/>
            <inp-molecule-constraint type="SINGLEELECTRONCOUNT" limit="MIN" value="0"/>
            <inp-molecule-constraint type="SINGLEELECTRONCOUNT" limit="MAX" value="0"/>
        </inp-reactant>
        <inp-reactant value="2" smarts="[P;v5]-[O;v2]-[P;v5](=[O;v2])(-[O;v2])-[O;v2]">
            <inp-reactive-center symbol="G" smarts="[$([P;v5](-[O;v2]-[P;v5])(=[O;v2])(-[O;v2])-[O;v2])]" neighbour="I"/>
            <inp-reactive-center symbol="I" smarts="[$([O;v2](-[P;v5])-[P;v5](=[O;v2])(-[O;v2])-[O;v2])]" neighbour="G"/>
            <inp-molecule-constraint type="SINGLEELECTRONCOUNT" limit="MIN" value="0"/>
            <inp-molecule-constraint type="SINGLEELECTRONCOUNT" limit="MAX" value="0"/>
        </inp-reactant>
        <inp-kinetics type="ARRHENIUS">
            <rate-coeff A="0.0" N="0.0" Ea="0.0"/>
        </inp-kinetics>
    </inp-reaction-family>
    <inp-reaction-family name="R00445">
        <bimolecular>true</bimolecular>
        <inp-recipe>
            <inp-transformation type="DECREASE_BOND" centers="A,B"/>
            <inp-transformation type="LOSE_CHARGE" centers="A"/>
            <inp-transformation type="INCREASE_BOND" centers="C,B"/>
            <inp-transformation type="DECREASE_BOND" centers="D,C"/>
            <inp-transformation type="FORM_BOND" centers="D,E"/>
            <inp-transformation type="BREAK_BOND" centers="F,E"/>
            <inp-transformation type="BREAK_BOND" centers="F,G"/>
            <inp-transformation type="FORM_BOND" centers="F,H"/>
            <inp-transformation type="INCREASE_BOND" centers="F,H"/>
            <inp-transformation type="FORM_BOND" centers="G,I"/>
            <inp-transformation type="BREAK_BOND" centers="H,I"/>
            <inp-transformation type="BREAK_BOND" centers="H,J"/>
            <inp-transformation type="GAIN_CHARGE" centers="J"/>
        </inp-recipe>
        <inp-reactant value="1" smarts="[n+;v4]:[c;v4]:[c;v4]:[c;v4]">
            <inp-reactive-center symbol="A" smarts="[$([n+;v4]:[c;v4]:[c;v4]:[c;v4])]" neighbour="B"/>
            <inp-reactive-center symbol="B" smarts="[$([c;v4](:[n+;v4]):[c;v4]:[c;v4])]" neighbour="C"/>
            <inp-reactive-center symbol="C" smarts="[$([c;v4](:[c;v4]:[n+;v4]):[c;v4])]" neighbour="B"/>
            <inp-reactive-center symbol="D" smarts="[$([c;v4]:[c;v4]:[c;v4]:[n+;v4])]" neighbour="C"/>
            <inp-molecule-constraint type="SINGLEELECTRONCOUNT" limit="MIN" value="0"/>
            <inp-molecule-constraint type="SINGLEELECTRONCOUNT" limit="MAX" value="0"/>
        </inp-reactant>
        <inp-reactant value="2" smarts="[C;v4](-[#1])(-[N;v3])~[C]~[C]~[C]~[C]~[N;v3](-[#1])-[#1]">
            <inp-reactive-center symbol="E" smarts="[$([#1]-[C;v4](-[N;v3])~[C]~[C]~[C]~[C]~[N;v3](-[#1])-[#1])]" neighbour="F"/>
            <inp-reactive-center symbol="F" smarts="[$([C;v4](-[#1])(-[N;v3])~[C]~[C]~[C]~[C]~[N;v3](-[#1])-[#1])]" neighbour="G"/>
            <inp-reactive-center symbol="G" smarts="[$([N;v3]-[C;v4](-[#1])~[C]~[C]~[C]~[C]~[N;v3](-[#1])-[#1])]" neighbour="F"/>
            <inp-reactive-center symbol="H" smarts="[$([N;v3](~[C]~[C]~[C]~[C]~[C;v4](-[#1])-[N;v3])(-[#1])-[#1])]" neighbour="I"/>
            <inp-reactive-center symbol="I" smarts="[$([#1]-[N;v3](~[C]~[C]~[C]~[C]~[C;v4](-[#1])-[N;v3])-[#1])]" neighbour="H"/>
            <inp-reactive-center symbol="J" smarts="[$([#1]-[N;v3](~[C]~[C]~[C]~[C]~[C;v4](-[#1])-[N;v3])-[#1])]" neighbour="H"/>
            <inp-molecule-constraint type="SINGLEELECTRONCOUNT" limit="MIN" value="0"/>
            <inp-molecule-constraint type="SINGLEELECTRONCOUNT" limit="MAX" value="0"/>
        </inp-reactant>
        <inp-kinetics type="ARRHENIUS">
            <rate-coeff A="0.0" N="0.0" Ea="0.0"/>
        </inp-kinetics>
    </inp-reaction-family>
    <inp-reaction-family name="R00461">
        <bimolecular>false</bimolecular>
        <inp-recipe>
            <inp-transformation type="BREAK_BOND" centers="A,B"/>
            <inp-transformation type="FORM_BOND" centers="C,B"/>
            <inp-transformation type="BREAK_BOND" centers="C,D"/>
            <inp-transformation type="FORM_BOND" centers="A,D"/>
        </inp-recipe>
        <inp-reactant value="1" smarts="[#1]-[C;v4]-[C;v4]-[N;v3]">
            <inp-reactive-center symbol="A" smarts="[$([C;v4](-[#1])-[C;v4]-[N;v3])]" neighbour="C"/>
            <inp-reactive-center symbol="B" smarts="[$([#1]-[C;v4]-[C;v4]-[N;v3])]" neighbour="A"/>
            <inp-reactive-center symbol="C" smarts="[$([C;v4](-[N;v3])-[C;v4]-[#1])]" neighbour="A"/>
            <inp-reactive-center symbol="D" smarts="[$([N;v3]-[C;v4]-[C;v4]-[#1])]" neighbour="C"/>
            <inp-molecule-constraint type="SINGLEELECTRONCOUNT" limit="MIN" value="0"/>
            <inp-molecule-constraint type="SINGLEELECTRONCOUNT" limit="MAX" value="0"/>
        </inp-reactant>
        <inp-kinetics type="ARRHENIUS">
            <rate-coeff A="0.0" N="0.0" Ea="0.0"/>
        </inp-kinetics>
    </inp-reaction-family>
    <inp-reaction-family name="R00469">
        <bimolecular>true</bimolecular>
        <inp-recipe>
            <inp-transformation type="BREAK_BOND" centers="A,B"/>
            <inp-transformation type="BREAK_BOND" centers="B,C"/>
            <inp-transformation type="FORM_BOND" centers="B,D"/>
            <inp-transformation type="INCREASE_BOND" centers="B,D"/>
            <inp-transformation type="INCREASE_BOND" centers="E,F"/>
            <inp-transformation type="BREAK_BOND" centers="C,E"/>
            <inp-transformation type="FORM_BOND" centers="A,G"/>
            <inp-transformation type="BREAK_BOND" centers="F,G"/>
            <inp-transformation type="FORM_BOND" centers="C,H"/>
            <inp-transformation type="FORM_BOND" centers="C,I"/>
            <inp-transformation type="BREAK_BOND" centers="D,H"/>
            <inp-transformation type="BREAK_BOND" centers="D,I"/>
        </inp-recipe>
        <inp-reactant value="1" smarts="[C;v4](=[O;v2])(-[N;v3])-[N;v3]-[C;v4]-[O;v2]-[#1]">
            <inp-reactive-center symbol="A" smarts="[$([N;v3]-[C;v4](=[O;v2])-[N;v3]-[C;v4]-[O;v2]-[#1])]" neighbour="B"/>
            <inp-reactive-center symbol="B" smarts="[$([C;v4](=[O;v2])(-[N;v3])-[N;v3]-[C;v4]-[O;v2]-[#1])]" neighbour="C"/>
            <inp-reactive-center symbol="C" smarts="[$([N;v3](-[C;v4](=[O;v2])-[N;v3])-[C;v4]-[O;v2]-[#1])]" neighbour="E"/>
            <inp-reactive-center symbol="E" smarts="[$([C;v4](-[O;v2]-[#1])-[N;v3]-[C;v4](=[O;v2])-[N;v3])]" neighbour="C"/>
            <inp-reactive-center symbol="F" smarts="[$([O;v2](-[C;v4]-[N;v3]-[C;v4](=[O;v2])-[N;v3])-[#1])]" neighbour="E"/>
            <inp-reactive-center symbol="G" smarts="[$([#1]-[O;v2]-[C;v4]-[N;v3]-[C;v4](=[O;v2])-[N;v3])]" neighbour="F"/>
            <inp-molecule-constraint type="SINGLEELECTRONCOUNT" limit="MIN" value="0"/>
            <inp-molecule-constraint type="SINGLEELECTRONCOUNT" limit="MAX" value="0"/>
        </inp-reactant>
        <inp-reactant value="2" smarts="[O;v2](-[#1])-[#1]">
            <inp-reactive-center symbol="D" smarts="[$([O;v2](-[#1])-[#1])]" neighbour="H"/>
            <inp-reactive-center symbol="H" smarts="[$([#1]-[O;v2]-[#1])]" neighbour="D"/>
            <inp-reactive-center symbol="I" smarts="[$([#1]-[O;v2]-[#1])]" neighbour="D"/>
            <inp-molecule-constraint type="SINGLEELECTRONCOUNT" limit="MIN" value="0"/>
            <inp-molecule-constraint type="SINGLEELECTRONCOUNT" limit="MAX" value="0"/>
        </inp-reactant>
        <inp-kinetics type="ARRHENIUS">
            <rate-coeff A="0.0" N="0.0" Ea="0.0"/>
        </inp-kinetics>
    </inp-reaction-family>
    <inp-reaction-family name="R00474">
        <bimolecular>true</bimolecular>
        <inp-recipe>
            <inp-transformation type="BREAK_BOND" centers="A,B"/>
            <inp-transformation type="BREAK_BOND" centers="A,C"/>
            <inp-transformation type="FORM_BOND" centers="A,D"/>
            <inp-transformation type="INCREASE_BOND" centers="A,D"/>
            <inp-transformation type="FORM_BOND" centers="E,B"/>
            <inp-transformation type="FORM_BOND" centers="C,E"/>
            <inp-transformation type="DECREASE_BOND" centers="E,D"/>
            <inp-transformation type="BREAK_BOND" centers="E,D"/>
        </inp-recipe>
        <inp-reactant value="1" smarts="[C;v4](-[#1])(-[O;v2])-[C;v4](=[O;v2])-[O;v2]">
            <inp-reactive-center symbol="A" smarts="[$([C;v4](-[#1])(-[O;v2])-[C;v4](=[O;v2])-[O;v2])]" neighbour="C"/>
            <inp-reactive-center symbol="B" smarts="[$([#1]-[C;v4](-[O;v2])-[C;v4](=[O;v2])-[O;v2])]" neighbour="A"/>
            <inp-reactive-center symbol="C" smarts="[$([C;v4](-[C;v4](-[#1])-[O;v2])(=[O;v2])-[O;v2])]" neighbour="A"/>
            <inp-molecule-constraint type="SINGLEELECTRONCOUNT" limit="MIN" value="0"/>
            <inp-molecule-constraint type="SINGLEELECTRONCOUNT" limit="MAX" value="0"/>
        </inp-reactant>
        <inp-reactant value="2" smarts="[O;v2]=[C;v4]=[O;v2]">
            <inp-reactive-center symbol="D" smarts="[$([O;v2]=[C;v4]=[O;v2])]" neighbour="E"/>
            <inp-reactive-center symbol="E" smarts="[$([C;v4](=[O;v2])=[O;v2])]" neighbour="D"/>
            <inp-molecule-constraint type="SINGLEELECTRONCOUNT" limit="MIN" value="0"/>
            <inp-molecule-constraint type="SINGLEELECTRONCOUNT" limit="MAX" value="0"/>
        </inp-reactant>
        <inp-kinetics type="ARRHENIUS">
            <rate-coeff A="0.0" N="0.0" Ea="0.0"/>
        </inp-kinetics>
    </inp-reaction-family>
    <inp-reaction-family name="R00481">
        <bimolecular>true</bimolecular>
        <inp-recipe>
            <inp-transformation type="BREAK_BOND" centers="A,B"/>
            <inp-transformation type="INCREASE_BOND" centers="C,A"/>
            <inp-transformation type="FORM_BOND" centers="D,B"/>
            <inp-transformation type="BREAK_BOND" centers="C,E"/>
            <inp-transformation type="FORM_BOND" centers="F,E"/>
            <inp-transformation type="DECREASE_BOND" centers="F,D"/>
        </inp-recipe>
        <inp-reactant value="1" smarts="[N;v3](-[#1])-[C;v4]-[#1]">
            <inp-reactive-center symbol="A" smarts="[$([N;v3](-[#1])-[C;v4]-[#1])]" neighbour="C"/>
            <inp-reactive-center symbol="B" smarts="[$([#1]-[N;v3]-[C;v4]-[#1])]" neighbour="A"/>
            <inp-reactive-center symbol="C" smarts="[$([C;v4](-[N;v3]-[#1])-[#1])]" neighbour="A"/>
            <inp-reactive-center symbol="E" smarts="[$([#1]-[C;v4]-[N;v3]-[#1])]" neighbour="C"/>
            <inp-molecule-constraint type="SINGLEELECTRONCOUNT" limit="MIN" value="0"/>
            <inp-molecule-constraint type="SINGLEELECTRONCOUNT" limit="MAX" value="0"/>
        </inp-reactant>
        <inp-reactant value="2" smarts="[O;v2]=[O;v2]">
            <inp-reactive-center symbol="D" smarts="[$([O;v2]=[O;v2])]" neighbour="F"/>
            <inp-reactive-center symbol="F" smarts="[$([O;v2]=[O;v2])]" neighbour="D"/>
            <inp-molecule-constraint type="SINGLEELECTRONCOUNT" limit="MIN" value="0"/>
            <inp-molecule-constraint type="SINGLEELECTRONCOUNT" limit="MAX" value="0"/>
        </inp-reactant>
        <inp-kinetics type="ARRHENIUS">
            <rate-coeff A="0.0" N="0.0" Ea="0.0"/>
        </inp-kinetics>
    </inp-reaction-family>
    <inp-reaction-family name="R00490">
        <bimolecular>false</bimolecular>
        <inp-recipe>
            <inp-transformation type="BREAK_BOND" centers="A,B"/>
            <inp-transformation type="FORM_BOND" centers="B,C"/>
            <inp-transformation type="BREAK_BOND" centers="D,C"/>
            <inp-transformation type="INCREASE_BOND" centers="A,D"/>
        </inp-recipe>
        <inp-reactant value="1" smarts="[N;v3]-[C;v4]-[C;v4]-[#1]">
            <inp-reactive-center symbol="A" smarts="[$([C;v4](-[N;v3])-[C;v4]-[#1])]" neighbour="D"/>
            <inp-reactive-center symbol="B" smarts="[$([N;v3]-[C;v4]-[C;v4]-[#1])]" neighbour="A"/>
            <inp-reactive-center symbol="C" smarts="[$([#1]-[C;v4]-[C;v4]-[N;v3])]" neighbour="D"/>
            <inp-reactive-center symbol="D" smarts="[$([C;v4](-[#1])-[C;v4]-[N;v3])]" neighbour="A"/>
            <inp-molecule-constraint type="SINGLEELECTRONCOUNT" limit="MIN" value="0"/>
            <inp-molecule-constraint type="SINGLEELECTRONCOUNT" limit="MAX" value="0"/>
        </inp-reactant>
        <inp-kinetics type="ARRHENIUS">
            <rate-coeff A="0.0" N="0.0" Ea="0.0"/>
        </inp-kinetics>
    </inp-reaction-family>
    <inp-reaction-family name="R00505">
        <bimolecular>false</bimolecular>
        <inp-recipe>
            <inp-transformation type="BREAK_BOND" centers="A,B"/>
            <inp-transformation type="FORM_BOND" centers="C,B"/>
            <inp-transformation type="FORM_BOND" centers="A,D"/>
            <inp-transformation type="BREAK_BOND" centers="C,D"/>
        </inp-recipe>
        <inp-reactant value="1" smarts="[O;v2]-[C;v4]-[C;v4]-[C;v4]-[C;v4]">
            <inp-reactive-center symbol="A" smarts="[$([C;v4](-[C;v4]-[O;v2])-[C;v4]-[C;v4])]" neighbour="C"/>
            <inp-reactive-center symbol="B" smarts="[$([C;v4](-[O;v2])-[C;v4]-[C;v4]-[C;v4])]" neighbour="A"/>
            <inp-reactive-center symbol="C" smarts="[$([C;v4](-[C;v4]-[C;v4]-[O;v2])-[C;v4])]" neighbour="D"/>
            <inp-reactive-center symbol="D" smarts="[$([C;v4]-[C;v4]-[C;v4]-[C;v4]-[O;v2])]" neighbour="C"/>
            <inp-molecule-constraint type="SINGLEELECTRONCOUNT" limit="MIN" value="0"/>
            <inp-molecule-constraint type="SINGLEELECTRONCOUNT" limit="MAX" value="0"/>
        </inp-reactant>
        <inp-kinetics type="ARRHENIUS">
            <rate-coeff A="0.0" N="0.0" Ea="0.0"/>
        </inp-kinetics>
    </inp-reaction-family>
    <inp-reaction-family name="R00507">
        <bimolecular>true</bimolecular>
        <inp-recipe>
            <inp-transformation type="BREAK_BOND" centers="A,B"/>
            <inp-transformation type="FORM_BOND" centers="A,C"/>
            <inp-transformation type="FORM_BOND" centers="B,D"/>
            <inp-transformation type="BREAK_BOND" centers="D,C"/>
        </inp-recipe>
        <inp-reactant value="1" smarts="[P;v5]-[O;v2]-[S;v6](=[O;v2])(=[O;v2])-[O;v2]">
            <inp-reactive-center symbol="A" smarts="[$([O;v2](-[P;v5])-[S;v6](=[O;v2])(=[O;v2])-[O;v2])]" neighbour="B"/>
            <inp-reactive-center symbol="B" smarts="[$([S;v6](-[O;v2]-[P;v5])(=[O;v2])(=[O;v2])-[O;v2])]" neighbour="A"/>
            <inp-molecule-constraint type="SINGLEELECTRONCOUNT" limit="MIN" value="0"/>
            <inp-molecule-constraint type="SINGLEELECTRONCOUNT" limit="MAX" value="0"/>
        </inp-reactant>
        <inp-reactant value="2" smarts="[O;v2]-[#1]">
            <inp-reactive-center symbol="C" smarts="[$([#1]-[O;v2])]" neighbour="D"/>
            <inp-reactive-center symbol="D" smarts="[$([O;v2]-[#1])]" neighbour="C"/>
            <inp-molecule-constraint type="SINGLEELECTRONCOUNT" limit="MIN" value="0"/>
            <inp-molecule-constraint type="SINGLEELECTRONCOUNT" limit="MAX" value="0"/>
        </inp-reactant>
        <inp-kinetics type="ARRHENIUS">
            <rate-coeff A="0.0" N="0.0" Ea="0.0"/>
        </inp-kinetics>
    </inp-reaction-family>
    <inp-reaction-family name="R00522">
        <bimolecular>false</bimolecular>
        <inp-recipe>
            <inp-transformation type="BREAK_BOND" centers="A,B"/>
            <inp-transformation type="FORM_BOND" centers="C,B"/>
            <inp-transformation type="INCREASE_BOND" centers="D,A"/>
            <inp-transformation type="BREAK_BOND" centers="C,D"/>
        </inp-recipe>
        <inp-reactant value="1" smarts="[O;v2]-[C;v4](-[C;v4](-[O;v2]-[#1])=[O;v2])=[O;v2]">
            <inp-reactive-center symbol="A" smarts="[$([O;v2](-[#1])-[C;v4](=[O;v2])-[C;v4](-[O;v2])=[O;v2])]" neighbour="D"/>
            <inp-reactive-center symbol="B" smarts="[$([#1]-[O;v2]-[C;v4](=[O;v2])-[C;v4](-[O;v2])=[O;v2])]" neighbour="A"/>
            <inp-reactive-center symbol="C" smarts="[$([C;v4](-[O;v2])(-[C;v4](-[O;v2]-[#1])=[O;v2])=[O;v2])]" neighbour="D"/>
            <inp-reactive-center symbol="D" smarts="[$([C;v4](-[O;v2]-[#1])(=[O;v2])-[C;v4](-[O;v2])=[O;v2])]" neighbour="C"/>
            <inp-molecule-constraint type="SINGLEELECTRONCOUNT" limit="MIN" value="0"/>
            <inp-molecule-constraint type="SINGLEELECTRONCOUNT" limit="MAX" value="0"/>
        </inp-reactant>
        <inp-kinetics type="ARRHENIUS">
            <rate-coeff A="0.0" N="0.0" Ea="0.0"/>
        </inp-kinetics>
    </inp-reaction-family>
    <inp-reaction-family name="R00529">
        <bimolecular>true</bimolecular>
        <inp-recipe>
            <inp-transformation type="BREAK_BOND" centers="A,B"/>
            <inp-transformation type="FORM_BOND" centers="A,C"/>
            <inp-transformation type="FORM_BOND" centers="B,D"/>
            <inp-transformation type="BREAK_BOND" centers="C,D"/>
        </inp-recipe>
        <inp-reactant value="1" smarts="[P;v5](=[O;v2])(-[O;v2])(-[O;v2]-[P;v5])-[O;v2]">
            <inp-reactive-center symbol="A" smarts="[$([P;v5](=[O;v2])(-[O;v2])(-[O;v2]-[P;v5])-[O;v2])]" neighbour="B"/>
            <inp-reactive-center symbol="B" smarts="[$([O;v2](-[P;v5](=[O;v2])(-[O;v2])-[O;v2])-[P;v5])]" neighbour="A"/>
            <inp-molecule-constraint type="SINGLEELECTRONCOUNT" limit="MIN" value="0"/>
            <inp-molecule-constraint type="SINGLEELECTRONCOUNT" limit="MAX" value="0"/>
        </inp-reactant>
        <inp-reactant value="2" smarts="[#1]-[O;v2]-[S;v6]">
            <inp-reactive-center symbol="C" smarts="[$([O;v2](-[#1])-[S;v6])]" neighbour="D"/>
            <inp-reactive-center symbol="D" smarts="[$([#1]-[O;v2]-[S;v6])]" neighbour="C"/>
            <inp-molecule-constraint type="SINGLEELECTRONCOUNT" limit="MIN" value="0"/>
            <inp-molecule-constraint type="SINGLEELECTRONCOUNT" limit="MAX" value="0"/>
        </inp-reactant>
        <inp-kinetics type="ARRHENIUS">
            <rate-coeff A="0.0" N="0.0" Ea="0.0"/>
        </inp-kinetics>
    </inp-reaction-family>
    <inp-reaction-family name="R00532">
        <bimolecular>true</bimolecular>
        <inp-recipe>
            <inp-transformation type="BREAK_BOND" centers="A,B"/>
            <inp-transformation type="FORM_BOND" centers="A,C"/>
            <inp-transformation type="BREAK_BOND" centers="D,E"/>
            <inp-transformation type="BREAK_BOND" centers="D,F"/>
            <inp-transformation type="FORM_BOND" centers="D,G"/>
            <inp-transformation type="INCREASE_BOND" centers="D,G"/>
            <inp-transformation type="FORM_BOND" centers="B,E"/>
            <inp-transformation type="FORM_BOND" centers="F,H"/>
            <inp-transformation type="BREAK_BOND" centers="G,C"/>
            <inp-transformation type="BREAK_BOND" centers="G,H"/>
        </inp-recipe>
        <inp-reactant value="1" smarts="[O;v2](-[S;v6])-[C;v4]-[C;v4](-[#1])-[N;v3]">
            <inp-reactive-center symbol="A" smarts="[$([O;v2](-[S;v6])-[C;v4]-[C;v4](-[#1])-[N;v3])]" neighbour="B"/>
            <inp-reactive-center symbol="B" smarts="[$([C;v4](-[O;v2]-[S;v6])-[C;v4](-[#1])-[N;v3])]" neighbour="D"/>
            <inp-reactive-center symbol="D" smarts="[$([C;v4](-[#1])(-[N;v3])-[C;v4]-[O;v2]-[S;v6])]" neighbour="B"/>
            <inp-reactive-center symbol="E" smarts="[$([#1]-[C;v4](-[N;v3])-[C;v4]-[O;v2]-[S;v6])]" neighbour="D"/>
            <inp-reactive-center symbol="F" smarts="[$([N;v3]-[C;v4](-[#1])-[C;v4]-[O;v2]-[S;v6])]" neighbour="D"/>
            <inp-molecule-constraint type="SINGLEELECTRONCOUNT" limit="MIN" value="0"/>
            <inp-molecule-constraint type="SINGLEELECTRONCOUNT" limit="MAX" value="0"/>
        </inp-reactant>
        <inp-reactant value="2" smarts="[O;v2](-[#1])-[#1]">
            <inp-reactive-center symbol="C" smarts="[$([#1]-[O;v2]-[#1])]" neighbour="G"/>
            <inp-reactive-center symbol="G" smarts="[$([O;v2](-[#1])-[#1])]" neighbour="C"/>
            <inp-reactive-center symbol="H" smarts="[$([#1]-[O;v2]-[#1])]" neighbour="G"/>
            <inp-molecule-constraint type="SINGLEELECTRONCOUNT" limit="MIN" value="0"/>
            <inp-molecule-constraint type="SINGLEELECTRONCOUNT" limit="MAX" value="0"/>
        </inp-reactant>
        <inp-kinetics type="ARRHENIUS">
            <rate-coeff A="0.0" N="0.0" Ea="0.0"/>
        </inp-kinetics>
    </inp-reaction-family>
    <inp-reaction-family name="R00534">
        <bimolecular>true</bimolecular>
        <inp-recipe>
            <inp-transformation type="BREAK_BOND" centers="A,B"/>
            <inp-transformation type="FORM_BOND" centers="B,C"/>
            <inp-transformation type="FORM_BOND" centers="A,D"/>
            <inp-transformation type="BREAK_BOND" centers="D,C"/>
        </inp-recipe>
        <inp-reactant value="1" smarts="[O;v2]-[S;v6](=[O;v2])(=[O;v2])-[O;v2]">
            <inp-reactive-center symbol="A" smarts="[$([S;v6](-[O;v2])(=[O;v2])(=[O;v2])-[O;v2])]" neighbour="B"/>
            <inp-reactive-center symbol="B" smarts="[$([O;v2]-[S;v6](=[O;v2])(=[O;v2])-[O;v2])]" neighbour="A"/>
            <inp-molecule-constraint type="SINGLEELECTRONCOUNT" limit="MIN" value="0"/>
            <inp-molecule-constraint type="SINGLEELECTRONCOUNT" limit="MAX" value="0"/>
        </inp-reactant>
        <inp-reactant value="2" smarts="[O;v2]-[#1]">
            <inp-reactive-center symbol="C" smarts="[$([#1]-[O;v2])]" neighbour="D"/>
            <inp-reactive-center symbol="D" smarts="[$([O;v2]-[#1])]" neighbour="C"/>
            <inp-molecule-constraint type="SINGLEELECTRONCOUNT" limit="MIN" value="0"/>
            <inp-molecule-constraint type="SINGLEELECTRONCOUNT" limit="MAX" value="0"/>
        </inp-reactant>
        <inp-kinetics type="ARRHENIUS">
            <rate-coeff A="0.0" N="0.0" Ea="0.0"/>
        </inp-kinetics>
    </inp-reaction-family>
    <inp-reaction-family name="R00551">
        <bimolecular>true</bimolecular>
        <inp-recipe>
            <inp-transformation type="DECREASE_BOND" centers="A,B"/>
            <inp-transformation type="FORM_BOND" centers="B,C"/>
            <inp-transformation type="BREAK_BOND" centers="D,A"/>
            <inp-transformation type="FORM_BOND" centers="A,E"/>
            <inp-transformation type="INCREASE_BOND" centers="A,E"/>
            <inp-transformation type="FORM_BOND" centers="D,F"/>
            <inp-transformation type="BREAK_BOND" centers="E,F"/>
            <inp-transformation type="BREAK_BOND" centers="E,C"/>
        </inp-recipe>
        <inp-reactant value="1" smarts="[N;v3]=[C;v4](-[N;v3])-[N;v3]">
            <inp-reactive-center symbol="A" smarts="[$([C;v4](=[N;v3])(-[N;v3])-[N;v3])]" neighbour="D"/>
            <inp-reactive-center symbol="B" smarts="[$([N;v3]=[C;v4](-[N;v3])-[N;v3])]" neighbour="A"/>
            <inp-reactive-center symbol="D" smarts="[$([N;v3]-[C;v4](=[N;v3])-[N;v3])]" neighbour="A"/>
            <inp-molecule-constraint type="SINGLEELECTRONCOUNT" limit="MIN" value="0"/>
            <inp-molecule-constraint type="SINGLEELECTRONCOUNT" limit="MAX" value="0"/>
        </inp-reactant>
        <inp-reactant value="2" smarts="[O;v2](-[#1])-[#1]">
            <inp-reactive-center symbol="C" smarts="[$([#1]-[O;v2]-[#1])]" neighbour="E"/>
            <inp-reactive-center symbol="E" smarts="[$([O;v2](-[#1])-[#1])]" neighbour="F"/>
            <inp-reactive-center symbol="F" smarts="[$([#1]-[O;v2]-[#1])]" neighbour="E"/>
            <inp-molecule-constraint type="SINGLEELECTRONCOUNT" limit="MIN" value="0"/>
            <inp-molecule-constraint type="SINGLEELECTRONCOUNT" limit="MAX" value="0"/>
        </inp-reactant>
        <inp-kinetics type="ARRHENIUS">
            <rate-coeff A="0.0" N="0.0" Ea="0.0"/>
        </inp-kinetics>
    </inp-reaction-family>
    <inp-reaction-family name="R00552">
        <bimolecular>true</bimolecular>
        <inp-recipe>
            <inp-transformation type="DECREASE_BOND" centers="A,B"/>
            <inp-transformation type="BREAK_BOND" centers="A,B"/>
            <inp-transformation type="FORM_BOND" centers="B,C"/>
            <inp-transformation type="FORM_BOND" centers="B,D"/>
            <inp-transformation type="FORM_BOND" centers="A,E"/>
            <inp-transformation type="INCREASE_BOND" centers="A,E"/>
            <inp-transformation type="BREAK_BOND" centers="E,C"/>
            <inp-transformation type="BREAK_BOND" centers="E,D"/>
        </inp-recipe>
        <inp-reactant value="1" smarts="[N;v3]=[C;v4](-[N;v3])-[N;v3]">
            <inp-reactive-center symbol="A" smarts="[$([C;v4](=[N;v3])(-[N;v3])-[N;v3])]" neighbour="B"/>
            <inp-reactive-center symbol="B" smarts="[$([N;v3]=[C;v4](-[N;v3])-[N;v3])]" neighbour="A"/>
            <inp-molecule-constraint type="SINGLEELECTRONCOUNT" limit="MIN" value="0"/>
            <inp-molecule-constraint type="SINGLEELECTRONCOUNT" limit="MAX" value="0"/>
        </inp-reactant>
        <inp-reactant value="2" smarts="[O;v2](-[#1])-[#1]">
            <inp-reactive-center symbol="C" smarts="[$([#1]-[O;v2]-[#1])]" neighbour="E"/>
            <inp-reactive-center symbol="D" smarts="[$([#1]-[O;v2]-[#1])]" neighbour="E"/>
            <inp-reactive-center symbol="E" smarts="[$([O;v2](-[#1])-[#1])]" neighbour="C"/>
            <inp-molecule-constraint type="SINGLEELECTRONCOUNT" limit="MIN" value="0"/>
            <inp-molecule-constraint type="SINGLEELECTRONCOUNT" limit="MAX" value="0"/>
        </inp-reactant>
        <inp-kinetics type="ARRHENIUS">
            <rate-coeff A="0.0" N="0.0" Ea="0.0"/>
        </inp-kinetics>
    </inp-reaction-family>
    <inp-reaction-family name="R00565">
        <bimolecular>true</bimolecular>
        <inp-recipe>
            <inp-transformation type="BREAK_BOND" centers="A,B"/>
            <inp-transformation type="FORM_BOND" centers="C,B"/>
            <inp-transformation type="FORM_BOND" centers="A,D"/>
            <inp-transformation type="BREAK_BOND" centers="C,D"/>
        </inp-recipe>
        <inp-reactant value="1" smarts="[N;v3]=[C;v4](-[N;v3])-[N;v3]">
            <inp-reactive-center symbol="A" smarts="[$([N;v3]-[C;v4](=[N;v3])-[N;v3])]" neighbour="B"/>
            <inp-reactive-center symbol="B" smarts="[$([C;v4](=[N;v3])(-[N;v3])-[N;v3])]" neighbour="A"/>
            <inp-molecule-constraint type="SINGLEELECTRONCOUNT" limit="MIN" value="0"/>
            <inp-molecule-constraint type="SINGLEELECTRONCOUNT" limit="MAX" value="0"/>
        </inp-reactant>
        <inp-reactant value="2" smarts="[N;v3]-[#1]">
            <inp-reactive-center symbol="C" smarts="[$([N;v3]-[#1])]" neighbour="D"/>
            <inp-reactive-center symbol="D" smarts="[$([#1]-[N;v3])]" neighbour="C"/>
            <inp-molecule-constraint type="SINGLEELECTRONCOUNT" limit="MIN" value="0"/>
            <inp-molecule-constraint type="SINGLEELECTRONCOUNT" limit="MAX" value="0"/>
        </inp-reactant>
        <inp-kinetics type="ARRHENIUS">
            <rate-coeff A="0.0" N="0.0" Ea="0.0"/>
        </inp-kinetics>
    </inp-reaction-family>
    <inp-reaction-family name="R00590">
        <bimolecular>false</bimolecular>
        <inp-recipe>
            <inp-transformation type="INCREASE_BOND" centers="A,B"/>
            <inp-transformation type="BREAK_BOND" centers="A,C"/>
            <inp-transformation type="BREAK_BOND" centers="B,D"/>
            <inp-transformation type="FORM_BOND" centers="D,C"/>
        </inp-recipe>
        <inp-reactant value="1" smarts="[C;v4](-[C;v4]-[O;v2])-[#1]">
            <inp-reactive-center symbol="A" smarts="[$([C;v4](-[C;v4]-[O;v2])-[#1])]" neighbour="B"/>
            <inp-reactive-center symbol="B" smarts="[$([C;v4](-[C;v4]-[#1])-[O;v2])]" neighbour="D"/>
            <inp-reactive-center symbol="C" smarts="[$([#1]-[C;v4]-[C;v4]-[O;v2])]" neighbour="A"/>
            <inp-reactive-center symbol="D" smarts="[$([O;v2]-[C;v4]-[C;v4]-[#1])]" neighbour="B"/>
            <inp-molecule-constraint type="SINGLEELECTRONCOUNT" limit="MIN" value="0"/>
            <inp-molecule-constraint type="SINGLEELECTRONCOUNT" limit="MAX" value="0"/>
        </inp-reactant>
        <inp-kinetics type="ARRHENIUS">
            <rate-coeff A="0.0" N="0.0" Ea="0.0"/>
        </inp-kinetics>
    </inp-reaction-family>
    <inp-reaction-family name="R00594">
        <bimolecular>true</bimolecular>
        <inp-recipe>
            <inp-transformation type="BREAK_BOND" centers="A,B"/>
            <inp-transformation type="FORM_BOND" centers="A,C"/>
            <inp-transformation type="FORM_BOND" centers="D,B"/>
            <inp-transformation type="BREAK_BOND" centers="E,C"/>
            <inp-transformation type="LOSE_CHARGE" centers="E"/>
            <inp-transformation type="GAIN_CHARGE" centers="D"/>
        </inp-recipe>
        <inp-reactant value="1" smarts="[c;v4]:[c;v4]-[#1]">
            <inp-reactive-center symbol="A" smarts="[$([c;v4](:[c;v4])-[#1])]" neighbour="B"/>
            <inp-reactive-center symbol="B" smarts="[$([#1]-[c;v4]:[c;v4])]" neighbour="A"/>
            <inp-molecule-constraint type="SINGLEELECTRONCOUNT" limit="MIN" value="0"/>
            <inp-molecule-constraint type="SINGLEELECTRONCOUNT" limit="MAX" value="0"/>
        </inp-reactant>
        <inp-reactant value="2" smarts="[S+;v3](-[C;v4])~[C]~[C]~[C]~[C]~[O-;v1]">
            <inp-reactive-center symbol="C" smarts="[$([C;v4]-[S+;v3]~[C]~[C]~[C]~[C]~[O-;v1])]" neighbour="E"/>
            <inp-reactive-center symbol="D" smarts="[$([O-;v1]~[C]~[C]~[C]~[C]~[S+;v3]-[C;v4])]"/>
            <inp-reactive-center symbol="E" smarts="[$([S+;v3](-[C;v4])~[C]~[C]~[C]~[C]~[O-;v1])]" neighbour="C"/>
            <inp-molecule-constraint type="SINGLEELECTRONCOUNT" limit="MIN" value="0"/>
            <inp-molecule-constraint type="SINGLEELECTRONCOUNT" limit="MAX" value="0"/>
        </inp-reactant>
        <inp-kinetics type="ARRHENIUS">
            <rate-coeff A="0.0" N="0.0" Ea="0.0"/>
        </inp-kinetics>
    </inp-reaction-family>
    <inp-reaction-family name="R00596">
        <bimolecular>true</bimolecular>
        <inp-recipe>
            <inp-transformation type="DECREASE_BOND" centers="A,B"/>
            <inp-transformation type="INCREASE_BOND" centers="A,C"/>
            <inp-transformation type="FORM_BOND" centers="B,D"/>
            <inp-transformation type="BREAK_BOND" centers="C,E"/>
            <inp-transformation type="FORM_BOND" centers="F,E"/>
            <inp-transformation type="BREAK_BOND" centers="G,D"/>
            <inp-transformation type="LOSE_CHARGE" centers="G"/>
            <inp-transformation type="GAIN_CHARGE" centers="F"/>
        </inp-recipe>
        <inp-reactant value="1" smarts="[c;v4](:[n;v3])-[N;v3]-[#1]">
            <inp-reactive-center symbol="A" smarts="[$([c;v4](:[n;v3])-[N;v3]-[#1])]" neighbour="C"/>
            <inp-reactive-center symbol="B" smarts="[$([n;v3]:[c;v4]-[N;v3]-[#1])]" neighbour="A"/>
            <inp-reactive-center symbol="C" smarts="[$([N;v3](-[c;v4]:[n;v3])-[#1])]" neighbour="A"/>
            <inp-reactive-center symbol="E" smarts="[$([#1]-[N;v3]-[c;v4]:[n;v3])]" neighbour="C"/>
            <inp-molecule-constraint type="SINGLEELECTRONCOUNT" limit="MIN" value="0"/>
            <inp-molecule-constraint type="SINGLEELECTRONCOUNT" limit="MAX" value="0"/>
        </inp-reactant>
        <inp-reactant value="2" smarts="[S+;v3](-[C;v4])~[C]~[C]~[C]~[C]~[O-;v1]">
            <inp-reactive-center symbol="D" smarts="[$([C;v4]-[S+;v3]~[C]~[C]~[C]~[C]~[O-;v1])]" neighbour="G"/>
            <inp-reactive-center symbol="F" smarts="[$([O-;v1]~[C]~[C]~[C]~[C]~[S+;v3]-[C;v4])]"/>
            <inp-reactive-center symbol="G" smarts="[$([S+;v3](-[C;v4])~[C]~[C]~[C]~[C]~[O-;v1])]" neighbour="D"/>
            <inp-molecule-constraint type="SINGLEELECTRONCOUNT" limit="MIN" value="0"/>
            <inp-molecule-constraint type="SINGLEELECTRONCOUNT" limit="MAX" value="0"/>
        </inp-reactant>
        <inp-kinetics type="ARRHENIUS">
            <rate-coeff A="0.0" N="0.0" Ea="0.0"/>
        </inp-kinetics>
    </inp-reaction-family>
    <inp-reaction-family name="R00600">
        <bimolecular>true</bimolecular>
        <inp-recipe>
            <inp-transformation type="FORM_BOND" centers="A,B"/>
            <inp-transformation type="GAIN_CHARGE" centers="A"/>
            <inp-transformation type="BREAK_BOND" centers="C,D"/>
            <inp-transformation type="LOSE_CHARGE" centers="C"/>
            <inp-transformation type="FORM_BOND" centers="E,D"/>
            <inp-transformation type="BREAK_BOND" centers="F,B"/>
            <inp-transformation type="LOSE_CHARGE" centers="F"/>
            <inp-transformation type="GAIN_CHARGE" centers="E"/>
        </inp-recipe>
        <inp-reactant value="1" smarts="[n](~[c;v4]:[n;v3])~[C]~[O]~[C]~[C]~[O]~[P;v5]-[O;v2]-[#1]">
            <inp-reactive-center symbol="A" smarts="[$([n;v3]:[c;v4]:[n]~[C]~[O]~[C]~[C]~[O]~[P;v5]-[O;v2]-[#1])]"/>
            <inp-reactive-center symbol="C" smarts="[$([O;v2](-[P;v5]~[O]~[C]~[C]~[O]~[C]~[n]:[c;v4]:[n;v3])-[#1])]" neighbour="D"/>
            <inp-reactive-center symbol="D" smarts="[$([#1]-[O;v2]-[P;v5]~[O]~[C]~[C]~[O]~[C]~[n]:[c;v4]:[n;v3])]" neighbour="C"/>
            <inp-molecule-constraint type="SINGLEELECTRONCOUNT" limit="MIN" value="0"/>
            <inp-molecule-constraint type="SINGLEELECTRONCOUNT" limit="MAX" value="0"/>
        </inp-reactant>
        <inp-reactant value="2" smarts="[S+;v3](-[C;v4])~[C]~[C]~[C]~[C]~[O-;v1]">
            <inp-reactive-center symbol="B" smarts="[$([C;v4]-[S+;v3]~[C]~[C]~[C]~[C]~[O-;v1])]" neighbour="F"/>
            <inp-reactive-center symbol="E" smarts="[$([O-;v1]~[C]~[C]~[C]~[C]~[S+;v3]-[C;v4])]"/>
            <inp-reactive-center symbol="F" smarts="[$([S+;v3](-[C;v4])~[C]~[C]~[C]~[C]~[O-;v1])]" neighbour="B"/>
            <inp-molecule-constraint type="SINGLEELECTRONCOUNT" limit="MIN" value="0"/>
            <inp-molecule-constraint type="SINGLEELECTRONCOUNT" limit="MAX" value="0"/>
        </inp-reactant>
        <inp-kinetics type="ARRHENIUS">
            <rate-coeff A="0.0" N="0.0" Ea="0.0"/>
        </inp-kinetics>
    </inp-reaction-family>
    <inp-reaction-family name="R00602">
        <bimolecular>true</bimolecular>
        <inp-recipe>
            <inp-transformation type="INCREASE_BOND" centers="A,B"/>
            <inp-transformation type="BREAK_BOND" centers="A,C"/>
            <inp-transformation type="BREAK_BOND" centers="B,D"/>
            <inp-transformation type="FORM_BOND" centers="E,D"/>
            <inp-transformation type="FORM_BOND" centers="F,C"/>
            <inp-transformation type="BREAK_BOND" centers="F,E"/>
        </inp-recipe>
        <inp-reactant value="1" smarts="[C;v4](-[O;v2]-[#1])-[#1]">
            <inp-reactive-center symbol="A" smarts="[$([C;v4](-[O;v2]-[#1])-[#1])]" neighbour="B"/>
            <inp-reactive-center symbol="B" smarts="[$([O;v2](-[C;v4]-[#1])-[#1])]" neighbour="A"/>
            <inp-reactive-center symbol="C" smarts="[$([#1]-[C;v4]-[O;v2]-[#1])]" neighbour="A"/>
            <inp-reactive-center symbol="D" smarts="[$([#1]-[O;v2]-[C;v4]-[#1])]" neighbour="B"/>
            <inp-molecule-constraint type="SINGLEELECTRONCOUNT" limit="MIN" value="0"/>
            <inp-molecule-constraint type="SINGLEELECTRONCOUNT" limit="MAX" value="0"/>
        </inp-reactant>
        <inp-reactant value="2" smarts="[O;v2]-[O;v2]">
            <inp-reactive-center symbol="E" smarts="[$([O;v2]-[O;v2])]" neighbour="F"/>
            <inp-reactive-center symbol="F" smarts="[$([O;v2]-[O;v2])]" neighbour="E"/>
            <inp-molecule-constraint type="SINGLEELECTRONCOUNT" limit="MIN" value="0"/>
            <inp-molecule-constraint type="SINGLEELECTRONCOUNT" limit="MAX" value="0"/>
        </inp-reactant>
        <inp-kinetics type="ARRHENIUS">
            <rate-coeff A="0.0" N="0.0" Ea="0.0"/>
        </inp-kinetics>
    </inp-reaction-family>
    <inp-reaction-family name="R00603">
        <bimolecular>true</bimolecular>
        <inp-recipe>
            <inp-transformation type="BREAK_BOND" centers="A,B"/>
            <inp-transformation type="FORM_BOND" centers="B,C"/>
            <inp-transformation type="BREAK_BOND" centers="A,D"/>
            <inp-transformation type="FORM_BOND" centers="D,E"/>
            <inp-transformation type="FORM_BOND" centers="A,F"/>
            <inp-transformation type="INCREASE_BOND" centers="A,F"/>
            <inp-transformation type="BREAK_BOND" centers="F,C"/>
            <inp-transformation type="BREAK_BOND" centers="F,E"/>
        </inp-recipe>
        <inp-reactant value="1" smarts="[Cl;v1]-[C;v4]-[Cl;v1]">
            <inp-reactive-center symbol="A" smarts="[$([C;v4](-[Cl;v1])-[Cl;v1])]" neighbour="D"/>
            <inp-reactive-center symbol="B" smarts="[$([Cl;v1]-[C;v4]-[Cl;v1])]" neighbour="A"/>
            <inp-reactive-center symbol="D" smarts="[$([Cl;v1]-[C;v4]-[Cl;v1])]" neighbour="A"/>
            <inp-molecule-constraint type="SINGLEELECTRONCOUNT" limit="MIN" value="0"/>
            <inp-molecule-constraint type="SINGLEELECTRONCOUNT" limit="MAX" value="0"/>
        </inp-reactant>
        <inp-reactant value="2" smarts="[O;v2](-[#1])-[#1]">
            <inp-reactive-center symbol="C" smarts="[$([#1]-[O;v2]-[#1])]" neighbour="F"/>
            <inp-reactive-center symbol="E" smarts="[$([#1]-[O;v2]-[#1])]" neighbour="F"/>
            <inp-reactive-center symbol="F" smarts="[$([O;v2](-[#1])-[#1])]" neighbour="C"/>
            <inp-molecule-constraint type="SINGLEELECTRONCOUNT" limit="MIN" value="0"/>
            <inp-molecule-constraint type="SINGLEELECTRONCOUNT" limit="MAX" value="0"/>
        </inp-reactant>
        <inp-kinetics type="ARRHENIUS">
            <rate-coeff A="0.0" N="0.0" Ea="0.0"/>
        </inp-kinetics>
    </inp-reaction-family>
    <inp-reaction-family name="R00605">
        <bimolecular>true</bimolecular>
        <inp-recipe>
            <inp-transformation type="DECREASE_BOND" centers="A,B"/>
            <inp-transformation type="LOSE_CHARGE" centers="A"/>
            <inp-transformation type="INCREASE_BOND" centers="C,B"/>
            <inp-transformation type="DECREASE_BOND" centers="D,C"/>
            <inp-transformation type="FORM_BOND" centers="D,E"/>
            <inp-transformation type="INCREASE_BOND" centers="F,G"/>
            <inp-transformation type="BREAK_BOND" centers="F,H"/>
            <inp-transformation type="BREAK_BOND" centers="G,E"/>
            <inp-transformation type="GAIN_CHARGE" centers="H"/>
        </inp-recipe>
        <inp-reactant value="1" smarts="[n+;v4]:[c;v4]:[c;v4]:[c;v4]">
            <inp-reactive-center symbol="A" smarts="[$([n+;v4]:[c;v4]:[c;v4]:[c;v4])]" neighbour="B"/>
            <inp-reactive-center symbol="B" smarts="[$([c;v4](:[n+;v4]):[c;v4]:[c;v4])]" neighbour="C"/>
            <inp-reactive-center symbol="C" smarts="[$([c;v4](:[c;v4]:[n+;v4]):[c;v4])]" neighbour="B"/>
            <inp-reactive-center symbol="D" smarts="[$([c;v4]:[c;v4]:[c;v4]:[n+;v4])]" neighbour="C"/>
            <inp-molecule-constraint type="SINGLEELECTRONCOUNT" limit="MIN" value="0"/>
            <inp-molecule-constraint type="SINGLEELECTRONCOUNT" limit="MAX" value="0"/>
        </inp-reactant>
        <inp-reactant value="2" smarts="[C;v4](-[O;v2]-[#1])-[#1]">
            <inp-reactive-center symbol="E" smarts="[$([#1]-[O;v2]-[C;v4]-[#1])]" neighbour="G"/>
            <inp-reactive-center symbol="F" smarts="[$([C;v4](-[O;v2]-[#1])-[#1])]" neighbour="G"/>
            <inp-reactive-center symbol="G" smarts="[$([O;v2](-[C;v4]-[#1])-[#1])]" neighbour="F"/>
            <inp-reactive-center symbol="H" smarts="[$([#1]-[C;v4]-[O;v2]-[#1])]" neighbour="F"/>
            <inp-molecule-constraint type="SINGLEELECTRONCOUNT" limit="MIN" value="0"/>
            <inp-molecule-constraint type="SINGLEELECTRONCOUNT" limit="MAX" value="0"/>
        </inp-reactant>
        <inp-kinetics type="ARRHENIUS">
            <rate-coeff A="0.0" N="0.0" Ea="0.0"/>
        </inp-kinetics>
    </inp-reaction-family>
    <inp-reaction-family name="R00606">
        <bimolecular>true</bimolecular>
        <inp-recipe>
            <inp-transformation type="BREAK_BOND" centers="A,B"/>
            <inp-transformation type="BREAK_BOND" centers="A,C"/>
            <inp-transformation type="FORM_BOND" centers="A,D"/>
            <inp-transformation type="INCREASE_BOND" centers="A,D"/>
            <inp-transformation type="FORM_BOND" centers="B,C"/>
            <inp-transformation type="BREAK_BOND" centers="D,E"/>
            <inp-transformation type="BREAK_BOND" centers="D,F"/>
            <inp-transformation type="GAIN_CHARGE" centers="E"/>
            <inp-transformation type="GAIN_CHARGE" centers="F"/>
        </inp-recipe>
        <inp-reactant value="1" smarts="[C;v4](-[N;v3])-[#1]">
            <inp-reactive-center symbol="A" smarts="[$([C;v4](-[N;v3])-[#1])]" neighbour="B"/>
            <inp-reactive-center symbol="B" smarts="[$([N;v3]-[C;v4]-[#1])]" neighbour="A"/>
            <inp-reactive-center symbol="C" smarts="[$([#1]-[C;v4]-[N;v3])]" neighbour="A"/>
            <inp-molecule-constraint type="SINGLEELECTRONCOUNT" limit="MIN" value="0"/>
            <inp-molecule-constraint type="SINGLEELECTRONCOUNT" limit="MAX" value="0"/>
        </inp-reactant>
        <inp-reactant value="2" smarts="[O;v2](-[#1])-[#1]">
            <inp-reactive-center symbol="D" smarts="[$([O;v2](-[#1])-[#1])]" neighbour="E"/>
            <inp-reactive-center symbol="E" smarts="[$([#1]-[O;v2]-[#1])]" neighbour="D"/>
            <inp-reactive-center symbol="F" smarts="[$([#1]-[O;v2]-[#1])]" neighbour="D"/>
            <inp-molecule-constraint type="SINGLEELECTRONCOUNT" limit="MIN" value="0"/>
            <inp-molecule-constraint type="SINGLEELECTRONCOUNT" limit="MAX" value="0"/>
        </inp-reactant>
        <inp-kinetics type="ARRHENIUS">
            <rate-coeff A="0.0" N="0.0" Ea="0.0"/>
        </inp-kinetics>
    </inp-reaction-family>
    <inp-reaction-family name="R00621">
        <bimolecular>true</bimolecular>
        <inp-recipe>
            <inp-transformation type="BREAK_BOND" centers="A,B"/>
            <inp-transformation type="FORM_BOND" centers="A,C"/>
            <inp-transformation type="FORM_BOND" centers="C,B"/>
            <inp-transformation type="BREAK_BOND" centers="D,E"/>
            <inp-transformation type="FORM_BOND" centers="F,E"/>
            <inp-transformation type="INCREASE_BOND" centers="G,D"/>
            <inp-transformation type="BREAK_BOND" centers="C,G"/>
            <inp-transformation type="DECREASE_BOND" centers="C,F"/>
        </inp-recipe>
        <inp-reactant value="1" smarts="[s;v2]:[c;v4](-[#1]):[n+;v4]">
            <inp-reactive-center symbol="A" smarts="[$([c;v4](:[s;v2])(-[#1]):[n+;v4])]" neighbour="B"/>
            <inp-reactive-center symbol="B" smarts="[$([#1]-[c;v4](:[s;v2]):[n+;v4])]" neighbour="A"/>
            <inp-molecule-constraint type="SINGLEELECTRONCOUNT" limit="MIN" value="0"/>
            <inp-molecule-constraint type="SINGLEELECTRONCOUNT" limit="MAX" value="0"/>
        </inp-reactant>
        <inp-reactant value="2" smarts="[#1]-[O;v2]-[C;v4](=[O;v2])-[C;v4]=[O;v2]">
            <inp-reactive-center symbol="C" smarts="[$([C;v4](-[C;v4](-[O;v2]-[#1])=[O;v2])=[O;v2])]" neighbour="G"/>
            <inp-reactive-center symbol="D" smarts="[$([O;v2](-[#1])-[C;v4](=[O;v2])-[C;v4]=[O;v2])]" neighbour="G"/>
            <inp-reactive-center symbol="E" smarts="[$([#1]-[O;v2]-[C;v4](=[O;v2])-[C;v4]=[O;v2])]" neighbour="D"/>
            <inp-reactive-center symbol="F" smarts="[$([O;v2]=[C;v4]-[C;v4](-[O;v2]-[#1])=[O;v2])]" neighbour="C"/>
            <inp-reactive-center symbol="G" smarts="[$([C;v4](-[O;v2]-[#1])(=[O;v2])-[C;v4]=[O;v2])]" neighbour="C"/>
            <inp-molecule-constraint type="SINGLEELECTRONCOUNT" limit="MIN" value="0"/>
            <inp-molecule-constraint type="SINGLEELECTRONCOUNT" limit="MAX" value="0"/>
        </inp-reactant>
        <inp-kinetics type="ARRHENIUS">
            <rate-coeff A="0.0" N="0.0" Ea="0.0"/>
        </inp-kinetics>
    </inp-reaction-family>
    <inp-reaction-family name="R00643">
        <bimolecular>true</bimolecular>
        <inp-recipe>
            <inp-transformation type="BREAK_BOND" centers="A,B"/>
            <inp-transformation type="INCREASE_BOND" centers="A,C"/>
            <inp-transformation type="FORM_BOND" centers="D,B"/>
            <inp-transformation type="BREAK_BOND" centers="C,E"/>
            <inp-transformation type="FORM_BOND" centers="F,E"/>
            <inp-transformation type="DECREASE_BOND" centers="D,F"/>
        </inp-recipe>
        <inp-reactant value="1" smarts="[C;v4](-[#1])-[C;v4]-[#1]">
            <inp-reactive-center symbol="A" smarts="[$([C;v4](-[#1])-[C;v4]-[#1])]" neighbour="C"/>
            <inp-reactive-center symbol="B" smarts="[$([#1]-[C;v4]-[C;v4]-[#1])]" neighbour="A"/>
            <inp-reactive-center symbol="C" smarts="[$([C;v4](-[C;v4]-[#1])-[#1])]" neighbour="A"/>
            <inp-reactive-center symbol="E" smarts="[$([#1]-[C;v4]-[C;v4]-[#1])]" neighbour="C"/>
            <inp-molecule-constraint type="SINGLEELECTRONCOUNT" limit="MIN" value="0"/>
            <inp-molecule-constraint type="SINGLEELECTRONCOUNT" limit="MAX" value="0"/>
        </inp-reactant>
        <inp-reactant value="2" smarts="[O;v2]=[O;v2]">
            <inp-reactive-center symbol="D" smarts="[$([O;v2]=[O;v2])]" neighbour="F"/>
            <inp-reactive-center symbol="F" smarts="[$([O;v2]=[O;v2])]" neighbour="D"/>
            <inp-molecule-constraint type="SINGLEELECTRONCOUNT" limit="MIN" value="0"/>
            <inp-molecule-constraint type="SINGLEELECTRONCOUNT" limit="MAX" value="0"/>
        </inp-reactant>
        <inp-kinetics type="ARRHENIUS">
            <rate-coeff A="0.0" N="0.0" Ea="0.0"/>
        </inp-kinetics>
    </inp-reaction-family>
    <inp-reaction-family name="R00644">
        <bimolecular>true</bimolecular>
        <inp-recipe>
            <inp-transformation type="BREAK_BOND" centers="A,B"/>
            <inp-transformation type="FORM_BOND" centers="C,B"/>
            <inp-transformation type="INCREASE_BOND" centers="D,A"/>
            <inp-transformation type="DECREASE_BOND" centers="E,D"/>
            <inp-transformation type="INCREASE_BOND" centers="E,F"/>
            <inp-transformation type="BREAK_BOND" centers="F,G"/>
            <inp-transformation type="FORM_BOND" centers="H,G"/>
            <inp-transformation type="BREAK_BOND" centers="H,C"/>
        </inp-recipe>
        <inp-reactant value="1" smarts="[#1]-[O;v2]-[C;v4]=[C;v4]-[O;v2]-[#1]">
            <inp-reactive-center symbol="A" smarts="[$([O;v2](-[#1])-[C;v4]=[C;v4]-[O;v2]-[#1])]" neighbour="D"/>
            <inp-reactive-center symbol="B" smarts="[$([#1]-[O;v2]-[C;v4]=[C;v4]-[O;v2]-[#1])]" neighbour="A"/>
            <inp-reactive-center symbol="D" smarts="[$([C;v4](-[O;v2]-[#1])=[C;v4]-[O;v2]-[#1])]" neighbour="A"/>
            <inp-reactive-center symbol="E" smarts="[$([C;v4](=[C;v4]-[O;v2]-[#1])-[O;v2]-[#1])]" neighbour="F"/>
            <inp-reactive-center symbol="F" smarts="[$([O;v2](-[C;v4]=[C;v4]-[O;v2]-[#1])-[#1])]" neighbour="E"/>
            <inp-reactive-center symbol="G" smarts="[$([#1]-[O;v2]-[C;v4]=[C;v4]-[O;v2]-[#1])]" neighbour="F"/>
            <inp-molecule-constraint type="SINGLEELECTRONCOUNT" limit="MIN" value="0"/>
            <inp-molecule-constraint type="SINGLEELECTRONCOUNT" limit="MAX" value="0"/>
        </inp-reactant>
        <inp-reactant value="2" smarts="[O;v2]-[O;v2]">
            <inp-reactive-center symbol="C" smarts="[$([O;v2]-[O;v2])]" neighbour="H"/>
            <inp-reactive-center symbol="H" smarts="[$([O;v2]-[O;v2])]" neighbour="C"/>
            <inp-molecule-constraint type="SINGLEELECTRONCOUNT" limit="MIN" value="0"/>
            <inp-molecule-constraint type="SINGLEELECTRONCOUNT" limit="MAX" value="0"/>
        </inp-reactant>
        <inp-kinetics type="ARRHENIUS">
            <rate-coeff A="0.0" N="0.0" Ea="0.0"/>
        </inp-kinetics>
    </inp-reaction-family>
    <inp-reaction-family name="R00647">
        <bimolecular>false</bimolecular>
        <inp-recipe>
            <inp-transformation type="BREAK_BOND" centers="A,B"/>
            <inp-transformation type="FORM_BOND" centers="C,B"/>
            <inp-transformation type="INCREASE_BOND" centers="D,A"/>
            <inp-transformation type="DECREASE_BOND" centers="C,D"/>
        </inp-recipe>
        <inp-reactant value="1" smarts="[#1]-[O;v2]-[C;v4]=[C;v4]-[O;v2]">
            <inp-reactive-center symbol="A" smarts="[$([O;v2](-[#1])-[C;v4]=[C;v4]-[O;v2])]" neighbour="D"/>
            <inp-reactive-center symbol="B" smarts="[$([#1]-[O;v2]-[C;v4]=[C;v4]-[O;v2])]" neighbour="A"/>
            <inp-reactive-center symbol="C" smarts="[$([C;v4](=[C;v4]-[O;v2]-[#1])-[O;v2])]" neighbour="D"/>
            <inp-reactive-center symbol="D" smarts="[$([C;v4](-[O;v2]-[#1])=[C;v4]-[O;v2])]" neighbour="A"/>
            <inp-molecule-constraint type="SINGLEELECTRONCOUNT" limit="MIN" value="0"/>
            <inp-molecule-constraint type="SINGLEELECTRONCOUNT" limit="MAX" value="0"/>
        </inp-reactant>
        <inp-kinetics type="ARRHENIUS">
            <rate-coeff A="0.0" N="0.0" Ea="0.0"/>
        </inp-kinetics>
    </inp-reaction-family>
    <inp-reaction-family name="R00650">
        <bimolecular>true</bimolecular>
        <inp-recipe>
            <inp-transformation type="BREAK_BOND" centers="A,B"/>
            <inp-transformation type="LOSE_CHARGE" centers="A"/>
            <inp-transformation type="FORM_BOND" centers="C,B"/>
            <inp-transformation type="FORM_BOND" centers="D,E"/>
            <inp-transformation type="GAIN_CHARGE" centers="D"/>
            <inp-transformation type="BREAK_BOND" centers="C,E"/>
        </inp-recipe>
        <inp-reactant value="1" smarts="[S+;v3](-[C;v4])~[C]~[C]~[C]~[C]~[O-;v1]">
            <inp-reactive-center symbol="A" smarts="[$([S+;v3](-[C;v4])~[C]~[C]~[C]~[C]~[O-;v1])]" neighbour="B"/>
            <inp-reactive-center symbol="B" smarts="[$([C;v4]-[S+;v3]~[C]~[C]~[C]~[C]~[O-;v1])]" neighbour="A"/>
            <inp-reactive-center symbol="D" smarts="[$([O-;v1]~[C]~[C]~[C]~[C]~[S+;v3]-[C;v4])]"/>
            <inp-molecule-constraint type="SINGLEELECTRONCOUNT" limit="MIN" value="0"/>
            <inp-molecule-constraint type="SINGLEELECTRONCOUNT" limit="MAX" value="0"/>
        </inp-reactant>
        <inp-reactant value="2" smarts="[S;v2]-[#1]">
            <inp-reactive-center symbol="C" smarts="[$([S;v2]-[#1])]" neighbour="E"/>
            <inp-reactive-center symbol="E" smarts="[$([#1]-[S;v2])]" neighbour="C"/>
            <inp-molecule-constraint type="SINGLEELECTRONCOUNT" limit="MIN" value="0"/>
            <inp-molecule-constraint type="SINGLEELECTRONCOUNT" limit="MAX" value="0"/>
        </inp-reactant>
        <inp-kinetics type="ARRHENIUS">
            <rate-coeff A="0.0" N="0.0" Ea="0.0"/>
        </inp-kinetics>
    </inp-reaction-family>
    <inp-reaction-family name="R00651">
        <bimolecular>true</bimolecular>
        <inp-recipe>
            <inp-transformation type="BREAK_BOND" centers="A,B"/>
            <inp-transformation type="FORM_BOND" centers="A,C"/>
            <inp-transformation type="FORM_BOND" centers="B,D"/>
            <inp-transformation type="BREAK_BOND" centers="C,D"/>
        </inp-recipe>
        <inp-reactant value="1" smarts="[C;v4]-[O;v2]">
            <inp-reactive-center symbol="A" smarts="[$([C;v4]-[O;v2])]" neighbour="B"/>
            <inp-reactive-center symbol="B" smarts="[$([O;v2]-[C;v4])]" neighbour="A"/>
            <inp-molecule-constraint type="SINGLEELECTRONCOUNT" limit="MIN" value="0"/>
            <inp-molecule-constraint type="SINGLEELECTRONCOUNT" limit="MAX" value="0"/>
        </inp-reactant>
        <inp-reactant value="2" smarts="[#1]-[S;v2]">
            <inp-reactive-center symbol="C" smarts="[$([S;v2]-[#1])]" neighbour="D"/>
            <inp-reactive-center symbol="D" smarts="[$([#1]-[S;v2])]" neighbour="C"/>
            <inp-molecule-constraint type="SINGLEELECTRONCOUNT" limit="MIN" value="0"/>
            <inp-molecule-constraint type="SINGLEELECTRONCOUNT" limit="MAX" value="0"/>
        </inp-reactant>
        <inp-kinetics type="ARRHENIUS">
            <rate-coeff A="0.0" N="0.0" Ea="0.0"/>
        </inp-kinetics>
    </inp-reaction-family>
    <inp-reaction-family name="R00654">
        <bimolecular>true</bimolecular>
        <inp-recipe>
            <inp-transformation type="BREAK_BOND" centers="A,B"/>
            <inp-transformation type="BREAK_BOND" centers="A,C"/>
            <inp-transformation type="FORM_BOND" centers="A,D"/>
            <inp-transformation type="INCREASE_BOND" centers="A,D"/>
            <inp-transformation type="BREAK_BOND" centers="E,F"/>
            <inp-transformation type="FORM_BOND" centers="E,B"/>
            <inp-transformation type="FORM_BOND" centers="C,G"/>
            <inp-transformation type="FORM_BOND" centers="F,H"/>
            <inp-transformation type="BREAK_BOND" centers="D,H"/>
            <inp-transformation type="BREAK_BOND" centers="D,G"/>
        </inp-recipe>
        <inp-reactant value="1" smarts="[C](~[C;v4](-[#1])-[N;v3])~[C;v4]-[S;v2]">
            <inp-reactive-center symbol="A" smarts="[$([C;v4](~[C]~[C;v4]-[S;v2])(-[#1])-[N;v3])]" neighbour="C"/>
            <inp-reactive-center symbol="B" smarts="[$([#1]-[C;v4](~[C]~[C;v4]-[S;v2])-[N;v3])]" neighbour="A"/>
            <inp-reactive-center symbol="C" smarts="[$([N;v3]-[C;v4](~[C]~[C;v4]-[S;v2])-[#1])]" neighbour="A"/>
            <inp-reactive-center symbol="E" smarts="[$([C;v4](~[C]~[C;v4](-[#1])-[N;v3])-[S;v2])]" neighbour="F"/>
            <inp-reactive-center symbol="F" smarts="[$([S;v2]-[C;v4]~[C]~[C;v4](-[#1])-[N;v3])]" neighbour="E"/>
            <inp-molecule-constraint type="SINGLEELECTRONCOUNT" limit="MIN" value="0"/>
            <inp-molecule-constraint type="SINGLEELECTRONCOUNT" limit="MAX" value="0"/>
        </inp-reactant>
        <inp-reactant value="2" smarts="[O;v2](-[#1])-[#1]">
            <inp-reactive-center symbol="D" smarts="[$([O;v2](-[#1])-[#1])]" neighbour="H"/>
            <inp-reactive-center symbol="G" smarts="[$([#1]-[O;v2]-[#1])]" neighbour="D"/>
            <inp-reactive-center symbol="H" smarts="[$([#1]-[O;v2]-[#1])]" neighbour="D"/>
            <inp-molecule-constraint type="SINGLEELECTRONCOUNT" limit="MIN" value="0"/>
            <inp-molecule-constraint type="SINGLEELECTRONCOUNT" limit="MAX" value="0"/>
        </inp-reactant>
        <inp-kinetics type="ARRHENIUS">
            <rate-coeff A="0.0" N="0.0" Ea="0.0"/>
        </inp-kinetics>
    </inp-reaction-family>
    <inp-reaction-family name="R00661">
        <bimolecular>false</bimolecular>
        <inp-recipe>
            <inp-transformation type="INCREASE_BOND" centers="A,B"/>
            <inp-transformation type="DECREASE_BOND" centers="B,C"/>
            <inp-transformation type="BREAK_BOND" centers="A,D"/>
            <inp-transformation type="FORM_BOND" centers="C,D"/>
        </inp-recipe>
        <inp-reactant value="1" smarts="[O;v2]-[P;v5](-[O;v2]-[C;v4]=[C;v4])(=[O;v2])-[O;v2]">
            <inp-reactive-center symbol="A" smarts="[$([O;v2](-[C;v4]=[C;v4])-[P;v5](-[O;v2])(=[O;v2])-[O;v2])]" neighbour="D"/>
            <inp-reactive-center symbol="B" smarts="[$([C;v4](-[O;v2]-[P;v5](-[O;v2])(=[O;v2])-[O;v2])=[C;v4])]" neighbour="A"/>
            <inp-reactive-center symbol="C" smarts="[$([C;v4]=[C;v4]-[O;v2]-[P;v5](-[O;v2])(=[O;v2])-[O;v2])]" neighbour="B"/>
            <inp-reactive-center symbol="D" smarts="[$([P;v5](-[O;v2])(-[O;v2]-[C;v4]=[C;v4])(=[O;v2])-[O;v2])]" neighbour="A"/>
            <inp-molecule-constraint type="SINGLEELECTRONCOUNT" limit="MIN" value="0"/>
            <inp-molecule-constraint type="SINGLEELECTRONCOUNT" limit="MAX" value="0"/>
        </inp-reactant>
        <inp-kinetics type="ARRHENIUS">
            <rate-coeff A="0.0" N="0.0" Ea="0.0"/>
        </inp-kinetics>
    </inp-reaction-family>
    <inp-reaction-family name="R00668">
        <bimolecular>true</bimolecular>
        <inp-recipe>
            <inp-transformation type="BREAK_BOND" centers="A,B"/>
            <inp-transformation type="BREAK_BOND" centers="A,C"/>
            <inp-transformation type="FORM_BOND" centers="D,A"/>
            <inp-transformation type="INCREASE_BOND" centers="D,A"/>
            <inp-transformation type="BREAK_BOND" centers="D,E"/>
            <inp-transformation type="BREAK_BOND" centers="D,F"/>
            <inp-transformation type="FORM_BOND" centers="G,B"/>
            <inp-transformation type="FORM_BOND" centers="H,E"/>
            <inp-transformation type="FORM_BOND" centers="G,F"/>
            <inp-transformation type="FORM_BOND" centers="H,C"/>
            <inp-transformation type="DECREASE_BOND" centers="G,H"/>
            <inp-transformation type="BREAK_BOND" centers="G,H"/>
        </inp-recipe>
        <inp-reactant value="1" smarts="[C](~[C]~[N;v3](-[#1])-[#1])~[C]~[C;v4](-[#1])-[N;v3]">
            <inp-reactive-center symbol="A" smarts="[$([N;v3](~[C]~[C]~[C]~[C;v4](-[#1])-[N;v3])(-[#1])-[#1])]" neighbour="B"/>
            <inp-reactive-center symbol="B" smarts="[$([#1]-[N;v3](~[C]~[C]~[C]~[C;v4](-[#1])-[N;v3])-[#1])]" neighbour="A"/>
            <inp-reactive-center symbol="C" smarts="[$([#1]-[N;v3](~[C]~[C]~[C]~[C;v4](-[#1])-[N;v3])-[#1])]" neighbour="A"/>
            <inp-reactive-center symbol="D" smarts="[$([C;v4](~[C]~[C]~[C]~[N;v3](-[#1])-[#1])(-[#1])-[N;v3])]" neighbour="F"/>
            <inp-reactive-center symbol="E" smarts="[$([#1]-[C;v4](~[C]~[C]~[C]~[N;v3](-[#1])-[#1])-[N;v3])]" neighbour="D"/>
            <inp-reactive-center symbol="F" smarts="[$([N;v3]-[C;v4](~[C]~[C]~[C]~[N;v3](-[#1])-[#1])-[#1])]" neighbour="D"/>
            <inp-molecule-constraint type="SINGLEELECTRONCOUNT" limit="MIN" value="0"/>
            <inp-molecule-constraint type="SINGLEELECTRONCOUNT" limit="MAX" value="0"/>
        </inp-reactant>
        <inp-reactant value="2" smarts="[C;v4]=[O;v2]">
            <inp-reactive-center symbol="G" smarts="[$([C;v4]=[O;v2])]" neighbour="H"/>
            <inp-reactive-center symbol="H" smarts="[$([O;v2]=[C;v4])]" neighbour="G"/>
            <inp-molecule-constraint type="SINGLEELECTRONCOUNT" limit="MIN" value="0"/>
            <inp-molecule-constraint type="SINGLEELECTRONCOUNT" limit="MAX" value="0"/>
        </inp-reactant>
        <inp-kinetics type="ARRHENIUS">
            <rate-coeff A="0.0" N="0.0" Ea="0.0"/>
        </inp-kinetics>
    </inp-reaction-family>
    <inp-reaction-family name="R00671">
        <bimolecular>false</bimolecular>
        <inp-recipe>
            <inp-transformation type="BREAK_BOND" centers="A,B"/>
            <inp-transformation type="FORM_BOND" centers="A,C"/>
            <inp-transformation type="FORM_BOND" centers="B,D"/>
            <inp-transformation type="BREAK_BOND" centers="C,D"/>
        </inp-recipe>
        <inp-reactant value="1" smarts="[C](~[C;v4]-[N;v3])~[C]~[C]~[N;v3]-[#1]">
            <inp-reactive-center symbol="A" smarts="[$([C;v4](~[C]~[C]~[C]~[N;v3]-[#1])-[N;v3])]" neighbour="B"/>
            <inp-reactive-center symbol="B" smarts="[$([N;v3]-[C;v4]~[C]~[C]~[C]~[N;v3]-[#1])]" neighbour="A"/>
            <inp-reactive-center symbol="C" smarts="[$([N;v3](~[C]~[C]~[C]~[C;v4]-[N;v3])-[#1])]" neighbour="D"/>
            <inp-reactive-center symbol="D" smarts="[$([#1]-[N;v3]~[C]~[C]~[C]~[C;v4]-[N;v3])]" neighbour="C"/>
            <inp-molecule-constraint type="SINGLEELECTRONCOUNT" limit="MIN" value="0"/>
            <inp-molecule-constraint type="SINGLEELECTRONCOUNT" limit="MAX" value="0"/>
        </inp-reactant>
        <inp-kinetics type="ARRHENIUS">
            <rate-coeff A="0.0" N="0.0" Ea="0.0"/>
        </inp-kinetics>
    </inp-reaction-family>
    <inp-reaction-family name="R00673">
        <bimolecular>true</bimolecular>
        <inp-recipe>
            <inp-transformation type="BREAK_BOND" centers="A,B"/>
            <inp-transformation type="BREAK_BOND" centers="A,C"/>
            <inp-transformation type="FORM_BOND" centers="A,D"/>
            <inp-transformation type="INCREASE_BOND" centers="A,D"/>
            <inp-transformation type="FORM_BOND" centers="E,B"/>
            <inp-transformation type="FORM_BOND" centers="C,F"/>
            <inp-transformation type="BREAK_BOND" centers="E,G"/>
            <inp-transformation type="FORM_BOND" centers="G,H"/>
            <inp-transformation type="BREAK_BOND" centers="D,H"/>
            <inp-transformation type="BREAK_BOND" centers="D,F"/>
        </inp-recipe>
        <inp-reactant value="1" smarts="[C;v4](-[#1])(-[N;v3])-[C;v4]-[c;v4]:[c;v4]">
            <inp-reactive-center symbol="A" smarts="[$([C;v4](-[#1])(-[N;v3])-[C;v4]-[c;v4]:[c;v4])]" neighbour="G"/>
            <inp-reactive-center symbol="B" smarts="[$([#1]-[C;v4](-[N;v3])-[C;v4]-[c;v4]:[c;v4])]" neighbour="A"/>
            <inp-reactive-center symbol="C" smarts="[$([N;v3]-[C;v4](-[#1])-[C;v4]-[c;v4]:[c;v4])]" neighbour="A"/>
            <inp-reactive-center symbol="E" smarts="[$([c;v4](-[C;v4]-[C;v4](-[#1])-[N;v3]):[c;v4])]" neighbour="G"/>
            <inp-reactive-center symbol="G" smarts="[$([C;v4](-[C;v4](-[#1])-[N;v3])-[c;v4]:[c;v4])]" neighbour="E"/>
            <inp-molecule-constraint type="SINGLEELECTRONCOUNT" limit="MIN" value="0"/>
            <inp-molecule-constraint type="SINGLEELECTRONCOUNT" limit="MAX" value="0"/>
        </inp-reactant>
        <inp-reactant value="2" smarts="[O;v2](-[#1])-[#1]">
            <inp-reactive-center symbol="D" smarts="[$([O;v2](-[#1])-[#1])]" neighbour="H"/>
            <inp-reactive-center symbol="F" smarts="[$([#1]-[O;v2]-[#1])]" neighbour="D"/>
            <inp-reactive-center symbol="H" smarts="[$([#1]-[O;v2]-[#1])]" neighbour="D"/>
            <inp-molecule-constraint type="SINGLEELECTRONCOUNT" limit="MIN" value="0"/>
            <inp-molecule-constraint type="SINGLEELECTRONCOUNT" limit="MAX" value="0"/>
        </inp-reactant>
        <inp-kinetics type="ARRHENIUS">
            <rate-coeff A="0.0" N="0.0" Ea="0.0"/>
        </inp-kinetics>
    </inp-reaction-family>
    <inp-reaction-family name="R00674">
        <bimolecular>true</bimolecular>
        <inp-recipe>
            <inp-transformation type="BREAK_BOND" centers="A,B"/>
            <inp-transformation type="FORM_BOND" centers="A,C"/>
            <inp-transformation type="FORM_BOND" centers="D,B"/>
            <inp-transformation type="BREAK_BOND" centers="C,D"/>
        </inp-recipe>
        <inp-reactant value="1" smarts="[c;v4]:[c;v4]-[#1]">
            <inp-reactive-center symbol="A" smarts="[$([c;v4](:[c;v4])-[#1])]" neighbour="B"/>
            <inp-reactive-center symbol="B" smarts="[$([#1]-[c;v4]:[c;v4])]" neighbour="A"/>
            <inp-molecule-constraint type="SINGLEELECTRONCOUNT" limit="MIN" value="0"/>
            <inp-molecule-constraint type="SINGLEELECTRONCOUNT" limit="MAX" value="0"/>
        </inp-reactant>
        <inp-reactant value="2" smarts="[C;v4]-[O;v2]">
            <inp-reactive-center symbol="C" smarts="[$([C;v4]-[O;v2])]" neighbour="D"/>
            <inp-reactive-center symbol="D" smarts="[$([O;v2]-[C;v4])]" neighbour="C"/>
            <inp-molecule-constraint type="SINGLEELECTRONCOUNT" limit="MIN" value="0"/>
            <inp-molecule-constraint type="SINGLEELECTRONCOUNT" limit="MAX" value="0"/>
        </inp-reactant>
        <inp-kinetics type="ARRHENIUS">
            <rate-coeff A="0.0" N="0.0" Ea="0.0"/>
        </inp-kinetics>
    </inp-reaction-family>
    <inp-reaction-family name="R00678">
        <bimolecular>true</bimolecular>
        <inp-recipe>
            <inp-transformation type="DECREASE_BOND" centers="A,B"/>
            <inp-transformation type="BREAK_BOND" centers="A,B"/>
            <inp-transformation type="FORM_BOND" centers="A,C"/>
            <inp-transformation type="INCREASE_BOND" centers="A,C"/>
            <inp-transformation type="FORM_BOND" centers="B,D"/>
            <inp-transformation type="INCREASE_BOND" centers="B,D"/>
            <inp-transformation type="DECREASE_BOND" centers="C,D"/>
            <inp-transformation type="BREAK_BOND" centers="C,D"/>
        </inp-recipe>
        <inp-reactant value="1" smarts="[n;v3]:[c;v4]:[c;v4]">
            <inp-reactive-center symbol="A" smarts="[$([c;v4]:[c;v4]:[n;v3])]" neighbour="B"/>
            <inp-reactive-center symbol="B" smarts="[$([c;v4](:[n;v3]):[c;v4])]" neighbour="A"/>
            <inp-molecule-constraint type="SINGLEELECTRONCOUNT" limit="MIN" value="0"/>
            <inp-molecule-constraint type="SINGLEELECTRONCOUNT" limit="MAX" value="0"/>
        </inp-reactant>
        <inp-reactant value="2" smarts="[O;v2]=[O;v2]">
            <inp-reactive-center symbol="C" smarts="[$([O;v2]=[O;v2])]" neighbour="D"/>
            <inp-reactive-center symbol="D" smarts="[$([O;v2]=[O;v2])]" neighbour="C"/>
            <inp-molecule-constraint type="SINGLEELECTRONCOUNT" limit="MIN" value="0"/>
            <inp-molecule-constraint type="SINGLEELECTRONCOUNT" limit="MAX" value="0"/>
        </inp-reactant>
        <inp-kinetics type="ARRHENIUS">
            <rate-coeff A="0.0" N="0.0" Ea="0.0"/>
        </inp-kinetics>
    </inp-reaction-family>
    <inp-reaction-family name="R00681">
        <bimolecular>true</bimolecular>
        <inp-recipe>
            <inp-transformation type="BREAK_BOND" centers="A,B"/>
            <inp-transformation type="FORM_BOND" centers="C,B"/>
            <inp-transformation type="INCREASE_BOND" centers="D,A"/>
            <inp-transformation type="BREAK_BOND" centers="E,D"/>
            <inp-transformation type="BREAK_BOND" centers="E,F"/>
            <inp-transformation type="FORM_BOND" centers="E,G"/>
            <inp-transformation type="INCREASE_BOND" centers="E,G"/>
            <inp-transformation type="FORM_BOND" centers="F,H"/>
            <inp-transformation type="BREAK_BOND" centers="I,H"/>
            <inp-transformation type="FORM_BOND" centers="I,C"/>
            <inp-transformation type="DECREASE_BOND" centers="C,G"/>
            <inp-transformation type="BREAK_BOND" centers="C,G"/>
        </inp-recipe>
        <inp-reactant value="1" smarts="[#1]-[O;v2]-[C;v4](=[O;v2])-[C;v4](-[N;v3])-[C;v4]-[#1]">
            <inp-reactive-center symbol="A" smarts="[$([O;v2](-[#1])-[C;v4](=[O;v2])-[C;v4](-[N;v3])-[C;v4]-[#1])]" neighbour="D"/>
            <inp-reactive-center symbol="B" smarts="[$([#1]-[O;v2]-[C;v4](=[O;v2])-[C;v4](-[N;v3])-[C;v4]-[#1])]" neighbour="A"/>
            <inp-reactive-center symbol="D" smarts="[$([C;v4](-[O;v2]-[#1])(=[O;v2])-[C;v4](-[N;v3])-[C;v4]-[#1])]" neighbour="E"/>
            <inp-reactive-center symbol="E" smarts="[$([C;v4](-[C;v4](-[O;v2]-[#1])=[O;v2])(-[N;v3])-[C;v4]-[#1])]" neighbour="I"/>
            <inp-reactive-center symbol="F" smarts="[$([N;v3]-[C;v4](-[C;v4](-[O;v2]-[#1])=[O;v2])-[C;v4]-[#1])]" neighbour="E"/>
            <inp-reactive-center symbol="H" smarts="[$([#1]-[C;v4]-[C;v4](-[C;v4](-[O;v2]-[#1])=[O;v2])-[N;v3])]" neighbour="I"/>
            <inp-reactive-center symbol="I" smarts="[$([C;v4](-[C;v4](-[C;v4](-[O;v2]-[#1])=[O;v2])-[N;v3])-[#1])]" neighbour="E"/>
            <inp-molecule-constraint type="SINGLEELECTRONCOUNT" limit="MIN" value="0"/>
            <inp-molecule-constraint type="SINGLEELECTRONCOUNT" limit="MAX" value="0"/>
        </inp-reactant>
        <inp-reactant value="2" smarts="[O;v2]=[O;v2]">
            <inp-reactive-center symbol="C" smarts="[$([O;v2]=[O;v2])]" neighbour="G"/>
            <inp-reactive-center symbol="G" smarts="[$([O;v2]=[O;v2])]" neighbour="C"/>
            <inp-molecule-constraint type="SINGLEELECTRONCOUNT" limit="MIN" value="0"/>
            <inp-molecule-constraint type="SINGLEELECTRONCOUNT" limit="MAX" value="0"/>
        </inp-reactant>
        <inp-kinetics type="ARRHENIUS">
            <rate-coeff A="0.0" N="0.0" Ea="0.0"/>
        </inp-kinetics>
    </inp-reaction-family>
    <inp-reaction-family name="R00691">
        <bimolecular>false</bimolecular>
        <inp-recipe>
            <inp-transformation type="BREAK_BOND" centers="A,B"/>
            <inp-transformation type="INCREASE_BOND" centers="C,A"/>
            <inp-transformation type="FORM_BOND" centers="B,D"/>
            <inp-transformation type="DECREASE_BOND" centers="E,C"/>
            <inp-transformation type="INCREASE_BOND" centers="F,E"/>
            <inp-transformation type="BREAK_BOND" centers="F,G"/>
            <inp-transformation type="INCREASE_BOND" centers="G,H"/>
            <inp-transformation type="BREAK_BOND" centers="H,D"/>
        </inp-recipe>
        <inp-reactant value="1" smarts="[C;v4](-[O;v2])-[C;v4]=[C;v4]-[C;v4]-[C;v4](=[O;v2])-[O;v2]-[#1]">
            <inp-reactive-center symbol="A" smarts="[$([C;v4](-[O;v2])-[C;v4]=[C;v4]-[C;v4]-[C;v4](=[O;v2])-[O;v2]-[#1])]" neighbour="C"/>
            <inp-reactive-center symbol="B" smarts="[$([O;v2]-[C;v4]-[C;v4]=[C;v4]-[C;v4]-[C;v4](=[O;v2])-[O;v2]-[#1])]" neighbour="A"/>
            <inp-reactive-center symbol="C" smarts="[$([C;v4](-[C;v4]-[O;v2])=[C;v4]-[C;v4]-[C;v4](=[O;v2])-[O;v2]-[#1])]" neighbour="A"/>
            <inp-reactive-center symbol="D" smarts="[$([#1]-[O;v2]-[C;v4](=[O;v2])-[C;v4]-[C;v4]=[C;v4]-[C;v4]-[O;v2])]" neighbour="H"/>
            <inp-reactive-center symbol="E" smarts="[$([C;v4](=[C;v4]-[C;v4]-[O;v2])-[C;v4]-[C;v4](=[O;v2])-[O;v2]-[#1])]" neighbour="F"/>
            <inp-reactive-center symbol="F" smarts="[$([C;v4](-[C;v4]=[C;v4]-[C;v4]-[O;v2])-[C;v4](=[O;v2])-[O;v2]-[#1])]" neighbour="G"/>
            <inp-reactive-center symbol="G" smarts="[$([C;v4](=[O;v2])(-[C;v4]-[C;v4]=[C;v4]-[C;v4]-[O;v2])-[O;v2]-[#1])]" neighbour="H"/>
            <inp-reactive-center symbol="H" smarts="[$([O;v2](-[C;v4](=[O;v2])-[C;v4]-[C;v4]=[C;v4]-[C;v4]-[O;v2])-[#1])]" neighbour="G"/>
            <inp-molecule-constraint type="SINGLEELECTRONCOUNT" limit="MIN" value="0"/>
            <inp-molecule-constraint type="SINGLEELECTRONCOUNT" limit="MAX" value="0"/>
        </inp-reactant>
        <inp-kinetics type="ARRHENIUS">
            <rate-coeff A="0.0" N="0.0" Ea="0.0"/>
        </inp-kinetics>
    </inp-reaction-family>
    <inp-reaction-family name="R00700">
        <bimolecular>true</bimolecular>
        <inp-recipe>
            <inp-transformation type="DECREASE_BOND" centers="A,B"/>
            <inp-transformation type="LOSE_CHARGE" centers="A"/>
            <inp-transformation type="INCREASE_BOND" centers="C,B"/>
            <inp-transformation type="DECREASE_BOND" centers="D,C"/>
            <inp-transformation type="FORM_BOND" centers="D,E"/>
            <inp-transformation type="BREAK_BOND" centers="F,E"/>
            <inp-transformation type="GAIN_CHARGE" centers="F"/>
        </inp-recipe>
        <inp-reactant value="1" smarts="[n+;v4]:[c;v4]:[c;v4]:[c;v4]">
            <inp-reactive-center symbol="A" smarts="[$([n+;v4]:[c;v4]:[c;v4]:[c;v4])]" neighbour="B"/>
            <inp-reactive-center symbol="B" smarts="[$([c;v4](:[n+;v4]):[c;v4]:[c;v4])]" neighbour="C"/>
            <inp-reactive-center symbol="C" smarts="[$([c;v4](:[c;v4]:[n+;v4]):[c;v4])]" neighbour="B"/>
            <inp-reactive-center symbol="D" smarts="[$([c;v4]:[c;v4]:[c;v4]:[n+;v4])]" neighbour="C"/>
            <inp-molecule-constraint type="SINGLEELECTRONCOUNT" limit="MIN" value="0"/>
            <inp-molecule-constraint type="SINGLEELECTRONCOUNT" limit="MAX" value="0"/>
        </inp-reactant>
        <inp-reactant value="2" smarts="[#1]-[#1]">
            <inp-reactive-center symbol="E" smarts="[$([#1]-[#1])]" neighbour="F"/>
            <inp-reactive-center symbol="F" smarts="[$([#1]-[#1])]" neighbour="E"/>
            <inp-molecule-constraint type="SINGLEELECTRONCOUNT" limit="MIN" value="0"/>
            <inp-molecule-constraint type="SINGLEELECTRONCOUNT" limit="MAX" value="0"/>
        </inp-reactant>
        <inp-kinetics type="ARRHENIUS">
            <rate-coeff A="0.0" N="0.0" Ea="0.0"/>
        </inp-kinetics>
    </inp-reaction-family>
    <inp-reaction-family name="R00702">
        <bimolecular>true</bimolecular>
        <inp-recipe>
            <inp-transformation type="BREAK_BOND" centers="A,B"/>
            <inp-transformation type="FORM_BOND" centers="B,C"/>
            <inp-transformation type="BREAK_BOND" centers="A,C"/>
            <inp-transformation type="FORM_BOND" centers="D,A"/>
            <inp-transformation type="FORM_BOND" centers="A,E"/>
            <inp-transformation type="DECREASE_BOND" centers="D,E"/>
        </inp-recipe>
        <inp-reactant value="1" smarts="[P;v5]-[O;v2]-[C;v4]-[#1]">
            <inp-reactive-center symbol="A" smarts="[$([C;v4](-[O;v2]-[P;v5])-[#1])]" neighbour="B"/>
            <inp-reactive-center symbol="B" smarts="[$([O;v2](-[P;v5])-[C;v4]-[#1])]" neighbour="A"/>
            <inp-reactive-center symbol="C" smarts="[$([#1]-[C;v4]-[O;v2]-[P;v5])]" neighbour="A"/>
            <inp-molecule-constraint type="SINGLEELECTRONCOUNT" limit="MIN" value="0"/>
            <inp-molecule-constraint type="SINGLEELECTRONCOUNT" limit="MAX" value="0"/>
        </inp-reactant>
        <inp-reactant value="2" smarts="[C;v4]=[C;v4]">
            <inp-reactive-center symbol="D" smarts="[$([C;v4]=[C;v4])]" neighbour="E"/>
            <inp-reactive-center symbol="E" smarts="[$([C;v4]=[C;v4])]" neighbour="D"/>
            <inp-molecule-constraint type="SINGLEELECTRONCOUNT" limit="MIN" value="0"/>
            <inp-molecule-constraint type="SINGLEELECTRONCOUNT" limit="MAX" value="0"/>
        </inp-reactant>
        <inp-kinetics type="ARRHENIUS">
            <rate-coeff A="0.0" N="0.0" Ea="0.0"/>
        </inp-kinetics>
    </inp-reaction-family>
    <inp-reaction-family name="R00733">
        <bimolecular>true</bimolecular>
        <inp-recipe>
            <inp-transformation type="DECREASE_BOND" centers="A,B"/>
            <inp-transformation type="LOSE_CHARGE" centers="A"/>
            <inp-transformation type="INCREASE_BOND" centers="C,B"/>
            <inp-transformation type="DECREASE_BOND" centers="D,C"/>
            <inp-transformation type="FORM_BOND" centers="D,E"/>
            <inp-transformation type="BREAK_BOND" centers="F,E"/>
            <inp-transformation type="INCREASE_BOND" centers="G,F"/>
            <inp-transformation type="DECREASE_BOND" centers="H,G"/>
            <inp-transformation type="INCREASE_BOND" centers="I,H"/>
            <inp-transformation type="BREAK_BOND" centers="I,J"/>
            <inp-transformation type="INCREASE_BOND" centers="J,K"/>
            <inp-transformation type="BREAK_BOND" centers="K,L"/>
            <inp-transformation type="GAIN_CHARGE" centers="L"/>
        </inp-recipe>
        <inp-reactant value="1" smarts="[n+;v4]:[c;v4]:[c;v4]:[c;v4]">
            <inp-reactive-center symbol="A" smarts="[$([n+;v4]:[c;v4]:[c;v4]:[c;v4])]" neighbour="B"/>
            <inp-reactive-center symbol="B" smarts="[$([c;v4](:[n+;v4]):[c;v4]:[c;v4])]" neighbour="C"/>
            <inp-reactive-center symbol="C" smarts="[$([c;v4](:[c;v4]:[n+;v4]):[c;v4])]" neighbour="B"/>
            <inp-reactive-center symbol="D" smarts="[$([c;v4]:[c;v4]:[c;v4]:[n+;v4])]" neighbour="C"/>
            <inp-molecule-constraint type="SINGLEELECTRONCOUNT" limit="MIN" value="0"/>
            <inp-molecule-constraint type="SINGLEELECTRONCOUNT" limit="MAX" value="0"/>
        </inp-reactant>
        <inp-reactant value="2" smarts="[C;v4](-[#1])(-[O;v2])-[C;v4]=[C;v4]-[C;v4]-[C;v4](=[O;v2])-[O;v2]-[#1]">
            <inp-reactive-center symbol="E" smarts="[$([#1]-[C;v4](-[O;v2])-[C;v4]=[C;v4]-[C;v4]-[C;v4](=[O;v2])-[O;v2]-[#1])]" neighbour="F"/>
            <inp-reactive-center symbol="F" smarts="[$([C;v4](-[#1])(-[O;v2])-[C;v4]=[C;v4]-[C;v4]-[C;v4](=[O;v2])-[O;v2]-[#1])]" neighbour="G"/>
            <inp-reactive-center symbol="G" smarts="[$([C;v4](-[C;v4](-[#1])-[O;v2])=[C;v4]-[C;v4]-[C;v4](=[O;v2])-[O;v2]-[#1])]" neighbour="F"/>
            <inp-reactive-center symbol="H" smarts="[$([C;v4](=[C;v4]-[C;v4](-[#1])-[O;v2])-[C;v4]-[C;v4](=[O;v2])-[O;v2]-[#1])]" neighbour="I"/>
            <inp-reactive-center symbol="I" smarts="[$([C;v4](-[C;v4]=[C;v4]-[C;v4](-[#1])-[O;v2])-[C;v4](=[O;v2])-[O;v2]-[#1])]" neighbour="J"/>
            <inp-reactive-center symbol="J" smarts="[$([C;v4](=[O;v2])(-[C;v4]-[C;v4]=[C;v4]-[C;v4](-[#1])-[O;v2])-[O;v2]-[#1])]" neighbour="K"/>
            <inp-reactive-center symbol="K" smarts="[$([O;v2](-[C;v4](=[O;v2])-[C;v4]-[C;v4]=[C;v4]-[C;v4](-[#1])-[O;v2])-[#1])]" neighbour="J"/>
            <inp-reactive-center symbol="L" smarts="[$([#1]-[O;v2]-[C;v4](=[O;v2])-[C;v4]-[C;v4]=[C;v4]-[C;v4](-[#1])-[O;v2])]" neighbour="K"/>
            <inp-molecule-constraint type="SINGLEELECTRONCOUNT" limit="MIN" value="0"/>
            <inp-molecule-constraint type="SINGLEELECTRONCOUNT" limit="MAX" value="0"/>
        </inp-reactant>
        <inp-kinetics type="ARRHENIUS">
            <rate-coeff A="0.0" N="0.0" Ea="0.0"/>
        </inp-kinetics>
    </inp-reaction-family>
    <inp-reaction-family name="R00748">
        <bimolecular>true</bimolecular>
        <inp-recipe>
            <inp-transformation type="BREAK_BOND" centers="A,B"/>
            <inp-transformation type="FORM_BOND" centers="C,B"/>
            <inp-transformation type="BREAK_BOND" centers="D,E"/>
            <inp-transformation type="FORM_BOND" centers="D,F"/>
            <inp-transformation type="BREAK_BOND" centers="C,A"/>
            <inp-transformation type="FORM_BOND" centers="E,G"/>
            <inp-transformation type="FORM_BOND" centers="A,H"/>
            <inp-transformation type="INCREASE_BOND" centers="A,H"/>
            <inp-transformation type="BREAK_BOND" centers="H,F"/>
            <inp-transformation type="BREAK_BOND" centers="H,G"/>
        </inp-recipe>
        <inp-reactant value="1" smarts="[P;v5]-[O;v2]-[C;v4](-[#1])-[C;v4]-[N;v3]">
            <inp-reactive-center symbol="A" smarts="[$([C;v4](-[#1])(-[C;v4]-[N;v3])-[O;v2]-[P;v5])]" neighbour="C"/>
            <inp-reactive-center symbol="B" smarts="[$([#1]-[C;v4](-[C;v4]-[N;v3])-[O;v2]-[P;v5])]" neighbour="A"/>
            <inp-reactive-center symbol="C" smarts="[$([O;v2](-[P;v5])-[C;v4](-[#1])-[C;v4]-[N;v3])]" neighbour="A"/>
            <inp-reactive-center symbol="D" smarts="[$([C;v4](-[N;v3])-[C;v4](-[#1])-[O;v2]-[P;v5])]" neighbour="A"/>
            <inp-reactive-center symbol="E" smarts="[$([N;v3]-[C;v4]-[C;v4](-[#1])-[O;v2]-[P;v5])]" neighbour="D"/>
            <inp-molecule-constraint type="SINGLEELECTRONCOUNT" limit="MIN" value="0"/>
            <inp-molecule-constraint type="SINGLEELECTRONCOUNT" limit="MAX" value="0"/>
        </inp-reactant>
        <inp-reactant value="2" smarts="[O;v2](-[#1])-[#1]">
            <inp-reactive-center symbol="F" smarts="[$([#1]-[O;v2]-[#1])]" neighbour="H"/>
            <inp-reactive-center symbol="G" smarts="[$([#1]-[O;v2]-[#1])]" neighbour="H"/>
            <inp-reactive-center symbol="H" smarts="[$([O;v2](-[#1])-[#1])]" neighbour="F"/>
            <inp-molecule-constraint type="SINGLEELECTRONCOUNT" limit="MIN" value="0"/>
            <inp-molecule-constraint type="SINGLEELECTRONCOUNT" limit="MAX" value="0"/>
        </inp-reactant>
        <inp-kinetics type="ARRHENIUS">
            <rate-coeff A="0.0" N="0.0" Ea="0.0"/>
        </inp-kinetics>
    </inp-reaction-family>
    <inp-reaction-family name="R00749">
        <bimolecular>false</bimolecular>
        <inp-recipe>
            <inp-transformation type="BREAK_BOND" centers="A,B"/>
            <inp-transformation type="FORM_BOND" centers="C,B"/>
            <inp-transformation type="BREAK_BOND" centers="D,E"/>
            <inp-transformation type="FORM_BOND" centers="F,E"/>
            <inp-transformation type="INCREASE_BOND" centers="A,D"/>
            <inp-transformation type="BREAK_BOND" centers="F,C"/>
        </inp-recipe>
        <inp-reactant value="1" smarts="[#1]-[C;v4](-[O;v2]-[#1])-[C;v4]-[N;v3]">
            <inp-reactive-center symbol="A" smarts="[$([C;v4](-[#1])(-[O;v2]-[#1])-[C;v4]-[N;v3])]" neighbour="F"/>
            <inp-reactive-center symbol="B" smarts="[$([#1]-[C;v4](-[O;v2]-[#1])-[C;v4]-[N;v3])]" neighbour="A"/>
            <inp-reactive-center symbol="C" smarts="[$([N;v3]-[C;v4]-[C;v4](-[#1])-[O;v2]-[#1])]" neighbour="F"/>
            <inp-reactive-center symbol="D" smarts="[$([O;v2](-[#1])-[C;v4](-[#1])-[C;v4]-[N;v3])]" neighbour="A"/>
            <inp-reactive-center symbol="E" smarts="[$([#1]-[O;v2]-[C;v4](-[#1])-[C;v4]-[N;v3])]" neighbour="D"/>
            <inp-reactive-center symbol="F" smarts="[$([C;v4](-[C;v4](-[#1])-[O;v2]-[#1])-[N;v3])]" neighbour="C"/>
            <inp-molecule-constraint type="SINGLEELECTRONCOUNT" limit="MIN" value="0"/>
            <inp-molecule-constraint type="SINGLEELECTRONCOUNT" limit="MAX" value="0"/>
        </inp-reactant>
        <inp-kinetics type="ARRHENIUS">
            <rate-coeff A="0.0" N="0.0" Ea="0.0"/>
        </inp-kinetics>
    </inp-reaction-family>
    <inp-reaction-family name="R00750">
        <bimolecular>true</bimolecular>
        <inp-recipe>
            <inp-transformation type="BREAK_BOND" centers="A,B"/>
            <inp-transformation type="FORM_BOND" centers="C,A"/>
            <inp-transformation type="FORM_BOND" centers="D,B"/>
            <inp-transformation type="DECREASE_BOND" centers="C,D"/>
        </inp-recipe>
        <inp-reactant value="1" smarts="[C;v4]-[#1]">
            <inp-reactive-center symbol="A" smarts="[$([C;v4]-[#1])]" neighbour="B"/>
            <inp-reactive-center symbol="B" smarts="[$([#1]-[C;v4])]" neighbour="A"/>
            <inp-molecule-constraint type="SINGLEELECTRONCOUNT" limit="MIN" value="0"/>
            <inp-molecule-constraint type="SINGLEELECTRONCOUNT" limit="MAX" value="0"/>
        </inp-reactant>
        <inp-reactant value="2" smarts="[C;v4]=[O;v2]">
            <inp-reactive-center symbol="C" smarts="[$([C;v4]=[O;v2])]" neighbour="D"/>
            <inp-reactive-center symbol="D" smarts="[$([O;v2]=[C;v4])]" neighbour="C"/>
            <inp-molecule-constraint type="SINGLEELECTRONCOUNT" limit="MIN" value="0"/>
            <inp-molecule-constraint type="SINGLEELECTRONCOUNT" limit="MAX" value="0"/>
        </inp-reactant>
        <inp-kinetics type="ARRHENIUS">
            <rate-coeff A="0.0" N="0.0" Ea="0.0"/>
        </inp-kinetics>
    </inp-reaction-family>
    <inp-reaction-family name="R00753">
        <bimolecular>false</bimolecular>
        <inp-recipe>
            <inp-transformation type="BREAK_BOND" centers="A,B"/>
            <inp-transformation type="INCREASE_BOND" centers="C,A"/>
            <inp-transformation type="BREAK_BOND" centers="C,D"/>
            <inp-transformation type="FORM_BOND" centers="D,B"/>
        </inp-recipe>
        <inp-reactant value="1" smarts="[O;v2](-[#1])-[C;v4]-[C;v4](-[O;v2])=[O;v2]">
            <inp-reactive-center symbol="A" smarts="[$([O;v2](-[#1])-[C;v4]-[C;v4](-[O;v2])=[O;v2])]" neighbour="C"/>
            <inp-reactive-center symbol="B" smarts="[$([#1]-[O;v2]-[C;v4]-[C;v4](-[O;v2])=[O;v2])]" neighbour="A"/>
            <inp-reactive-center symbol="C" smarts="[$([C;v4](-[O;v2]-[#1])-[C;v4](-[O;v2])=[O;v2])]" neighbour="D"/>
            <inp-reactive-center symbol="D" smarts="[$([C;v4](-[O;v2])(=[O;v2])-[C;v4]-[O;v2]-[#1])]" neighbour="C"/>
            <inp-molecule-constraint type="SINGLEELECTRONCOUNT" limit="MIN" value="0"/>
            <inp-molecule-constraint type="SINGLEELECTRONCOUNT" limit="MAX" value="0"/>
        </inp-reactant>
        <inp-kinetics type="ARRHENIUS">
            <rate-coeff A="0.0" N="0.0" Ea="0.0"/>
        </inp-kinetics>
    </inp-reaction-family>
    <inp-reaction-family name="R00755">
        <bimolecular>true</bimolecular>
        <inp-recipe>
            <inp-transformation type="BREAK_BOND" centers="A,B"/>
            <inp-transformation type="FORM_BOND" centers="A,C"/>
            <inp-transformation type="FORM_BOND" centers="D,B"/>
            <inp-transformation type="DECREASE_BOND" centers="C,D"/>
        </inp-recipe>
        <inp-reactant value="1" smarts="[s;v2]:[c;v4](-[#1]):[n+;v4]">
            <inp-reactive-center symbol="A" smarts="[$([c;v4](:[s;v2])(-[#1]):[n+;v4])]" neighbour="B"/>
            <inp-reactive-center symbol="B" smarts="[$([#1]-[c;v4](:[s;v2]):[n+;v4])]" neighbour="A"/>
            <inp-molecule-constraint type="SINGLEELECTRONCOUNT" limit="MIN" value="0"/>
            <inp-molecule-constraint type="SINGLEELECTRONCOUNT" limit="MAX" value="0"/>
        </inp-reactant>
        <inp-reactant value="2" smarts="[C;v4]=[O;v2]">
            <inp-reactive-center symbol="C" smarts="[$([C;v4]=[O;v2])]" neighbour="D"/>
            <inp-reactive-center symbol="D" smarts="[$([O;v2]=[C;v4])]" neighbour="C"/>
            <inp-molecule-constraint type="SINGLEELECTRONCOUNT" limit="MIN" value="0"/>
            <inp-molecule-constraint type="SINGLEELECTRONCOUNT" limit="MAX" value="0"/>
        </inp-reactant>
        <inp-kinetics type="ARRHENIUS">
            <rate-coeff A="0.0" N="0.0" Ea="0.0"/>
        </inp-kinetics>
    </inp-reaction-family>
    <inp-reaction-family name="R00758">
        <bimolecular>true</bimolecular>
        <inp-recipe>
            <inp-transformation type="DECREASE_BOND" centers="A,B"/>
            <inp-transformation type="LOSE_CHARGE" centers="A"/>
            <inp-transformation type="INCREASE_BOND" centers="C,B"/>
            <inp-transformation type="DECREASE_BOND" centers="D,C"/>
            <inp-transformation type="FORM_BOND" centers="D,E"/>
            <inp-transformation type="BREAK_BOND" centers="F,G"/>
            <inp-transformation type="FORM_BOND" centers="F,H"/>
            <inp-transformation type="GAIN_CHARGE" centers="G"/>
            <inp-transformation type="BREAK_BOND" centers="H,E"/>
        </inp-recipe>
        <inp-reactant value="1" smarts="[n+;v4]:[c;v4]:[c;v4]:[c;v4]">
            <inp-reactive-center symbol="A" smarts="[$([n+;v4]:[c;v4]:[c;v4]:[c;v4])]" neighbour="B"/>
            <inp-reactive-center symbol="B" smarts="[$([c;v4](:[n+;v4]):[c;v4]:[c;v4])]" neighbour="C"/>
            <inp-reactive-center symbol="C" smarts="[$([c;v4](:[c;v4]:[n+;v4]):[c;v4])]" neighbour="B"/>
            <inp-reactive-center symbol="D" smarts="[$([c;v4]:[c;v4]:[c;v4]:[n+;v4])]" neighbour="C"/>
            <inp-molecule-constraint type="SINGLEELECTRONCOUNT" limit="MIN" value="0"/>
            <inp-molecule-constraint type="SINGLEELECTRONCOUNT" limit="MAX" value="0"/>
        </inp-reactant>
        <inp-reactant value="2" smarts="[C](~[O;v2]-[#1])~[C]~[C]~[C;v4](-[#1])-[O;v2]">
            <inp-reactive-center symbol="E" smarts="[$([#1]-[C;v4](-[O;v2])~[C]~[C]~[C]~[O;v2]-[#1])]" neighbour="H"/>
            <inp-reactive-center symbol="F" smarts="[$([O;v2](~[C]~[C]~[C]~[C;v4](-[#1])-[O;v2])-[#1])]" neighbour="G"/>
            <inp-reactive-center symbol="G" smarts="[$([#1]-[O;v2]~[C]~[C]~[C]~[C;v4](-[#1])-[O;v2])]" neighbour="F"/>
            <inp-reactive-center symbol="H" smarts="[$([C;v4](-[#1])(-[O;v2])~[C]~[C]~[C]~[O;v2]-[#1])]" neighbour="E"/>
            <inp-molecule-constraint type="SINGLEELECTRONCOUNT" limit="MIN" value="0"/>
            <inp-molecule-constraint type="SINGLEELECTRONCOUNT" limit="MAX" value="0"/>
        </inp-reactant>
        <inp-kinetics type="ARRHENIUS">
            <rate-coeff A="0.0" N="0.0" Ea="0.0"/>
        </inp-kinetics>
    </inp-reaction-family>
    <inp-reaction-family name="R00761">
        <bimolecular>true</bimolecular>
        <inp-recipe>
            <inp-transformation type="BREAK_BOND" centers="A,B"/>
            <inp-transformation type="FORM_BOND" centers="B,C"/>
            <inp-transformation type="FORM_BOND" centers="A,D"/>
            <inp-transformation type="INCREASE_BOND" centers="E,F"/>
            <inp-transformation type="BREAK_BOND" centers="G,E"/>
            <inp-transformation type="BREAK_BOND" centers="E,H"/>
            <inp-transformation type="FORM_BOND" centers="I,E"/>
            <inp-transformation type="BREAK_BOND" centers="F,J"/>
            <inp-transformation type="FORM_BOND" centers="G,J"/>
            <inp-transformation type="INCREASE_BOND" centers="H,K"/>
            <inp-transformation type="BREAK_BOND" centers="K,D"/>
            <inp-transformation type="BREAK_BOND" centers="I,C"/>
        </inp-recipe>
        <inp-reactant value="1" smarts="[O;v2]-[C;v4]-[C;v4](-[O;v2]-[#1])(-[O;v2])-[C;v4]-[O;v2]-[#1]">
            <inp-reactive-center symbol="A" smarts="[$([C;v4](-[O;v2])-[C;v4](-[O;v2]-[#1])(-[O;v2])-[C;v4]-[O;v2]-[#1])]" neighbour="E"/>
            <inp-reactive-center symbol="B" smarts="[$([O;v2]-[C;v4]-[C;v4](-[O;v2]-[#1])(-[O;v2])-[C;v4]-[O;v2]-[#1])]" neighbour="A"/>
            <inp-reactive-center symbol="D" smarts="[$([#1]-[O;v2]-[C;v4]-[C;v4](-[C;v4]-[O;v2])(-[O;v2]-[#1])-[O;v2])]" neighbour="K"/>
            <inp-reactive-center symbol="E" smarts="[$([C;v4](-[C;v4]-[O;v2])(-[O;v2]-[#1])(-[O;v2])-[C;v4]-[O;v2]-[#1])]" neighbour="H"/>
            <inp-reactive-center symbol="F" smarts="[$([O;v2](-[C;v4](-[C;v4]-[O;v2])(-[O;v2])-[C;v4]-[O;v2]-[#1])-[#1])]" neighbour="E"/>
            <inp-reactive-center symbol="G" smarts="[$([O;v2]-[C;v4](-[C;v4]-[O;v2])(-[O;v2]-[#1])-[C;v4]-[O;v2]-[#1])]" neighbour="E"/>
            <inp-reactive-center symbol="H" smarts="[$([C;v4](-[C;v4](-[C;v4]-[O;v2])(-[O;v2]-[#1])-[O;v2])-[O;v2]-[#1])]" neighbour="K"/>
            <inp-reactive-center symbol="J" smarts="[$([#1]-[O;v2]-[C;v4](-[C;v4]-[O;v2])(-[O;v2])-[C;v4]-[O;v2]-[#1])]" neighbour="F"/>
            <inp-reactive-center symbol="K" smarts="[$([O;v2](-[C;v4]-[C;v4](-[C;v4]-[O;v2])(-[O;v2]-[#1])-[O;v2])-[#1])]" neighbour="H"/>
            <inp-molecule-constraint type="SINGLEELECTRONCOUNT" limit="MIN" value="0"/>
            <inp-molecule-constraint type="SINGLEELECTRONCOUNT" limit="MAX" value="0"/>
        </inp-reactant>
        <inp-reactant value="2" smarts="[P;v5]-[O;v2]-[#1]">
            <inp-reactive-center symbol="C" smarts="[$([#1]-[O;v2]-[P;v5])]" neighbour="I"/>
            <inp-reactive-center symbol="I" smarts="[$([O;v2](-[P;v5])-[#1])]" neighbour="C"/>
            <inp-molecule-constraint type="SINGLEELECTRONCOUNT" limit="MIN" value="0"/>
            <inp-molecule-constraint type="SINGLEELECTRONCOUNT" limit="MAX" value="0"/>
        </inp-reactant>
        <inp-kinetics type="ARRHENIUS">
            <rate-coeff A="0.0" N="0.0" Ea="0.0"/>
        </inp-kinetics>
    </inp-reaction-family>
    <inp-reaction-family name="R00765">
        <bimolecular>true</bimolecular>
        <inp-recipe>
            <inp-transformation type="BREAK_BOND" centers="A,B"/>
            <inp-transformation type="FORM_BOND" centers="A,C"/>
            <inp-transformation type="FORM_BOND" centers="B,D"/>
            <inp-transformation type="BREAK_BOND" centers="D,C"/>
            <inp-transformation type="BREAK_BOND" centers="D,E"/>
            <inp-transformation type="FORM_BOND" centers="D,F"/>
            <inp-transformation type="FORM_BOND" centers="E,G"/>
            <inp-transformation type="BREAK_BOND" centers="F,G"/>
        </inp-recipe>
        <inp-reactant value="1" smarts="[O;v2]-[C;v4](-[O;v2])-[C;v4](-[#1])-[N;v3]">
            <inp-reactive-center symbol="A" smarts="[$([C;v4](-[O;v2])(-[O;v2])-[C;v4](-[#1])-[N;v3])]" neighbour="D"/>
            <inp-reactive-center symbol="B" smarts="[$([O;v2]-[C;v4](-[O;v2])-[C;v4](-[#1])-[N;v3])]" neighbour="A"/>
            <inp-reactive-center symbol="C" smarts="[$([#1]-[C;v4](-[C;v4](-[O;v2])-[O;v2])-[N;v3])]" neighbour="D"/>
            <inp-reactive-center symbol="D" smarts="[$([C;v4](-[C;v4](-[O;v2])-[O;v2])(-[#1])-[N;v3])]" neighbour="E"/>
            <inp-reactive-center symbol="E" smarts="[$([N;v3]-[C;v4](-[C;v4](-[O;v2])-[O;v2])-[#1])]" neighbour="D"/>
            <inp-molecule-constraint type="SINGLEELECTRONCOUNT" limit="MIN" value="0"/>
            <inp-molecule-constraint type="SINGLEELECTRONCOUNT" limit="MAX" value="0"/>
        </inp-reactant>
        <inp-reactant value="2" smarts="[O;v2]-[#1]">
            <inp-reactive-center symbol="F" smarts="[$([O;v2]-[#1])]" neighbour="G"/>
            <inp-reactive-center symbol="G" smarts="[$([#1]-[O;v2])]" neighbour="F"/>
            <inp-molecule-constraint type="SINGLEELECTRONCOUNT" limit="MIN" value="0"/>
            <inp-molecule-constraint type="SINGLEELECTRONCOUNT" limit="MAX" value="0"/>
        </inp-reactant>
        <inp-kinetics type="ARRHENIUS">
            <rate-coeff A="0.0" N="0.0" Ea="0.0"/>
        </inp-kinetics>
    </inp-reaction-family>
    <inp-reaction-family name="R00768">
        <bimolecular>true</bimolecular>
        <inp-recipe>
            <inp-transformation type="BREAK_BOND" centers="A,B"/>
            <inp-transformation type="FORM_BOND" centers="A,C"/>
            <inp-transformation type="FORM_BOND" centers="D,B"/>
            <inp-transformation type="BREAK_BOND" centers="D,E"/>
            <inp-transformation type="BREAK_BOND" centers="C,D"/>
            <inp-transformation type="FORM_BOND" centers="D,F"/>
            <inp-transformation type="FORM_BOND" centers="G,E"/>
            <inp-transformation type="BREAK_BOND" centers="G,F"/>
        </inp-recipe>
        <inp-reactant value="1" smarts="[O;v2]-[C;v4](-[#1])-[C;v4](-[O;v2])-[O;v2]">
            <inp-reactive-center symbol="A" smarts="[$([C;v4](-[O;v2])(-[#1])-[C;v4](-[O;v2])-[O;v2])]" neighbour="D"/>
            <inp-reactive-center symbol="B" smarts="[$([#1]-[C;v4](-[O;v2])-[C;v4](-[O;v2])-[O;v2])]" neighbour="A"/>
            <inp-reactive-center symbol="C" smarts="[$([O;v2]-[C;v4](-[C;v4](-[O;v2])-[#1])-[O;v2])]" neighbour="D"/>
            <inp-reactive-center symbol="D" smarts="[$([C;v4](-[C;v4](-[O;v2])-[#1])(-[O;v2])-[O;v2])]" neighbour="C"/>
            <inp-reactive-center symbol="E" smarts="[$([O;v2]-[C;v4](-[C;v4](-[O;v2])-[#1])-[O;v2])]" neighbour="D"/>
            <inp-molecule-constraint type="SINGLEELECTRONCOUNT" limit="MIN" value="0"/>
            <inp-molecule-constraint type="SINGLEELECTRONCOUNT" limit="MAX" value="0"/>
        </inp-reactant>
        <inp-reactant value="2" smarts="[C;v4](=[O;v2])-[N;v3]">
            <inp-reactive-center symbol="F" smarts="[$([N;v3]-[C;v4]=[O;v2])]" neighbour="G"/>
            <inp-reactive-center symbol="G" smarts="[$([C;v4](=[O;v2])-[N;v3])]" neighbour="F"/>
            <inp-molecule-constraint type="SINGLEELECTRONCOUNT" limit="MIN" value="0"/>
            <inp-molecule-constraint type="SINGLEELECTRONCOUNT" limit="MAX" value="0"/>
        </inp-reactant>
        <inp-kinetics type="ARRHENIUS">
            <rate-coeff A="0.0" N="0.0" Ea="0.0"/>
        </inp-kinetics>
    </inp-reaction-family>
    <inp-reaction-family name="R00776">
        <bimolecular>false</bimolecular>
        <inp-recipe>
            <inp-transformation type="INCREASE_BOND" centers="A,B"/>
            <inp-transformation type="BREAK_BOND" centers="C,A"/>
            <inp-transformation type="BREAK_BOND" centers="B,D"/>
            <inp-transformation type="FORM_BOND" centers="C,D"/>
        </inp-recipe>
        <inp-reactant value="1" smarts="[C;v4](-[O;v2]-[#1])-[N;v3]">
            <inp-reactive-center symbol="A" smarts="[$([C;v4](-[O;v2]-[#1])-[N;v3])]" neighbour="C"/>
            <inp-reactive-center symbol="B" smarts="[$([O;v2](-[C;v4]-[N;v3])-[#1])]" neighbour="A"/>
            <inp-reactive-center symbol="C" smarts="[$([N;v3]-[C;v4]-[O;v2]-[#1])]" neighbour="A"/>
            <inp-reactive-center symbol="D" smarts="[$([#1]-[O;v2]-[C;v4]-[N;v3])]" neighbour="B"/>
            <inp-molecule-constraint type="SINGLEELECTRONCOUNT" limit="MIN" value="0"/>
            <inp-molecule-constraint type="SINGLEELECTRONCOUNT" limit="MAX" value="0"/>
        </inp-reactant>
        <inp-kinetics type="ARRHENIUS">
            <rate-coeff A="0.0" N="0.0" Ea="0.0"/>
        </inp-kinetics>
    </inp-reaction-family>
    <inp-reaction-family name="R00778">
        <bimolecular>false</bimolecular>
        <inp-recipe>
            <inp-transformation type="DECREASE_BOND" centers="A,B"/>
            <inp-transformation type="BREAK_BOND" centers="A,B"/>
            <inp-transformation type="FORM_BOND" centers="B,C"/>
            <inp-transformation type="FORM_BOND" centers="B,D"/>
            <inp-transformation type="INCREASE_BOND" centers="A,E"/>
            <inp-transformation type="BREAK_BOND" centers="E,C"/>
            <inp-transformation type="BREAK_BOND" centers="E,D"/>
        </inp-recipe>
        <inp-reactant value="1" smarts="[O;v2]=[C;v4](-[N;v3](-[#1])-[#1])-[N;v3]">
            <inp-reactive-center symbol="A" smarts="[$([C;v4](=[O;v2])(-[N;v3](-[#1])-[#1])-[N;v3])]" neighbour="E"/>
            <inp-reactive-center symbol="B" smarts="[$([O;v2]=[C;v4](-[N;v3](-[#1])-[#1])-[N;v3])]" neighbour="A"/>
            <inp-reactive-center symbol="C" smarts="[$([#1]-[N;v3](-[C;v4](=[O;v2])-[N;v3])-[#1])]" neighbour="E"/>
            <inp-reactive-center symbol="D" smarts="[$([#1]-[N;v3](-[C;v4](=[O;v2])-[N;v3])-[#1])]" neighbour="E"/>
            <inp-reactive-center symbol="E" smarts="[$([N;v3](-[C;v4](=[O;v2])-[N;v3])(-[#1])-[#1])]" neighbour="A"/>
            <inp-molecule-constraint type="SINGLEELECTRONCOUNT" limit="MIN" value="0"/>
            <inp-molecule-constraint type="SINGLEELECTRONCOUNT" limit="MAX" value="0"/>
        </inp-reactant>
        <inp-kinetics type="ARRHENIUS">
            <rate-coeff A="0.0" N="0.0" Ea="0.0"/>
        </inp-kinetics>
    </inp-reaction-family>
    <inp-reaction-family name="R00782">
        <bimolecular>true</bimolecular>
        <inp-recipe>
            <inp-transformation type="BREAK_BOND" centers="A,B"/>
            <inp-transformation type="BREAK_BOND" centers="A,C"/>
            <inp-transformation type="FORM_BOND" centers="A,D"/>
            <inp-transformation type="INCREASE_BOND" centers="A,D"/>
            <inp-transformation type="BREAK_BOND" centers="E,F"/>
            <inp-transformation type="FORM_BOND" centers="E,B"/>
            <inp-transformation type="FORM_BOND" centers="F,G"/>
            <inp-transformation type="FORM_BOND" centers="C,H"/>
            <inp-transformation type="BREAK_BOND" centers="D,H"/>
            <inp-transformation type="BREAK_BOND" centers="D,G"/>
        </inp-recipe>
        <inp-reactant value="1" smarts="[C;v4](-[C;v4]-[S;v2])(-[#1])-[N;v3]">
            <inp-reactive-center symbol="A" smarts="[$([C;v4](-[C;v4]-[S;v2])(-[#1])-[N;v3])]" neighbour="C"/>
            <inp-reactive-center symbol="B" smarts="[$([#1]-[C;v4](-[C;v4]-[S;v2])-[N;v3])]" neighbour="A"/>
            <inp-reactive-center symbol="C" smarts="[$([N;v3]-[C;v4](-[C;v4]-[S;v2])-[#1])]" neighbour="A"/>
            <inp-reactive-center symbol="E" smarts="[$([C;v4](-[C;v4](-[#1])-[N;v3])-[S;v2])]" neighbour="F"/>
            <inp-reactive-center symbol="F" smarts="[$([S;v2]-[C;v4]-[C;v4](-[#1])-[N;v3])]" neighbour="E"/>
            <inp-molecule-constraint type="SINGLEELECTRONCOUNT" limit="MIN" value="0"/>
            <inp-molecule-constraint type="SINGLEELECTRONCOUNT" limit="MAX" value="0"/>
        </inp-reactant>
        <inp-reactant value="2" smarts="[O;v2](-[#1])-[#1]">
            <inp-reactive-center symbol="D" smarts="[$([O;v2](-[#1])-[#1])]" neighbour="H"/>
            <inp-reactive-center symbol="G" smarts="[$([#1]-[O;v2]-[#1])]" neighbour="D"/>
            <inp-reactive-center symbol="H" smarts="[$([#1]-[O;v2]-[#1])]" neighbour="D"/>
            <inp-molecule-constraint type="SINGLEELECTRONCOUNT" limit="MIN" value="0"/>
            <inp-molecule-constraint type="SINGLEELECTRONCOUNT" limit="MAX" value="0"/>
        </inp-reactant>
        <inp-kinetics type="ARRHENIUS">
            <rate-coeff A="0.0" N="0.0" Ea="0.0"/>
        </inp-kinetics>
    </inp-reaction-family>
    <inp-reaction-family name="R00793">
        <bimolecular>true</bimolecular>
        <inp-recipe>
            <inp-transformation type="DECREASE_BOND" centers="A,B"/>
            <inp-transformation type="BREAK_BOND" centers="A,B"/>
            <inp-transformation type="FORM_BOND" centers="B,C"/>
            <inp-transformation type="INCREASE_BOND" centers="B,C"/>
            <inp-transformation type="FORM_BOND" centers="A,D"/>
            <inp-transformation type="FORM_BOND" centers="A,E"/>
            <inp-transformation type="BREAK_BOND" centers="C,D"/>
            <inp-transformation type="BREAK_BOND" centers="C,E"/>
        </inp-recipe>
        <inp-reactant value="1" smarts="[O;v2]=[N;v3]-[O;v2]">
            <inp-reactive-center symbol="A" smarts="[$([N;v3](=[O;v2])-[O;v2])]" neighbour="B"/>
            <inp-reactive-center symbol="B" smarts="[$([O;v2]=[N;v3]-[O;v2])]" neighbour="A"/>
            <inp-molecule-constraint type="SINGLEELECTRONCOUNT" limit="MIN" value="0"/>
            <inp-molecule-constraint type="SINGLEELECTRONCOUNT" limit="MAX" value="0"/>
        </inp-reactant>
        <inp-reactant value="2" smarts="[O;v2](-[#1])-[#1]">
            <inp-reactive-center symbol="C" smarts="[$([O;v2](-[#1])-[#1])]" neighbour="D"/>
            <inp-reactive-center symbol="D" smarts="[$([#1]-[O;v2]-[#1])]" neighbour="C"/>
            <inp-reactive-center symbol="E" smarts="[$([#1]-[O;v2]-[#1])]" neighbour="C"/>
            <inp-molecule-constraint type="SINGLEELECTRONCOUNT" limit="MIN" value="0"/>
            <inp-molecule-constraint type="SINGLEELECTRONCOUNT" limit="MAX" value="0"/>
        </inp-reactant>
        <inp-kinetics type="ARRHENIUS">
            <rate-coeff A="0.0" N="0.0" Ea="0.0"/>
        </inp-kinetics>
    </inp-reaction-family>
    <inp-reaction-family name="R00803">
        <bimolecular>true</bimolecular>
        <inp-recipe>
            <inp-transformation type="BREAK_BOND" centers="A,B"/>
            <inp-transformation type="FORM_BOND" centers="B,C"/>
            <inp-transformation type="FORM_BOND" centers="A,D"/>
            <inp-transformation type="BREAK_BOND" centers="C,D"/>
        </inp-recipe>
        <inp-reactant value="1" smarts="[C;v4]-[O;v2]">
            <inp-reactive-center symbol="A" smarts="[$([O;v2]-[C;v4])]" neighbour="B"/>
            <inp-reactive-center symbol="B" smarts="[$([C;v4]-[O;v2])]" neighbour="A"/>
            <inp-molecule-constraint type="SINGLEELECTRONCOUNT" limit="MIN" value="0"/>
            <inp-molecule-constraint type="SINGLEELECTRONCOUNT" limit="MAX" value="0"/>
        </inp-reactant>
        <inp-reactant value="2" smarts="[#1]-[O;v2]-[P;v5]">
            <inp-reactive-center symbol="C" smarts="[$([O;v2](-[#1])-[P;v5])]" neighbour="D"/>
            <inp-reactive-center symbol="D" smarts="[$([#1]-[O;v2]-[P;v5])]" neighbour="C"/>
            <inp-molecule-constraint type="SINGLEELECTRONCOUNT" limit="MIN" value="0"/>
            <inp-molecule-constraint type="SINGLEELECTRONCOUNT" limit="MAX" value="0"/>
        </inp-reactant>
        <inp-kinetics type="ARRHENIUS">
            <rate-coeff A="0.0" N="0.0" Ea="0.0"/>
        </inp-kinetics>
    </inp-reaction-family>
    <inp-reaction-family name="R00807">
        <bimolecular>true</bimolecular>
        <inp-recipe>
            <inp-transformation type="DECREASE_BOND" centers="A,B"/>
            <inp-transformation type="INCREASE_BOND" centers="B,C"/>
            <inp-transformation type="FORM_BOND" centers="A,D"/>
            <inp-transformation type="DECREASE_BOND" centers="C,E"/>
            <inp-transformation type="FORM_BOND" centers="E,F"/>
            <inp-transformation type="BREAK_BOND" centers="G,F"/>
            <inp-transformation type="INCREASE_BOND" centers="G,H"/>
            <inp-transformation type="BREAK_BOND" centers="H,D"/>
        </inp-recipe>
        <inp-reactant value="1" smarts="[n;v3]:[c;v4](:[n;v3])-[c;v4]:[n;v3]">
            <inp-reactive-center symbol="A" smarts="[$([n;v3]:[c;v4](:[n;v3])-[c;v4]:[n;v3])]" neighbour="B"/>
            <inp-reactive-center symbol="B" smarts="[$([c;v4](:[n;v3])(:[n;v3])-[c;v4]:[n;v3])]" neighbour="C"/>
            <inp-reactive-center symbol="C" smarts="[$([c;v4](-[c;v4](:[n;v3]):[n;v3]):[n;v3])]" neighbour="B"/>
            <inp-reactive-center symbol="E" smarts="[$([n;v3]:[c;v4]-[c;v4](:[n;v3]):[n;v3])]" neighbour="C"/>
            <inp-molecule-constraint type="SINGLEELECTRONCOUNT" limit="MIN" value="0"/>
            <inp-molecule-constraint type="SINGLEELECTRONCOUNT" limit="MAX" value="0"/>
        </inp-reactant>
        <inp-reactant value="2" smarts="[C;v4](-[#1])-[O;v2]-[#1]">
            <inp-reactive-center symbol="D" smarts="[$([#1]-[O;v2]-[C;v4]-[#1])]" neighbour="H"/>
            <inp-reactive-center symbol="F" smarts="[$([#1]-[C;v4]-[O;v2]-[#1])]" neighbour="G"/>
            <inp-reactive-center symbol="G" smarts="[$([C;v4](-[#1])-[O;v2]-[#1])]" neighbour="H"/>
            <inp-reactive-center symbol="H" smarts="[$([O;v2](-[C;v4]-[#1])-[#1])]" neighbour="G"/>
            <inp-molecule-constraint type="SINGLEELECTRONCOUNT" limit="MIN" value="0"/>
            <inp-molecule-constraint type="SINGLEELECTRONCOUNT" limit="MAX" value="0"/>
        </inp-reactant>
        <inp-kinetics type="ARRHENIUS">
            <rate-coeff A="0.0" N="0.0" Ea="0.0"/>
        </inp-kinetics>
    </inp-reaction-family>
    <inp-reaction-family name="R00810">
        <bimolecular>false</bimolecular>
        <inp-recipe>
            <inp-transformation type="BREAK_BOND" centers="A,B"/>
            <inp-transformation type="FORM_BOND" centers="C,B"/>
            <inp-transformation type="BREAK_BOND" centers="D,A"/>
            <inp-transformation type="FORM_BOND" centers="E,A"/>
            <inp-transformation type="FORM_BOND" centers="A,F"/>
            <inp-transformation type="BREAK_BOND" centers="C,F"/>
            <inp-transformation type="FORM_BOND" centers="D,G"/>
            <inp-transformation type="BREAK_BOND" centers="E,G"/>
        </inp-recipe>
        <inp-reactant value="1" smarts="[C;v4]-[O;v2]-[C;v4](~[C]~[O;v2]-[#1])~[O]~[C;v4]-[#1]">
            <inp-reactive-center symbol="A" smarts="[$([O;v2](-[C;v4])-[C;v4](~[C]~[O;v2]-[#1])~[O]~[C;v4]-[#1])]" neighbour="D"/>
            <inp-reactive-center symbol="B" smarts="[$([C;v4]-[O;v2]-[C;v4](~[C]~[O;v2]-[#1])~[O]~[C;v4]-[#1])]" neighbour="A"/>
            <inp-reactive-center symbol="C" smarts="[$([O;v2](~[C]~[C;v4](-[O;v2]-[C;v4])~[O]~[C;v4]-[#1])-[#1])]" neighbour="F"/>
            <inp-reactive-center symbol="D" smarts="[$([C;v4](~[C]~[O;v2]-[#1])(-[O;v2]-[C;v4])~[O]~[C;v4]-[#1])]" neighbour="A"/>
            <inp-reactive-center symbol="E" smarts="[$([C;v4](~[O]~[C;v4](~[C]~[O;v2]-[#1])-[O;v2]-[C;v4])-[#1])]" neighbour="G"/>
            <inp-reactive-center symbol="F" smarts="[$([#1]-[O;v2]~[C]~[C;v4](-[O;v2]-[C;v4])~[O]~[C;v4]-[#1])]" neighbour="C"/>
            <inp-reactive-center symbol="G" smarts="[$([#1]-[C;v4]~[O]~[C;v4](~[C]~[O;v2]-[#1])-[O;v2]-[C;v4])]" neighbour="E"/>
            <inp-molecule-constraint type="SINGLEELECTRONCOUNT" limit="MIN" value="0"/>
            <inp-molecule-constraint type="SINGLEELECTRONCOUNT" limit="MAX" value="0"/>
        </inp-reactant>
        <inp-kinetics type="ARRHENIUS">
            <rate-coeff A="0.0" N="0.0" Ea="0.0"/>
        </inp-kinetics>
    </inp-reaction-family>
    <inp-reaction-family name="R00811">
        <bimolecular>true</bimolecular>
        <inp-recipe>
            <inp-transformation type="BREAK_BOND" centers="A,B"/>
            <inp-transformation type="FORM_BOND" centers="C,B"/>
            <inp-transformation type="FORM_BOND" centers="A,D"/>
            <inp-transformation type="BREAK_BOND" centers="E,D"/>
            <inp-transformation type="INCREASE_BOND" centers="F,E"/>
            <inp-transformation type="DECREASE_BOND" centers="C,F"/>
        </inp-recipe>
        <inp-reactant value="1" smarts="[#1]-[O;v2]">
            <inp-reactive-center symbol="A" smarts="[$([O;v2]-[#1])]" neighbour="B"/>
            <inp-reactive-center symbol="B" smarts="[$([#1]-[O;v2])]" neighbour="A"/>
            <inp-molecule-constraint type="SINGLEELECTRONCOUNT" limit="MIN" value="0"/>
            <inp-molecule-constraint type="SINGLEELECTRONCOUNT" limit="MAX" value="0"/>
        </inp-reactant>
        <inp-reactant value="2" smarts="[O;v2]-[P;v5](=[O;v2])(-[O;v2])-[n;v3]:[c;v4]:[n;v3]">
            <inp-reactive-center symbol="C" smarts="[$([n;v3]:[c;v4]:[n;v3]-[P;v5](-[O;v2])(=[O;v2])-[O;v2])]" neighbour="F"/>
            <inp-reactive-center symbol="D" smarts="[$([P;v5](-[O;v2])(=[O;v2])(-[O;v2])-[n;v3]:[c;v4]:[n;v3])]" neighbour="E"/>
            <inp-reactive-center symbol="E" smarts="[$([n;v3](-[P;v5](-[O;v2])(=[O;v2])-[O;v2]):[c;v4]:[n;v3])]" neighbour="F"/>
            <inp-reactive-center symbol="F" smarts="[$([c;v4](:[n;v3]-[P;v5](-[O;v2])(=[O;v2])-[O;v2]):[n;v3])]" neighbour="E"/>
            <inp-molecule-constraint type="SINGLEELECTRONCOUNT" limit="MIN" value="0"/>
            <inp-molecule-constraint type="SINGLEELECTRONCOUNT" limit="MAX" value="0"/>
        </inp-reactant>
        <inp-kinetics type="ARRHENIUS">
            <rate-coeff A="0.0" N="0.0" Ea="0.0"/>
        </inp-kinetics>
    </inp-reaction-family>
    <inp-reaction-family name="R00821">
        <bimolecular>false</bimolecular>
        <inp-recipe>
            <inp-transformation type="BREAK_BOND" centers="A,B"/>
            <inp-transformation type="FORM_BOND" centers="C,B"/>
            <inp-transformation type="INCREASE_BOND" centers="D,A"/>
            <inp-transformation type="BREAK_BOND" centers="C,D"/>
        </inp-recipe>
        <inp-reactant value="1" smarts="[#1]-[O;v2]-[C;v4](=[O;v2])-[c;v4]:[c;v4]">
            <inp-reactive-center symbol="A" smarts="[$([O;v2](-[#1])-[C;v4](=[O;v2])-[c;v4]:[c;v4])]" neighbour="D"/>
            <inp-reactive-center symbol="B" smarts="[$([#1]-[O;v2]-[C;v4](=[O;v2])-[c;v4]:[c;v4])]" neighbour="A"/>
            <inp-reactive-center symbol="C" smarts="[$([c;v4](-[C;v4](-[O;v2]-[#1])=[O;v2]):[c;v4])]" neighbour="D"/>
            <inp-reactive-center symbol="D" smarts="[$([C;v4](-[O;v2]-[#1])(=[O;v2])-[c;v4]:[c;v4])]" neighbour="C"/>
            <inp-molecule-constraint type="SINGLEELECTRONCOUNT" limit="MIN" value="0"/>
            <inp-molecule-constraint type="SINGLEELECTRONCOUNT" limit="MAX" value="0"/>
        </inp-reactant>
        <inp-kinetics type="ARRHENIUS">
            <rate-coeff A="0.0" N="0.0" Ea="0.0"/>
        </inp-kinetics>
    </inp-reaction-family>
    <inp-reaction-family name="R00827">
        <bimolecular>true</bimolecular>
        <inp-recipe>
            <inp-transformation type="BREAK_BOND" centers="A,B"/>
            <inp-transformation type="LOSE_CHARGE" centers="A"/>
            <inp-transformation type="FORM_BOND" centers="C,B"/>
            <inp-transformation type="FORM_BOND" centers="D,E"/>
            <inp-transformation type="GAIN_CHARGE" centers="D"/>
            <inp-transformation type="BREAK_BOND" centers="C,E"/>
        </inp-recipe>
        <inp-reactant value="1" smarts="[S+;v3](-[C;v4])~[C]~[C]~[C]~[C]~[O-;v1]">
            <inp-reactive-center symbol="A" smarts="[$([S+;v3](-[C;v4])~[C]~[C]~[C]~[C]~[O-;v1])]" neighbour="B"/>
            <inp-reactive-center symbol="B" smarts="[$([C;v4]-[S+;v3]~[C]~[C]~[C]~[C]~[O-;v1])]" neighbour="A"/>
            <inp-reactive-center symbol="D" smarts="[$([O-;v1]~[C]~[C]~[C]~[C]~[S+;v3]-[C;v4])]"/>
            <inp-molecule-constraint type="SINGLEELECTRONCOUNT" limit="MIN" value="0"/>
            <inp-molecule-constraint type="SINGLEELECTRONCOUNT" limit="MAX" value="0"/>
        </inp-reactant>
        <inp-reactant value="2" smarts="[O;v2]-[#1]">
            <inp-reactive-center symbol="C" smarts="[$([O;v2]-[#1])]" neighbour="E"/>
            <inp-reactive-center symbol="E" smarts="[$([#1]-[O;v2])]" neighbour="C"/>
            <inp-molecule-constraint type="SINGLEELECTRONCOUNT" limit="MIN" value="0"/>
            <inp-molecule-constraint type="SINGLEELECTRONCOUNT" limit="MAX" value="0"/>
        </inp-reactant>
        <inp-kinetics type="ARRHENIUS">
            <rate-coeff A="0.0" N="0.0" Ea="0.0"/>
        </inp-kinetics>
    </inp-reaction-family>
    <inp-reaction-family name="R00829">
        <bimolecular>true</bimolecular>
        <inp-recipe>
            <inp-transformation type="BREAK_BOND" centers="A,B"/>
            <inp-transformation type="FORM_BOND" centers="C,A"/>
            <inp-transformation type="FORM_BOND" centers="D,B"/>
            <inp-transformation type="BREAK_BOND" centers="D,E"/>
            <inp-transformation type="FORM_BOND" centers="E,F"/>
            <inp-transformation type="BREAK_BOND" centers="C,F"/>
        </inp-recipe>
        <inp-reactant value="1" smarts="[C;v4](=[O;v2])-[S;v2]">
            <inp-reactive-center symbol="A" smarts="[$([C;v4](=[O;v2])-[S;v2])]" neighbour="B"/>
            <inp-reactive-center symbol="B" smarts="[$([S;v2]-[C;v4]=[O;v2])]" neighbour="A"/>
            <inp-molecule-constraint type="SINGLEELECTRONCOUNT" limit="MIN" value="0"/>
            <inp-molecule-constraint type="SINGLEELECTRONCOUNT" limit="MAX" value="0"/>
        </inp-reactant>
        <inp-reactant value="2" smarts="[S;v2]-[C;v4](=[O;v2])-[C;v4]-[#1]">
            <inp-reactive-center symbol="C" smarts="[$([C;v4](-[C;v4](-[S;v2])=[O;v2])-[#1])]" neighbour="D"/>
            <inp-reactive-center symbol="D" smarts="[$([C;v4](-[S;v2])(=[O;v2])-[C;v4]-[#1])]" neighbour="C"/>
            <inp-reactive-center symbol="E" smarts="[$([S;v2]-[C;v4](=[O;v2])-[C;v4]-[#1])]" neighbour="D"/>
            <inp-reactive-center symbol="F" smarts="[$([#1]-[C;v4]-[C;v4](-[S;v2])=[O;v2])]" neighbour="C"/>
            <inp-molecule-constraint type="SINGLEELECTRONCOUNT" limit="MIN" value="0"/>
            <inp-molecule-constraint type="SINGLEELECTRONCOUNT" limit="MAX" value="0"/>
        </inp-reactant>
        <inp-kinetics type="ARRHENIUS">
            <rate-coeff A="0.0" N="0.0" Ea="0.0"/>
        </inp-kinetics>
    </inp-reaction-family>
    <inp-reaction-family name="R00830">
        <bimolecular>true</bimolecular>
        <inp-recipe>
            <inp-transformation type="BREAK_BOND" centers="A,B"/>
            <inp-transformation type="FORM_BOND" centers="A,C"/>
            <inp-transformation type="FORM_BOND" centers="B,D"/>
            <inp-transformation type="BREAK_BOND" centers="E,D"/>
            <inp-transformation type="INCREASE_BOND" centers="F,E"/>
            <inp-transformation type="BREAK_BOND" centers="F,C"/>
        </inp-recipe>
        <inp-reactant value="1" smarts="[C;v4](=[O;v2])-[S;v2]">
            <inp-reactive-center symbol="A" smarts="[$([C;v4](=[O;v2])-[S;v2])]" neighbour="B"/>
            <inp-reactive-center symbol="B" smarts="[$([S;v2]-[C;v4]=[O;v2])]" neighbour="A"/>
            <inp-molecule-constraint type="SINGLEELECTRONCOUNT" limit="MIN" value="0"/>
            <inp-molecule-constraint type="SINGLEELECTRONCOUNT" limit="MAX" value="0"/>
        </inp-reactant>
        <inp-reactant value="2" smarts="[#1]-[O;v2]-[C;v4](=[O;v2])-[C;v4]-[N;v3]">
            <inp-reactive-center symbol="C" smarts="[$([C;v4](-[C;v4](-[O;v2]-[#1])=[O;v2])-[N;v3])]" neighbour="F"/>
            <inp-reactive-center symbol="D" smarts="[$([#1]-[O;v2]-[C;v4](=[O;v2])-[C;v4]-[N;v3])]" neighbour="E"/>
            <inp-reactive-center symbol="E" smarts="[$([O;v2](-[#1])-[C;v4](=[O;v2])-[C;v4]-[N;v3])]" neighbour="F"/>
            <inp-reactive-center symbol="F" smarts="[$([C;v4](-[O;v2]-[#1])(=[O;v2])-[C;v4]-[N;v3])]" neighbour="C"/>
            <inp-molecule-constraint type="SINGLEELECTRONCOUNT" limit="MIN" value="0"/>
            <inp-molecule-constraint type="SINGLEELECTRONCOUNT" limit="MAX" value="0"/>
        </inp-reactant>
        <inp-kinetics type="ARRHENIUS">
            <rate-coeff A="0.0" N="0.0" Ea="0.0"/>
        </inp-kinetics>
    </inp-reaction-family>
    <inp-reaction-family name="R00833">
        <bimolecular>false</bimolecular>
        <inp-recipe>
            <inp-transformation type="BREAK_BOND" centers="A,B"/>
            <inp-transformation type="FORM_BOND" centers="A,C"/>
            <inp-transformation type="DECREASE_BOND" centers="D,E"/>
            <inp-transformation type="BREAK_BOND" centers="D,E"/>
            <inp-transformation type="BREAK_BOND" centers="D,F"/>
            <inp-transformation type="FORM_BOND" centers="D,G"/>
            <inp-transformation type="FORM_BOND" centers="D,H"/>
            <inp-transformation type="FORM_BOND" centers="D,B"/>
            <inp-transformation type="FORM_BOND" centers="B,E"/>
            <inp-transformation type="INCREASE_BOND" centers="B,E"/>
            <inp-transformation type="FORM_BOND" centers="B,F"/>
            <inp-transformation type="BREAK_BOND" centers="B,C"/>
            <inp-transformation type="BREAK_BOND" centers="B,G"/>
            <inp-transformation type="BREAK_BOND" centers="B,H"/>
        </inp-recipe>
        <inp-reactant value="1" smarts="[C;v4](-[C;v4](=[O;v2])-[S;v2])-[C;v4](-[#1])(-[#1])-[#1]">
            <inp-reactive-center symbol="A" smarts="[$([C;v4](-[C;v4](=[O;v2])-[S;v2])-[C;v4](-[#1])(-[#1])-[#1])]" neighbour="B"/>
            <inp-reactive-center symbol="B" smarts="[$([C;v4](-[C;v4]-[C;v4](=[O;v2])-[S;v2])(-[#1])(-[#1])-[#1])]" neighbour="A"/>
            <inp-reactive-center symbol="C" smarts="[$([#1]-[C;v4](-[C;v4]-[C;v4](=[O;v2])-[S;v2])(-[#1])-[#1])]" neighbour="B"/>
            <inp-reactive-center symbol="D" smarts="[$([C;v4](-[C;v4]-[C;v4](-[#1])(-[#1])-[#1])(=[O;v2])-[S;v2])]" neighbour="F"/>
            <inp-reactive-center symbol="E" smarts="[$([O;v2]=[C;v4](-[C;v4]-[C;v4](-[#1])(-[#1])-[#1])-[S;v2])]" neighbour="D"/>
            <inp-reactive-center symbol="F" smarts="[$([S;v2]-[C;v4](-[C;v4]-[C;v4](-[#1])(-[#1])-[#1])=[O;v2])]" neighbour="D"/>
            <inp-reactive-center symbol="G" smarts="[$([#1]-[C;v4](-[C;v4]-[C;v4](=[O;v2])-[S;v2])(-[#1])-[#1])]" neighbour="B"/>
            <inp-reactive-center symbol="H" smarts="[$([#1]-[C;v4](-[C;v4]-[C;v4](=[O;v2])-[S;v2])(-[#1])-[#1])]" neighbour="B"/>
            <inp-molecule-constraint type="SINGLEELECTRONCOUNT" limit="MIN" value="0"/>
            <inp-molecule-constraint type="SINGLEELECTRONCOUNT" limit="MAX" value="0"/>
        </inp-reactant>
        <inp-kinetics type="ARRHENIUS">
            <rate-coeff A="0.0" N="0.0" Ea="0.0"/>
        </inp-kinetics>
    </inp-reaction-family>
    <inp-reaction-family name="R00834">
        <bimolecular>true</bimolecular>
        <inp-recipe>
            <inp-transformation type="DECREASE_BOND" centers="A,B"/>
            <inp-transformation type="LOSE_CHARGE" centers="A"/>
            <inp-transformation type="INCREASE_BOND" centers="C,B"/>
            <inp-transformation type="DECREASE_BOND" centers="D,C"/>
            <inp-transformation type="FORM_BOND" centers="D,E"/>
            <inp-transformation type="BREAK_BOND" centers="F,E"/>
            <inp-transformation type="FORM_BOND" centers="F,G"/>
            <inp-transformation type="BREAK_BOND" centers="G,H"/>
            <inp-transformation type="GAIN_CHARGE" centers="H"/>
        </inp-recipe>
        <inp-reactant value="1" smarts="[n+;v4]:[c;v4]:[c;v4]:[c;v4]">
            <inp-reactive-center symbol="A" smarts="[$([n+;v4]:[c;v4]:[c;v4]:[c;v4])]" neighbour="B"/>
            <inp-reactive-center symbol="B" smarts="[$([c;v4](:[n+;v4]):[c;v4]:[c;v4])]" neighbour="C"/>
            <inp-reactive-center symbol="C" smarts="[$([c;v4](:[c;v4]:[n+;v4]):[c;v4])]" neighbour="B"/>
            <inp-reactive-center symbol="D" smarts="[$([c;v4]:[c;v4]:[c;v4]:[n+;v4])]" neighbour="C"/>
            <inp-molecule-constraint type="SINGLEELECTRONCOUNT" limit="MIN" value="0"/>
            <inp-molecule-constraint type="SINGLEELECTRONCOUNT" limit="MAX" value="0"/>
        </inp-reactant>
        <inp-reactant value="2" smarts="[O;v2]-[C;v4](-[#1])~[C]~[C]~[C]~[C]~[O;v2]-[#1]">
            <inp-reactive-center symbol="E" smarts="[$([#1]-[C;v4](-[O;v2])~[C]~[C]~[C]~[C]~[O;v2]-[#1])]" neighbour="F"/>
            <inp-reactive-center symbol="F" smarts="[$([C;v4](-[O;v2])(-[#1])~[C]~[C]~[C]~[C]~[O;v2]-[#1])]" neighbour="E"/>
            <inp-reactive-center symbol="G" smarts="[$([O;v2](~[C]~[C]~[C]~[C]~[C;v4](-[O;v2])-[#1])-[#1])]" neighbour="H"/>
            <inp-reactive-center symbol="H" smarts="[$([#1]-[O;v2]~[C]~[C]~[C]~[C]~[C;v4](-[O;v2])-[#1])]" neighbour="G"/>
            <inp-molecule-constraint type="SINGLEELECTRONCOUNT" limit="MIN" value="0"/>
            <inp-molecule-constraint type="SINGLEELECTRONCOUNT" limit="MAX" value="0"/>
        </inp-reactant>
        <inp-kinetics type="ARRHENIUS">
            <rate-coeff A="0.0" N="0.0" Ea="0.0"/>
        </inp-kinetics>
    </inp-reaction-family>
    <inp-reaction-family name="R00863">
        <bimolecular>false</bimolecular>
        <inp-recipe>
            <inp-transformation type="BREAK_BOND" centers="A,B"/>
            <inp-transformation type="FORM_BOND" centers="A,C"/>
            <inp-transformation type="INCREASE_BOND" centers="B,D"/>
            <inp-transformation type="BREAK_BOND" centers="D,C"/>
        </inp-recipe>
        <inp-reactant value="1" smarts="[C;v4]-[S;v4](=[O;v2])-[O;v2]-[#1]">
            <inp-reactive-center symbol="A" smarts="[$([C;v4]-[S;v4](=[O;v2])-[O;v2]-[#1])]" neighbour="B"/>
            <inp-reactive-center symbol="B" smarts="[$([S;v4](-[C;v4])(=[O;v2])-[O;v2]-[#1])]" neighbour="D"/>
            <inp-reactive-center symbol="C" smarts="[$([#1]-[O;v2]-[S;v4](-[C;v4])=[O;v2])]" neighbour="D"/>
            <inp-reactive-center symbol="D" smarts="[$([O;v2](-[S;v4](-[C;v4])=[O;v2])-[#1])]" neighbour="B"/>
            <inp-molecule-constraint type="SINGLEELECTRONCOUNT" limit="MIN" value="0"/>
            <inp-molecule-constraint type="SINGLEELECTRONCOUNT" limit="MAX" value="0"/>
        </inp-reactant>
        <inp-kinetics type="ARRHENIUS">
            <rate-coeff A="0.0" N="0.0" Ea="0.0"/>
        </inp-kinetics>
    </inp-reaction-family>
    <inp-reaction-family name="R00868">
        <bimolecular>true</bimolecular>
        <inp-recipe>
            <inp-transformation type="DECREASE_BOND" centers="A,B"/>
            <inp-transformation type="LOSE_CHARGE" centers="A"/>
            <inp-transformation type="INCREASE_BOND" centers="C,B"/>
            <inp-transformation type="DECREASE_BOND" centers="D,C"/>
            <inp-transformation type="FORM_BOND" centers="D,E"/>
            <inp-transformation type="BREAK_BOND" centers="F,G"/>
            <inp-transformation type="FORM_BOND" centers="F,H"/>
            <inp-transformation type="GAIN_CHARGE" centers="G"/>
            <inp-transformation type="BREAK_BOND" centers="H,E"/>
        </inp-recipe>
        <inp-reactant value="1" smarts="[n+;v4]:[c;v4]:[c;v4]:[c;v4]">
            <inp-reactive-center symbol="A" smarts="[$([n+;v4]:[c;v4]:[c;v4]:[c;v4])]" neighbour="B"/>
            <inp-reactive-center symbol="B" smarts="[$([c;v4](:[n+;v4]):[c;v4]:[c;v4])]" neighbour="C"/>
            <inp-reactive-center symbol="C" smarts="[$([c;v4](:[c;v4]:[n+;v4]):[c;v4])]" neighbour="B"/>
            <inp-reactive-center symbol="D" smarts="[$([c;v4]:[c;v4]:[c;v4]:[n+;v4])]" neighbour="C"/>
            <inp-molecule-constraint type="SINGLEELECTRONCOUNT" limit="MIN" value="0"/>
            <inp-molecule-constraint type="SINGLEELECTRONCOUNT" limit="MAX" value="0"/>
        </inp-reactant>
        <inp-reactant value="2" smarts="[C](~[C;v4]-[#1])~[C]~[C]~[O;v2]-[#1]">
            <inp-reactive-center symbol="E" smarts="[$([#1]-[O;v2]~[C]~[C]~[C]~[C;v4]-[#1])]" neighbour="H"/>
            <inp-reactive-center symbol="F" smarts="[$([C;v4](~[C]~[C]~[C]~[O;v2]-[#1])-[#1])]" neighbour="G"/>
            <inp-reactive-center symbol="G" smarts="[$([#1]-[C;v4]~[C]~[C]~[C]~[O;v2]-[#1])]" neighbour="F"/>
            <inp-reactive-center symbol="H" smarts="[$([O;v2](~[C]~[C]~[C]~[C;v4]-[#1])-[#1])]" neighbour="E"/>
            <inp-molecule-constraint type="SINGLEELECTRONCOUNT" limit="MIN" value="0"/>
            <inp-molecule-constraint type="SINGLEELECTRONCOUNT" limit="MAX" value="0"/>
        </inp-reactant>
        <inp-kinetics type="ARRHENIUS">
            <rate-coeff A="0.0" N="0.0" Ea="0.0"/>
        </inp-kinetics>
    </inp-reaction-family>
    <inp-reaction-family name="R00874">
        <bimolecular>true</bimolecular>
        <inp-recipe>
            <inp-transformation type="BREAK_BOND" centers="A,B"/>
            <inp-transformation type="FORM_BOND" centers="B,C"/>
            <inp-transformation type="FORM_BOND" centers="A,D"/>
            <inp-transformation type="BREAK_BOND" centers="E,C"/>
            <inp-transformation type="INCREASE_BOND" centers="E,F"/>
            <inp-transformation type="BREAK_BOND" centers="F,D"/>
        </inp-recipe>
        <inp-reactant value="1" smarts="[O;v2]-[C;v4]-[O;v2]">
            <inp-reactive-center symbol="A" smarts="[$([C;v4](-[O;v2])-[O;v2])]" neighbour="B"/>
            <inp-reactive-center symbol="B" smarts="[$([O;v2]-[C;v4]-[O;v2])]" neighbour="A"/>
            <inp-molecule-constraint type="SINGLEELECTRONCOUNT" limit="MIN" value="0"/>
            <inp-molecule-constraint type="SINGLEELECTRONCOUNT" limit="MAX" value="0"/>
        </inp-reactant>
        <inp-reactant value="2" smarts="[C;v4](-[#1])-[O;v2]-[#1]">
            <inp-reactive-center symbol="C" smarts="[$([#1]-[C;v4]-[O;v2]-[#1])]" neighbour="E"/>
            <inp-reactive-center symbol="D" smarts="[$([#1]-[O;v2]-[C;v4]-[#1])]" neighbour="F"/>
            <inp-reactive-center symbol="E" smarts="[$([C;v4](-[#1])-[O;v2]-[#1])]" neighbour="F"/>
            <inp-reactive-center symbol="F" smarts="[$([O;v2](-[C;v4]-[#1])-[#1])]" neighbour="E"/>
            <inp-molecule-constraint type="SINGLEELECTRONCOUNT" limit="MIN" value="0"/>
            <inp-molecule-constraint type="SINGLEELECTRONCOUNT" limit="MAX" value="0"/>
        </inp-reactant>
        <inp-kinetics type="ARRHENIUS">
            <rate-coeff A="0.0" N="0.0" Ea="0.0"/>
        </inp-kinetics>
    </inp-reaction-family>
    <inp-reaction-family name="R00878">
        <bimolecular>false</bimolecular>
        <inp-recipe>
            <inp-transformation type="BREAK_BOND" centers="A,B"/>
            <inp-transformation type="FORM_BOND" centers="A,C"/>
            <inp-transformation type="FORM_BOND" centers="D,B"/>
            <inp-transformation type="BREAK_BOND" centers="D,C"/>
        </inp-recipe>
        <inp-reactant value="1" smarts="[C;v4](-[#1])-[C;v4]-[O;v2]">
            <inp-reactive-center symbol="A" smarts="[$([C;v4](-[#1])-[C;v4]-[O;v2])]" neighbour="D"/>
            <inp-reactive-center symbol="B" smarts="[$([#1]-[C;v4]-[C;v4]-[O;v2])]" neighbour="A"/>
            <inp-reactive-center symbol="C" smarts="[$([O;v2]-[C;v4]-[C;v4]-[#1])]" neighbour="D"/>
            <inp-reactive-center symbol="D" smarts="[$([C;v4](-[C;v4]-[#1])-[O;v2])]" neighbour="C"/>
            <inp-molecule-constraint type="SINGLEELECTRONCOUNT" limit="MIN" value="0"/>
            <inp-molecule-constraint type="SINGLEELECTRONCOUNT" limit="MAX" value="0"/>
        </inp-reactant>
        <inp-kinetics type="ARRHENIUS">
            <rate-coeff A="0.0" N="0.0" Ea="0.0"/>
        </inp-kinetics>
    </inp-reaction-family>
    <inp-reaction-family name="R00881">
        <bimolecular>true</bimolecular>
        <inp-recipe>
            <inp-transformation type="BREAK_BOND" centers="A,B"/>
            <inp-transformation type="FORM_BOND" centers="B,C"/>
            <inp-transformation type="FORM_BOND" centers="A,D"/>
            <inp-transformation type="BREAK_BOND" centers="C,D"/>
        </inp-recipe>
        <inp-reactant value="1" smarts="[P;v5](=[O;v2])(-[O;v2])-[O;v2]-[P;v5]">
            <inp-reactive-center symbol="A" smarts="[$([O;v2](-[P;v5](=[O;v2])-[O;v2])-[P;v5])]" neighbour="B"/>
            <inp-reactive-center symbol="B" smarts="[$([P;v5](=[O;v2])(-[O;v2])-[O;v2]-[P;v5])]" neighbour="A"/>
            <inp-molecule-constraint type="SINGLEELECTRONCOUNT" limit="MIN" value="0"/>
            <inp-molecule-constraint type="SINGLEELECTRONCOUNT" limit="MAX" value="0"/>
        </inp-reactant>
        <inp-reactant value="2" smarts="[O;v2]-[#1]">
            <inp-reactive-center symbol="C" smarts="[$([O;v2]-[#1])]" neighbour="D"/>
            <inp-reactive-center symbol="D" smarts="[$([#1]-[O;v2])]" neighbour="C"/>
            <inp-molecule-constraint type="SINGLEELECTRONCOUNT" limit="MIN" value="0"/>
            <inp-molecule-constraint type="SINGLEELECTRONCOUNT" limit="MAX" value="0"/>
        </inp-reactant>
        <inp-kinetics type="ARRHENIUS">
            <rate-coeff A="0.0" N="0.0" Ea="0.0"/>
        </inp-kinetics>
    </inp-reaction-family>
    <inp-reaction-family name="R00883">
        <bimolecular>true</bimolecular>
        <inp-recipe>
            <inp-transformation type="BREAK_BOND" centers="A,B"/>
            <inp-transformation type="FORM_BOND" centers="A,C"/>
            <inp-transformation type="FORM_BOND" centers="D,B"/>
            <inp-transformation type="BREAK_BOND" centers="C,D"/>
        </inp-recipe>
        <inp-reactant value="1" smarts="[P;v5]-[O;v2]-[#1]">
            <inp-reactive-center symbol="A" smarts="[$([O;v2](-[P;v5])-[#1])]" neighbour="B"/>
            <inp-reactive-center symbol="B" smarts="[$([#1]-[O;v2]-[P;v5])]" neighbour="A"/>
            <inp-molecule-constraint type="SINGLEELECTRONCOUNT" limit="MIN" value="0"/>
            <inp-molecule-constraint type="SINGLEELECTRONCOUNT" limit="MAX" value="0"/>
        </inp-reactant>
        <inp-reactant value="2" smarts="[C;v4]-[O;v2]-[P;v5]">
            <inp-reactive-center symbol="C" smarts="[$([C;v4]-[O;v2]-[P;v5])]" neighbour="D"/>
            <inp-reactive-center symbol="D" smarts="[$([O;v2](-[C;v4])-[P;v5])]" neighbour="C"/>
            <inp-molecule-constraint type="SINGLEELECTRONCOUNT" limit="MIN" value="0"/>
            <inp-molecule-constraint type="SINGLEELECTRONCOUNT" limit="MAX" value="0"/>
        </inp-reactant>
        <inp-kinetics type="ARRHENIUS">
            <rate-coeff A="0.0" N="0.0" Ea="0.0"/>
        </inp-kinetics>
    </inp-reaction-family>
    <inp-reaction-family name="R00893">
        <bimolecular>true</bimolecular>
        <inp-recipe>
            <inp-transformation type="BREAK_BOND" centers="A,B"/>
            <inp-transformation type="FORM_BOND" centers="A,C"/>
            <inp-transformation type="INCREASE_BOND" centers="A,C"/>
            <inp-transformation type="FORM_BOND" centers="A,D"/>
            <inp-transformation type="FORM_BOND" centers="D,B"/>
            <inp-transformation type="DECREASE_BOND" centers="C,D"/>
            <inp-transformation type="BREAK_BOND" centers="C,D"/>
        </inp-recipe>
        <inp-reactant value="1" smarts="[S;v2]-[#1]">
            <inp-reactive-center symbol="A" smarts="[$([S;v2]-[#1])]" neighbour="B"/>
            <inp-reactive-center symbol="B" smarts="[$([#1]-[S;v2])]" neighbour="A"/>
            <inp-molecule-constraint type="SINGLEELECTRONCOUNT" limit="MIN" value="0"/>
            <inp-molecule-constraint type="SINGLEELECTRONCOUNT" limit="MAX" value="0"/>
        </inp-reactant>
        <inp-reactant value="2" smarts="[O;v2]=[O;v2]">
            <inp-reactive-center symbol="C" smarts="[$([O;v2]=[O;v2])]" neighbour="D"/>
            <inp-reactive-center symbol="D" smarts="[$([O;v2]=[O;v2])]" neighbour="C"/>
            <inp-molecule-constraint type="SINGLEELECTRONCOUNT" limit="MIN" value="0"/>
            <inp-molecule-constraint type="SINGLEELECTRONCOUNT" limit="MAX" value="0"/>
        </inp-reactant>
        <inp-kinetics type="ARRHENIUS">
            <rate-coeff A="0.0" N="0.0" Ea="0.0"/>
        </inp-kinetics>
    </inp-reaction-family>
    <inp-reaction-family name="R00901">
        <bimolecular>true</bimolecular>
        <inp-recipe>
            <inp-transformation type="BREAK_BOND" centers="A,B"/>
            <inp-transformation type="FORM_BOND" centers="C,A"/>
            <inp-transformation type="FORM_BOND" centers="B,D"/>
            <inp-transformation type="BREAK_BOND" centers="E,D"/>
            <inp-transformation type="INCREASE_BOND" centers="C,E"/>
        </inp-recipe>
        <inp-reactant value="1" smarts="[C;v4]-[S;v2]">
            <inp-reactive-center symbol="A" smarts="[$([C;v4]-[S;v2])]" neighbour="B"/>
            <inp-reactive-center symbol="B" smarts="[$([S;v2]-[C;v4])]" neighbour="A"/>
            <inp-molecule-constraint type="SINGLEELECTRONCOUNT" limit="MIN" value="0"/>
            <inp-molecule-constraint type="SINGLEELECTRONCOUNT" limit="MAX" value="0"/>
        </inp-reactant>
        <inp-reactant value="2" smarts="[O;v2]-[S;v4](-[O;v2]-[#1])=[O;v2]">
            <inp-reactive-center symbol="C" smarts="[$([S;v4](-[O;v2])(-[O;v2]-[#1])=[O;v2])]" neighbour="E"/>
            <inp-reactive-center symbol="D" smarts="[$([#1]-[O;v2]-[S;v4](-[O;v2])=[O;v2])]" neighbour="E"/>
            <inp-reactive-center symbol="E" smarts="[$([O;v2](-[#1])-[S;v4](-[O;v2])=[O;v2])]" neighbour="C"/>
            <inp-molecule-constraint type="SINGLEELECTRONCOUNT" limit="MIN" value="0"/>
            <inp-molecule-constraint type="SINGLEELECTRONCOUNT" limit="MAX" value="0"/>
        </inp-reactant>
        <inp-kinetics type="ARRHENIUS">
            <rate-coeff A="0.0" N="0.0" Ea="0.0"/>
        </inp-kinetics>
    </inp-reaction-family>
    <inp-reaction-family name="R00917">
        <bimolecular>true</bimolecular>
        <inp-recipe>
            <inp-transformation type="BREAK_BOND" centers="A,B"/>
            <inp-transformation type="FORM_BOND" centers="B,C"/>
            <inp-transformation type="DECREASE_BOND" centers="A,D"/>
            <inp-transformation type="BREAK_BOND" centers="A,D"/>
            <inp-transformation type="FORM_BOND" centers="A,E"/>
            <inp-transformation type="INCREASE_BOND" centers="A,E"/>
            <inp-transformation type="INCREASE_BOND" centers="A,E"/>
            <inp-transformation type="FORM_BOND" centers="D,F"/>
            <inp-transformation type="FORM_BOND" centers="D,G"/>
            <inp-transformation type="BREAK_BOND" centers="E,C"/>
            <inp-transformation type="BREAK_BOND" centers="E,F"/>
            <inp-transformation type="BREAK_BOND" centers="E,G"/>
        </inp-recipe>
        <inp-reactant value="1" smarts="[O;v2]-[C;v4]=[O;v2]">
            <inp-reactive-center symbol="A" smarts="[$([C;v4](-[O;v2])=[O;v2])]" neighbour="B"/>
            <inp-reactive-center symbol="B" smarts="[$([O;v2]-[C;v4]=[O;v2])]" neighbour="A"/>
            <inp-reactive-center symbol="D" smarts="[$([O;v2]=[C;v4]-[O;v2])]" neighbour="A"/>
            <inp-molecule-constraint type="SINGLEELECTRONCOUNT" limit="MIN" value="0"/>
            <inp-molecule-constraint type="SINGLEELECTRONCOUNT" limit="MAX" value="0"/>
        </inp-reactant>
        <inp-reactant value="2" smarts="[N;v3](-[#1])(-[#1])-[#1]">
            <inp-reactive-center symbol="C" smarts="[$([#1]-[N;v3](-[#1])-[#1])]" neighbour="E"/>
            <inp-reactive-center symbol="E" smarts="[$([N;v3](-[#1])(-[#1])-[#1])]" neighbour="C"/>
            <inp-reactive-center symbol="F" smarts="[$([#1]-[N;v3](-[#1])-[#1])]" neighbour="E"/>
            <inp-reactive-center symbol="G" smarts="[$([#1]-[N;v3](-[#1])-[#1])]" neighbour="E"/>
            <inp-molecule-constraint type="SINGLEELECTRONCOUNT" limit="MIN" value="0"/>
            <inp-molecule-constraint type="SINGLEELECTRONCOUNT" limit="MAX" value="0"/>
        </inp-reactant>
        <inp-kinetics type="ARRHENIUS">
            <rate-coeff A="0.0" N="0.0" Ea="0.0"/>
        </inp-kinetics>
    </inp-reaction-family>
    <inp-reaction-family name="R00928">
        <bimolecular>true</bimolecular>
        <inp-recipe>
            <inp-transformation type="BREAK_BOND" centers="A,B"/>
            <inp-transformation type="FORM_BOND" centers="A,C"/>
            <inp-transformation type="FORM_BOND" centers="D,B"/>
            <inp-transformation type="BREAK_BOND" centers="D,C"/>
        </inp-recipe>
        <inp-reactant value="1" smarts="[C;v4]-[#1]">
            <inp-reactive-center symbol="A" smarts="[$([C;v4]-[#1])]" neighbour="B"/>
            <inp-reactive-center symbol="B" smarts="[$([#1]-[C;v4])]" neighbour="A"/>
            <inp-molecule-constraint type="SINGLEELECTRONCOUNT" limit="MIN" value="0"/>
            <inp-molecule-constraint type="SINGLEELECTRONCOUNT" limit="MAX" value="0"/>
        </inp-reactant>
        <inp-reactant value="2" smarts="[C;v4]-[C;v4]">
            <inp-reactive-center symbol="C" smarts="[$([C;v4]-[C;v4])]" neighbour="D"/>
            <inp-reactive-center symbol="D" smarts="[$([C;v4]-[C;v4])]" neighbour="C"/>
            <inp-molecule-constraint type="SINGLEELECTRONCOUNT" limit="MIN" value="0"/>
            <inp-molecule-constraint type="SINGLEELECTRONCOUNT" limit="MAX" value="0"/>
        </inp-reactant>
        <inp-kinetics type="ARRHENIUS">
            <rate-coeff A="0.0" N="0.0" Ea="0.0"/>
        </inp-kinetics>
    </inp-reaction-family>
    <inp-reaction-family name="R00932">
        <bimolecular>true</bimolecular>
        <inp-recipe>
            <inp-transformation type="BREAK_BOND" centers="A,B"/>
            <inp-transformation type="FORM_BOND" centers="C,A"/>
            <inp-transformation type="FORM_BOND" centers="D,B"/>
            <inp-transformation type="INCREASE_BOND" centers="E,F"/>
            <inp-transformation type="BREAK_BOND" centers="E,D"/>
            <inp-transformation type="BREAK_BOND" centers="C,G"/>
            <inp-transformation type="FORM_BOND" centers="G,H"/>
            <inp-transformation type="BREAK_BOND" centers="F,H"/>
        </inp-recipe>
        <inp-reactant value="1" smarts="[S;v2]-[#1]">
            <inp-reactive-center symbol="A" smarts="[$([S;v2]-[#1])]" neighbour="B"/>
            <inp-reactive-center symbol="B" smarts="[$([#1]-[S;v2])]" neighbour="A"/>
            <inp-molecule-constraint type="SINGLEELECTRONCOUNT" limit="MIN" value="0"/>
            <inp-molecule-constraint type="SINGLEELECTRONCOUNT" limit="MAX" value="0"/>
        </inp-reactant>
        <inp-reactant value="2" smarts="[C;v4](-[O;v2]-[#1])-[C;v4]~[C]~[C;v4](-[O;v2])=[O;v2]">
            <inp-reactive-center symbol="C" smarts="[$([C;v4](-[O;v2])(=[O;v2])~[C]~[C;v4]-[C;v4]-[O;v2]-[#1])]" neighbour="G"/>
            <inp-reactive-center symbol="D" smarts="[$([C;v4](-[C;v4]-[O;v2]-[#1])~[C]~[C;v4](-[O;v2])=[O;v2])]" neighbour="E"/>
            <inp-reactive-center symbol="E" smarts="[$([C;v4](-[O;v2]-[#1])-[C;v4]~[C]~[C;v4](-[O;v2])=[O;v2])]" neighbour="D"/>
            <inp-reactive-center symbol="F" smarts="[$([O;v2](-[C;v4]-[C;v4]~[C]~[C;v4](-[O;v2])=[O;v2])-[#1])]" neighbour="E"/>
            <inp-reactive-center symbol="G" smarts="[$([O;v2]-[C;v4](=[O;v2])~[C]~[C;v4]-[C;v4]-[O;v2]-[#1])]" neighbour="C"/>
            <inp-reactive-center symbol="H" smarts="[$([#1]-[O;v2]-[C;v4]-[C;v4]~[C]~[C;v4](-[O;v2])=[O;v2])]" neighbour="F"/>
            <inp-molecule-constraint type="SINGLEELECTRONCOUNT" limit="MIN" value="0"/>
            <inp-molecule-constraint type="SINGLEELECTRONCOUNT" limit="MAX" value="0"/>
        </inp-reactant>
        <inp-kinetics type="ARRHENIUS">
            <rate-coeff A="0.0" N="0.0" Ea="0.0"/>
        </inp-kinetics>
    </inp-reaction-family>
    <inp-reaction-family name="R00936">
        <bimolecular>true</bimolecular>
        <inp-recipe>
            <inp-transformation type="DECREASE_BOND" centers="A,B"/>
            <inp-transformation type="LOSE_CHARGE" centers="A"/>
            <inp-transformation type="INCREASE_BOND" centers="C,B"/>
            <inp-transformation type="DECREASE_BOND" centers="D,C"/>
            <inp-transformation type="FORM_BOND" centers="D,E"/>
            <inp-transformation type="BREAK_BOND" centers="F,E"/>
            <inp-transformation type="BREAK_BOND" centers="G,H"/>
            <inp-transformation type="INCREASE_BOND" centers="G,F"/>
            <inp-transformation type="GAIN_CHARGE" centers="H"/>
        </inp-recipe>
        <inp-reactant value="1" smarts="[n+;v4]:[c;v4]:[c;v4]:[c;v4]">
            <inp-reactive-center symbol="A" smarts="[$([n+;v4]:[c;v4]:[c;v4]:[c;v4])]" neighbour="B"/>
            <inp-reactive-center symbol="B" smarts="[$([c;v4](:[n+;v4]):[c;v4]:[c;v4])]" neighbour="C"/>
            <inp-reactive-center symbol="C" smarts="[$([c;v4](:[c;v4]:[n+;v4]):[c;v4])]" neighbour="B"/>
            <inp-reactive-center symbol="D" smarts="[$([c;v4]:[c;v4]:[c;v4]:[n+;v4])]" neighbour="C"/>
            <inp-molecule-constraint type="SINGLEELECTRONCOUNT" limit="MIN" value="0"/>
            <inp-molecule-constraint type="SINGLEELECTRONCOUNT" limit="MAX" value="0"/>
        </inp-reactant>
        <inp-reactant value="2" smarts="[#1]-[C;v4]-[N;v3]-[#1]">
            <inp-reactive-center symbol="E" smarts="[$([#1]-[C;v4]-[N;v3]-[#1])]" neighbour="F"/>
            <inp-reactive-center symbol="F" smarts="[$([C;v4](-[#1])-[N;v3]-[#1])]" neighbour="G"/>
            <inp-reactive-center symbol="G" smarts="[$([N;v3](-[#1])-[C;v4]-[#1])]" neighbour="F"/>
            <inp-reactive-center symbol="H" smarts="[$([#1]-[N;v3]-[C;v4]-[#1])]" neighbour="G"/>
            <inp-molecule-constraint type="SINGLEELECTRONCOUNT" limit="MIN" value="0"/>
            <inp-molecule-constraint type="SINGLEELECTRONCOUNT" limit="MAX" value="0"/>
        </inp-reactant>
        <inp-kinetics type="ARRHENIUS">
            <rate-coeff A="0.0" N="0.0" Ea="0.0"/>
        </inp-kinetics>
    </inp-reaction-family>
    <inp-reaction-family name="R00946">
        <bimolecular>true</bimolecular>
        <inp-recipe>
            <inp-transformation type="BREAK_BOND" centers="A,B"/>
            <inp-transformation type="FORM_BOND" centers="A,C"/>
            <inp-transformation type="FORM_BOND" centers="D,B"/>
            <inp-transformation type="BREAK_BOND" centers="D,C"/>
        </inp-recipe>
        <inp-reactant value="1" smarts="[N;v3]-[C;v4]">
            <inp-reactive-center symbol="A" smarts="[$([N;v3]-[C;v4])]" neighbour="B"/>
            <inp-reactive-center symbol="B" smarts="[$([C;v4]-[N;v3])]" neighbour="A"/>
            <inp-molecule-constraint type="SINGLEELECTRONCOUNT" limit="MIN" value="0"/>
            <inp-molecule-constraint type="SINGLEELECTRONCOUNT" limit="MAX" value="0"/>
        </inp-reactant>
        <inp-reactant value="2" smarts="[S;v2]-[#1]">
            <inp-reactive-center symbol="C" smarts="[$([#1]-[S;v2])]" neighbour="D"/>
            <inp-reactive-center symbol="D" smarts="[$([S;v2]-[#1])]" neighbour="C"/>
            <inp-molecule-constraint type="SINGLEELECTRONCOUNT" limit="MIN" value="0"/>
            <inp-molecule-constraint type="SINGLEELECTRONCOUNT" limit="MAX" value="0"/>
        </inp-reactant>
        <inp-kinetics type="ARRHENIUS">
            <rate-coeff A="0.0" N="0.0" Ea="0.0"/>
        </inp-kinetics>
    </inp-reaction-family>
    <inp-reaction-family name="R00959">
        <bimolecular>false</bimolecular>
        <inp-recipe>
            <inp-transformation type="BREAK_BOND" centers="A,B"/>
            <inp-transformation type="FORM_BOND" centers="C,B"/>
            <inp-transformation type="FORM_BOND" centers="D,A"/>
            <inp-transformation type="BREAK_BOND" centers="C,D"/>
        </inp-recipe>
        <inp-reactant value="1" smarts="[#1]-[O;v2]~[C]~[C]~[O]~[C]~[O;v2]-[P;v5](=[O;v2])(-[O;v2])-[O;v2]">
            <inp-reactive-center symbol="A" smarts="[$([O;v2](-[#1])~[C]~[C]~[O]~[C]~[O;v2]-[P;v5](=[O;v2])(-[O;v2])-[O;v2])]" neighbour="B"/>
            <inp-reactive-center symbol="B" smarts="[$([#1]-[O;v2]~[C]~[C]~[O]~[C]~[O;v2]-[P;v5](=[O;v2])(-[O;v2])-[O;v2])]" neighbour="A"/>
            <inp-reactive-center symbol="C" smarts="[$([O;v2](~[C]~[O]~[C]~[C]~[O;v2]-[#1])-[P;v5](=[O;v2])(-[O;v2])-[O;v2])]" neighbour="D"/>
            <inp-reactive-center symbol="D" smarts="[$([P;v5](-[O;v2]~[C]~[O]~[C]~[C]~[O;v2]-[#1])(=[O;v2])(-[O;v2])-[O;v2])]" neighbour="C"/>
            <inp-molecule-constraint type="SINGLEELECTRONCOUNT" limit="MIN" value="0"/>
            <inp-molecule-constraint type="SINGLEELECTRONCOUNT" limit="MAX" value="0"/>
        </inp-reactant>
        <inp-kinetics type="ARRHENIUS">
            <rate-coeff A="0.0" N="0.0" Ea="0.0"/>
        </inp-kinetics>
    </inp-reaction-family>
    <inp-reaction-family name="R00975">
        <bimolecular>true</bimolecular>
        <inp-recipe>
            <inp-transformation type="BREAK_BOND" centers="A,B"/>
            <inp-transformation type="FORM_BOND" centers="C,B"/>
            <inp-transformation type="BREAK_BOND" centers="D,E"/>
            <inp-transformation type="INCREASE_BOND" centers="D,A"/>
            <inp-transformation type="FORM_BOND" centers="F,E"/>
            <inp-transformation type="DECREASE_BOND" centers="C,F"/>
        </inp-recipe>
        <inp-reactant value="1" smarts="[#1]-[C;v4](-[C;v4]-[#1])-[N;v3]">
            <inp-reactive-center symbol="A" smarts="[$([C;v4](-[#1])(-[C;v4]-[#1])-[N;v3])]" neighbour="D"/>
            <inp-reactive-center symbol="B" smarts="[$([#1]-[C;v4](-[C;v4]-[#1])-[N;v3])]" neighbour="A"/>
            <inp-reactive-center symbol="D" smarts="[$([C;v4](-[#1])-[C;v4](-[#1])-[N;v3])]" neighbour="A"/>
            <inp-reactive-center symbol="E" smarts="[$([#1]-[C;v4]-[C;v4](-[#1])-[N;v3])]" neighbour="D"/>
            <inp-molecule-constraint type="SINGLEELECTRONCOUNT" limit="MIN" value="0"/>
            <inp-molecule-constraint type="SINGLEELECTRONCOUNT" limit="MAX" value="0"/>
        </inp-reactant>
        <inp-reactant value="2" smarts="[O;v2]=[O;v2]">
            <inp-reactive-center symbol="C" smarts="[$([O;v2]=[O;v2])]" neighbour="F"/>
            <inp-reactive-center symbol="F" smarts="[$([O;v2]=[O;v2])]" neighbour="C"/>
            <inp-molecule-constraint type="SINGLEELECTRONCOUNT" limit="MIN" value="0"/>
            <inp-molecule-constraint type="SINGLEELECTRONCOUNT" limit="MAX" value="0"/>
        </inp-reactant>
        <inp-kinetics type="ARRHENIUS">
            <rate-coeff A="0.0" N="0.0" Ea="0.0"/>
        </inp-kinetics>
    </inp-reaction-family>
    <inp-reaction-family name="R00977">
        <bimolecular>true</bimolecular>
        <inp-recipe>
            <inp-transformation type="DECREASE_BOND" centers="A,B"/>
            <inp-transformation type="LOSE_CHARGE" centers="A"/>
            <inp-transformation type="INCREASE_BOND" centers="C,B"/>
            <inp-transformation type="DECREASE_BOND" centers="D,C"/>
            <inp-transformation type="FORM_BOND" centers="D,E"/>
            <inp-transformation type="BREAK_BOND" centers="F,E"/>
            <inp-transformation type="BREAK_BOND" centers="G,H"/>
            <inp-transformation type="INCREASE_BOND" centers="G,F"/>
            <inp-transformation type="GAIN_CHARGE" centers="H"/>
        </inp-recipe>
        <inp-reactant value="1" smarts="[n+;v4]:[c;v4]:[c;v4]:[c;v4]">
            <inp-reactive-center symbol="A" smarts="[$([n+;v4]:[c;v4]:[c;v4]:[c;v4])]" neighbour="B"/>
            <inp-reactive-center symbol="B" smarts="[$([c;v4](:[n+;v4]):[c;v4]:[c;v4])]" neighbour="C"/>
            <inp-reactive-center symbol="C" smarts="[$([c;v4](:[c;v4]:[n+;v4]):[c;v4])]" neighbour="B"/>
            <inp-reactive-center symbol="D" smarts="[$([c;v4]:[c;v4]:[c;v4]:[n+;v4])]" neighbour="C"/>
            <inp-molecule-constraint type="SINGLEELECTRONCOUNT" limit="MIN" value="0"/>
            <inp-molecule-constraint type="SINGLEELECTRONCOUNT" limit="MAX" value="0"/>
        </inp-reactant>
        <inp-reactant value="2" smarts="[#1]-[C;v4](-[C;v4]-[#1])-[N;v3]">
            <inp-reactive-center symbol="E" smarts="[$([#1]-[C;v4](-[C;v4]-[#1])-[N;v3])]" neighbour="F"/>
            <inp-reactive-center symbol="F" smarts="[$([C;v4](-[#1])(-[C;v4]-[#1])-[N;v3])]" neighbour="G"/>
            <inp-reactive-center symbol="G" smarts="[$([C;v4](-[#1])-[C;v4](-[#1])-[N;v3])]" neighbour="F"/>
            <inp-reactive-center symbol="H" smarts="[$([#1]-[C;v4]-[C;v4](-[#1])-[N;v3])]" neighbour="G"/>
            <inp-molecule-constraint type="SINGLEELECTRONCOUNT" limit="MIN" value="0"/>
            <inp-molecule-constraint type="SINGLEELECTRONCOUNT" limit="MAX" value="0"/>
        </inp-reactant>
        <inp-kinetics type="ARRHENIUS">
            <rate-coeff A="0.0" N="0.0" Ea="0.0"/>
        </inp-kinetics>
    </inp-reaction-family>
    <inp-reaction-family name="R00983">
        <bimolecular>true</bimolecular>
        <inp-recipe>
            <inp-transformation type="BREAK_BOND" centers="A,B"/>
            <inp-transformation type="FORM_BOND" centers="C,B"/>
            <inp-transformation type="INCREASE_BOND" centers="D,A"/>
            <inp-transformation type="BREAK_BOND" centers="D,C"/>
            <inp-transformation type="DECREASE_BOND" centers="E,D"/>
            <inp-transformation type="BREAK_BOND" centers="E,D"/>
            <inp-transformation type="FORM_BOND" centers="D,F"/>
            <inp-transformation type="INCREASE_BOND" centers="D,F"/>
            <inp-transformation type="FORM_BOND" centers="E,G"/>
            <inp-transformation type="INCREASE_BOND" centers="E,G"/>
            <inp-transformation type="DECREASE_BOND" centers="G,F"/>
            <inp-transformation type="BREAK_BOND" centers="G,F"/>
        </inp-recipe>
        <inp-reactant value="1" smarts="[#1]-[O;v2]-[c;v4](:[n;v3]):[c;v4]-[O;v2]">
            <inp-reactive-center symbol="A" smarts="[$([O;v2](-[#1])-[c;v4](:[n;v3]):[c;v4]-[O;v2])]" neighbour="D"/>
            <inp-reactive-center symbol="B" smarts="[$([#1]-[O;v2]-[c;v4](:[n;v3]):[c;v4]-[O;v2])]" neighbour="A"/>
            <inp-reactive-center symbol="C" smarts="[$([n;v3]:[c;v4](-[O;v2]-[#1]):[c;v4]-[O;v2])]" neighbour="D"/>
            <inp-reactive-center symbol="D" smarts="[$([c;v4](-[O;v2]-[#1])(:[n;v3]):[c;v4]-[O;v2])]" neighbour="C"/>
            <inp-reactive-center symbol="E" smarts="[$([c;v4](:[c;v4](-[O;v2]-[#1]):[n;v3])-[O;v2])]" neighbour="D"/>
            <inp-molecule-constraint type="SINGLEELECTRONCOUNT" limit="MIN" value="0"/>
            <inp-molecule-constraint type="SINGLEELECTRONCOUNT" limit="MAX" value="0"/>
        </inp-reactant>
        <inp-reactant value="2" smarts="[O;v2]=[O;v2]">
            <inp-reactive-center symbol="F" smarts="[$([O;v2]=[O;v2])]" neighbour="G"/>
            <inp-reactive-center symbol="G" smarts="[$([O;v2]=[O;v2])]" neighbour="F"/>
            <inp-molecule-constraint type="SINGLEELECTRONCOUNT" limit="MIN" value="0"/>
            <inp-molecule-constraint type="SINGLEELECTRONCOUNT" limit="MAX" value="0"/>
        </inp-reactant>
        <inp-kinetics type="ARRHENIUS">
            <rate-coeff A="0.0" N="0.0" Ea="0.0"/>
        </inp-kinetics>
    </inp-reaction-family>
    <inp-reaction-family name="R00985">
        <bimolecular>true</bimolecular>
        <inp-recipe>
            <inp-transformation type="INCREASE_BOND" centers="A,B"/>
            <inp-transformation type="DECREASE_BOND" centers="B,C"/>
            <inp-transformation type="BREAK_BOND" centers="D,A"/>
            <inp-transformation type="BREAK_BOND" centers="E,F"/>
            <inp-transformation type="FORM_BOND" centers="F,G"/>
            <inp-transformation type="INCREASE_BOND" centers="D,E"/>
            <inp-transformation type="BREAK_BOND" centers="H,I"/>
            <inp-transformation type="FORM_BOND" centers="H,J"/>
            <inp-transformation type="FORM_BOND" centers="C,I"/>
            <inp-transformation type="BREAK_BOND" centers="J,G"/>
        </inp-recipe>
        <inp-reactant value="1" smarts="[C;v4](-[O;v2]-[C;v4]-[C;v4](-[O;v2])~[C]~[C;v4]-[#1])=[C;v4]">
            <inp-reactive-center symbol="A" smarts="[$([O;v2](-[C;v4]=[C;v4])-[C;v4]-[C;v4](-[O;v2])~[C]~[C;v4]-[#1])]" neighbour="D"/>
            <inp-reactive-center symbol="B" smarts="[$([C;v4](-[O;v2]-[C;v4]-[C;v4](-[O;v2])~[C]~[C;v4]-[#1])=[C;v4])]" neighbour="A"/>
            <inp-reactive-center symbol="C" smarts="[$([C;v4]=[C;v4]-[O;v2]-[C;v4]-[C;v4](-[O;v2])~[C]~[C;v4]-[#1])]" neighbour="B"/>
            <inp-reactive-center symbol="D" smarts="[$([C;v4](-[O;v2]-[C;v4]=[C;v4])-[C;v4](-[O;v2])~[C]~[C;v4]-[#1])]" neighbour="E"/>
            <inp-reactive-center symbol="E" smarts="[$([C;v4](-[O;v2])(-[C;v4]-[O;v2]-[C;v4]=[C;v4])~[C]~[C;v4]-[#1])]" neighbour="D"/>
            <inp-reactive-center symbol="F" smarts="[$([O;v2]-[C;v4](-[C;v4]-[O;v2]-[C;v4]=[C;v4])~[C]~[C;v4]-[#1])]" neighbour="E"/>
            <inp-reactive-center symbol="H" smarts="[$([C;v4](-[#1])~[C]~[C;v4](-[O;v2])-[C;v4]-[O;v2]-[C;v4]=[C;v4])]" neighbour="I"/>
            <inp-reactive-center symbol="I" smarts="[$([#1]-[C;v4]~[C]~[C;v4](-[O;v2])-[C;v4]-[O;v2]-[C;v4]=[C;v4])]" neighbour="H"/>
            <inp-molecule-constraint type="SINGLEELECTRONCOUNT" limit="MIN" value="0"/>
            <inp-molecule-constraint type="SINGLEELECTRONCOUNT" limit="MAX" value="0"/>
        </inp-reactant>
        <inp-reactant value="2" smarts="[N;v3]-[#1]">
            <inp-reactive-center symbol="G" smarts="[$([#1]-[N;v3])]" neighbour="J"/>
            <inp-reactive-center symbol="J" smarts="[$([N;v3]-[#1])]" neighbour="G"/>
            <inp-molecule-constraint type="SINGLEELECTRONCOUNT" limit="MIN" value="0"/>
            <inp-molecule-constraint type="SINGLEELECTRONCOUNT" limit="MAX" value="0"/>
        </inp-reactant>
        <inp-kinetics type="ARRHENIUS">
            <rate-coeff A="0.0" N="0.0" Ea="0.0"/>
        </inp-kinetics>
    </inp-reaction-family>
    <inp-reaction-family name="R00986">
        <bimolecular>true</bimolecular>
        <inp-recipe>
            <inp-transformation type="INCREASE_BOND" centers="A,B"/>
            <inp-transformation type="DECREASE_BOND" centers="B,C"/>
            <inp-transformation type="BREAK_BOND" centers="D,A"/>
            <inp-transformation type="BREAK_BOND" centers="E,F"/>
            <inp-transformation type="FORM_BOND" centers="G,F"/>
            <inp-transformation type="INCREASE_BOND" centers="D,E"/>
            <inp-transformation type="BREAK_BOND" centers="H,I"/>
            <inp-transformation type="FORM_BOND" centers="H,J"/>
            <inp-transformation type="FORM_BOND" centers="C,I"/>
            <inp-transformation type="BREAK_BOND" centers="G,J"/>
        </inp-recipe>
        <inp-reactant value="1" smarts="[C;v4](-[O;v2]-[C;v4]-[C;v4](-[O;v2])~[C]~[C;v4]-[#1])=[C;v4]">
            <inp-reactive-center symbol="A" smarts="[$([O;v2](-[C;v4]=[C;v4])-[C;v4]-[C;v4](-[O;v2])~[C]~[C;v4]-[#1])]" neighbour="D"/>
            <inp-reactive-center symbol="B" smarts="[$([C;v4](-[O;v2]-[C;v4]-[C;v4](-[O;v2])~[C]~[C;v4]-[#1])=[C;v4])]" neighbour="A"/>
            <inp-reactive-center symbol="C" smarts="[$([C;v4]=[C;v4]-[O;v2]-[C;v4]-[C;v4](-[O;v2])~[C]~[C;v4]-[#1])]" neighbour="B"/>
            <inp-reactive-center symbol="D" smarts="[$([C;v4](-[O;v2]-[C;v4]=[C;v4])-[C;v4](-[O;v2])~[C]~[C;v4]-[#1])]" neighbour="E"/>
            <inp-reactive-center symbol="E" smarts="[$([C;v4](-[O;v2])(-[C;v4]-[O;v2]-[C;v4]=[C;v4])~[C]~[C;v4]-[#1])]" neighbour="D"/>
            <inp-reactive-center symbol="F" smarts="[$([O;v2]-[C;v4](-[C;v4]-[O;v2]-[C;v4]=[C;v4])~[C]~[C;v4]-[#1])]" neighbour="E"/>
            <inp-reactive-center symbol="H" smarts="[$([C;v4](-[#1])~[C]~[C;v4](-[O;v2])-[C;v4]-[O;v2]-[C;v4]=[C;v4])]" neighbour="I"/>
            <inp-reactive-center symbol="I" smarts="[$([#1]-[C;v4]~[C]~[C;v4](-[O;v2])-[C;v4]-[O;v2]-[C;v4]=[C;v4])]" neighbour="H"/>
            <inp-molecule-constraint type="SINGLEELECTRONCOUNT" limit="MIN" value="0"/>
            <inp-molecule-constraint type="SINGLEELECTRONCOUNT" limit="MAX" value="0"/>
        </inp-reactant>
        <inp-reactant value="2" smarts="[C;v4](=[O;v2])-[N;v3]">
            <inp-reactive-center symbol="G" smarts="[$([C;v4](=[O;v2])-[N;v3])]" neighbour="J"/>
            <inp-reactive-center symbol="J" smarts="[$([N;v3]-[C;v4]=[O;v2])]" neighbour="G"/>
            <inp-molecule-constraint type="SINGLEELECTRONCOUNT" limit="MIN" value="0"/>
            <inp-molecule-constraint type="SINGLEELECTRONCOUNT" limit="MAX" value="0"/>
        </inp-reactant>
        <inp-kinetics type="ARRHENIUS">
            <rate-coeff A="0.0" N="0.0" Ea="0.0"/>
        </inp-kinetics>
    </inp-reaction-family>
    <inp-reaction-family name="R00995">
        <bimolecular>true</bimolecular>
        <inp-recipe>
            <inp-transformation type="BREAK_BOND" centers="A,B"/>
            <inp-transformation type="FORM_BOND" centers="C,B"/>
            <inp-transformation type="FORM_BOND" centers="A,D"/>
            <inp-transformation type="DECREASE_BOND" centers="D,C"/>
        </inp-recipe>
        <inp-reactant value="1" smarts="[#1]-[C;v4]">
            <inp-reactive-center symbol="A" smarts="[$([C;v4]-[#1])]" neighbour="B"/>
            <inp-reactive-center symbol="B" smarts="[$([#1]-[C;v4])]" neighbour="A"/>
            <inp-molecule-constraint type="SINGLEELECTRONCOUNT" limit="MIN" value="0"/>
            <inp-molecule-constraint type="SINGLEELECTRONCOUNT" limit="MAX" value="0"/>
        </inp-reactant>
        <inp-reactant value="2" smarts="[O;v2]=[C;v4]=[O;v2]">
            <inp-reactive-center symbol="C" smarts="[$([O;v2]=[C;v4]=[O;v2])]" neighbour="D"/>
            <inp-reactive-center symbol="D" smarts="[$([C;v4](=[O;v2])=[O;v2])]" neighbour="C"/>
            <inp-molecule-constraint type="SINGLEELECTRONCOUNT" limit="MIN" value="0"/>
            <inp-molecule-constraint type="SINGLEELECTRONCOUNT" limit="MAX" value="0"/>
        </inp-reactant>
        <inp-kinetics type="ARRHENIUS">
            <rate-coeff A="0.0" N="0.0" Ea="0.0"/>
        </inp-kinetics>
    </inp-reaction-family>
    <inp-reaction-family name="R00997">
        <bimolecular>true</bimolecular>
        <inp-recipe>
            <inp-transformation type="BREAK_BOND" centers="A,B"/>
            <inp-transformation type="BREAK_BOND" centers="A,C"/>
            <inp-transformation type="FORM_BOND" centers="A,D"/>
            <inp-transformation type="INCREASE_BOND" centers="A,D"/>
            <inp-transformation type="FORM_BOND" centers="B,E"/>
            <inp-transformation type="FORM_BOND" centers="C,F"/>
            <inp-transformation type="BREAK_BOND" centers="D,E"/>
            <inp-transformation type="BREAK_BOND" centers="D,F"/>
        </inp-recipe>
        <inp-reactant value="1" smarts="[C;v4](-[C;v4])-[N;v3]">
            <inp-reactive-center symbol="A" smarts="[$([C;v4](-[C;v4])-[N;v3])]" neighbour="C"/>
            <inp-reactive-center symbol="B" smarts="[$([C;v4]-[C;v4]-[N;v3])]" neighbour="A"/>
            <inp-reactive-center symbol="C" smarts="[$([N;v3]-[C;v4]-[C;v4])]" neighbour="A"/>
            <inp-molecule-constraint type="SINGLEELECTRONCOUNT" limit="MIN" value="0"/>
            <inp-molecule-constraint type="SINGLEELECTRONCOUNT" limit="MAX" value="0"/>
        </inp-reactant>
        <inp-reactant value="2" smarts="[O;v2](-[#1])-[#1]">
            <inp-reactive-center symbol="D" smarts="[$([O;v2](-[#1])-[#1])]" neighbour="E"/>
            <inp-reactive-center symbol="E" smarts="[$([#1]-[O;v2]-[#1])]" neighbour="D"/>
            <inp-reactive-center symbol="F" smarts="[$([#1]-[O;v2]-[#1])]" neighbour="D"/>
            <inp-molecule-constraint type="SINGLEELECTRONCOUNT" limit="MIN" value="0"/>
            <inp-molecule-constraint type="SINGLEELECTRONCOUNT" limit="MAX" value="0"/>
        </inp-reactant>
        <inp-kinetics type="ARRHENIUS">
            <rate-coeff A="0.0" N="0.0" Ea="0.0"/>
        </inp-kinetics>
    </inp-reaction-family>
    <inp-reaction-family name="R00999">
        <bimolecular>true</bimolecular>
        <inp-recipe>
            <inp-transformation type="BREAK_BOND" centers="A,B"/>
            <inp-transformation type="BREAK_BOND" centers="A,C"/>
            <inp-transformation type="FORM_BOND" centers="A,D"/>
            <inp-transformation type="INCREASE_BOND" centers="A,D"/>
            <inp-transformation type="FORM_BOND" centers="E,B"/>
            <inp-transformation type="FORM_BOND" centers="C,F"/>
            <inp-transformation type="BREAK_BOND" centers="E,G"/>
            <inp-transformation type="FORM_BOND" centers="G,H"/>
            <inp-transformation type="BREAK_BOND" centers="D,H"/>
            <inp-transformation type="BREAK_BOND" centers="D,F"/>
        </inp-recipe>
        <inp-reactant value="1" smarts="[C](~[C;v4](-[#1])-[N;v3])~[C;v4]-[O;v2]">
            <inp-reactive-center symbol="A" smarts="[$([C;v4](~[C]~[C;v4]-[O;v2])(-[#1])-[N;v3])]" neighbour="C"/>
            <inp-reactive-center symbol="B" smarts="[$([#1]-[C;v4](~[C]~[C;v4]-[O;v2])-[N;v3])]" neighbour="A"/>
            <inp-reactive-center symbol="C" smarts="[$([N;v3]-[C;v4](~[C]~[C;v4]-[O;v2])-[#1])]" neighbour="A"/>
            <inp-reactive-center symbol="E" smarts="[$([O;v2]-[C;v4]~[C]~[C;v4](-[#1])-[N;v3])]" neighbour="G"/>
            <inp-reactive-center symbol="G" smarts="[$([C;v4](~[C]~[C;v4](-[#1])-[N;v3])-[O;v2])]" neighbour="E"/>
            <inp-molecule-constraint type="SINGLEELECTRONCOUNT" limit="MIN" value="0"/>
            <inp-molecule-constraint type="SINGLEELECTRONCOUNT" limit="MAX" value="0"/>
        </inp-reactant>
        <inp-reactant value="2" smarts="[O;v2](-[#1])-[#1]">
            <inp-reactive-center symbol="D" smarts="[$([O;v2](-[#1])-[#1])]" neighbour="H"/>
            <inp-reactive-center symbol="F" smarts="[$([#1]-[O;v2]-[#1])]" neighbour="D"/>
            <inp-reactive-center symbol="H" smarts="[$([#1]-[O;v2]-[#1])]" neighbour="D"/>
            <inp-molecule-constraint type="SINGLEELECTRONCOUNT" limit="MIN" value="0"/>
            <inp-molecule-constraint type="SINGLEELECTRONCOUNT" limit="MAX" value="0"/>
        </inp-reactant>
        <inp-kinetics type="ARRHENIUS">
            <rate-coeff A="0.0" N="0.0" Ea="0.0"/>
        </inp-kinetics>
    </inp-reaction-family>
    <inp-reaction-family name="R01001">
        <bimolecular>true</bimolecular>
        <inp-recipe>
            <inp-transformation type="BREAK_BOND" centers="A,B"/>
            <inp-transformation type="BREAK_BOND" centers="A,C"/>
            <inp-transformation type="FORM_BOND" centers="A,D"/>
            <inp-transformation type="INCREASE_BOND" centers="A,D"/>
            <inp-transformation type="FORM_BOND" centers="E,B"/>
            <inp-transformation type="FORM_BOND" centers="C,F"/>
            <inp-transformation type="BREAK_BOND" centers="G,E"/>
            <inp-transformation type="FORM_BOND" centers="G,H"/>
            <inp-transformation type="BREAK_BOND" centers="D,H"/>
            <inp-transformation type="BREAK_BOND" centers="D,F"/>
        </inp-recipe>
        <inp-reactant value="1" smarts="[C](~[C;v4](-[#1])-[N;v3])~[C;v4]-[S;v2]">
            <inp-reactive-center symbol="A" smarts="[$([C;v4](~[C]~[C;v4]-[S;v2])(-[#1])-[N;v3])]" neighbour="C"/>
            <inp-reactive-center symbol="B" smarts="[$([#1]-[C;v4](~[C]~[C;v4]-[S;v2])-[N;v3])]" neighbour="A"/>
            <inp-reactive-center symbol="C" smarts="[$([N;v3]-[C;v4](~[C]~[C;v4]-[S;v2])-[#1])]" neighbour="A"/>
            <inp-reactive-center symbol="E" smarts="[$([S;v2]-[C;v4]~[C]~[C;v4](-[#1])-[N;v3])]" neighbour="G"/>
            <inp-reactive-center symbol="G" smarts="[$([C;v4](~[C]~[C;v4](-[#1])-[N;v3])-[S;v2])]" neighbour="E"/>
            <inp-molecule-constraint type="SINGLEELECTRONCOUNT" limit="MIN" value="0"/>
            <inp-molecule-constraint type="SINGLEELECTRONCOUNT" limit="MAX" value="0"/>
        </inp-reactant>
        <inp-reactant value="2" smarts="[O;v2](-[#1])-[#1]">
            <inp-reactive-center symbol="D" smarts="[$([O;v2](-[#1])-[#1])]" neighbour="H"/>
            <inp-reactive-center symbol="F" smarts="[$([#1]-[O;v2]-[#1])]" neighbour="D"/>
            <inp-reactive-center symbol="H" smarts="[$([#1]-[O;v2]-[#1])]" neighbour="D"/>
            <inp-molecule-constraint type="SINGLEELECTRONCOUNT" limit="MIN" value="0"/>
            <inp-molecule-constraint type="SINGLEELECTRONCOUNT" limit="MAX" value="0"/>
        </inp-reactant>
        <inp-kinetics type="ARRHENIUS">
            <rate-coeff A="0.0" N="0.0" Ea="0.0"/>
        </inp-kinetics>
    </inp-reaction-family>
    <inp-reaction-family name="R01015">
        <bimolecular>false</bimolecular>
        <inp-recipe>
            <inp-transformation type="BREAK_BOND" centers="A,B"/>
            <inp-transformation type="FORM_BOND" centers="C,B"/>
            <inp-transformation type="INCREASE_BOND" centers="D,A"/>
            <inp-transformation type="BREAK_BOND" centers="D,E"/>
            <inp-transformation type="FORM_BOND" centers="F,E"/>
            <inp-transformation type="DECREASE_BOND" centers="C,F"/>
        </inp-recipe>
        <inp-reactant value="1" smarts="[#1]-[O;v2]-[C;v4](-[#1])-[C;v4]=[O;v2]">
            <inp-reactive-center symbol="A" smarts="[$([O;v2](-[#1])-[C;v4](-[#1])-[C;v4]=[O;v2])]" neighbour="D"/>
            <inp-reactive-center symbol="B" smarts="[$([#1]-[O;v2]-[C;v4](-[#1])-[C;v4]=[O;v2])]" neighbour="A"/>
            <inp-reactive-center symbol="C" smarts="[$([O;v2]=[C;v4]-[C;v4](-[O;v2]-[#1])-[#1])]" neighbour="F"/>
            <inp-reactive-center symbol="D" smarts="[$([C;v4](-[O;v2]-[#1])(-[#1])-[C;v4]=[O;v2])]" neighbour="F"/>
            <inp-reactive-center symbol="E" smarts="[$([#1]-[C;v4](-[O;v2]-[#1])-[C;v4]=[O;v2])]" neighbour="D"/>
            <inp-reactive-center symbol="F" smarts="[$([C;v4](-[C;v4](-[O;v2]-[#1])-[#1])=[O;v2])]" neighbour="D"/>
            <inp-molecule-constraint type="SINGLEELECTRONCOUNT" limit="MIN" value="0"/>
            <inp-molecule-constraint type="SINGLEELECTRONCOUNT" limit="MAX" value="0"/>
        </inp-reactant>
        <inp-kinetics type="ARRHENIUS">
            <rate-coeff A="0.0" N="0.0" Ea="0.0"/>
        </inp-kinetics>
    </inp-reaction-family>
    <inp-reaction-family name="R01016">
        <bimolecular>false</bimolecular>
        <inp-recipe>
            <inp-transformation type="BREAK_BOND" centers="A,B"/>
            <inp-transformation type="FORM_BOND" centers="B,C"/>
            <inp-transformation type="BREAK_BOND" centers="D,E"/>
            <inp-transformation type="FORM_BOND" centers="A,E"/>
            <inp-transformation type="INCREASE_BOND" centers="D,F"/>
            <inp-transformation type="BREAK_BOND" centers="F,C"/>
        </inp-recipe>
        <inp-reactant value="1" smarts="[O;v2](-[P;v5])-[C;v4]~[C]~[C;v4](-[O;v2]-[#1])-[#1]">
            <inp-reactive-center symbol="A" smarts="[$([C;v4](-[O;v2]-[P;v5])~[C]~[C;v4](-[O;v2]-[#1])-[#1])]" neighbour="B"/>
            <inp-reactive-center symbol="B" smarts="[$([O;v2](-[P;v5])-[C;v4]~[C]~[C;v4](-[O;v2]-[#1])-[#1])]" neighbour="A"/>
            <inp-reactive-center symbol="C" smarts="[$([#1]-[C;v4](-[O;v2]-[#1])~[C]~[C;v4]-[O;v2]-[P;v5])]" neighbour="F"/>
            <inp-reactive-center symbol="D" smarts="[$([O;v2](-[#1])-[C;v4](-[#1])~[C]~[C;v4]-[O;v2]-[P;v5])]" neighbour="F"/>
            <inp-reactive-center symbol="E" smarts="[$([#1]-[O;v2]-[C;v4](-[#1])~[C]~[C;v4]-[O;v2]-[P;v5])]" neighbour="D"/>
            <inp-reactive-center symbol="F" smarts="[$([C;v4](-[O;v2]-[#1])(-[#1])~[C]~[C;v4]-[O;v2]-[P;v5])]" neighbour="D"/>
            <inp-molecule-constraint type="SINGLEELECTRONCOUNT" limit="MIN" value="0"/>
            <inp-molecule-constraint type="SINGLEELECTRONCOUNT" limit="MAX" value="0"/>
        </inp-reactant>
        <inp-kinetics type="ARRHENIUS">
            <rate-coeff A="0.0" N="0.0" Ea="0.0"/>
        </inp-kinetics>
    </inp-reaction-family>
    <inp-reaction-family name="R01031">
        <bimolecular>true</bimolecular>
        <inp-recipe>
            <inp-transformation type="BREAK_BOND" centers="A,B"/>
            <inp-transformation type="BREAK_BOND" centers="A,C"/>
            <inp-transformation type="FORM_BOND" centers="A,D"/>
            <inp-transformation type="INCREASE_BOND" centers="A,D"/>
            <inp-transformation type="BREAK_BOND" centers="E,F"/>
            <inp-transformation type="FORM_BOND" centers="E,B"/>
            <inp-transformation type="FORM_BOND" centers="F,G"/>
            <inp-transformation type="FORM_BOND" centers="C,H"/>
            <inp-transformation type="BREAK_BOND" centers="D,H"/>
            <inp-transformation type="BREAK_BOND" centers="D,G"/>
        </inp-recipe>
        <inp-reactant value="1" smarts="[C;v4](-[C;v4]-[Cl;v1])(-[#1])-[N;v3]">
            <inp-reactive-center symbol="A" smarts="[$([C;v4](-[C;v4]-[Cl;v1])(-[#1])-[N;v3])]" neighbour="C"/>
            <inp-reactive-center symbol="B" smarts="[$([#1]-[C;v4](-[C;v4]-[Cl;v1])-[N;v3])]" neighbour="A"/>
            <inp-reactive-center symbol="C" smarts="[$([N;v3]-[C;v4](-[C;v4]-[Cl;v1])-[#1])]" neighbour="A"/>
            <inp-reactive-center symbol="E" smarts="[$([C;v4](-[C;v4](-[#1])-[N;v3])-[Cl;v1])]" neighbour="F"/>
            <inp-reactive-center symbol="F" smarts="[$([Cl;v1]-[C;v4]-[C;v4](-[#1])-[N;v3])]" neighbour="E"/>
            <inp-molecule-constraint type="SINGLEELECTRONCOUNT" limit="MIN" value="0"/>
            <inp-molecule-constraint type="SINGLEELECTRONCOUNT" limit="MAX" value="0"/>
        </inp-reactant>
        <inp-reactant value="2" smarts="[O;v2](-[#1])-[#1]">
            <inp-reactive-center symbol="D" smarts="[$([O;v2](-[#1])-[#1])]" neighbour="H"/>
            <inp-reactive-center symbol="G" smarts="[$([#1]-[O;v2]-[#1])]" neighbour="D"/>
            <inp-reactive-center symbol="H" smarts="[$([#1]-[O;v2]-[#1])]" neighbour="D"/>
            <inp-molecule-constraint type="SINGLEELECTRONCOUNT" limit="MIN" value="0"/>
            <inp-molecule-constraint type="SINGLEELECTRONCOUNT" limit="MAX" value="0"/>
        </inp-reactant>
        <inp-kinetics type="ARRHENIUS">
            <rate-coeff A="0.0" N="0.0" Ea="0.0"/>
        </inp-kinetics>
    </inp-reaction-family>
    <inp-reaction-family name="R01056">
        <bimolecular>false</bimolecular>
        <inp-recipe>
            <inp-transformation type="BREAK_BOND" centers="A,B"/>
            <inp-transformation type="FORM_BOND" centers="A,C"/>
            <inp-transformation type="FORM_BOND" centers="B,D"/>
            <inp-transformation type="BREAK_BOND" centers="E,C"/>
            <inp-transformation type="INCREASE_BOND" centers="E,F"/>
            <inp-transformation type="BREAK_BOND" centers="F,D"/>
        </inp-recipe>
        <inp-reactant value="1" smarts="[O;v2]-[C;v4](-[O;v2])-[C;v4](-[#1])-[O;v2]-[#1]">
            <inp-reactive-center symbol="A" smarts="[$([C;v4](-[O;v2])(-[O;v2])-[C;v4](-[#1])-[O;v2]-[#1])]" neighbour="E"/>
            <inp-reactive-center symbol="B" smarts="[$([O;v2]-[C;v4](-[O;v2])-[C;v4](-[#1])-[O;v2]-[#1])]" neighbour="A"/>
            <inp-reactive-center symbol="C" smarts="[$([#1]-[C;v4](-[C;v4](-[O;v2])-[O;v2])-[O;v2]-[#1])]" neighbour="E"/>
            <inp-reactive-center symbol="D" smarts="[$([#1]-[O;v2]-[C;v4](-[C;v4](-[O;v2])-[O;v2])-[#1])]" neighbour="F"/>
            <inp-reactive-center symbol="E" smarts="[$([C;v4](-[C;v4](-[O;v2])-[O;v2])(-[#1])-[O;v2]-[#1])]" neighbour="F"/>
            <inp-reactive-center symbol="F" smarts="[$([O;v2](-[C;v4](-[C;v4](-[O;v2])-[O;v2])-[#1])-[#1])]" neighbour="E"/>
            <inp-molecule-constraint type="SINGLEELECTRONCOUNT" limit="MIN" value="0"/>
            <inp-molecule-constraint type="SINGLEELECTRONCOUNT" limit="MAX" value="0"/>
        </inp-reactant>
        <inp-kinetics type="ARRHENIUS">
            <rate-coeff A="0.0" N="0.0" Ea="0.0"/>
        </inp-kinetics>
    </inp-reaction-family>
    <inp-reaction-family name="R01066">
        <bimolecular>false</bimolecular>
        <inp-recipe>
            <inp-transformation type="BREAK_BOND" centers="A,B"/>
            <inp-transformation type="FORM_BOND" centers="C,B"/>
            <inp-transformation type="INCREASE_BOND" centers="D,A"/>
            <inp-transformation type="BREAK_BOND" centers="D,C"/>
            <inp-transformation type="INCREASE_BOND" centers="E,F"/>
            <inp-transformation type="BREAK_BOND" centers="E,G"/>
            <inp-transformation type="BREAK_BOND" centers="F,H"/>
            <inp-transformation type="FORM_BOND" centers="G,H"/>
        </inp-recipe>
        <inp-reactant value="1" smarts="[#1]-[O;v2]-[C;v4](-[O;v2])-[C;v4]-[C;v4]-[O;v2]-[#1]">
            <inp-reactive-center symbol="A" smarts="[$([O;v2](-[#1])-[C;v4](-[O;v2])-[C;v4]-[C;v4]-[O;v2]-[#1])]" neighbour="D"/>
            <inp-reactive-center symbol="B" smarts="[$([#1]-[O;v2]-[C;v4](-[O;v2])-[C;v4]-[C;v4]-[O;v2]-[#1])]" neighbour="A"/>
            <inp-reactive-center symbol="C" smarts="[$([O;v2]-[C;v4](-[O;v2]-[#1])-[C;v4]-[C;v4]-[O;v2]-[#1])]" neighbour="D"/>
            <inp-reactive-center symbol="D" smarts="[$([C;v4](-[O;v2]-[#1])(-[O;v2])-[C;v4]-[C;v4]-[O;v2]-[#1])]" neighbour="G"/>
            <inp-reactive-center symbol="E" smarts="[$([C;v4](-[O;v2]-[#1])-[C;v4]-[C;v4](-[O;v2]-[#1])-[O;v2])]" neighbour="G"/>
            <inp-reactive-center symbol="F" smarts="[$([O;v2](-[C;v4]-[C;v4]-[C;v4](-[O;v2]-[#1])-[O;v2])-[#1])]" neighbour="E"/>
            <inp-reactive-center symbol="G" smarts="[$([C;v4](-[C;v4](-[O;v2]-[#1])-[O;v2])-[C;v4]-[O;v2]-[#1])]" neighbour="E"/>
            <inp-reactive-center symbol="H" smarts="[$([#1]-[O;v2]-[C;v4]-[C;v4]-[C;v4](-[O;v2]-[#1])-[O;v2])]" neighbour="F"/>
            <inp-molecule-constraint type="SINGLEELECTRONCOUNT" limit="MIN" value="0"/>
            <inp-molecule-constraint type="SINGLEELECTRONCOUNT" limit="MAX" value="0"/>
        </inp-reactant>
        <inp-kinetics type="ARRHENIUS">
            <rate-coeff A="0.0" N="0.0" Ea="0.0"/>
        </inp-kinetics>
    </inp-reaction-family>
    <inp-reaction-family name="R01067">
        <bimolecular>true</bimolecular>
        <inp-recipe>
            <inp-transformation type="INCREASE_BOND" centers="A,B"/>
            <inp-transformation type="BREAK_BOND" centers="C,A"/>
            <inp-transformation type="BREAK_BOND" centers="A,D"/>
            <inp-transformation type="FORM_BOND" centers="E,A"/>
            <inp-transformation type="BREAK_BOND" centers="B,F"/>
            <inp-transformation type="FORM_BOND" centers="G,F"/>
            <inp-transformation type="FORM_BOND" centers="C,H"/>
            <inp-transformation type="INCREASE_BOND" centers="D,I"/>
            <inp-transformation type="BREAK_BOND" centers="I,H"/>
            <inp-transformation type="DECREASE_BOND" centers="G,E"/>
        </inp-recipe>
        <inp-reactant value="1" smarts="[C;v4](-[O;v2]-[#1])(-[O;v2])-[C;v4]-[O;v2]-[#1]">
            <inp-reactive-center symbol="A" smarts="[$([C;v4](-[O;v2]-[#1])(-[O;v2])-[C;v4]-[O;v2]-[#1])]" neighbour="D"/>
            <inp-reactive-center symbol="B" smarts="[$([O;v2](-[C;v4](-[O;v2])-[C;v4]-[O;v2]-[#1])-[#1])]" neighbour="A"/>
            <inp-reactive-center symbol="C" smarts="[$([O;v2]-[C;v4](-[O;v2]-[#1])-[C;v4]-[O;v2]-[#1])]" neighbour="A"/>
            <inp-reactive-center symbol="D" smarts="[$([C;v4](-[C;v4](-[O;v2]-[#1])-[O;v2])-[O;v2]-[#1])]" neighbour="I"/>
            <inp-reactive-center symbol="F" smarts="[$([#1]-[O;v2]-[C;v4](-[O;v2])-[C;v4]-[O;v2]-[#1])]" neighbour="B"/>
            <inp-reactive-center symbol="H" smarts="[$([#1]-[O;v2]-[C;v4]-[C;v4](-[O;v2]-[#1])-[O;v2])]" neighbour="I"/>
            <inp-reactive-center symbol="I" smarts="[$([O;v2](-[C;v4]-[C;v4](-[O;v2]-[#1])-[O;v2])-[#1])]" neighbour="D"/>
            <inp-molecule-constraint type="SINGLEELECTRONCOUNT" limit="MIN" value="0"/>
            <inp-molecule-constraint type="SINGLEELECTRONCOUNT" limit="MAX" value="0"/>
        </inp-reactant>
        <inp-reactant value="2" smarts="[C;v4]=[O;v2]">
            <inp-reactive-center symbol="E" smarts="[$([C;v4]=[O;v2])]" neighbour="G"/>
            <inp-reactive-center symbol="G" smarts="[$([O;v2]=[C;v4])]" neighbour="E"/>
            <inp-molecule-constraint type="SINGLEELECTRONCOUNT" limit="MIN" value="0"/>
            <inp-molecule-constraint type="SINGLEELECTRONCOUNT" limit="MAX" value="0"/>
        </inp-reactant>
        <inp-kinetics type="ARRHENIUS">
            <rate-coeff A="0.0" N="0.0" Ea="0.0"/>
        </inp-kinetics>
    </inp-reaction-family>
    <inp-reaction-family name="R01068">
        <bimolecular>false</bimolecular>
        <inp-recipe>
            <inp-transformation type="BREAK_BOND" centers="A,B"/>
            <inp-transformation type="FORM_BOND" centers="A,C"/>
            <inp-transformation type="INCREASE_BOND" centers="B,D"/>
            <inp-transformation type="BREAK_BOND" centers="D,C"/>
            <inp-transformation type="BREAK_BOND" centers="E,F"/>
            <inp-transformation type="FORM_BOND" centers="E,G"/>
            <inp-transformation type="INCREASE_BOND" centers="F,H"/>
            <inp-transformation type="BREAK_BOND" centers="H,G"/>
        </inp-recipe>
        <inp-reactant value="1" smarts="[C;v4]1-[C;v4](-[O;v2]-[#1])-[C;v4](-[O;v2])-[O;v2]-[C;v4]1-[#1]">
            <inp-reactive-center symbol="A" smarts="[$([C;v4]1-[C;v4](-[O;v2]-[#1])-[C;v4](-[O;v2])-[O;v2]-[C;v4]1-[#1])]" neighbour="B"/>
            <inp-reactive-center symbol="B" smarts="[$([C;v4]1(-[C;v4]-[C;v4](-[O;v2]-[C;v4]1-[O;v2])-[#1])-[O;v2]-[#1])]" neighbour="D"/>
            <inp-reactive-center symbol="C" smarts="[$([#1]-[O;v2]-[C;v4]1-[C;v4]-[C;v4](-[O;v2]-[C;v4]1-[O;v2])-[#1])]" neighbour="D"/>
            <inp-reactive-center symbol="D" smarts="[$([O;v2](-[C;v4]1-[C;v4]-[C;v4](-[O;v2]-[C;v4]1-[O;v2])-[#1])-[#1])]" neighbour="B"/>
            <inp-reactive-center symbol="E" smarts="[$([C;v4]1(-[C;v4](-[C;v4]-[C;v4](-[O;v2]1)-[#1])-[O;v2]-[#1])-[O;v2])]" neighbour="B"/>
            <inp-reactive-center symbol="F" smarts="[$([O;v2]1-[C;v4](-[C;v4](-[C;v4]-[C;v4]1-[#1])-[O;v2]-[#1])-[O;v2])]" neighbour="E"/>
            <inp-reactive-center symbol="G" smarts="[$([#1]-[C;v4]1-[C;v4]-[C;v4](-[O;v2]-[#1])-[C;v4](-[O;v2])-[O;v2]1)]" neighbour="H"/>
            <inp-reactive-center symbol="H" smarts="[$([C;v4]1(-[C;v4]-[C;v4](-[O;v2]-[#1])-[C;v4](-[O;v2])-[O;v2]1)-[#1])]" neighbour="A"/>
            <inp-molecule-constraint type="SINGLEELECTRONCOUNT" limit="MIN" value="0"/>
            <inp-molecule-constraint type="SINGLEELECTRONCOUNT" limit="MAX" value="0"/>
        </inp-reactant>
        <inp-kinetics type="ARRHENIUS">
            <rate-coeff A="0.0" N="0.0" Ea="0.0"/>
        </inp-kinetics>
    </inp-reaction-family>
    <inp-reaction-family name="R01070">
        <bimolecular>false</bimolecular>
        <inp-recipe>
            <inp-transformation type="BREAK_BOND" centers="A,B"/>
            <inp-transformation type="FORM_BOND" centers="A,C"/>
            <inp-transformation type="INCREASE_BOND" centers="B,D"/>
            <inp-transformation type="BREAK_BOND" centers="D,C"/>
            <inp-transformation type="BREAK_BOND" centers="E,F"/>
            <inp-transformation type="FORM_BOND" centers="E,G"/>
            <inp-transformation type="INCREASE_BOND" centers="F,H"/>
            <inp-transformation type="BREAK_BOND" centers="H,G"/>
        </inp-recipe>
        <inp-reactant value="1" smarts="[C;v4]1-[C;v4](-[O;v2]-[#1])-[C;v4]-[O;v2]-[C;v4]1-[#1]">
            <inp-reactive-center symbol="A" smarts="[$([C;v4]1-[C;v4](-[O;v2]-[#1])-[C;v4]-[O;v2]-[C;v4]1-[#1])]" neighbour="B"/>
            <inp-reactive-center symbol="B" smarts="[$([C;v4]1(-[C;v4]-[C;v4](-[O;v2]-[C;v4]1)-[#1])-[O;v2]-[#1])]" neighbour="D"/>
            <inp-reactive-center symbol="C" smarts="[$([#1]-[O;v2]-[C;v4]1-[C;v4]-[C;v4](-[O;v2]-[C;v4]1)-[#1])]" neighbour="D"/>
            <inp-reactive-center symbol="D" smarts="[$([O;v2](-[C;v4]1-[C;v4]-[C;v4](-[O;v2]-[C;v4]1)-[#1])-[#1])]" neighbour="B"/>
            <inp-reactive-center symbol="E" smarts="[$([C;v4]1-[C;v4](-[C;v4]-[C;v4](-[O;v2]1)-[#1])-[O;v2]-[#1])]" neighbour="B"/>
            <inp-reactive-center symbol="F" smarts="[$([O;v2]1-[C;v4]-[C;v4](-[C;v4]-[C;v4]1-[#1])-[O;v2]-[#1])]" neighbour="E"/>
            <inp-reactive-center symbol="G" smarts="[$([#1]-[C;v4]1-[C;v4]-[C;v4](-[O;v2]-[#1])-[C;v4]-[O;v2]1)]" neighbour="H"/>
            <inp-reactive-center symbol="H" smarts="[$([C;v4]1(-[C;v4]-[C;v4](-[O;v2]-[#1])-[C;v4]-[O;v2]1)-[#1])]" neighbour="A"/>
            <inp-molecule-constraint type="SINGLEELECTRONCOUNT" limit="MIN" value="0"/>
            <inp-molecule-constraint type="SINGLEELECTRONCOUNT" limit="MAX" value="0"/>
        </inp-reactant>
        <inp-kinetics type="ARRHENIUS">
            <rate-coeff A="0.0" N="0.0" Ea="0.0"/>
        </inp-kinetics>
    </inp-reaction-family>
    <inp-reaction-family name="R01071">
        <bimolecular>true</bimolecular>
        <inp-recipe>
            <inp-transformation type="DECREASE_BOND" centers="A,B"/>
            <inp-transformation type="FORM_BOND" centers="B,C"/>
            <inp-transformation type="INCREASE_BOND" centers="A,D"/>
            <inp-transformation type="BREAK_BOND" centers="D,E"/>
            <inp-transformation type="FORM_BOND" centers="E,F"/>
            <inp-transformation type="BREAK_BOND" centers="F,C"/>
        </inp-recipe>
        <inp-reactant value="1" smarts="[N;v3]=[c;v4]:[n;v3]-[C;v4]">
            <inp-reactive-center symbol="A" smarts="[$([c;v4](=[N;v3]):[n;v3]-[C;v4])]" neighbour="D"/>
            <inp-reactive-center symbol="B" smarts="[$([N;v3]=[c;v4]:[n;v3]-[C;v4])]" neighbour="A"/>
            <inp-reactive-center symbol="D" smarts="[$([n;v3](:[c;v4]=[N;v3])-[C;v4])]" neighbour="E"/>
            <inp-reactive-center symbol="E" smarts="[$([C;v4]-[n;v3]:[c;v4]=[N;v3])]" neighbour="D"/>
            <inp-molecule-constraint type="SINGLEELECTRONCOUNT" limit="MIN" value="0"/>
            <inp-molecule-constraint type="SINGLEELECTRONCOUNT" limit="MAX" value="0"/>
        </inp-reactant>
        <inp-reactant value="2" smarts="[#1]-[O;v2]-[P;v5]">
            <inp-reactive-center symbol="C" smarts="[$([#1]-[O;v2]-[P;v5])]" neighbour="F"/>
            <inp-reactive-center symbol="F" smarts="[$([O;v2](-[#1])-[P;v5])]" neighbour="C"/>
            <inp-molecule-constraint type="SINGLEELECTRONCOUNT" limit="MIN" value="0"/>
            <inp-molecule-constraint type="SINGLEELECTRONCOUNT" limit="MAX" value="0"/>
        </inp-reactant>
        <inp-kinetics type="ARRHENIUS">
            <rate-coeff A="0.0" N="0.0" Ea="0.0"/>
        </inp-kinetics>
    </inp-reaction-family>
    <inp-reaction-family name="R01081">
        <bimolecular>false</bimolecular>
        <inp-recipe>
            <inp-transformation type="BREAK_BOND" centers="A,B"/>
            <inp-transformation type="FORM_BOND" centers="C,B"/>
            <inp-transformation type="BREAK_BOND" centers="C,D"/>
            <inp-transformation type="FORM_BOND" centers="A,D"/>
        </inp-recipe>
        <inp-reactant value="1" smarts="[O;v2]-[C;v4]~[O]~[C;v4]-[#1]">
            <inp-reactive-center symbol="A" smarts="[$([C;v4](-[O;v2])~[O]~[C;v4]-[#1])]" neighbour="B"/>
            <inp-reactive-center symbol="B" smarts="[$([O;v2]-[C;v4]~[O]~[C;v4]-[#1])]" neighbour="A"/>
            <inp-reactive-center symbol="C" smarts="[$([C;v4](-[#1])~[O]~[C;v4]-[O;v2])]" neighbour="D"/>
            <inp-reactive-center symbol="D" smarts="[$([#1]-[C;v4]~[O]~[C;v4]-[O;v2])]" neighbour="C"/>
            <inp-molecule-constraint type="SINGLEELECTRONCOUNT" limit="MIN" value="0"/>
            <inp-molecule-constraint type="SINGLEELECTRONCOUNT" limit="MAX" value="0"/>
        </inp-reactant>
        <inp-kinetics type="ARRHENIUS">
            <rate-coeff A="0.0" N="0.0" Ea="0.0"/>
        </inp-kinetics>
    </inp-reaction-family>
    <inp-reaction-family name="R01111">
        <bimolecular>true</bimolecular>
        <inp-recipe>
            <inp-transformation type="BREAK_BOND" centers="A,B"/>
            <inp-transformation type="FORM_BOND" centers="C,A"/>
            <inp-transformation type="FORM_BOND" centers="D,B"/>
            <inp-transformation type="BREAK_BOND" centers="D,C"/>
        </inp-recipe>
        <inp-reactant value="1" smarts="[S;v2]-[#1]">
            <inp-reactive-center symbol="A" smarts="[$([S;v2]-[#1])]" neighbour="B"/>
            <inp-reactive-center symbol="B" smarts="[$([#1]-[S;v2])]" neighbour="A"/>
            <inp-molecule-constraint type="SINGLEELECTRONCOUNT" limit="MIN" value="0"/>
            <inp-molecule-constraint type="SINGLEELECTRONCOUNT" limit="MAX" value="0"/>
        </inp-reactant>
        <inp-reactant value="2" smarts="[S;v2]-[S;v2]">
            <inp-reactive-center symbol="C" smarts="[$([S;v2]-[S;v2])]" neighbour="D"/>
            <inp-reactive-center symbol="D" smarts="[$([S;v2]-[S;v2])]" neighbour="C"/>
            <inp-molecule-constraint type="SINGLEELECTRONCOUNT" limit="MIN" value="0"/>
            <inp-molecule-constraint type="SINGLEELECTRONCOUNT" limit="MAX" value="0"/>
        </inp-reactant>
        <inp-kinetics type="ARRHENIUS">
            <rate-coeff A="0.0" N="0.0" Ea="0.0"/>
        </inp-kinetics>
    </inp-reaction-family>
    <inp-reaction-family name="R01121">
        <bimolecular>true</bimolecular>
        <inp-recipe>
            <inp-transformation type="BREAK_BOND" centers="A,B"/>
            <inp-transformation type="FORM_BOND" centers="A,C"/>
            <inp-transformation type="FORM_BOND" centers="B,D"/>
            <inp-transformation type="BREAK_BOND" centers="E,C"/>
            <inp-transformation type="INCREASE_BOND" centers="F,E"/>
            <inp-transformation type="BREAK_BOND" centers="G,F"/>
            <inp-transformation type="INCREASE_BOND" centers="H,G"/>
            <inp-transformation type="BREAK_BOND" centers="H,D"/>
        </inp-recipe>
        <inp-reactant value="1" smarts="[P;v5]-[O;v2]-[P;v5](=[O;v2])(-[O;v2])-[O;v2]">
            <inp-reactive-center symbol="A" smarts="[$([O;v2](-[P;v5])-[P;v5](=[O;v2])(-[O;v2])-[O;v2])]" neighbour="B"/>
            <inp-reactive-center symbol="B" smarts="[$([P;v5](-[O;v2]-[P;v5])(=[O;v2])(-[O;v2])-[O;v2])]" neighbour="A"/>
            <inp-molecule-constraint type="SINGLEELECTRONCOUNT" limit="MIN" value="0"/>
            <inp-molecule-constraint type="SINGLEELECTRONCOUNT" limit="MAX" value="0"/>
        </inp-reactant>
        <inp-reactant value="2" smarts="[#1]-[O;v2]-[C;v4](=[O;v2])-[C;v4]-[C;v4]-[O;v2]">
            <inp-reactive-center symbol="C" smarts="[$([#1]-[O;v2]-[C;v4](=[O;v2])-[C;v4]-[C;v4]-[O;v2])]" neighbour="E"/>
            <inp-reactive-center symbol="D" smarts="[$([O;v2]-[C;v4]-[C;v4]-[C;v4](-[O;v2]-[#1])=[O;v2])]" neighbour="H"/>
            <inp-reactive-center symbol="E" smarts="[$([O;v2](-[#1])-[C;v4](=[O;v2])-[C;v4]-[C;v4]-[O;v2])]" neighbour="F"/>
            <inp-reactive-center symbol="F" smarts="[$([C;v4](-[O;v2]-[#1])(=[O;v2])-[C;v4]-[C;v4]-[O;v2])]" neighbour="G"/>
            <inp-reactive-center symbol="G" smarts="[$([C;v4](-[C;v4](-[O;v2]-[#1])=[O;v2])-[C;v4]-[O;v2])]" neighbour="H"/>
            <inp-reactive-center symbol="H" smarts="[$([C;v4](-[C;v4]-[C;v4](-[O;v2]-[#1])=[O;v2])-[O;v2])]" neighbour="D"/>
            <inp-molecule-constraint type="SINGLEELECTRONCOUNT" limit="MIN" value="0"/>
            <inp-molecule-constraint type="SINGLEELECTRONCOUNT" limit="MAX" value="0"/>
        </inp-reactant>
        <inp-kinetics type="ARRHENIUS">
            <rate-coeff A="0.0" N="0.0" Ea="0.0"/>
        </inp-kinetics>
    </inp-reaction-family>
    <inp-reaction-family name="R01123">
        <bimolecular>false</bimolecular>
        <inp-recipe>
            <inp-transformation type="BREAK_BOND" centers="A,B"/>
            <inp-transformation type="INCREASE_BOND" centers="A,C"/>
            <inp-transformation type="FORM_BOND" centers="D,B"/>
            <inp-transformation type="DECREASE_BOND" centers="C,D"/>
        </inp-recipe>
        <inp-reactant value="1" smarts="[C;v4](-[#1])-[C;v4]=[C;v4]">
            <inp-reactive-center symbol="A" smarts="[$([C;v4](-[#1])-[C;v4]=[C;v4])]" neighbour="C"/>
            <inp-reactive-center symbol="B" smarts="[$([#1]-[C;v4]-[C;v4]=[C;v4])]" neighbour="A"/>
            <inp-reactive-center symbol="C" smarts="[$([C;v4](-[C;v4]-[#1])=[C;v4])]" neighbour="A"/>
            <inp-reactive-center symbol="D" smarts="[$([C;v4]=[C;v4]-[C;v4]-[#1])]" neighbour="C"/>
            <inp-molecule-constraint type="SINGLEELECTRONCOUNT" limit="MIN" value="0"/>
            <inp-molecule-constraint type="SINGLEELECTRONCOUNT" limit="MAX" value="0"/>
        </inp-reactant>
        <inp-kinetics type="ARRHENIUS">
            <rate-coeff A="0.0" N="0.0" Ea="0.0"/>
        </inp-kinetics>
    </inp-reaction-family>
    <inp-reaction-family name="R01127">
        <bimolecular>true</bimolecular>
        <inp-recipe>
            <inp-transformation type="DECREASE_BOND" centers="A,B"/>
            <inp-transformation type="FORM_BOND" centers="B,C"/>
            <inp-transformation type="BREAK_BOND" centers="D,A"/>
            <inp-transformation type="FORM_BOND" centers="D,E"/>
            <inp-transformation type="FORM_BOND" centers="A,F"/>
            <inp-transformation type="INCREASE_BOND" centers="A,F"/>
            <inp-transformation type="BREAK_BOND" centers="F,E"/>
            <inp-transformation type="BREAK_BOND" centers="F,C"/>
        </inp-recipe>
        <inp-reactant value="1" smarts="[n;v3]:[c;v4]:[n;v3]">
            <inp-reactive-center symbol="A" smarts="[$([c;v4](:[n;v3]):[n;v3])]" neighbour="D"/>
            <inp-reactive-center symbol="B" smarts="[$([n;v3]:[c;v4]:[n;v3])]" neighbour="A"/>
            <inp-reactive-center symbol="D" smarts="[$([n;v3]:[c;v4]:[n;v3])]" neighbour="A"/>
            <inp-molecule-constraint type="SINGLEELECTRONCOUNT" limit="MIN" value="0"/>
            <inp-molecule-constraint type="SINGLEELECTRONCOUNT" limit="MAX" value="0"/>
        </inp-reactant>
        <inp-reactant value="2" smarts="[O;v2](-[#1])-[#1]">
            <inp-reactive-center symbol="C" smarts="[$([#1]-[O;v2]-[#1])]" neighbour="F"/>
            <inp-reactive-center symbol="E" smarts="[$([#1]-[O;v2]-[#1])]" neighbour="F"/>
            <inp-reactive-center symbol="F" smarts="[$([O;v2](-[#1])-[#1])]" neighbour="E"/>
            <inp-molecule-constraint type="SINGLEELECTRONCOUNT" limit="MIN" value="0"/>
            <inp-molecule-constraint type="SINGLEELECTRONCOUNT" limit="MAX" value="0"/>
        </inp-reactant>
        <inp-kinetics type="ARRHENIUS">
            <rate-coeff A="0.0" N="0.0" Ea="0.0"/>
        </inp-kinetics>
    </inp-reaction-family>
    <inp-reaction-family name="R01145">
        <bimolecular>true</bimolecular>
        <inp-recipe>
            <inp-transformation type="BREAK_BOND" centers="A,B"/>
            <inp-transformation type="FORM_BOND" centers="B,C"/>
            <inp-transformation type="FORM_BOND" centers="A,D"/>
            <inp-transformation type="BREAK_BOND" centers="C,D"/>
        </inp-recipe>
        <inp-reactant value="1" smarts="[C;v4]-[O;v2]-[S;v6]">
            <inp-reactive-center symbol="A" smarts="[$([O;v2](-[C;v4])-[S;v6])]" neighbour="B"/>
            <inp-reactive-center symbol="B" smarts="[$([C;v4]-[O;v2]-[S;v6])]" neighbour="A"/>
            <inp-molecule-constraint type="SINGLEELECTRONCOUNT" limit="MIN" value="0"/>
            <inp-molecule-constraint type="SINGLEELECTRONCOUNT" limit="MAX" value="0"/>
        </inp-reactant>
        <inp-reactant value="2" smarts="[O;v2]-[#1]">
            <inp-reactive-center symbol="C" smarts="[$([O;v2]-[#1])]" neighbour="D"/>
            <inp-reactive-center symbol="D" smarts="[$([#1]-[O;v2])]" neighbour="C"/>
            <inp-molecule-constraint type="SINGLEELECTRONCOUNT" limit="MIN" value="0"/>
            <inp-molecule-constraint type="SINGLEELECTRONCOUNT" limit="MAX" value="0"/>
        </inp-reactant>
        <inp-kinetics type="ARRHENIUS">
            <rate-coeff A="0.0" N="0.0" Ea="0.0"/>
        </inp-kinetics>
    </inp-reaction-family>
    <inp-reaction-family name="R01159">
        <bimolecular>true</bimolecular>
        <inp-recipe>
            <inp-transformation type="BREAK_BOND" centers="A,B"/>
            <inp-transformation type="LOSE_CHARGE" centers="A"/>
            <inp-transformation type="FORM_BOND" centers="C,B"/>
            <inp-transformation type="FORM_BOND" centers="D,E"/>
            <inp-transformation type="GAIN_CHARGE" centers="D"/>
            <inp-transformation type="DECREASE_BOND" centers="F,C"/>
            <inp-transformation type="INCREASE_BOND" centers="F,G"/>
            <inp-transformation type="BREAK_BOND" centers="G,E"/>
        </inp-recipe>
        <inp-reactant value="1" smarts="[S+;v3](-[C;v4])~[C]~[C]~[C]~[C]~[O-;v1]">
            <inp-reactive-center symbol="A" smarts="[$([S+;v3](-[C;v4])~[C]~[C]~[C]~[C]~[O-;v1])]" neighbour="B"/>
            <inp-reactive-center symbol="B" smarts="[$([C;v4]-[S+;v3]~[C]~[C]~[C]~[C]~[O-;v1])]" neighbour="A"/>
            <inp-reactive-center symbol="D" smarts="[$([O-;v1]~[C]~[C]~[C]~[C]~[S+;v3]-[C;v4])]"/>
            <inp-molecule-constraint type="SINGLEELECTRONCOUNT" limit="MIN" value="0"/>
            <inp-molecule-constraint type="SINGLEELECTRONCOUNT" limit="MAX" value="0"/>
        </inp-reactant>
        <inp-reactant value="2" smarts="[n;v3]:[c;v4]:[n;v3]-[#1]">
            <inp-reactive-center symbol="C" smarts="[$([n;v3]:[c;v4]:[n;v3]-[#1])]" neighbour="F"/>
            <inp-reactive-center symbol="E" smarts="[$([#1]-[n;v3]:[c;v4]:[n;v3])]" neighbour="G"/>
            <inp-reactive-center symbol="F" smarts="[$([c;v4](:[n;v3]):[n;v3]-[#1])]" neighbour="G"/>
            <inp-reactive-center symbol="G" smarts="[$([n;v3](:[c;v4]:[n;v3])-[#1])]" neighbour="F"/>
            <inp-molecule-constraint type="SINGLEELECTRONCOUNT" limit="MIN" value="0"/>
            <inp-molecule-constraint type="SINGLEELECTRONCOUNT" limit="MAX" value="0"/>
        </inp-reactant>
        <inp-kinetics type="ARRHENIUS">
            <rate-coeff A="0.0" N="0.0" Ea="0.0"/>
        </inp-kinetics>
    </inp-reaction-family>
    <inp-reaction-family name="R01161">
        <bimolecular>true</bimolecular>
        <inp-recipe>
            <inp-transformation type="BREAK_BOND" centers="A,B"/>
            <inp-transformation type="BREAK_BOND" centers="A,C"/>
            <inp-transformation type="FORM_BOND" centers="A,D"/>
            <inp-transformation type="INCREASE_BOND" centers="A,D"/>
            <inp-transformation type="DECREASE_BOND" centers="E,F"/>
            <inp-transformation type="FORM_BOND" centers="F,G"/>
            <inp-transformation type="INCREASE_BOND" centers="E,H"/>
            <inp-transformation type="FORM_BOND" centers="I,B"/>
            <inp-transformation type="BREAK_BOND" centers="H,G"/>
            <inp-transformation type="FORM_BOND" centers="I,C"/>
            <inp-transformation type="DECREASE_BOND" centers="I,D"/>
            <inp-transformation type="BREAK_BOND" centers="I,D"/>
        </inp-recipe>
        <inp-reactant value="1" smarts="[c](~[n;v3]:[c;v4]:[n;v3]-[#1])~[C]~[C;v4](-[#1])-[N;v3]">
            <inp-reactive-center symbol="A" smarts="[$([C;v4](-[#1])(-[N;v3])~[C]~[c]:[n;v3]:[c;v4]:[n;v3]-[#1])]" neighbour="C"/>
            <inp-reactive-center symbol="B" smarts="[$([#1]-[C;v4](-[N;v3])~[C]~[c]:[n;v3]:[c;v4]:[n;v3]-[#1])]" neighbour="A"/>
            <inp-reactive-center symbol="C" smarts="[$([N;v3]-[C;v4](-[#1])~[C]~[c]:[n;v3]:[c;v4]:[n;v3]-[#1])]" neighbour="A"/>
            <inp-reactive-center symbol="E" smarts="[$([c;v4](:[n;v3]:[c]~[C]~[C;v4](-[#1])-[N;v3]):[n;v3]-[#1])]" neighbour="H"/>
            <inp-reactive-center symbol="F" smarts="[$([n;v3](:[c]~[C]~[C;v4](-[#1])-[N;v3]):[c;v4]:[n;v3]-[#1])]" neighbour="E"/>
            <inp-reactive-center symbol="G" smarts="[$([#1]-[n;v3]:[c;v4]:[n;v3]:[c]~[C]~[C;v4](-[#1])-[N;v3])]" neighbour="H"/>
            <inp-reactive-center symbol="H" smarts="[$([n;v3](:[c;v4]:[n;v3]:[c]~[C]~[C;v4](-[#1])-[N;v3])-[#1])]" neighbour="E"/>
            <inp-molecule-constraint type="SINGLEELECTRONCOUNT" limit="MIN" value="0"/>
            <inp-molecule-constraint type="SINGLEELECTRONCOUNT" limit="MAX" value="0"/>
        </inp-reactant>
        <inp-reactant value="2" smarts="[C;v4]=[O;v2]">
            <inp-reactive-center symbol="D" smarts="[$([O;v2]=[C;v4])]" neighbour="I"/>
            <inp-reactive-center symbol="I" smarts="[$([C;v4]=[O;v2])]" neighbour="D"/>
            <inp-molecule-constraint type="SINGLEELECTRONCOUNT" limit="MIN" value="0"/>
            <inp-molecule-constraint type="SINGLEELECTRONCOUNT" limit="MAX" value="0"/>
        </inp-reactant>
        <inp-kinetics type="ARRHENIUS">
            <rate-coeff A="0.0" N="0.0" Ea="0.0"/>
        </inp-kinetics>
    </inp-reaction-family>
    <inp-reaction-family name="R01181">
        <bimolecular>false</bimolecular>
        <inp-recipe>
            <inp-transformation type="BREAK_BOND" centers="A,B"/>
            <inp-transformation type="FORM_BOND" centers="A,C"/>
            <inp-transformation type="BREAK_BOND" centers="D,C"/>
            <inp-transformation type="FORM_BOND" centers="D,B"/>
        </inp-recipe>
        <inp-reactant value="1" smarts="[C;v4](-[C;v4]-[#1])-[C;v4]">
            <inp-reactive-center symbol="A" smarts="[$([C;v4](-[C;v4]-[#1])-[C;v4])]" neighbour="B"/>
            <inp-reactive-center symbol="B" smarts="[$([C;v4]-[C;v4]-[C;v4]-[#1])]" neighbour="A"/>
            <inp-reactive-center symbol="C" smarts="[$([#1]-[C;v4]-[C;v4]-[C;v4])]" neighbour="D"/>
            <inp-reactive-center symbol="D" smarts="[$([C;v4](-[C;v4]-[C;v4])-[#1])]" neighbour="A"/>
            <inp-molecule-constraint type="SINGLEELECTRONCOUNT" limit="MIN" value="0"/>
            <inp-molecule-constraint type="SINGLEELECTRONCOUNT" limit="MAX" value="0"/>
        </inp-reactant>
        <inp-kinetics type="ARRHENIUS">
            <rate-coeff A="0.0" N="0.0" Ea="0.0"/>
        </inp-kinetics>
    </inp-reaction-family>
    <inp-reaction-family name="R01184">
        <bimolecular>true</bimolecular>
        <inp-recipe>
            <inp-transformation type="BREAK_BOND" centers="A,B"/>
            <inp-transformation type="BREAK_BOND" centers="A,C"/>
            <inp-transformation type="FORM_BOND" centers="A,D"/>
            <inp-transformation type="INCREASE_BOND" centers="A,D"/>
            <inp-transformation type="FORM_BOND" centers="E,B"/>
            <inp-transformation type="FORM_BOND" centers="C,F"/>
            <inp-transformation type="BREAK_BOND" centers="F,G"/>
            <inp-transformation type="FORM_BOND" centers="E,G"/>
            <inp-transformation type="DECREASE_BOND" centers="D,E"/>
            <inp-transformation type="BREAK_BOND" centers="D,E"/>
        </inp-recipe>
        <inp-reactant value="1" smarts="[C;v4](-[#1])(-[C;v4])~[C]~[O;v2]-[#1]">
            <inp-reactive-center symbol="A" smarts="[$([C;v4](-[#1])(-[C;v4])~[C]~[O;v2]-[#1])]" neighbour="C"/>
            <inp-reactive-center symbol="B" smarts="[$([#1]-[C;v4](-[C;v4])~[C]~[O;v2]-[#1])]" neighbour="A"/>
            <inp-reactive-center symbol="C" smarts="[$([C;v4]-[C;v4](-[#1])~[C]~[O;v2]-[#1])]" neighbour="A"/>
            <inp-reactive-center symbol="F" smarts="[$([O;v2](~[C]~[C;v4](-[#1])-[C;v4])-[#1])]" neighbour="G"/>
            <inp-reactive-center symbol="G" smarts="[$([#1]-[O;v2]~[C]~[C;v4](-[#1])-[C;v4])]" neighbour="F"/>
            <inp-molecule-constraint type="SINGLEELECTRONCOUNT" limit="MIN" value="0"/>
            <inp-molecule-constraint type="SINGLEELECTRONCOUNT" limit="MAX" value="0"/>
        </inp-reactant>
        <inp-reactant value="2" smarts="[O;v2]=[O;v2]">
            <inp-reactive-center symbol="D" smarts="[$([O;v2]=[O;v2])]" neighbour="E"/>
            <inp-reactive-center symbol="E" smarts="[$([O;v2]=[O;v2])]" neighbour="D"/>
            <inp-molecule-constraint type="SINGLEELECTRONCOUNT" limit="MIN" value="0"/>
            <inp-molecule-constraint type="SINGLEELECTRONCOUNT" limit="MAX" value="0"/>
        </inp-reactant>
        <inp-kinetics type="ARRHENIUS">
            <rate-coeff A="0.0" N="0.0" Ea="0.0"/>
        </inp-kinetics>
    </inp-reaction-family>
    <inp-reaction-family name="R01195">
        <bimolecular>true</bimolecular>
        <inp-recipe>
            <inp-transformation type="DECREASE_BOND" centers="A,B"/>
            <inp-transformation type="LOSE_CHARGE" centers="A"/>
            <inp-transformation type="INCREASE_BOND" centers="C,B"/>
            <inp-transformation type="DECREASE_BOND" centers="D,C"/>
            <inp-transformation type="FORM_BOND" centers="D,E"/>
            <inp-transformation type="LOSE_CHARGE" centers="E"/>
        </inp-recipe>
        <inp-reactant value="1" smarts="[n+;v4]:[c;v4]:[c;v4]:[c;v4]">
            <inp-reactive-center symbol="A" smarts="[$([n+;v4]:[c;v4]:[c;v4]:[c;v4])]" neighbour="B"/>
            <inp-reactive-center symbol="B" smarts="[$([c;v4](:[n+;v4]):[c;v4]:[c;v4])]" neighbour="C"/>
            <inp-reactive-center symbol="C" smarts="[$([c;v4](:[c;v4]:[n+;v4]):[c;v4])]" neighbour="B"/>
            <inp-reactive-center symbol="D" smarts="[$([c;v4]:[c;v4]:[c;v4]:[n+;v4])]" neighbour="C"/>
            <inp-molecule-constraint type="SINGLEELECTRONCOUNT" limit="MIN" value="0"/>
            <inp-molecule-constraint type="SINGLEELECTRONCOUNT" limit="MAX" value="0"/>
        </inp-reactant>
        <inp-reactant value="2" smarts="[#1+]">
            <inp-reactive-center symbol="E" smarts="[$([#1+])]"/>
            <inp-molecule-constraint type="SINGLEELECTRONCOUNT" limit="MIN" value="0"/>
            <inp-molecule-constraint type="SINGLEELECTRONCOUNT" limit="MAX" value="0"/>
        </inp-reactant>
        <inp-kinetics type="ARRHENIUS">
            <rate-coeff A="0.0" N="0.0" Ea="0.0"/>
        </inp-kinetics>
    </inp-reaction-family>
    <inp-reaction-family name="R01199">
        <bimolecular>true</bimolecular>
        <inp-recipe>
            <inp-transformation type="BREAK_BOND" centers="A,B"/>
            <inp-transformation type="FORM_BOND" centers="C,A"/>
            <inp-transformation type="GAIN_CHARGE" centers="B"/>
            <inp-transformation type="BREAK_BOND" centers="D,E"/>
            <inp-transformation type="GAIN_CHARGE" centers="E"/>
            <inp-transformation type="INCREASE_BOND" centers="F,D"/>
            <inp-transformation type="BREAK_BOND" centers="C,F"/>
        </inp-recipe>
        <inp-reactant value="1" smarts="[S;v2]-[#1]">
            <inp-reactive-center symbol="A" smarts="[$([S;v2]-[#1])]" neighbour="B"/>
            <inp-reactive-center symbol="B" smarts="[$([#1]-[S;v2])]" neighbour="A"/>
            <inp-molecule-constraint type="SINGLEELECTRONCOUNT" limit="MIN" value="0"/>
            <inp-molecule-constraint type="SINGLEELECTRONCOUNT" limit="MAX" value="0"/>
        </inp-reactant>
        <inp-reactant value="2" smarts="[#1]-[O;v2]-[C;v4](=[O;v2])-[C;v4]=[O;v2]">
            <inp-reactive-center symbol="C" smarts="[$([C;v4](-[C;v4](-[O;v2]-[#1])=[O;v2])=[O;v2])]" neighbour="F"/>
            <inp-reactive-center symbol="D" smarts="[$([O;v2](-[#1])-[C;v4](=[O;v2])-[C;v4]=[O;v2])]" neighbour="F"/>
            <inp-reactive-center symbol="E" smarts="[$([#1]-[O;v2]-[C;v4](=[O;v2])-[C;v4]=[O;v2])]" neighbour="D"/>
            <inp-reactive-center symbol="F" smarts="[$([C;v4](-[O;v2]-[#1])(=[O;v2])-[C;v4]=[O;v2])]" neighbour="C"/>
            <inp-molecule-constraint type="SINGLEELECTRONCOUNT" limit="MIN" value="0"/>
            <inp-molecule-constraint type="SINGLEELECTRONCOUNT" limit="MAX" value="0"/>
        </inp-reactant>
        <inp-kinetics type="ARRHENIUS">
            <rate-coeff A="0.0" N="0.0" Ea="0.0"/>
        </inp-kinetics>
    </inp-reaction-family>
    <inp-reaction-family name="R01211">
        <bimolecular>true</bimolecular>
        <inp-recipe>
            <inp-transformation type="DECREASE_BOND" centers="A,B"/>
            <inp-transformation type="LOSE_CHARGE" centers="A"/>
            <inp-transformation type="INCREASE_BOND" centers="C,B"/>
            <inp-transformation type="DECREASE_BOND" centers="D,C"/>
            <inp-transformation type="FORM_BOND" centers="D,E"/>
            <inp-transformation type="BREAK_BOND" centers="F,G"/>
            <inp-transformation type="INCREASE_BOND" centers="H,F"/>
            <inp-transformation type="GAIN_CHARGE" centers="G"/>
            <inp-transformation type="BREAK_BOND" centers="I,E"/>
            <inp-transformation type="INCREASE_BOND" centers="I,J"/>
            <inp-transformation type="BREAK_BOND" centers="J,K"/>
            <inp-transformation type="FORM_BOND" centers="L,K"/>
            <inp-transformation type="BREAK_BOND" centers="L,H"/>
        </inp-recipe>
        <inp-reactant value="1" smarts="[n+;v4]:[c;v4]:[c;v4]:[c;v4]">
            <inp-reactive-center symbol="A" smarts="[$([n+;v4]:[c;v4]:[c;v4]:[c;v4])]" neighbour="B"/>
            <inp-reactive-center symbol="B" smarts="[$([c;v4](:[n+;v4]):[c;v4]:[c;v4])]" neighbour="C"/>
            <inp-reactive-center symbol="C" smarts="[$([c;v4](:[c;v4]:[n+;v4]):[c;v4])]" neighbour="B"/>
            <inp-reactive-center symbol="D" smarts="[$([c;v4]:[c;v4]:[c;v4]:[n+;v4])]" neighbour="C"/>
            <inp-molecule-constraint type="SINGLEELECTRONCOUNT" limit="MIN" value="0"/>
            <inp-molecule-constraint type="SINGLEELECTRONCOUNT" limit="MAX" value="0"/>
        </inp-reactant>
        <inp-reactant value="2" smarts="[O;v2](-[#1])-[C;v4](-[C;v4]-[C;v4](-[#1])-[O;v2]-[#1])=[O;v2]">
            <inp-reactive-center symbol="E" smarts="[$([#1]-[C;v4](-[O;v2]-[#1])-[C;v4]-[C;v4](-[O;v2]-[#1])=[O;v2])]" neighbour="I"/>
            <inp-reactive-center symbol="F" smarts="[$([O;v2](-[#1])-[C;v4](-[C;v4]-[C;v4](-[#1])-[O;v2]-[#1])=[O;v2])]" neighbour="H"/>
            <inp-reactive-center symbol="G" smarts="[$([#1]-[O;v2]-[C;v4](-[C;v4]-[C;v4](-[#1])-[O;v2]-[#1])=[O;v2])]" neighbour="F"/>
            <inp-reactive-center symbol="H" smarts="[$([C;v4](-[O;v2]-[#1])(-[C;v4]-[C;v4](-[#1])-[O;v2]-[#1])=[O;v2])]" neighbour="L"/>
            <inp-reactive-center symbol="I" smarts="[$([C;v4](-[#1])(-[O;v2]-[#1])-[C;v4]-[C;v4](-[O;v2]-[#1])=[O;v2])]" neighbour="L"/>
            <inp-reactive-center symbol="J" smarts="[$([O;v2](-[C;v4](-[#1])-[C;v4]-[C;v4](-[O;v2]-[#1])=[O;v2])-[#1])]" neighbour="I"/>
            <inp-reactive-center symbol="K" smarts="[$([#1]-[O;v2]-[C;v4](-[#1])-[C;v4]-[C;v4](-[O;v2]-[#1])=[O;v2])]" neighbour="J"/>
            <inp-reactive-center symbol="L" smarts="[$([C;v4](-[C;v4](-[#1])-[O;v2]-[#1])-[C;v4](-[O;v2]-[#1])=[O;v2])]" neighbour="H"/>
            <inp-molecule-constraint type="SINGLEELECTRONCOUNT" limit="MIN" value="0"/>
            <inp-molecule-constraint type="SINGLEELECTRONCOUNT" limit="MAX" value="0"/>
        </inp-reactant>
        <inp-kinetics type="ARRHENIUS">
            <rate-coeff A="0.0" N="0.0" Ea="0.0"/>
        </inp-kinetics>
    </inp-reaction-family>
    <inp-reaction-family name="R01218">
        <bimolecular>true</bimolecular>
        <inp-recipe>
            <inp-transformation type="DECREASE_BOND" centers="A,B"/>
            <inp-transformation type="LOSE_CHARGE" centers="A"/>
            <inp-transformation type="INCREASE_BOND" centers="C,B"/>
            <inp-transformation type="DECREASE_BOND" centers="D,C"/>
            <inp-transformation type="FORM_BOND" centers="D,E"/>
            <inp-transformation type="BREAK_BOND" centers="F,E"/>
            <inp-transformation type="INCREASE_BOND" centers="G,F"/>
            <inp-transformation type="GAIN_CHARGE" centers="G"/>
        </inp-recipe>
        <inp-reactant value="1" smarts="[n+;v4]:[c;v4]:[c;v4]:[c;v4]">
            <inp-reactive-center symbol="A" smarts="[$([n+;v4]:[c;v4]:[c;v4]:[c;v4])]" neighbour="B"/>
            <inp-reactive-center symbol="B" smarts="[$([c;v4](:[n+;v4]):[c;v4]:[c;v4])]" neighbour="C"/>
            <inp-reactive-center symbol="C" smarts="[$([c;v4](:[c;v4]:[n+;v4]):[c;v4])]" neighbour="B"/>
            <inp-reactive-center symbol="D" smarts="[$([c;v4]:[c;v4]:[c;v4]:[n+;v4])]" neighbour="C"/>
            <inp-molecule-constraint type="SINGLEELECTRONCOUNT" limit="MIN" value="0"/>
            <inp-molecule-constraint type="SINGLEELECTRONCOUNT" limit="MAX" value="0"/>
        </inp-reactant>
        <inp-reactant value="2" smarts="[N;v3]-[C;v4](-[#1])-[N;v3]">
            <inp-reactive-center symbol="E" smarts="[$([#1]-[C;v4](-[N;v3])-[N;v3])]" neighbour="F"/>
            <inp-reactive-center symbol="F" smarts="[$([C;v4](-[N;v3])(-[#1])-[N;v3])]" neighbour="G"/>
            <inp-reactive-center symbol="G" smarts="[$([N;v3]-[C;v4](-[N;v3])-[#1])]" neighbour="F"/>
            <inp-molecule-constraint type="SINGLEELECTRONCOUNT" limit="MIN" value="0"/>
            <inp-molecule-constraint type="SINGLEELECTRONCOUNT" limit="MAX" value="0"/>
        </inp-reactant>
        <inp-kinetics type="ARRHENIUS">
            <rate-coeff A="0.0" N="0.0" Ea="0.0"/>
        </inp-kinetics>
    </inp-reaction-family>
    <inp-reaction-family name="R01224">
        <bimolecular>true</bimolecular>
        <inp-recipe>
            <inp-transformation type="DECREASE_BOND" centers="A,B"/>
            <inp-transformation type="LOSE_CHARGE" centers="A"/>
            <inp-transformation type="INCREASE_BOND" centers="C,B"/>
            <inp-transformation type="DECREASE_BOND" centers="D,C"/>
            <inp-transformation type="FORM_BOND" centers="D,E"/>
            <inp-transformation type="BREAK_BOND" centers="F,E"/>
            <inp-transformation type="FORM_BOND" centers="F,G"/>
            <inp-transformation type="BREAK_BOND" centers="G,H"/>
            <inp-transformation type="GAIN_CHARGE" centers="H"/>
        </inp-recipe>
        <inp-reactant value="1" smarts="[n+;v4]:[c;v4]:[c;v4]:[c;v4]">
            <inp-reactive-center symbol="A" smarts="[$([n+;v4]:[c;v4]:[c;v4]:[c;v4])]" neighbour="B"/>
            <inp-reactive-center symbol="B" smarts="[$([c;v4](:[n+;v4]):[c;v4]:[c;v4])]" neighbour="C"/>
            <inp-reactive-center symbol="C" smarts="[$([c;v4](:[c;v4]:[n+;v4]):[c;v4])]" neighbour="B"/>
            <inp-reactive-center symbol="D" smarts="[$([c;v4]:[c;v4]:[c;v4]:[n+;v4])]" neighbour="C"/>
            <inp-molecule-constraint type="SINGLEELECTRONCOUNT" limit="MIN" value="0"/>
            <inp-molecule-constraint type="SINGLEELECTRONCOUNT" limit="MAX" value="0"/>
        </inp-reactant>
        <inp-reactant value="2" smarts="[N](~[C;v4]-[#1])~[C]~[C]~[N;v3]-[#1]">
            <inp-reactive-center symbol="E" smarts="[$([#1]-[N;v3]~[C]~[C]~[N]~[C;v4]-[#1])]" neighbour="F"/>
            <inp-reactive-center symbol="F" smarts="[$([N;v3](-[#1])~[C]~[C]~[N]~[C;v4]-[#1])]" neighbour="E"/>
            <inp-reactive-center symbol="G" smarts="[$([C;v4](~[N]~[C]~[C]~[N;v3]-[#1])-[#1])]" neighbour="H"/>
            <inp-reactive-center symbol="H" smarts="[$([#1]-[C;v4]~[N]~[C]~[C]~[N;v3]-[#1])]" neighbour="G"/>
            <inp-molecule-constraint type="SINGLEELECTRONCOUNT" limit="MIN" value="0"/>
            <inp-molecule-constraint type="SINGLEELECTRONCOUNT" limit="MAX" value="0"/>
        </inp-reactant>
        <inp-kinetics type="ARRHENIUS">
            <rate-coeff A="0.0" N="0.0" Ea="0.0"/>
        </inp-kinetics>
    </inp-reaction-family>
    <inp-reaction-family name="R01236">
        <bimolecular>true</bimolecular>
        <inp-recipe>
            <inp-transformation type="BREAK_BOND" centers="A,B"/>
            <inp-transformation type="FORM_BOND" centers="A,C"/>
            <inp-transformation type="FORM_BOND" centers="B,D"/>
            <inp-transformation type="BREAK_BOND" centers="D,C"/>
        </inp-recipe>
        <inp-reactant value="1" smarts="[P;v5]-[O;v2]-[S;v6](=[O;v2])(=[O;v2])-[O;v2]">
            <inp-reactive-center symbol="A" smarts="[$([O;v2](-[P;v5])-[S;v6](=[O;v2])(=[O;v2])-[O;v2])]" neighbour="B"/>
            <inp-reactive-center symbol="B" smarts="[$([S;v6](-[O;v2]-[P;v5])(=[O;v2])(=[O;v2])-[O;v2])]" neighbour="A"/>
            <inp-molecule-constraint type="SINGLEELECTRONCOUNT" limit="MIN" value="0"/>
            <inp-molecule-constraint type="SINGLEELECTRONCOUNT" limit="MAX" value="0"/>
        </inp-reactant>
        <inp-reactant value="2" smarts="[#1]-[S;v2]">
            <inp-reactive-center symbol="C" smarts="[$([#1]-[S;v2])]" neighbour="D"/>
            <inp-reactive-center symbol="D" smarts="[$([S;v2]-[#1])]" neighbour="C"/>
            <inp-molecule-constraint type="SINGLEELECTRONCOUNT" limit="MIN" value="0"/>
            <inp-molecule-constraint type="SINGLEELECTRONCOUNT" limit="MAX" value="0"/>
        </inp-reactant>
        <inp-kinetics type="ARRHENIUS">
            <rate-coeff A="0.0" N="0.0" Ea="0.0"/>
        </inp-kinetics>
    </inp-reaction-family>
    <inp-reaction-family name="R01248">
        <bimolecular>true</bimolecular>
        <inp-recipe>
            <inp-transformation type="DECREASE_BOND" centers="A,B"/>
            <inp-transformation type="LOSE_CHARGE" centers="A"/>
            <inp-transformation type="INCREASE_BOND" centers="C,B"/>
            <inp-transformation type="DECREASE_BOND" centers="D,C"/>
            <inp-transformation type="FORM_BOND" centers="D,E"/>
            <inp-transformation type="BREAK_BOND" centers="F,G"/>
            <inp-transformation type="INCREASE_BOND" centers="F,H"/>
            <inp-transformation type="GAIN_CHARGE" centers="G"/>
            <inp-transformation type="BREAK_BOND" centers="H,E"/>
        </inp-recipe>
        <inp-reactant value="1" smarts="[n+;v4]:[c;v4]:[c;v4]:[c;v4]">
            <inp-reactive-center symbol="A" smarts="[$([n+;v4]:[c;v4]:[c;v4]:[c;v4])]" neighbour="B"/>
            <inp-reactive-center symbol="B" smarts="[$([c;v4](:[n+;v4]):[c;v4]:[c;v4])]" neighbour="C"/>
            <inp-reactive-center symbol="C" smarts="[$([c;v4](:[c;v4]:[n+;v4]):[c;v4])]" neighbour="B"/>
            <inp-reactive-center symbol="D" smarts="[$([c;v4]:[c;v4]:[c;v4]:[n+;v4])]" neighbour="C"/>
            <inp-molecule-constraint type="SINGLEELECTRONCOUNT" limit="MIN" value="0"/>
            <inp-molecule-constraint type="SINGLEELECTRONCOUNT" limit="MAX" value="0"/>
        </inp-reactant>
        <inp-reactant value="2" smarts="[C;v4](-[#1])-[N;v3]-[#1]">
            <inp-reactive-center symbol="E" smarts="[$([#1]-[N;v3]-[C;v4]-[#1])]" neighbour="H"/>
            <inp-reactive-center symbol="F" smarts="[$([C;v4](-[#1])-[N;v3]-[#1])]" neighbour="H"/>
            <inp-reactive-center symbol="G" smarts="[$([#1]-[C;v4]-[N;v3]-[#1])]" neighbour="F"/>
            <inp-reactive-center symbol="H" smarts="[$([N;v3](-[C;v4]-[#1])-[#1])]" neighbour="F"/>
            <inp-molecule-constraint type="SINGLEELECTRONCOUNT" limit="MIN" value="0"/>
            <inp-molecule-constraint type="SINGLEELECTRONCOUNT" limit="MAX" value="0"/>
        </inp-reactant>
        <inp-kinetics type="ARRHENIUS">
            <rate-coeff A="0.0" N="0.0" Ea="0.0"/>
        </inp-kinetics>
    </inp-reaction-family>
    <inp-reaction-family name="R01253">
        <bimolecular>true</bimolecular>
        <inp-recipe>
            <inp-transformation type="BREAK_BOND" centers="A,B"/>
            <inp-transformation type="INCREASE_BOND" centers="A,C"/>
            <inp-transformation type="FORM_BOND" centers="D,B"/>
            <inp-transformation type="BREAK_BOND" centers="C,E"/>
            <inp-transformation type="FORM_BOND" centers="F,E"/>
            <inp-transformation type="INCREASE_BOND" centers="G,H"/>
            <inp-transformation type="DECREASE_BOND" centers="H,I"/>
            <inp-transformation type="DECREASE_BOND" centers="J,D"/>
            <inp-transformation type="INCREASE_BOND" centers="I,J"/>
            <inp-transformation type="DECREASE_BOND" centers="G,F"/>
        </inp-recipe>
        <inp-reactant value="1" smarts="[C;v4](-[#1])-[N;v3]-[#1]">
            <inp-reactive-center symbol="A" smarts="[$([C;v4](-[#1])-[N;v3]-[#1])]" neighbour="C"/>
            <inp-reactive-center symbol="B" smarts="[$([#1]-[C;v4]-[N;v3]-[#1])]" neighbour="A"/>
            <inp-reactive-center symbol="C" smarts="[$([N;v3](-[C;v4]-[#1])-[#1])]" neighbour="A"/>
            <inp-reactive-center symbol="E" smarts="[$([#1]-[N;v3]-[C;v4]-[#1])]" neighbour="C"/>
            <inp-molecule-constraint type="SINGLEELECTRONCOUNT" limit="MIN" value="0"/>
            <inp-molecule-constraint type="SINGLEELECTRONCOUNT" limit="MAX" value="0"/>
        </inp-reactant>
        <inp-reactant value="2" smarts="[C;v4](-[C;v4]=[O;v2])=[C;v4]-[C;v4]=[O;v2]">
            <inp-reactive-center symbol="D" smarts="[$([O;v2]=[C;v4]-[C;v4]=[C;v4]-[C;v4]=[O;v2])]" neighbour="J"/>
            <inp-reactive-center symbol="F" smarts="[$([O;v2]=[C;v4]-[C;v4]=[C;v4]-[C;v4]=[O;v2])]" neighbour="G"/>
            <inp-reactive-center symbol="G" smarts="[$([C;v4](-[C;v4]=[C;v4]-[C;v4]=[O;v2])=[O;v2])]" neighbour="H"/>
            <inp-reactive-center symbol="H" smarts="[$([C;v4](-[C;v4]=[O;v2])=[C;v4]-[C;v4]=[O;v2])]" neighbour="G"/>
            <inp-reactive-center symbol="I" smarts="[$([C;v4](=[C;v4]-[C;v4]=[O;v2])-[C;v4]=[O;v2])]" neighbour="J"/>
            <inp-reactive-center symbol="J" smarts="[$([C;v4](=[O;v2])-[C;v4]=[C;v4]-[C;v4]=[O;v2])]" neighbour="I"/>
            <inp-molecule-constraint type="SINGLEELECTRONCOUNT" limit="MIN" value="0"/>
            <inp-molecule-constraint type="SINGLEELECTRONCOUNT" limit="MAX" value="0"/>
        </inp-reactant>
        <inp-kinetics type="ARRHENIUS">
            <rate-coeff A="0.0" N="0.0" Ea="0.0"/>
        </inp-kinetics>
    </inp-reaction-family>
    <inp-reaction-family name="R01262">
        <bimolecular>true</bimolecular>
        <inp-recipe>
            <inp-transformation type="BREAK_BOND" centers="A,B"/>
            <inp-transformation type="FORM_BOND" centers="B,C"/>
            <inp-transformation type="FORM_BOND" centers="D,A"/>
            <inp-transformation type="BREAK_BOND" centers="D,C"/>
        </inp-recipe>
        <inp-reactant value="1" smarts="[N;v3]-[C;v4]=[O;v2]">
            <inp-reactive-center symbol="A" smarts="[$([C;v4](-[N;v3])=[O;v2])]" neighbour="B"/>
            <inp-reactive-center symbol="B" smarts="[$([N;v3]-[C;v4]=[O;v2])]" neighbour="A"/>
            <inp-molecule-constraint type="SINGLEELECTRONCOUNT" limit="MIN" value="0"/>
            <inp-molecule-constraint type="SINGLEELECTRONCOUNT" limit="MAX" value="0"/>
        </inp-reactant>
        <inp-reactant value="2" smarts="[N;v3]-[#1]">
            <inp-reactive-center symbol="C" smarts="[$([#1]-[N;v3])]" neighbour="D"/>
            <inp-reactive-center symbol="D" smarts="[$([N;v3]-[#1])]" neighbour="C"/>
            <inp-molecule-constraint type="SINGLEELECTRONCOUNT" limit="MIN" value="0"/>
            <inp-molecule-constraint type="SINGLEELECTRONCOUNT" limit="MAX" value="0"/>
        </inp-reactant>
        <inp-kinetics type="ARRHENIUS">
            <rate-coeff A="0.0" N="0.0" Ea="0.0"/>
        </inp-kinetics>
    </inp-reaction-family>
    <inp-reaction-family name="R01267">
        <bimolecular>false</bimolecular>
        <inp-recipe>
            <inp-transformation type="DECREASE_BOND" centers="A,B"/>
            <inp-transformation type="BREAK_BOND" centers="A,B"/>
            <inp-transformation type="INCREASE_BOND" centers="A,C"/>
            <inp-transformation type="FORM_BOND" centers="B,D"/>
            <inp-transformation type="FORM_BOND" centers="B,E"/>
            <inp-transformation type="BREAK_BOND" centers="C,D"/>
            <inp-transformation type="BREAK_BOND" centers="C,E"/>
        </inp-recipe>
        <inp-reactant value="1" smarts="[C;v4](=[O;v2])-[N;v3](-[#1])-[#1]">
            <inp-reactive-center symbol="A" smarts="[$([C;v4](=[O;v2])-[N;v3](-[#1])-[#1])]" neighbour="C"/>
            <inp-reactive-center symbol="B" smarts="[$([O;v2]=[C;v4]-[N;v3](-[#1])-[#1])]" neighbour="A"/>
            <inp-reactive-center symbol="C" smarts="[$([N;v3](-[C;v4]=[O;v2])(-[#1])-[#1])]" neighbour="A"/>
            <inp-reactive-center symbol="D" smarts="[$([#1]-[N;v3](-[C;v4]=[O;v2])-[#1])]" neighbour="C"/>
            <inp-reactive-center symbol="E" smarts="[$([#1]-[N;v3](-[C;v4]=[O;v2])-[#1])]" neighbour="C"/>
            <inp-molecule-constraint type="SINGLEELECTRONCOUNT" limit="MIN" value="0"/>
            <inp-molecule-constraint type="SINGLEELECTRONCOUNT" limit="MAX" value="0"/>
        </inp-reactant>
        <inp-kinetics type="ARRHENIUS">
            <rate-coeff A="0.0" N="0.0" Ea="0.0"/>
        </inp-kinetics>
    </inp-reaction-family>
    <inp-reaction-family name="R01270">
        <bimolecular>true</bimolecular>
        <inp-recipe>
            <inp-transformation type="BREAK_BOND" centers="A,B"/>
            <inp-transformation type="FORM_BOND" centers="A,C"/>
            <inp-transformation type="LOSE_CHARGE" centers="B"/>
            <inp-transformation type="FORM_BOND" centers="D,E"/>
            <inp-transformation type="GAIN_CHARGE" centers="D"/>
            <inp-transformation type="BREAK_BOND" centers="C,E"/>
        </inp-recipe>
        <inp-reactant value="1" smarts="[C](~[C]~[O]~[P;v5]-[O-;v1])~[O]~[C;v4]-[n+;v4]:[c;v4]">
            <inp-reactive-center symbol="A" smarts="[$([C;v4](~[O]~[C]~[C]~[O]~[P;v5]-[O-;v1])-[n+;v4]:[c;v4])]" neighbour="B"/>
            <inp-reactive-center symbol="B" smarts="[$([n+;v4](-[C;v4]~[O]~[C]~[C]~[O]~[P;v5]-[O-;v1]):[c;v4])]" neighbour="A"/>
            <inp-reactive-center symbol="D" smarts="[$([O-;v1]-[P;v5]~[O]~[C]~[C]~[O]~[C;v4]-[n+;v4]:[c;v4])]"/>
            <inp-molecule-constraint type="SINGLEELECTRONCOUNT" limit="MIN" value="0"/>
            <inp-molecule-constraint type="SINGLEELECTRONCOUNT" limit="MAX" value="0"/>
        </inp-reactant>
        <inp-reactant value="2" smarts="[O;v2]-[#1]">
            <inp-reactive-center symbol="C" smarts="[$([O;v2]-[#1])]" neighbour="E"/>
            <inp-reactive-center symbol="E" smarts="[$([#1]-[O;v2])]" neighbour="C"/>
            <inp-molecule-constraint type="SINGLEELECTRONCOUNT" limit="MIN" value="0"/>
            <inp-molecule-constraint type="SINGLEELECTRONCOUNT" limit="MAX" value="0"/>
        </inp-reactant>
        <inp-kinetics type="ARRHENIUS">
            <rate-coeff A="0.0" N="0.0" Ea="0.0"/>
        </inp-kinetics>
    </inp-reaction-family>
    <inp-reaction-family name="R01271">
        <bimolecular>true</bimolecular>
        <inp-recipe>
            <inp-transformation type="BREAK_BOND" centers="A,B"/>
            <inp-transformation type="FORM_BOND" centers="A,C"/>
            <inp-transformation type="LOSE_CHARGE" centers="B"/>
            <inp-transformation type="FORM_BOND" centers="D,E"/>
            <inp-transformation type="GAIN_CHARGE" centers="D"/>
            <inp-transformation type="BREAK_BOND" centers="C,E"/>
        </inp-recipe>
        <inp-reactant value="1" smarts="[C](~[C]~[O]~[P;v5]-[O-;v1])~[O]~[C;v4]-[n+;v4]:[c;v4]">
            <inp-reactive-center symbol="A" smarts="[$([C;v4](~[O]~[C]~[C]~[O]~[P;v5]-[O-;v1])-[n+;v4]:[c;v4])]" neighbour="B"/>
            <inp-reactive-center symbol="B" smarts="[$([n+;v4](-[C;v4]~[O]~[C]~[C]~[O]~[P;v5]-[O-;v1]):[c;v4])]" neighbour="A"/>
            <inp-reactive-center symbol="D" smarts="[$([O-;v1]-[P;v5]~[O]~[C]~[C]~[O]~[C;v4]-[n+;v4]:[c;v4])]"/>
            <inp-molecule-constraint type="SINGLEELECTRONCOUNT" limit="MIN" value="0"/>
            <inp-molecule-constraint type="SINGLEELECTRONCOUNT" limit="MAX" value="0"/>
        </inp-reactant>
        <inp-reactant value="2" smarts="[#1]-[O;v2]-[P;v5]">
            <inp-reactive-center symbol="C" smarts="[$([O;v2](-[#1])-[P;v5])]" neighbour="E"/>
            <inp-reactive-center symbol="E" smarts="[$([#1]-[O;v2]-[P;v5])]" neighbour="C"/>
            <inp-molecule-constraint type="SINGLEELECTRONCOUNT" limit="MIN" value="0"/>
            <inp-molecule-constraint type="SINGLEELECTRONCOUNT" limit="MAX" value="0"/>
        </inp-reactant>
        <inp-kinetics type="ARRHENIUS">
            <rate-coeff A="0.0" N="0.0" Ea="0.0"/>
        </inp-kinetics>
    </inp-reaction-family>
    <inp-reaction-family name="R01281">
        <bimolecular>true</bimolecular>
        <inp-recipe>
            <inp-transformation type="BREAK_BOND" centers="A,B"/>
            <inp-transformation type="FORM_BOND" centers="B,C"/>
            <inp-transformation type="FORM_BOND" centers="A,D"/>
            <inp-transformation type="BREAK_BOND" centers="E,C"/>
            <inp-transformation type="INCREASE_BOND" centers="F,E"/>
            <inp-transformation type="BREAK_BOND" centers="D,F"/>
        </inp-recipe>
        <inp-reactant value="1" smarts="[S;v2]-[C;v4]=[O;v2]">
            <inp-reactive-center symbol="A" smarts="[$([C;v4](-[S;v2])=[O;v2])]" neighbour="B"/>
            <inp-reactive-center symbol="B" smarts="[$([S;v2]-[C;v4]=[O;v2])]" neighbour="A"/>
            <inp-molecule-constraint type="SINGLEELECTRONCOUNT" limit="MIN" value="0"/>
            <inp-molecule-constraint type="SINGLEELECTRONCOUNT" limit="MAX" value="0"/>
        </inp-reactant>
        <inp-reactant value="2" smarts="[#1]-[O;v2]-[C;v4](=[O;v2])-[C;v4]">
            <inp-reactive-center symbol="C" smarts="[$([#1]-[O;v2]-[C;v4](=[O;v2])-[C;v4])]" neighbour="E"/>
            <inp-reactive-center symbol="D" smarts="[$([C;v4]-[C;v4](-[O;v2]-[#1])=[O;v2])]" neighbour="F"/>
            <inp-reactive-center symbol="E" smarts="[$([O;v2](-[#1])-[C;v4](=[O;v2])-[C;v4])]" neighbour="F"/>
            <inp-reactive-center symbol="F" smarts="[$([C;v4](-[O;v2]-[#1])(=[O;v2])-[C;v4])]" neighbour="D"/>
            <inp-molecule-constraint type="SINGLEELECTRONCOUNT" limit="MIN" value="0"/>
            <inp-molecule-constraint type="SINGLEELECTRONCOUNT" limit="MAX" value="0"/>
        </inp-reactant>
        <inp-kinetics type="ARRHENIUS">
            <rate-coeff A="0.0" N="0.0" Ea="0.0"/>
        </inp-kinetics>
    </inp-reaction-family>
    <inp-reaction-family name="R01286">
        <bimolecular>true</bimolecular>
        <inp-recipe>
            <inp-transformation type="BREAK_BOND" centers="A,B"/>
            <inp-transformation type="BREAK_BOND" centers="A,C"/>
            <inp-transformation type="FORM_BOND" centers="A,D"/>
            <inp-transformation type="INCREASE_BOND" centers="A,D"/>
            <inp-transformation type="FORM_BOND" centers="E,B"/>
            <inp-transformation type="FORM_BOND" centers="C,F"/>
            <inp-transformation type="BREAK_BOND" centers="E,G"/>
            <inp-transformation type="FORM_BOND" centers="G,H"/>
            <inp-transformation type="BREAK_BOND" centers="D,H"/>
            <inp-transformation type="BREAK_BOND" centers="D,F"/>
        </inp-recipe>
        <inp-reactant value="1" smarts="[C;v4](-[#1])(-[N;v3])-[C;v4]-[S;v2]">
            <inp-reactive-center symbol="A" smarts="[$([C;v4](-[#1])(-[N;v3])-[C;v4]-[S;v2])]" neighbour="G"/>
            <inp-reactive-center symbol="B" smarts="[$([#1]-[C;v4](-[N;v3])-[C;v4]-[S;v2])]" neighbour="A"/>
            <inp-reactive-center symbol="C" smarts="[$([N;v3]-[C;v4](-[#1])-[C;v4]-[S;v2])]" neighbour="A"/>
            <inp-reactive-center symbol="E" smarts="[$([S;v2]-[C;v4]-[C;v4](-[#1])-[N;v3])]" neighbour="G"/>
            <inp-reactive-center symbol="G" smarts="[$([C;v4](-[C;v4](-[#1])-[N;v3])-[S;v2])]" neighbour="E"/>
            <inp-molecule-constraint type="SINGLEELECTRONCOUNT" limit="MIN" value="0"/>
            <inp-molecule-constraint type="SINGLEELECTRONCOUNT" limit="MAX" value="0"/>
        </inp-reactant>
        <inp-reactant value="2" smarts="[O;v2](-[#1])-[#1]">
            <inp-reactive-center symbol="D" smarts="[$([O;v2](-[#1])-[#1])]" neighbour="H"/>
            <inp-reactive-center symbol="F" smarts="[$([#1]-[O;v2]-[#1])]" neighbour="D"/>
            <inp-reactive-center symbol="H" smarts="[$([#1]-[O;v2]-[#1])]" neighbour="D"/>
            <inp-molecule-constraint type="SINGLEELECTRONCOUNT" limit="MIN" value="0"/>
            <inp-molecule-constraint type="SINGLEELECTRONCOUNT" limit="MAX" value="0"/>
        </inp-reactant>
        <inp-kinetics type="ARRHENIUS">
            <rate-coeff A="0.0" N="0.0" Ea="0.0"/>
        </inp-kinetics>
    </inp-reaction-family>
    <inp-reaction-family name="R01291">
        <bimolecular>false</bimolecular>
        <inp-recipe>
            <inp-transformation type="BREAK_BOND" centers="A,B"/>
            <inp-transformation type="INCREASE_BOND" centers="C,A"/>
            <inp-transformation type="FORM_BOND" centers="D,B"/>
            <inp-transformation type="BREAK_BOND" centers="E,C"/>
            <inp-transformation type="FORM_BOND" centers="E,F"/>
            <inp-transformation type="BREAK_BOND" centers="G,F"/>
            <inp-transformation type="INCREASE_BOND" centers="G,H"/>
            <inp-transformation type="BREAK_BOND" centers="I,D"/>
            <inp-transformation type="BREAK_BOND" centers="H,J"/>
            <inp-transformation type="FORM_BOND" centers="I,J"/>
        </inp-recipe>
        <inp-reactant value="1" smarts="[C;v4](-[#1])(-[O;v2]-[C;v4]-[O;v2])(-[C;v4](-[#1])-[O;v2]-[#1])-[C;v4]-[S;v2]">
            <inp-reactive-center symbol="A" smarts="[$([C;v4](-[#1])(-[O;v2]-[C;v4]-[O;v2])(-[C;v4](-[#1])-[O;v2]-[#1])-[C;v4]-[S;v2])]" neighbour="I"/>
            <inp-reactive-center symbol="B" smarts="[$([#1]-[C;v4](-[O;v2]-[C;v4]-[O;v2])(-[C;v4](-[#1])-[O;v2]-[#1])-[C;v4]-[S;v2])]" neighbour="A"/>
            <inp-reactive-center symbol="C" smarts="[$([O;v2](-[C;v4](-[#1])(-[C;v4](-[#1])-[O;v2]-[#1])-[C;v4]-[S;v2])-[C;v4]-[O;v2])]" neighbour="E"/>
            <inp-reactive-center symbol="D" smarts="[$([S;v2]-[C;v4]-[C;v4](-[#1])(-[O;v2]-[C;v4]-[O;v2])-[C;v4](-[#1])-[O;v2]-[#1])]" neighbour="I"/>
            <inp-reactive-center symbol="E" smarts="[$([C;v4](-[O;v2]-[C;v4](-[#1])(-[C;v4](-[#1])-[O;v2]-[#1])-[C;v4]-[S;v2])-[O;v2])]" neighbour="C"/>
            <inp-reactive-center symbol="F" smarts="[$([#1]-[C;v4](-[C;v4](-[#1])(-[O;v2]-[C;v4]-[O;v2])-[C;v4]-[S;v2])-[O;v2]-[#1])]" neighbour="G"/>
            <inp-reactive-center symbol="G" smarts="[$([C;v4](-[C;v4](-[#1])(-[O;v2]-[C;v4]-[O;v2])-[C;v4]-[S;v2])(-[#1])-[O;v2]-[#1])]" neighbour="H"/>
            <inp-reactive-center symbol="H" smarts="[$([O;v2](-[C;v4](-[C;v4](-[#1])(-[O;v2]-[C;v4]-[O;v2])-[C;v4]-[S;v2])-[#1])-[#1])]" neighbour="G"/>
            <inp-reactive-center symbol="I" smarts="[$([C;v4](-[C;v4](-[#1])(-[O;v2]-[C;v4]-[O;v2])-[C;v4](-[#1])-[O;v2]-[#1])-[S;v2])]" neighbour="D"/>
            <inp-reactive-center symbol="J" smarts="[$([#1]-[O;v2]-[C;v4](-[C;v4](-[#1])(-[O;v2]-[C;v4]-[O;v2])-[C;v4]-[S;v2])-[#1])]" neighbour="H"/>
            <inp-molecule-constraint type="SINGLEELECTRONCOUNT" limit="MIN" value="0"/>
            <inp-molecule-constraint type="SINGLEELECTRONCOUNT" limit="MAX" value="0"/>
        </inp-reactant>
        <inp-kinetics type="ARRHENIUS">
            <rate-coeff A="0.0" N="0.0" Ea="0.0"/>
        </inp-kinetics>
    </inp-reaction-family>
    <inp-reaction-family name="R01302">
        <bimolecular>true</bimolecular>
        <inp-recipe>
            <inp-transformation type="DECREASE_BOND" centers="A,B"/>
            <inp-transformation type="FORM_BOND" centers="B,C"/>
            <inp-transformation type="FORM_BOND" centers="A,D"/>
            <inp-transformation type="INCREASE_BOND" centers="E,F"/>
            <inp-transformation type="BREAK_BOND" centers="E,D"/>
            <inp-transformation type="DECREASE_BOND" centers="F,C"/>
        </inp-recipe>
        <inp-reactant value="1" smarts="[O;v2]-[c;v4]:[c;v4]">
            <inp-reactive-center symbol="A" smarts="[$([c;v4](-[O;v2]):[c;v4])]" neighbour="B"/>
            <inp-reactive-center symbol="B" smarts="[$([c;v4]:[c;v4]-[O;v2])]" neighbour="A"/>
            <inp-molecule-constraint type="SINGLEELECTRONCOUNT" limit="MIN" value="0"/>
            <inp-molecule-constraint type="SINGLEELECTRONCOUNT" limit="MAX" value="0"/>
        </inp-reactant>
        <inp-reactant value="2" smarts="[C;v4](-[C;v4]=[O;v2])-[#1]">
            <inp-reactive-center symbol="C" smarts="[$([O;v2]=[C;v4]-[C;v4]-[#1])]" neighbour="F"/>
            <inp-reactive-center symbol="D" smarts="[$([#1]-[C;v4]-[C;v4]=[O;v2])]" neighbour="E"/>
            <inp-reactive-center symbol="E" smarts="[$([C;v4](-[C;v4]=[O;v2])-[#1])]" neighbour="F"/>
            <inp-reactive-center symbol="F" smarts="[$([C;v4](-[C;v4]-[#1])=[O;v2])]" neighbour="E"/>
            <inp-molecule-constraint type="SINGLEELECTRONCOUNT" limit="MIN" value="0"/>
            <inp-molecule-constraint type="SINGLEELECTRONCOUNT" limit="MAX" value="0"/>
        </inp-reactant>
        <inp-kinetics type="ARRHENIUS">
            <rate-coeff A="0.0" N="0.0" Ea="0.0"/>
        </inp-kinetics>
    </inp-reaction-family>
    <inp-reaction-family name="R01305">
        <bimolecular>true</bimolecular>
        <inp-recipe>
            <inp-transformation type="BREAK_BOND" centers="A,B"/>
            <inp-transformation type="FORM_BOND" centers="A,C"/>
            <inp-transformation type="BREAK_BOND" centers="B,D"/>
            <inp-transformation type="FORM_BOND" centers="B,E"/>
            <inp-transformation type="INCREASE_BOND" centers="B,E"/>
            <inp-transformation type="FORM_BOND" centers="C,D"/>
            <inp-transformation type="DECREASE_BOND" centers="C,E"/>
            <inp-transformation type="BREAK_BOND" centers="C,E"/>
        </inp-recipe>
        <inp-reactant value="1" smarts="[C;v4](=[O;v2])-[C;v4](-[#1])-[O;v2]">
            <inp-reactive-center symbol="A" smarts="[$([C;v4](=[O;v2])-[C;v4](-[#1])-[O;v2])]" neighbour="B"/>
            <inp-reactive-center symbol="B" smarts="[$([C;v4](-[C;v4]=[O;v2])(-[#1])-[O;v2])]" neighbour="A"/>
            <inp-reactive-center symbol="D" smarts="[$([#1]-[C;v4](-[C;v4]=[O;v2])-[O;v2])]" neighbour="B"/>
            <inp-molecule-constraint type="SINGLEELECTRONCOUNT" limit="MIN" value="0"/>
            <inp-molecule-constraint type="SINGLEELECTRONCOUNT" limit="MAX" value="0"/>
        </inp-reactant>
        <inp-reactant value="2" smarts="[O;v2]=[O;v2]">
            <inp-reactive-center symbol="C" smarts="[$([O;v2]=[O;v2])]" neighbour="E"/>
            <inp-reactive-center symbol="E" smarts="[$([O;v2]=[O;v2])]" neighbour="C"/>
            <inp-molecule-constraint type="SINGLEELECTRONCOUNT" limit="MIN" value="0"/>
            <inp-molecule-constraint type="SINGLEELECTRONCOUNT" limit="MAX" value="0"/>
        </inp-reactant>
        <inp-kinetics type="ARRHENIUS">
            <rate-coeff A="0.0" N="0.0" Ea="0.0"/>
        </inp-kinetics>
    </inp-reaction-family>
    <inp-reaction-family name="R01307">
        <bimolecular>true</bimolecular>
        <inp-recipe>
            <inp-transformation type="BREAK_BOND" centers="A,B"/>
            <inp-transformation type="LOSE_CHARGE" centers="B"/>
            <inp-transformation type="FORM_BOND" centers="A,C"/>
            <inp-transformation type="BREAK_BOND" centers="C,D"/>
            <inp-transformation type="GAIN_CHARGE" centers="D"/>
        </inp-recipe>
        <inp-reactant value="1" smarts="[Cl;v1]-[c;v4]:[c;v4]">
            <inp-reactive-center symbol="A" smarts="[$([c;v4](-[Cl;v1]):[c;v4])]" neighbour="B"/>
            <inp-reactive-center symbol="B" smarts="[$([Cl;v1]-[c;v4]:[c;v4])]" neighbour="A"/>
            <inp-molecule-constraint type="SINGLEELECTRONCOUNT" limit="MIN" value="0"/>
            <inp-molecule-constraint type="SINGLEELECTRONCOUNT" limit="MAX" value="0"/>
        </inp-reactant>
        <inp-reactant value="2" smarts="[O;v2]-[#1]">
            <inp-reactive-center symbol="C" smarts="[$([O;v2]-[#1])]" neighbour="D"/>
            <inp-reactive-center symbol="D" smarts="[$([#1]-[O;v2])]" neighbour="C"/>
            <inp-molecule-constraint type="SINGLEELECTRONCOUNT" limit="MIN" value="0"/>
            <inp-molecule-constraint type="SINGLEELECTRONCOUNT" limit="MAX" value="0"/>
        </inp-reactant>
        <inp-kinetics type="ARRHENIUS">
            <rate-coeff A="0.0" N="0.0" Ea="0.0"/>
        </inp-kinetics>
    </inp-reaction-family>
    <inp-reaction-family name="R01313">
        <bimolecular>true</bimolecular>
        <inp-recipe>
            <inp-transformation type="FORM_BOND" centers="A,B"/>
            <inp-transformation type="GAIN_CHARGE" centers="A"/>
            <inp-transformation type="BREAK_BOND" centers="C,D"/>
            <inp-transformation type="FORM_BOND" centers="C,E"/>
[truncated: 44,462 more chars]
