# Supplementary material for: Automated reaction database and reaction network analysis: extraction of reaction templates using cheminformatics
Source: J Cheminform. 2018 Mar 9;10:11. doi: 10.1186/s13321-018-0269-8 (PMC5845084; doi:10.1186/s13321-018-0269-8)
Supplement: Supplementary file 8 — Additional file 8. Zip-file containing all necessary data/files to run the software. [file 13321_2018_269_MOESM8_ESM.zip]

Archive with 111 entries (92 files):
- demo/
- demo/FileGen.log
- demo/GenerateTemplates.bat
- demo/Input/
- demo/Input/R00122.rxn
- demo/Input/R00123.rxn
- demo/Input/R00125.rxn
- demo/Input/R00126.rxn
- demo/Input/R00127.rxn
- demo/Input/R00128.rxn
- demo/Input/R00129.rxn
- demo/Input/R00130.rxn
- demo/Input/R00131.rxn
- demo/Input/R00132.rxn
- demo/Input/R00134.rxn
- demo/Input/R00138.rxn
- demo/Input/R00139.rxn
- demo/Input/R00140.rxn
- demo/Input/R00141.rxn
- demo/log4j.properties
- demo/logfile
- demo/RDT1.5.jar
- demo/ReactionTemplateGenerator.jar
- demo/ReactionTemplates/
- demo/ReactionTemplateslogfile
- demo/ReactionTemplates/R00001_R00122/
- demo/ReactionTemplates/R00001_R00122/ECBLAST_R00001_R00122_0_AAM.png
- demo/ReactionTemplates/R00001_R00122/ECBLAST_R00001_R00122_0_AAM.rxn
- demo/ReactionTemplates/R00001_R00122/ECBLAST_R00001_R00122_0_AAM.txt
- demo/ReactionTemplates/R00001_R00122/ECBLAST_R00001_R00122_0_AAM.xml
- demo/ReactionTemplates/R00002_R00123/
- demo/ReactionTemplates/R00002_R00123/ECBLAST_R00002_R00123_0_AAM.png
- demo/ReactionTemplates/R00002_R00123/ECBLAST_R00002_R00123_0_AAM.rxn
- demo/ReactionTemplates/R00002_R00123/ECBLAST_R00002_R00123_0_AAM.txt
- demo/ReactionTemplates/R00002_R00123/ECBLAST_R00002_R00123_0_AAM.xml
- demo/ReactionTemplates/R00003_R00125/
- demo/ReactionTemplates/R00003_R00125/ECBLAST_R00003_R00125_0_AAM.png
- demo/ReactionTemplates/R00003_R00125/ECBLAST_R00003_R00125_0_AAM.rxn
- demo/ReactionTemplates/R00003_R00125/ECBLAST_R00003_R00125_0_AAM.txt
- demo/ReactionTemplates/R00003_R00125/ECBLAST_R00003_R00125_0_AAM.xml
- demo/ReactionTemplates/R00004_R00126/
- demo/ReactionTemplates/R00004_R00126/ECBLAST_R00004_R00126_0_AAM.png
- demo/ReactionTemplates/R00004_R00126/ECBLAST_R00004_R00126_0_AAM.rxn
- demo/ReactionTemplates/R00004_R00126/ECBLAST_R00004_R00126_0_AAM.txt
- demo/ReactionTemplates/R00004_R00126/ECBLAST_R00004_R00126_0_AAM.xml
- demo/ReactionTemplates/R00005_R00127/
- demo/ReactionTemplates/R00005_R00127/ECBLAST_R00005_R00127_0_AAM.png
- demo/ReactionTemplates/R00005_R00127/ECBLAST_R00005_R00127_0_AAM.rxn
- demo/ReactionTemplates/R00005_R00127/ECBLAST_R00005_R00127_0_AAM.txt
- demo/ReactionTemplates/R00005_R00127/ECBLAST_R00005_R00127_0_AAM.xml
- demo/ReactionTemplates/R00006_R00128/
- demo/ReactionTemplates/R00006_R00128/ECBLAST_R00006_R00128_0_AAM.png
- demo/ReactionTemplates/R00006_R00128/ECBLAST_R00006_R00128_0_AAM.rxn
- demo/ReactionTemplates/R00006_R00128/ECBLAST_R00006_R00128_0_AAM.txt
- demo/ReactionTemplates/R00006_R00128/ECBLAST_R00006_R00128_0_AAM.xml
- demo/ReactionTemplates/R00007_R00129/
- demo/ReactionTemplates/R00007_R00129/ECBLAST_R00007_R00129_0_AAM.png
- demo/ReactionTemplates/R00007_R00129/ECBLAST_R00007_R00129_0_AAM.rxn
- demo/ReactionTemplates/R00007_R00129/ECBLAST_R00007_R00129_0_AAM.txt
- demo/ReactionTemplates/R00007_R00129/ECBLAST_R00007_R00129_0_AAM.xml
- demo/ReactionTemplates/R00008_R00130/
- demo/ReactionTemplates/R00008_R00130/ECBLAST_R00008_R00130_0_AAM.png
- demo/ReactionTemplates/R00008_R00130/ECBLAST_R00008_R00130_0_AAM.rxn
- demo/ReactionTemplates/R00008_R00130/ECBLAST_R00008_R00130_0_AAM.txt
- demo/ReactionTemplates/R00008_R00130/ECBLAST_R00008_R00130_0_AAM.xml
- demo/ReactionTemplates/R00009_R00131/
- demo/ReactionTemplates/R00009_R00131/ECBLAST_R00009_R00131_0_AAM.png
- demo/ReactionTemplates/R00009_R00131/ECBLAST_R00009_R00131_0_AAM.rxn
- demo/ReactionTemplates/R00009_R00131/ECBLAST_R00009_R00131_0_AAM.txt
- demo/ReactionTemplates/R00009_R00131/ECBLAST_R00009_R00131_0_AAM.xml
- demo/ReactionTemplates/R00010_R00132/
- demo/ReactionTemplates/R00010_R00132/ECBLAST_R00010_R00132_0_AAM.png
- demo/ReactionTemplates/R00010_R00132/ECBLAST_R00010_R00132_0_AAM.rxn
- demo/ReactionTemplates/R00010_R00132/ECBLAST_R00010_R00132_0_AAM.txt
- demo/ReactionTemplates/R00010_R00132/ECBLAST_R00010_R00132_0_AAM.xml
- demo/ReactionTemplates/R00011_R00134/
- demo/ReactionTemplates/R00011_R00134/ECBLAST_R00011_R00134_0_AAM.png
- demo/ReactionTemplates/R00011_R00134/ECBLAST_R00011_R00134_0_AAM.rxn
- demo/ReactionTemplates/R00011_R00134/ECBLAST_R00011_R00134_0_AAM.txt
- demo/ReactionTemplates/R00011_R00134/ECBLAST_R00011_R00134_0_AAM.xml
- demo/ReactionTemplates/R00012_R00138/
- demo/ReactionTemplates/R00012_R00138/ECBLAST_R00012_R00138_0_AAM.png
- demo/ReactionTemplates/R00012_R00138/ECBLAST_R00012_R00138_0_AAM.rxn
- demo/ReactionTemplates/R00012_R00138/ECBLAST_R00012_R00138_0_AAM.txt
- demo/ReactionTemplates/R00012_R00138/ECBLAST_R00012_R00138_0_AAM.xml
- demo/ReactionTemplates/R00013_R00139/
- demo/ReactionTemplates/R00013_R00139/ECBLAST_R00013_R00139_0_AAM.png
- demo/ReactionTemplates/R00013_R00139/ECBLAST_R00013_R00139_0_AAM.rxn
- demo/ReactionTemplates/R00013_R00139/ECBLAST_R00013_R00139_0_AAM.txt
- demo/ReactionTemplates/R00013_R00139/ECBLAST_R00013_R00139_0_AAM.xml
- demo/ReactionTemplates/R00014_R00140/
- demo/ReactionTemplates/R00014_R00140/ECBLAST_R00014_R00140_0_AAM.png
- demo/ReactionTemplates/R00014_R00140/ECBLAST_R00014_R00140_0_AAM.rxn
- demo/ReactionTemplates/R00014_R00140/ECBLAST_R00014_R00140_0_AAM.txt
- demo/ReactionTemplates/R00014_R00140/ECBLAST_R00014_R00140_0_AAM.xml
- demo/ReactionTemplates/R00015_R00141/
- demo/ReactionTemplates/R00015_R00141/ECBLAST_R00015_R00141_0_AAM.png
- demo/ReactionTemplates/R00015_R00141/ECBLAST_R00015_R00141_0_AAM.rxn
- demo/ReactionTemplates/R00015_R00141/ECBLAST_R00015_R00141_0_AAM.txt
- demo/ReactionTemplates/R00015_R00141/ECBLAST_R00015_R00141_0_AAM.xml
- demo/ReactionTemplates/reactionFamilies.xml
- demo/ReactionTemplates/summary.csv
- demo/ReactionTemplates/UniqueReactions/
- demo/ReactionTemplates/UniqueReactions/R00122.rxn
- demo/ReactionTemplates/UniqueReactions/R00123.rxn
- demo/ReactionTemplates/UniqueReactions/R00129.rxn
- demo/ReactionTemplates/UniqueReactions/R00131.rxn
- demo/ReactionTemplates/UniqueReactions/R00132.rxn
- demo/ReactionTemplates/UniqueReactions/R00134.rxn
- demo/ReactionTemplates/UniqueReactions/R00141.rxn
- demo/README.txt
