# Supplementary material for: Automated reaction database and reaction network analysis: extraction of reaction templates using cheminformatics
Source: J Cheminform. 2018 Mar 9;10:11. doi: 10.1186/s13321-018-0269-8 (PMC5845084; doi:10.1186/s13321-018-0269-8)
Supplement: Supplementary file 8 — Additional file 8. Zip-file containing all necessary data/files to run the software. [file 13321_2018_269_MOESM8_ESM.zip › demo/FileGen.log]

Generating reaction families 
Started on: 2017/11/30 11:53:43
--------------------------------------------------
Writing reaction families to: C:\Users\pplehier\Documents\Output\JCheminf_Automated Reacetion Database and Reaction Network Analysis Extraction of Reaction Templates using Cheminformatics\demo\ReactionTemplates\reactionFamilies.xml
Reading input from folder: C:\Users\pplehier\Documents\Output\JCheminf_Automated Reacetion Database and Reaction Network Analysis Extraction of Reaction Templates using Cheminformatics\demo\Input
Input format is .rxn files.

Reading file: R00122.rxn
Reading file: R00123.rxn
Reading file: R00125.rxn
Reading file: R00126.rxn
Reading file: R00127.rxn
Reading file: R00128.rxn
Reading file: R00129.rxn
Reading file: R00130.rxn
Reading file: R00131.rxn
Reading file: R00132.rxn
Reading file: R00134.rxn
Reading file: R00138.rxn
Reading file: R00139.rxn
Reading file: R00140.rxn
Reading file: R00141.rxn
Reading file: R00143.rxn
Too many reactants found for reaction R00143.rxn. Not processing ...

Starting generation for reaction: R00122 at 11:53:43
Starting Atom-Atom mapping for R00122
ERROR: Reaction file not found!
Failed to generate a mapping for R00122. 
Reaction is not processed further and will not be added as family.
Ended Atom-Atom mapping for R00122.
Time spent: 0.095 seconds.
Starting reaction center detection for: >>
Reaction center detected: 
Time spent: 0.001 seconds
Reaction mapping indicates that R00122 is an identical reaction, not adding ...
Ended generation for reaction: R00122 at 11:53:43

Processed 1/15 reactions.
	 - Added 0 new reaction families
	 - Failed mapping for 0 reactions
	 - Detected 1 identical reaction
	 - Detected 0 reverse reactions

Starting generation for reaction: R00123 at 11:53:44
Starting Atom-Atom mapping for R00123
ERROR: Reaction file not found!
Failed to generate a mapping for R00123. 
Reaction is not processed further and will not be added as family.
Ended Atom-Atom mapping for R00123.
Time spent: 0.018 seconds.
Starting reaction center detection for: >>
Reaction center detected: 
Time spent: 0.0 seconds
Reaction mapping indicates that R00123 is an identical reaction, not adding ...
Ended generation for reaction: R00123 at 11:53:44

Processed 2/15 reactions.
	 - Added 0 new reaction families
	 - Failed mapping for 0 reactions
	 - Detected 2 identical reactions
	 - Detected 0 reverse reactions

Starting generation for reaction: R00125 at 11:53:44
Starting Atom-Atom mapping for R00125
ERROR: Reaction file not found!
Failed to generate a mapping for R00125. 
Reaction is not processed further and will not be added as family.
Ended Atom-Atom mapping for R00125.
Time spent: 0.017 seconds.
Starting reaction center detection for: >>
Reaction center detected: 
Time spent: 0.0 seconds
Reaction mapping indicates that R00125 is an identical reaction, not adding ...
Ended generation for reaction: R00125 at 11:53:44

Processed 3/15 reactions.
	 - Added 0 new reaction families
	 - Failed mapping for 0 reactions
	 - Detected 3 identical reactions
	 - Detected 0 reverse reactions

Starting generation for reaction: R00126 at 11:53:44
Starting Atom-Atom mapping for R00126
ERROR: Reaction file not found!
Failed to generate a mapping for R00126. 
Reaction is not processed further and will not be added as family.
Ended Atom-Atom mapping for R00126.
Time spent: 0.015 seconds.
Starting reaction center detection for: >>
Reaction center detected: 
Time spent: 0.0 seconds
Reaction mapping indicates that R00126 is an identical reaction, not adding ...
Ended generation for reaction: R00126 at 11:53:44

Processed 4/15 reactions.
	 - Added 0 new reaction families
	 - Failed mapping for 0 reactions
	 - Detected 4 identical reactions
	 - Detected 0 reverse reactions

Starting generation for reaction: R00127 at 11:53:44
Starting Atom-Atom mapping for R00127
ERROR: Reaction file not found!
Failed to generate a mapping for R00127. 
Reaction is not processed further and will not be added as family.
Ended Atom-Atom mapping for R00127.
Time spent: 0.015 seconds.
Starting reaction center detection for: >>
Reaction center detected: 
Time spent: 0.0 seconds
Reaction mapping indicates that R00127 is an identical reaction, not adding ...
Ended generation for reaction: R00127 at 11:53:44

Processed 5/15 reactions.
	 - Added 0 new reaction families
	 - Failed mapping for 0 reactions
	 - Detected 5 identical reactions
	 - Detected 0 reverse reactions

Starting generation for reaction: R00128 at 11:53:44
Starting Atom-Atom mapping for R00128
ERROR: Reaction file not found!
Failed to generate a mapping for R00128. 
Reaction is not processed further and will not be added as family.
Ended Atom-Atom mapping for R00128.
Time spent: 0.015 seconds.
Starting reaction center detection for: >>
Reaction center detected: 
Time spent: 0.0 seconds
Reaction mapping indicates that R00128 is an identical reaction, not adding ...
Ended generation for reaction: R00128 at 11:53:44

Processed 6/15 reactions.
	 - Added 0 new reaction families
	 - Failed mapping for 0 reactions
	 - Detected 6 identical reactions
	 - Detected 0 reverse reactions

Starting generation for reaction: R00129 at 11:53:44
Starting Atom-Atom mapping for R00129
ERROR: Reaction file not found!
Failed to generate a mapping for R00129. 
Reaction is not processed further and will not be added as family.
Ended Atom-Atom mapping for R00129.
Time spent: 0.017 seconds.
Starting reaction center detection for: >>
Reaction center detected: 
Time spent: 0.0 seconds
Reaction mapping indicates that R00129 is an identical reaction, not adding ...
Ended generation for reaction: R00129 at 11:53:44

Processed 7/15 reactions.
	 - Added 0 new reaction families
	 - Failed mapping for 0 reactions
	 - Detected 7 identical reactions
	 - Detected 0 reverse reactions

Starting generation for reaction: R00130 at 11:53:44
Starting Atom-Atom mapping for R00130
ERROR: Reaction file not found!
Failed to generate a mapping for R00130. 
Reaction is not processed further and will not be added as family.
Ended Atom-Atom mapping for R00130.
Time spent: 0.017 seconds.
Starting reaction center detection for: >>
Reaction center detected: 
Time spent: 0.0 seconds
Reaction mapping indicates that R00130 is an identical reaction, not adding ...
Ended generation for reaction: R00130 at 11:53:44

Processed 8/15 reactions.
	 - Added 0 new reaction families
	 - Failed mapping for 0 reactions
	 - Detected 8 identical reactions
	 - Detected 0 reverse reactions

Starting generation for reaction: R00131 at 11:53:44
Starting Atom-Atom mapping for R00131
ERROR: Reaction file not found!
Failed to generate a mapping for R00131. 
Reaction is not processed further and will not be added as family.
Ended Atom-Atom mapping for R00131.
Time spent: 0.015 seconds.
Starting reaction center detection for: >>
Reaction center detected: 
Time spent: 0.0 seconds
Reaction mapping indicates that R00131 is an identical reaction, not adding ...
Ended generation for reaction: R00131 at 11:53:44

Processed 9/15 reactions.
	 - Added 0 new reaction families
	 - Failed mapping for 0 reactions
	 - Detected 9 identical reactions
	 - Detected 0 reverse reactions

Starting generation for reaction: R00132 at 11:53:44
Starting Atom-Atom mapping for R00132
ERROR: Reaction file not found!
Failed to generate a mapping for R00132. 
Reaction is not processed further and will not be added as family.
Ended Atom-Atom mapping for R00132.
Time spent: 0.017 seconds.
Starting reaction center detection for: >>
Reaction center detected: 
Time spent: 0.0 seconds
Reaction mapping indicates that R00132 is an identical reaction, not adding ...
Ended generation for reaction: R00132 at 11:53:44

Processed 10/15 reactions.
	 - Added 0 new reaction families
	 - Failed mapping for 0 reactions
	 - Detected 10 identical reactions
	 - Detected 0 reverse reactions

Starting generation for reaction: R00134 at 11:53:44
Starting Atom-Atom mapping for R00134
ERROR: Reaction file not found!
Failed to generate a mapping for R00134. 
Reaction is not processed further and will not be added as family.
Ended Atom-Atom mapping for R00134.
Time spent: 0.017 seconds.
Starting reaction center detection for: >>
Reaction center detected: 
Time spent: 0.0 seconds
Reaction mapping indicates that R00134 is an identical reaction, not adding ...
Ended generation for reaction: R00134 at 11:53:44

Processed 11/15 reactions.
	 - Added 0 new reaction families
	 - Failed mapping for 0 reactions
	 - Detected 11 identical reactions
	 - Detected 0 reverse reactions

Starting generation for reaction: R00138 at 11:53:44
Starting Atom-Atom mapping for R00138
ERROR: Reaction file not found!
Failed to generate a mapping for R00138. 
Reaction is not processed further and will not be added as family.
Ended Atom-Atom mapping for R00138.
Time spent: 0.02 seconds.
Starting reaction center detection for: >>
Reaction center detected: 
Time spent: 0.0 seconds
Reaction mapping indicates that R00138 is an identical reaction, not adding ...
Ended generation for reaction: R00138 at 11:53:44

Processed 12/15 reactions.
	 - Added 0 new reaction families
	 - Failed mapping for 0 reactions
	 - Detected 12 identical reactions
	 - Detected 0 reverse reactions

Starting generation for reaction: R00139 at 11:53:44
Starting Atom-Atom mapping for R00139
ERROR: Reaction file not found!
Failed to generate a mapping for R00139. 
Reaction is not processed further and will not be added as family.
Ended Atom-Atom mapping for R00139.
Time spent: 0.016 seconds.
Starting reaction center detection for: >>
Reaction center detected: 
Time spent: 0.0 seconds
Reaction mapping indicates that R00139 is an identical reaction, not adding ...
Ended generation for reaction: R00139 at 11:53:44

Processed 13/15 reactions.
	 - Added 0 new reaction families
	 - Failed mapping for 0 reactions
	 - Detected 13 identical reactions
	 - Detected 0 reverse reactions

Starting generation for reaction: R00140 at 11:53:44
Starting Atom-Atom mapping for R00140
ERROR: Reaction file not found!
Failed to generate a mapping for R00140. 
Reaction is not processed further and will not be added as family.
Ended Atom-Atom mapping for R00140.
Time spent: 0.018 seconds.
Starting reaction center detection for: >>
Reaction center detected: 
Time spent: 0.0 seconds
Reaction mapping indicates that R00140 is an identical reaction, not adding ...
Ended generation for reaction: R00140 at 11:53:44

Processed 14/15 reactions.
	 - Added 0 new reaction families
	 - Failed mapping for 0 reactions
	 - Detected 14 identical reactions
	 - Detected 0 reverse reactions

Starting generation for reaction: R00141 at 11:53:44
Starting Atom-Atom mapping for R00141
ERROR: Reaction file not found!
Failed to generate a mapping for R00141. 
Reaction is not processed further and will not be added as family.
Ended Atom-Atom mapping for R00141.
Time spent: 0.017 seconds.
Starting reaction center detection for: >>
Reaction center detected: 
Time spent: 0.0 seconds
Reaction mapping indicates that R00141 is an identical reaction, not adding ...
Ended generation for reaction: R00141 at 11:53:44

Processed 15/15 reactions.
	 - Added 0 new reaction families
	 - Failed mapping for 0 reactions
	 - Detected 15 identical reactions
	 - Detected 0 reverse reactions
--------------------------------------------------
Generated 0 unique families from a total of 15 reactions.
Ignored 1 reaction because they contained more than 2 reactants.
Detected 0 reversible reactions
Detected 15 identical reactions
Failed mapping for 0 reactions:

--------------------------------------------------
Ended generation of reaction families on 2017/11/30 11:53:44
Generating reaction families 
Started on: 2017/11/30 11:58:58
--------------------------------------------------
Writing reaction families to: C:\Users\pplehier\Documents\Output\JCheminf_Automated Reacetion Database and Reaction Network Analysis Extraction of Reaction Templates using Cheminformatics\demo\ReactionTemplates\reactionFamilies.xml
Reading input from folder: C:\Users\pplehier\Documents\Output\JCheminf_Automated Reacetion Database and Reaction Network Analysis Extraction of Reaction Templates using Cheminformatics\demo\Input
Input format is .rxn files.

Reading file: R00122.rxn
Reading file: R00123.rxn
Reading file: R00125.rxn
Reading file: R00126.rxn
Reading file: R00127.rxn
Reading file: R00128.rxn
Reading file: R00129.rxn
Reading file: R00130.rxn
Reading file: R00131.rxn
Reading file: R00132.rxn
Reading file: R00134.rxn
Reading file: R00138.rxn
Reading file: R00139.rxn
Reading file: R00140.rxn
Reading file: R00141.rxn
Reading file: R00143.rxn
Too many reactants found for reaction R00143.rxn. Not processing ...

Starting generation for reaction: R00122 at 11:58:59
Starting Atom-Atom mapping for R00122
ERROR: Reaction file not found!
Failed to generate a mapping for R00122. 
Reaction is not processed further and will not be added as family.
Ended Atom-Atom mapping for R00122.
Time spent: 0.1 seconds.
Starting reaction center detection for: >>
Reaction center detected: 
Time spent: 0.001 seconds
Reaction mapping indicates that R00122 is an identical reaction, not adding ...
Ended generation for reaction: R00122 at 11:58:59

Processed 1/15 reactions.
	 - Added 0 new reaction families
	 - Failed mapping for 0 reactions
	 - Detected 1 identical reaction
	 - Detected 0 reverse reactions

Starting generation for reaction: R00123 at 11:58:59
Starting Atom-Atom mapping for R00123
ERROR: Reaction file not found!
Failed to generate a mapping for R00123. 
Reaction is not processed further and will not be added as family.
Ended Atom-Atom mapping for R00123.
Time spent: 0.018 seconds.
Starting reaction center detection for: >>
Reaction center detected: 
Time spent: 0.0 seconds
Reaction mapping indicates that R00123 is an identical reaction, not adding ...
Ended generation for reaction: R00123 at 11:58:59

Processed 2/15 reactions.
	 - Added 0 new reaction families
	 - Failed mapping for 0 reactions
	 - Detected 2 identical reactions
	 - Detected 0 reverse reactions

Starting generation for reaction: R00125 at 11:58:59
Starting Atom-Atom mapping for R00125
ERROR: Reaction file not found!
Failed to generate a mapping for R00125. 
Reaction is not processed further and will not be added as family.
Ended Atom-Atom mapping for R00125.
Time spent: 0.018 seconds.
Starting reaction center detection for: >>
Reaction center detected: 
Time spent: 0.0 seconds
Reaction mapping indicates that R00125 is an identical reaction, not adding ...
Ended generation for reaction: R00125 at 11:58:59

Processed 3/15 reactions.
	 - Added 0 new reaction families
	 - Failed mapping for 0 reactions
	 - Detected 3 identical reactions
	 - Detected 0 reverse reactions

Starting generation for reaction: R00126 at 11:58:59
Starting Atom-Atom mapping for R00126
ERROR: Reaction file not found!
Failed to generate a mapping for R00126. 
Reaction is not processed further and will not be added as family.
Ended Atom-Atom mapping for R00126.
Time spent: 0.016 seconds.
Starting reaction center detection for: >>
Reaction center detected: 
Time spent: 0.0 seconds
Reaction mapping indicates that R00126 is an identical reaction, not adding ...
Ended generation for reaction: R00126 at 11:58:59

Processed 4/15 reactions.
	 - Added 0 new reaction families
	 - Failed mapping for 0 reactions
	 - Detected 4 identical reactions
	 - Detected 0 reverse reactions

Starting generation for reaction: R00127 at 11:58:59
Starting Atom-Atom mapping for R00127
ERROR: Reaction file not found!
Failed to generate a mapping for R00127. 
Reaction is not processed further and will not be added as family.
Ended Atom-Atom mapping for R00127.
Time spent: 0.016 seconds.
Starting reaction center detection for: >>
Reaction center detected: 
Time spent: 0.0 seconds
Reaction mapping indicates that R00127 is an identical reaction, not adding ...
Ended generation for reaction: R00127 at 11:58:59

Processed 5/15 reactions.
	 - Added 0 new reaction families
	 - Failed mapping for 0 reactions
	 - Detected 5 identical reactions
	 - Detected 0 reverse reactions

Starting generation for reaction: R00128 at 11:58:59
Starting Atom-Atom mapping for R00128
ERROR: Reaction file not found!
Failed to generate a mapping for R00128. 
Reaction is not processed further and will not be added as family.
Ended Atom-Atom mapping for R00128.
Time spent: 0.015 seconds.
Starting reaction center detection for: >>
Reaction center detected: 
Time spent: 0.0 seconds
Reaction mapping indicates that R00128 is an identical reaction, not adding ...
Ended generation for reaction: R00128 at 11:58:59

Processed 6/15 reactions.
	 - Added 0 new reaction families
	 - Failed mapping for 0 reactions
	 - Detected 6 identical reactions
	 - Detected 0 reverse reactions

Starting generation for reaction: R00129 at 11:58:59
Starting Atom-Atom mapping for R00129
ERROR: Reaction file not found!
Failed to generate a mapping for R00129. 
Reaction is not processed further and will not be added as family.
Ended Atom-Atom mapping for R00129.
Time spent: 0.015 seconds.
Starting reaction center detection for: >>
Reaction center detected: 
Time spent: 0.0 seconds
Reaction mapping indicates that R00129 is an identical reaction, not adding ...
Ended generation for reaction: R00129 at 11:58:59

Processed 7/15 reactions.
	 - Added 0 new reaction families
	 - Failed mapping for 0 reactions
	 - Detected 7 identical reactions
	 - Detected 0 reverse reactions

Starting generation for reaction: R00130 at 11:58:59
Starting Atom-Atom mapping for R00130
ERROR: Reaction file not found!
Failed to generate a mapping for R00130. 
Reaction is not processed further and will not be added as family.
Ended Atom-Atom mapping for R00130.
Time spent: 0.016 seconds.
Starting reaction center detection for: >>
Reaction center detected: 
Time spent: 0.0 seconds
Reaction mapping indicates that R00130 is an identical reaction, not adding ...
Ended generation for reaction: R00130 at 11:58:59

Processed 8/15 reactions.
	 - Added 0 new reaction families
	 - Failed mapping for 0 reactions
	 - Detected 8 identical reactions
	 - Detected 0 reverse reactions

Starting generation for reaction: R00131 at 11:58:59
Starting Atom-Atom mapping for R00131
ERROR: Reaction file not found!
Failed to generate a mapping for R00131. 
Reaction is not processed further and will not be added as family.
Ended Atom-Atom mapping for R00131.
Time spent: 0.014 seconds.
Starting reaction center detection for: >>
Reaction center detected: 
Time spent: 0.0 seconds
Reaction mapping indicates that R00131 is an identical reaction, not adding ...
Ended generation for reaction: R00131 at 11:58:59

Processed 9/15 reactions.
	 - Added 0 new reaction families
	 - Failed mapping for 0 reactions
	 - Detected 9 identical reactions
	 - Detected 0 reverse reactions

Starting generation for reaction: R00132 at 11:58:59
Starting Atom-Atom mapping for R00132
ERROR: Reaction file not found!
Failed to generate a mapping for R00132. 
Reaction is not processed further and will not be added as family.
Ended Atom-Atom mapping for R00132.
Time spent: 0.015 seconds.
Starting reaction center detection for: >>
Reaction center detected: 
Time spent: 0.0 seconds
Reaction mapping indicates that R00132 is an identical reaction, not adding ...
Ended generation for reaction: R00132 at 11:58:59

Processed 10/15 reactions.
	 - Added 0 new reaction families
	 - Failed mapping for 0 reactions
	 - Detected 10 identical reactions
	 - Detected 0 reverse reactions

Starting generation for reaction: R00134 at 11:58:59
Starting Atom-Atom mapping for R00134
ERROR: Reaction file not found!
Failed to generate a mapping for R00134. 
Reaction is not processed further and will not be added as family.
Ended Atom-Atom mapping for R00134.
Time spent: 0.015 seconds.
Starting reaction center detection for: >>
Reaction center detected: 
Time spent: 0.0 seconds
Reaction mapping indicates that R00134 is an identical reaction, not adding ...
Ended generation for reaction: R00134 at 11:58:59

Processed 11/15 reactions.
	 - Added 0 new reaction families
	 - Failed mapping for 0 reactions
	 - Detected 11 identical reactions
	 - Detected 0 reverse reactions

Starting generation for reaction: R00138 at 11:58:59
Starting Atom-Atom mapping for R00138
ERROR: Reaction file not found!
Failed to generate a mapping for R00138. 
Reaction is not processed further and will not be added as family.
Ended Atom-Atom mapping for R00138.
Time spent: 0.015 seconds.
Starting reaction center detection for: >>
Reaction center detected: 
Time spent: 0.0 seconds
Reaction mapping indicates that R00138 is an identical reaction, not adding ...
Ended generation for reaction: R00138 at 11:58:59

Processed 12/15 reactions.
	 - Added 0 new reaction families
	 - Failed mapping for 0 reactions
	 - Detected 12 identical reactions
	 - Detected 0 reverse reactions

Starting generation for reaction: R00139 at 11:58:59
Starting Atom-Atom mapping for R00139
ERROR: Reaction file not found!
Failed to generate a mapping for R00139. 
Reaction is not processed further and will not be added as family.
Ended Atom-Atom mapping for R00139.
Time spent: 0.014 seconds.
Starting reaction center detection for: >>
Reaction center detected: 
Time spent: 0.0 seconds
Reaction mapping indicates that R00139 is an identical reaction, not adding ...
Ended generation for reaction: R00139 at 11:58:59

Processed 13/15 reactions.
	 - Added 0 new reaction families
	 - Failed mapping for 0 reactions
	 - Detected 13 identical reactions
	 - Detected 0 reverse reactions

Starting generation for reaction: R00140 at 11:58:59
Starting Atom-Atom mapping for R00140
ERROR: Reaction file not found!
Failed to generate a mapping for R00140. 
Reaction is not processed further and will not be added as family.
Ended Atom-Atom mapping for R00140.
Time spent: 0.015 seconds.
Starting reaction center detection for: >>
Reaction center detected: 
Time spent: 0.0 seconds
Reaction mapping indicates that R00140 is an identical reaction, not adding ...
Ended generation for reaction: R00140 at 11:58:59

Processed 14/15 reactions.
	 - Added 0 new reaction families
	 - Failed mapping for 0 reactions
	 - Detected 14 identical reactions
	 - Detected 0 reverse reactions

Starting generation for reaction: R00141 at 11:58:59
Starting Atom-Atom mapping for R00141
ERROR: Reaction file not found!
Failed to generate a mapping for R00141. 
Reaction is not processed further and will not be added as family.
Ended Atom-Atom mapping for R00141.
Time spent: 0.015 seconds.
Starting reaction center detection for: >>
Reaction center detected: 
Time spent: 0.0 seconds
Reaction mapping indicates that R00141 is an identical reaction, not adding ...
Ended generation for reaction: R00141 at 11:58:59

Processed 15/15 reactions.
	 - Added 0 new reaction families
	 - Failed mapping for 0 reactions
	 - Detected 15 identical reactions
	 - Detected 0 reverse reactions
--------------------------------------------------
Generated 0 unique families from a total of 15 reactions.
Ignored 1 reaction because they contained more than 2 reactants.
Detected 0 reversible reactions
Detected 15 identical reactions
Failed mapping for 0 reactions:

--------------------------------------------------
Ended generation of reaction families on 2017/11/30 11:59:00
Generating reaction families 
Started on: 2017/11/30 12:03:36
--------------------------------------------------
Output directory for file generation already exists ... 
Remove or rename folder!
Aborting ...
Generating reaction families 
Started on: 2017/11/30 12:03:47
--------------------------------------------------
Writing reaction families to: C:\Users\pplehier\Documents\Output\JCheminf_Automated Reacetion Database and Reaction Network Analysis Extraction of Reaction Templates using Cheminformatics\demo\ReactionTemplates\reactionFamilies.xml
Reading input from folder: C:\Users\pplehier\Documents\Output\JCheminf_Automated Reacetion Database and Reaction Network Analysis Extraction of Reaction Templates using Cheminformatics\demo\Input
Input format is .rxn files.

Reading file: R00122.rxn
Reading file: R00123.rxn
Reading file: R00125.rxn
Reading file: R00126.rxn
Reading file: R00127.rxn
Reading file: R00128.rxn
Reading file: R00129.rxn
Reading file: R00130.rxn
Reading file: R00131.rxn
Reading file: R00132.rxn
Reading file: R00134.rxn
Reading file: R00138.rxn
Reading file: R00139.rxn
Reading file: R00140.rxn
Reading file: R00141.rxn

Starting generation for reaction: R00122 at 12:03:48
Starting Atom-Atom mapping for R00122
java -jar C:\Users\pplehier\Documents\Output\JCheminf_Automated Reacetion Database and Reaction Network Analysis Extraction of Reaction Templates using Cheminformatics\demo\RDT1.5.jar -Q SMI -q "N1(C2=C(C(=NC(=N2)[H])N([H])[H])N=C1[H])[C@@]3(O[C@](C(OP(OP(O[H])(O[H])=O)(O[H])=O)([H])[H])([C@]([C@]3(O[H])[H])(O[H])[H])[H])[H].O([H])[H]>>N1(C2=C(C(=NC(=N2)[H])N([H])[H])N=C1[H])[C@@]3(O[C@](C(OP(O[H])(O[H])=O)([H])[H])([C@]([C@]3(O[H])[H])(O[H])[H])[H])[H].P(O[H])(O[H])(O[H])=O" -g -j AAM -f BOTH -m
ERROR: Reaction file not found!
Failed to generate a mapping for R00122. 
Reaction is not processed further and will not be added as family.
Ended Atom-Atom mapping for R00122.
Time spent: 0.117 seconds.
Starting reaction center detection for: >>
Reaction center detected: 
Time spent: 0.002 seconds
Reaction mapping indicates that R00122 is an identical reaction, not adding ...
Ended generation for reaction: R00122 at 12:03:48

Processed 1/15 reactions.
	 - Added 0 new reaction families
	 - Failed mapping for 0 reactions
	 - Detected 1 identical reaction
	 - Detected 0 reverse reactions

Starting generation for reaction: R00123 at 12:03:48
Starting Atom-Atom mapping for R00123
java -jar C:\Users\pplehier\Documents\Output\JCheminf_Automated Reacetion Database and Reaction Network Analysis Extraction of Reaction Templates using Cheminformatics\demo\RDT1.5.jar -Q SMI -q "N1(C2=C(C(=NC(=N2)[H])N([H])[H])N=C1[H])[C@@]3(O[C@](C(OP(OP(O[H])(O[H])=O)(O[H])=O)([H])[H])([C@]([C@]3(O[H])[H])(O[H])[H])[H])[H].O([H])[H]>>N1(C2=C(C(N(C(=N2)[H])[H])=O)N=C1[H])[C@@]3(O[C@](C(OP(OP(O[H])(O[H])=O)(O[H])=O)([H])[H])([C@]([C@]3(O[H])[H])(O[H])[H])[H])[H].N([H])([H])[H]" -g -j AAM -f BOTH -m
ERROR: Reaction file not found!
Failed to generate a mapping for R00123. 
Reaction is not processed further and will not be added as family.
Ended Atom-Atom mapping for R00123.
Time spent: 0.016 seconds.
Starting reaction center detection for: >>
Reaction center detected: 
Time spent: 0.0 seconds
Reaction mapping indicates that R00123 is an identical reaction, not adding ...
Ended generation for reaction: R00123 at 12:03:48

Processed 2/15 reactions.
	 - Added 0 new reaction families
	 - Failed mapping for 0 reactions
	 - Detected 2 identical reactions
	 - Detected 0 reverse reactions

Starting generation for reaction: R00125 at 12:03:48
Starting Atom-Atom mapping for R00125
java -jar C:\Users\pplehier\Documents\Output\JCheminf_Automated Reacetion Database and Reaction Network Analysis Extraction of Reaction Templates using Cheminformatics\demo\RDT1.5.jar -Q SMI -q "N1(C2=C(C(=NC(=N2)[H])N([H])[H])N=C1[H])[C@@]3(O[C@](C(OP(OP(OP(OP(OC([C@]4(O[C@@](N5C6=C(C(=NC(=N6)[H])N([H])[H])N=C5[H])([C@@]([C@@]4(O[H])[H])(O[H])[H])[H])[H])([H])[H])(O[H])=O)(O[H])=O)(O[H])=O)(O[H])=O)([H])[H])([C@]([C@]3(O[H])[H])(O[H])[H])[H])[H].O([H])[H]>>N1(C2=C(C(=NC(=N2)[H])N([H])[H])N=C1[H])[C@@]3(O[C@](C(OP(OP(O[H])(O[H])=O)(O[H])=O)([H])[H])([C@]([C@]3(O[H])[H])(O[H])[H])[H])[H].N1(C2=C(C(=NC(=N2)[H])N([H])[H])N=C1[H])[C@@]3(O[C@](C(OP(OP(O[H])(O[H])=O)(O[H])=O)([H])[H])([C@]([C@]3(O[H])[H])(O[H])[H])[H])[H]" -g -j AAM -f BOTH -m
ERROR: Reaction file not found!
Failed to generate a mapping for R00125. 
Reaction is not processed further and will not be added as family.
Ended Atom-Atom mapping for R00125.
Time spent: 0.018 seconds.
Starting reaction center detection for: >>
Reaction center detected: 
Time spent: 0.0 seconds
Reaction mapping indicates that R00125 is an identical reaction, not adding ...
Ended generation for reaction: R00125 at 12:03:48

Processed 3/15 reactions.
	 - Added 0 new reaction families
	 - Failed mapping for 0 reactions
	 - Detected 3 identical reactions
	 - Detected 0 reverse reactions

Starting generation for reaction: R00126 at 12:03:48
Starting Atom-Atom mapping for R00126
java -jar C:\Users\pplehier\Documents\Output\JCheminf_Automated Reacetion Database and Reaction Network Analysis Extraction of Reaction Templates using Cheminformatics\demo\RDT1.5.jar -Q SMI -q "N1(C2=C(C(=NC(=N2)[H])N([H])[H])N=C1[H])[C@@]3(O[C@](C(OP(OP(O[H])(O[H])=O)(O[H])=O)([H])[H])([C@]([C@]3(O[H])[H])(O[H])[H])[H])[H].N1(C2=C(C(=NC(=N2)[H])N([H])[H])N=C1[H])[C@@]3(O[C@](C(OP(OP(OP(O[H])(O[H])=O)(O[H])=O)(O[H])=O)([H])[H])([C@]([C@]3(O[H])[H])(O[H])[H])[H])[H]>>P(O[H])(O[H])(O[H])=O.N1(C2=C(C(=NC(=N2)[H])N([H])[H])N=C1[H])[C@@]3(O[C@](C(OP(OP(OP(OP(OC([C@]4(O[C@@](N5C6=C(C(=NC(=N6)[H])N([H])[H])N=C5[H])([C@@]([C@@]4(O[H])[H])(O[H])[H])[H])[H])([H])[H])(O[H])=O)(O[H])=O)(O[H])=O)(O[H])=O)([H])[H])([C@]([C@]3(O[H])[H])(O[H])[H])[H])[H]" -g -j AAM -f BOTH -m
ERROR: Reaction file not found!
Failed to generate a mapping for R00126. 
Reaction is not processed further and will not be added as family.
Ended Atom-Atom mapping for R00126.
Time spent: 0.016 seconds.
Starting reaction center detection for: >>
Reaction center detected: 
Time spent: 0.0 seconds
Reaction mapping indicates that R00126 is an identical reaction, not adding ...
Ended generation for reaction: R00126 at 12:03:48

Processed 4/15 reactions.
	 - Added 0 new reaction families
	 - Failed mapping for 0 reactions
	 - Detected 4 identical reactions
	 - Detected 0 reverse reactions

Starting generation for reaction: R00127 at 12:03:48
Starting Atom-Atom mapping for R00127
java -jar C:\Users\pplehier\Documents\Output\JCheminf_Automated Reacetion Database and Reaction Network Analysis Extraction of Reaction Templates using Cheminformatics\demo\RDT1.5.jar -Q SMI -q "N1(C2=C(C(=NC(=N2)[H])N([H])[H])N=C1[H])[C@@]3(O[C@](C(OP(OP(OP(O[H])(O[H])=O)(O[H])=O)(O[H])=O)([H])[H])([C@]([C@]3(O[H])[H])(O[H])[H])[H])[H].N1(C2=C(C(=NC(=N2)[H])N([H])[H])N=C1[H])[C@@]3(O[C@](C(OP(O[H])(O[H])=O)([H])[H])([C@]([C@]3(O[H])[H])(O[H])[H])[H])[H]>>N1(C2=C(C(=NC(=N2)[H])N([H])[H])N=C1[H])[C@@]3(O[C@](C(OP(OP(O[H])(O[H])=O)(O[H])=O)([H])[H])([C@]([C@]3(O[H])[H])(O[H])[H])[H])[H].N1(C2=C(C(=NC(=N2)[H])N([H])[H])N=C1[H])[C@@]3(O[C@](C(OP(OP(O[H])(O[H])=O)(O[H])=O)([H])[H])([C@]([C@]3(O[H])[H])(O[H])[H])[H])[H]" -g -j AAM -f BOTH -m
ERROR: Reaction file not found!
Failed to generate a mapping for R00127. 
Reaction is not processed further and will not be added as family.
Ended Atom-Atom mapping for R00127.
Time spent: 0.015 seconds.
Starting reaction center detection for: >>
Reaction center detected: 
Time spent: 0.0 seconds
Reaction mapping indicates that R00127 is an identical reaction, not adding ...
Ended generation for reaction: R00127 at 12:03:48

Processed 5/15 reactions.
	 - Added 0 new reaction families
	 - Failed mapping for 0 reactions
	 - Detected 5 identical reactions
	 - Detected 0 reverse reactions

Starting generation for reaction: R00128 at 12:03:48
Starting Atom-Atom mapping for R00128
java -jar C:\Users\pplehier\Documents\Output\JCheminf_Automated Reacetion Database and Reaction Network Analysis Extraction of Reaction Templates using Cheminformatics\demo\RDT1.5.jar -Q SMI -q "N1(C2=C(C(=NC(=N2)[H])N([H])[H])N=C1[H])[C@@]3(O[C@](C(OP(OP(OP(OP(O[H])(O[H])=O)(O[H])=O)(O[H])=O)(O[H])=O)([H])[H])([C@]([C@]3(O[H])[H])(O[H])[H])[H])[H].O([H])[H]>>N1(C2=C(C(=NC(=N2)[H])N([H])[H])N=C1[H])[C@@]3(O[C@](C(OP(OP(OP(O[H])(O[H])=O)(O[H])=O)(O[H])=O)([H])[H])([C@]([C@]3(O[H])[H])(O[H])[H])[H])[H].P(O[H])(O[H])(O[H])=O" -g -j AAM -f BOTH -m
ERROR: Reaction file not found!
Failed to generate a mapping for R00128. 
Reaction is not processed further and will not be added as family.
Ended Atom-Atom mapping for R00128.
Time spent: 0.016 seconds.
Starting reaction center detection for: >>
Reaction center detected: 
Time spent: 0.0 seconds
Reaction mapping indicates that R00128 is an identical reaction, not adding ...
Ended generation for reaction: R00128 at 12:03:48

Processed 6/15 reactions.
	 - Added 0 new reaction families
	 - Failed mapping for 0 reactions
	 - Detected 6 identical reactions
	 - Detected 0 reverse reactions

Starting generation for reaction: R00129 at 12:03:48
Starting Atom-Atom mapping for R00129
java -jar C:\Users\pplehier\Documents\Output\JCheminf_Automated Reacetion Database and Reaction Network Analysis Extraction of Reaction Templates using Cheminformatics\demo\RDT1.5.jar -Q SMI -q "N1(C2=C(C(=NC(=N2)[H])N([H])[H])N=C1[H])[C@@]3(O[C@](C(OP(OP(OP(O[H])(O[H])=O)(O[H])=O)(O[H])=O)([H])[H])([C@]([C@]3(O[H])[H])(O[H])[H])[H])[H].N1(C2=C(C(=NC(=N2)[H])N([H])[H])N=C1[H])[C@@]3(O[C@](C(OP(OP(OC([C@]4(O[C@@](N5C(=C(C(C([C@@]5(O[H])[H])([H])[H])([H])[H])C(N([H])[H])=O)[H])([C@@]([C@@]4(O[H])[H])(O[H])[H])[H])[H])([H])[H])(O[H])=O)(O[H])=O)([H])[H])([C@]([C@]3(O[H])[H])(O[H])[H])[H])[H]>>N1(C2=C(C(=NC(=N2)[H])N([H])[H])N=C1[H])[C@@]3(O[C@](C(OP(OP(O[H])(O[H])=O)(O[H])=O)([H])[H])([C@]([C@]3(O[H])[H])(O[H])[H])[H])[H].P(O[H])(O[H])(O[H])=O.N1(C2=C(C(=NC(=N2)[H])N([H])[H])N=C1[H])[C@@]3(O[C@](C(OP(OP(OC([C@]4(O[C@@](N5C(=C(C(C(=C5[H])[H])([H])[H])C(N([H])[H])=O)[H])([C@@]([C@@]4(O[H])[H])(O[H])[H])[H])[H])([H])[H])(O[H])=O)(O[H])=O)([H])[H])([C@]([C@]3(O[H])[H])(O[H])[H])[H])[H]" -g -j AAM -f BOTH -m
ERROR: Reaction file not found!
Failed to generate a mapping for R00129. 
Reaction is not processed further and will not be added as family.
Ended Atom-Atom mapping for R00129.
Time spent: 0.021 seconds.
Starting reaction center detection for: >>
Reaction center detected: 
Time spent: 0.0 seconds
Reaction mapping indicates that R00129 is an identical reaction, not adding ...
Ended generation for reaction: R00129 at 12:03:48

Processed 7/15 reactions.
	 - Added 0 new reaction families
	 - Failed mapping for 0 reactions
	 - Detected 7 identical reactions
	 - Detected 0 reverse reactions

Starting generation for reaction: R00130 at 12:03:48
Starting Atom-Atom mapping for R00130
java -jar C:\Users\pplehier\Documents\Output\JCheminf_Automated Reacetion Database and Reaction Network Analysis Extraction of Reaction Templates using Cheminformatics\demo\RDT1.5.jar -Q SMI -q "N1(C2=C(C(=NC(=N2)[H])N([H])[H])N=C1[H])[C@@]3(O[C@](C(OP(OP(OP(O[H])(O[H])=O)(O[H])=O)(O[H])=O)([H])[H])([C@]([C@]3(O[H])[H])(O[H])[H])[H])[H].N1(C2=C(C(=NC(=N2)[H])N([H])[H])N=C1[H])[C@@]3(O[C@](C(OP(OP(OC(C(C(C(N(C(C(C(N(C(C(S[H])([H])[H])([H])[H])[H])=O)([H])[H])([H])[H])[H])=O)(O[H])[H])(C([H])([H])[H])C([H])([H])[H])([H])[H])(O[H])=O)(O[H])=O)([H])[H])([C@]([C@]3(O[H])[H])(O[H])[H])[H])[H]>>N1(C2=C(C(=NC(=N2)[H])N([H])[H])N=C1[H])[C@@]3(O[C@](C(OP(OP(O[H])(O[H])=O)(O[H])=O)([H])[H])([C@]([C@]3(O[H])[H])(O[H])[H])[H])[H].N1([C@@]2(O[C@](C(OP(OP(OC(C(C(C(N(C(C(C(N(C(C(S[H])([H])[H])([H])[H])[H])=O)([H])[H])([H])[H])[H])=O)(O[H])[H])(C([H])([H])[H])C([H])([H])[H])([H])[H])(O[H])=O)(O[H])=O)([H])[H])([C@]([C@]2(O[H])[H])(OP(O[H])(O[H])=O)[H])[H])[H])C3=C(C(=NC(=N3)[H])N([H])[H])N=C1[H]" -g -j AAM -f BOTH -m
ERROR: Reaction file not found!
Failed to generate a mapping for R00130. 
Reaction is not processed further and will not be added as family.
Ended Atom-Atom mapping for R00130.
Time spent: 0.017 seconds.
Starting reaction center detection for: >>
Reaction center detected: 
Time spent: 0.0 seconds
Reaction mapping indicates that R00130 is an identical reaction, not adding ...
Ended generation for reaction: R00130 at 12:03:48

Processed 8/15 reactions.
	 - Added 0 new reaction families
	 - Failed mapping for 0 reactions
	 - Detected 8 identical reactions
	 - Detected 0 reverse reactions

Starting generation for reaction: R00131 at 12:03:48
Starting Atom-Atom mapping for R00131
java -jar C:\Users\pplehier\Documents\Output\JCheminf_Automated Reacetion Database and Reaction Network Analysis Extraction of Reaction Templates using Cheminformatics\demo\RDT1.5.jar -Q SMI -q "C(N([H])[H])(N([H])[H])=O.O([H])[H]>>C(=O)=O.N([H])([H])[H].N([H])([H])[H]" -g -j AAM -f BOTH -m
ERROR: Reaction file not found!
Failed to generate a mapping for R00131. 
Reaction is not processed further and will not be added as family.
Ended Atom-Atom mapping for R00131.
Time spent: 0.016 seconds.
Starting reaction center detection for: >>
Reaction center detected: 
Time spent: 0.0 seconds
Reaction mapping indicates that R00131 is an identical reaction, not adding ...
Ended generation for reaction: R00131 at 12:03:48

Processed 9/15 reactions.
	 - Added 0 new reaction families
	 - Failed mapping for 0 reactions
	 - Detected 9 identical reactions
	 - Detected 0 reverse reactions

Starting generation for reaction: R00132 at 12:03:48
Starting Atom-Atom mapping for R00132
java -jar C:\Users\pplehier\Documents\Output\JCheminf_Automated Reacetion Database and Reaction Network Analysis Extraction of Reaction Templates using Cheminformatics\demo\RDT1.5.jar -Q SMI -q "C(O[H])(O[H])=O>>C(=O)=O.O([H])[H]" -g -j AAM -f BOTH -m
ERROR: Reaction file not found!
Failed to generate a mapping for R00132. 
Reaction is not processed further and will not be added as family.
Ended Atom-Atom mapping for R00132.
Time spent: 0.016 seconds.
Starting reaction center detection for: >>
Reaction center detected: 
Time spent: 0.0 seconds
Reaction mapping indicates that R00132 is an identical reaction, not adding ...
Ended generation for reaction: R00132 at 12:03:48

Processed 10/15 reactions.
	 - Added 0 new reaction families
	 - Failed mapping for 0 reactions
	 - Detected 10 identical reactions
	 - Detected 0 reverse reactions

Starting generation for reaction: R00134 at 12:03:48
Starting Atom-Atom mapping for R00134
java -jar C:\Users\pplehier\Documents\Output\JCheminf_Automated Reacetion Database and Reaction Network Analysis Extraction of Reaction Templates using Cheminformatics\demo\RDT1.5.jar -Q SMI -q "C(O[H])(=O)[H].[C@]1(N2C3=C(C(=NC(=N3)[H])N([H])[H])N=C2[H])([C@@]([C@](O[H])([C@](O1)(C(OP(OP(OC([C@]4(O[C@@]([N+]=5C(=C(C(=C(C5[H])[H])[H])C(N([H])[H])=O)[H])([C@@]([C@@]4(O[H])[H])(O[H])[H])[H])[H])([H])[H])(O[H])=O)(O[H])=O)([H])[H])[H])[H])(OP(O[H])(O[H])=O)[H])[H]>>C(=O)=O.[C@]1(N2C3=C(C(=NC(=N3)[H])N([H])[H])N=C2[H])([C@@]([C@](O[H])([C@](O1)(C(OP(OP(OC([C@]4(O[C@@](N5C(=C(C(C(=C5[H])[H])([H])[H])C(N([H])[H])=O)[H])([C@@]([C@@]4(O[H])[H])(O[H])[H])[H])[H])([H])[H])(O[H])=O)(O[H])=O)([H])[H])[H])[H])(OP(O[H])(O[H])=O)[H])[H].[H+]" -g -j AAM -f BOTH -m
ERROR: Reaction file not found!
Failed to generate a mapping for R00134. 
Reaction is not processed further and will not be added as family.
Ended Atom-Atom mapping for R00134.
Time spent: 0.017 seconds.
Starting reaction center detection for: >>
Reaction center detected: 
Time spent: 0.0 seconds
Reaction mapping indicates that R00134 is an identical reaction, not adding ...
Ended generation for reaction: R00134 at 12:03:48

Processed 11/15 reactions.
	 - Added 0 new reaction families
	 - Failed mapping for 0 reactions
	 - Detected 11 identical reactions
	 - Detected 0 reverse reactions

Starting generation for reaction: R00138 at 12:03:48
Starting Atom-Atom mapping for R00138
java -jar C:\Users\pplehier\Documents\Output\JCheminf_Automated Reacetion Database and Reaction Network Analysis Extraction of Reaction Templates using Cheminformatics\demo\RDT1.5.jar -Q SMI -q "O(P(OP(O[H])(O[H])=O)(O[H])=O)P(O[H])(O[H])=O.O([H])[H]>>P(OP(O[H])(O[H])=O)(O[H])(O[H])=O.P(O[H])(O[H])(O[H])=O" -g -j AAM -f BOTH -m
ERROR: Reaction file not found!
Failed to generate a mapping for R00138. 
Reaction is not processed further and will not be added as family.
Ended Atom-Atom mapping for R00138.
Time spent: 0.016 seconds.
Starting reaction center detection for: >>
Reaction center detected: 
Time spent: 0.0 seconds
Reaction mapping indicates that R00138 is an identical reaction, not adding ...
Ended generation for reaction: R00138 at 12:03:48

Processed 12/15 reactions.
	 - Added 0 new reaction families
	 - Failed mapping for 0 reactions
	 - Detected 12 identical reactions
	 - Detected 0 reverse reactions

Starting generation for reaction: R00139 at 12:03:48
Starting Atom-Atom mapping for R00139
java -jar C:\Users\pplehier\Documents\Output\JCheminf_Automated Reacetion Database and Reaction Network Analysis Extraction of Reaction Templates using Cheminformatics\demo\RDT1.5.jar -Q SMI -q "O(P(O[H])(=O)OP(OC([C@]1(O[C@@](N2C(=C(C(N([H])[H])=NC2=O)C(O[H])([H])[H])[H])(C([C@@]1(O[H])[H])([H])[H])[H])[H])([H])[H])(O[H])=O)[H].N1(C2=C(C(=NC(=N2)[H])N([H])[H])N=C1[H])[C@@]3(O[C@](C(OP(OP(OP(O[H])(O[H])=O)(O[H])=O)(O[H])=O)([H])[H])([C@]([C@]3(O[H])[H])(O[H])[H])[H])[H]>>O(P(O[H])(=O)OP(O[H])(=O)OP(OC([C@]1(O[C@@](N2C(=C(C(N([H])[H])=NC2=O)C(O[H])([H])[H])[H])(C([C@@]1(O[H])[H])([H])[H])[H])[H])([H])[H])(O[H])=O)[H].N1(C2=C(C(=NC(=N2)[H])N([H])[H])N=C1[H])[C@@]3(O[C@](C(OP(OP(O[H])(O[H])=O)(O[H])=O)([H])[H])([C@]([C@]3(O[H])[H])(O[H])[H])[H])[H]" -g -j AAM -f BOTH -m
ERROR: Reaction file not found!
Failed to generate a mapping for R00139. 
Reaction is not processed further and will not be added as family.
Ended Atom-Atom mapping for R00139.
Time spent: 0.018 seconds.
Starting reaction center detection for: >>
Reaction center detected: 
Time spent: 0.0 seconds
Reaction mapping indicates that R00139 is an identical reaction, not adding ...
Ended generation for reaction: R00139 at 12:03:48

Processed 13/15 reactions.
	 - Added 0 new reaction families
	 - Failed mapping for 0 reactions
	 - Detected 13 identical reactions
	 - Detected 0 reverse reactions

Starting generation for reaction: R00140 at 12:03:48
Starting Atom-Atom mapping for R00140
java -jar C:\Users\pplehier\Documents\Output\JCheminf_Automated Reacetion Database and Reaction Network Analysis Extraction of Reaction Templates using Cheminformatics\demo\RDT1.5.jar -Q SMI -q "O(P(O[H])(=O)OP(OC([C@]1(O[C@@](N2C(=C(C(N([H])[H])=NC2=O)C(O[H])([H])[H])[H])(C([C@@]1(O[H])[H])([H])[H])[H])[H])([H])[H])(O[H])=O)[H].N1(C2=C(C(=NC(=N2)[H])N([H])[H])N=C1[H])[C@@]3(O[C@](C(OP(OP(O[H])(O[H])=O)(O[H])=O)([H])[H])([C@]([C@]3(O[H])[H])(O[H])[H])[H])[H]>>[C@]1(O[C@](C(OP(O[H])(=O)O[H])([H])[H])([C@](C1([H])[H])(O[H])[H])[H])(N2C(N=C(C(=C2[H])C(O[H])([H])[H])N([H])[H])=O)[H].N1(C2=C(C(=NC(=N2)[H])N([H])[H])N=C1[H])[C@@]3(O[C@](C(OP(OP(OP(O[H])(O[H])=O)(O[H])=O)(O[H])=O)([H])[H])([C@]([C@]3(O[H])[H])(O[H])[H])[H])[H]" -g -j AAM -f BOTH -m
ERROR: Reaction file not found!
Failed to generate a mapping for R00140. 
Reaction is not processed further and will not be added as family.
Ended Atom-Atom mapping for R00140.
Time spent: 0.022 seconds.
Starting reaction center detection for: >>
Reaction center detected: 
Time spent: 0.0 seconds
Reaction mapping indicates that R00140 is an identical reaction, not adding ...
Ended generation for reaction: R00140 at 12:03:48

Processed 14/15 reactions.
	 - Added 0 new reaction families
	 - Failed mapping for 0 reactions
	 - Detected 14 identical reactions
	 - Detected 0 reverse reactions

Starting generation for reaction: R00141 at 12:03:48
Starting Atom-Atom mapping for R00141
java -jar C:\Users\pplehier\Documents\Output\JCheminf_Automated Reacetion Database and Reaction Network Analysis Extraction of Reaction Templates using Cheminformatics\demo\RDT1.5.jar -Q SMI -q "N1(C2=C(C(=NC(=N2)[H])N([H])[H])N=C1[H])[C@@]3(O[C@](C(OP(OP(OP(O[H])(O[H])=O)(O[H])=O)(O[H])=O)([H])[H])([C@]([C@]3(O[H])[H])(O[H])[H])[H])[H].N([H])([H])[H]>>N1(C2=C(C(=NC(=N2)[H])N([H])[H])N=C1[H])[C@@]3(O[C@](C(OP(OP(O[H])(O[H])=O)(O[H])=O)([H])[H])([C@]([C@]3(O[H])[H])(O[H])[H])[H])[H].P(N([H])[H])(O[H])(O[H])=O" -g -j AAM -f BOTH -m
ERROR: Reaction file not found!
Failed to generate a mapping for R00141. 
Reaction is not processed further and will not be added as family.
Ended Atom-Atom mapping for R00141.
Time spent: 0.019 seconds.
Starting reaction center detection for: >>
Reaction center detected: 
Time spent: 0.0 seconds
Reaction mapping indicates that R00141 is an identical reaction, not adding ...
Ended generation for reaction: R00141 at 12:03:48

Processed 15/15 reactions.
	 - Added 0 new reaction families
	 - Failed mapping for 0 reactions
	 - Detected 15 identical reactions
	 - Detected 0 reverse reactions
--------------------------------------------------
Generated 0 unique families from a total of 15 reactions.
Ignored 0 reactions because they contained more than 2 reactants.
Detected 0 reversible reactions
Detected 15 identical reactions
Failed mapping for 0 reactions:

--------------------------------------------------
Ended generation of reaction families on 2017/11/30 12:03:49
Generating reaction families 
Started on: 2017/11/30 12:04:41
--------------------------------------------------
Output directory for file generation already exists ... 
Remove or rename folder!
Aborting ...
Generating reaction families 
Started on: 2017/11/30 12:04:47
--------------------------------------------------
Writing reaction families to: C:\Users\pplehier\Documents\Reaction_Analysis\DatabaseAnalysis\KEGG\demo\ReactionTemplates\reactionFamilies.xml
Reading input from folder: C:\Users\pplehier\Documents\Reaction_Analysis\DatabaseAnalysis\KEGG\demo\Input
Input format is .rxn files.

Reading file: R00122.rxn
Reading file: R00123.rxn
Reading file: R00125.rxn
Reading file: R00126.rxn
Reading file: R00127.rxn
Reading file: R00128.rxn
Reading file: R00129.rxn
Reading file: R00130.rxn
Reading file: R00131.rxn
Reading file: R00132.rxn
Reading file: R00134.rxn
Reading file: R00138.rxn
Reading file: R00139.rxn
Reading file: R00140.rxn
Reading file: R00141.rxn

Starting generation for reaction: R00122 at 12:04:47
Starting Atom-Atom mapping for R00122
java -jar C:\Users\pplehier\Documents\Reaction_Analysis\DatabaseAnalysis\KEGG\demo\RDT1.5.jar -Q SMI -q "N1(C2=C(C(=NC(=N2)[H])N([H])[H])N=C1[H])[C@@]3(O[C@](C(OP(OP(O[H])(O[H])=O)(O[H])=O)([H])[H])([C@]([C@]3(O[H])[H])(O[H])[H])[H])[H].O([H])[H]>>N1(C2=C(C(=NC(=N2)[H])N([H])[H])N=C1[H])[C@@]3(O[C@](C(OP(O[H])(O[H])=O)([H])[H])([C@]([C@]3(O[H])[H])(O[H])[H])[H])[H].P(O[H])(O[H])(O[H])=O" -g -j AAM -f BOTH -m
Ended Atom-Atom mapping for R00122.
Time spent: 3.36 seconds.
Starting reaction center detection for: C([H])([H])(OP(=O)(O[H])OP(=O)(O[H])O[H])C1(C(C(O[H])([H])C(O1)([H])n2c([H])nc3c(nc([H])nc23)N([H])[H])([H])O[H])[H].O([H])[H]>>O(P(O[H])(=O)O[H])C([H])(C1(C(C(O[H])([H])C(O1)([H])n2c([H])nc3c2nc(nc3N([H])[H])[H])([H])O[H])[H])[H].O([H])P(=O)(O[H])O[H]
Loading global configuration
Loading artefact configuration: jniinchi-1.03_1
Searching classpath for: jniinchi-1.03_1-WINDOWS-AMD64
Searching local repository for: jniinchi-1.03_1-WINDOWS-AMD64
Reading manifest
Artefact (jniinchi-1.03_1-WINDOWS-AMD64) location: C:\Users\pplehier\.jnati\repo\jniinchi\1.03_1\WINDOWS-AMD64
Reaction center detected: 	[O;v2]-[P;v5]	[O;v2]-[#1]
Time spent: 0.068 seconds
Reaction center of reaction "R00122" is new, adding ...
Ended generation for reaction: R00122 at 12:04:51

Processed 1/15 reactions.
	 - Added 1 new reaction family
	 - Failed mapping for 0 reactions
	 - Detected 0 identical reactions
	 - Detected 0 reverse reactions

Starting generation for reaction: R00123 at 12:04:51
Starting Atom-Atom mapping for R00123
java -jar C:\Users\pplehier\Documents\Reaction_Analysis\DatabaseAnalysis\KEGG\demo\RDT1.5.jar -Q SMI -q "N1(C2=C(C(=NC(=N2)[H])N([H])[H])N=C1[H])[C@@]3(O[C@](C(OP(OP(O[H])(O[H])=O)(O[H])=O)([H])[H])([C@]([C@]3(O[H])[H])(O[H])[H])[H])[H].O([H])[H]>>N1(C2=C(C(N(C(=N2)[H])[H])=O)N=C1[H])[C@@]3(O[C@](C(OP(OP(O[H])(O[H])=O)(O[H])=O)([H])[H])([C@]([C@]3(O[H])[H])(O[H])[H])[H])[H].N([H])([H])[H]" -g -j AAM -f BOTH -m
Ended Atom-Atom mapping for R00123.
Time spent: 4.019 seconds.
Starting reaction center detection for: C([H])([H])(OP(=O)(O[H])OP(=O)(O[H])O[H])C1(C(C(O[H])([H])C(O1)([H])n2c([H])nc3c(nc([H])nc23)N([H])[H])([H])O[H])[H].O([H])[H]>>O([H])P(=O)(OP(OC([H])(C1(C(C(O[H])([H])C(O1)([H])n2c([H])nc3c(=O)n([H])c([H])nc23)([H])O[H])[H])[H])(=O)O[H])O[H].N([H])([H])[H]
Aromaticity detected. Number of molecules involved: 1
Total number of resonance possibilities: 3
Resonance combination 1 has 6 changed atoms
Resonance combination 2 has 10 changed atoms
Resonance combination 3 has 13 changed atoms
Reaction center detected: 	[c;v4](:[n;v3])-[N;v3]	[O;v2](-[#1])-[#1]
Time spent: 0.013 seconds
Reaction center of reaction "R00123" is new, adding ...
Ended generation for reaction: R00123 at 12:04:55

Processed 2/15 reactions.
	 - Added 2 new reaction families
	 - Failed mapping for 0 reactions
	 - Detected 0 identical reactions
	 - Detected 0 reverse reactions

Starting generation for reaction: R00125 at 12:04:55
Starting Atom-Atom mapping for R00125
java -jar C:\Users\pplehier\Documents\Reaction_Analysis\DatabaseAnalysis\KEGG\demo\RDT1.5.jar -Q SMI -q "N1(C2=C(C(=NC(=N2)[H])N([H])[H])N=C1[H])[C@@]3(O[C@](C(OP(OP(OP(OP(OC([C@]4(O[C@@](N5C6=C(C(=NC(=N6)[H])N([H])[H])N=C5[H])([C@@]([C@@]4(O[H])[H])(O[H])[H])[H])[H])([H])[H])(O[H])=O)(O[H])=O)(O[H])=O)(O[H])=O)([H])[H])([C@]([C@]3(O[H])[H])(O[H])[H])[H])[H].O([H])[H]>>N1(C2=C(C(=NC(=N2)[H])N([H])[H])N=C1[H])[C@@]3(O[C@](C(OP(OP(O[H])(O[H])=O)(O[H])=O)([H])[H])([C@]([C@]3(O[H])[H])(O[H])[H])[H])[H].N1(C2=C(C(=NC(=N2)[H])N([H])[H])N=C1[H])[C@@]3(O[C@](C(OP(OP(O[H])(O[H])=O)(O[H])=O)([H])[H])([C@]([C@]3(O[H])[H])(O[H])[H])[H])[H]" -g -j AAM -f BOTH -m
Ended Atom-Atom mapping for R00125.
Time spent: 4.156 seconds.
Starting reaction center detection for: [H]C(C1([H])OC([H])(n2c([H])nc3c(nc([H])nc23)N([H])[H])C([H])(O[H])C1([H])O[H])(OP(OP(OP(OP(OC(C4(C(C(O[H])([H])C(O4)([H])n5c([H])nc6c(nc([H])nc56)N([H])[H])([H])O[H])[H])([H])[H])(=O)O[H])(=O)O[H])(=O)O[H])(=O)O[H])[H].O([H])[H]>>O1C([H])(n2c([H])nc3c(N([H])[H])nc([H])nc32)C(O[H])([H])C([H])(O[H])C1(C([H])([H])OP(OP(=O)(O[H])O[H])(=O)O[H])[H].n1c2c(nc(nc2N([H])[H])[H])n(c1[H])C3([H])C(O[H])([H])C(C(C([H])([H])OP(OP(O[H])(=O)O[H])(O[H])=O)(O3)[H])([H])O[H]
Reaction center detected: 	[O;v2]-[P;v5]	[O;v2]-[#1]
Time spent: 0.002 seconds
Reaction center of reaction "R00125" is the same as the reaction center of reaction "R00122", not adding...
Ended generation for reaction: R00125 at 12:04:59

Processed 3/15 reactions.
	 - Added 2 new reaction families
	 - Failed mapping for 0 reactions
	 - Detected 0 identical reactions
	 - Detected 0 reverse reactions

Starting generation for reaction: R00126 at 12:04:59
Starting Atom-Atom mapping for R00126
java -jar C:\Users\pplehier\Documents\Reaction_Analysis\DatabaseAnalysis\KEGG\demo\RDT1.5.jar -Q SMI -q "N1(C2=C(C(=NC(=N2)[H])N([H])[H])N=C1[H])[C@@]3(O[C@](C(OP(OP(O[H])(O[H])=O)(O[H])=O)([H])[H])([C@]([C@]3(O[H])[H])(O[H])[H])[H])[H].N1(C2=C(C(=NC(=N2)[H])N([H])[H])N=C1[H])[C@@]3(O[C@](C(OP(OP(OP(O[H])(O[H])=O)(O[H])=O)(O[H])=O)([H])[H])([C@]([C@]3(O[H])[H])(O[H])[H])[H])[H]>>P(O[H])(O[H])(O[H])=O.N1(C2=C(C(=NC(=N2)[H])N([H])[H])N=C1[H])[C@@]3(O[C@](C(OP(OP(OP(OP(OC([C@]4(O[C@@](N5C6=C(C(=NC(=N6)[H])N([H])[H])N=C5[H])([C@@]([C@@]4(O[H])[H])(O[H])[H])[H])[H])([H])[H])(O[H])=O)(O[H])=O)(O[H])=O)(O[H])=O)([H])[H])([C@]([C@]3(O[H])[H])(O[H])[H])[H])[H]" -g -j AAM -f BOTH -m
Ended Atom-Atom mapping for R00126.
Time spent: 3.858 seconds.
Starting reaction center detection for: P(=O)(O[H])(OP(=O)(O[H])OP(=O)(O[H])O[H])OC(C1(C(C(O[H])([H])C(O1)([H])n2c([H])nc3c(nc([H])nc23)N([H])[H])([H])O[H])[H])([H])[H].C([H])([H])(OP(=O)(O[H])OP(=O)(O[H])O[H])C1(C(C(O[H])([H])C(O1)([H])n2c([H])nc3c(nc([H])nc23)N([H])[H])([H])O[H])[H]>>O(P(OC([H])(C1(C(O[H])([H])C(C([H])(n2c([H])nc3c2nc([H])nc3N([H])[H])O1)(O[H])[H])[H])[H])(=O)O[H])P(OP(OP(OC([H])([H])C4([H])OC([H])(n5c([H])nc6c5nc([H])nc6N([H])[H])C(C4(O[H])[H])([H])O[H])(=O)O[H])(=O)O[H])(=O)O[H].O([H])P(O[H])(O[H])=O
Reaction center detected: 	[O;v2]-[#1]	[P;v5]-[O;v2]
Time spent: 0.005 seconds
Reaction center of reaction "R00126" is the same as the reaction center of reaction "R00122", not adding...
Ended generation for reaction: R00126 at 12:05:03

Processed 4/15 reactions.
	 - Added 2 new reaction families
	 - Failed mapping for 0 reactions
	 - Detected 0 identical reactions
	 - Detected 0 reverse reactions

Starting generation for reaction: R00127 at 12:05:03
Starting Atom-Atom mapping for R00127
java -jar C:\Users\pplehier\Documents\Reaction_Analysis\DatabaseAnalysis\KEGG\demo\RDT1.5.jar -Q SMI -q "N1(C2=C(C(=NC(=N2)[H])N([H])[H])N=C1[H])[C@@]3(O[C@](C(OP(OP(OP(O[H])(O[H])=O)(O[H])=O)(O[H])=O)([H])[H])([C@]([C@]3(O[H])[H])(O[H])[H])[H])[H].N1(C2=C(C(=NC(=N2)[H])N([H])[H])N=C1[H])[C@@]3(O[C@](C(OP(O[H])(O[H])=O)([H])[H])([C@]([C@]3(O[H])[H])(O[H])[H])[H])[H]>>N1(C2=C(C(=NC(=N2)[H])N([H])[H])N=C1[H])[C@@]3(O[C@](C(OP(OP(O[H])(O[H])=O)(O[H])=O)([H])[H])([C@]([C@]3(O[H])[H])(O[H])[H])[H])[H].N1(C2=C(C(=NC(=N2)[H])N([H])[H])N=C1[H])[C@@]3(O[C@](C(OP(OP(O[H])(O[H])=O)(O[H])=O)([H])[H])([C@]([C@]3(O[H])[H])(O[H])[H])[H])[H]" -g -j AAM -f BOTH -m
Ended Atom-Atom mapping for R00127.
Time spent: 3.374 seconds.
Starting reaction center detection for: P(=O)(O[H])(OP(=O)(O[H])OP(=O)(O[H])O[H])OC(C1(C(C(O[H])([H])C(O1)([H])n2c([H])nc3c(nc([H])nc23)N([H])[H])([H])O[H])[H])([H])[H].c12n(C3(C(O[H])([H])C([H])(O[H])C(C([H])([H])OP(=O)(O[H])O[H])([H])O3)[H])c([H])nc1c(N([H])[H])nc([H])n2>>P(OC([H])(C1(C([H])(O[H])C(C([H])(O1)n2c3nc(nc(N([H])[H])c3nc2[H])[H])(O[H])[H])[H])[H])(O[H])(=O)OP(O[H])(O[H])=O.O(P(O[H])(=O)O[H])P(OC([H])([H])C1([H])C(C(O[H])([H])C([H])(n2c3c(c(nc([H])n3)N([H])[H])nc2[H])O1)(O[H])[H])(=O)O[H]
Reaction center detected: 	[O;v2]-[P;v5]	[O;v2]-[#1]
Time spent: 0.004 seconds
Reaction center of reaction "R00127" is the same as the reaction center of reaction "R00122", not adding...
Ended generation for reaction: R00127 at 12:05:06

Processed 5/15 reactions.
	 - Added 2 new reaction families
	 - Failed mapping for 0 reactions
	 - Detected 0 identical reactions
	 - Detected 0 reverse reactions

Starting generation for reaction: R00128 at 12:05:06
Starting Atom-Atom mapping for R00128
java -jar C:\Users\pplehier\Documents\Reaction_Analysis\DatabaseAnalysis\KEGG\demo\RDT1.5.jar -Q SMI -q "N1(C2=C(C(=NC(=N2)[H])N([H])[H])N=C1[H])[C@@]3(O[C@](C(OP(OP(OP(OP(O[H])(O[H])=O)(O[H])=O)(O[H])=O)(O[H])=O)([H])[H])([C@]([C@]3(O[H])[H])(O[H])[H])[H])[H].O([H])[H]>>N1(C2=C(C(=NC(=N2)[H])N([H])[H])N=C1[H])[C@@]3(O[C@](C(OP(OP(OP(O[H])(O[H])=O)(O[H])=O)(O[H])=O)([H])[H])([C@]([C@]3(O[H])[H])(O[H])[H])[H])[H].P(O[H])(O[H])(O[H])=O" -g -j AAM -f BOTH -m
Ended Atom-Atom mapping for R00128.
Time spent: 3.083 seconds.
Starting reaction center detection for: O(P(=O)(O[H])OP(=O)(O[H])OP(=O)(O[H])O[H])P(OC(C1(C(C(O[H])([H])C(O1)([H])n2c([H])nc3c(nc([H])nc23)N([H])[H])([H])O[H])[H])([H])[H])(=O)O[H].O([H])[H]>>P(=O)(O[H])(OP(OP(=O)(OC(C1([H])C(C([H])(O[H])C(n2c3nc(nc(N([H])[H])c3nc2[H])[H])(O1)[H])(O[H])[H])([H])[H])O[H])(=O)O[H])O[H].O([H])P(=O)(O[H])O[H]
Reaction center detected: 	[O;v2]-[P;v5]	[O;v2]-[#1]
Time spent: 0.002 seconds
Reaction center of reaction "R00128" is the same as the reaction center of reaction "R00122", not adding...
Ended generation for reaction: R00128 at 12:05:09

Processed 6/15 reactions.
	 - Added 2 new reaction families
	 - Failed mapping for 0 reactions
	 - Detected 0 identical reactions
	 - Detected 0 reverse reactions

Starting generation for reaction: R00129 at 12:05:09
Starting Atom-Atom mapping for R00129
java -jar C:\Users\pplehier\Documents\Reaction_Analysis\DatabaseAnalysis\KEGG\demo\RDT1.5.jar -Q SMI -q "N1(C2=C(C(=NC(=N2)[H])N([H])[H])N=C1[H])[C@@]3(O[C@](C(OP(OP(OP(O[H])(O[H])=O)(O[H])=O)(O[H])=O)([H])[H])([C@]([C@]3(O[H])[H])(O[H])[H])[H])[H].N1(C2=C(C(=NC(=N2)[H])N([H])[H])N=C1[H])[C@@]3(O[C@](C(OP(OP(OC([C@]4(O[C@@](N5C(=C(C(C([C@@]5(O[H])[H])([H])[H])([H])[H])C(N([H])[H])=O)[H])([C@@]([C@@]4(O[H])[H])(O[H])[H])[H])[H])([H])[H])(O[H])=O)(O[H])=O)([H])[H])([C@]([C@]3(O[H])[H])(O[H])[H])[H])[H]>>N1(C2=C(C(=NC(=N2)[H])N([H])[H])N=C1[H])[C@@]3(O[C@](C(OP(OP(O[H])(O[H])=O)(O[H])=O)([H])[H])([C@]([C@]3(O[H])[H])(O[H])[H])[H])[H].P(O[H])(O[H])(O[H])=O.N1(C2=C(C(=NC(=N2)[H])N([H])[H])N=C1[H])[C@@]3(O[C@](C(OP(OP(OC([C@]4(O[C@@](N5C(=C(C(C(=C5[H])[H])([H])[H])C(N([H])[H])=O)[H])([C@@]([C@@]4(O[H])[H])(O[H])[H])[H])[H])([H])[H])(O[H])=O)(O[H])=O)([H])[H])([C@]([C@]3(O[H])[H])(O[H])[H])[H])[H]" -g -j AAM -f BOTH -m
Ended Atom-Atom mapping for R00129.
Time spent: 6.887 seconds.
Starting reaction center detection for: [H]C1(n2c([H])nc3c(nc([H])nc23)N([H])[H])C([H])(O[H])C([H])(O[H])C(C(OP(OP(OC(C4(OC(N5C(O[H])([H])C(C(C(=C5[H])C(=O)N([H])[H])([H])[H])([H])[H])([H])C(C4([H])O[H])([H])O[H])[H])([H])[H])(=O)O[H])(=O)O[H])([H])[H])([H])O1.P(=O)(O[H])(OP(=O)(O[H])OP(=O)(O[H])O[H])OC(C1(C(C(O[H])([H])C(O1)([H])n2c([H])nc3c(nc([H])nc23)N([H])[H])([H])O[H])[H])([H])[H]>>[H]OP(OC([H])([H])C1(C([H])(O[H])C(C(O1)([H])n2c3nc([H])nc(N([H])[H])c3nc2[H])([H])O[H])[H])(OP(O[H])(OC([H])([H])C4(C(O[H])(C(C(O4)([H])N5C([H])=C(C(=O)N([H])[H])C(C(=C5[H])[H])([H])[H])(O[H])[H])[H])[H])=O)=O.O(P(=O)(O[H])O[H])P(OC([H])([H])C1([H])C(C(O[H])([H])C([H])(n2c3nc(nc(N([H])[H])c3nc2[H])[H])O1)(O[H])[H])(=O)O[H].[H]OP(O[H])(O[H])=O
Reaction center detected: 	[O;v2]-[C;v4]-[C;v4]-[#1]	[O;v2]-[P;v5]
Time spent: 0.004 seconds
Reaction center of reaction "R00129" is new, adding ...
Ended generation for reaction: R00129 at 12:05:16

Processed 7/15 reactions.
	 - Added 3 new reaction families
	 - Failed mapping for 0 reactions
	 - Detected 0 identical reactions
	 - Detected 0 reverse reactions

Starting generation for reaction: R00130 at 12:05:16
Starting Atom-Atom mapping for R00130
java -jar C:\Users\pplehier\Documents\Reaction_Analysis\DatabaseAnalysis\KEGG\demo\RDT1.5.jar -Q SMI -q "N1(C2=C(C(=NC(=N2)[H])N([H])[H])N=C1[H])[C@@]3(O[C@](C(OP(OP(OP(O[H])(O[H])=O)(O[H])=O)(O[H])=O)([H])[H])([C@]([C@]3(O[H])[H])(O[H])[H])[H])[H].N1(C2=C(C(=NC(=N2)[H])N([H])[H])N=C1[H])[C@@]3(O[C@](C(OP(OP(OC(C(C(C(N(C(C(C(N(C(C(S[H])([H])[H])([H])[H])[H])=O)([H])[H])([H])[H])[H])=O)(O[H])[H])(C([H])([H])[H])C([H])([H])[H])([H])[H])(O[H])=O)(O[H])=O)([H])[H])([C@]([C@]3(O[H])[H])(O[H])[H])[H])[H]>>N1(C2=C(C(=NC(=N2)[H])N([H])[H])N=C1[H])[C@@]3(O[C@](C(OP(OP(O[H])(O[H])=O)(O[H])=O)([H])[H])([C@]([C@]3(O[H])[H])(O[H])[H])[H])[H].N1([C@@]2(O[C@](C(OP(OP(OC(C(C(C(N(C(C(C(N(C(C(S[H])([H])[H])([H])[H])[H])=O)([H])[H])([H])[H])[H])=O)(O[H])[H])(C([H])([H])[H])C([H])([H])[H])([H])[H])(O[H])=O)(O[H])=O)([H])[H])([C@]([C@]2(O[H])[H])(OP(O[H])(O[H])=O)[H])[H])[H])C3=C(C(=NC(=N3)[H])N([H])[H])N=C1[H]" -g -j AAM -f BOTH -m
Ended Atom-Atom mapping for R00130.
Time spent: 4.968 seconds.
Starting reaction center detection for: P(=O)(O[H])(OC([H])([H])C1([H])OC([H])(n2c([H])nc3c(nc([H])nc23)N([H])[H])C([H])(O[H])C1([H])O[H])OP(OC(C(C(O[H])([H])C(=O)N([H])C([H])([H])C([H])([H])C(=O)N([H])C([H])([H])C([H])([H])S[H])(C([H])([H])[H])C([H])([H])[H])([H])[H])(=O)O[H].P(=O)(O[H])(OP(=O)(O[H])OP(=O)(O[H])O[H])OC(C1(C(C(O[H])([H])C(O1)([H])n2c([H])nc3c(nc([H])nc23)N([H])[H])([H])O[H])[H])([H])[H]>>[H]C([H])(C1(OC([H])(n2c([H])nc3c(nc(nc23)[H])N([H])[H])C([H])(O[H])C1([H])OP(=O)(O[H])O[H])[H])OP(OP(=O)(OC(C(C(C(N([H])C([H])(C([H])([H])C(=O)N([H])C([H])([H])C([H])([H])S[H])[H])=O)(O[H])[H])(C([H])([H])[H])C([H])([H])[H])([H])[H])O[H])(=O)O[H].O(P(=O)(O[H])O[H])P(OC([H])([H])C1([H])C(C(O[H])([H])C([H])(n2c3nc(nc(N([H])[H])c3nc2[H])[H])O1)(O[H])[H])(=O)O[H]
Reaction center detected: 	[O;v2]-[#1]	[O;v2]-[P;v5]
Time spent: 0.003 seconds
Reaction center of reaction "R00130" is the same as the reaction center of reaction "R00122", not adding...
Ended generation for reaction: R00130 at 12:05:21

Processed 8/15 reactions.
	 - Added 3 new reaction families
	 - Failed mapping for 0 reactions
	 - Detected 0 identical reactions
	 - Detected 0 reverse reactions

Starting generation for reaction: R00131 at 12:05:21
Starting Atom-Atom mapping for R00131
java -jar C:\Users\pplehier\Documents\Reaction_Analysis\DatabaseAnalysis\KEGG\demo\RDT1.5.jar -Q SMI -q "C(N([H])[H])(N([H])[H])=O.O([H])[H]>>C(=O)=O.N([H])([H])[H].N([H])([H])[H]" -g -j AAM -f BOTH -m
Ended Atom-Atom mapping for R00131.
Time spent: 2.146 seconds.
Starting reaction center detection for: O=C(N([H])[H])N([H])[H].O([H])[H]>>N([H])([H])[H].N([H])([H])[H].O=C=O
Reaction center detected: 	[N;v3]-[C;v4]-[N;v3]	[O;v2](-[#1])-[#1]
Time spent: 0.002 seconds
Reaction center of reaction "R00131" is new, adding ...
Ended generation for reaction: R00131 at 12:05:23

Processed 9/15 reactions.
	 - Added 4 new reaction families
	 - Failed mapping for 0 reactions
	 - Detected 0 identical reactions
	 - Detected 0 reverse reactions

Starting generation for reaction: R00132 at 12:05:23
Starting Atom-Atom mapping for R00132
java -jar C:\Users\pplehier\Documents\Reaction_Analysis\DatabaseAnalysis\KEGG\demo\RDT1.5.jar -Q SMI -q "C(O[H])(O[H])=O>>C(=O)=O.O([H])[H]" -g -j AAM -f BOTH -m
Ended Atom-Atom mapping for R00132.
Time spent: 2.067 seconds.
Starting reaction center detection for: O(C(O[H])=O)[H]>>O=C=O.O([H])[H]
Reaction center detected: 	[O;v2]-[C;v4]-[O;v2]-[#1]
Time spent: 0.0 seconds
Reaction center of reaction "R00132" is new, adding ...
Ended generation for reaction: R00132 at 12:05:26

Processed 10/15 reactions.
	 - Added 5 new reaction families
	 - Failed mapping for 0 reactions
	 - Detected 0 identical reactions
	 - Detected 0 reverse reactions

Starting generation for reaction: R00134 at 12:05:26
Starting Atom-Atom mapping for R00134
java -jar C:\Users\pplehier\Documents\Reaction_Analysis\DatabaseAnalysis\KEGG\demo\RDT1.5.jar -Q SMI -q "C(O[H])(=O)[H].[C@]1(N2C3=C(C(=NC(=N3)[H])N([H])[H])N=C2[H])([C@@]([C@](O[H])([C@](O1)(C(OP(OP(OC([C@]4(O[C@@]([N+]=5C(=C(C(=C(C5[H])[H])[H])C(N([H])[H])=O)[H])([C@@]([C@@]4(O[H])[H])(O[H])[H])[H])[H])([H])[H])(O[H])=O)(O[H])=O)([H])[H])[H])[H])(OP(O[H])(O[H])=O)[H])[H]>>C(=O)=O.[C@]1(N2C3=C(C(=NC(=N3)[H])N([H])[H])N=C2[H])([C@@]([C@](O[H])([C@](O1)(C(OP(OP(OC([C@]4(O[C@@](N5C(=C(C(C(=C5[H])[H])([H])[H])C(N([H])[H])=O)[H])([C@@]([C@@]4(O[H])[H])(O[H])[H])[H])[H])([H])[H])(O[H])=O)(O[H])=O)([H])[H])[H])[H])(OP(O[H])(O[H])=O)[H])[H].[H+]" -g -j AAM -f BOTH -m
Ended Atom-Atom mapping for R00134.
Time spent: 4.25 seconds.
Starting reaction center detection for: C1([H])(n2c([H])nc3c(nc([H])nc23)N([H])[H])C([H])(OP(=O)(O[H])O[H])C(C(C(OP(OP(OC(C4(C(C(O[H])([H])C(O4)([H])[n+]5c([H])c([H])c([H])c(c5[H])C(=O)N([H])[H])([H])O[H])[H])([H])[H])(=O)O[H])(=O)O[H])([H])[H])([H])O1)([H])O[H].[H]C(O[H])=O>>O(P(=O)(O[H])O[H])C1(C(OC(C(OP(OP(OC([H])([H])C2(C(C(O[H])([H])C(O2)([H])N3C([H])=C([H])C([H])([H])C(=C3[H])C(=O)N([H])[H])(O[H])[H])[H])(=O)O[H])(=O)O[H])([H])[H])(C1([H])O[H])[H])([H])n4c([H])nc5c(nc([H])nc45)N([H])[H])[H].O=C=O.[H+]
Aromaticity detected. Number of molecules involved: 1
Total number of resonance possibilities: 6
Resonance combination 1 has 8 changed atoms
Resonance combination 2 has 8 changed atoms
Resonance combination 3 has 14 changed atoms
Resonance combination 4 has 17 changed atoms
Resonance combination 5 has 14 changed atoms
Resonance combination 6 has 17 changed atoms
The detected reaction mechanism is not in electron balance.
Important reactants or products may be missing, check input!
Reaction center detected: 	[n+;v4]:[c;v4]:[c;v4]:[c;v4]	[#1]-[C;v4]-[O;v2]-[#1]
Time spent: 0.013 seconds
Reaction center of reaction "R00134" is new, adding ...
Ended generation for reaction: R00134 at 12:05:30

Processed 11/15 reactions.
	 - Added 6 new reaction families
	 - Failed mapping for 0 reactions
	 - Detected 0 identical reactions
	 - Detected 0 reverse reactions

Starting generation for reaction: R00138 at 12:05:30
Starting Atom-Atom mapping for R00138
java -jar C:\Users\pplehier\Documents\Reaction_Analysis\DatabaseAnalysis\KEGG\demo\RDT1.5.jar -Q SMI -q "O(P(OP(O[H])(O[H])=O)(O[H])=O)P(O[H])(O[H])=O.O([H])[H]>>P(OP(O[H])(O[H])=O)(O[H])(O[H])=O.P(O[H])(O[H])(O[H])=O" -g -j AAM -f BOTH -m
Ended Atom-Atom mapping for R00138.
Time spent: 3.062 seconds.
Starting reaction center detection for: O=P(O[H])(OP(OP(O[H])(=O)O[H])(=O)O[H])O[H].O([H])[H]>>[H]OP(=O)(O[H])OP(O[H])(O[H])=O.O([H])P(=O)(O[H])O[H]
Reaction center detected: 	[P;v5]-[O;v2]	[O;v2]-[#1]
Time spent: 0.001 seconds
Reaction center of reaction "R00138" is the same as the reaction center of reaction "R00122", not adding...
Ended generation for reaction: R00138 at 12:05:33

Processed 12/15 reactions.
	 - Added 6 new reaction families
	 - Failed mapping for 0 reactions
	 - Detected 0 identical reactions
	 - Detected 0 reverse reactions

Starting generation for reaction: R00139 at 12:05:33
Starting Atom-Atom mapping for R00139
java -jar C:\Users\pplehier\Documents\Reaction_Analysis\DatabaseAnalysis\KEGG\demo\RDT1.5.jar -Q SMI -q "O(P(O[H])(=O)OP(OC([C@]1(O[C@@](N2C(=C(C(N([H])[H])=NC2=O)C(O[H])([H])[H])[H])(C([C@@]1(O[H])[H])([H])[H])[H])[H])([H])[H])(O[H])=O)[H].N1(C2=C(C(=NC(=N2)[H])N([H])[H])N=C1[H])[C@@]3(O[C@](C(OP(OP(OP(O[H])(O[H])=O)(O[H])=O)(O[H])=O)([H])[H])([C@]([C@]3(O[H])[H])(O[H])[H])[H])[H]>>O(P(O[H])(=O)OP(O[H])(=O)OP(OC([C@]1(O[C@@](N2C(=C(C(N([H])[H])=NC2=O)C(O[H])([H])[H])[H])(C([C@@]1(O[H])[H])([H])[H])[H])[H])([H])[H])(O[H])=O)[H].N1(C2=C(C(=NC(=N2)[H])N([H])[H])N=C1[H])[C@@]3(O[C@](C(OP(OP(O[H])(O[H])=O)(O[H])=O)([H])[H])([C@]([C@]3(O[H])[H])(O[H])[H])[H])[H]" -g -j AAM -f BOTH -m
Ended Atom-Atom mapping for R00139.
Time spent: 10.96 seconds.
Starting reaction center detection for: P(=O)(O[H])(OP(=O)(O[H])OP(=O)(O[H])O[H])OC(C1(C(C(O[H])([H])C(O1)([H])n2c([H])nc3c(nc([H])nc23)N([H])[H])([H])O[H])[H])([H])[H].O=P(O[H])(OP(=O)(O[H])O[H])OC(C1(C([H])(O[H])C(C(n2c(c(C(O[H])([H])[H])c(nc2=O)N([H])[H])[H])([H])O1)([H])[H])[H])([H])[H]>>c1(=O)n(c(c(C(O[H])([H])[H])c(n1)N([H])[H])[H])C2(C(C(C(C([H])([H])OP(=O)(O[H])OP(OP(O[H])(=O)O[H])(=O)O[H])([H])O2)([H])O[H])([H])[H])[H].O(P(O[H])(=O)O[H])P(OC([H])([H])C1([H])C(C(O[H])([H])C([H])(n2c3c(c(nc([H])n3)N([H])[H])nc2[H])O1)(O[H])[H])(=O)O[H]
Reaction center detected: 	[O;v2]-[P;v5]	[O;v2]-[#1]
Time spent: 0.002 seconds
Reaction center of reaction "R00139" is the same as the reaction center of reaction "R00122", not adding...
Ended generation for reaction: R00139 at 12:05:44

Processed 13/15 reactions.
	 - Added 6 new reaction families
	 - Failed mapping for 0 reactions
	 - Detected 0 identical reactions
	 - Detected 0 reverse reactions

Starting generation for reaction: R00140 at 12:05:44
Starting Atom-Atom mapping for R00140
java -jar C:\Users\pplehier\Documents\Reaction_Analysis\DatabaseAnalysis\KEGG\demo\RDT1.5.jar -Q SMI -q "O(P(O[H])(=O)OP(OC([C@]1(O[C@@](N2C(=C(C(N([H])[H])=NC2=O)C(O[H])([H])[H])[H])(C([C@@]1(O[H])[H])([H])[H])[H])[H])([H])[H])(O[H])=O)[H].N1(C2=C(C(=NC(=N2)[H])N([H])[H])N=C1[H])[C@@]3(O[C@](C(OP(OP(O[H])(O[H])=O)(O[H])=O)([H])[H])([C@]([C@]3(O[H])[H])(O[H])[H])[H])[H]>>[C@]1(O[C@](C(OP(O[H])(=O)O[H])([H])[H])([C@](C1([H])[H])(O[H])[H])[H])(N2C(N=C(C(=C2[H])C(O[H])([H])[H])N([H])[H])=O)[H].N1(C2=C(C(=NC(=N2)[H])N([H])[H])N=C1[H])[C@@]3(O[C@](C(OP(OP(OP(O[H])(O[H])=O)(O[H])=O)(O[H])=O)([H])[H])([C@]([C@]3(O[H])[H])(O[H])[H])[H])[H]" -g -j AAM -f BOTH -m
Ended Atom-Atom mapping for R00140.
Time spent: 6.607 seconds.
Starting reaction center detection for: O=P(O[H])(OP(=O)(O[H])O[H])OC(C1(C([H])(O[H])C(C(n2c(c(C(O[H])([H])[H])c(nc2=O)N([H])[H])[H])([H])O1)([H])[H])[H])([H])[H].C([H])([H])(OP(=O)(O[H])OP(=O)(O[H])O[H])C1(C(C(O[H])([H])C(O1)([H])n2c([H])nc3c(nc([H])nc23)N([H])[H])([H])O[H])[H]>>O(P(=O)(O[H])OP(O[H])(=O)O[H])P(O[H])(OC(C1(C(O[H])([H])C([H])(C([H])(n2c3c(c(N([H])[H])nc([H])n3)nc2[H])O1)O[H])[H])([H])[H])=O.[H]OC1([H])C([H])(OC(n2c(c(c(N([H])[H])nc2=O)C([H])([H])O[H])[H])([H])C1([H])[H])C([H])([H])OP(=O)(O[H])O[H]
Reaction center detected: 	[O;v2]-[P;v5]	[O;v2]-[#1]
Time spent: 0.002 seconds
Reaction center of reaction "R00140" is the same as the reaction center of reaction "R00122", not adding...
Ended generation for reaction: R00140 at 12:05:51

Processed 14/15 reactions.
	 - Added 6 new reaction families
	 - Failed mapping for 0 reactions
	 - Detected 0 identical reactions
	 - Detected 0 reverse reactions

Starting generation for reaction: R00141 at 12:05:51
Starting Atom-Atom mapping for R00141
java -jar C:\Users\pplehier\Documents\Reaction_Analysis\DatabaseAnalysis\KEGG\demo\RDT1.5.jar -Q SMI -q "N1(C2=C(C(=NC(=N2)[H])N([H])[H])N=C1[H])[C@@]3(O[C@](C(OP(OP(OP(O[H])(O[H])=O)(O[H])=O)(O[H])=O)([H])[H])([C@]([C@]3(O[H])[H])(O[H])[H])[H])[H].N([H])([H])[H]>>N1(C2=C(C(=NC(=N2)[H])N([H])[H])N=C1[H])[C@@]3(O[C@](C(OP(OP(O[H])(O[H])=O)(O[H])=O)([H])[H])([C@]([C@]3(O[H])[H])(O[H])[H])[H])[H].P(N([H])[H])(O[H])(O[H])=O" -g -j AAM -f BOTH -m
Ended Atom-Atom mapping for R00141.
Time spent: 3.024 seconds.
Starting reaction center detection for: P(=O)(O[H])(OP(=O)(O[H])OP(=O)(O[H])O[H])OC(C1(C(C(O[H])([H])C(O1)([H])n2c([H])nc3c(nc([H])nc23)N([H])[H])([H])O[H])[H])([H])[H].N([H])([H])[H]>>O(P(O[H])(=O)O[H])P(OC([H])([H])C1([H])C(C(O[H])([H])C([H])(n2c3c(c(nc([H])n3)N([H])[H])nc2[H])O1)(O[H])[H])(=O)O[H].O([H])P(N([H])[H])(O[H])=O
Reaction center detected: 	[O;v2]-[P;v5]	[N;v3]-[#1]
Time spent: 0.003 seconds
Reaction center of reaction "R00141" is new, adding ...
Ended generation for reaction: R00141 at 12:05:54

Processed 15/15 reactions.
	 - Added 7 new reaction families
	 - Failed mapping for 0 reactions
	 - Detected 0 identical reactions
	 - Detected 0 reverse reactions
--------------------------------------------------
Generated 7 unique families from a total of 15 reactions.
Ignored 0 reactions because they contained more than 2 reactants.
Detected 0 reversible reactions
Detected 0 identical reactions
Failed mapping for 0 reactions:

--------------------------------------------------
Ended generation of reaction families on 2017/11/30 12:05:54
Generating reaction families 
Started on: 2018/02/21 10:57:35
--------------------------------------------------
Output directory for file generation already exists ... 
Remove or rename folder!
Aborting ...
Generating reaction families 
Started on: 2018/02/21 10:58:40
--------------------------------------------------
Writing reaction families to: C:\Users\pplehier\Documents\Output\JCheminf_Automated Reacetion Database and Reaction Network Analysis Extraction of Reaction Templates using Cheminformatics\demo\ReactionTemplates\reactionFamilies.xml
Reading input from folder: C:\Users\pplehier\Documents\Output\JCheminf_Automated Reacetion Database and Reaction Network Analysis Extraction of Reaction Templates using Cheminformatics\demo\Input
Input format is .rxn files.

Reading file: R00122.rxn
Reading file: R00123.rxn
Reading file: R00125.rxn
Reading file: R00126.rxn
Reading file: R00127.rxn
Reading file: R00128.rxn
Reading file: R00129.rxn
Reading file: R00130.rxn
Reading file: R00131.rxn
Reading file: R00132.rxn
Reading file: R00134.rxn
Reading file: R00138.rxn
Reading file: R00139.rxn
Reading file: R00140.rxn
Reading file: R00141.rxn

Starting generation for reaction: R00122 at 10:58:40
Starting Atom-Atom mapping for R00122
java -jar C:\Users\pplehier\Documents\Output\JCheminf_Automated Reacetion Database and Reaction Network Analysis Extraction of Reaction Templates using Cheminformatics\demo\RDT1.5.jar -Q SMI -q "N1(C2=C(C(=NC(=N2)[H])N([H])[H])N=C1[H])[C@@]3(O[C@](C(OP(OP(O[H])(O[H])=O)(O[H])=O)([H])[H])([C@]([C@]3(O[H])[H])(O[H])[H])[H])[H].O([H])[H]>>N1(C2=C(C(=NC(=N2)[H])N([H])[H])N=C1[H])[C@@]3(O[C@](C(OP(O[H])(O[H])=O)([H])[H])([C@]([C@]3(O[H])[H])(O[H])[H])[H])[H].P(O[H])(O[H])(O[H])=O" -g -j AAM -f BOTH -m
ERROR: Reaction file not found!
Failed to generate a mapping for R00122. 
Reaction is not processed further and will not be added as family.
Ended Atom-Atom mapping for R00122.
Time spent: 0.094 seconds.
Starting reaction center detection for: >>
Reaction center detected: 
Time spent: 0.001 seconds
Reaction mapping indicates that R00122 is an identical reaction, not adding ...
Ended generation for reaction: R00122 at 10:58:40

Processed 1/15 reactions.
	 - Added 0 new reaction families
	 - Failed mapping for 0 reactions
	 - Detected 1 identical reaction
	 - Detected 0 reverse reactions

Starting generation for reaction: R00123 at 10:58:40
Starting Atom-Atom mapping for R00123
java -jar C:\Users\pplehier\Documents\Output\JCheminf_Automated Reacetion Database and Reaction Network Analysis Extraction of Reaction Templates using Cheminformatics\demo\RDT1.5.jar -Q SMI -q "N1(C2=C(C(=NC(=N2)[H])N([H])[H])N=C1[H])[C@@]3(O[C@](C(OP(OP(O[H])(O[H])=O)(O[H])=O)([H])[H])([C@]([C@]3(O[H])[H])(O[H])[H])[H])[H].O([H])[H]>>N1(C2=C(C(N(C(=N2)[H])[H])=O)N=C1[H])[C@@]3(O[C@](C(OP(OP(O[H])(O[H])=O)(O[H])=O)([H])[H])([C@]([C@]3(O[H])[H])(O[H])[H])[H])[H].N([H])([H])[H]" -g -j AAM -f BOTH -m
ERROR: Reaction file not found!
Failed to generate a mapping for R00123. 
Reaction is not processed further and will not be added as family.
Ended Atom-Atom mapping for R00123.
Time spent: 0.015 seconds.
Starting reaction center detection for: >>
Reaction center detected: 
Time spent: 0.0 seconds
Reaction mapping indicates that R00123 is an identical reaction, not adding ...
Ended generation for reaction: R00123 at 10:58:40

Processed 2/15 reactions.
	 - Added 0 new reaction families
	 - Failed mapping for 0 reactions
	 - Detected 2 identical reactions
	 - Detected 0 reverse reactions

Starting generation for reaction: R00125 at 10:58:40
Starting Atom-Atom mapping for R00125
java -jar C:\Users\pplehier\Documents\Output\JCheminf_Automated Reacetion Database and Reaction Network Analysis Extraction of Reaction Templates using Cheminformatics\demo\RDT1.5.jar -Q SMI -q "N1(C2=C(C(=NC(=N2)[H])N([H])[H])N=C1[H])[C@@]3(O[C@](C(OP(OP(OP(OP(OC([C@]4(O[C@@](N5C6=C(C(=NC(=N6)[H])N([H])[H])N=C5[H])([C@@]([C@@]4(O[H])[H])(O[H])[H])[H])[H])([H])[H])(O[H])=O)(O[H])=O)(O[H])=O)(O[H])=O)([H])[H])([C@]([C@]3(O[H])[H])(O[H])[H])[H])[H].O([H])[H]>>N1(C2=C(C(=NC(=N2)[H])N([H])[H])N=C1[H])[C@@]3(O[C@](C(OP(OP(O[H])(O[H])=O)(O[H])=O)([H])[H])([C@]([C@]3(O[H])[H])(O[H])[H])[H])[H].N1(C2=C(C(=NC(=N2)[H])N([H])[H])N=C1[H])[C@@]3(O[C@](C(OP(OP(O[H])(O[H])=O)(O[H])=O)([H])[H])([C@]([C@]3(O[H])[H])(O[H])[H])[H])[H]" -g -j AAM -f BOTH -m
ERROR: Reaction file not found!
Failed to generate a mapping for R00125. 
Reaction is not processed further and will not be added as family.
Ended Atom-Atom mapping for R00125.
Time spent: 0.015 seconds.
Starting reaction center detection for: >>
Reaction center detected: 
Time spent: 0.0 seconds
Reaction mapping indicates that R00125 is an identical reaction, not adding ...
Ended generation for reaction: R00125 at 10:58:41

Processed 3/15 reactions.
	 - Added 0 new reaction families
	 - Failed mapping for 0 reactions
	 - Detected 3 identical reactions
	 - Detected 0 reverse reactions

Starting generation for reaction: R00126 at 10:58:41
Starting Atom-Atom mapping for R00126
java -jar C:\Users\pplehier\Documents\Output\JCheminf_Automated Reacetion Database and Reaction Network Analysis Extraction of Reaction Templates using Cheminformatics\demo\RDT1.5.jar -Q SMI -q "N1(C2=C(C(=NC(=N2)[H])N([H])[H])N=C1[H])[C@@]3(O[C@](C(OP(OP(O[H])(O[H])=O)(O[H])=O)([H])[H])([C@]([C@]3(O[H])[H])(O[H])[H])[H])[H].N1(C2=C(C(=NC(=N2)[H])N([H])[H])N=C1[H])[C@@]3(O[C@](C(OP(OP(OP(O[H])(O[H])=O)(O[H])=O)(O[H])=O)([H])[H])([C@]([C@]3(O[H])[H])(O[H])[H])[H])[H]>>P(O[H])(O[H])(O[H])=O.N1(C2=C(C(=NC(=N2)[H])N([H])[H])N=C1[H])[C@@]3(O[C@](C(OP(OP(OP(OP(OC([C@]4(O[C@@](N5C6=C(C(=NC(=N6)[H])N([H])[H])N=C5[H])([C@@]([C@@]4(O[H])[H])(O[H])[H])[H])[H])([H])[H])(O[H])=O)(O[H])=O)(O[H])=O)(O[H])=O)([H])[H])([C@]([C@]3(O[H])[H])(O[H])[H])[H])[H]" -g -j AAM -f BOTH -m
ERROR: Reaction file not found!
Failed to generate a mapping for R00126. 
Reaction is not processed further and will not be added as family.
Ended Atom-Atom mapping for R00126.
Time spent: 0.013 seconds.
Starting reaction center detection for: >>
Reaction center detected: 
Time spent: 0.0 seconds
Reaction mapping indicates that R00126 is an identical reaction, not adding ...
Ended generation for reaction: R00126 at 10:58:41

Processed 4/15 reactions.
	 - Added 0 new reaction families
	 - Failed mapping for 0 reactions
	 - Detected 4 identical reactions
	 - Detected 0 reverse reactions

Starting generation for reaction: R00127 at 10:58:41
Starting Atom-Atom mapping for R00127
java -jar C:\Users\pplehier\Documents\Output\JCheminf_Automated Reacetion Database and Reaction Network Analysis Extraction of Reaction Templates using Cheminformatics\demo\RDT1.5.jar -Q SMI -q "N1(C2=C(C(=NC(=N2)[H])N([H])[H])N=C1[H])[C@@]3(O[C@](C(OP(OP(OP(O[H])(O[H])=O)(O[H])=O)(O[H])=O)([H])[H])([C@]([C@]3(O[H])[H])(O[H])[H])[H])[H].N1(C2=C(C(=NC(=N2)[H])N([H])[H])N=C1[H])[C@@]3(O[C@](C(OP(O[H])(O[H])=O)([H])[H])([C@]([C@]3(O[H])[H])(O[H])[H])[H])[H]>>N1(C2=C(C(=NC(=N2)[H])N([H])[H])N=C1[H])[C@@]3(O[C@](C(OP(OP(O[H])(O[H])=O)(O[H])=O)([H])[H])([C@]([C@]3(O[H])[H])(O[H])[H])[H])[H].N1(C2=C(C(=NC(=N2)[H])N([H])[H])N=C1[H])[C@@]3(O[C@](C(OP(OP(O[H])(O[H])=O)(O[H])=O)([H])[H])([C@]([C@]3(O[H])[H])(O[H])[H])[H])[H]" -g -j AAM -f BOTH -m
ERROR: Reaction file not found!
Failed to generate a mapping for R00127. 
Reaction is not processed further and will not be added as family.
Ended Atom-Atom mapping for R00127.
Time spent: 0.013 seconds.
Starting reaction center detection for: >>
Reaction center detected: 
Time spent: 0.0 seconds
Reaction mapping indicates that R00127 is an identical reaction, not adding ...
Ended generation for reaction: R00127 at 10:58:41

Processed 5/15 reactions.
	 - Added 0 new reaction families
	 - Failed mapping for 0 reactions
	 - Detected 5 identical reactions
	 - Detected 0 reverse reactions

Starting generation for reaction: R00128 at 10:58:41
Starting Atom-Atom mapping for R00128
java -jar C:\Users\pplehier\Documents\Output\JCheminf_Automated Reacetion Database and Reaction Network Analysis Extraction of Reaction Templates using Cheminformatics\demo\RDT1.5.jar -Q SMI -q "N1(C2=C(C(=NC(=N2)[H])N([H])[H])N=C1[H])[C@@]3(O[C@](C(OP(OP(OP(OP(O[H])(O[H])=O)(O[H])=O)(O[H])=O)(O[H])=O)([H])[H])([C@]([C@]3(O[H])[H])(O[H])[H])[H])[H].O([H])[H]>>N1(C2=C(C(=NC(=N2)[H])N([H])[H])N=C1[H])[C@@]3(O[C@](C(OP(OP(OP(O[H])(O[H])=O)(O[H])=O)(O[H])=O)([H])[H])([C@]([C@]3(O[H])[H])(O[H])[H])[H])[H].P(O[H])(O[H])(O[H])=O" -g -j AAM -f BOTH -m
ERROR: Reaction file not found!
Failed to generate a mapping for R00128. 
Reaction is not processed further and will not be added as family.
Ended Atom-Atom mapping for R00128.
Time spent: 0.013 seconds.
Starting reaction center detection for: >>
Reaction center detected: 
Time spent: 0.0 seconds
Reaction mapping indicates that R00128 is an identical reaction, not adding ...
Ended generation for reaction: R00128 at 10:58:41

Processed 6/15 reactions.
	 - Added 0 new reaction families
	 - Failed mapping for 0 reactions
	 - Detected 6 identical reactions
	 - Detected 0 reverse reactions

Starting generation for reaction: R00129 at 10:58:41
Starting Atom-Atom mapping for R00129
java -jar C:\Users\pplehier\Documents\Output\JCheminf_Automated Reacetion Database and Reaction Network Analysis Extraction of Reaction Templates using Cheminformatics\demo\RDT1.5.jar -Q SMI -q "N1(C2=C(C(=NC(=N2)[H])N([H])[H])N=C1[H])[C@@]3(O[C@](C(OP(OP(OP(O[H])(O[H])=O)(O[H])=O)(O[H])=O)([H])[H])([C@]([C@]3(O[H])[H])(O[H])[H])[H])[H].N1(C2=C(C(=NC(=N2)[H])N([H])[H])N=C1[H])[C@@]3(O[C@](C(OP(OP(OC([C@]4(O[C@@](N5C(=C(C(C([C@@]5(O[H])[H])([H])[H])([H])[H])C(N([H])[H])=O)[H])([C@@]([C@@]4(O[H])[H])(O[H])[H])[H])[H])([H])[H])(O[H])=O)(O[H])=O)([H])[H])([C@]([C@]3(O[H])[H])(O[H])[H])[H])[H]>>N1(C2=C(C(=NC(=N2)[H])N([H])[H])N=C1[H])[C@@]3(O[C@](C(OP(OP(O[H])(O[H])=O)(O[H])=O)([H])[H])([C@]([C@]3(O[H])[H])(O[H])[H])[H])[H].P(O[H])(O[H])(O[H])=O.N1(C2=C(C(=NC(=N2)[H])N([H])[H])N=C1[H])[C@@]3(O[C@](C(OP(OP(OC([C@]4(O[C@@](N5C(=C(C(C(=C5[H])[H])([H])[H])C(N([H])[H])=O)[H])([C@@]([C@@]4(O[H])[H])(O[H])[H])[H])[H])([H])[H])(O[H])=O)(O[H])=O)([H])[H])([C@]([C@]3(O[H])[H])(O[H])[H])[H])[H]" -g -j AAM -f BOTH -m
ERROR: Reaction file not found!
Failed to generate a mapping for R00129. 
Reaction is not processed further and will not be added as family.
Ended Atom-Atom mapping for R00129.
Time spent: 0.015 seconds.
Starting reaction center detection for: >>
Reaction center detected: 
Time spent: 0.0 seconds
Reaction mapping indicates that R00129 is an identical reaction, not adding ...
Ended generation for reaction: R00129 at 10:58:41

Processed 7/15 reactions.
	 - Added 0 new reaction families
	 - Failed mapping for 0 reactions
	 - Detected 7 identical reactions
	 - Detected 0 reverse reactions

Starting generation for reaction: R00130 at 10:58:41
Starting Atom-Atom mapping for R00130
java -jar C:\Users\pplehier\Documents\Output\JCheminf_Automated Reacetion Database and Reaction Network Analysis Extraction of Reaction Templates using Cheminformatics\demo\RDT1.5.jar -Q SMI -q "N1(C2=C(C(=NC(=N2)[H])N([H])[H])N=C1[H])[C@@]3(O[C@](C(OP(OP(OP(O[H])(O[H])=O)(O[H])=O)(O[H])=O)([H])[H])([C@]([C@]3(O[H])[H])(O[H])[H])[H])[H].N1(C2=C(C(=NC(=N2)[H])N([H])[H])N=C1[H])[C@@]3(O[C@](C(OP(OP(OC(C(C(C(N(C(C(C(N(C(C(S[H])([H])[H])([H])[H])[H])=O)([H])[H])([H])[H])[H])=O)(O[H])[H])(C([H])([H])[H])C([H])([H])[H])([H])[H])(O[H])=O)(O[H])=O)([H])[H])([C@]([C@]3(O[H])[H])(O[H])[H])[H])[H]>>N1(C2=C(C(=NC(=N2)[H])N([H])[H])N=C1[H])[C@@]3(O[C@](C(OP(OP(O[H])(O[H])=O)(O[H])=O)([H])[H])([C@]([C@]3(O[H])[H])(O[H])[H])[H])[H].N1([C@@]2(O[C@](C(OP(OP(OC(C(C(C(N(C(C(C(N(C(C(S[H])([H])[H])([H])[H])[H])=O)([H])[H])([H])[H])[H])=O)(O[H])[H])(C([H])([H])[H])C([H])([H])[H])([H])[H])(O[H])=O)(O[H])=O)([H])[H])([C@]([C@]2(O[H])[H])(OP(O[H])(O[H])=O)[H])[H])[H])C3=C(C(=NC(=N3)[H])N([H])[H])N=C1[H]" -g -j AAM -f BOTH -m
ERROR: Reaction file not found!
Failed to generate a mapping for R00130. 
Reaction is not processed further and will not be added as family.
Ended Atom-Atom mapping for R00130.
Time spent: 0.015 seconds.
Starting reaction center detection for: >>
Reaction center detected: 
Time spent: 0.0 seconds
Reaction mapping indicates that R00130 is an identical reaction, not adding ...
Ended generation for reaction: R00130 at 10:58:41

Processed 8/15 reactions.
	 - Added 0 new reaction families
	 - Failed mapping for 0 reactions
	 - Detected 8 identical reactions
	 - Detected 0 reverse reactions

Starting generation for reaction: R00131 at 10:58:41
Starting Atom-Atom mapping for R00131
java -jar C:\Users\pplehier\Documents\Output\JCheminf_Automated Reacetion Database and Reaction Network Analysis Extraction of Reaction Templates using Cheminformatics\demo\RDT1.5.jar -Q SMI -q "C(N([H])[H])(N([H])[H])=O.O([H])[H]>>C(=O)=O.N([H])([H])[H].N([H])([H])[H]" -g -j AAM -f BOTH -m
ERROR: Reaction file not found!
Failed to generate a mapping for R00131. 
Reaction is not processed further and will not be added as family.
Ended Atom-Atom mapping for R00131.
Time spent: 0.013 seconds.
Starting reaction center detection for: >>
Reaction center detected: 
Time spent: 0.0 seconds
Reaction mapping indicates that R00131 is an identical reaction, not adding ...
Ended generation for reaction: R00131 at 10:58:41

Processed 9/15 reactions.
	 - Added 0 new reaction families
	 - Failed mapping for 0 reactions
	 - Detected 9 identical reactions
	 - Detected 0 reverse reactions

Starting generation for reaction: R00132 at 10:58:41
Starting Atom-Atom mapping for R00132
java -jar C:\Users\pplehier\Documents\Output\JCheminf_Automated Reacetion Database and Reaction Network Analysis Extraction of Reaction Templates using Cheminformatics\demo\RDT1.5.jar -Q SMI -q "C(O[H])(O[H])=O>>C(=O)=O.O([H])[H]" -g -j AAM -f BOTH -m
ERROR: Reaction file not found!
Failed to generate a mapping for R00132. 
Reaction is not processed further and will not be added as family.
Ended Atom-Atom mapping for R00132.
Time spent: 0.014 seconds.
Starting reaction center detection for: >>
Reaction center detected: 
Time spent: 0.0 seconds
Reaction mapping indicates that R00132 is an identical reaction, not adding ...
Ended generation for reaction: R00132 at 10:58:41

Processed 10/15 reactions.
	 - Added 0 new reaction families
	 - Failed mapping for 0 reactions
	 - Detected 10 identical reactions
	 - Detected 0 reverse reactions

Starting generation for reaction: R00134 at 10:58:41
Starting Atom-Atom mapping for R00134
java -jar C:\Users\pplehier\Documents\Output\JCheminf_Automated Reacetion Database and Reaction Network Analysis Extraction of Reaction Templates using Cheminformatics\demo\RDT1.5.jar -Q SMI -q "C(O[H])(=O)[H].[C@]1(N2C3=C(C(=NC(=N3)[H])N([H])[H])N=C2[H])([C@@]([C@](O[H])([C@](O1)(C(OP(OP(OC([C@]4(O[C@@]([N+]=5C(=C(C(=C(C5[H])[H])[H])C(N([H])[H])=O)[H])([C@@]([C@@]4(O[H])[H])(O[H])[H])[H])[H])([H])[H])(O[H])=O)(O[H])=O)([H])[H])[H])[H])(OP(O[H])(O[H])=O)[H])[H]>>C(=O)=O.[C@]1(N2C3=C(C(=NC(=N3)[H])N([H])[H])N=C2[H])([C@@]([C@](O[H])([C@](O1)(C(OP(OP(OC([C@]4(O[C@@](N5C(=C(C(C(=C5[H])[H])([H])[H])C(N([H])[H])=O)[H])([C@@]([C@@]4(O[H])[H])(O[H])[H])[H])[H])([H])[H])(O[H])=O)(O[H])=O)([H])[H])[H])[H])(OP(O[H])(O[H])=O)[H])[H].[H+]" -g -j AAM -f BOTH -m
ERROR: Reaction file not found!
Failed to generate a mapping for R00134. 
Reaction is not processed further and will not be added as family.
Ended Atom-Atom mapping for R00134.
Time spent: 0.015 seconds.
Starting reaction center detection for: >>
Reaction center detected: 
Time spent: 0.0 seconds
Reaction mapping indicates that R00134 is an identical reaction, not adding ...
Ended generation for reaction: R00134 at 10:58:41

Processed 11/15 reactions.
	 - Added 0 new reaction families
	 - Failed mapping for 0 reactions
	 - Detected 11 identical reactions
	 - Detected 0 reverse reactions

Starting generation for reaction: R00138 at 10:58:41
Starting Atom-Atom mapping for R00138
java -jar C:\Users\pplehier\Documents\Output\JCheminf_Automated Reacetion Database and Reaction Network Analysis Extraction of Reaction Templates using Cheminformatics\demo\RDT1.5.jar -Q SMI -q "O(P(OP(O[H])(O[H])=O)(O[H])=O)P(O[H])(O[H])=O.O([H])[H]>>P(OP(O[H])(O[H])=O)(O[H])(O[H])=O.P(O[H])(O[H])(O[H])=O" -g -j AAM -f BOTH -m
ERROR: Reaction file not found!
Failed to generate a mapping for R00138. 
Reaction is not processed further and will not be added as family.
Ended Atom-Atom mapping for R00138.
Time spent: 0.014 seconds.
Starting reaction center detection for: >>
Reaction center detected: 
Time spent: 0.0 seconds
Reaction mapping indicates that R00138 is an identical reaction, not adding ...
Ended generation for reaction: R00138 at 10:58:41

Processed 12/15 reactions.
	 - Added 0 new reaction families
	 - Failed mapping for 0 reactions
	 - Detected 12 identical reactions
	 - Detected 0 reverse reactions

Starting generation for reaction: R00139 at 10:58:41
Starting Atom-Atom mapping for R00139
java -jar C:\Users\pplehier\Documents\Output\JCheminf_Automated Reacetion Database and Reaction Network Analysis Extraction of Reaction Templates using Cheminformatics\demo\RDT1.5.jar -Q SMI -q "O(P(O[H])(=O)OP(OC([C@]1(O[C@@](N2C(=C(C(N([H])[H])=NC2=O)C(O[H])([H])[H])[H])(C([C@@]1(O[H])[H])([H])[H])[H])[H])([H])[H])(O[H])=O)[H].N1(C2=C(C(=NC(=N2)[H])N([H])[H])N=C1[H])[C@@]3(O[C@](C(OP(OP(OP(O[H])(O[H])=O)(O[H])=O)(O[H])=O)([H])[H])([C@]([C@]3(O[H])[H])(O[H])[H])[H])[H]>>O(P(O[H])(=O)OP(O[H])(=O)OP(OC([C@]1(O[C@@](N2C(=C(C(N([H])[H])=NC2=O)C(O[H])([H])[H])[H])(C([C@@]1(O[H])[H])([H])[H])[H])[H])([H])[H])(O[H])=O)[H].N1(C2=C(C(=NC(=N2)[H])N([H])[H])N=C1[H])[C@@]3(O[C@](C(OP(OP(O[H])(O[H])=O)(O[H])=O)([H])[H])([C@]([C@]3(O[H])[H])(O[H])[H])[H])[H]" -g -j AAM -f BOTH -m
ERROR: Reaction file not found!
Failed to generate a mapping for R00139. 
Reaction is not processed further and will not be added as family.
Ended Atom-Atom mapping for R00139.
Time spent: 0.015 seconds.
Starting reaction center detection for: >>
Reaction center detected: 
Time spent: 0.0 seconds
Reaction mapping indicates that R00139 is an identical reaction, not adding ...
Ended generation for reaction: R00139 at 10:58:41

Processed 13/15 reactions.
	 - Added 0 new reaction families
	 - Failed mapping for 0 reactions
	 - Detected 13 identical reactions
	 - Detected 0 reverse reactions

Starting generation for reaction: R00140 at 10:58:41
Starting Atom-Atom mapping for R00140
java -jar C:\Users\pplehier\Documents\Output\JCheminf_Automated Reacetion Database and Reaction Network Analysis Extraction of Reaction Templates using Cheminformatics\demo\RDT1.5.jar -Q SMI -q "O(P(O[H])(=O)OP(OC([C@]1(O[C@@](N2C(=C(C(N([H])[H])=NC2=O)C(O[H])([H])[H])[H])(C([C@@]1(O[H])[H])([H])[H])[H])[H])([H])[H])(O[H])=O)[H].N1(C2=C(C(=NC(=N2)[H])N([H])[H])N=C1[H])[C@@]3(O[C@](C(OP(OP(O[H])(O[H])=O)(O[H])=O)([H])[H])([C@]([C@]3(O[H])[H])(O[H])[H])[H])[H]>>[C@]1(O[C@](C(OP(O[H])(=O)O[H])([H])[H])([C@](C1([H])[H])(O[H])[H])[H])(N2C(N=C(C(=C2[H])C(O[H])([H])[H])N([H])[H])=O)[H].N1(C2=C(C(=NC(=N2)[H])N([H])[H])N=C1[H])[C@@]3(O[C@](C(OP(OP(OP(O[H])(O[H])=O)(O[H])=O)(O[H])=O)([H])[H])([C@]([C@]3(O[H])[H])(O[H])[H])[H])[H]" -g -j AAM -f BOTH -m
ERROR: Reaction file not found!
Failed to generate a mapping for R00140. 
Reaction is not processed further and will not be added as family.
Ended Atom-Atom mapping for R00140.
Time spent: 0.016 seconds.
Starting reaction center detection for: >>
Reaction center detected: 
Time spent: 0.0 seconds
Reaction mapping indicates that R00140 is an identical reaction, not adding ...
Ended generation for reaction: R00140 at 10:58:41

Processed 14/15 reactions.
	 - Added 0 new reaction families
	 - Failed mapping for 0 reactions
	 - Detected 14 identical reactions
	 - Detected 0 reverse reactions

Starting generation for reaction: R00141 at 10:58:41
Starting Atom-Atom mapping for R00141
java -jar C:\Users\pplehier\Documents\Output\JCheminf_Automated Reacetion Database and Reaction Network Analysis Extraction of Reaction Templates using Cheminformatics\demo\RDT1.5.jar -Q SMI -q "N1(C2=C(C(=NC(=N2)[H])N([H])[H])N=C1[H])[C@@]3(O[C@](C(OP(OP(OP(O[H])(O[H])=O)(O[H])=O)(O[H])=O)([H])[H])([C@]([C@]3(O[H])[H])(O[H])[H])[H])[H].N([H])([H])[H]>>N1(C2=C(C(=NC(=N2)[H])N([H])[H])N=C1[H])[C@@]3(O[C@](C(OP(OP(O[H])(O[H])=O)(O[H])=O)([H])[H])([C@]([C@]3(O[H])[H])(O[H])[H])[H])[H].P(N([H])[H])(O[H])(O[H])=O" -g -j AAM -f BOTH -m
ERROR: Reaction file not found!
Failed to generate a mapping for R00141. 
Reaction is not processed further and will not be added as family.
Ended Atom-Atom mapping for R00141.
Time spent: 0.015 seconds.
Starting reaction center detection for: >>
Reaction center detected: 
Time spent: 0.0 seconds
Reaction mapping indicates that R00141 is an identical reaction, not adding ...
Ended generation for reaction: R00141 at 10:58:41

Processed 15/15 reactions.
	 - Added 0 new reaction families
	 - Failed mapping for 0 reactions
	 - Detected 15 identical reactions
	 - Detected 0 reverse reactions
--------------------------------------------------
Generated 0 unique families from a total of 15 reactions.
Ignored 0 reactions because they contained more than 2 reactants.
Detected 0 reversible reactions
Detected 15 identical reactions
Failed mapping for 0 reactions:

--------------------------------------------------
Ended generation of reaction families on 2018/02/21 10:58:41
