# Supplementary material for: Automated reaction database and reaction network analysis: extraction of reaction templates using cheminformatics
Source: J Cheminform. 2018 Mar 9;10:11. doi: 10.1186/s13321-018-0269-8 (PMC5845084; doi:10.1186/s13321-018-0269-8)
Supplement: Supplementary file 8 — Additional file 8. Zip-file containing all necessary data/files to run the software. [file 13321_2018_269_MOESM8_ESM.zip › demo/GenerateTemplates.bat]

@ECHO OFF
IF /i {%1}=={ECHO} ECHO ON&SHIFT

del logfile
ECHO FileGen started
java -Xmx1g -Dlog4j.configuration="file:log4j.properties" -jar ReactionTemplateGenerator.jar -i Input -o reactionFamilies.xml -oD ReactionTemplates > logfile
ECHO FileGen ended
PAUSE
