# Supplementary material for: Automated reaction database and reaction network analysis: extraction of reaction templates using cheminformatics
Source: J Cheminform. 2018 Mar 9;10:11. doi: 10.1186/s13321-018-0269-8 (PMC5845084; doi:10.1186/s13321-018-0269-8)
Supplement: Supplementary file 8 — Additional file 8. Zip-file containing all necessary data/files to run the software. [file 13321_2018_269_MOESM8_ESM.zip › demo/Input/R00123.rxn]

$RXN

  databaseExtraction_rxn			2017/02/17 09:37:03

  2  2
$MOL

	databaseExtraction_mol			2017/02/17 09:37:03

 27 29  0  0  1  0  0  0  0  0999 V2000
   29.0043  -15.0163    0.0000 N   0  0  3  0  0  0  0  0  0  0  0  0
   30.0699  -15.7560    0.0000 C   0  0  0  0  0  0  0  0  0  0  0  0
   27.7172  -15.4356    0.0000 C   0  0  2  0  0  0  0  0  0  0  0  0
   29.4819  -13.6186    0.0000 C   0  0  0  0  0  0  0  0  0  0  0  0
   31.3046  -14.8474    0.0000 C   0  0  0  0  0  0  0  0  0  0  0  0
   30.2039  -17.1827    0.0000 N   0  0  0  0  0  0  0  0  0  0  0  0
   26.5759  -14.5855    0.0000 O   0  0  0  0  0  0  0  0  0  0  0  0
   27.2805  -16.6935    0.0000 C   0  0  1  0  0  0  0  0  0  0  0  0
   30.9319  -13.6245    0.0000 N   0  0  0  0  0  0  0  0  0  0  0  0
   32.5625  -15.4066    0.0000 C   0  0  0  0  0  0  0  0  0  0  0  0
   31.5316  -17.7709    0.0000 C   0  0  0  0  0  0  0  0  0  0  0  0
   25.4694  -15.3774    0.0000 C   0  0  1  0  0  0  0  0  0  0  0  0
   25.9004  -16.6935    0.0000 C   0  0  1  0  0  0  0  0  0  0  0  0
   28.0900  -17.8292    0.0000 O   0  0  0  0  0  0  0  0  0  0  0  0
   32.7197  -16.8916    0.0000 N   0  0  0  0  0  0  0  0  0  0  0  0
   33.6690  -14.5796    0.0000 N   0  0  0  0  0  0  0  0  0  0  0  0
   24.1474  -14.9465    0.0000 C   0  0  0  0  0  0  0  0  0  0  0  0
   25.4519  -18.0097    0.0000 O   0  0  0  0  0  0  0  0  0  0  0  0
   23.1108  -15.8783    0.0000 O   0  0  0  0  0  0  0  0  0  0  0  0
   21.7133  -15.8783    0.0000 P   0  0  3  0  0  0  0  0  0  0  0  0
   20.3214  -15.8783    0.0000 O   0  0  0  0  0  0  0  0  0  0  0  0
   21.7074  -17.2700    0.0000 O   0  0  0  0  0  0  0  0  0  0  0  0
   21.7074  -14.4863    0.0000 O   0  0  0  0  0  0  0  0  0  0  0  0
   18.9297  -15.8724    0.0000 P   0  0  3  0  0  0  0  0  0  0  0  0
   18.9237  -17.2643    0.0000 O   0  0  0  0  0  0  0  0  0  0  0  0
   17.5377  -15.8724    0.0000 O   0  0  0  0  0  0  0  0  0  0  0  0
   18.9237  -14.4747    0.0000 O   0  0  0  0  0  0  0  0  0  0  0  0
  1  2  1  0     0  0
  3  1  1  1     0  0
  1  4  1  0     0  0
  2  5  2  0     0  0
  2  6  1  0     0  0
  3  7  1  0     0  0
  3  8  1  0     0  0
  4  9  2  0     0  0
  5 10  1  0     0  0
  6 11  2  0     0  0
  7 12  1  0     0  0
  8 13  1  0     0  0
  8 14  1  6     0  0
 10 15  2  0     0  0
 10 16  1  0     0  0
 12 17  1  1     0  0
 13 18  1  6     0  0
 17 19  1  0     0  0
 19 20  1  0     0  0
 20 21  1  0     0  0
 20 22  1  0     0  0
 20 23  2  0     0  0
 21 24  1  0     0  0
 24 25  1  0     0  0
 24 26  1  0     0  0
 24 27  2  0     0  0
  5  9  1  0     0  0
 11 15  1  0     0  0
 12 13  1  0     0  0
M  END
$MOL

	databaseExtraction_mol			2017/02/17 09:37:03

  3  2  0  0  0  0  0  0  0  0999 V2000
   22.1250  -16.2017    0.0000 O   0  0  0  0  0  0  0  0  0  0  0  0
   23.6000  -15.2112    0.0000 H   0  0  0  0  0  0  0  0  0  0  0  0
   20.7129  -15.2859    0.0000 H   0  0  0  0  0  0  0  0  0  0  0  0
  1  2  1  0     0  0
  1  3  1  0     0  0
M  END
$MOL

	databaseExtraction_mol			2017/02/17 09:37:03

 27 29  0  0  1  0  0  0  0  0999 V2000
   27.2982  -15.9000    0.0000 N   0  0  3  0  0  0  0  0  0  0  0  0
   25.9809  -15.4840    0.0000 C   0  0  0  0  0  0  0  0  0  0  0  0
   26.2646  -17.9169    0.0000 C   0  0  2  0  0  0  0  0  0  0  0  0
   28.1049  -14.7971    0.0000 C   0  0  0  0  0  0  0  0  0  0  0  0
   25.9809  -14.0975    0.0000 C   0  0  0  0  0  0  0  0  0  0  0  0
   24.7771  -16.1837    0.0000 N   0  0  0  0  0  0  0  0  0  0  0  0
   25.1365  -17.0913    0.0000 O   0  0  0  0  0  0  0  0  0  0  0  0
   25.8486  -19.1964    0.0000 C   0  0  1  0  0  0  0  0  0  0  0  0
   27.2982  -13.6689    0.0000 N   0  0  0  0  0  0  0  0  0  0  0  0
   24.7771  -13.4106    0.0000 C   0  0  0  0  0  0  0  0  0  0  0  0
   23.5922  -15.4840    0.0000 C   0  0  0  0  0  0  0  0  0  0  0  0
   24.0208  -17.8917    0.0000 C   0  0  1  0  0  0  0  0  0  0  0  0
   24.4556  -19.1964    0.0000 C   0  0  1  0  0  0  0  0  0  0  0  0
   26.6616  -20.3056    0.0000 O   0  0  0  0  0  0  0  0  0  0  0  0
   23.5922  -14.0975    0.0000 N   0  0  0  0  0  0  0  0  0  0  0  0
   24.7771  -12.1829    0.0000 O   0  0  0  0  0  0  0  0  0  0  0  0
   22.7288  -17.4883    0.0000 C   0  0  0  0  0  0  0  0  0  0  0  0
   23.6679  -20.3245    0.0000 O   0  0  0  0  0  0  0  0  0  0  0  0
   21.7078  -18.0933    0.0000 O   0  0  0  0  0  0  0  0  0  0  0  0
   20.3339  -18.0871    0.0000 P   0  0  3  0  0  0  0  0  0  0  0  0
   18.9600  -18.0871    0.0000 O   0  0  0  0  0  0  0  0  0  0  0  0
   20.3339  -16.5794    0.0000 O   0  0  0  0  0  0  0  0  0  0  0  0
   20.3213  -19.4610    0.0000 O   0  0  0  0  0  0  0  0  0  0  0  0
   17.5922  -18.0871    0.0000 P   0  0  3  0  0  0  0  0  0  0  0  0
   16.2183  -18.0871    0.0000 O   0  0  0  0  0  0  0  0  0  0  0  0
   17.5922  -16.5794    0.0000 O   0  0  0  0  0  0  0  0  0  0  0  0
   17.5922  -19.4610    0.0000 O   0  0  0  0  0  0  0  0  0  0  0  0
  1  2  1  0     0  0
  3  1  1  1     0  0
  1  4  1  0     0  0
  2  5  2  0     0  0
  2  6  1  0     0  0
  3  7  1  0     0  0
  3  8  1  0     0  0
  4  9  2  0     0  0
  5 10  1  0     0  0
  6 11  2  0     0  0
  7 12  1  0     0  0
  8 13  1  0     0  0
  8 14  1  6     0  0
 10 15  1  0     0  0
 10 16  2  0     0  0
 12 17  1  1     0  0
 13 18  1  6     0  0
 17 19  1  0     0  0
 19 20  1  0     0  0
 20 21  1  0     0  0
 20 22  1  0     0  0
 20 23  2  0     0  0
 21 24  1  0     0  0
 24 25  1  0     0  0
 24 26  1  0     0  0
 24 27  2  0     0  0
  5  9  1  0     0  0
 11 15  1  0     0  0
 12 13  1  0     0  0
M  END
$MOL

	databaseExtraction_mol			2017/02/17 09:37:03

  4  3  0  0  0  0  0  0  0  0999 V2000
   20.7200  -15.4700    0.0000 N   0  0  0  0  0  0  0  0  0  0  0  0
   21.9324  -16.1700    0.0000 H   0  0  0  0  0  0  0  0  0  0  0  0
   19.5076  -16.1700    0.0000 H   0  0  0  0  0  0  0  0  0  0  0  0
   20.7200  -14.0700    0.0000 H   0  0  0  0  0  0  0  0  0  0  0  0
  1  2  1  0     0  0
  1  3  1  0     0  0
  1  4  1  0     0  0
M  END
