# Supplementary material for: Automated reaction database and reaction network analysis: extraction of reaction templates using cheminformatics
Source: J Cheminform. 2018 Mar 9;10:11. doi: 10.1186/s13321-018-0269-8 (PMC5845084; doi:10.1186/s13321-018-0269-8)
Supplement: Supplementary file 8 — Additional file 8. Zip-file containing all necessary data/files to run the software. [file 13321_2018_269_MOESM8_ESM.zip › demo/Input/R00126.rxn]

$RXN

  databaseExtraction_rxn			2017/02/17 09:37:03

  2  2
$MOL

	databaseExtraction_mol			2017/02/17 09:37:03

 27 29  0  0  1  0  0  0  0  0999 V2000
   29.0043  -15.0163    0.0000 N   0  0  3  0  0  0  0  0  0  0  0  0
   30.0699  -15.7560    0.0000 C   0  0  0  0  0  0  0  0  0  0  0  0
   27.7172  -15.4356    0.0000 C   0  0  2  0  0  0  0  0  0  0  0  0
   29.4819  -13.6186    0.0000 C   0  0  0  0  0  0  0  0  0  0  0  0
   31.3046  -14.8474    0.0000 C   0  0  0  0  0  0  0  0  0  0  0  0
   30.2039  -17.1827    0.0000 N   0  0  0  0  0  0  0  0  0  0  0  0
   26.5759  -14.5855    0.0000 O   0  0  0  0  0  0  0  0  0  0  0  0
   27.2805  -16.6935    0.0000 C   0  0  1  0  0  0  0  0  0  0  0  0
   30.9319  -13.6245    0.0000 N   0  0  0  0  0  0  0  0  0  0  0  0
   32.5625  -15.4066    0.0000 C   0  0  0  0  0  0  0  0  0  0  0  0
   31.5316  -17.7709    0.0000 C   0  0  0  0  0  0  0  0  0  0  0  0
   25.4694  -15.3774    0.0000 C   0  0  1  0  0  0  0  0  0  0  0  0
   25.9004  -16.6935    0.0000 C   0  0  1  0  0  0  0  0  0  0  0  0
   28.0900  -17.8292    0.0000 O   0  0  0  0  0  0  0  0  0  0  0  0
   32.7197  -16.8916    0.0000 N   0  0  0  0  0  0  0  0  0  0  0  0
   33.6690  -14.5796    0.0000 N   0  0  0  0  0  0  0  0  0  0  0  0
   24.1474  -14.9465    0.0000 C   0  0  0  0  0  0  0  0  0  0  0  0
   25.4519  -18.0097    0.0000 O   0  0  0  0  0  0  0  0  0  0  0  0
   23.1108  -15.8783    0.0000 O   0  0  0  0  0  0  0  0  0  0  0  0
   21.7133  -15.8783    0.0000 P   0  0  3  0  0  0  0  0  0  0  0  0
   20.3214  -15.8783    0.0000 O   0  0  0  0  0  0  0  0  0  0  0  0
   21.7074  -17.2700    0.0000 O   0  0  0  0  0  0  0  0  0  0  0  0
   21.7074  -14.4863    0.0000 O   0  0  0  0  0  0  0  0  0  0  0  0
   18.9297  -15.8724    0.0000 P   0  0  3  0  0  0  0  0  0  0  0  0
   18.9237  -17.2643    0.0000 O   0  0  0  0  0  0  0  0  0  0  0  0
   17.5377  -15.8724    0.0000 O   0  0  0  0  0  0  0  0  0  0  0  0
   18.9237  -14.4747    0.0000 O   0  0  0  0  0  0  0  0  0  0  0  0
  1  2  1  0     0  0
  3  1  1  1     0  0
  1  4  1  0     0  0
  2  5  2  0     0  0
  2  6  1  0     0  0
  3  7  1  0     0  0
  3  8  1  0     0  0
  4  9  2  0     0  0
  5 10  1  0     0  0
  6 11  2  0     0  0
  7 12  1  0     0  0
  8 13  1  0     0  0
  8 14  1  6     0  0
 10 15  2  0     0  0
 10 16  1  0     0  0
 12 17  1  1     0  0
 13 18  1  6     0  0
 17 19  1  0     0  0
 19 20  1  0     0  0
 20 21  1  0     0  0
 20 22  1  0     0  0
 20 23  2  0     0  0
 21 24  1  0     0  0
 24 25  1  0     0  0
 24 26  1  0     0  0
 24 27  2  0     0  0
  5  9  1  0     0  0
 11 15  1  0     0  0
 12 13  1  0     0  0
M  END
$MOL

	databaseExtraction_mol			2017/02/17 09:37:03

 31 33  0  0  1  0  0  0  0  0999 V2000
   29.4250  -14.6015    0.0000 N   0  0  3  0  0  0  0  0  0  0  0  0
   30.4825  -15.3378    0.0000 C   0  0  0  0  0  0  0  0  0  0  0  0
   28.1393  -15.0165    0.0000 C   0  0  2  0  0  0  0  0  0  0  0  0
   29.9040  -13.2050    0.0000 C   0  0  0  0  0  0  0  0  0  0  0  0
   31.7155  -14.4321    0.0000 C   0  0  0  0  0  0  0  0  0  0  0  0
   30.6227  -16.7578    0.0000 N   0  0  0  0  0  0  0  0  0  0  0  0
   26.9999  -14.1633    0.0000 O   0  0  0  0  0  0  0  0  0  0  0  0
   27.7071  -16.2669    0.0000 C   0  0  1  0  0  0  0  0  0  0  0  0
   31.3532  -13.2108    0.0000 N   0  0  0  0  0  0  0  0  0  0  0  0
   32.9718  -14.9814    0.0000 C   0  0  0  0  0  0  0  0  0  0  0  0
   31.9434  -17.3478    0.0000 C   0  0  0  0  0  0  0  0  0  0  0  0
   25.8897  -14.9580    0.0000 C   0  0  1  0  0  0  0  0  0  0  0  0
   26.3221  -16.2669    0.0000 C   0  0  1  0  0  0  0  0  0  0  0  0
   28.5133  -17.4063    0.0000 O   0  0  0  0  0  0  0  0  0  0  0  0
   33.1353  -16.4655    0.0000 N   0  0  0  0  0  0  0  0  0  0  0  0
   34.0819  -14.1575    0.0000 N   0  0  0  0  0  0  0  0  0  0  0  0
   24.5691  -14.5315    0.0000 C   0  0  0  0  0  0  0  0  0  0  0  0
   25.8780  -17.5874    0.0000 O   0  0  0  0  0  0  0  0  0  0  0  0
   23.5349  -15.4664    0.0000 O   0  0  0  0  0  0  0  0  0  0  0  0
   22.1325  -15.4664    0.0000 P   0  0  3  0  0  0  0  0  0  0  0  0
   20.7361  -15.4664    0.0000 O   0  0  0  0  0  0  0  0  0  0  0  0
   22.1268  -16.8629    0.0000 O   0  0  0  0  0  0  0  0  0  0  0  0
   22.1268  -14.0698    0.0000 O   0  0  0  0  0  0  0  0  0  0  0  0
   19.3394  -15.4605    0.0000 P   0  0  3  0  0  0  0  0  0  0  0  0
   17.9430  -15.4605    0.0000 O   0  0  0  0  0  0  0  0  0  0  0  0
   19.3337  -16.8571    0.0000 O   0  0  0  0  0  0  0  0  0  0  0  0
   19.3337  -14.0581    0.0000 O   0  0  0  0  0  0  0  0  0  0  0  0
   16.5406  -15.4547    0.0000 P   0  0  3  0  0  0  0  0  0  0  0  0
   16.5348  -16.8512    0.0000 O   0  0  0  0  0  0  0  0  0  0  0  0
   15.1441  -15.4430    0.0000 O   0  0  0  0  0  0  0  0  0  0  0  0
   16.5348  -14.0523    0.0000 O   0  0  0  0  0  0  0  0  0  0  0  0
  1  2  1  0     0  0
  3  1  1  1     0  0
  1  4  1  0     0  0
  2  5  2  0     0  0
  2  6  1  0     0  0
  3  7  1  0     0  0
  3  8  1  0     0  0
  4  9  2  0     0  0
  5 10  1  0     0  0
  6 11  2  0     0  0
  7 12  1  0     0  0
  8 13  1  0     0  0
  8 14  1  6     0  0
 10 15  2  0     0  0
 10 16  1  0     0  0
 12 17  1  1     0  0
 13 18  1  6     0  0
 17 19  1  0     0  0
 19 20  1  0     0  0
 20 21  1  0     0  0
 20 22  1  0     0  0
 20 23  2  0     0  0
 21 24  1  0     0  0
 24 25  1  0     0  0
 24 26  1  0     0  0
 24 27  2  0     0  0
 25 28  1  0     0  0
 28 29  1  0     0  0
 28 30  1  0     0  0
 28 31  2  0     0  0
  5  9  1  0     0  0
 11 15  1  0     0  0
 12 13  1  0     0  0
M  END
$MOL

	databaseExtraction_mol			2017/02/17 09:37:03

  5  4  0  0  0  0  0  0  0  0999 V2000
   27.1282  -21.2572    0.0000 P   0  0  3  0  0  0  0  0  0  0  0  0
   25.9971  -21.9011    0.0000 O   0  0  0  0  0  0  0  0  0  0  0  0
   28.4489  -21.8360    0.0000 O   0  0  0  0  0  0  0  0  0  0  0  0
   27.4637  -22.7728    0.0000 O   0  0  0  0  0  0  0  0  0  0  0  0
   27.1282  -19.9529    0.0000 O   0  0  0  0  0  0  0  0  0  0  0  0
  1  2  1  0     0  0
  1  3  1  0     0  0
  1  4  1  0     0  0
  1  5  2  0     0  0
M  END
$MOL

	databaseExtraction_mol			2017/02/17 09:37:03

 53 58  0  0  1  0  0  0  0  0999 V2000
   14.4323  -16.6474    0.0000 N   0  0  3  0  0  0  0  0  0  0  0  0
   15.7838  -16.2399    0.0000 C   0  0  0  0  0  0  0  0  0  0  0  0
   15.2276  -18.7231    0.0000 C   0  0  2  0  0  0  0  0  0  0  0  0
   13.6629  -15.5287    0.0000 C   0  0  0  0  0  0  0  0  0  0  0  0
   15.7642  -14.9015    0.0000 C   0  0  0  0  0  0  0  0  0  0  0  0
   16.9152  -16.9707    0.0000 N   0  0  0  0  0  0  0  0  0  0  0  0
   16.3592  -17.9601    0.0000 O   0  0  0  0  0  0  0  0  0  0  0  0
   15.6026  -20.0356    0.0000 C   0  0  1  0  0  0  0  0  0  0  0  0
   14.4839  -14.4683    0.0000 N   0  0  0  0  0  0  0  0  0  0  0  0
   16.9603  -14.2357    0.0000 C   0  0  0  0  0  0  0  0  0  0  0  0
   18.1179  -16.3242    0.0000 C   0  0  0  0  0  0  0  0  0  0  0  0
   17.4260  -18.8071    0.0000 C   0  0  1  0  0  0  0  0  0  0  0  0
   16.9669  -20.0045    0.0000 C   0  0  1  0  0  0  0  0  0  0  0  0
   14.6711  -21.4132    0.0000 O   0  0  0  0  0  0  0  0  0  0  0  0
   18.1372  -14.9469    0.0000 N   0  0  0  0  0  0  0  0  0  0  0  0
   16.9162  -12.9864    0.0000 N   0  0  0  0  0  0  0  0  0  0  0  0
   18.7385  -18.4386    0.0000 C   0  0  0  0  0  0  0  0  0  0  0  0
   17.8076  -21.3224    0.0000 O   0  0  0  0  0  0  0  0  0  0  0  0
   19.7085  -19.3891    0.0000 O   0  0  0  0  0  0  0  0  0  0  0  0
   21.0664  -19.3825    0.0000 P   0  0  3  0  0  0  0  0  0  0  0  0
   22.4824  -19.3825    0.0000 O   0  0  0  0  0  0  0  0  0  0  0  0
   21.0664  -18.0247    0.0000 O   0  0  0  0  0  0  0  0  0  0  0  0
   21.0854  -20.7404    0.0000 O   0  0  0  0  0  0  0  0  0  0  0  0
   23.8403  -19.3825    0.0000 P   0  0  3  0  0  0  0  0  0  0  0  0
   25.1980  -19.3825    0.0000 O   0  0  0  0  0  0  0  0  0  0  0  0
   23.8403  -18.0247    0.0000 O   0  0  0  0  0  0  0  0  0  0  0  0
   23.8403  -20.7404    0.0000 O   0  0  0  0  0  0  0  0  0  0  0  0
   26.5559  -19.3825    0.0000 P   0  0  3  0  0  0  0  0  0  0  0  0
   27.9137  -19.3825    0.0000 O   0  0  0  0  0  0  0  0  0  0  0  0
   26.5559  -18.0247    0.0000 O   0  0  0  0  0  0  0  0  0  0  0  0
   26.5559  -20.7404    0.0000 O   0  0  0  0  0  0  0  0  0  0  0  0
   29.2780  -19.3825    0.0000 P   0  0  3  0  0  0  0  0  0  0  0  0
   30.6424  -19.3891    0.0000 O   0  0  0  0  0  0  0  0  0  0  0  0
   29.2780  -18.0247    0.0000 O   0  0  0  0  0  0  0  0  0  0  0  0
   29.2780  -20.7404    0.0000 O   0  0  0  0  0  0  0  0  0  0  0  0
   31.6122  -18.4386    0.0000 C   0  0  0  0  0  0  0  0  0  0  0  0
   32.9249  -18.8071    0.0000 C   0  0  1  0  0  0  0  0  0  0  0  0
   33.9917  -17.9601    0.0000 O   0  0  0  0  0  0  0  0  0  0  0  0
   33.3841  -20.0745    0.0000 C   0  0  2  0  0  0  0  0  0  0  0  0
   35.1233  -18.7231    0.0000 C   0  0  2  0  0  0  0  0  0  0  0  0
   34.7417  -20.1056    0.0000 C   0  0  2  0  0  0  0  0  0  0  0  0
   32.5434  -21.2515    0.0000 O   0  0  0  0  0  0  0  0  0  0  0  0
   35.9186  -16.6474    0.0000 N   0  0  3  0  0  0  0  0  0  0  0  0
   35.7504  -21.2008    0.0000 O   0  0  0  0  0  0  0  0  0  0  0  0
   34.6123  -16.2336    0.0000 C   0  0  0  0  0  0  0  0  0  0  0  0
   36.6816  -15.5287    0.0000 C   0  0  0  0  0  0  0  0  0  0  0  0
   34.5864  -14.9015    0.0000 C   0  0  0  0  0  0  0  0  0  0  0  0
   33.4356  -16.9707    0.0000 N   0  0  0  0  0  0  0  0  0  0  0  0
   35.8668  -14.4683    0.0000 N   0  0  0  0  0  0  0  0  0  0  0  0
   33.3904  -14.2357    0.0000 C   0  0  0  0  0  0  0  0  0  0  0  0
   32.2331  -16.3242    0.0000 C   0  0  0  0  0  0  0  0  0  0  0  0
   32.2136  -14.9469    0.0000 N   0  0  0  0  0  0  0  0  0  0  0  0
   33.3645  -12.9864    0.0000 N   0  0  0  0  0  0  0  0  0  0  0  0
  1  2  1  0     0  0
  3  1  1  6     0  0
  1  4  1  0     0  0
  2  5  2  0     0  0
  2  6  1  0     0  0
  3  7  1  0     0  0
  3  8  1  0     0  0
  4  9  2  0     0  0
  5 10  1  0     0  0
  6 11  2  0     0  0
  7 12  1  0     0  0
  8 13  1  0     0  0
  8 14  1  1     0  0
 10 15  2  0     0  0
 10 16  1  0     0  0
 12 17  1  6     0  0
 13 18  1  1     0  0
 17 19  1  0     0  0
 19 20  1  0     0  0
 20 21  1  0     0  0
 20 22  1  0     0  0
 20 23  2  0     0  0
 21 24  1  0     0  0
 24 25  1  0     0  0
 24 26  1  0     0  0
 24 27  2  0     0  0
 25 28  1  0     0  0
 28 29  1  0     0  0
 28 30  1  0     0  0
 28 31  2  0     0  0
 29 32  1  0     0  0
 32 33  1  0     0  0
 32 34  1  0     0  0
 32 35  2  0     0  0
 33 36  1  0     0  0
 37 36  1  1     0  0
 37 38  1  0     0  0
 37 39  1  0     0  0
 38 40  1  0     0  0
 39 41  1  0     0  0
 39 42  1  6     0  0
 40 43  1  1     0  0
 41 44  1  6     0  0
 43 45  1  0     0  0
 43 46  1  0     0  0
 45 47  2  0     0  0
 45 48  1  0     0  0
 46 49  2  0     0  0
 47 50  1  0     0  0
 48 51  2  0     0  0
 50 52  2  0     0  0
 50 53  1  0     0  0
  5  9  1  0     0  0
 11 15  1  0     0  0
 12 13  1  0     0  0
 40 41  1  0     0  0
 47 49  1  0     0  0
 51 52  1  0     0  0
M  END
