# Supplementary material for: Automated reaction database and reaction network analysis: extraction of reaction templates using cheminformatics
Source: J Cheminform. 2018 Mar 9;10:11. doi: 10.1186/s13321-018-0269-8 (PMC5845084; doi:10.1186/s13321-018-0269-8)
Supplement: Supplementary file 8 — Additional file 8. Zip-file containing all necessary data/files to run the software. [file 13321_2018_269_MOESM8_ESM.zip › demo/Input/R00128.rxn]

$RXN

  databaseExtraction_rxn			2017/02/17 09:37:03

  2  2
$MOL

	databaseExtraction_mol			2017/02/17 09:37:03

 35 37  0  0  1  0  0  0  0  0999 V2000
   26.1122  -14.3462    0.0000 N   0  0  3  0  0  0  0  0  0  0  0  0
   24.8101  -13.9599    0.0000 C   0  0  0  0  0  0  0  0  0  0  0  0
   25.3148  -16.4148    0.0000 C   0  0  2  0  0  0  0  0  0  0  0  0
   26.8724  -13.2310    0.0000 C   0  0  0  0  0  0  0  0  0  0  0  0
   24.7852  -12.6078    0.0000 C   0  0  0  0  0  0  0  0  0  0  0  0
   23.6387  -14.6702    0.0000 N   0  0  0  0  0  0  0  0  0  0  0  0
   24.1869  -15.6546    0.0000 O   0  0  0  0  0  0  0  0  0  0  0  0
   25.0219  -17.7794    0.0000 C   0  0  1  0  0  0  0  0  0  0  0  0
   26.0625  -12.1716    0.0000 N   0  0  0  0  0  0  0  0  0  0  0  0
   23.5888  -11.9349    0.0000 C   0  0  0  0  0  0  0  0  0  0  0  0
   22.3662  -14.0222    0.0000 C   0  0  0  0  0  0  0  0  0  0  0  0
   23.1277  -16.4959    0.0000 C   0  0  1  0  0  0  0  0  0  0  0  0
   23.5888  -17.7545    0.0000 C   0  0  1  0  0  0  0  0  0  0  0  0
   25.9440  -18.9589    0.0000 O   0  0  0  0  0  0  0  0  0  0  0  0
   22.4174  -12.6452    0.0000 N   0  0  0  0  0  0  0  0  0  0  0  0
   23.5639  -10.4084    0.0000 N   0  0  0  0  0  0  0  0  0  0  0  0
   21.8193  -16.1282    0.0000 C   0  0  0  0  0  0  0  0  0  0  0  0
   22.7414  -18.9369    0.0000 O   0  0  0  0  0  0  0  0  0  0  0  0
   20.8473  -17.0691    0.0000 O   0  0  0  0  0  0  0  0  0  0  0  0
   19.4889  -17.0691    0.0000 P   0  0  3  0  0  0  0  0  0  0  0  0
   18.1367  -17.0691    0.0000 O   0  0  0  0  0  0  0  0  0  0  0  0
   19.4889  -15.7170    0.0000 O   0  0  0  0  0  0  0  0  0  0  0  0
   19.4889  -18.4274    0.0000 O   0  0  0  0  0  0  0  0  0  0  0  0
   16.7785  -17.0691    0.0000 P   0  0  3  0  0  0  0  0  0  0  0  0
   15.4263  -17.0691    0.0000 O   0  0  0  0  0  0  0  0  0  0  0  0
   16.7785  -15.7170    0.0000 O   0  0  0  0  0  0  0  0  0  0  0  0
   16.7785  -18.4274    0.0000 O   0  0  0  0  0  0  0  0  0  0  0  0
   14.0681  -17.0691    0.0000 P   0  0  3  0  0  0  0  0  0  0  0  0
   12.7161  -17.0691    0.0000 O   0  0  0  0  0  0  0  0  0  0  0  0
   14.0681  -15.7170    0.0000 O   0  0  0  0  0  0  0  0  0  0  0  0
   14.0681  -18.4274    0.0000 O   0  0  0  0  0  0  0  0  0  0  0  0
   11.3577  -17.0691    0.0000 P   0  0  3  0  0  0  0  0  0  0  0  0
   10.0055  -17.0691    0.0000 O   0  0  0  0  0  0  0  0  0  0  0  0
   11.3577  -15.7170    0.0000 O   0  0  0  0  0  0  0  0  0  0  0  0
   11.3577  -18.4274    0.0000 O   0  0  0  0  0  0  0  0  0  0  0  0
  1  2  1  0     0  0
  3  1  1  1     0  0
  1  4  1  0     0  0
  2  5  2  0     0  0
  2  6  1  0     0  0
  3  7  1  0     0  0
  3  8  1  0     0  0
  4  9  2  0     0  0
  5 10  1  0     0  0
  6 11  2  0     0  0
  7 12  1  0     0  0
  8 13  1  0     0  0
  8 14  1  6     0  0
 10 15  2  0     0  0
 10 16  1  0     0  0
 12 17  1  1     0  0
 13 18  1  6     0  0
 17 19  1  0     0  0
 19 20  1  0     0  0
 20 21  1  0     0  0
 20 22  1  0     0  0
 20 23  2  0     0  0
 21 24  1  0     0  0
 24 25  1  0     0  0
 24 26  1  0     0  0
 24 27  2  0     0  0
 25 28  1  0     0  0
 28 29  1  0     0  0
 28 30  1  0     0  0
 28 31  2  0     0  0
 29 32  1  0     0  0
 32 33  1  0     0  0
 32 34  1  0     0  0
 32 35  2  0     0  0
  5  9  1  0     0  0
 11 15  1  0     0  0
 12 13  1  0     0  0
M  END
$MOL

	databaseExtraction_mol			2017/02/17 09:37:03

  3  2  0  0  0  0  0  0  0  0999 V2000
   22.1250  -16.2017    0.0000 O   0  0  0  0  0  0  0  0  0  0  0  0
   23.6000  -15.2112    0.0000 H   0  0  0  0  0  0  0  0  0  0  0  0
   20.7129  -15.2859    0.0000 H   0  0  0  0  0  0  0  0  0  0  0  0
  1  2  1  0     0  0
  1  3  1  0     0  0
M  END
$MOL

	databaseExtraction_mol			2017/02/17 09:37:03

 31 33  0  0  1  0  0  0  0  0999 V2000
   29.4250  -14.6015    0.0000 N   0  0  3  0  0  0  0  0  0  0  0  0
   30.4825  -15.3378    0.0000 C   0  0  0  0  0  0  0  0  0  0  0  0
   28.1393  -15.0165    0.0000 C   0  0  2  0  0  0  0  0  0  0  0  0
   29.9040  -13.2050    0.0000 C   0  0  0  0  0  0  0  0  0  0  0  0
   31.7155  -14.4321    0.0000 C   0  0  0  0  0  0  0  0  0  0  0  0
   30.6227  -16.7578    0.0000 N   0  0  0  0  0  0  0  0  0  0  0  0
   26.9999  -14.1633    0.0000 O   0  0  0  0  0  0  0  0  0  0  0  0
   27.7071  -16.2669    0.0000 C   0  0  1  0  0  0  0  0  0  0  0  0
   31.3532  -13.2108    0.0000 N   0  0  0  0  0  0  0  0  0  0  0  0
   32.9718  -14.9814    0.0000 C   0  0  0  0  0  0  0  0  0  0  0  0
   31.9434  -17.3478    0.0000 C   0  0  0  0  0  0  0  0  0  0  0  0
   25.8897  -14.9580    0.0000 C   0  0  1  0  0  0  0  0  0  0  0  0
   26.3221  -16.2669    0.0000 C   0  0  1  0  0  0  0  0  0  0  0  0
   28.5133  -17.4063    0.0000 O   0  0  0  0  0  0  0  0  0  0  0  0
   33.1353  -16.4655    0.0000 N   0  0  0  0  0  0  0  0  0  0  0  0
   34.0819  -14.1575    0.0000 N   0  0  0  0  0  0  0  0  0  0  0  0
   24.5691  -14.5315    0.0000 C   0  0  0  0  0  0  0  0  0  0  0  0
   25.8780  -17.5874    0.0000 O   0  0  0  0  0  0  0  0  0  0  0  0
   23.5349  -15.4664    0.0000 O   0  0  0  0  0  0  0  0  0  0  0  0
   22.1325  -15.4664    0.0000 P   0  0  3  0  0  0  0  0  0  0  0  0
   20.7361  -15.4664    0.0000 O   0  0  0  0  0  0  0  0  0  0  0  0
   22.1268  -16.8629    0.0000 O   0  0  0  0  0  0  0  0  0  0  0  0
   22.1268  -14.0698    0.0000 O   0  0  0  0  0  0  0  0  0  0  0  0
   19.3394  -15.4605    0.0000 P   0  0  3  0  0  0  0  0  0  0  0  0
   17.9430  -15.4605    0.0000 O   0  0  0  0  0  0  0  0  0  0  0  0
   19.3337  -16.8571    0.0000 O   0  0  0  0  0  0  0  0  0  0  0  0
   19.3337  -14.0581    0.0000 O   0  0  0  0  0  0  0  0  0  0  0  0
   16.5406  -15.4547    0.0000 P   0  0  3  0  0  0  0  0  0  0  0  0
   16.5348  -16.8512    0.0000 O   0  0  0  0  0  0  0  0  0  0  0  0
   15.1441  -15.4430    0.0000 O   0  0  0  0  0  0  0  0  0  0  0  0
   16.5348  -14.0523    0.0000 O   0  0  0  0  0  0  0  0  0  0  0  0
  1  2  1  0     0  0
  3  1  1  1     0  0
  1  4  1  0     0  0
  2  5  2  0     0  0
  2  6  1  0     0  0
  3  7  1  0     0  0
  3  8  1  0     0  0
  4  9  2  0     0  0
  5 10  1  0     0  0
  6 11  2  0     0  0
  7 12  1  0     0  0
  8 13  1  0     0  0
  8 14  1  6     0  0
 10 15  2  0     0  0
 10 16  1  0     0  0
 12 17  1  1     0  0
 13 18  1  6     0  0
 17 19  1  0     0  0
 19 20  1  0     0  0
 20 21  1  0     0  0
 20 22  1  0     0  0
 20 23  2  0     0  0
 21 24  1  0     0  0
 24 25  1  0     0  0
 24 26  1  0     0  0
 24 27  2  0     0  0
 25 28  1  0     0  0
 28 29  1  0     0  0
 28 30  1  0     0  0
 28 31  2  0     0  0
  5  9  1  0     0  0
 11 15  1  0     0  0
 12 13  1  0     0  0
M  END
$MOL

	databaseExtraction_mol			2017/02/17 09:37:03

  5  4  0  0  0  0  0  0  0  0999 V2000
   27.1282  -21.2572    0.0000 P   0  0  3  0  0  0  0  0  0  0  0  0
   25.9971  -21.9011    0.0000 O   0  0  0  0  0  0  0  0  0  0  0  0
   28.4489  -21.8360    0.0000 O   0  0  0  0  0  0  0  0  0  0  0  0
   27.4637  -22.7728    0.0000 O   0  0  0  0  0  0  0  0  0  0  0  0
   27.1282  -19.9529    0.0000 O   0  0  0  0  0  0  0  0  0  0  0  0
  1  2  1  0     0  0
  1  3  1  0     0  0
  1  4  1  0     0  0
  1  5  2  0     0  0
M  END
