# Supplementary material for: Automated reaction database and reaction network analysis: extraction of reaction templates using cheminformatics
Source: J Cheminform. 2018 Mar 9;10:11. doi: 10.1186/s13321-018-0269-8 (PMC5845084; doi:10.1186/s13321-018-0269-8)
Supplement: Supplementary file 8 — Additional file 8. Zip-file containing all necessary data/files to run the software. [file 13321_2018_269_MOESM8_ESM.zip › demo/Input/R00129.rxn]

$RXN

  databaseExtraction_rxn			2017/02/17 09:37:03

  2  3
$MOL

	databaseExtraction_mol			2017/02/17 09:37:03

 31 33  0  0  1  0  0  0  0  0999 V2000
   29.4250  -14.6015    0.0000 N   0  0  3  0  0  0  0  0  0  0  0  0
   30.4825  -15.3378    0.0000 C   0  0  0  0  0  0  0  0  0  0  0  0
   28.1393  -15.0165    0.0000 C   0  0  2  0  0  0  0  0  0  0  0  0
   29.9040  -13.2050    0.0000 C   0  0  0  0  0  0  0  0  0  0  0  0
   31.7155  -14.4321    0.0000 C   0  0  0  0  0  0  0  0  0  0  0  0
   30.6227  -16.7578    0.0000 N   0  0  0  0  0  0  0  0  0  0  0  0
   26.9999  -14.1633    0.0000 O   0  0  0  0  0  0  0  0  0  0  0  0
   27.7071  -16.2669    0.0000 C   0  0  1  0  0  0  0  0  0  0  0  0
   31.3532  -13.2108    0.0000 N   0  0  0  0  0  0  0  0  0  0  0  0
   32.9718  -14.9814    0.0000 C   0  0  0  0  0  0  0  0  0  0  0  0
   31.9434  -17.3478    0.0000 C   0  0  0  0  0  0  0  0  0  0  0  0
   25.8897  -14.9580    0.0000 C   0  0  1  0  0  0  0  0  0  0  0  0
   26.3221  -16.2669    0.0000 C   0  0  1  0  0  0  0  0  0  0  0  0
   28.5133  -17.4063    0.0000 O   0  0  0  0  0  0  0  0  0  0  0  0
   33.1353  -16.4655    0.0000 N   0  0  0  0  0  0  0  0  0  0  0  0
   34.0819  -14.1575    0.0000 N   0  0  0  0  0  0  0  0  0  0  0  0
   24.5691  -14.5315    0.0000 C   0  0  0  0  0  0  0  0  0  0  0  0
   25.8780  -17.5874    0.0000 O   0  0  0  0  0  0  0  0  0  0  0  0
   23.5349  -15.4664    0.0000 O   0  0  0  0  0  0  0  0  0  0  0  0
   22.1325  -15.4664    0.0000 P   0  0  3  0  0  0  0  0  0  0  0  0
   20.7361  -15.4664    0.0000 O   0  0  0  0  0  0  0  0  0  0  0  0
   22.1268  -16.8629    0.0000 O   0  0  0  0  0  0  0  0  0  0  0  0
   22.1268  -14.0698    0.0000 O   0  0  0  0  0  0  0  0  0  0  0  0
   19.3394  -15.4605    0.0000 P   0  0  3  0  0  0  0  0  0  0  0  0
   17.9430  -15.4605    0.0000 O   0  0  0  0  0  0  0  0  0  0  0  0
   19.3337  -16.8571    0.0000 O   0  0  0  0  0  0  0  0  0  0  0  0
   19.3337  -14.0581    0.0000 O   0  0  0  0  0  0  0  0  0  0  0  0
   16.5406  -15.4547    0.0000 P   0  0  3  0  0  0  0  0  0  0  0  0
   16.5348  -16.8512    0.0000 O   0  0  0  0  0  0  0  0  0  0  0  0
   15.1441  -15.4430    0.0000 O   0  0  0  0  0  0  0  0  0  0  0  0
   16.5348  -14.0523    0.0000 O   0  0  0  0  0  0  0  0  0  0  0  0
  1  2  1  0     0  0
  3  1  1  1     0  0
  1  4  1  0     0  0
  2  5  2  0     0  0
  2  6  1  0     0  0
  3  7  1  0     0  0
  3  8  1  0     0  0
  4  9  2  0     0  0
  5 10  1  0     0  0
  6 11  2  0     0  0
  7 12  1  0     0  0
  8 13  1  0     0  0
  8 14  1  6     0  0
 10 15  2  0     0  0
 10 16  1  0     0  0
 12 17  1  1     0  0
 13 18  1  6     0  0
 17 19  1  0     0  0
 19 20  1  0     0  0
 20 21  1  0     0  0
 20 22  1  0     0  0
 20 23  2  0     0  0
 21 24  1  0     0  0
 24 25  1  0     0  0
 24 26  1  0     0  0
 24 27  2  0     0  0
 25 28  1  0     0  0
 28 29  1  0     0  0
 28 30  1  0     0  0
 28 31  2  0     0  0
  5  9  1  0     0  0
 11 15  1  0     0  0
 12 13  1  0     0  0
M  END
$MOL

	databaseExtraction_mol			2017/02/17 09:37:03

 45 49  0  0  1  0  0  0  0  0999 V2000
   35.8593  -20.9570    0.0000 N   0  0  3  0  0  0  0  0  0  0  0  0
   34.5321  -20.4892    0.0000 C   0  0  0  0  0  0  0  0  0  0  0  0
   35.5378  -23.1498    0.0000 C   0  0  2  0  0  0  0  0  0  0  0  0
   36.7248  -19.8402    0.0000 C   0  0  0  0  0  0  0  0  0  0  0  0
   34.5672  -19.0800    0.0000 C   0  0  0  0  0  0  0  0  0  0  0  0
   33.2983  -21.1734    0.0000 N   0  0  0  0  0  0  0  0  0  0  0  0
   34.4736  -22.3838    0.0000 O   0  0  0  0  0  0  0  0  0  0  0  0
   35.1459  -24.3544    0.0000 C   0  0  1  0  0  0  0  0  0  0  0  0
   35.9238  -18.6707    0.0000 N   0  0  0  0  0  0  0  0  0  0  0  0
   33.3568  -18.3492    0.0000 C   0  0  0  0  0  0  0  0  0  0  0  0
   32.0878  -20.4425    0.0000 C   0  0  0  0  0  0  0  0  0  0  0  0
   33.4327  -23.1264    0.0000 C   0  0  1  0  0  0  0  0  0  0  0  0
   33.8479  -24.3544    0.0000 C   0  0  1  0  0  0  0  0  0  0  0  0
   35.6489  -25.3893    0.0000 O   0  0  0  0  0  0  0  0  0  0  0  0
   32.1170  -19.0215    0.0000 N   0  0  0  0  0  0  0  0  0  0  0  0
   33.3859  -16.9341    0.0000 N   0  0  0  0  0  0  0  0  0  0  0  0
   32.2223  -22.7521    0.0000 C   0  0  0  0  0  0  0  0  0  0  0  0
   33.1111  -25.4011    0.0000 O   0  0  0  0  0  0  0  0  0  0  0  0
   31.1932  -22.7053    0.0000 O   0  0  0  0  0  0  0  0  0  0  0  0
   29.8015  -22.6996    0.0000 P   0  0  3  0  0  0  0  0  0  0  0  0
   28.0649  -22.7053    0.0000 O   0  0  0  0  0  0  0  0  0  0  0  0
   29.8015  -24.1966    0.0000 O   0  0  0  0  0  0  0  0  0  0  0  0
   29.8074  -21.2611    0.0000 O   0  0  0  0  0  0  0  0  0  0  0  0
   26.4568  -22.6996    0.0000 P   0  0  3  0  0  0  0  0  0  0  0  0
   25.0768  -22.7053    0.0000 O   0  0  0  0  0  0  0  0  0  0  0  0
   26.4685  -24.1381    0.0000 O   0  0  0  0  0  0  0  0  0  0  0  0
   26.4568  -21.2611    0.0000 O   0  0  0  0  0  0  0  0  0  0  0  0
   23.5858  -22.6762    0.0000 C   0  0  0  0  0  0  0  0  0  0  0  0
   22.7730  -23.3194    0.0000 C   0  0  1  0  0  0  0  0  0  0  0  0
   21.7028  -22.6119    0.0000 O   0  0  0  0  0  0  0  0  0  0  0  0
   22.4338  -24.6351    0.0000 C   0  0  2  0  0  0  0  0  0  0  0  0
   20.6737  -23.4187    0.0000 C   0  0  2  0  0  0  0  0  0  0  0  0
   21.1007  -24.6585    0.0000 C   0  0  2  0  0  0  0  0  0  0  0  0
   23.2290  -25.7460    0.0000 O   0  0  0  0  0  0  0  0  0  0  0  0
   20.0188  -21.7406    0.0000 N   0  0  3  0  0  0  0  0  0  0  0  0
   20.3696  -25.7460    0.0000 O   0  0  0  0  0  0  0  0  0  0  0  0
   21.2409  -21.0330    0.0000 C   0  0  0  0  0  0  0  0  0  0  0  0
   18.7909  -21.0330    0.0000 C   0  0  2  0  0  0  0  0  0  0  0  0
   21.2409  -19.6181    0.0000 C   0  0  0  0  0  0  0  0  0  0  0  0
   18.7909  -19.6181    0.0000 C   0  0  0  0  0  0  0  0  0  0  0  0
   17.5747  -21.7406    0.0000 O   0  0  0  0  0  0  0  0  0  0  0  0
   20.0188  -18.9164    0.0000 C   0  0  0  0  0  0  0  0  0  0  0  0
   22.4630  -18.9164    0.0000 C   0  0  0  0  0  0  0  0  0  0  0  0
   22.4630  -17.5013    0.0000 N   0  0  0  0  0  0  0  0  0  0  0  0
   23.6851  -19.6238    0.0000 O   0  0  0  0  0  0  0  0  0  0  0  0
  1  2  1  0     0  0
  3  1  1  1     0  0
  1  4  1  0     0  0
  2  5  2  0     0  0
  2  6  1  0     0  0
  3  7  1  0     0  0
  3  8  1  0     0  0
  4  9  2  0     0  0
  5 10  1  0     0  0
  6 11  2  0     0  0
  7 12  1  0     0  0
  8 13  1  0     0  0
  8 14  1  6     0  0
 10 15  2  0     0  0
 10 16  1  0     0  0
 12 17  1  1     0  0
 13 18  1  6     0  0
 17 19  1  0     0  0
 19 20  1  0     0  0
 20 21  1  0     0  0
 20 22  1  0     0  0
 20 23  2  0     0  0
 21 24  1  0     0  0
 24 25  1  0     0  0
 24 26  1  0     0  0
 24 27  2  0     0  0
 25 28  1  0     0  0
 29 28  1  6     0  0
 29 30  1  0     0  0
 29 31  1  0     0  0
 30 32  1  0     0  0
 31 33  1  0     0  0
 31 34  1  1     0  0
 32 35  1  6     0  0
 33 36  1  1     0  0
 35 37  1  0     0  0
 35 38  1  0     0  0
 37 39  2  0     0  0
 38 40  1  0     0  0
 38 41  1  1     0  0
 39 42  1  0     0  0
 39 43  1  0     0  0
 43 44  1  0     0  0
 43 45  2  0     0  0
  5  9  1  0     0  0
 11 15  1  0     0  0
 12 13  1  0     0  0
 32 33  1  0     0  0
 40 42  1  0     0  0
M  END
$MOL

	databaseExtraction_mol			2017/02/17 09:37:03

 27 29  0  0  1  0  0  0  0  0999 V2000
   29.0043  -15.0163    0.0000 N   0  0  3  0  0  0  0  0  0  0  0  0
   30.0699  -15.7560    0.0000 C   0  0  0  0  0  0  0  0  0  0  0  0
   27.7172  -15.4356    0.0000 C   0  0  2  0  0  0  0  0  0  0  0  0
   29.4819  -13.6186    0.0000 C   0  0  0  0  0  0  0  0  0  0  0  0
   31.3046  -14.8474    0.0000 C   0  0  0  0  0  0  0  0  0  0  0  0
   30.2039  -17.1827    0.0000 N   0  0  0  0  0  0  0  0  0  0  0  0
   26.5759  -14.5855    0.0000 O   0  0  0  0  0  0  0  0  0  0  0  0
   27.2805  -16.6935    0.0000 C   0  0  1  0  0  0  0  0  0  0  0  0
   30.9319  -13.6245    0.0000 N   0  0  0  0  0  0  0  0  0  0  0  0
   32.5625  -15.4066    0.0000 C   0  0  0  0  0  0  0  0  0  0  0  0
   31.5316  -17.7709    0.0000 C   0  0  0  0  0  0  0  0  0  0  0  0
   25.4694  -15.3774    0.0000 C   0  0  1  0  0  0  0  0  0  0  0  0
   25.9004  -16.6935    0.0000 C   0  0  1  0  0  0  0  0  0  0  0  0
   28.0900  -17.8292    0.0000 O   0  0  0  0  0  0  0  0  0  0  0  0
   32.7197  -16.8916    0.0000 N   0  0  0  0  0  0  0  0  0  0  0  0
   33.6690  -14.5796    0.0000 N   0  0  0  0  0  0  0  0  0  0  0  0
   24.1474  -14.9465    0.0000 C   0  0  0  0  0  0  0  0  0  0  0  0
   25.4519  -18.0097    0.0000 O   0  0  0  0  0  0  0  0  0  0  0  0
   23.1108  -15.8783    0.0000 O   0  0  0  0  0  0  0  0  0  0  0  0
   21.7133  -15.8783    0.0000 P   0  0  3  0  0  0  0  0  0  0  0  0
   20.3214  -15.8783    0.0000 O   0  0  0  0  0  0  0  0  0  0  0  0
   21.7074  -17.2700    0.0000 O   0  0  0  0  0  0  0  0  0  0  0  0
   21.7074  -14.4863    0.0000 O   0  0  0  0  0  0  0  0  0  0  0  0
   18.9297  -15.8724    0.0000 P   0  0  3  0  0  0  0  0  0  0  0  0
   18.9237  -17.2643    0.0000 O   0  0  0  0  0  0  0  0  0  0  0  0
   17.5377  -15.8724    0.0000 O   0  0  0  0  0  0  0  0  0  0  0  0
   18.9237  -14.4747    0.0000 O   0  0  0  0  0  0  0  0  0  0  0  0
  1  2  1  0     0  0
  3  1  1  1     0  0
  1  4  1  0     0  0
  2  5  2  0     0  0
  2  6  1  0     0  0
  3  7  1  0     0  0
  3  8  1  0     0  0
  4  9  2  0     0  0
  5 10  1  0     0  0
  6 11  2  0     0  0
  7 12  1  0     0  0
  8 13  1  0     0  0
  8 14  1  6     0  0
 10 15  2  0     0  0
 10 16  1  0     0  0
 12 17  1  1     0  0
 13 18  1  6     0  0
 17 19  1  0     0  0
 19 20  1  0     0  0
 20 21  1  0     0  0
 20 22  1  0     0  0
 20 23  2  0     0  0
 21 24  1  0     0  0
 24 25  1  0     0  0
 24 26  1  0     0  0
 24 27  2  0     0  0
  5  9  1  0     0  0
 11 15  1  0     0  0
 12 13  1  0     0  0
M  END
$MOL

	databaseExtraction_mol			2017/02/17 09:37:03

  5  4  0  0  0  0  0  0  0  0999 V2000
   27.1282  -21.2572    0.0000 P   0  0  3  0  0  0  0  0  0  0  0  0
   25.9971  -21.9011    0.0000 O   0  0  0  0  0  0  0  0  0  0  0  0
   28.4489  -21.8360    0.0000 O   0  0  0  0  0  0  0  0  0  0  0  0
   27.4637  -22.7728    0.0000 O   0  0  0  0  0  0  0  0  0  0  0  0
   27.1282  -19.9529    0.0000 O   0  0  0  0  0  0  0  0  0  0  0  0
  1  2  1  0     0  0
  1  3  1  0     0  0
  1  4  1  0     0  0
  1  5  2  0     0  0
M  END
$MOL

	databaseExtraction_mol			2017/02/17 09:37:03

 44 48  0  0  1  0  0  0  0  0999 V2000
   34.2055  -16.7345    0.0000 N   0  0  3  0  0  0  0  0  0  0  0  0
   32.9320  -16.3345    0.0000 C   0  0  0  0  0  0  0  0  0  0  0  0
   33.5173  -18.9736    0.0000 C   0  0  2  0  0  0  0  0  0  0  0  0
   34.9744  -15.6455    0.0000 C   0  0  0  0  0  0  0  0  0  0  0  0
   32.9197  -14.9997    0.0000 C   0  0  0  0  0  0  0  0  0  0  0  0
   31.7631  -17.0175    0.0000 N   0  0  0  0  0  0  0  0  0  0  0  0
   32.4102  -18.1741    0.0000 O   0  0  0  0  0  0  0  0  0  0  0  0
   33.1114  -20.2287    0.0000 C   0  0  1  0  0  0  0  0  0  0  0  0
   34.1871  -14.5813    0.0000 N   0  0  0  0  0  0  0  0  0  0  0  0
   31.7507  -14.3229    0.0000 C   0  0  0  0  0  0  0  0  0  0  0  0
   30.5881  -16.3654    0.0000 C   0  0  0  0  0  0  0  0  0  0  0  0
   31.3274  -18.9491    0.0000 C   0  0  1  0  0  0  0  0  0  0  0  0
   31.7518  -20.2287    0.0000 C   0  0  1  0  0  0  0  0  0  0  0  0
   33.9050  -21.3115    0.0000 O   0  0  0  0  0  0  0  0  0  0  0  0
   30.5820  -15.0058    0.0000 N   0  0  0  0  0  0  0  0  0  0  0  0
   31.8147  -12.9880    0.0000 N   0  0  0  0  0  0  0  0  0  0  0  0
   30.0662  -18.5555    0.0000 C   0  0  0  0  0  0  0  0  0  0  0  0
   30.9830  -21.3115    0.0000 O   0  0  0  0  0  0  0  0  0  0  0  0
   28.9896  -18.5063    0.0000 O   0  0  0  0  0  0  0  0  0  0  0  0
   27.5439  -18.5000    0.0000 P   0  0  3  0  0  0  0  0  0  0  0  0
   25.7353  -18.5063    0.0000 O   0  0  0  0  0  0  0  0  0  0  0  0
   27.5439  -20.0627    0.0000 O   0  0  0  0  0  0  0  0  0  0  0  0
   27.5439  -17.0051    0.0000 O   0  0  0  0  0  0  0  0  0  0  0  0
   24.0618  -18.5000    0.0000 P   0  0  3  0  0  0  0  0  0  0  0  0
   22.6223  -18.5123    0.0000 O   0  0  0  0  0  0  0  0  0  0  0  0
   24.0681  -19.9951    0.0000 O   0  0  0  0  0  0  0  0  0  0  0  0
   24.0618  -16.9989    0.0000 O   0  0  0  0  0  0  0  0  0  0  0  0
   21.2959  -18.5639    0.0000 C   0  0  0  0  0  0  0  0  0  0  0  0
   20.0471  -19.0006    0.0000 C   0  0  1  0  0  0  0  0  0  0  0  0
   18.9334  -18.2624    0.0000 O   0  0  0  0  0  0  0  0  0  0  0  0
   19.6963  -20.3663    0.0000 C   0  0  2  0  0  0  0  0  0  0  0  0
   17.8570  -19.0991    0.0000 C   0  0  2  0  0  0  0  0  0  0  0  0
   18.3122  -20.3972    0.0000 C   0  0  2  0  0  0  0  0  0  0  0  0
   20.4901  -21.4205    0.0000 O   0  0  0  0  0  0  0  0  0  0  0  0
   16.5342  -17.8070    0.0000 N   0  0  3  0  0  0  0  0  0  0  0  0
   17.5554  -21.4491    0.0000 O   0  0  0  0  0  0  0  0  0  0  0  0
   17.5616  -17.0505    0.0000 C   0  0  0  0  0  0  0  0  0  0  0  0
   15.2547  -17.1058    0.0000 C   0  0  0  0  0  0  0  0  0  0  0  0
   17.5677  -15.7031    0.0000 C   0  0  0  0  0  0  0  0  0  0  0  0
   15.2362  -15.8446    0.0000 C   0  0  0  0  0  0  0  0  0  0  0  0
   16.3682  -15.1064    0.0000 C   0  0  0  0  0  0  0  0  0  0  0  0
   18.7824  -14.9800    0.0000 C   0  0  0  0  0  0  0  0  0  0  0  0
   19.9949  -15.6800    0.0000 N   0  0  0  0  0  0  0  0  0  0  0  0
   18.7731  -13.5801    0.0000 O   0  0  0  0  0  0  0  0  0  0  0  0
  1  2  1  0     0  0
  3  1  1  1     0  0
  1  4  1  0     0  0
  2  5  2  0     0  0
  2  6  1  0     0  0
  3  7  1  0     0  0
  3  8  1  0     0  0
  4  9  2  0     0  0
  5 10  1  0     0  0
  6 11  2  0     0  0
  7 12  1  0     0  0
  8 13  1  0     0  0
  8 14  1  6     0  0
 10 15  2  0     0  0
 10 16  1  0     0  0
 12 17  1  1     0  0
 13 18  1  6     0  0
 17 19  1  0     0  0
 19 20  1  0     0  0
 20 21  1  0     0  0
 20 22  1  0     0  0
 20 23  2  0     0  0
 21 24  1  0     0  0
 24 25  1  0     0  0
 24 26  1  0     0  0
 24 27  2  0     0  0
 25 28  1  0     0  0
 29 28  1  6     0  0
 29 30  1  0     0  0
 29 31  1  0     0  0
 30 32  1  0     0  0
 31 33  1  0     0  0
 31 34  1  1     0  0
 32 35  1  6     0  0
 33 36  1  1     0  0
 35 37  1  0     0  0
 35 38  1  0     0  0
 37 39  2  0     0  0
 38 40  2  0     0  0
 39 41  1  0     0  0
  5  9  1  0     0  0
 11 15  1  0     0  0
 12 13  1  0     0  0
 32 33  1  0     0  0
 40 41  1  0     0  0
 39 42  1  0     0  0
 42 43  1  0     0  0
 42 44  2  0     0  0
M  END
