# Supplementary material for: Automated reaction database and reaction network analysis: extraction of reaction templates using cheminformatics
Source: J Cheminform. 2018 Mar 9;10:11. doi: 10.1186/s13321-018-0269-8 (PMC5845084; doi:10.1186/s13321-018-0269-8)
Supplement: Supplementary file 8 — Additional file 8. Zip-file containing all necessary data/files to run the software. [file 13321_2018_269_MOESM8_ESM.zip › demo/Input/R00130.rxn]

$RXN

  databaseExtraction_rxn			2017/02/17 09:37:03

  2  2
$MOL

	databaseExtraction_mol			2017/02/17 09:37:03

 31 33  0  0  1  0  0  0  0  0999 V2000
   29.4250  -14.6015    0.0000 N   0  0  3  0  0  0  0  0  0  0  0  0
   30.4825  -15.3378    0.0000 C   0  0  0  0  0  0  0  0  0  0  0  0
   28.1393  -15.0165    0.0000 C   0  0  2  0  0  0  0  0  0  0  0  0
   29.9040  -13.2050    0.0000 C   0  0  0  0  0  0  0  0  0  0  0  0
   31.7155  -14.4321    0.0000 C   0  0  0  0  0  0  0  0  0  0  0  0
   30.6227  -16.7578    0.0000 N   0  0  0  0  0  0  0  0  0  0  0  0
   26.9999  -14.1633    0.0000 O   0  0  0  0  0  0  0  0  0  0  0  0
   27.7071  -16.2669    0.0000 C   0  0  1  0  0  0  0  0  0  0  0  0
   31.3532  -13.2108    0.0000 N   0  0  0  0  0  0  0  0  0  0  0  0
   32.9718  -14.9814    0.0000 C   0  0  0  0  0  0  0  0  0  0  0  0
   31.9434  -17.3478    0.0000 C   0  0  0  0  0  0  0  0  0  0  0  0
   25.8897  -14.9580    0.0000 C   0  0  1  0  0  0  0  0  0  0  0  0
   26.3221  -16.2669    0.0000 C   0  0  1  0  0  0  0  0  0  0  0  0
   28.5133  -17.4063    0.0000 O   0  0  0  0  0  0  0  0  0  0  0  0
   33.1353  -16.4655    0.0000 N   0  0  0  0  0  0  0  0  0  0  0  0
   34.0819  -14.1575    0.0000 N   0  0  0  0  0  0  0  0  0  0  0  0
   24.5691  -14.5315    0.0000 C   0  0  0  0  0  0  0  0  0  0  0  0
   25.8780  -17.5874    0.0000 O   0  0  0  0  0  0  0  0  0  0  0  0
   23.5349  -15.4664    0.0000 O   0  0  0  0  0  0  0  0  0  0  0  0
   22.1325  -15.4664    0.0000 P   0  0  3  0  0  0  0  0  0  0  0  0
   20.7361  -15.4664    0.0000 O   0  0  0  0  0  0  0  0  0  0  0  0
   22.1268  -16.8629    0.0000 O   0  0  0  0  0  0  0  0  0  0  0  0
   22.1268  -14.0698    0.0000 O   0  0  0  0  0  0  0  0  0  0  0  0
   19.3394  -15.4605    0.0000 P   0  0  3  0  0  0  0  0  0  0  0  0
   17.9430  -15.4605    0.0000 O   0  0  0  0  0  0  0  0  0  0  0  0
   19.3337  -16.8571    0.0000 O   0  0  0  0  0  0  0  0  0  0  0  0
   19.3337  -14.0581    0.0000 O   0  0  0  0  0  0  0  0  0  0  0  0
   16.5406  -15.4547    0.0000 P   0  0  3  0  0  0  0  0  0  0  0  0
   16.5348  -16.8512    0.0000 O   0  0  0  0  0  0  0  0  0  0  0  0
   15.1441  -15.4430    0.0000 O   0  0  0  0  0  0  0  0  0  0  0  0
   16.5348  -14.0523    0.0000 O   0  0  0  0  0  0  0  0  0  0  0  0
  1  2  1  0     0  0
  3  1  1  1     0  0
  1  4  1  0     0  0
  2  5  2  0     0  0
  2  6  1  0     0  0
  3  7  1  0     0  0
  3  8  1  0     0  0
  4  9  2  0     0  0
  5 10  1  0     0  0
  6 11  2  0     0  0
  7 12  1  0     0  0
  8 13  1  0     0  0
  8 14  1  6     0  0
 10 15  2  0     0  0
 10 16  1  0     0  0
 12 17  1  1     0  0
 13 18  1  6     0  0
 17 19  1  0     0  0
 19 20  1  0     0  0
 20 21  1  0     0  0
 20 22  1  0     0  0
 20 23  2  0     0  0
 21 24  1  0     0  0
 24 25  1  0     0  0
 24 26  1  0     0  0
 24 27  2  0     0  0
 25 28  1  0     0  0
 28 29  1  0     0  0
 28 30  1  0     0  0
 28 31  2  0     0  0
  5  9  1  0     0  0
 11 15  1  0     0  0
 12 13  1  0     0  0
M  END
$MOL

	databaseExtraction_mol			2017/02/17 09:37:03

 44 46  0  0  1  0  0  0  0  0999 V2000
   27.5100  -16.1000    0.0000 N   0  0  3  0  0  0  0  0  0  0  0  0
   25.3400  -16.1000    0.0000 C   0  0  0  0  0  0  0  0  0  0  0  0
   27.0200  -18.2700    0.0000 C   0  0  2  0  0  0  0  0  0  0  0  0
   27.5100  -14.8400    0.0000 C   0  0  0  0  0  0  0  0  0  0  0  0
   25.3400  -14.8400    0.0000 C   0  0  0  0  0  0  0  0  0  0  0  0
   24.2200  -16.7300    0.0000 N   0  0  0  0  0  0  0  0  0  0  0  0
   25.9700  -17.5700    0.0000 O   0  0  0  0  0  0  0  0  0  0  0  0
   26.6000  -19.4600    0.0000 C   0  0  1  0  0  0  0  0  0  0  0  0
   26.3900  -14.2100    0.0000 N   0  0  0  0  0  0  0  0  0  0  0  0
   24.2200  -14.2100    0.0000 C   0  0  0  0  0  0  0  0  0  0  0  0
   23.1000  -16.1000    0.0000 C   0  0  0  0  0  0  0  0  0  0  0  0
   24.9200  -18.2700    0.0000 C   0  0  1  0  0  0  0  0  0  0  0  0
   25.3400  -19.4600    0.0000 C   0  0  1  0  0  0  0  0  0  0  0  0
   27.3700  -20.5100    0.0000 O   0  0  0  0  0  0  0  0  0  0  0  0
   23.1000  -14.8400    0.0000 N   0  0  0  0  0  0  0  0  0  0  0  0
   24.2200  -12.9500    0.0000 N   0  0  0  0  0  0  0  0  0  0  0  0
   23.7300  -17.9200    0.0000 C   0  0  0  0  0  0  0  0  0  0  0  0
   24.7100  -20.3700    0.0000 O   0  0  0  0  0  0  0  0  0  0  0  0
   22.3300  -18.6900    0.0000 O   0  0  0  0  0  0  0  0  0  0  0  0
   20.9300  -18.6900    0.0000 P   0  0  3  0  0  0  0  0  0  0  0  0
   20.9300  -21.0000    0.0000 O   0  0  0  0  0  0  0  0  0  0  0  0
   20.9300  -17.4300    0.0000 O   0  0  0  0  0  0  0  0  0  0  0  0
   19.6700  -18.6900    0.0000 O   0  0  0  0  0  0  0  0  0  0  0  0
   20.9300  -23.3100    0.0000 P   0  0  3  0  0  0  0  0  0  0  0  0
   22.2600  -23.3100    0.0000 O   0  0  0  0  0  0  0  0  0  0  0  0
   20.9300  -24.8500    0.0000 O   0  0  0  0  0  0  0  0  0  0  0  0
   19.6700  -23.3100    0.0000 O   0  0  0  0  0  0  0  0  0  0  0  0
   23.3100  -22.6800    0.0000 C   0  0  0  0  0  0  0  0  0  0  0  0
   24.4300  -23.3100    0.0000 C   0  0  3  0  0  0  0  0  0  0  0  0
   25.4800  -22.6800    0.0000 C   0  0  3  0  0  0  0  0  0  0  0  0
   26.6000  -23.3100    0.0000 C   0  0  0  0  0  0  0  0  0  0  0  0
   25.4800  -21.4200    0.0000 O   0  0  0  0  0  0  0  0  0  0  0  0
   27.7200  -22.6800    0.0000 N   0  0  0  0  0  0  0  0  0  0  0  0
   26.6000  -24.5700    0.0000 O   0  0  0  0  0  0  0  0  0  0  0  0
   28.7700  -23.3100    0.0000 C   0  0  0  0  0  0  0  0  0  0  0  0
   29.8900  -22.6800    0.0000 C   0  0  0  0  0  0  0  0  0  0  0  0
   31.0100  -23.3100    0.0000 C   0  0  0  0  0  0  0  0  0  0  0  0
   32.0600  -22.6800    0.0000 N   0  0  0  0  0  0  0  0  0  0  0  0
   31.0100  -24.5700    0.0000 O   0  0  0  0  0  0  0  0  0  0  0  0
   33.1800  -23.3100    0.0000 C   0  0  0  0  0  0  0  0  0  0  0  0
   34.2300  -22.6800    0.0000 C   0  0  0  0  0  0  0  0  0  0  0  0
   35.3500  -23.3100    0.0000 S   0  0  0  0  0  0  0  0  0  0  0  0
   23.4500  -24.3600    0.0000 C   0  0  0  0  0  0  0  0  0  0  0  0
   25.4100  -24.3600    0.0000 C   0  0  0  0  0  0  0  0  0  0  0  0
  1  2  1  0     0  0
  3  1  1  1     0  0
  1  4  1  0     0  0
  2  5  2  0     0  0
  2  6  1  0     0  0
  3  7  1  0     0  0
  3  8  1  0     0  0
  4  9  2  0     0  0
  5 10  1  0     0  0
  6 11  2  0     0  0
  7 12  1  0     0  0
  8 13  1  0     0  0
  8 14  1  6     0  0
 10 15  2  0     0  0
 10 16  1  0     0  0
 12 17  1  1     0  0
 13 18  1  6     0  0
 17 19  1  0     0  0
 19 20  1  0     0  0
 20 21  1  0     0  0
 20 22  1  0     0  0
 20 23  2  0     0  0
 21 24  1  0     0  0
 24 25  1  0     0  0
 24 26  1  0     0  0
 24 27  2  0     0  0
 25 28  1  0     0  0
 28 29  1  0     0  0
 29 30  1  0     0  0
 30 31  1  0     0  0
 30 32  1  1     0  0
 31 33  1  0     0  0
 31 34  2  0     0  0
 33 35  1  0     0  0
 35 36  1  0     0  0
 36 37  1  0     0  0
 37 38  1  0     0  0
 37 39  2  0     0  0
 38 40  1  0     0  0
 40 41  1  0     0  0
 41 42  1  0     0  0
  5  9  1  0     0  0
 11 15  1  0     0  0
 12 13  1  0     0  0
 29 43  1  0     0  0
 29 44  1  0     0  0
M  END
$MOL

	databaseExtraction_mol			2017/02/17 09:37:03

 27 29  0  0  1  0  0  0  0  0999 V2000
   29.0043  -15.0163    0.0000 N   0  0  3  0  0  0  0  0  0  0  0  0
   30.0699  -15.7560    0.0000 C   0  0  0  0  0  0  0  0  0  0  0  0
   27.7172  -15.4356    0.0000 C   0  0  2  0  0  0  0  0  0  0  0  0
   29.4819  -13.6186    0.0000 C   0  0  0  0  0  0  0  0  0  0  0  0
   31.3046  -14.8474    0.0000 C   0  0  0  0  0  0  0  0  0  0  0  0
   30.2039  -17.1827    0.0000 N   0  0  0  0  0  0  0  0  0  0  0  0
   26.5759  -14.5855    0.0000 O   0  0  0  0  0  0  0  0  0  0  0  0
   27.2805  -16.6935    0.0000 C   0  0  1  0  0  0  0  0  0  0  0  0
   30.9319  -13.6245    0.0000 N   0  0  0  0  0  0  0  0  0  0  0  0
   32.5625  -15.4066    0.0000 C   0  0  0  0  0  0  0  0  0  0  0  0
   31.5316  -17.7709    0.0000 C   0  0  0  0  0  0  0  0  0  0  0  0
   25.4694  -15.3774    0.0000 C   0  0  1  0  0  0  0  0  0  0  0  0
   25.9004  -16.6935    0.0000 C   0  0  1  0  0  0  0  0  0  0  0  0
   28.0900  -17.8292    0.0000 O   0  0  0  0  0  0  0  0  0  0  0  0
   32.7197  -16.8916    0.0000 N   0  0  0  0  0  0  0  0  0  0  0  0
   33.6690  -14.5796    0.0000 N   0  0  0  0  0  0  0  0  0  0  0  0
   24.1474  -14.9465    0.0000 C   0  0  0  0  0  0  0  0  0  0  0  0
   25.4519  -18.0097    0.0000 O   0  0  0  0  0  0  0  0  0  0  0  0
   23.1108  -15.8783    0.0000 O   0  0  0  0  0  0  0  0  0  0  0  0
   21.7133  -15.8783    0.0000 P   0  0  3  0  0  0  0  0  0  0  0  0
   20.3214  -15.8783    0.0000 O   0  0  0  0  0  0  0  0  0  0  0  0
   21.7074  -17.2700    0.0000 O   0  0  0  0  0  0  0  0  0  0  0  0
   21.7074  -14.4863    0.0000 O   0  0  0  0  0  0  0  0  0  0  0  0
   18.9297  -15.8724    0.0000 P   0  0  3  0  0  0  0  0  0  0  0  0
   18.9237  -17.2643    0.0000 O   0  0  0  0  0  0  0  0  0  0  0  0
   17.5377  -15.8724    0.0000 O   0  0  0  0  0  0  0  0  0  0  0  0
   18.9237  -14.4747    0.0000 O   0  0  0  0  0  0  0  0  0  0  0  0
  1  2  1  0     0  0
  3  1  1  1     0  0
  1  4  1  0     0  0
  2  5  2  0     0  0
  2  6  1  0     0  0
  3  7  1  0     0  0
  3  8  1  0     0  0
  4  9  2  0     0  0
  5 10  1  0     0  0
  6 11  2  0     0  0
  7 12  1  0     0  0
  8 13  1  0     0  0
  8 14  1  6     0  0
 10 15  2  0     0  0
 10 16  1  0     0  0
 12 17  1  1     0  0
 13 18  1  6     0  0
 17 19  1  0     0  0
 19 20  1  0     0  0
 20 21  1  0     0  0
 20 22  1  0     0  0
 20 23  2  0     0  0
 21 24  1  0     0  0
 24 25  1  0     0  0
 24 26  1  0     0  0
 24 27  2  0     0  0
  5  9  1  0     0  0
 11 15  1  0     0  0
 12 13  1  0     0  0
M  END
$MOL

	databaseExtraction_mol			2017/02/17 09:37:03

 48 50  0  0  1  0  0  0  0  0999 V2000
   19.5936  -12.9137    0.0000 N   0  0  3  0  0  0  0  0  0  0  0  0
   19.0662  -15.1283    0.0000 C   0  0  2  0  0  0  0  0  0  0  0  0
   17.3673  -12.9137    0.0000 C   0  0  0  0  0  0  0  0  0  0  0  0
   19.5994  -11.6308    0.0000 C   0  0  0  0  0  0  0  0  0  0  0  0
   18.0119  -14.3666    0.0000 O   0  0  0  0  0  0  0  0  0  0  0  0
   18.6797  -16.3292    0.0000 C   0  0  1  0  0  0  0  0  0  0  0  0
   17.3673  -11.6308    0.0000 C   0  0  0  0  0  0  0  0  0  0  0  0
   16.2484  -13.5698    0.0000 N   0  0  0  0  0  0  0  0  0  0  0  0
   18.4864  -10.9805    0.0000 N   0  0  0  0  0  0  0  0  0  0  0  0
   16.9748  -15.1106    0.0000 C   0  0  1  0  0  0  0  0  0  0  0  0
   17.3790  -16.3292    0.0000 C   0  0  1  0  0  0  0  0  0  0  0  0
   19.3595  -17.2144    0.0000 O   0  0  0  0  0  0  0  0  0  0  0  0
   16.2484  -10.9922    0.0000 C   0  0  0  0  0  0  0  0  0  0  0  0
   15.1469  -12.9137    0.0000 C   0  0  0  0  0  0  0  0  0  0  0  0
   15.7856  -14.7356    0.0000 C   0  0  0  0  0  0  0  0  0  0  0  0
   16.7288  -17.2431    0.0000 O   0  0  0  0  0  0  0  0  0  0  0  0
   15.1469  -11.6308    0.0000 N   0  0  0  0  0  0  0  0  0  0  0  0
   16.2484   -9.7851    0.0000 N   0  0  0  0  0  0  0  0  0  0  0  0
   14.1097  -15.6318    0.0000 O   0  0  0  0  0  0  0  0  0  0  0  0
   15.3754  -17.2314    0.0000 P   0  0  3  0  0  0  0  0  0  0  0  0
   12.0070  -15.5851    0.0000 P   0  0  3  0  0  0  0  0  0  0  0  0
   15.3992  -15.9487    0.0000 O   0  0  0  0  0  0  0  0  0  0  0  0
   14.1977  -17.1908    0.0000 O   0  0  0  0  0  0  0  0  0  0  0  0
   15.4337  -18.5144    0.0000 O   0  0  0  0  0  0  0  0  0  0  0  0
   12.0070  -18.3501    0.0000 O   0  0  0  0  0  0  0  0  0  0  0  0
   12.0187  -14.2263    0.0000 O   0  0  0  0  0  0  0  0  0  0  0  0
   10.7997  -15.6318    0.0000 O   0  0  0  0  0  0  0  0  0  0  0  0
   12.0127  -21.0212    0.0000 P   0  0  3  0  0  0  0  0  0  0  0  0
   13.3427  -20.9920    0.0000 O   0  0  0  0  0  0  0  0  0  0  0  0
   12.0652  -22.5268    0.0000 O   0  0  0  0  0  0  0  0  0  0  0  0
   10.7356  -20.9978    0.0000 O   0  0  0  0  0  0  0  0  0  0  0  0
   14.4381  -20.3591    0.0000 C   0  0  0  0  0  0  0  0  0  0  0  0
   15.5453  -20.9920    0.0000 C   0  0  3  0  0  0  0  0  0  0  0  0
   16.6468  -20.3591    0.0000 C   0  0  3  0  0  0  0  0  0  0  0  0
   15.5278  -22.1284    0.0000 C   0  0  0  0  0  0  0  0  0  0  0  0
   15.5161  -19.7496    0.0000 C   0  0  0  0  0  0  0  0  0  0  0  0
   17.7540  -20.9920    0.0000 C   0  0  0  0  0  0  0  0  0  0  0  0
   16.6468  -19.0820    0.0000 O   0  0  0  0  0  0  0  0  0  0  0  0
   18.8554  -20.3591    0.0000 N   0  0  0  0  0  0  0  0  0  0  0  0
   17.7540  -22.1991    0.0000 O   0  0  0  0  0  0  0  0  0  0  0  0
   19.9568  -20.9920    0.0000 C   0  0  0  0  0  0  0  0  0  0  0  0
   21.0640  -20.3591    0.0000 C   0  0  0  0  0  0  0  0  0  0  0  0
   22.1654  -20.9920    0.0000 C   0  0  0  0  0  0  0  0  0  0  0  0
   23.2669  -20.3591    0.0000 N   0  0  0  0  0  0  0  0  0  0  0  0
   22.1654  -22.2691    0.0000 O   0  0  0  0  0  0  0  0  0  0  0  0
   24.3741  -20.9920    0.0000 C   0  0  0  0  0  0  0  0  0  0  0  0
   25.4755  -20.3534    0.0000 C   0  0  0  0  0  0  0  0  0  0  0  0
   26.5767  -20.9920    0.0000 S   0  0  0  0  0  0  0  0  0  0  0  0
  2  1  1  1     0  0
  1  3  1  0     0  0
  1  4  1  0     0  0
  2  5  1  0     0  0
  2  6  1  0     0  0
  3  7  2  0     0  0
  3  8  1  0     0  0
  4  9  2  0     0  0
  5 10  1  0     0  0
  6 11  1  0     0  0
  6 12  1  6     0  0
  7 13  1  0     0  0
  8 14  2  0     0  0
 10 15  1  1     0  0
 11 16  1  6     0  0
 13 17  2  0     0  0
 13 18  1  0     0  0
 15 19  1  0     0  0
 16 20  1  0     0  0
 19 21  1  0     0  0
 20 22  1  0     0  0
 20 23  1  0     0  0
 20 24  2  0     0  0
 21 25  1  0     0  0
 21 26  1  0     0  0
 21 27  2  0     0  0
 25 28  1  0     0  0
 28 29  1  0     0  0
 28 30  1  0     0  0
 28 31  2  0     0  0
 29 32  1  0     0  0
 32 33  1  0     0  0
 33 34  1  0     0  0
 33 35  1  0     0  0
 33 36  1  0     0  0
 34 37  1  0     0  0
 34 38  1  1     0  0
 37 39  1  0     0  0
 37 40  2  0     0  0
 39 41  1  0     0  0
 41 42  1  0     0  0
 42 43  1  0     0  0
 43 44  1  0     0  0
 43 45  2  0     0  0
 44 46  1  0     0  0
 46 47  1  0     0  0
 47 48  1  0     0  0
  7  9  1  0     0  0
 10 11  1  0     0  0
 14 17  1  0     0  0
M  END
