# Supplementary material for: Automated reaction database and reaction network analysis: extraction of reaction templates using cheminformatics
Source: J Cheminform. 2018 Mar 9;10:11. doi: 10.1186/s13321-018-0269-8 (PMC5845084; doi:10.1186/s13321-018-0269-8)
Supplement: Supplementary file 8 — Additional file 8. Zip-file containing all necessary data/files to run the software. [file 13321_2018_269_MOESM8_ESM.zip › demo/Input/R00131.rxn]

$RXN

  databaseExtraction_rxn			2017/02/17 09:37:03

  2  3
$MOL

	databaseExtraction_mol			2017/02/17 09:37:03

  4  3  0  0  0  0  0  0  0  0999 V2000
   24.8500  -19.0400    0.0000 C   0  0  0  0  0  0  0  0  0  0  0  0
   23.6383  -19.7424    0.0000 N   0  0  0  0  0  0  0  0  0  0  0  0
   26.0617  -19.7424    0.0000 N   0  0  0  0  0  0  0  0  0  0  0  0
   24.8500  -17.6411    0.0000 O   0  0  0  0  0  0  0  0  0  0  0  0
  1  2  1  0     0  0
  1  3  1  0     0  0
  1  4  2  0     0  0
M  END
$MOL

	databaseExtraction_mol			2017/02/17 09:37:03

  3  2  0  0  0  0  0  0  0  0999 V2000
   22.1250  -16.2017    0.0000 O   0  0  0  0  0  0  0  0  0  0  0  0
   23.6000  -15.2112    0.0000 H   0  0  0  0  0  0  0  0  0  0  0  0
   20.7129  -15.2859    0.0000 H   0  0  0  0  0  0  0  0  0  0  0  0
  1  2  1  0     0  0
  1  3  1  0     0  0
M  END
$MOL

	databaseExtraction_mol			2017/02/17 09:37:03

  3  2  0  0  0  0  0  0  0  0999 V2000
   21.8400  -11.9918    0.0000 C   0  0  0  0  0  0  0  0  0  0  0  0
   20.6288  -12.6940    0.0000 O   0  0  0  0  0  0  0  0  0  0  0  0
   23.0512  -12.6940    0.0000 O   0  0  0  0  0  0  0  0  0  0  0  0
  1  2  2  0     0  0
  1  3  2  0     0  0
M  END
$MOL

	databaseExtraction_mol			2017/02/17 09:37:03

  4  3  0  0  0  0  0  0  0  0999 V2000
   20.7200  -15.4700    0.0000 N   0  0  0  0  0  0  0  0  0  0  0  0
   21.9324  -16.1700    0.0000 H   0  0  0  0  0  0  0  0  0  0  0  0
   19.5076  -16.1700    0.0000 H   0  0  0  0  0  0  0  0  0  0  0  0
   20.7200  -14.0700    0.0000 H   0  0  0  0  0  0  0  0  0  0  0  0
  1  2  1  0     0  0
  1  3  1  0     0  0
  1  4  1  0     0  0
M  END
$MOL

	databaseExtraction_mol			2017/02/17 09:37:03

  4  3  0  0  0  0  0  0  0  0999 V2000
   20.7200  -15.4700    0.0000 N   0  0  0  0  0  0  0  0  0  0  0  0
   21.9324  -16.1700    0.0000 H   0  0  0  0  0  0  0  0  0  0  0  0
   19.5076  -16.1700    0.0000 H   0  0  0  0  0  0  0  0  0  0  0  0
   20.7200  -14.0700    0.0000 H   0  0  0  0  0  0  0  0  0  0  0  0
  1  2  1  0     0  0
  1  3  1  0     0  0
  1  4  1  0     0  0
M  END
