# Supplementary material for: Automated reaction database and reaction network analysis: extraction of reaction templates using cheminformatics
Source: J Cheminform. 2018 Mar 9;10:11. doi: 10.1186/s13321-018-0269-8 (PMC5845084; doi:10.1186/s13321-018-0269-8)
Supplement: Supplementary file 8 — Additional file 8. Zip-file containing all necessary data/files to run the software. [file 13321_2018_269_MOESM8_ESM.zip › demo/Input/R00134.rxn]

$RXN

  databaseExtraction_rxn			2017/02/17 09:37:03

  2  3
$MOL

	databaseExtraction_mol			2017/02/17 09:37:03

  4  3  0  0  0  0  0  0  0  0999 V2000
   26.2516  -16.0306    0.0000 C   0  0  0  0  0  0  0  0  0  0  0  0
   24.9867  -16.8796    0.0000 O   0  0  0  0  0  0  0  0  0  0  0  0
   26.2516  -14.7540    0.0000 O   0  0  0  0  0  0  0  0  0  0  0  0
   27.4641  -16.7306    0.0000 H   0  0  0  0  0  0  0  0  0  0  0  0
  1  2  1  0     0  0
  1  3  2  0     0  0
  1  4  1  0     0  0
M  END
$MOL

	databaseExtraction_mol			2017/02/17 09:37:03

 48 52  0  0  1  0  0  0  0  0999 V2000
   45.4737  -22.8497    0.0000 C   0  0  1  0  0  0  0  0  0  0  0  0
   45.8072  -20.6443    0.0000 N   0  0  3  0  0  0  0  0  0  0  0  0
   45.0759  -24.0781    0.0000 C   0  0  1  0  0  0  0  0  0  0  0  0
   44.3799  -22.0598    0.0000 O   0  0  0  0  0  0  0  0  0  0  0  0
   44.5495  -20.2465    0.0000 C   0  0  0  0  0  0  0  0  0  0  0  0
   46.5676  -19.5736    0.0000 C   0  0  0  0  0  0  0  0  0  0  0  0
   43.7364  -24.0781    0.0000 C   0  0  1  0  0  0  0  0  0  0  0  0
   45.8540  -25.1428    0.0000 O   0  0  0  0  0  0  0  0  0  0  0  0
   43.3152  -22.8262    0.0000 C   0  0  1  0  0  0  0  0  0  0  0  0
   44.5435  -18.9245    0.0000 C   0  0  0  0  0  0  0  0  0  0  0  0
   43.3970  -20.9191    0.0000 N   0  0  0  0  0  0  0  0  0  0  0  0
   45.7896  -18.5207    0.0000 N   0  0  0  0  0  0  0  0  0  0  0  0
   42.9758  -25.1603    0.0000 O   0  0  0  0  0  0  0  0  0  0  0  0
   45.8481  -26.9620    0.0000 P   0  0  3  0  0  0  0  0  0  0  0  0
   42.0751  -22.3703    0.0000 C   0  0  0  0  0  0  0  0  0  0  0  0
   43.3795  -18.2633    0.0000 C   0  0  0  0  0  0  0  0  0  0  0  0
   42.2387  -20.2756    0.0000 C   0  0  0  0  0  0  0  0  0  0  0  0
   45.8598  -28.5357    0.0000 O   0  0  0  0  0  0  0  0  0  0  0  0
   47.1994  -26.9680    0.0000 O   0  0  0  0  0  0  0  0  0  0  0  0
   44.5318  -26.9620    0.0000 O   0  0  0  0  0  0  0  0  0  0  0  0
   41.0044  -22.3933    0.0000 O   0  0  0  0  0  0  0  0  0  0  0  0
   42.2387  -18.9362    0.0000 N   0  0  0  0  0  0  0  0  0  0  0  0
   43.3737  -16.9413    0.0000 N   0  0  0  0  0  0  0  0  0  0  0  0
   39.5772  -22.3875    0.0000 P   0  0  3  0  0  0  0  0  0  0  0  0
   37.8045  -22.3875    0.0000 O   0  0  0  0  0  0  0  0  0  0  0  0
   39.5772  -23.9202    0.0000 O   0  0  0  0  0  0  0  0  0  0  0  0
   39.5830  -20.9016    0.0000 O   0  0  0  0  0  0  0  0  0  0  0  0
   36.1550  -22.3875    0.0000 P   0  0  3  0  0  0  0  0  0  0  0  0
   34.7276  -22.3933    0.0000 O   0  0  0  0  0  0  0  0  0  0  0  0
   36.1609  -23.8559    0.0000 O   0  0  0  0  0  0  0  0  0  0  0  0
   36.1550  -20.9016    0.0000 O   0  0  0  0  0  0  0  0  0  0  0  0
   33.3586  -22.3816    0.0000 C   0  0  0  0  0  0  0  0  0  0  0  0
   32.1245  -22.8086    0.0000 C   0  0  1  0  0  0  0  0  0  0  0  0
   31.0247  -22.0774    0.0000 O   0  0  0  0  0  0  0  0  0  0  0  0
   31.7793  -24.1600    0.0000 C   0  0  2  0  0  0  0  0  0  0  0  0
   29.9658  -22.9023    0.0000 C   0  0  2  0  0  0  0  0  0  0  0  0
   30.4105  -24.1834    0.0000 C   0  0  2  0  0  0  0  0  0  0  0  0
   32.5573  -25.1193    0.0000 O   0  0  0  0  0  0  0  0  0  0  0  0
   28.7660  -22.0152    0.0000 N   0  3  0  0  0  0  0  0  0  0  0  0
   29.6734  -25.2188    0.0000 O   0  0  0  0  0  0  0  0  0  0  0  0
   29.9770  -21.3132    0.0000 C   0  0  0  0  0  0  0  0  0  0  0  0
   27.5492  -21.3132    0.0000 C   0  0  0  0  0  0  0  0  0  0  0  0
   29.9770  -19.9152    0.0000 C   0  0  0  0  0  0  0  0  0  0  0  0
   27.5492  -19.9152    0.0000 C   0  0  0  0  0  0  0  0  0  0  0  0
   28.7660  -19.2190    0.0000 C   0  0  0  0  0  0  0  0  0  0  0  0
   31.1879  -19.2190    0.0000 C   0  0  0  0  0  0  0  0  0  0  0  0
   32.3988  -19.9210    0.0000 N   0  0  0  0  0  0  0  0  0  0  0  0
   31.1879  -17.8152    0.0000 O   0  0  0  0  0  0  0  0  0  0  0  0
  1  2  1  1     0  0
  1  3  1  0     0  0
  1  4  1  0     0  0
  2  5  1  0     0  0
  2  6  1  0     0  0
  3  7  1  0     0  0
  3  8  1  6     0  0
  4  9  1  0     0  0
  5 10  2  0     0  0
  5 11  1  0     0  0
  6 12  2  0     0  0
  7 13  1  6     0  0
  8 14  1  0     0  0
  9 15  1  1     0  0
 10 16  1  0     0  0
 11 17  2  0     0  0
 14 18  1  0     0  0
 14 19  1  0     0  0
 14 20  2  0     0  0
 15 21  1  0     0  0
 16 22  2  0     0  0
 16 23  1  0     0  0
 21 24  1  0     0  0
 24 25  1  0     0  0
 24 26  1  0     0  0
 24 27  2  0     0  0
 25 28  1  0     0  0
 28 29  1  0     0  0
 28 30  1  0     0  0
 28 31  2  0     0  0
 29 32  1  0     0  0
 33 32  1  6     0  0
 33 34  1  0     0  0
 33 35  1  0     0  0
 34 36  1  0     0  0
 35 37  1  0     0  0
 35 38  1  1     0  0
 36 39  1  6     0  0
 37 40  1  1     0  0
 39 41  1  0     0  0
 39 42  2  0     0  0
 41 43  2  0     0  0
 42 44  1  0     0  0
 43 45  1  0     0  0
 43 46  1  0     0  0
 46 47  1  0     0  0
 46 48  2  0     0  0
  7  9  1  0     0  0
 10 12  1  0     0  0
 17 22  1  0     0  0
 36 37  1  0     0  0
 44 45  2  0     0  0
M  CHG  1  39   1
M  END
$MOL

	databaseExtraction_mol			2017/02/17 09:37:03

  3  2  0  0  0  0  0  0  0  0999 V2000
   21.8400  -11.9918    0.0000 C   0  0  0  0  0  0  0  0  0  0  0  0
   20.6288  -12.6940    0.0000 O   0  0  0  0  0  0  0  0  0  0  0  0
   23.0512  -12.6940    0.0000 O   0  0  0  0  0  0  0  0  0  0  0  0
  1  2  2  0     0  0
  1  3  2  0     0  0
M  END
$MOL

	databaseExtraction_mol			2017/02/17 09:37:03

 48 52  0  0  1  0  0  0  0  0999 V2000
   45.6720  -22.9148    0.0000 C   0  0  1  0  0  0  0  0  0  0  0  0
   46.0143  -20.6899    0.0000 N   0  0  3  0  0  0  0  0  0  0  0  0
   45.2747  -24.1557    0.0000 C   0  0  1  0  0  0  0  0  0  0  0  0
   44.5777  -22.1203    0.0000 O   0  0  0  0  0  0  0  0  0  0  0  0
   44.7428  -20.2924    0.0000 C   0  0  0  0  0  0  0  0  0  0  0  0
   46.7783  -19.6078    0.0000 C   0  0  0  0  0  0  0  0  0  0  0  0
   43.9237  -24.1557    0.0000 C   0  0  1  0  0  0  0  0  0  0  0  0
   46.0570  -25.2315    0.0000 O   0  0  0  0  0  0  0  0  0  0  0  0
   43.5020  -22.8903    0.0000 C   0  0  1  0  0  0  0  0  0  0  0  0
   44.7366  -18.9598    0.0000 C   0  0  0  0  0  0  0  0  0  0  0  0
   43.5874  -20.9709    0.0000 N   0  0  0  0  0  0  0  0  0  0  0  0
   45.9960  -18.5503    0.0000 N   0  0  0  0  0  0  0  0  0  0  0  0
   43.1595  -25.2377    0.0000 O   0  0  0  0  0  0  0  0  0  0  0  0
   46.0510  -27.0532    0.0000 P   0  0  3  0  0  0  0  0  0  0  0  0
   42.2489  -22.4991    0.0000 C   0  0  0  0  0  0  0  0  0  0  0  0
   43.5691  -18.2934    0.0000 C   0  0  0  0  0  0  0  0  0  0  0  0
   42.4139  -20.3231    0.0000 C   0  0  0  0  0  0  0  0  0  0  0  0
   46.0632  -28.6487    0.0000 O   0  0  0  0  0  0  0  0  0  0  0  0
   47.4202  -27.0594    0.0000 O   0  0  0  0  0  0  0  0  0  0  0  0
   44.7244  -27.0532    0.0000 O   0  0  0  0  0  0  0  0  0  0  0  0
   41.1730  -22.4504    0.0000 O   0  0  0  0  0  0  0  0  0  0  0  0
   42.4139  -18.9721    0.0000 N   0  0  0  0  0  0  0  0  0  0  0  0
   43.5629  -16.9609    0.0000 N   0  0  0  0  0  0  0  0  0  0  0  0
   39.7364  -22.4441    0.0000 P   0  0  3  0  0  0  0  0  0  0  0  0
   37.9454  -22.4441    0.0000 O   0  0  0  0  0  0  0  0  0  0  0  0
   39.7364  -23.9969    0.0000 O   0  0  0  0  0  0  0  0  0  0  0  0
   39.7426  -20.9525    0.0000 O   0  0  0  0  0  0  0  0  0  0  0  0
   36.2825  -22.4441    0.0000 P   0  0  3  0  0  0  0  0  0  0  0  0
   34.8461  -22.4504    0.0000 O   0  0  0  0  0  0  0  0  0  0  0  0
   36.2887  -23.9295    0.0000 O   0  0  0  0  0  0  0  0  0  0  0  0
   36.2825  -20.9525    0.0000 O   0  0  0  0  0  0  0  0  0  0  0  0
   33.4646  -22.4381    0.0000 C   0  0  0  0  0  0  0  0  0  0  0  0
   32.2175  -22.8721    0.0000 C   0  0  1  0  0  0  0  0  0  0  0  0
   31.1172  -22.1385    0.0000 O   0  0  0  0  0  0  0  0  0  0  0  0
   31.8752  -24.2290    0.0000 C   0  0  2  0  0  0  0  0  0  0  0  0
   30.0475  -22.9699    0.0000 C   0  0  2  0  0  0  0  0  0  0  0  0
   30.4937  -24.2536    0.0000 C   0  0  2  0  0  0  0  0  0  0  0  0
   32.6577  -25.2071    0.0000 O   0  0  0  0  0  0  0  0  0  0  0  0
   28.7272  -21.6861    0.0000 N   0  0  3  0  0  0  0  0  0  0  0  0
   29.7479  -25.2989    0.0000 O   0  0  0  0  0  0  0  0  0  0  0  0
   29.7479  -20.9342    0.0000 C   0  0  0  0  0  0  0  0  0  0  0  0
   27.4555  -20.9892    0.0000 C   0  0  0  0  0  0  0  0  0  0  0  0
   29.7541  -19.5956    0.0000 C   0  0  0  0  0  0  0  0  0  0  0  0
   27.4433  -19.7361    0.0000 C   0  0  0  0  0  0  0  0  0  0  0  0
   28.5682  -18.9965    0.0000 C   0  0  0  0  0  0  0  0  0  0  0  0
   30.8667  -18.8620    0.0000 C   0  0  0  0  0  0  0  0  0  0  0  0
   30.8605  -17.6822    0.0000 N   0  0  0  0  0  0  0  0  0  0  0  0
   32.0524  -19.4609    0.0000 O   0  0  0  0  0  0  0  0  0  0  0  0
  1  2  1  1     0  0
  1  3  1  0     0  0
  1  4  1  0     0  0
  2  5  1  0     0  0
  2  6  1  0     0  0
  3  7  1  0     0  0
  3  8  1  6     0  0
  4  9  1  0     0  0
  5 10  2  0     0  0
  5 11  1  0     0  0
  6 12  2  0     0  0
  7 13  1  6     0  0
  8 14  1  0     0  0
  9 15  1  1     0  0
 10 16  1  0     0  0
 11 17  2  0     0  0
 14 18  1  0     0  0
 14 19  1  0     0  0
 14 20  2  0     0  0
 15 21  1  0     0  0
 16 22  2  0     0  0
 16 23  1  0     0  0
 21 24  1  0     0  0
 24 25  1  0     0  0
 24 26  1  0     0  0
 24 27  2  0     0  0
 25 28  1  0     0  0
 28 29  1  0     0  0
 28 30  1  0     0  0
 28 31  2  0     0  0
 29 32  1  0     0  0
 33 32  1  6     0  0
 33 34  1  0     0  0
 33 35  1  0     0  0
 34 36  1  0     0  0
 35 37  1  0     0  0
 35 38  1  1     0  0
 36 39  1  6     0  0
 37 40  1  1     0  0
 39 41  1  0     0  0
 39 42  1  0     0  0
 41 43  2  0     0  0
 42 44  2  0     0  0
 43 45  1  0     0  0
 43 46  1  0     0  0
 46 47  1  0     0  0
 46 48  2  0     0  0
  7  9  1  0     0  0
 10 12  1  0     0  0
 17 22  1  0     0  0
 36 37  1  0     0  0
 44 45  1  0     0  0
M  END
$MOL

	databaseExtraction_mol			2017/02/17 09:37:03

  1  0  0  0  0  0  0  0  0  0999 V2000
   24.9925  -19.1325    0.0000 H   0  3  0  0  0  0  0  0  0  0  0  0
M  CHG  1   1   1
M  END
