# Supplementary material for: Automated reaction database and reaction network analysis: extraction of reaction templates using cheminformatics
Source: J Cheminform. 2018 Mar 9;10:11. doi: 10.1186/s13321-018-0269-8 (PMC5845084; doi:10.1186/s13321-018-0269-8)
Supplement: Supplementary file 8 — Additional file 8. Zip-file containing all necessary data/files to run the software. [file 13321_2018_269_MOESM8_ESM.zip › demo/Input/R00138.rxn]

$RXN

  databaseExtraction_rxn			2017/02/17 09:37:03

  2  2
$MOL

	databaseExtraction_mol			2017/02/17 09:37:03

 13 12  0  0  0  0  0  0  0  0999 V2000
   20.7253  -16.1700    0.0000 O   0  0  0  0  0  0  0  0  0  0  0  0
   22.1200  -16.1700    0.0000 P   0  0  3  0  0  0  0  0  0  0  0  0
   19.3242  -16.1700    0.0000 P   0  0  3  0  0  0  0  0  0  0  0  0
   23.5211  -16.1700    0.0000 O   0  0  0  0  0  0  0  0  0  0  0  0
   22.1200  -14.7689    0.0000 O   0  0  0  0  0  0  0  0  0  0  0  0
   22.1200  -17.5711    0.0000 O   0  0  0  0  0  0  0  0  0  0  0  0
   17.9232  -16.1700    0.0000 O   0  0  0  0  0  0  0  0  0  0  0  0
   19.3242  -14.7689    0.0000 O   0  0  0  0  0  0  0  0  0  0  0  0
   19.3242  -17.5711    0.0000 O   0  0  0  0  0  0  0  0  0  0  0  0
   24.9158  -16.1700    0.0000 P   0  0  3  0  0  0  0  0  0  0  0  0
   26.3168  -16.1700    0.0000 O   0  0  0  0  0  0  0  0  0  0  0  0
   24.9158  -14.7689    0.0000 O   0  0  0  0  0  0  0  0  0  0  0  0
   24.9158  -17.5711    0.0000 O   0  0  0  0  0  0  0  0  0  0  0  0
  1  2  1  0     0  0
  1  3  1  0     0  0
  2  4  1  0     0  0
  2  5  1  0     0  0
  2  6  2  0     0  0
  3  7  1  0     0  0
  3  8  1  0     0  0
  3  9  2  0     0  0
  4 10  1  0     0  0
 10 11  1  0     0  0
 10 12  1  0     0  0
 10 13  2  0     0  0
M  END
$MOL

	databaseExtraction_mol			2017/02/17 09:37:03

  3  2  0  0  0  0  0  0  0  0999 V2000
   22.1250  -16.2017    0.0000 O   0  0  0  0  0  0  0  0  0  0  0  0
   23.6000  -15.2112    0.0000 H   0  0  0  0  0  0  0  0  0  0  0  0
   20.7129  -15.2859    0.0000 H   0  0  0  0  0  0  0  0  0  0  0  0
  1  2  1  0     0  0
  1  3  1  0     0  0
M  END
$MOL

	databaseExtraction_mol			2017/02/17 09:37:03

  9  8  0  0  0  0  0  0  0  0999 V2000
   22.2269  -20.0662    0.0000 P   0  0  3  0  0  0  0  0  0  0  0  0
   23.5190  -20.0779    0.0000 O   0  0  0  0  0  0  0  0  0  0  0  0
   21.0165  -20.0779    0.0000 O   0  0  0  0  0  0  0  0  0  0  0  0
   22.2851  -21.4754    0.0000 O   0  0  0  0  0  0  0  0  0  0  0  0
   22.2617  -18.4642    0.0000 O   0  0  0  0  0  0  0  0  0  0  0  0
   24.8933  -20.0837    0.0000 P   0  0  3  0  0  0  0  0  0  0  0  0
   24.9401  -21.4811    0.0000 O   0  0  0  0  0  0  0  0  0  0  0  0
   26.1797  -20.0662    0.0000 O   0  0  0  0  0  0  0  0  0  0  0  0
   24.9107  -18.4582    0.0000 O   0  0  0  0  0  0  0  0  0  0  0  0
  1  2  1  0     0  0
  1  3  1  0     0  0
  1  4  1  0     0  0
  1  5  2  0     0  0
  2  6  1  0     0  0
  6  7  1  0     0  0
  6  8  1  0     0  0
  6  9  2  0     0  0
M  END
$MOL

	databaseExtraction_mol			2017/02/17 09:37:03

  5  4  0  0  0  0  0  0  0  0999 V2000
   27.1282  -21.2572    0.0000 P   0  0  3  0  0  0  0  0  0  0  0  0
   25.9971  -21.9011    0.0000 O   0  0  0  0  0  0  0  0  0  0  0  0
   28.4489  -21.8360    0.0000 O   0  0  0  0  0  0  0  0  0  0  0  0
   27.4637  -22.7728    0.0000 O   0  0  0  0  0  0  0  0  0  0  0  0
   27.1282  -19.9529    0.0000 O   0  0  0  0  0  0  0  0  0  0  0  0
  1  2  1  0     0  0
  1  3  1  0     0  0
  1  4  1  0     0  0
  1  5  2  0     0  0
M  END
