# Supplementary material for: Automated reaction database and reaction network analysis: extraction of reaction templates using cheminformatics
Source: J Cheminform. 2018 Mar 9;10:11. doi: 10.1186/s13321-018-0269-8 (PMC5845084; doi:10.1186/s13321-018-0269-8)
Supplement: Supplementary file 8 — Additional file 8. Zip-file containing all necessary data/files to run the software. [file 13321_2018_269_MOESM8_ESM.zip › demo/Input/R00140.rxn]

$RXN

  databaseExtraction_rxn			2017/02/17 09:37:03

  2  2
$MOL

	databaseExtraction_mol			2017/02/17 09:37:03

 26 27  0  0  1  0  0  0  0  0999 V2000
   17.3770  -19.9892    0.0000 O   0  0  0  0  0  0  0  0  0  0  0  0
   18.7424  -19.9887    0.0000 P   0  0  3  0  0  0  0  0  0  0  0  0
   18.7424  -18.6287    0.0000 O   0  0  0  0  0  0  0  0  0  0  0  0
   18.7319  -21.3511    0.0000 O   0  0  0  0  0  0  0  0  0  0  0  0
   20.1493  -19.9892    0.0000 O   0  0  0  0  0  0  0  0  0  0  0  0
   27.4265  -19.6162    0.0000 N   0  0  3  0  0  0  0  0  0  0  0  0
   26.6509  -21.7528    0.0000 C   0  0  2  0  0  0  0  0  0  0  0  0
   28.6234  -18.9185    0.0000 C   0  0  0  0  0  0  0  0  0  0  0  0
   26.2481  -18.9185    0.0000 C   0  0  0  0  0  0  0  0  0  0  0  0
   25.5484  -20.9576    0.0000 O   0  0  0  0  0  0  0  0  0  0  0  0
   26.2307  -23.0560    0.0000 C   0  0  0  0  0  0  0  0  0  0  0  0
   28.6234  -17.5458    0.0000 C   0  0  0  0  0  0  0  0  0  0  0  0
   26.2481  -17.5458    0.0000 N   0  0  0  0  0  0  0  0  0  0  0  0
   25.0674  -19.6047    0.0000 O   0  0  0  0  0  0  0  0  0  0  0  0
   24.4550  -21.7528    0.0000 C   0  0  1  0  0  0  0  0  0  0  0  0
   24.8602  -23.0560    0.0000 C   0  0  1  0  0  0  0  0  0  0  0  0
   27.4265  -16.8647    0.0000 C   0  0  0  0  0  0  0  0  0  0  0  0
   29.8020  -16.8647    0.0000 C   0  0  0  0  0  0  0  0  0  0  0  0
   23.1531  -21.3210    0.0000 C   0  0  0  0  0  0  0  0  0  0  0  0
   24.0543  -24.1563    0.0000 O   0  0  0  0  0  0  0  0  0  0  0  0
   27.4265  -15.5078    0.0000 N   0  0  0  0  0  0  0  0  0  0  0  0
   30.9815  -17.5377    0.0000 O   0  0  0  0  0  0  0  0  0  0  0  0
   22.8759  -19.9982    0.0000 O   0  0  0  0  0  0  0  0  0  0  0  0
   21.5147  -19.9887    0.0000 P   0  0  3  0  0  0  0  0  0  0  0  0
   21.5147  -18.6287    0.0000 O   0  0  0  0  0  0  0  0  0  0  0  0
   21.5042  -21.3511    0.0000 O   0  0  0  0  0  0  0  0  0  0  0  0
  2  3  1  0     0  0
  2  4  2  0     0  0
  2  1  1  0     0  0
  7  6  1  1     0  0
  6  8  1  0     0  0
  6  9  1  0     0  0
  7 10  1  0     0  0
  7 11  1  0     0  0
  8 12  2  0     0  0
  9 13  1  0     0  0
  9 14  2  0     0  0
 10 15  1  0     0  0
 11 16  1  0     0  0
 12 17  1  0     0  0
 12 18  1  0     0  0
 15 19  1  1     0  0
 16 20  1  6     0  0
 17 21  1  0     0  0
 18 22  1  0     0  0
 19 23  1  0     0  0
 23 24  1  0     0  0
 24  5  1  0     0  0
 24 25  1  0     0  0
 24 26  2  0     0  0
 13 17  2  0     0  0
 15 16  1  0     0  0
  5  2  1  0     0  0
M  END
$MOL

	databaseExtraction_mol			2017/02/17 09:37:03

 27 29  0  0  1  0  0  0  0  0999 V2000
   29.0043  -15.0163    0.0000 N   0  0  3  0  0  0  0  0  0  0  0  0
   30.0699  -15.7560    0.0000 C   0  0  0  0  0  0  0  0  0  0  0  0
   27.7172  -15.4356    0.0000 C   0  0  2  0  0  0  0  0  0  0  0  0
   29.4819  -13.6186    0.0000 C   0  0  0  0  0  0  0  0  0  0  0  0
   31.3046  -14.8474    0.0000 C   0  0  0  0  0  0  0  0  0  0  0  0
   30.2039  -17.1827    0.0000 N   0  0  0  0  0  0  0  0  0  0  0  0
   26.5759  -14.5855    0.0000 O   0  0  0  0  0  0  0  0  0  0  0  0
   27.2805  -16.6935    0.0000 C   0  0  1  0  0  0  0  0  0  0  0  0
   30.9319  -13.6245    0.0000 N   0  0  0  0  0  0  0  0  0  0  0  0
   32.5625  -15.4066    0.0000 C   0  0  0  0  0  0  0  0  0  0  0  0
   31.5316  -17.7709    0.0000 C   0  0  0  0  0  0  0  0  0  0  0  0
   25.4694  -15.3774    0.0000 C   0  0  1  0  0  0  0  0  0  0  0  0
   25.9004  -16.6935    0.0000 C   0  0  1  0  0  0  0  0  0  0  0  0
   28.0900  -17.8292    0.0000 O   0  0  0  0  0  0  0  0  0  0  0  0
   32.7197  -16.8916    0.0000 N   0  0  0  0  0  0  0  0  0  0  0  0
   33.6690  -14.5796    0.0000 N   0  0  0  0  0  0  0  0  0  0  0  0
   24.1474  -14.9465    0.0000 C   0  0  0  0  0  0  0  0  0  0  0  0
   25.4519  -18.0097    0.0000 O   0  0  0  0  0  0  0  0  0  0  0  0
   23.1108  -15.8783    0.0000 O   0  0  0  0  0  0  0  0  0  0  0  0
   21.7133  -15.8783    0.0000 P   0  0  3  0  0  0  0  0  0  0  0  0
   20.3214  -15.8783    0.0000 O   0  0  0  0  0  0  0  0  0  0  0  0
   21.7074  -17.2700    0.0000 O   0  0  0  0  0  0  0  0  0  0  0  0
   21.7074  -14.4863    0.0000 O   0  0  0  0  0  0  0  0  0  0  0  0
   18.9297  -15.8724    0.0000 P   0  0  3  0  0  0  0  0  0  0  0  0
   18.9237  -17.2643    0.0000 O   0  0  0  0  0  0  0  0  0  0  0  0
   17.5377  -15.8724    0.0000 O   0  0  0  0  0  0  0  0  0  0  0  0
   18.9237  -14.4747    0.0000 O   0  0  0  0  0  0  0  0  0  0  0  0
  1  2  1  0     0  0
  3  1  1  1     0  0
  1  4  1  0     0  0
  2  5  2  0     0  0
  2  6  1  0     0  0
  3  7  1  0     0  0
  3  8  1  0     0  0
  4  9  2  0     0  0
  5 10  1  0     0  0
  6 11  2  0     0  0
  7 12  1  0     0  0
  8 13  1  0     0  0
  8 14  1  6     0  0
 10 15  2  0     0  0
 10 16  1  0     0  0
 12 17  1  1     0  0
 13 18  1  6     0  0
 17 19  1  0     0  0
 19 20  1  0     0  0
 20 21  1  0     0  0
 20 22  1  0     0  0
 20 23  2  0     0  0
 21 24  1  0     0  0
 24 25  1  0     0  0
 24 26  1  0     0  0
 24 27  2  0     0  0
  5  9  1  0     0  0
 11 15  1  0     0  0
 12 13  1  0     0  0
M  END
$MOL

	databaseExtraction_mol			2017/02/17 09:37:03

 22 23  0  0  1  0  0  0  0  0999 V2000
   27.0883  -21.4389    0.0000 C   0  0  2  0  0  0  0  0  0  0  0  0
   25.9670  -20.6343    0.0000 O   0  0  0  0  0  0  0  0  0  0  0  0
   26.6639  -22.7566    0.0000 C   0  0  0  0  0  0  0  0  0  0  0  0
   24.8582  -21.4389    0.0000 C   0  0  1  0  0  0  0  0  0  0  0  0
   25.2763  -22.7566    0.0000 C   0  0  1  0  0  0  0  0  0  0  0  0
   23.5467  -21.0018    0.0000 C   0  0  0  0  0  0  0  0  0  0  0  0
   24.4591  -23.8654    0.0000 O   0  0  0  0  0  0  0  0  0  0  0  0
   23.2681  -19.6585    0.0000 O   0  0  0  0  0  0  0  0  0  0  0  0
   21.8870  -19.6523    0.0000 P   0  0  3  0  0  0  0  0  0  0  0  0
   20.5058  -19.6523    0.0000 O   0  0  0  0  0  0  0  0  0  0  0  0
   21.8870  -18.2774    0.0000 O   0  0  0  0  0  0  0  0  0  0  0  0
   21.8754  -21.0334    0.0000 O   0  0  0  0  0  0  0  0  0  0  0  0
   28.4541  -20.9889    0.0000 N   0  0  0  0  0  0  0  0  0  0  0  0
   29.5152  -21.9364    0.0000 C   0  0  0  0  0  0  0  0  0  0  0  0
   30.8657  -21.4915    0.0000 N   0  0  0  0  0  0  0  0  0  0  0  0
   31.1555  -20.0996    0.0000 C   0  0  0  0  0  0  0  0  0  0  0  0
   30.0942  -19.1519    0.0000 C   0  0  0  0  0  0  0  0  0  0  0  0
   28.7439  -19.5969    0.0000 C   0  0  0  0  0  0  0  0  0  0  0  0
   29.2290  -23.3111    0.0000 O   0  0  0  0  0  0  0  0  0  0  0  0
   32.5108  -19.6530    0.0000 N   0  0  0  0  0  0  0  0  0  0  0  0
   30.3849  -17.7562    0.0000 C   0  0  0  0  0  0  0  0  0  0  0  0
   31.7306  -17.3127    0.0000 O   0  0  0  0  0  0  0  0  0  0  0  0
  1  2  1  0     0  0
  1  3  1  0     0  0
  2  4  1  0     0  0
  3  5  1  0     0  0
  4  6  1  1     0  0
  5  7  1  6     0  0
  6  8  1  0     0  0
  8  9  1  0     0  0
  9 10  1  0     0  0
  9 11  2  0     0  0
  9 12  1  0     0  0
  4  5  1  0     0  0
  1 13  1  1     0  0
 13 14  1  0     0  0
 14 15  1  0     0  0
 15 16  2  0     0  0
 16 17  1  0     0  0
 17 18  2  0     0  0
 13 18  1  0     0  0
 14 19  2  0     0  0
 16 20  1  0     0  0
 17 21  1  0     0  0
 21 22  1  0     0  0
M  END
$MOL

	databaseExtraction_mol			2017/02/17 09:37:03

 31 33  0  0  1  0  0  0  0  0999 V2000
   29.4250  -14.6015    0.0000 N   0  0  3  0  0  0  0  0  0  0  0  0
   30.4825  -15.3378    0.0000 C   0  0  0  0  0  0  0  0  0  0  0  0
   28.1393  -15.0165    0.0000 C   0  0  2  0  0  0  0  0  0  0  0  0
   29.9040  -13.2050    0.0000 C   0  0  0  0  0  0  0  0  0  0  0  0
   31.7155  -14.4321    0.0000 C   0  0  0  0  0  0  0  0  0  0  0  0
   30.6227  -16.7578    0.0000 N   0  0  0  0  0  0  0  0  0  0  0  0
   26.9999  -14.1633    0.0000 O   0  0  0  0  0  0  0  0  0  0  0  0
   27.7071  -16.2669    0.0000 C   0  0  1  0  0  0  0  0  0  0  0  0
   31.3532  -13.2108    0.0000 N   0  0  0  0  0  0  0  0  0  0  0  0
   32.9718  -14.9814    0.0000 C   0  0  0  0  0  0  0  0  0  0  0  0
   31.9434  -17.3478    0.0000 C   0  0  0  0  0  0  0  0  0  0  0  0
   25.8897  -14.9580    0.0000 C   0  0  1  0  0  0  0  0  0  0  0  0
   26.3221  -16.2669    0.0000 C   0  0  1  0  0  0  0  0  0  0  0  0
   28.5133  -17.4063    0.0000 O   0  0  0  0  0  0  0  0  0  0  0  0
   33.1353  -16.4655    0.0000 N   0  0  0  0  0  0  0  0  0  0  0  0
   34.0819  -14.1575    0.0000 N   0  0  0  0  0  0  0  0  0  0  0  0
   24.5691  -14.5315    0.0000 C   0  0  0  0  0  0  0  0  0  0  0  0
   25.8780  -17.5874    0.0000 O   0  0  0  0  0  0  0  0  0  0  0  0
   23.5349  -15.4664    0.0000 O   0  0  0  0  0  0  0  0  0  0  0  0
   22.1325  -15.4664    0.0000 P   0  0  3  0  0  0  0  0  0  0  0  0
   20.7361  -15.4664    0.0000 O   0  0  0  0  0  0  0  0  0  0  0  0
   22.1268  -16.8629    0.0000 O   0  0  0  0  0  0  0  0  0  0  0  0
   22.1268  -14.0698    0.0000 O   0  0  0  0  0  0  0  0  0  0  0  0
   19.3394  -15.4605    0.0000 P   0  0  3  0  0  0  0  0  0  0  0  0
   17.9430  -15.4605    0.0000 O   0  0  0  0  0  0  0  0  0  0  0  0
   19.3337  -16.8571    0.0000 O   0  0  0  0  0  0  0  0  0  0  0  0
   19.3337  -14.0581    0.0000 O   0  0  0  0  0  0  0  0  0  0  0  0
   16.5406  -15.4547    0.0000 P   0  0  3  0  0  0  0  0  0  0  0  0
   16.5348  -16.8512    0.0000 O   0  0  0  0  0  0  0  0  0  0  0  0
   15.1441  -15.4430    0.0000 O   0  0  0  0  0  0  0  0  0  0  0  0
   16.5348  -14.0523    0.0000 O   0  0  0  0  0  0  0  0  0  0  0  0
  1  2  1  0     0  0
  3  1  1  1     0  0
  1  4  1  0     0  0
  2  5  2  0     0  0
  2  6  1  0     0  0
  3  7  1  0     0  0
  3  8  1  0     0  0
  4  9  2  0     0  0
  5 10  1  0     0  0
  6 11  2  0     0  0
  7 12  1  0     0  0
  8 13  1  0     0  0
  8 14  1  6     0  0
 10 15  2  0     0  0
 10 16  1  0     0  0
 12 17  1  1     0  0
 13 18  1  6     0  0
 17 19  1  0     0  0
 19 20  1  0     0  0
 20 21  1  0     0  0
 20 22  1  0     0  0
 20 23  2  0     0  0
 21 24  1  0     0  0
 24 25  1  0     0  0
 24 26  1  0     0  0
 24 27  2  0     0  0
 25 28  1  0     0  0
 28 29  1  0     0  0
 28 30  1  0     0  0
 28 31  2  0     0  0
  5  9  1  0     0  0
 11 15  1  0     0  0
 12 13  1  0     0  0
M  END
