# Supplementary material for: Automated reaction database and reaction network analysis: extraction of reaction templates using cheminformatics
Source: J Cheminform. 2018 Mar 9;10:11. doi: 10.1186/s13321-018-0269-8 (PMC5845084; doi:10.1186/s13321-018-0269-8)
Supplement: Supplementary file 8 — Additional file 8. Zip-file containing all necessary data/files to run the software. [file 13321_2018_269_MOESM8_ESM.zip › demo/log4j.properties]

log4j.rootLogger=INFO, A1, sys

log4j.appender.A1=org.apache.log4j.ConsoleAppender
log4j.appender.A1.target=System.out
log4j.appender.A1.layout=org.apache.log4j.PatternLayout

log4j.category.system=INFO, sys
log4j.appender.sys=org.apache.log4j.RollingFileAppender
log4j.appender.sys.File=FileGen.log
log4j.appender.sys.layout=org.apache.log4j.PatternLayout
