# Supplementary material for: Automated reaction database and reaction network analysis: extraction of reaction templates using cheminformatics
Source: J Cheminform. 2018 Mar 9;10:11. doi: 10.1186/s13321-018-0269-8 (PMC5845084; doi:10.1186/s13321-018-0269-8)
Supplement: Supplementary file 8 — Additional file 8. Zip-file containing all necessary data/files to run the software. [file 13321_2018_269_MOESM8_ESM.zip › demo/ReactionTemplateslogfile]

Generating reaction families 
Started on: 2017/11/30 11:53:43
--------------------------------------------------
Writing reaction families to: C:\Users\pplehier\Documents\Output\JCheminf_Automated Reacetion Database and Reaction Network Analysis Extraction of Reaction Templates using Cheminformatics\demo\ReactionTemplates\reactionFamilies.xml
Reading input from folder: C:\Users\pplehier\Documents\Output\JCheminf_Automated Reacetion Database and Reaction Network Analysis Extraction of Reaction Templates using Cheminformatics\demo\Input
Input format is .rxn files.

Reading file: R00122.rxn
Reading file: R00123.rxn
Reading file: R00125.rxn
Reading file: R00126.rxn
Reading file: R00127.rxn
Reading file: R00128.rxn
Reading file: R00129.rxn
Reading file: R00130.rxn
Reading file: R00131.rxn
Reading file: R00132.rxn
Reading file: R00134.rxn
Reading file: R00138.rxn
Reading file: R00139.rxn
Reading file: R00140.rxn
Reading file: R00141.rxn
Reading file: R00143.rxn
Too many reactants found for reaction R00143.rxn. Not processing ...

Starting generation for reaction: R00122 at 11:53:43
Starting Atom-Atom mapping for R00122
ERROR: Reaction file not found!
Failed to generate a mapping for R00122. 
Reaction is not processed further and will not be added as family.
Ended Atom-Atom mapping for R00122.
Time spent: 0.095 seconds.
Starting reaction center detection for: >>
Reaction center detected: 
Time spent: 0.001 seconds
Reaction mapping indicates that R00122 is an identical reaction, not adding ...
Ended generation for reaction: R00122 at 11:53:43

Processed 1/15 reactions.
	 - Added 0 new reaction families
	 - Failed mapping for 0 reactions
	 - Detected 1 identical reaction
	 - Detected 0 reverse reactions

Starting generation for reaction: R00123 at 11:53:44
Starting Atom-Atom mapping for R00123
ERROR: Reaction file not found!
Failed to generate a mapping for R00123. 
Reaction is not processed further and will not be added as family.
Ended Atom-Atom mapping for R00123.
Time spent: 0.018 seconds.
Starting reaction center detection for: >>
Reaction center detected: 
Time spent: 0.0 seconds
Reaction mapping indicates that R00123 is an identical reaction, not adding ...
Ended generation for reaction: R00123 at 11:53:44

Processed 2/15 reactions.
	 - Added 0 new reaction families
	 - Failed mapping for 0 reactions
	 - Detected 2 identical reactions
	 - Detected 0 reverse reactions

Starting generation for reaction: R00125 at 11:53:44
Starting Atom-Atom mapping for R00125
ERROR: Reaction file not found!
Failed to generate a mapping for R00125. 
Reaction is not processed further and will not be added as family.
Ended Atom-Atom mapping for R00125.
Time spent: 0.017 seconds.
Starting reaction center detection for: >>
Reaction center detected: 
Time spent: 0.0 seconds
Reaction mapping indicates that R00125 is an identical reaction, not adding ...
Ended generation for reaction: R00125 at 11:53:44

Processed 3/15 reactions.
	 - Added 0 new reaction families
	 - Failed mapping for 0 reactions
	 - Detected 3 identical reactions
	 - Detected 0 reverse reactions

Starting generation for reaction: R00126 at 11:53:44
Starting Atom-Atom mapping for R00126
ERROR: Reaction file not found!
Failed to generate a mapping for R00126. 
Reaction is not processed further and will not be added as family.
Ended Atom-Atom mapping for R00126.
Time spent: 0.015 seconds.
Starting reaction center detection for: >>
Reaction center detected: 
Time spent: 0.0 seconds
Reaction mapping indicates that R00126 is an identical reaction, not adding ...
Ended generation for reaction: R00126 at 11:53:44

Processed 4/15 reactions.
	 - Added 0 new reaction families
	 - Failed mapping for 0 reactions
	 - Detected 4 identical reactions
	 - Detected 0 reverse reactions

Starting generation for reaction: R00127 at 11:53:44
Starting Atom-Atom mapping for R00127
ERROR: Reaction file not found!
Failed to generate a mapping for R00127. 
Reaction is not processed further and will not be added as family.
Ended Atom-Atom mapping for R00127.
Time spent: 0.015 seconds.
Starting reaction center detection for: >>
Reaction center detected: 
Time spent: 0.0 seconds
Reaction mapping indicates that R00127 is an identical reaction, not adding ...
Ended generation for reaction: R00127 at 11:53:44

Processed 5/15 reactions.
	 - Added 0 new reaction families
	 - Failed mapping for 0 reactions
	 - Detected 5 identical reactions
	 - Detected 0 reverse reactions

Starting generation for reaction: R00128 at 11:53:44
Starting Atom-Atom mapping for R00128
ERROR: Reaction file not found!
Failed to generate a mapping for R00128. 
Reaction is not processed further and will not be added as family.
Ended Atom-Atom mapping for R00128.
Time spent: 0.015 seconds.
Starting reaction center detection for: >>
Reaction center detected: 
Time spent: 0.0 seconds
Reaction mapping indicates that R00128 is an identical reaction, not adding ...
Ended generation for reaction: R00128 at 11:53:44

Processed 6/15 reactions.
	 - Added 0 new reaction families
	 - Failed mapping for 0 reactions
	 - Detected 6 identical reactions
	 - Detected 0 reverse reactions

Starting generation for reaction: R00129 at 11:53:44
Starting Atom-Atom mapping for R00129
ERROR: Reaction file not found!
Failed to generate a mapping for R00129. 
Reaction is not processed further and will not be added as family.
Ended Atom-Atom mapping for R00129.
Time spent: 0.017 seconds.
Starting reaction center detection for: >>
Reaction center detected: 
Time spent: 0.0 seconds
Reaction mapping indicates that R00129 is an identical reaction, not adding ...
Ended generation for reaction: R00129 at 11:53:44

Processed 7/15 reactions.
	 - Added 0 new reaction families
	 - Failed mapping for 0 reactions
	 - Detected 7 identical reactions
	 - Detected 0 reverse reactions

Starting generation for reaction: R00130 at 11:53:44
Starting Atom-Atom mapping for R00130
ERROR: Reaction file not found!
Failed to generate a mapping for R00130. 
Reaction is not processed further and will not be added as family.
Ended Atom-Atom mapping for R00130.
Time spent: 0.017 seconds.
Starting reaction center detection for: >>
Reaction center detected: 
Time spent: 0.0 seconds
Reaction mapping indicates that R00130 is an identical reaction, not adding ...
Ended generation for reaction: R00130 at 11:53:44

Processed 8/15 reactions.
	 - Added 0 new reaction families
	 - Failed mapping for 0 reactions
	 - Detected 8 identical reactions
	 - Detected 0 reverse reactions

Starting generation for reaction: R00131 at 11:53:44
Starting Atom-Atom mapping for R00131
ERROR: Reaction file not found!
Failed to generate a mapping for R00131. 
Reaction is not processed further and will not be added as family.
Ended Atom-Atom mapping for R00131.
Time spent: 0.015 seconds.
Starting reaction center detection for: >>
Reaction center detected: 
Time spent: 0.0 seconds
Reaction mapping indicates that R00131 is an identical reaction, not adding ...
Ended generation for reaction: R00131 at 11:53:44

Processed 9/15 reactions.
	 - Added 0 new reaction families
	 - Failed mapping for 0 reactions
	 - Detected 9 identical reactions
	 - Detected 0 reverse reactions

Starting generation for reaction: R00132 at 11:53:44
Starting Atom-Atom mapping for R00132
ERROR: Reaction file not found!
Failed to generate a mapping for R00132. 
Reaction is not processed further and will not be added as family.
Ended Atom-Atom mapping for R00132.
Time spent: 0.017 seconds.
Starting reaction center detection for: >>
Reaction center detected: 
Time spent: 0.0 seconds
Reaction mapping indicates that R00132 is an identical reaction, not adding ...
Ended generation for reaction: R00132 at 11:53:44

Processed 10/15 reactions.
	 - Added 0 new reaction families
	 - Failed mapping for 0 reactions
	 - Detected 10 identical reactions
	 - Detected 0 reverse reactions

Starting generation for reaction: R00134 at 11:53:44
Starting Atom-Atom mapping for R00134
ERROR: Reaction file not found!
Failed to generate a mapping for R00134. 
Reaction is not processed further and will not be added as family.
Ended Atom-Atom mapping for R00134.
Time spent: 0.017 seconds.
Starting reaction center detection for: >>
Reaction center detected: 
Time spent: 0.0 seconds
Reaction mapping indicates that R00134 is an identical reaction, not adding ...
Ended generation for reaction: R00134 at 11:53:44

Processed 11/15 reactions.
	 - Added 0 new reaction families
	 - Failed mapping for 0 reactions
	 - Detected 11 identical reactions
	 - Detected 0 reverse reactions

Starting generation for reaction: R00138 at 11:53:44
Starting Atom-Atom mapping for R00138
ERROR: Reaction file not found!
Failed to generate a mapping for R00138. 
Reaction is not processed further and will not be added as family.
Ended Atom-Atom mapping for R00138.
Time spent: 0.02 seconds.
Starting reaction center detection for: >>
Reaction center detected: 
Time spent: 0.0 seconds
Reaction mapping indicates that R00138 is an identical reaction, not adding ...
Ended generation for reaction: R00138 at 11:53:44

Processed 12/15 reactions.
	 - Added 0 new reaction families
	 - Failed mapping for 0 reactions
	 - Detected 12 identical reactions
	 - Detected 0 reverse reactions

Starting generation for reaction: R00139 at 11:53:44
Starting Atom-Atom mapping for R00139
ERROR: Reaction file not found!
Failed to generate a mapping for R00139. 
Reaction is not processed further and will not be added as family.
Ended Atom-Atom mapping for R00139.
Time spent: 0.016 seconds.
Starting reaction center detection for: >>
Reaction center detected: 
Time spent: 0.0 seconds
Reaction mapping indicates that R00139 is an identical reaction, not adding ...
Ended generation for reaction: R00139 at 11:53:44

Processed 13/15 reactions.
	 - Added 0 new reaction families
	 - Failed mapping for 0 reactions
	 - Detected 13 identical reactions
	 - Detected 0 reverse reactions

Starting generation for reaction: R00140 at 11:53:44
Starting Atom-Atom mapping for R00140
ERROR: Reaction file not found!
Failed to generate a mapping for R00140. 
Reaction is not processed further and will not be added as family.
Ended Atom-Atom mapping for R00140.
Time spent: 0.018 seconds.
Starting reaction center detection for: >>
Reaction center detected: 
Time spent: 0.0 seconds
Reaction mapping indicates that R00140 is an identical reaction, not adding ...
Ended generation for reaction: R00140 at 11:53:44

Processed 14/15 reactions.
	 - Added 0 new reaction families
	 - Failed mapping for 0 reactions
	 - Detected 14 identical reactions
	 - Detected 0 reverse reactions

Starting generation for reaction: R00141 at 11:53:44
Starting Atom-Atom mapping for R00141
ERROR: Reaction file not found!
Failed to generate a mapping for R00141. 
Reaction is not processed further and will not be added as family.
Ended Atom-Atom mapping for R00141.
Time spent: 0.017 seconds.
Starting reaction center detection for: >>
Reaction center detected: 
Time spent: 0.0 seconds
Reaction mapping indicates that R00141 is an identical reaction, not adding ...
Ended generation for reaction: R00141 at 11:53:44

Processed 15/15 reactions.
	 - Added 0 new reaction families
	 - Failed mapping for 0 reactions
	 - Detected 15 identical reactions
	 - Detected 0 reverse reactions
--------------------------------------------------
Generated 0 unique families from a total of 15 reactions.
Ignored 1 reaction because they contained more than 2 reactants.
Detected 0 reversible reactions
Detected 15 identical reactions
Failed mapping for 0 reactions:
