# Supplementary material for: Automated reaction database and reaction network analysis: extraction of reaction templates using cheminformatics
Source: J Cheminform. 2018 Mar 9;10:11. doi: 10.1186/s13321-018-0269-8 (PMC5845084; doi:10.1186/s13321-018-0269-8)
Supplement: Supplementary file 8 — Additional file 8. Zip-file containing all necessary data/files to run the software. [file 13321_2018_269_MOESM8_ESM.zip › demo/ReactionTemplates/R00001_R00122/ECBLAST_R00001_R00122_0_AAM.xml]

<?xml version="1.0" encoding="UTF-8"?>
<EC_BLAST>
  <ANNOTATION>
    <MAPPING STATUS="SELECTED">
      <AAM>[H:45][OH:28].[O:19]=[P:17]([OH:20])([OH:27])[O:16][P:6](=[O:8])([OH:10])[O:4][CH2:1][CH:9]1[O:11][CH:12]([N:13]:2:[CH:14]:[N:15]:[C:18]:3:[C:21](:[N:22]:[CH:23]:[N:24]:[C:25]32)[NH2:26])[CH:3]([OH:2])[CH:5]1[OH:7]&gt;&gt;[H:45][O:16][P:6](=[O:8])([OH:10])[O:4][CH2:1][CH:9]1[O:11][CH:12]([N:13]:2:[CH:14]:[N:15]:[C:18]:3:[C:21](:[N:22]:[CH:23]:[N:24]:[C:25]32)[NH2:26])[CH:3]([OH:2])[CH:5]1[OH:7].[O:19]=[P:17]([OH:27])([OH:28])[OH:20]</AAM>
      <RANK_REACTANT>{1=14, 2=24, 3=18, 4=19, 5=20, 6=21, 7=23, 8=22, 9=25, 10=26, 11=27, 12=17, 13=15, 14=16, 15=12, 16=11, 17=9, 18=28, 19=31, 20=32, 21=34, 22=35, 23=36, 24=37, 25=33, 26=29, 27=30, 28=5, 29=3, 30=2, 31=1, 32=4, 33=7, 34=8, 35=6, 36=10, 37=13, 38=40, 39=39, 40=38, 41=42, 42=43, 43=44, 44=45, 45=41}</RANK_REACTANT>
      <RANK_PRODUCT>{1=14, 2=24, 3=18, 4=19, 5=20, 6=21, 7=23, 8=22, 9=25, 10=26, 11=27, 12=17, 13=15, 14=16, 15=12, 16=11, 17=9, 18=28, 19=31, 20=32, 21=34, 22=35, 23=36, 24=37, 25=33, 26=29, 27=30, 28=5, 29=3, 30=2, 31=1, 32=4, 33=7, 34=8, 35=6, 36=10, 37=13, 38=40, 39=39, 40=38, 41=42, 42=43, 43=44, 44=45, 45=41}</RANK_PRODUCT>
    </MAPPING>
    <MAPPING ALGORTIHM="Local Minimization Model">
      <AAM>[H:45][OH:28].[O:19]=[P:17]([OH:20])([OH:27])[O:16][P:6](=[O:8])([OH:10])[O:4][CH2:1][CH:9]1[O:11][CH:12]([N:13]:2:[CH:14]:[N:15]:[C:18]:3:[C:21](:[N:22]:[CH:23]:[N:24]:[C:25]32)[NH2:26])[CH:3]([OH:2])[CH:5]1[OH:7]&gt;&gt;[H:45][O:16][P:6](=[O:8])([OH:10])[O:4][CH2:1][CH:9]1[O:11][CH:12]([N:13]:2:[CH:14]:[N:15]:[C:18]:3:[C:21](:[N:22]:[CH:23]:[N:24]:[C:25]32)[NH2:26])[CH:3]([OH:2])[CH:5]1[OH:7].[O:19]=[P:17]([OH:27])([OH:28])[OH:20]</AAM>
      <SCORE>4</SCORE>
      <CHAOS>0 &lt;=&gt; 10</CHAOS>
      <SIGMA>0</SIGMA>
      <ENERGY>6,7E02</ENERGY>
      <DELTA>16E02</DELTA>
    </MAPPING>
    <MAPPING ALGORTIHM="Global Maximization Model">
      <AAM>[H:45][OH:28].[O:19]=[P:17]([OH:20])([OH:27])[O:16][P:6](=[O:8])([OH:10])[O:4][CH2:1][CH:9]1[O:11][CH:12]([N:13]:2:[CH:14]:[N:15]:[C:18]:3:[C:21](:[N:22]:[CH:23]:[N:24]:[C:25]32)[NH2:26])[CH:3]([OH:2])[CH:5]1[OH:7]&gt;&gt;[H:45][O:16][P:6](=[O:8])([OH:10])[O:4][CH2:1][CH:9]1[O:11][CH:12]([N:13]:2:[CH:14]:[N:15]:[C:18]:3:[C:21](:[N:22]:[CH:23]:[N:24]:[C:25]32)[NH2:26])[CH:3]([OH:2])[CH:5]1[OH:7].[O:19]=[P:17]([OH:27])([OH:28])[OH:20]</AAM>
      <SCORE>4</SCORE>
      <CHAOS>0 &lt;=&gt; 10</CHAOS>
      <SIGMA>0</SIGMA>
      <ENERGY>6,7E02</ENERGY>
      <DELTA>16E02</DELTA>
    </MAPPING>
    <MAPPING ALGORTIHM="Max-Mixture Model">
      <AAM>[H:45][OH:28].[O:19]=[P:17]([OH:20])([OH:27])[O:16][P:6](=[O:8])([OH:10])[O:4][CH2:1][CH:9]1[O:11][CH:12]([N:13]:2:[CH:14]:[N:15]:[C:18]:3:[C:21](:[N:22]:[CH:23]:[N:24]:[C:25]32)[NH2:26])[CH:3]([OH:2])[CH:5]1[OH:7]&gt;&gt;[H:45][O:16][P:6](=[O:8])([OH:10])[O:4][CH2:1][CH:9]1[O:11][CH:12]([N:13]:2:[CH:14]:[N:15]:[C:18]:3:[C:21](:[N:22]:[CH:23]:[N:24]:[C:25]32)[NH2:26])[CH:3]([OH:2])[CH:5]1[OH:7].[O:19]=[P:17]([OH:27])([OH:28])[OH:20]</AAM>
      <SCORE>4</SCORE>
      <CHAOS>0 &lt;=&gt; 10</CHAOS>
      <SIGMA>0</SIGMA>
      <ENERGY>6,7E02</ENERGY>
      <DELTA>16E02</DELTA>
    </MAPPING>
    <MAPPING ALGORTIHM="Ring Conservation Model">
      <AAM>[H:45][OH:28].[O:19]=[P:17]([OH:20])([OH:27])[O:16][P:6](=[O:8])([OH:10])[O:4][CH2:1][CH:9]1[O:11][CH:12]([N:13]:2:[CH:14]:[N:15]:[C:18]:3:[C:21](:[N:22]:[CH:23]:[N:24]:[C:25]32)[NH2:26])[CH:3]([OH:2])[CH:5]1[OH:7]&gt;&gt;[H:45][O:16][P:6](=[O:8])([OH:10])[O:4][CH2:1][CH:9]1[O:11][CH:12]([N:13]:2:[CH:14]:[N:15]:[C:18]:3:[C:21](:[N:22]:[CH:23]:[N:24]:[C:25]32)[NH2:26])[CH:3]([OH:2])[CH:5]1[OH:7].[O:19]=[P:17]([OH:27])([OH:28])[OH:20]</AAM>
      <SCORE>4</SCORE>
      <CHAOS>0 &lt;=&gt; 10</CHAOS>
      <SIGMA>0</SIGMA>
      <ENERGY>6,7E02</ENERGY>
      <DELTA>16E02</DELTA>
    </MAPPING>
  </ANNOTATION>
</EC_BLAST>
