# Supplementary material for: Automated reaction database and reaction network analysis: extraction of reaction templates using cheminformatics
Source: J Cheminform. 2018 Mar 9;10:11. doi: 10.1186/s13321-018-0269-8 (PMC5845084; doi:10.1186/s13321-018-0269-8)
Supplement: Supplementary file 8 — Additional file 8. Zip-file containing all necessary data/files to run the software. [file 13321_2018_269_MOESM8_ESM.zip › demo/ReactionTemplates/R00002_R00123/ECBLAST_R00002_R00123_0_AAM.xml]

<?xml version="1.0" encoding="UTF-8"?>
<EC_BLAST>
  <ANNOTATION>
    <MAPPING STATUS="SELECTED">
      <AAM>[H:44][O:28][H:45].[O:19]=[P:17]([OH:20])([OH:27])[O:16][P:6](=[O:8])([OH:10])[O:4][CH2:1][CH:9]1[O:11][CH:12]([N:13]:2:[CH:14]:[N:15]:[C:18]:3:[C:21](:[N:22]:[CH:23]:[N:24]:[C:25]32)[NH2:26])[CH:3]([OH:2])[CH:5]1[OH:7]&gt;&gt;[H:45][NH2:26].[H:44][N:22]1[CH:23]=[N:24][C:25]:2:[C:18](:[N:15]:[CH:14]:[N:13]2[CH:12]3[O:11][CH:9]([CH2:1][O:4][P:6](=[O:8])([OH:10])[O:16][P:17](=[O:19])([OH:20])[OH:27])[CH:5]([OH:7])[CH:3]3[OH:2])[C:21]1=[O:28]</AAM>
      <RANK_REACTANT>{1=14, 2=26, 3=18, 4=19, 5=21, 6=23, 7=25, 8=24, 9=22, 10=20, 11=17, 12=15, 13=16, 14=12, 15=11, 16=9, 17=27, 18=30, 19=31, 20=35, 21=36, 22=38, 23=39, 24=40, 25=41, 26=37, 27=33, 28=34, 29=32, 30=28, 31=29, 32=5, 33=3, 34=2, 35=1, 36=4, 37=7, 38=8, 39=6, 40=10, 41=13, 42=43, 43=42, 44=44, 45=45}</RANK_REACTANT>
      <RANK_PRODUCT>{1=14, 2=26, 3=18, 4=19, 5=21, 6=23, 7=25, 8=24, 9=22, 10=20, 11=17, 12=15, 13=16, 14=12, 15=11, 16=9, 17=27, 18=30, 19=31, 20=35, 21=36, 22=38, 23=39, 24=40, 25=41, 26=37, 27=33, 28=34, 29=32, 30=28, 31=29, 32=5, 33=3, 34=2, 35=1, 36=4, 37=7, 38=8, 39=6, 40=10, 41=13, 42=43, 43=42, 44=44, 45=45}</RANK_PRODUCT>
    </MAPPING>
    <MAPPING ALGORTIHM="Local Minimization Model">
      <AAM>[H:44][O:28][H:45].[O:19]=[P:17]([OH:20])([OH:27])[O:16][P:6](=[O:8])([OH:10])[O:4][CH2:1][CH:9]1[O:11][CH:12]([N:13]:2:[CH:14]:[N:15]:[C:18]:3:[C:21](:[N:22]:[CH:23]:[N:24]:[C:25]32)[NH2:26])[CH:3]([OH:2])[CH:5]1[OH:7]&gt;&gt;[H:45][NH2:26].[H:44][N:22]1[CH:23]=[N:24][C:25]:2:[C:18](:[N:15]:[CH:14]:[N:13]2[CH:12]3[O:11][CH:9]([CH2:1][O:4][P:6](=[O:8])([OH:10])[O:16][P:17](=[O:19])([OH:20])[OH:27])[CH:5]([OH:7])[CH:3]3[OH:2])[C:21]1=[O:28]</AAM>
      <SCORE>7</SCORE>
      <CHAOS>0 &lt;=&gt; 8</CHAOS>
      <SIGMA>0</SIGMA>
      <ENERGY>11E02</ENERGY>
      <DELTA>28E02</DELTA>
    </MAPPING>
    <MAPPING ALGORTIHM="Global Maximization Model">
      <AAM>[H:44][O:28][H:45].[O:19]=[P:17]([OH:20])([OH:27])[O:16][P:6](=[O:8])([OH:10])[O:4][CH2:1][CH:9]1[O:11][CH:12]([N:13]:2:[CH:14]:[N:15]:[C:18]:3:[C:21](:[N:22]:[CH:23]:[N:24]:[C:25]32)[NH2:26])[CH:3]([OH:2])[CH:5]1[OH:7]&gt;&gt;[H:45][NH2:26].[H:44][N:22]1[CH:23]=[N:24][C:25]:2:[C:18](:[N:15]:[CH:14]:[N:13]2[CH:12]3[O:11][CH:9]([CH2:1][O:4][P:6](=[O:8])([OH:10])[O:16][P:17](=[O:19])([OH:27])[OH:20])[CH:5]([OH:7])[CH:3]3[OH:2])[C:21]1=[O:28]</AAM>
      <SCORE>7</SCORE>
      <CHAOS>0 &lt;=&gt; 8</CHAOS>
      <SIGMA>0</SIGMA>
      <ENERGY>11E02</ENERGY>
      <DELTA>28E02</DELTA>
    </MAPPING>
    <MAPPING ALGORTIHM="Max-Mixture Model">
      <AAM>[H:44][O:28][H:45].[O:19]=[P:17]([OH:20])([OH:27])[O:16][P:6](=[O:8])([OH:10])[O:4][CH2:1][CH:9]1[O:11][CH:12]([N:13]:2:[CH:14]:[N:15]:[C:18]:3:[C:21](:[N:22]:[CH:23]:[N:24]:[C:25]32)[NH2:26])[CH:3]([OH:2])[CH:5]1[OH:7]&gt;&gt;[H:45][NH2:26].[H:44][N:22]1[CH:23]=[N:24][C:25]:2:[C:18](:[N:15]:[CH:14]:[N:13]2[CH:12]3[O:11][CH:9]([CH2:1][O:4][P:6](=[O:8])([OH:10])[O:16][P:17](=[O:19])([OH:20])[OH:27])[CH:5]([OH:7])[CH:3]3[OH:2])[C:21]1=[O:28]</AAM>
      <SCORE>7</SCORE>
      <CHAOS>0 &lt;=&gt; 8</CHAOS>
      <SIGMA>0</SIGMA>
      <ENERGY>11E02</ENERGY>
      <DELTA>28E02</DELTA>
    </MAPPING>
    <MAPPING ALGORTIHM="Ring Conservation Model">
      <AAM>[H:45][OH:28].[H:37][O:10][P:6](=[O:8])([O:4][CH2:1][CH:9]1[O:11][CH:12]([N:13]:2:[CH:14]:[N:15]:[C:18]:3:[C:21](:[N:22]:[CH:23]:[N:24]:[C:25]32)[NH2:26])[CH:3]([OH:2])[CH:5]1[OH:7])[O:16][P:17](=[O:19])([OH:20])[OH:27]&gt;&gt;[H:45][NH2:26].[H:37][N:22]1[CH:23]=[N:24][C:25]:2:[C:18](:[N:15]:[CH:14]:[N:13]2[CH:12]3[O:11][CH:9]([CH2:1][O:4][P:6](=[O:8])([OH:28])[O:16][P:17](=[O:19])([OH:27])[OH:20])[CH:5]([OH:7])[CH:3]3[OH:2])[C:21]1=[O:10]</AAM>
      <SCORE>9</SCORE>
      <CHAOS>0 &lt;=&gt; 12</CHAOS>
      <SIGMA>0</SIGMA>
      <ENERGY>18E02</ENERGY>
      <DELTA>35E02</DELTA>
    </MAPPING>
  </ANNOTATION>
</EC_BLAST>
