# Supplementary material for: Automated reaction database and reaction network analysis: extraction of reaction templates using cheminformatics
Source: J Cheminform. 2018 Mar 9;10:11. doi: 10.1186/s13321-018-0269-8 (PMC5845084; doi:10.1186/s13321-018-0269-8)
Supplement: Supplementary file 8 — Additional file 8. Zip-file containing all necessary data/files to run the software. [file 13321_2018_269_MOESM8_ESM.zip › demo/ReactionTemplates/R00003_R00125/ECBLAST_R00003_R00125_0_AAM.xml]

<?xml version="1.0" encoding="UTF-8"?>
<EC_BLAST>
  <ANNOTATION>
    <MAPPING STATUS="SELECTED">
      <AAM>[H:84][OH:54].[O:31]=[P:30]([OH:32])([O:29][CH2:28][CH:8]1[O:10][CH:11]([N:12]:2:[CH:14]:[N:15]:[C:17]:3:[C:20](:[N:21]:[CH:22]:[N:24]:[C:25]32)[NH2:26])[CH:3]([OH:1])[CH:5]1[OH:7])[O:34][P:37](=[O:38])([OH:39])[O:40][P:42](=[O:43])([OH:44])[O:45][P:46](=[O:47])([OH:48])[O:51][CH2:52][CH:2]4[O:4][CH:6]([N:9]:5:[CH:13]:[N:16]:[C:18]:6:[C:19](:[N:23]:[CH:27]:[N:33]:[C:35]65)[NH2:36])[CH:41]([OH:49])[CH:50]4[OH:53]&gt;&gt;[H:84][O:40][P:37](=[O:38])([OH:39])[O:34][P:30](=[O:31])([OH:32])[O:29][CH2:28][CH:8]1[O:10][CH:11]([N:12]:2:[CH:14]:[N:15]:[C:17]:3:[C:20](:[N:21]:[CH:22]:[N:24]:[C:25]32)[NH2:26])[CH:3]([OH:1])[CH:5]1[OH:7].[O:43]=[P:42]([OH:54])([OH:44])[O:45][P:46](=[O:47])([OH:48])[O:51][CH2:52][CH:2]1[O:4][CH:6]([N:9]:2:[CH:13]:[N:16]:[C:18]:3:[C:19](:[N:23]:[CH:27]:[N:33]:[C:35]32)[NH2:36])[CH:41]([OH:49])[CH:50]1[OH:53]</AAM>
      <RANK_REACTANT>{1=56, 2=66, 3=60, 4=61, 5=62, 6=63, 7=65, 8=64, 9=67, 10=68, 11=69, 12=59, 13=57, 14=58, 15=54, 16=53, 17=51, 18=70, 19=73, 20=74, 21=78, 22=79, 23=81, 24=82, 25=83, 26=84, 27=80, 28=76, 29=77, 30=75, 31=71, 32=72, 33=47, 34=45, 35=44, 36=43, 37=46, 38=49, 39=50, 40=48, 41=52, 42=55}</RANK_REACTANT>
      <RANK_PRODUCT>{1=56, 2=66, 3=60, 4=61, 5=62, 6=63, 7=65, 8=64, 9=67, 10=68, 11=69, 12=59, 13=57, 14=58, 15=54, 16=53, 17=51, 18=70, 19=73, 20=74, 21=78, 22=79, 23=81, 24=82, 25=83, 26=84, 27=80, 28=76, 29=77, 30=75, 31=71, 32=72, 33=47, 34=45, 35=44, 36=43, 37=46, 38=49, 39=50, 40=48, 41=52, 42=55}</RANK_PRODUCT>
    </MAPPING>
    <MAPPING ALGORTIHM="Local Minimization Model">
      <AAM>[H:84][OH:54].[O:31]=[P:30]([OH:32])([O:29][CH2:28][CH:8]1[O:10][CH:11]([N:12]:2:[CH:14]:[N:15]:[C:17]:3:[C:20](:[N:21]:[CH:22]:[N:24]:[C:25]32)[NH2:26])[CH:3]([OH:1])[CH:5]1[OH:7])[O:34][P:37](=[O:38])([OH:39])[O:40][P:42](=[O:43])([OH:44])[O:45][P:46](=[O:47])([OH:48])[O:51][CH2:52][CH:2]4[O:4][CH:6]([N:9]:5:[CH:13]:[N:16]:[C:18]:6:[C:19](:[N:23]:[CH:27]:[N:33]:[C:35]65)[NH2:36])[CH:41]([OH:49])[CH:50]4[OH:53]&gt;&gt;[H:84][O:40][P:37](=[O:38])([OH:39])[O:34][P:30](=[O:31])([OH:54])[O:29][CH2:28][CH:8]1[O:10][CH:11]([N:12]:2:[CH:14]:[N:15]:[C:17]:3:[C:20](:[N:21]:[CH:22]:[N:24]:[C:25]32)[NH2:26])[CH:3]([OH:1])[CH:5]1[OH:7].[O:43]=[P:42]([OH:44])([OH:32])[O:45][P:46](=[O:47])([OH:48])[O:51][CH2:52][CH:2]1[O:4][CH:6]([N:9]:2:[CH:13]:[N:16]:[C:18]:3:[C:19](:[N:23]:[CH:27]:[N:33]:[C:35]32)[NH2:36])[CH:41]([OH:49])[CH:50]1[OH:53]</AAM>
      <SCORE>6</SCORE>
      <CHAOS>0 &lt;=&gt; 48</CHAOS>
      <SIGMA>0</SIGMA>
      <ENERGY>13E02</ENERGY>
      <DELTA>23E02</DELTA>
    </MAPPING>
    <MAPPING ALGORTIHM="Global Maximization Model">
      <AAM>[H:84][OH:54].[O:31]=[P:30]([OH:32])([O:29][CH2:28][CH:8]1[O:10][CH:11]([N:12]:2:[CH:14]:[N:15]:[C:17]:3:[C:20](:[N:21]:[CH:22]:[N:24]:[C:25]32)[NH2:26])[CH:3]([OH:1])[CH:5]1[OH:7])[O:34][P:37](=[O:38])([OH:39])[O:40][P:42](=[O:43])([OH:44])[O:45][P:46](=[O:47])([OH:48])[O:51][CH2:52][CH:2]4[O:4][CH:6]([N:9]:5:[CH:13]:[N:16]:[C:18]:6:[C:19](:[N:23]:[CH:27]:[N:33]:[C:35]65)[NH2:36])[CH:41]([OH:49])[CH:50]4[OH:53]&gt;&gt;[H:84][O:40][P:37](=[O:38])([OH:39])[O:34][P:30](=[O:31])([OH:32])[O:29][CH2:28][CH:8]1[O:10][CH:11]([N:12]:2:[CH:14]:[N:15]:[C:17]:3:[C:20](:[N:21]:[CH:22]:[N:24]:[C:25]32)[NH2:26])[CH:3]([OH:1])[CH:5]1[OH:7].[O:43]=[P:42]([OH:54])([OH:44])[O:45][P:46](=[O:47])([OH:48])[O:51][CH2:52][CH:2]1[O:4][CH:6]([N:9]:2:[CH:13]:[N:16]:[C:18]:3:[C:19](:[N:23]:[CH:27]:[N:33]:[C:35]32)[NH2:36])[CH:41]([OH:49])[CH:50]1[OH:53]</AAM>
      <SCORE>4</SCORE>
      <CHAOS>0 &lt;=&gt; 44</CHAOS>
      <SIGMA>0</SIGMA>
      <ENERGY>6,7E02</ENERGY>
      <DELTA>16E02</DELTA>
    </MAPPING>
    <MAPPING ALGORTIHM="Max-Mixture Model">
      <AAM>[H:84][OH:54].[O:31]=[P:30]([OH:32])([O:29][CH2:28][CH:8]1[O:10][CH:11]([N:12]:2:[CH:14]:[N:15]:[C:17]:3:[C:20](:[N:21]:[CH:22]:[N:24]:[C:25]32)[NH2:26])[CH:3]([OH:1])[CH:5]1[OH:7])[O:34][P:37](=[O:38])([OH:39])[O:40][P:42](=[O:43])([OH:44])[O:45][P:46](=[O:47])([OH:48])[O:51][CH2:52][CH:2]4[O:4][CH:6]([N:9]:5:[CH:13]:[N:16]:[C:18]:6:[C:19](:[N:23]:[CH:27]:[N:33]:[C:35]65)[NH2:36])[CH:41]([OH:49])[CH:50]4[OH:53]&gt;&gt;[H:84][O:40][P:37](=[O:38])([OH:39])[O:34][P:30](=[O:31])([OH:32])[O:29][CH2:28][CH:8]1[O:10][CH:11]([N:12]:2:[CH:14]:[N:15]:[C:17]:3:[C:20](:[N:21]:[CH:22]:[N:24]:[C:25]32)[NH2:26])[CH:3]([OH:1])[CH:5]1[OH:7].[O:43]=[P:42]([OH:44])([OH:48])[O:45][P:46](=[O:47])([OH:54])[O:51][CH2:52][CH:2]1[O:4][CH:6]([N:9]:2:[CH:13]:[N:16]:[C:18]:3:[C:19](:[N:23]:[CH:27]:[N:33]:[C:35]32)[NH2:36])[CH:41]([OH:49])[CH:50]1[OH:53]</AAM>
      <SCORE>6</SCORE>
      <CHAOS>0 &lt;=&gt; 48</CHAOS>
      <SIGMA>0</SIGMA>
      <ENERGY>13E02</ENERGY>
      <DELTA>23E02</DELTA>
    </MAPPING>
    <MAPPING ALGORTIHM="Ring Conservation Model">
      <AAM>[H:84][OH:54].[H:75][O:39][P:37](=[O:38])([O:34][P:30](=[O:31])([OH:32])[O:29][CH2:28][CH:8]1[O:10][CH:11]([N:12]:2:[CH:14]:[N:15]:[C:17]:3:[C:20](:[N:21]:[CH:22]:[N:24]:[C:25]32)[NH2:26])[CH:3]([OH:1])[CH:5]1[OH:7])[O:40][P:42](=[O:43])([OH:44])[O:45][P:46](=[O:47])([OH:48])[O:51][CH2:52][CH:2]4[O:4][CH:6]([N:9]:5:[CH:13]:[N:16]:[C:18]:6:[C:19](:[N:23]:[CH:27]:[N:33]:[C:35]65)[NH2:36])[CH:41]([OH:49])[CH:50]4[OH:53]&gt;&gt;[H:84][O:38][P:37](=[O:39])([O:40][H:75])[O:34][P:30](=[O:31])([OH:32])[O:29][CH2:28][CH:8]1[O:10][CH:11]([N:12]:2:[CH:14]:[N:15]:[C:17]:3:[C:20](:[N:21]:[CH:22]:[N:24]:[C:25]32)[NH2:26])[CH:3]([OH:1])[CH:5]1[OH:7].[O:43]=[P:42]([OH:44])([OH:48])[O:45][P:46](=[O:47])([OH:54])[O:51][CH2:52][CH:2]1[O:4][CH:6]([N:9]:2:[CH:13]:[N:16]:[C:18]:3:[C:19](:[N:23]:[CH:27]:[N:33]:[C:35]32)[NH2:36])[CH:41]([OH:49])[CH:50]1[OH:53]</AAM>
      <SCORE>10</SCORE>
      <CHAOS>0 &lt;=&gt; 50</CHAOS>
      <SIGMA>0</SIGMA>
      <ENERGY>13E02</ENERGY>
      <DELTA>32E02</DELTA>
    </MAPPING>
  </ANNOTATION>
</EC_BLAST>
