# Supplementary material for: Automated reaction database and reaction network analysis: extraction of reaction templates using cheminformatics
Source: J Cheminform. 2018 Mar 9;10:11. doi: 10.1186/s13321-018-0269-8 (PMC5845084; doi:10.1186/s13321-018-0269-8)
Supplement: Supplementary file 8 — Additional file 8. Zip-file containing all necessary data/files to run the software. [file 13321_2018_269_MOESM8_ESM.zip › demo/ReactionTemplates/R00004_R00126/ECBLAST_R00004_R00126_0_AAM.xml]

<?xml version="1.0" encoding="UTF-8"?>
<EC_BLAST>
  <ANNOTATION>
    <MAPPING STATUS="SELECTED">
      <AAM>[H:70][O:25][P:20](=[O:21])([OH:30])[O:18][P:9](=[O:11])([OH:15])[O:7][P:1](=[O:3])([OH:5])[O:31][CH2:29][CH:10]1[O:12][CH:13]([N:14]:2:[CH:16]:[N:17]:[C:19]:3:[C:22](:[N:23]:[CH:24]:[N:26]:[C:27]32)[NH2:28])[CH:4]([OH:2])[CH:6]1[OH:8].[O:50]=[P:48]([OH:51])([OH:58])[O:47][P:37](=[O:39])([OH:41])[O:35][CH2:32][CH:40]1[O:42][CH:43]([N:44]:2:[CH:45]:[N:46]:[C:49]:3:[C:52](:[N:53]:[CH:54]:[N:55]:[C:56]32)[NH2:57])[CH:34]([OH:33])[CH:36]1[OH:38]&gt;&gt;[H:70][O:47][P:48](=[O:50])([OH:51])[OH:58].[O:39]=[P:37]([OH:41])([O:35][CH2:32][CH:40]1[O:42][CH:43]([N:44]:2:[CH:45]:[N:46]:[C:49]:3:[C:52](:[N:53]:[CH:54]:[N:55]:[C:56]32)[NH2:57])[CH:34]([OH:33])[CH:36]1[OH:38])[O:25][P:20](=[O:21])([OH:30])[O:18][P:9](=[O:11])([OH:15])[O:7][P:1](=[O:3])([OH:5])[O:31][CH2:29][CH:10]4[O:12][CH:13]([N:14]:5:[CH:16]:[N:17]:[C:19]:6:[C:22](:[N:23]:[CH:24]:[N:26]:[C:27]65)[NH2:28])[CH:4]([OH:2])[CH:6]4[OH:8]</AAM>
      <RANK_REACTANT>{1=84, 2=83, 3=82, 4=86, 5=87, 6=88, 7=89, 8=85, 9=60, 10=70, 11=64, 12=65, 13=66, 14=67, 15=69, 16=68, 17=71, 18=72, 19=73, 20=63, 21=61, 22=62, 23=58, 24=57, 25=55, 26=52, 27=51, 28=47, 29=46, 30=42, 31=41, 32=37, 33=36, 34=32, 35=31, 36=28, 37=9, 38=11, 39=12, 40=14, 41=24, 42=18, 43=19, 44=20, 45=21, 46=23, 47=22, 48=25, 49=26, 50=27, 51=17, 52=15, 53=16, 54=3, 55=5, 56=7, 57=8, 58=6, 59=2, 60=1, 61=4, 62=13, 63=10, 64=29, 65=30, 66=34, 67=35, 68=33, 69=39, 70=40, 71=38, 72=44, 73=45, 74=43, 75=49, 76=50, 77=48, 78=53, 79=54, 80=78, 81=74, 82=76, 83=77, 84=75, 85=80, 86=81, 87=79, 88=56, 89=59}</RANK_REACTANT>
      <RANK_PRODUCT>{1=84, 2=83, 3=82, 4=86, 5=87, 6=88, 7=89, 8=85, 9=60, 10=70, 11=64, 12=65, 13=66, 14=67, 15=69, 16=68, 17=71, 18=72, 19=73, 20=63, 21=61, 22=62, 23=58, 24=57, 25=55, 26=52, 27=51, 28=47, 29=46, 30=42, 31=41, 32=37, 33=36, 34=32, 35=31, 36=28, 37=9, 38=11, 39=12, 40=14, 41=24, 42=18, 43=19, 44=20, 45=21, 46=23, 47=22, 48=25, 49=26, 50=27, 51=17, 52=15, 53=16, 54=3, 55=5, 56=7, 57=8, 58=6, 59=2, 60=1, 61=4, 62=13, 63=10, 64=29, 65=30, 66=34, 67=35, 68=33, 69=39, 70=40, 71=38, 72=44, 73=45, 74=43, 75=49, 76=50, 77=48, 78=53, 79=54, 80=78, 81=74, 82=76, 83=77, 84=75, 85=80, 86=81, 87=79, 88=56, 89=59}</RANK_PRODUCT>
    </MAPPING>
    <MAPPING ALGORTIHM="Local Minimization Model">
      <AAM>[H:70][O:25][P:20](=[O:21])([OH:30])[O:18][P:9](=[O:11])([OH:15])[O:7][P:1](=[O:3])([OH:5])[O:31][CH2:29][CH:10]1[O:12][CH:13]([N:14]:2:[CH:16]:[N:17]:[C:19]:3:[C:22](:[N:23]:[CH:24]:[N:26]:[C:27]32)[NH2:28])[CH:4]([OH:2])[CH:6]1[OH:8].[O:50]=[P:48]([OH:51])([OH:58])[O:47][P:37](=[O:39])([OH:41])[O:35][CH2:32][CH:40]1[O:42][CH:43]([N:44]:2:[CH:45]:[N:46]:[C:49]:3:[C:52](:[N:53]:[CH:54]:[N:55]:[C:56]32)[NH2:57])[CH:34]([OH:33])[CH:36]1[OH:38]&gt;&gt;[H:70][O:47][P:48](=[O:50])([OH:51])[OH:58].[O:39]=[P:37]([OH:41])([O:35][CH2:32][CH:40]1[O:42][CH:43]([N:44]:2:[CH:45]:[N:46]:[C:49]:3:[C:52](:[N:53]:[CH:54]:[N:55]:[C:56]32)[NH2:57])[CH:34]([OH:33])[CH:36]1[OH:38])[O:25][P:20](=[O:21])([OH:30])[O:18][P:9](=[O:11])([OH:15])[O:7][P:1](=[O:3])([OH:5])[O:31][CH2:29][CH:10]4[O:12][CH:13]([N:14]:5:[CH:16]:[N:17]:[C:19]:6:[C:22](:[N:23]:[CH:24]:[N:26]:[C:27]65)[NH2:28])[CH:4]([OH:2])[CH:6]4[OH:8]</AAM>
      <SCORE>4</SCORE>
      <CHAOS>0 &lt;=&gt; 44</CHAOS>
      <SIGMA>0</SIGMA>
      <ENERGY>6,7E02</ENERGY>
      <DELTA>16E02</DELTA>
    </MAPPING>
    <MAPPING ALGORTIHM="Global Maximization Model">
      <AAM>[H:74][O:30][P:20](=[O:21])([OH:25])[O:18][P:9](=[O:11])([OH:15])[O:7][P:1](=[O:3])([OH:5])[O:31][CH2:29][CH:10]1[O:12][CH:13]([N:14]:2:[CH:16]:[N:17]:[C:19]:3:[C:22](:[N:23]:[CH:24]:[N:26]:[C:27]32)[NH2:28])[CH:4]([OH:2])[CH:6]1[OH:8].[O:50]=[P:48]([OH:51])([OH:58])[O:47][P:37](=[O:39])([OH:41])[O:35][CH2:32][CH:40]1[O:42][CH:43]([N:44]:2:[CH:45]:[N:46]:[C:49]:3:[C:52](:[N:53]:[CH:54]:[N:55]:[C:56]32)[NH2:57])[CH:34]([OH:33])[CH:36]1[OH:38]&gt;&gt;[H:74][O:47][P:48](=[O:50])([OH:51])[OH:58].[O:39]=[P:37]([OH:41])([O:35][CH2:32][CH:40]1[O:42][CH:43]([N:44]:2:[CH:45]:[N:46]:[C:49]:3:[C:52](:[N:53]:[CH:54]:[N:55]:[C:56]32)[NH2:57])[CH:34]([OH:33])[CH:36]1[OH:38])[O:30][P:20](=[O:21])([OH:25])[O:18][P:9](=[O:11])([OH:15])[O:7][P:1](=[O:3])([OH:5])[O:31][CH2:29][CH:10]4[O:12][CH:13]([N:14]:5:[CH:16]:[N:17]:[C:19]:6:[C:22](:[N:23]:[CH:24]:[N:26]:[C:27]65)[NH2:28])[CH:4]([OH:2])[CH:6]4[OH:8]</AAM>
      <SCORE>4</SCORE>
      <CHAOS>0 &lt;=&gt; 44</CHAOS>
      <SIGMA>0</SIGMA>
      <ENERGY>6,7E02</ENERGY>
      <DELTA>16E02</DELTA>
    </MAPPING>
    <MAPPING ALGORTIHM="Max-Mixture Model">
      <AAM>[H:74][O:30][P:20](=[O:21])([OH:25])[O:18][P:9](=[O:11])([OH:15])[O:7][P:1](=[O:3])([OH:5])[O:31][CH2:29][CH:10]1[O:12][CH:13]([N:14]:2:[CH:16]:[N:17]:[C:19]:3:[C:22](:[N:23]:[CH:24]:[N:26]:[C:27]32)[NH2:28])[CH:4]([OH:2])[CH:6]1[OH:8].[O:50]=[P:48]([OH:51])([OH:58])[O:47][P:37](=[O:39])([OH:41])[O:35][CH2:32][CH:40]1[O:42][CH:43]([N:44]:2:[CH:45]:[N:46]:[C:49]:3:[C:52](:[N:53]:[CH:54]:[N:55]:[C:56]32)[NH2:57])[CH:34]([OH:33])[CH:36]1[OH:38]&gt;&gt;[H:74][O:47][P:48](=[O:50])([OH:51])[OH:58].[O:39]=[P:37]([OH:41])([O:35][CH2:32][CH:40]1[O:42][CH:43]([N:44]:2:[CH:45]:[N:46]:[C:49]:3:[C:52](:[N:53]:[CH:54]:[N:55]:[C:56]32)[NH2:57])[CH:34]([OH:33])[CH:36]1[OH:38])[O:30][P:20](=[O:21])([OH:25])[O:18][P:9](=[O:11])([OH:15])[O:7][P:1](=[O:3])([OH:5])[O:31][CH2:29][CH:10]4[O:12][CH:13]([N:14]:5:[CH:16]:[N:17]:[C:19]:6:[C:22](:[N:23]:[CH:24]:[N:26]:[C:27]65)[NH2:28])[CH:4]([OH:2])[CH:6]4[OH:8]</AAM>
      <SCORE>4</SCORE>
      <CHAOS>0 &lt;=&gt; 44</CHAOS>
      <SIGMA>0</SIGMA>
      <ENERGY>6,7E02</ENERGY>
      <DELTA>16E02</DELTA>
    </MAPPING>
    <MAPPING ALGORTIHM="Ring Conservation Model">
      <AAM>[H:74][O:30][P:20](=[O:21])([O:25][H:70])[O:18][P:9](=[O:11])([OH:15])[O:7][P:1](=[O:3])([OH:5])[O:31][CH2:29][CH:10]1[O:12][CH:13]([N:14]:2:[CH:16]:[N:17]:[C:19]:3:[C:22](:[N:23]:[CH:24]:[N:26]:[C:27]32)[NH2:28])[CH:4]([OH:2])[CH:6]1[OH:8].[O:50]=[P:48]([OH:51])([OH:58])[O:47][P:37](=[O:39])([OH:41])[O:35][CH2:32][CH:40]1[O:42][CH:43]([N:44]:2:[CH:45]:[N:46]:[C:49]:3:[C:52](:[N:53]:[CH:54]:[N:55]:[C:56]32)[NH2:57])[CH:34]([OH:33])[CH:36]1[OH:38]&gt;&gt;[H:74][O:47][P:48](=[O:50])([OH:51])[OH:58].[H:70][O:21][P:20](=[O:30])([O:25][P:37](=[O:39])([OH:41])[O:35][CH2:32][CH:40]1[O:42][CH:43]([N:44]:2:[CH:45]:[N:46]:[C:49]:3:[C:52](:[N:53]:[CH:54]:[N:55]:[C:56]32)[NH2:57])[CH:34]([OH:33])[CH:36]1[OH:38])[O:18][P:9](=[O:11])([OH:15])[O:7][P:1](=[O:3])([OH:5])[O:31][CH2:29][CH:10]4[O:12][CH:13]([N:14]:5:[CH:16]:[N:17]:[C:19]:6:[C:22](:[N:23]:[CH:24]:[N:26]:[C:27]65)[NH2:28])[CH:4]([OH:2])[CH:6]4[OH:8]</AAM>
      <SCORE>8</SCORE>
      <CHAOS>0 &lt;=&gt; 46</CHAOS>
      <SIGMA>0</SIGMA>
      <ENERGY>6,7E02</ENERGY>
      <DELTA>25E02</DELTA>
    </MAPPING>
  </ANNOTATION>
</EC_BLAST>
