# Supplementary material for: Automated reaction database and reaction network analysis: extraction of reaction templates using cheminformatics
Source: J Cheminform. 2018 Mar 9;10:11. doi: 10.1186/s13321-018-0269-8 (PMC5845084; doi:10.1186/s13321-018-0269-8)
Supplement: Supplementary file 8 — Additional file 8. Zip-file containing all necessary data/files to run the software. [file 13321_2018_269_MOESM8_ESM.zip › demo/ReactionTemplates/R00005_R00127/ECBLAST_R00005_R00127_0_AAM.xml]

<?xml version="1.0" encoding="UTF-8"?>
<EC_BLAST>
  <ANNOTATION>
    <MAPPING STATUS="SELECTED">
      <AAM>[H:84][O:53][P:46](=[O:47])([OH:49])[O:43][CH2:37][CH:39]1[O:40][CH:41]([N:42]:2:[CH:44]:[N:45]:[C:48]:3:[C:50](:[N:51]:[CH:52]:[N:54]:[C:32]32)[NH2:34])[CH:35]([OH:33])[CH:36]1[OH:38].[O:21]=[P:20]([OH:30])([OH:25])[O:18][P:9](=[O:11])([OH:15])[O:7][P:1](=[O:3])([OH:5])[O:31][CH2:29][CH:10]1[O:12][CH:13]([N:14]:2:[CH:16]:[N:17]:[C:19]:3:[C:22](:[N:23]:[CH:24]:[N:26]:[C:27]32)[NH2:28])[CH:4]([OH:2])[CH:6]1[OH:8]&gt;&gt;[H:84][O:18][P:9](=[O:11])([OH:15])[O:7][P:1](=[O:3])([OH:5])[O:31][CH2:29][CH:10]1[O:12][CH:13]([N:14]:2:[CH:16]:[N:17]:[C:19]:3:[C:22](:[N:23]:[CH:24]:[N:26]:[C:27]32)[NH2:28])[CH:4]([OH:2])[CH:6]1[OH:8].[O:21]=[P:20]([OH:25])([OH:30])[O:53][P:46](=[O:47])([OH:49])[O:43][CH2:37][CH:39]1[O:40][CH:41]([N:42]:2:[CH:44]:[N:45]:[C:48]:3:[C:50](:[N:51]:[CH:52]:[N:54]:[C:32]32)[NH2:34])[CH:35]([OH:33])[CH:36]1[OH:38]</AAM>
      <RANK_REACTANT>{1=56, 2=66, 3=60, 4=61, 5=62, 6=63, 7=65, 8=64, 9=67, 10=68, 11=69, 12=59, 13=57, 14=58, 15=54, 16=53, 17=51, 18=70, 19=73, 20=74, 21=78, 22=79, 23=81, 24=82, 25=83, 26=84, 27=80, 28=76, 29=77, 30=75, 31=71, 32=72, 33=47, 34=45, 35=44, 36=43, 37=46, 38=49, 39=50, 40=48, 41=52, 42=55}</RANK_REACTANT>
      <RANK_PRODUCT>{1=56, 2=66, 3=60, 4=61, 5=62, 6=63, 7=65, 8=64, 9=67, 10=68, 11=69, 12=59, 13=57, 14=58, 15=54, 16=53, 17=51, 18=70, 19=73, 20=74, 21=78, 22=79, 23=81, 24=82, 25=83, 26=84, 27=80, 28=76, 29=77, 30=75, 31=71, 32=72, 33=47, 34=45, 35=44, 36=43, 37=46, 38=49, 39=50, 40=48, 41=52, 42=55}</RANK_PRODUCT>
    </MAPPING>
    <MAPPING ALGORTIHM="Local Minimization Model">
      <AAM>[H:84][O:53][P:46](=[O:47])([OH:49])[O:43][CH2:37][CH:39]1[O:40][CH:41]([N:42]:2:[CH:44]:[N:45]:[C:48]:3:[C:50](:[N:51]:[CH:52]:[N:54]:[C:32]32)[NH2:34])[CH:35]([OH:33])[CH:36]1[OH:38].[O:21]=[P:20]([OH:30])([OH:25])[O:18][P:9](=[O:11])([OH:15])[O:7][P:1](=[O:3])([OH:5])[O:31][CH2:29][CH:10]1[O:12][CH:13]([N:14]:2:[CH:16]:[N:17]:[C:19]:3:[C:22](:[N:23]:[CH:24]:[N:26]:[C:27]32)[NH2:28])[CH:4]([OH:2])[CH:6]1[OH:8]&gt;&gt;[H:84][O:18][P:9](=[O:11])([OH:15])[O:7][P:1](=[O:3])([OH:5])[O:31][CH2:29][CH:10]1[O:12][CH:13]([N:14]:2:[CH:16]:[N:17]:[C:19]:3:[C:22](:[N:23]:[CH:24]:[N:26]:[C:27]32)[NH2:28])[CH:4]([OH:2])[CH:6]1[OH:8].[O:21]=[P:20]([OH:25])([OH:30])[O:53][P:46](=[O:47])([OH:49])[O:43][CH2:37][CH:39]1[O:40][CH:41]([N:42]:2:[CH:44]:[N:45]:[C:48]:3:[C:50](:[N:51]:[CH:52]:[N:54]:[C:32]32)[NH2:34])[CH:35]([OH:33])[CH:36]1[OH:38]</AAM>
      <SCORE>4</SCORE>
      <CHAOS>0 &lt;=&gt; 14</CHAOS>
      <SIGMA>0</SIGMA>
      <ENERGY>6,7E02</ENERGY>
      <DELTA>16E02</DELTA>
    </MAPPING>
    <MAPPING ALGORTIHM="Global Maximization Model">
      <AAM>[H:84][O:53][P:46](=[O:47])([OH:49])[O:43][CH2:37][CH:39]1[O:40][CH:41]([N:42]:2:[CH:44]:[N:45]:[C:48]:3:[C:50](:[N:51]:[CH:52]:[N:54]:[C:32]32)[NH2:34])[CH:35]([OH:33])[CH:36]1[OH:38].[O:21]=[P:20]([OH:30])([OH:25])[O:18][P:9](=[O:11])([OH:15])[O:7][P:1](=[O:3])([OH:5])[O:31][CH2:29][CH:10]1[O:12][CH:13]([N:14]:2:[CH:16]:[N:17]:[C:19]:3:[C:22](:[N:23]:[CH:24]:[N:26]:[C:27]32)[NH2:28])[CH:4]([OH:2])[CH:6]1[OH:8]&gt;&gt;[H:84][O:18][P:9](=[O:11])([OH:15])[O:7][P:1](=[O:3])([OH:5])[O:31][CH2:29][CH:10]1[O:12][CH:13]([N:14]:2:[CH:16]:[N:17]:[C:19]:3:[C:22](:[N:23]:[CH:24]:[N:26]:[C:27]32)[NH2:28])[CH:4]([OH:2])[CH:6]1[OH:8].[O:21]=[P:20]([OH:25])([OH:30])[O:53][P:46](=[O:47])([OH:49])[O:43][CH2:37][CH:39]1[O:40][CH:41]([N:42]:2:[CH:44]:[N:45]:[C:48]:3:[C:50](:[N:51]:[CH:52]:[N:54]:[C:32]32)[NH2:34])[CH:35]([OH:33])[CH:36]1[OH:38]</AAM>
      <SCORE>4</SCORE>
      <CHAOS>0 &lt;=&gt; 14</CHAOS>
      <SIGMA>0</SIGMA>
      <ENERGY>6,7E02</ENERGY>
      <DELTA>16E02</DELTA>
    </MAPPING>
    <MAPPING ALGORTIHM="Max-Mixture Model">
      <AAM>[H:84][O:53][P:46](=[O:47])([OH:49])[O:43][CH2:37][CH:39]1[O:40][CH:41]([N:42]:2:[CH:44]:[N:45]:[C:48]:3:[C:50](:[N:51]:[CH:52]:[N:54]:[C:32]32)[NH2:34])[CH:35]([OH:33])[CH:36]1[OH:38].[O:21]=[P:20]([OH:30])([OH:25])[O:18][P:9](=[O:11])([OH:15])[O:7][P:1](=[O:3])([OH:5])[O:31][CH2:29][CH:10]1[O:12][CH:13]([N:14]:2:[CH:16]:[N:17]:[C:19]:3:[C:22](:[N:23]:[CH:24]:[N:26]:[C:27]32)[NH2:28])[CH:4]([OH:2])[CH:6]1[OH:8]&gt;&gt;[H:84][O:18][P:9](=[O:11])([OH:15])[O:7][P:1](=[O:3])([OH:5])[O:31][CH2:29][CH:10]1[O:12][CH:13]([N:14]:2:[CH:16]:[N:17]:[C:19]:3:[C:22](:[N:23]:[CH:24]:[N:26]:[C:27]32)[NH2:28])[CH:4]([OH:2])[CH:6]1[OH:8].[O:21]=[P:20]([OH:25])([OH:30])[O:53][P:46](=[O:47])([OH:49])[O:43][CH2:37][CH:39]1[O:40][CH:41]([N:42]:2:[CH:44]:[N:45]:[C:48]:3:[C:50](:[N:51]:[CH:52]:[N:54]:[C:32]32)[NH2:34])[CH:35]([OH:33])[CH:36]1[OH:38]</AAM>
      <SCORE>4</SCORE>
      <CHAOS>0 &lt;=&gt; 14</CHAOS>
      <SIGMA>0</SIGMA>
      <ENERGY>6,7E02</ENERGY>
      <DELTA>16E02</DELTA>
    </MAPPING>
    <MAPPING ALGORTIHM="Ring Conservation Model">
      <AAM>[H:82][O:49][P:46](=[O:47])([OH:53])[O:43][CH2:37][CH:39]1[O:40][CH:41]([N:42]:2:[CH:44]:[N:45]:[C:48]:3:[C:50](:[N:51]:[CH:52]:[N:54]:[C:32]32)[NH2:34])[CH:35]([OH:33])[CH:36]1[OH:38].[H:63][O:15][P:9](=[O:11])([O:18][P:20](=[O:21])([OH:30])[OH:25])[O:7][P:1](=[O:3])([OH:5])[O:31][CH2:29][CH:10]1[O:12][CH:13]([N:14]:2:[CH:16]:[N:17]:[C:19]:3:[C:22](:[N:23]:[CH:24]:[N:26]:[C:27]32)[NH2:28])[CH:4]([OH:2])[CH:6]1[OH:8]&gt;&gt;[H:63][O:18][P:9](=[O:15])([O:11][H:82])[O:7][P:1](=[O:3])([OH:5])[O:31][CH2:29][CH:10]1[O:12][CH:13]([N:14]:2:[CH:16]:[N:17]:[C:19]:3:[C:22](:[N:23]:[CH:24]:[N:26]:[C:27]32)[NH2:28])[CH:4]([OH:2])[CH:6]1[OH:8].[O:21]=[P:20]([OH:30])([OH:25])[O:49][P:46](=[O:47])([OH:53])[O:43][CH2:37][CH:39]1[O:40][CH:41]([N:42]:2:[CH:44]:[N:45]:[C:48]:3:[C:50](:[N:51]:[CH:52]:[N:54]:[C:32]32)[NH2:34])[CH:35]([OH:33])[CH:36]1[OH:38]</AAM>
      <SCORE>8</SCORE>
      <CHAOS>0 &lt;=&gt; 16</CHAOS>
      <SIGMA>0</SIGMA>
      <ENERGY>6,7E02</ENERGY>
      <DELTA>25E02</DELTA>
    </MAPPING>
  </ANNOTATION>
</EC_BLAST>
