# Supplementary material for: Automated reaction database and reaction network analysis: extraction of reaction templates using cheminformatics
Source: J Cheminform. 2018 Mar 9;10:11. doi: 10.1186/s13321-018-0269-8 (PMC5845084; doi:10.1186/s13321-018-0269-8)
Supplement: Supplementary file 8 — Additional file 8. Zip-file containing all necessary data/files to run the software. [file 13321_2018_269_MOESM8_ESM.zip › demo/ReactionTemplates/R00006_R00128/ECBLAST_R00006_R00128_0_AAM.rxn]

$RXN

  EC-BLAST     smiles

  2  2
$MOL
M00001
  EC-BLAST  1130171205

 52 54  0  0  0  0  0  0  0  0999 V2000
    5.3848    9.8433    0.0000 O   0  0  0  0  0  0  0  0  0  1  0  0
   -2.3752   10.2724    0.0000 H   0  0  0  0  0  0  0  0  0 37  0  0
   -1.0269    9.6151    0.0000 O   0  0  0  0  0  0  0  0  0  2  0  0
    6.6288   10.6815    0.0000 P   0  0  0  0  0  0  0  0  0  3  0  0
   -0.9219    8.1188    0.0000 C   0  0  2  0  0  0  0  0  0  4  0  0
    8.0844   11.0437    0.0000 O   0  0  0  0  0  0  0  0  0  5  0  0
   -2.4210    8.1704    0.0000 H   0  0  0  0  0  0  0  0  0 38  0  0
    7.2382    9.3109    0.0000 O   0  0  0  0  0  0  0  0  0  6  0  0
    0.5553    8.3792    0.0000 C   0  0  2  0  0  0  0  0  0  7  0  0
    8.7299    9.1534    0.0000 H   0  0  0  0  0  0  0  0  0 39  0  0
    1.9465    8.9402    0.0000 H   0  0  0  0  0  0  0  0  0 40  0  0
    0.1424    9.8212    0.0000 O   0  0  0  0  0  0  0  0  0  8  0  0
    6.5249   12.1779    0.0000 O   0  0  0  0  0  0  0  0  0  9  0  0
    1.1848   10.8999    0.0000 H   0  0  0  0  0  0  0  0  0 41  0  0
    1.2548    7.0606    0.0000 C   0  0  2  0  0  0  0  0  0 10  0  0
    7.7689   13.0161    0.0000 P   0  0  0  0  0  0  0  0  0 11  0  0
    2.2190    5.9115    0.0000 H   0  0  0  0  0  0  0  0  0 42  0  0
    0.2160    5.9839    0.0000 O   0  0  0  0  0  0  0  0  0 12  0  0
   -1.1284    6.6405    0.0000 C   0  0  1  0  0  0  0  0  0 13  0  0
   -2.5840    7.0029    0.0000 H   0  0  0  0  0  0  0  0  0 43  0  0
   -1.6416    5.2310    0.0000 N   0  0  0  0  0  0  0  0  0 14  0  0
    8.6511   14.2292    0.0000 O   0  0  0  0  0  0  0  0  0 15  0  0
   -0.7916    4.0110    0.0000 C   0  0  0  0  0  0  0  0  0 16  0  0
    0.7080    3.9778    0.0000 H   0  0  0  0  0  0  0  0  0 44  0  0
   -1.7016    2.8210    0.0000 N   0  0  0  0  0  0  0  0  0 17  0  0
    6.7274   14.0956    0.0000 O   0  0  0  0  0  0  0  0  0 18  0  0
    7.1416   15.5373    0.0000 H   0  0  0  0  0  0  0  0  0 45  0  0
   -3.1216    3.3010    0.0000 C   0  0  0  0  0  0  0  0  0 19  0  0
    9.1167   12.3579    0.0000 O   0  0  0  0  0  0  0  0  0 20  0  0
   10.3607   13.1960    0.0000 P   0  0  0  0  0  0  0  0  0 21  0  0
   -4.4616    2.6310    0.0000 C   0  0  0  0  0  0  0  0  0 22  0  0
   -5.7016    3.3710    0.0000 N   0  0  0  0  0  0  0  0  0 23  0  0
   -5.6616    4.8910    0.0000 C   0  0  0  0  0  0  0  0  0 24  0  0
   -6.9443    5.6687    0.0000 H   0  0  0  0  0  0  0  0  0 46  0  0
   11.8163   13.5582    0.0000 O   0  0  0  0  0  0  0  0  0 25  0  0
   -4.4016    5.5910    0.0000 N   0  0  0  0  0  0  0  0  0 26  0  0
   -3.1216    4.8310    0.0000 C   0  0  0  0  0  0  0  0  0 27  0  0
   -4.5174    1.1321    0.0000 N   0  0  0  0  0  0  0  0  0 28  0  0
   -5.8434    0.4309    0.0000 H   0  0  0  0  0  0  0  0  0 47  0  0
   10.2568   14.6924    0.0000 O   0  0  0  0  0  0  0  0  0 29  0  0
   -3.2471    0.3343    0.0000 H   0  0  0  0  0  0  0  0  0 48  0  0
    2.8969    8.1670    0.0000 C   0  0  0  0  0  0  0  0  0 30  0  0
    4.3525    8.5291    0.0000 H   0  0  0  0  0  0  0  0  0 49  0  0
    3.5063    6.7964    0.0000 H   0  0  0  0  0  0  0  0  0 50  0  0
   11.5008   15.5306    0.0000 H   0  0  0  0  0  0  0  0  0 51  0  0
    2.7930    9.6634    0.0000 O   0  0  0  0  0  0  0  0  0 31  0  0
    4.0369   10.5016    0.0000 P   0  0  0  0  0  0  0  0  0 32  0  0
    4.9192   11.7146    0.0000 O   0  0  0  0  0  0  0  0  0 33  0  0
    2.9955   11.5811    0.0000 O   0  0  0  0  0  0  0  0  0 34  0  0
   10.9701   11.8254    0.0000 O   0  0  0  0  0  0  0  0  0 35  0  0
    3.4097   13.0228    0.0000 H   0  0  0  0  0  0  0  0  0 52  0  0
   12.4618   11.6679    0.0000 H   0  0  0  0  0  0  0  0  0 53  0  0
  1  4  1  0  0  0  0 
 47  1  1  0  0  0  0 
  3  2  1  0  0  0  0 
  5  3  1  0  0  0  0 
  4  6  2  0  0  0  0 
  4  8  1  0  0  0  0 
  4 13  1  0  0  0  0 
  5  7  1  1  0  0  0 
  9  5  1  0  0  0  0 
 19  5  1  0  0  0  0 
  8 10  1  0  0  0  0 
  9 11  1  1  0  0  0 
  9 12  1  0  0  0  0 
 15  9  1  0  0  0  0 
 12 14  1  0  0  0  0 
 13 16  1  0  0  0  0 
 15 17  1  6  0  0  0 
 18 15  1  0  0  0  0 
 15 42  1  0  0  0  0 
 16 22  2  0  0  0  0 
 16 26  1  0  0  0  0 
 16 29  1  0  0  0  0 
 19 18  1  0  0  0  0 
 19 20  1  6  0  0  0 
 21 19  1  0  0  0  0 
 21 23  1  0  0  0  0 
 21 37  1  0  0  0  0 
 23 24  1  0  0  0  0 
 25 23  2  0  0  0  0 
 28 25  1  0  0  0  0 
 26 27  1  0  0  0  0 
 28 31  1  0  0  0  0 
 37 28  2  0  0  0  0 
 29 30  1  0  0  0  0 
 30 35  2  0  0  0  0 
 30 40  1  0  0  0  0 
 30 50  1  0  0  0  0 
 31 32  2  0  0  0  0 
 31 38  1  0  0  0  0 
 32 33  1  0  0  0  0 
 33 34  1  0  0  0  0 
 33 36  2  0  0  0  0 
 37 36  1  0  0  0  0 
 38 39  1  0  0  0  0 
 38 41  1  0  0  0  0 
 40 45  1  0  0  0  0 
 42 43  1  0  0  0  0 
 42 44  1  0  0  0  0 
 42 46  1  0  0  0  0 
 46 47  1  0  0  0  0 
 47 48  2  0  0  0  0 
 47 49  1  0  0  0  0 
 49 51  1  0  0  0  0 
 50 52  1  0  0  0  0 
M  END
$MOL
M00002
  EC-BLAST  1130171205

  3  2  0  0  0  0  0  0  0  0999 V2000
    1.2990   -0.7500    0.0000 O   0  0  0  0  0  0  0  0  0 36  0  0
    0.0000    0.0000    0.0000 H   0  0  0  0  0  0  0  0  0 54  0  0
    2.5981   -0.0000    0.0000 H   0  0  0  0  0  0  0  0  0 55  0  0
  1  2  1  0  0  0  0 
  1  3  1  0  0  0  0 
M  END
$MOL
M00003
  EC-BLAST  1130171205

 47 49  0  0  0  0  0  0  0  0999 V2000
    9.2206   10.8615    0.0000 P   0  0  0  0  0  0  0  0  0 11  0  0
   -4.2498    1.2164    0.0000 N   0  0  0  0  0  0  0  0  0 23  0  0
   -0.9235    8.1178    0.0000 H   0  0  0  0  0  0  0  0  0 37  0  0
   10.1029   12.0745    0.0000 O   0  0  0  0  0  0  0  0  0 15  0  0
    6.3710    9.5600    0.0000 O   0  0  0  0  0  0  0  0  0 33  0  0
   -3.0098    0.4764    0.0000 C   0  0  0  0  0  0  0  0  0 22  0  0
   -4.2098    2.7364    0.0000 C   0  0  0  0  0  0  0  0  0 24  0  0
    4.2447    7.5088    0.0000 O   0  0  0  0  0  0  0  0  0 31  0  0
   -0.9693    6.0158    0.0000 H   0  0  0  0  0  0  0  0  0 38  0  0
    5.4887    8.3469    0.0000 P   0  0  0  0  0  0  0  0  0 32  0  0
   10.5685   10.2032    0.0000 O   0  0  0  0  0  0  0  0  0 18  0  0
    4.8614   10.8681    0.0000 H   0  0  0  0  0  0  0  0  0 52  0  0
    0.4249    7.4605    0.0000 O   0  0  0  0  0  0  0  0  0  2  0  0
   -2.9498    3.4364    0.0000 N   0  0  0  0  0  0  0  0  0 26  0  0
    6.8366    7.6887    0.0000 O   0  0  0  0  0  0  0  0  0  1  0  0
    0.5299    5.9642    0.0000 C   0  0  2  0  0  0  0  0  0  4  0  0
   -1.6698    2.6764    0.0000 C   0  0  0  0  0  0  0  0  0 27  0  0
    1.5941    7.6666    0.0000 O   0  0  0  0  0  0  0  0  0  8  0  0
    8.0805    8.5269    0.0000 P   0  0  0  0  0  0  0  0  0  3  0  0
   -3.0656   -1.0226    0.0000 N   0  0  0  0  0  0  0  0  0 28  0  0
    2.6365    8.7452    0.0000 H   0  0  0  0  0  0  0  0  0 41  0  0
    4.4473    9.4265    0.0000 O   0  0  0  0  0  0  0  0  0 34  0  0
    9.5362    8.8890    0.0000 O   0  0  0  0  0  0  0  0  0  5  0  0
   -4.3916   -1.7237    0.0000 H   0  0  0  0  0  0  0  0  0 47  0  0
    3.6707    3.7569    0.0000 H   0  0  0  0  0  0  0  0  0 42  0  0
   -5.4925    3.5140    0.0000 H   0  0  0  0  0  0  0  0  0 46  0  0
    2.0071    6.2246    0.0000 C   0  0  2  0  0  0  0  0  0  7  0  0
    0.3233    4.4859    0.0000 C   0  0  2  0  0  0  0  0  0 13  0  0
    3.3982    6.7856    0.0000 H   0  0  0  0  0  0  0  0  0 40  0  0
    2.7066    4.9060    0.0000 C   0  0  2  0  0  0  0  0  0 10  0  0
   -0.1898    3.0764    0.0000 N   0  0  0  0  0  0  0  0  0 14  0  0
    8.6900    7.1563    0.0000 O   0  0  0  0  0  0  0  0  0  6  0  0
    0.6602    1.8564    0.0000 C   0  0  0  0  0  0  0  0  0 16  0  0
   -1.7954   -1.8203    0.0000 H   0  0  0  0  0  0  0  0  0 48  0  0
    1.6677    3.8293    0.0000 O   0  0  0  0  0  0  0  0  0 12  0  0
    2.1598    1.8232    0.0000 H   0  0  0  0  0  0  0  0  0 44  0  0
   -0.2498    0.6664    0.0000 N   0  0  0  0  0  0  0  0  0 17  0  0
   10.1817    6.9987    0.0000 H   0  0  0  0  0  0  0  0  0 39  0  0
    4.3486    6.0124    0.0000 C   0  0  0  0  0  0  0  0  0 30  0  0
   11.8125   11.0414    0.0000 H   0  0  0  0  0  0  0  0  0 45  0  0
    5.8043    6.3745    0.0000 H   0  0  0  0  0  0  0  0  0 49  0  0
    7.9766   10.0233    0.0000 O   0  0  0  0  0  0  0  0  0  9  0  0
    4.9581    4.6417    0.0000 H   0  0  0  0  0  0  0  0  0 50  0  0
    8.1792   11.9410    0.0000 O   0  0  0  0  0  0  0  0  0 20  0  0
   -1.1323    4.8483    0.0000 H   0  0  0  0  0  0  0  0  0 43  0  0
   -1.6698    1.1464    0.0000 C   0  0  0  0  0  0  0  0  0 19  0  0
    8.5933   13.3827    0.0000 H   0  0  0  0  0  0  0  0  0 55  0  0
  1  4  2  0  0  0  0 
  1 11  1  0  0  0  0 
 42  1  1  0  0  0  0 
  1 44  1  0  0  0  0 
  6  2  2  0  0  0  0 
  2  7  1  0  0  0  0 
 13  3  1  0  0  0  0 
 10  5  2  0  0  0  0 
  6 20  1  0  0  0  0 
 46  6  1  0  0  0  0 
  7 14  2  0  0  0  0 
  7 26  1  0  0  0  0 
  8 10  1  0  0  0  0 
 39  8  1  0  0  0  0 
 16  9  1  1  0  0  0 
 10 15  1  0  0  0  0 
 10 22  1  0  0  0  0 
 11 40  1  0  0  0  0 
 22 12  1  0  0  0  0 
 16 13  1  0  0  0  0 
 17 14  1  0  0  0  0 
 15 19  1  0  0  0  0 
 27 16  1  0  0  0  0 
 28 16  1  0  0  0  0 
 31 17  1  0  0  0  0 
 17 46  2  0  0  0  0 
 18 21  1  0  0  0  0 
 27 18  1  0  0  0  0 
 19 23  2  0  0  0  0 
 19 32  1  0  0  0  0 
 19 42  1  0  0  0  0 
 20 24  1  0  0  0  0 
 20 34  1  0  0  0  0 
 30 25  1  6  0  0  0 
 27 29  1  1  0  0  0 
 30 27  1  0  0  0  0 
 31 28  1  0  0  0  0 
 28 35  1  0  0  0  0 
 28 45  1  6  0  0  0 
 35 30  1  0  0  0  0 
 30 39  1  0  0  0  0 
 31 33  1  0  0  0  0 
 32 38  1  0  0  0  0 
 33 36  1  0  0  0  0 
 37 33  2  0  0  0  0 
 46 37  1  0  0  0  0 
 39 41  1  0  0  0  0 
 39 43  1  0  0  0  0 
 44 47  1  0  0  0  0 
M  END
$MOL
M00004
  EC-BLAST  1130171205

  8  7  0  0  0  0  0  0  0  0999 V2000
    1.6339    1.1491    0.0000 O   0  0  0  0  0  0  0  0  0 35  0  0
    0.1567    0.8886    0.0000 H   0  0  0  0  0  0  0  0  0 53  0  0
    3.5623    1.1491    0.0000 O   0  0  0  0  0  0  0  0  0 25  0  0
    5.1962   -0.0000    0.0000 H   0  0  0  0  0  0  0  0  0 51  0  0
    0.0000    0.0000    0.0000 H   0  0  0  0  0  0  0  0  0 54  0  0
    2.5981   -0.0000    0.0000 P   0  0  0  0  0  0  0  0  0 21  0  0
    1.2990   -0.7500    0.0000 O   0  0  0  0  0  0  0  0  0 36  0  0
    3.8971   -0.7500    0.0000 O   0  0  0  0  0  0  0  0  0 29  0  0
  1  2  1  0  0  0  0 
  6  1  1  0  0  0  0 
  6  3  2  0  0  0  0 
  8  4  1  0  0  0  0 
  7  5  1  0  0  0  0 
  6  7  1  0  0  0  0 
  6  8  1  0  0  0  0 
M  END
