# Supplementary material for: Automated reaction database and reaction network analysis: extraction of reaction templates using cheminformatics
Source: J Cheminform. 2018 Mar 9;10:11. doi: 10.1186/s13321-018-0269-8 (PMC5845084; doi:10.1186/s13321-018-0269-8)
Supplement: Supplementary file 8 — Additional file 8. Zip-file containing all necessary data/files to run the software. [file 13321_2018_269_MOESM8_ESM.zip › demo/ReactionTemplates/R00006_R00128/ECBLAST_R00006_R00128_0_AAM.xml]

<?xml version="1.0" encoding="UTF-8"?>
<EC_BLAST>
  <ANNOTATION>
    <MAPPING STATUS="SELECTED">
      <AAM>[H:55][OH:36].[O:25]=[P:21]([OH:29])([OH:35])[O:20][P:11](=[O:15])([OH:18])[O:9][P:3](=[O:5])([OH:6])[O:1][P:32](=[O:33])([OH:34])[O:31][CH2:30][CH:10]1[O:12][CH:13]([N:14]:2:[CH:16]:[N:17]:[C:19]:3:[C:22](:[N:23]:[CH:24]:[N:26]:[C:27]32)[NH2:28])[CH:4]([OH:2])[CH:7]1[OH:8]&gt;&gt;[H:55][O:20][P:11](=[O:15])([OH:18])[O:9][P:3](=[O:5])([OH:6])[O:1][P:32](=[O:33])([OH:34])[O:31][CH2:30][CH:10]1[O:12][CH:13]([N:14]:2:[CH:16]:[N:17]:[C:19]:3:[C:22](:[N:23]:[CH:24]:[N:26]:[C:27]32)[NH2:28])[CH:4]([OH:2])[CH:7]1[OH:8].[O:25]=[P:21]([OH:35])([OH:36])[OH:29]</AAM>
      <RANK_REACTANT>{1=14, 2=24, 3=18, 4=19, 5=20, 6=21, 7=23, 8=22, 9=25, 10=26, 11=27, 12=17, 13=15, 14=16, 15=12, 16=11, 17=9, 18=28, 19=31, 20=32, 21=36, 22=37, 23=41, 24=42, 25=44, 26=45, 27=46, 28=47, 29=43, 30=39, 31=40, 32=38, 33=34, 34=35, 35=33, 36=29, 37=30, 38=5, 39=3, 40=2, 41=1, 42=4, 43=7, 44=8, 45=6, 46=10, 47=13, 48=50, 49=49, 50=48, 51=52, 52=53, 53=54, 54=55, 55=51}</RANK_REACTANT>
      <RANK_PRODUCT>{1=14, 2=24, 3=18, 4=19, 5=20, 6=21, 7=23, 8=22, 9=25, 10=26, 11=27, 12=17, 13=15, 14=16, 15=12, 16=11, 17=9, 18=28, 19=31, 20=32, 21=36, 22=37, 23=41, 24=42, 25=44, 26=45, 27=46, 28=47, 29=43, 30=39, 31=40, 32=38, 33=34, 34=35, 35=33, 36=29, 37=30, 38=5, 39=3, 40=2, 41=1, 42=4, 43=7, 44=8, 45=6, 46=10, 47=13, 48=50, 49=49, 50=48, 51=52, 52=53, 53=54, 54=55, 55=51}</RANK_PRODUCT>
    </MAPPING>
    <MAPPING ALGORTIHM="Local Minimization Model">
      <AAM>[H:55][OH:36].[O:25]=[P:21]([OH:29])([OH:35])[O:20][P:11](=[O:15])([OH:18])[O:9][P:3](=[O:5])([OH:6])[O:1][P:32](=[O:33])([OH:34])[O:31][CH2:30][CH:10]1[O:12][CH:13]([N:14]:2:[CH:16]:[N:17]:[C:19]:3:[C:22](:[N:23]:[CH:24]:[N:26]:[C:27]32)[NH2:28])[CH:4]([OH:2])[CH:7]1[OH:8]&gt;&gt;[H:55][O:20][P:11](=[O:15])([OH:18])[O:9][P:3](=[O:5])([OH:6])[O:1][P:32](=[O:33])([OH:34])[O:31][CH2:30][CH:10]1[O:12][CH:13]([N:14]:2:[CH:16]:[N:17]:[C:19]:3:[C:22](:[N:23]:[CH:24]:[N:26]:[C:27]32)[NH2:28])[CH:4]([OH:2])[CH:7]1[OH:8].[O:25]=[P:21]([OH:35])([OH:36])[OH:29]</AAM>
      <SCORE>4</SCORE>
      <CHAOS>0 &lt;=&gt; 10</CHAOS>
      <SIGMA>0</SIGMA>
      <ENERGY>6,7E02</ENERGY>
      <DELTA>16E02</DELTA>
    </MAPPING>
    <MAPPING ALGORTIHM="Global Maximization Model">
      <AAM>[H:55][OH:36].[O:25]=[P:21]([OH:29])([OH:35])[O:20][P:11](=[O:15])([OH:18])[O:9][P:3](=[O:5])([OH:6])[O:1][P:32](=[O:33])([OH:34])[O:31][CH2:30][CH:10]1[O:12][CH:13]([N:14]:2:[CH:16]:[N:17]:[C:19]:3:[C:22](:[N:23]:[CH:24]:[N:26]:[C:27]32)[NH2:28])[CH:4]([OH:2])[CH:7]1[OH:8]&gt;&gt;[H:55][O:20][P:11](=[O:15])([OH:18])[O:9][P:3](=[O:5])([OH:6])[O:1][P:32](=[O:33])([OH:34])[O:31][CH2:30][CH:10]1[O:12][CH:13]([N:14]:2:[CH:16]:[N:17]:[C:19]:3:[C:22](:[N:23]:[CH:24]:[N:26]:[C:27]32)[NH2:28])[CH:4]([OH:2])[CH:7]1[OH:8].[O:25]=[P:21]([OH:35])([OH:36])[OH:29]</AAM>
      <SCORE>4</SCORE>
      <CHAOS>0 &lt;=&gt; 10</CHAOS>
      <SIGMA>0</SIGMA>
      <ENERGY>6,7E02</ENERGY>
      <DELTA>16E02</DELTA>
    </MAPPING>
    <MAPPING ALGORTIHM="Max-Mixture Model">
      <AAM>[H:55][OH:36].[O:25]=[P:21]([OH:29])([OH:35])[O:20][P:11](=[O:15])([OH:18])[O:9][P:3](=[O:5])([OH:6])[O:1][P:32](=[O:33])([OH:34])[O:31][CH2:30][CH:10]1[O:12][CH:13]([N:14]:2:[CH:16]:[N:17]:[C:19]:3:[C:22](:[N:23]:[CH:24]:[N:26]:[C:27]32)[NH2:28])[CH:4]([OH:2])[CH:7]1[OH:8]&gt;&gt;[H:55][O:20][P:11](=[O:15])([OH:18])[O:9][P:3](=[O:5])([OH:6])[O:1][P:32](=[O:33])([OH:34])[O:31][CH2:30][CH:10]1[O:12][CH:13]([N:14]:2:[CH:16]:[N:17]:[C:19]:3:[C:22](:[N:23]:[CH:24]:[N:26]:[C:27]32)[NH2:28])[CH:4]([OH:2])[CH:7]1[OH:8].[O:25]=[P:21]([OH:35])([OH:36])[OH:29]</AAM>
      <SCORE>4</SCORE>
      <CHAOS>0 &lt;=&gt; 10</CHAOS>
      <SIGMA>0</SIGMA>
      <ENERGY>6,7E02</ENERGY>
      <DELTA>16E02</DELTA>
    </MAPPING>
    <MAPPING ALGORTIHM="Ring Conservation Model">
      <AAM>[H:55][OH:36].[H:45][O:18][P:11](=[O:15])([O:20][P:21](=[O:25])([OH:29])[OH:35])[O:9][P:3](=[O:5])([OH:6])[O:1][P:32](=[O:33])([OH:34])[O:31][CH2:30][CH:10]1[O:12][CH:13]([N:14]:2:[CH:16]:[N:17]:[C:19]:3:[C:22](:[N:23]:[CH:24]:[N:26]:[C:27]32)[NH2:28])[CH:4]([OH:2])[CH:7]1[OH:8]&gt;&gt;[H:45][O:20][P:11](=[O:18])([O:15][H:55])[O:9][P:3](=[O:5])([OH:6])[O:1][P:32](=[O:33])([OH:34])[O:31][CH2:30][CH:10]1[O:12][CH:13]([N:14]:2:[CH:16]:[N:17]:[C:19]:3:[C:22](:[N:23]:[CH:24]:[N:26]:[C:27]32)[NH2:28])[CH:4]([OH:2])[CH:7]1[OH:8].[O:25]=[P:21]([OH:35])([OH:36])[OH:29]</AAM>
      <SCORE>8</SCORE>
      <CHAOS>0 &lt;=&gt; 12</CHAOS>
      <SIGMA>0</SIGMA>
      <ENERGY>6,7E02</ENERGY>
      <DELTA>25E02</DELTA>
    </MAPPING>
  </ANNOTATION>
</EC_BLAST>
