# Supplementary material for: Automated reaction database and reaction network analysis: extraction of reaction templates using cheminformatics
Source: J Cheminform. 2018 Mar 9;10:11. doi: 10.1186/s13321-018-0269-8 (PMC5845084; doi:10.1186/s13321-018-0269-8)
Supplement: Supplementary file 8 — Additional file 8. Zip-file containing all necessary data/files to run the software. [file 13321_2018_269_MOESM8_ESM.zip › demo/ReactionTemplates/R00007_R00129/ECBLAST_R00007_R00129_0_AAM.rxn]

$RXN

  EC-BLAST     smiles

  2  3
$MOL
M00002
  EC-BLAST  1130171205

 76 80  0  0  0  0  0  0  0  0999 V2000
    1.1920   -7.1957    0.0000 H   0  0  0  0  0  0  0  0  0 77  0  0
   21.0349   -1.0068    0.0000 H   0  0  0  0  0  0  0  0  0 78  0  0
   21.3482   -2.4737    0.0000 O   0  0  0  0  0  0  0  0  0  1  0  0
    1.4718   -5.2084    0.0000 N   0  0  0  0  0  0  0  0  0  2  0  0
   20.2344   -3.4784    0.0000 C   0  0  2  0  0  0  0  0  0  3  0  0
   19.4382   -2.2072    0.0000 H   0  0  0  0  0  0  0  0  0 79  0  0
    1.8534   -3.7713    0.0000 C   0  0  0  0  0  0  0  0  0  4  0  0
   18.8435   -4.0422    0.0000 N   0  0  0  0  0  0  0  0  0  5  0  0
   18.6353   -5.5286    0.0000 C   0  0  0  0  0  0  0  0  0  6  0  0
   17.2449   -6.0914    0.0000 H   0  0  0  0  0  0  0  0  0 80  0  0
   19.8181   -6.4511    0.0000 C   0  0  0  0  0  0  0  0  0  7  0  0
    3.2512   -3.2273    0.0000 H   0  0  0  0  0  0  0  0  0 81  0  0
    0.5913   -2.9642    0.0000 N   0  0  0  0  0  0  0  0  0  8  0  0
   19.6108   -7.9367    0.0000 C   0  0  0  0  0  0  0  0  0  9  0  0
   -0.5790   -3.9008    0.0000 C   0  0  0  0  0  0  0  0  0 10  0  0
   -2.0673   -3.7294    0.0000 C   0  0  0  0  0  0  0  0  0 11  0  0
   18.2206   -8.5000    0.0000 O   0  0  0  0  0  0  0  0  0 12  0  0
   -2.9795   -4.8488    0.0000 N   0  0  0  0  0  0  0  0  0 13  0  0
   -2.4222   -6.2635    0.0000 C   0  0  0  0  0  0  0  0  0 14  0  0
   20.7937   -8.8590    0.0000 N   0  0  0  0  0  0  0  0  0 15  0  0
   -3.3616   -7.4329    0.0000 H   0  0  0  0  0  0  0  0  0 82  0  0
   22.1839   -8.2958    0.0000 H   0  0  0  0  0  0  0  0  0 83  0  0
   20.5864  -10.3446    0.0000 H   0  0  0  0  0  0  0  0  0 84  0  0
   -0.9988   -6.4905    0.0000 N   0  0  0  0  0  0  0  0  0 16  0  0
   21.2090   -5.8873    0.0000 C   0  0  0  0  0  0  0  0  0 17  0  0
   -0.0558   -5.3386    0.0000 C   0  0  0  0  0  0  0  0  0 18  0  0
   -2.6323   -2.3399    0.0000 N   0  0  0  0  0  0  0  0  0 19  0  0
   21.5222   -7.3542    0.0000 H   0  0  0  0  0  0  0  0  0 85  0  0
   22.7081   -5.8339    0.0000 H   0  0  0  0  0  0  0  0  0 86  0  0
   21.4172   -4.4010    0.0000 C   0  0  0  0  0  0  0  0  0 20  0  0
   22.8440   -4.8636    0.0000 H   0  0  0  0  0  0  0  0  0 87  0  0
   -4.1181   -2.1344    0.0000 H   0  0  0  0  0  0  0  0  0 88  0  0
   22.1204   -3.0760    0.0000 H   0  0  0  0  0  0  0  0  0 89  0  0
   16.5252   -2.2341    0.0000 C   0  0  2  0  0  0  0  0  0 21  0  0
   17.5668   -1.1547    0.0000 H   0  0  0  0  0  0  0  0  0 90  0  0
   15.5636   -1.0879    0.0000 O   0  0  0  0  0  0  0  0  0 22  0  0
   -1.7114   -1.1559    0.0000 H   0  0  0  0  0  0  0  0  0 91  0  0
   14.1769   -1.6495    0.0000 C   0  0  2  0  0  0  0  0  0 23  0  0
   13.7628   -0.2078    0.0000 H   0  0  0  0  0  0  0  0  0 92  0  0
    3.1355   -7.6761    0.0000 C   0  0  2  0  0  0  0  0  0 24  0  0
    3.5485   -9.1181    0.0000 H   0  0  0  0  0  0  0  0  0 93  0  0
   12.2270   -1.9933    0.0000 C   0  0  0  0  0  0  0  0  0 25  0  0
    1.7444   -8.2371    0.0000 O   0  0  0  0  0  0  0  0  0 26  0  0
   10.7498   -1.7328    0.0000 H   0  0  0  0  0  0  0  0  0 94  0  0
   12.2270   -0.4933    0.0000 H   0  0  0  0  0  0  0  0  0 95  0  0
    1.5347   -9.7224    0.0000 H   0  0  0  0  0  0  0  0  0 96  0  0
   11.7139   -3.4028    0.0000 O   0  0  0  0  0  0  0  0  0 27  0  0
   10.2367   -3.6632    0.0000 P   0  0  0  0  0  0  0  0  0 28  0  0
    4.6127   -7.4156    0.0000 C   0  0  2  0  0  0  0  0  0 29  0  0
    8.9376   -4.4132    0.0000 O   0  0  0  0  0  0  0  0  0 30  0  0
   10.7496   -5.0728    0.0000 O   0  0  0  0  0  0  0  0  0 31  0  0
   12.2268   -5.3333    0.0000 H   0  0  0  0  0  0  0  0  0 97  0  0
    9.2725   -2.5141    0.0000 O   0  0  0  0  0  0  0  0  0 32  0  0
    7.7953   -2.7745    0.0000 P   0  0  0  0  0  0  0  0  0 33  0  0
    6.1118   -7.4671    0.0000 H   0  0  0  0  0  0  0  0  0 98  0  0
    6.3181   -2.5140    0.0000 O   0  0  0  0  0  0  0  0  0 34  0  0
    7.7954   -1.2745    0.0000 O   0  0  0  0  0  0  0  0  0 35  0  0
    6.4964   -0.5245    0.0000 H   0  0  0  0  0  0  0  0  0 99  0  0
    4.7178   -8.9119    0.0000 O   0  0  0  0  0  0  0  0  0 36  0  0
    6.0662   -9.5691    0.0000 H   0  0  0  0  0  0  0  0  0100  0  0
    7.2822   -4.1840    0.0000 O   0  0  0  0  0  0  0  0  0 37  0  0
   14.2803   -3.1386    0.0000 C   0  0  1  0  0  0  0  0  0 38  0  0
    5.3323   -4.5278    0.0000 C   0  0  0  0  0  0  0  0  0 39  0  0
   12.7812   -3.0860    0.0000 H   0  0  0  0  0  0  0  0  0101  0  0
    3.8551   -4.2673    0.0000 H   0  0  0  0  0  0  0  0  0102  0  0
   14.0049   -5.0994    0.0000 O   0  0  0  0  0  0  0  0  0 40  0  0
    5.3323   -3.0278    0.0000 H   0  0  0  0  0  0  0  0  0103  0  0
   15.1870   -6.0227    0.0000 H   0  0  0  0  0  0  0  0  0104  0  0
    4.8192   -5.9373    0.0000 C   0  0  1  0  0  0  0  0  0 41  0  0
   15.7359   -3.5009    0.0000 C   0  0  1  0  0  0  0  0  0 42  0  0
    6.2748   -6.2996    0.0000 H   0  0  0  0  0  0  0  0  0105  0  0
   15.2238   -4.9108    0.0000 H   0  0  0  0  0  0  0  0  0106  0  0
    3.4748   -5.2808    0.0000 O   0  0  0  0  0  0  0  0  0 43  0  0
   17.0847   -4.1572    0.0000 O   0  0  0  0  0  0  0  0  0 44  0  0
    2.4359   -6.3575    0.0000 C   0  0  1  0  0  0  0  0  0 45  0  0
   16.6727   -5.5995    0.0000 H   0  0  0  0  0  0  0  0  0107  0  0
 75  1  1  1  0  0  0 
  3  2  1  0  0  0  0 
  5  3  1  0  0  0  0 
  4  7  1  0  0  0  0 
  4 26  1  0  0  0  0 
  4 75  1  0  0  0  0 
  5  6  1  6  0  0  0 
  8  5  1  0  0  0  0 
 30  5  1  0  0  0  0 
  7 12  1  0  0  0  0 
 13  7  2  0  0  0  0 
  8  9  1  0  0  0  0 
 34  8  1  0  0  0  0 
  9 10  1  0  0  0  0 
  9 11  2  0  0  0  0 
 11 14  1  0  0  0  0 
 11 25  1  0  0  0  0 
 15 13  1  0  0  0  0 
 14 17  2  0  0  0  0 
 14 20  1  0  0  0  0 
 15 16  1  0  0  0  0 
 26 15  2  0  0  0  0 
 16 18  2  0  0  0  0 
 16 27  1  0  0  0  0 
 18 19  1  0  0  0  0 
 19 21  1  0  0  0  0 
 19 24  2  0  0  0  0 
 20 22  1  0  0  0  0 
 20 23  1  0  0  0  0 
 26 24  1  0  0  0  0 
 25 28  1  0  0  0  0 
 25 29  1  0  0  0  0 
 25 30  1  0  0  0  0 
 27 32  1  0  0  0  0 
 27 37  1  0  0  0  0 
 30 31  1  0  0  0  0 
 30 33  1  0  0  0  0 
 34 35  1  6  0  0  0 
 36 34  1  0  0  0  0 
 34 70  1  0  0  0  0 
 38 36  1  0  0  0  0 
 38 39  1  6  0  0  0 
 42 38  1  0  0  0  0 
 38 62  1  0  0  0  0 
 40 41  1  6  0  0  0 
 40 43  1  0  0  0  0 
 49 40  1  0  0  0  0 
 75 40  1  0  0  0  0 
 42 44  1  0  0  0  0 
 42 45  1  0  0  0  0 
 47 42  1  0  0  0  0 
 43 46  1  0  0  0  0 
 48 47  1  0  0  0  0 
 48 50  2  0  0  0  0 
 48 51  1  0  0  0  0 
 53 48  1  0  0  0  0 
 49 55  1  6  0  0  0 
 49 59  1  0  0  0  0 
 69 49  1  0  0  0  0 
 51 52  1  0  0  0  0 
 54 53  1  0  0  0  0 
 54 56  2  0  0  0  0 
 54 57  1  0  0  0  0 
 61 54  1  0  0  0  0 
 57 58  1  0  0  0  0 
 59 60  1  0  0  0  0 
 63 61  1  0  0  0  0 
 62 64  1  1  0  0  0 
 62 66  1  0  0  0  0 
 70 62  1  0  0  0  0 
 63 65  1  0  0  0  0 
 63 67  1  0  0  0  0 
 69 63  1  0  0  0  0 
 66 68  1  0  0  0  0 
 69 71  1  1  0  0  0 
 73 69  1  0  0  0  0 
 70 72  1  1  0  0  0 
 70 74  1  0  0  0  0 
 75 73  1  0  0  0  0 
 74 76  1  0  0  0  0 
M  END
$MOL
M00001
  EC-BLAST  1130171205

 47 49  0  0  0  0  0  0  0  0999 V2000
    5.4887    8.3469    0.0000 P   0  0  0  0  0  0  0  0  0 46  0  0
   -0.9235    8.1178    0.0000 H   0  0  0  0  0  0  0  0  0108  0  0
    0.4249    7.4605    0.0000 O   0  0  0  0  0  0  0  0  0 47  0  0
    6.3710    9.5600    0.0000 O   0  0  0  0  0  0  0  0  0 48  0  0
    0.5299    5.9642    0.0000 C   0  0  2  0  0  0  0  0  0 49  0  0
    4.4473    9.4265    0.0000 O   0  0  0  0  0  0  0  0  0 50  0  0
   -0.9693    6.0158    0.0000 H   0  0  0  0  0  0  0  0  0109  0  0
    4.8614   10.8681    0.0000 H   0  0  0  0  0  0  0  0  0110  0  0
    2.0071    6.2246    0.0000 C   0  0  2  0  0  0  0  0  0 51  0  0
    6.8366    7.6887    0.0000 O   0  0  0  0  0  0  0  0  0 52  0  0
    3.3982    6.7856    0.0000 H   0  0  0  0  0  0  0  0  0111  0  0
    1.5941    7.6666    0.0000 O   0  0  0  0  0  0  0  0  0 53  0  0
    8.0805    8.5269    0.0000 P   0  0  0  0  0  0  0  0  0 54  0  0
    2.6365    8.7452    0.0000 H   0  0  0  0  0  0  0  0  0112  0  0
    2.7066    4.9060    0.0000 C   0  0  2  0  0  0  0  0  0 55  0  0
    9.5362    8.8890    0.0000 O   0  0  0  0  0  0  0  0  0 56  0  0
    3.6707    3.7569    0.0000 H   0  0  0  0  0  0  0  0  0113  0  0
    1.6677    3.8293    0.0000 O   0  0  0  0  0  0  0  0  0 57  0  0
    0.3233    4.4859    0.0000 C   0  0  1  0  0  0  0  0  0 58  0  0
   -1.1323    4.8483    0.0000 H   0  0  0  0  0  0  0  0  0114  0  0
   -0.1898    3.0764    0.0000 N   0  0  0  0  0  0  0  0  0 59  0  0
    8.6900    7.1563    0.0000 O   0  0  0  0  0  0  0  0  0 60  0  0
    0.6602    1.8564    0.0000 C   0  0  0  0  0  0  0  0  0 61  0  0
    2.1598    1.8232    0.0000 H   0  0  0  0  0  0  0  0  0115  0  0
   -0.2498    0.6664    0.0000 N   0  0  0  0  0  0  0  0  0 62  0  0
   10.1817    6.9987    0.0000 H   0  0  0  0  0  0  0  0  0116  0  0
    7.9766   10.0233    0.0000 O   0  0  0  0  0  0  0  0  0 63  0  0
   -1.6698    1.1464    0.0000 C   0  0  0  0  0  0  0  0  0 64  0  0
    9.2206   10.8615    0.0000 P   0  0  0  0  0  0  0  0  0 65  0  0
   10.1029   12.0745    0.0000 O   0  0  0  0  0  0  0  0  0 66  0  0
   -3.0098    0.4764    0.0000 C   0  0  0  0  0  0  0  0  0 67  0  0
   -4.2498    1.2164    0.0000 N   0  0  0  0  0  0  0  0  0 68  0  0
   -4.2098    2.7364    0.0000 C   0  0  0  0  0  0  0  0  0 69  0  0
   -5.4925    3.5140    0.0000 H   0  0  0  0  0  0  0  0  0117  0  0
   10.5685   10.2032    0.0000 O   0  0  0  0  0  0  0  0  0 70  0  0
   -2.9498    3.4364    0.0000 N   0  0  0  0  0  0  0  0  0 71  0  0
   -1.6698    2.6764    0.0000 C   0  0  0  0  0  0  0  0  0 72  0  0
   -3.0656   -1.0226    0.0000 N   0  0  0  0  0  0  0  0  0 73  0  0
   -4.3916   -1.7237    0.0000 H   0  0  0  0  0  0  0  0  0118  0  0
   11.8125   11.0414    0.0000 H   0  0  0  0  0  0  0  0  0119  0  0
   -1.7954   -1.8203    0.0000 H   0  0  0  0  0  0  0  0  0120  0  0
    4.3486    6.0124    0.0000 C   0  0  0  0  0  0  0  0  0 74  0  0
    5.8043    6.3745    0.0000 H   0  0  0  0  0  0  0  0  0121  0  0
    4.9581    4.6417    0.0000 H   0  0  0  0  0  0  0  0  0122  0  0
    8.1792   11.9410    0.0000 O   0  0  0  0  0  0  0  0  0 75  0  0
    4.2447    7.5088    0.0000 O   0  0  0  0  0  0  0  0  0 76  0  0
    8.5933   13.3827    0.0000 H   0  0  0  0  0  0  0  0  0123  0  0
  1  4  2  0  0  0  0 
  1  6  1  0  0  0  0 
  1 10  1  0  0  0  0 
 46  1  1  0  0  0  0 
  3  2  1  0  0  0  0 
  5  3  1  0  0  0  0 
  5  7  1  1  0  0  0 
  9  5  1  0  0  0  0 
 19  5  1  0  0  0  0 
  6  8  1  0  0  0  0 
  9 11  1  1  0  0  0 
  9 12  1  0  0  0  0 
 15  9  1  0  0  0  0 
 10 13  1  0  0  0  0 
 12 14  1  0  0  0  0 
 13 16  2  0  0  0  0 
 13 22  1  0  0  0  0 
 13 27  1  0  0  0  0 
 15 17  1  6  0  0  0 
 18 15  1  0  0  0  0 
 15 42  1  0  0  0  0 
 19 18  1  0  0  0  0 
 19 20  1  6  0  0  0 
 21 19  1  0  0  0  0 
 21 23  1  0  0  0  0 
 21 37  1  0  0  0  0 
 22 26  1  0  0  0  0 
 23 24  1  0  0  0  0 
 25 23  2  0  0  0  0 
 28 25  1  0  0  0  0 
 27 29  1  0  0  0  0 
 28 31  1  0  0  0  0 
 37 28  2  0  0  0  0 
 29 30  2  0  0  0  0 
 29 35  1  0  0  0  0 
 29 45  1  0  0  0  0 
 31 32  2  0  0  0  0 
 31 38  1  0  0  0  0 
 32 33  1  0  0  0  0 
 33 34  1  0  0  0  0 
 33 36  2  0  0  0  0 
 35 40  1  0  0  0  0 
 37 36  1  0  0  0  0 
 38 39  1  0  0  0  0 
 38 41  1  0  0  0  0 
 42 43  1  0  0  0  0 
 42 44  1  0  0  0  0 
 42 46  1  0  0  0  0 
 45 47  1  0  0  0  0 
M  END
$MOL
M00005
  EC-BLAST  1130171205

 73 77  0  0  0  0  0  0  0  0999 V2000
    7.5651   -1.8854    0.0000 H   0  0  0  0  0  0  0  0  0 99  0  0
    7.1349  -10.9301    0.0000 H   0  0  0  0  0  0  0  0  0100  0  0
   23.0085   -3.5977    0.0000 O   0  0  0  0  0  0  0  0  0 12  0  0
    7.1806   -8.8281    0.0000 H   0  0  0  0  0  0  0  0  0 98  0  0
   22.5901   -2.1572    0.0000 C   0  0  0  0  0  0  0  0  0  9  0  0
   20.5056   -4.3205    0.0000 H   0  0  0  0  0  0  0  0  0 80  0  0
    6.4010   -5.8887    0.0000 C   0  0  0  0  0  0  0  0  0 39  0  0
    5.7865  -10.2729    0.0000 O   0  0  0  0  0  0  0  0  0 36  0  0
   -2.2929   -8.7939    0.0000 H   0  0  0  0  0  0  0  0  0 82  0  0
    0.0699   -7.8515    0.0000 N   0  0  0  0  0  0  0  0  0 16  0  0
    5.6814   -8.7766    0.0000 C   0  0  1  0  0  0  0  0  0 29  0  0
   20.0918   -2.8787    0.0000 C   0  0  0  0  0  0  0  0  0  6  0  0
   23.6284   -1.0746    0.0000 N   0  0  0  0  0  0  0  0  0 15  0  0
    8.3509   -5.5450    0.0000 O   0  0  0  0  0  0  0  0  0 37  0  0
   17.5939   -3.5950    0.0000 C   0  0  2  0  0  0  0  0  0 21  0  0
    1.0129   -6.6996    0.0000 C   0  0  0  0  0  0  0  0  0 18  0  0
   11.8183   -6.4337    0.0000 O   0  0  0  0  0  0  0  0  0 31  0  0
    4.9238   -5.6282    0.0000 H   0  0  0  0  0  0  0  0  0102  0  0
    4.3199   -4.5883    0.0000 H   0  0  0  0  0  0  0  0  0 81  0  0
   16.2925   -6.2718    0.0000 O   0  0  0  0  0  0  0  0  0 44  0  0
   -3.0494   -3.4954    0.0000 H   0  0  0  0  0  0  0  0  0 88  0  0
    2.9221   -5.1323    0.0000 C   0  0  0  0  0  0  0  0  0  4  0  0
   11.3054   -5.0242    0.0000 P   0  0  0  0  0  0  0  0  0 28  0  0
   18.1534   -5.5181    0.0000 H   0  0  0  0  0  0  0  0  0106  0  0
    6.4010   -4.3887    0.0000 H   0  0  0  0  0  0  0  0  0103  0  0
   17.2575   -7.4202    0.0000 H   0  0  0  0  0  0  0  0  0107  0  0
   -1.5636   -3.7009    0.0000 N   0  0  0  0  0  0  0  0  0 19  0  0
   15.3490   -4.4996    0.0000 C   0  0  1  0  0  0  0  0  0 38  0  0
    4.5435   -6.6417    0.0000 O   0  0  0  0  0  0  0  0  0 43  0  0
   16.6323   -2.4488    0.0000 O   0  0  0  0  0  0  0  0  0 22  0  0
   15.1404   -5.9850    0.0000 O   0  0  0  0  0  0  0  0  0 40  0  0
    3.5046   -7.7185    0.0000 C   0  0  2  0  0  0  0  0  0 45  0  0
    4.2042   -9.0370    0.0000 C   0  0  2  0  0  0  0  0  0 24  0  0
    2.2607   -8.5567    0.0000 H   0  0  0  0  0  0  0  0  0 77  0  0
   11.8185   -3.0937    0.0000 H   0  0  0  0  0  0  0  0  0 94  0  0
   13.2957   -1.8542    0.0000 H   0  0  0  0  0  0  0  0  0 95  0  0
   23.2100    0.3658    0.0000 H   0  0  0  0  0  0  0  0  0 84  0  0
    5.8879   -7.2983    0.0000 C   0  0  2  0  0  0  0  0  0 41  0  0
   16.8046   -4.8619    0.0000 C   0  0  2  0  0  0  0  0  0 42  0  0
   25.0850   -1.4325    0.0000 H   0  0  0  0  0  0  0  0  0 83  0  0
    7.3435   -7.6605    0.0000 H   0  0  0  0  0  0  0  0  0105  0  0
   15.2456   -3.0105    0.0000 C   0  0  2  0  0  0  0  0  0 23  0  0
   13.8499   -4.4469    0.0000 H   0  0  0  0  0  0  0  0  0101  0  0
   13.7496   -6.5470    0.0000 H   0  0  0  0  0  0  0  0  0104  0  0
   14.8316   -1.5688    0.0000 H   0  0  0  0  0  0  0  0  0 92  0  0
    2.5405   -6.5694    0.0000 N   0  0  0  0  0  0  0  0  0  2  0  0
   13.2957   -3.3542    0.0000 C   0  0  0  0  0  0  0  0  0 25  0  0
   12.7826   -4.7638    0.0000 O   0  0  0  0  0  0  0  0  0 27  0  0
   -0.6427   -2.5168    0.0000 H   0  0  0  0  0  0  0  0  0 91  0  0
    1.6600   -4.3252    0.0000 N   0  0  0  0  0  0  0  0  0  8  0  0
   10.0063   -5.7741    0.0000 O   0  0  0  0  0  0  0  0  0 30  0  0
    4.6172  -10.4790    0.0000 H   0  0  0  0  0  0  0  0  0 93  0  0
   10.3412   -3.8751    0.0000 O   0  0  0  0  0  0  0  0  0 32  0  0
   18.7767   -4.5176    0.0000 H   0  0  0  0  0  0  0  0  0 90  0  0
   18.2209   -1.0732    0.0000 C   0  0  0  0  0  0  0  0  0  3  0  0
   16.7652   -0.7111    0.0000 H   0  0  0  0  0  0  0  0  0 79  0  0
   -0.9986   -5.0904    0.0000 C   0  0  0  0  0  0  0  0  0 11  0  0
   19.2625    0.0061    0.0000 C   0  0  0  0  0  0  0  0  0 20  0  0
    7.3868   -3.8750    0.0000 O   0  0  0  0  0  0  0  0  0 34  0  0
   10.8541   -7.5828    0.0000 H   0  0  0  0  0  0  0  0  0 97  0  0
   -1.9108   -6.2098    0.0000 N   0  0  0  0  0  0  0  0  0 13  0  0
   -1.3535   -7.6245    0.0000 C   0  0  0  0  0  0  0  0  0 14  0  0
   18.8529    1.4491    0.0000 H   0  0  0  0  0  0  0  0  0 87  0  0
   18.6355   -2.5157    0.0000 N   0  0  0  0  0  0  0  0  0  5  0  0
    8.8640   -4.1355    0.0000 P   0  0  0  0  0  0  0  0  0 33  0  0
   20.7118   -0.3641    0.0000 C   0  0  0  0  0  0  0  0  0 17  0  0
    0.4897   -5.2618    0.0000 C   0  0  0  0  0  0  0  0  0 10  0  0
    2.6034  -11.0834    0.0000 H   0  0  0  0  0  0  0  0  0 96  0  0
    2.8131   -9.5981    0.0000 O   0  0  0  0  0  0  0  0  0 26  0  0
   20.8189    1.1321    0.0000 H   0  0  0  0  0  0  0  0  0 86  0  0
   22.2032   -0.2037    0.0000 H   0  0  0  0  0  0  0  0  0 85  0  0
   21.1334   -1.7993    0.0000 C   0  0  0  0  0  0  0  0  0  7  0  0
    8.8641   -2.6355    0.0000 O   0  0  0  0  0  0  0  0  0 35  0  0
 73  1  1  0  0  0  0 
  8  2  1  0  0  0  0 
  5  3  2  0  0  0  0 
 11  4  1  6  0  0  0 
  5 13  1  0  0  0  0 
 72  5  1  0  0  0  0 
 12  6  1  0  0  0  0 
  7 14  1  0  0  0  0 
  7 18  1  0  0  0  0 
  7 25  1  0  0  0  0 
 38  7  1  0  0  0  0 
 11  8  1  0  0  0  0 
 62  9  1  0  0  0  0 
 16 10  1  0  0  0  0 
 62 10  2  0  0  0  0 
 11 33  1  0  0  0  0 
 38 11  1  0  0  0  0 
 64 12  1  0  0  0  0 
 12 72  2  0  0  0  0 
 13 37  1  0  0  0  0 
 13 40  1  0  0  0  0 
 14 65  1  0  0  0  0 
 30 15  1  0  0  0  0 
 15 39  1  0  0  0  0 
 15 54  1  6  0  0  0 
 15 64  1  0  0  0  0 
 46 16  1  0  0  0  0 
 16 67  2  0  0  0  0 
 23 17  1  0  0  0  0 
 17 60  1  0  0  0  0 
 22 19  1  0  0  0  0 
 20 26  1  0  0  0  0 
 39 20  1  0  0  0  0 
 27 21  1  0  0  0  0 
 46 22  1  0  0  0  0 
 50 22  2  0  0  0  0 
 23 48  1  0  0  0  0 
 23 51  2  0  0  0  0 
 53 23  1  0  0  0  0 
 39 24  1  1  0  0  0 
 27 49  1  0  0  0  0 
 57 27  1  0  0  0  0 
 28 31  1  0  0  0  0 
 39 28  1  0  0  0  0 
 42 28  1  0  0  0  0 
 28 43  1  1  0  0  0 
 32 29  1  0  0  0  0 
 29 38  1  0  0  0  0 
 42 30  1  0  0  0  0 
 31 44  1  0  0  0  0 
 32 33  1  0  0  0  0 
 32 34  1  1  0  0  0 
 46 32  1  0  0  0  0 
 33 52  1  6  0  0  0 
 33 69  1  0  0  0  0 
 47 35  1  0  0  0  0 
 47 36  1  0  0  0  0 
 38 41  1  1  0  0  0 
 42 45  1  6  0  0  0 
 47 42  1  0  0  0  0 
 48 47  1  0  0  0  0 
 67 50  1  0  0  0  0 
 65 53  1  0  0  0  0 
 55 56  1  0  0  0  0 
 58 55  2  0  0  0  0 
 64 55  1  0  0  0  0 
 57 61  2  0  0  0  0 
 67 57  1  0  0  0  0 
 58 63  1  0  0  0  0 
 66 58  1  0  0  0  0 
 65 59  2  0  0  0  0 
 61 62  1  0  0  0  0 
 65 73  1  0  0  0  0 
 66 70  1  0  0  0  0 
 66 71  1  0  0  0  0 
 72 66  1  0  0  0  0 
 69 68  1  0  0  0  0 
M  END
$MOL
M00003
  EC-BLAST  1130171205

 42 44  0  0  0  0  0  0  0  0999 V2000
    6.8366    7.6887    0.0000 O   0  0  0  0  0  0  0  0  0 52  0  0
    9.5362    8.8890    0.0000 O   0  0  0  0  0  0  0  0  0 56  0  0
   -0.9235    8.1178    0.0000 H   0  0  0  0  0  0  0  0  0108  0  0
   -1.7954   -1.8203    0.0000 H   0  0  0  0  0  0  0  0  0120  0  0
    5.8043    6.3745    0.0000 H   0  0  0  0  0  0  0  0  0121  0  0
   10.1817    6.9987    0.0000 H   0  0  0  0  0  0  0  0  0 89  0  0
    7.9766   10.0233    0.0000 O   0  0  0  0  0  0  0  0  0 60  0  0
    8.0805    8.5269    0.0000 P   0  0  0  0  0  0  0  0  0 54  0  0
    4.9581    4.6417    0.0000 H   0  0  0  0  0  0  0  0  0122  0  0
    4.3486    6.0124    0.0000 C   0  0  0  0  0  0  0  0  0 74  0  0
   -4.2498    1.2164    0.0000 N   0  0  0  0  0  0  0  0  0 68  0  0
    4.2447    7.5088    0.0000 O   0  0  0  0  0  0  0  0  0 76  0  0
    0.4249    7.4605    0.0000 O   0  0  0  0  0  0  0  0  0 47  0  0
   -4.2098    2.7364    0.0000 C   0  0  0  0  0  0  0  0  0 69  0  0
    5.4887    8.3469    0.0000 P   0  0  0  0  0  0  0  0  0 46  0  0
    0.5299    5.9642    0.0000 C   0  0  2  0  0  0  0  0  0 49  0  0
   -5.4925    3.5140    0.0000 H   0  0  0  0  0  0  0  0  0117  0  0
    1.5941    7.6666    0.0000 O   0  0  0  0  0  0  0  0  0 53  0  0
    6.3710    9.5600    0.0000 O   0  0  0  0  0  0  0  0  0 48  0  0
    9.2206   10.8615    0.0000 H   0  0  0  0  0  0  0  0  0116  0  0
    2.6365    8.7452    0.0000 H   0  0  0  0  0  0  0  0  0112  0  0
   -3.0098    0.4764    0.0000 C   0  0  0  0  0  0  0  0  0 67  0  0
    4.4473    9.4265    0.0000 O   0  0  0  0  0  0  0  0  0 50  0  0
   -2.9498    3.4364    0.0000 N   0  0  0  0  0  0  0  0  0 71  0  0
    3.6707    3.7569    0.0000 H   0  0  0  0  0  0  0  0  0113  0  0
   -0.9693    6.0158    0.0000 H   0  0  0  0  0  0  0  0  0109  0  0
    2.0071    6.2246    0.0000 C   0  0  2  0  0  0  0  0  0 51  0  0
    0.3233    4.4859    0.0000 C   0  0  2  0  0  0  0  0  0 58  0  0
    3.3982    6.7856    0.0000 H   0  0  0  0  0  0  0  0  0111  0  0
    2.7066    4.9060    0.0000 C   0  0  2  0  0  0  0  0  0 55  0  0
   -1.1323    4.8483    0.0000 H   0  0  0  0  0  0  0  0  0114  0  0
   -0.1898    3.0764    0.0000 N   0  0  0  0  0  0  0  0  0 59  0  0
    4.8614   10.8681    0.0000 H   0  0  0  0  0  0  0  0  0110  0  0
   -3.0656   -1.0226    0.0000 N   0  0  0  0  0  0  0  0  0 73  0  0
   -1.6698    2.6764    0.0000 C   0  0  0  0  0  0  0  0  0 72  0  0
    0.6602    1.8564    0.0000 C   0  0  0  0  0  0  0  0  0 61  0  0
    2.1598    1.8232    0.0000 H   0  0  0  0  0  0  0  0  0115  0  0
   -0.2498    0.6664    0.0000 N   0  0  0  0  0  0  0  0  0 62  0  0
   -4.3916   -1.7237    0.0000 H   0  0  0  0  0  0  0  0  0118  0  0
    1.6677    3.8293    0.0000 O   0  0  0  0  0  0  0  0  0 57  0  0
    8.6900    7.1563    0.0000 O   0  0  0  0  0  0  0  0  0 63  0  0
   -1.6698    1.1464    0.0000 C   0  0  0  0  0  0  0  0  0 64  0  0
  1  8  1  0  0  0  0 
 15  1  1  0  0  0  0 
  8  2  2  0  0  0  0 
 13  3  1  0  0  0  0 
 34  4  1  0  0  0  0 
 10  5  1  0  0  0  0 
 41  6  1  0  0  0  0 
  8  7  1  0  0  0  0 
  7 20  1  0  0  0  0 
  8 41  1  0  0  0  0 
 10  9  1  0  0  0  0 
 10 12  1  0  0  0  0 
 30 10  1  0  0  0  0 
 11 14  1  0  0  0  0 
 22 11  2  0  0  0  0 
 12 15  1  0  0  0  0 
 16 13  1  0  0  0  0 
 14 17  1  0  0  0  0 
 14 24  2  0  0  0  0 
 15 19  2  0  0  0  0 
 15 23  1  0  0  0  0 
 16 26  1  1  0  0  0 
 27 16  1  0  0  0  0 
 28 16  1  0  0  0  0 
 18 21  1  0  0  0  0 
 27 18  1  0  0  0  0 
 22 34  1  0  0  0  0 
 42 22  1  0  0  0  0 
 23 33  1  0  0  0  0 
 35 24  1  0  0  0  0 
 30 25  1  6  0  0  0 
 27 29  1  1  0  0  0 
 30 27  1  0  0  0  0 
 28 31  1  6  0  0  0 
 32 28  1  0  0  0  0 
 28 40  1  0  0  0  0 
 40 30  1  0  0  0  0 
 32 35  1  0  0  0  0 
 32 36  1  0  0  0  0 
 34 39  1  0  0  0  0 
 35 42  2  0  0  0  0 
 36 37  1  0  0  0  0 
 38 36  2  0  0  0  0 
 42 38  1  0  0  0  0 
M  END
$MOL
M00004
  EC-BLAST  1130171205

  8  7  0  0  0  0  0  0  0  0999 V2000
    0.1567    0.8886    0.0000 H   0  0  0  0  0  0  0  0  0 78  0  0
    3.8971   -0.7500    0.0000 O   0  0  0  0  0  0  0  0  0 75  0  0
    2.5981   -0.0000    0.0000 P   0  0  0  0  0  0  0  0  0 65  0  0
    0.0000    0.0000    0.0000 H   0  0  0  0  0  0  0  0  0119  0  0
    1.2990   -0.7500    0.0000 O   0  0  0  0  0  0  0  0  0 70  0  0
    5.1962   -0.0000    0.0000 H   0  0  0  0  0  0  0  0  0123  0  0
    3.5623    1.1491    0.0000 O   0  0  0  0  0  0  0  0  0 66  0  0
    1.6339    1.1491    0.0000 O   0  0  0  0  0  0  0  0  0  1  0  0
  8  1  1  0  0  0  0 
  3  2  1  0  0  0  0 
  2  6  1  0  0  0  0 
  3  5  1  0  0  0  0 
  3  7  2  0  0  0  0 
  3  8  1  0  0  0  0 
  5  4  1  0  0  0  0 
M  END
