# Supplementary material for: Automated reaction database and reaction network analysis: extraction of reaction templates using cheminformatics
Source: J Cheminform. 2018 Mar 9;10:11. doi: 10.1186/s13321-018-0269-8 (PMC5845084; doi:10.1186/s13321-018-0269-8)
Supplement: Supplementary file 8 — Additional file 8. Zip-file containing all necessary data/files to run the software. [file 13321_2018_269_MOESM8_ESM.zip › demo/ReactionTemplates/R00007_R00129/ECBLAST_R00007_R00129_0_AAM.xml]

<?xml version="1.0" encoding="UTF-8"?>
<EC_BLAST>
  <ANNOTATION>
    <MAPPING STATUS="SELECTED">
      <AAM>[H:89][CH:20]1[CH2:17][C:7](=[CH:6][N:5]([CH:3]1[OH:1])[CH:21]2[O:22][CH:23]([CH2:25][O:27][P:28](=[O:30])([OH:31])[O:32][P:33](=[O:34])([OH:35])[O:37][CH2:39][CH:41]3[O:43][CH:45]([N:2]:4:[CH:4]:[N:8]:[C:10]:5:[C:11](:[N:13]:[CH:14]:[N:16]:[C:18]54)[NH2:19])[CH:24]([OH:26])[CH:29]3[OH:36])[CH:38]([OH:40])[CH:42]2[OH:44])[C:9](=[O:12])[NH2:15].[O:66]=[P:65]([OH:70])([OH:75])[O:63][P:54](=[O:56])([OH:60])[O:52][P:46](=[O:48])([OH:50])[O:76][CH2:74][CH:55]1[O:57][CH:58]([N:59]:2:[CH:61]:[N:62]:[C:64]:3:[C:67](:[N:68]:[CH:69]:[N:71]:[C:72]32)[NH2:73])[CH:49]([OH:47])[CH:51]1[OH:53]&gt;&gt;[H:89][O:63][P:54](=[O:56])([OH:60])[O:52][P:46](=[O:48])([OH:50])[O:76][CH2:74][CH:55]1[O:57][CH:58]([N:59]:2:[CH:61]:[N:62]:[C:64]:3:[C:67](:[N:68]:[CH:69]:[N:71]:[C:72]32)[NH2:73])[CH:49]([OH:47])[CH:51]1[OH:53].[O:12]=[C:9]([NH2:15])[C:7]1=[CH:6][N:5]([CH:3]=[CH:20][CH2:17]1)[CH:21]2[O:22][CH:23]([CH2:25][O:27][P:28](=[O:30])([OH:31])[O:32][P:33](=[O:34])([OH:35])[O:37][CH2:39][CH:41]3[O:43][CH:45]([N:2]:4:[CH:4]:[N:8]:[C:10]:5:[C:11](:[N:13]:[CH:14]:[N:16]:[C:18]54)[NH2:19])[CH:24]([OH:26])[CH:29]3[OH:36])[CH:38]([OH:40])[CH:42]2[OH:44].[O:66]=[P:65]([OH:75])([OH:70])[OH:1]</AAM>
      <RANK_REACTANT>{1=87, 2=97, 3=91, 4=92, 5=93, 6=94, 7=96, 8=95, 9=98, 10=99, 11=100, 12=90, 13=88, 14=89, 15=85, 16=84, 17=82, 18=101, 19=104, 20=105, 21=109, 22=110, 23=112, 24=113, 25=114, 26=115, 27=111, 28=107, 29=108, 30=106, 31=102, 32=103, 33=78, 34=76, 35=75, 36=74, 37=77, 38=80, 39=81, 40=79, 41=83, 42=86, 43=118, 44=117, 45=116, 46=120, 47=121, 48=122, 49=123, 50=119, 51=52, 52=62, 53=56, 54=57, 55=58, 56=59, 57=61, 58=60, 59=63, 60=64, 61=65, 62=55, 63=53, 64=54, 65=50, 66=49, 67=47, 68=44, 69=43, 70=39, 71=38, 72=34, 73=33, 74=30, 75=9, 76=11, 77=12, 78=14, 79=23, 80=22, 81=19, 82=17, 83=15, 84=16, 85=18, 86=21, 87=20, 88=25, 89=27, 90=28, 91=29, 92=26, 93=24, 94=3, 95=5, 96=7, 97=8, 98=6, 99=2, 100=1, 101=4, 102=13, 103=10, 104=31, 105=32, 106=36, 107=37, 108=35, 109=41, 110=42, 111=40, 112=45, 113=46, 114=70, 115=66, 116=68, 117=69, 118=67, 119=72, 120=73, 121=71, 122=48, 123=51}</RANK_REACTANT>
      <RANK_PRODUCT>{1=87, 2=97, 3=91, 4=92, 5=93, 6=94, 7=96, 8=95, 9=98, 10=99, 11=100, 12=90, 13=88, 14=89, 15=85, 16=84, 17=82, 18=101, 19=104, 20=105, 21=109, 22=110, 23=112, 24=113, 25=114, 26=115, 27=111, 28=107, 29=108, 30=106, 31=102, 32=103, 33=78, 34=76, 35=75, 36=74, 37=77, 38=80, 39=81, 40=79, 41=83, 42=86, 43=118, 44=117, 45=116, 46=120, 47=121, 48=122, 49=123, 50=119, 51=52, 52=62, 53=56, 54=57, 55=58, 56=59, 57=61, 58=60, 59=63, 60=64, 61=65, 62=55, 63=53, 64=54, 65=50, 66=49, 67=47, 68=44, 69=43, 70=39, 71=38, 72=34, 73=33, 74=30, 75=9, 76=11, 77=12, 78=14, 79=23, 80=22, 81=19, 82=17, 83=15, 84=16, 85=18, 86=21, 87=20, 88=25, 89=27, 90=28, 91=29, 92=26, 93=24, 94=3, 95=5, 96=7, 97=8, 98=6, 99=2, 100=1, 101=4, 102=13, 103=10, 104=31, 105=32, 106=36, 107=37, 108=35, 109=41, 110=42, 111=40, 112=45, 113=46, 114=70, 115=66, 116=68, 117=69, 118=67, 119=72, 120=73, 121=71, 122=48, 123=51}</RANK_PRODUCT>
    </MAPPING>
    <MAPPING ALGORTIHM="Local Minimization Model">
      <AAM>[H:89][CH:20]1[CH2:17][C:7](=[CH:6][N:5]([CH:3]1[OH:1])[CH:21]2[O:22][CH:23]([CH2:25][O:27][P:28](=[O:30])([OH:31])[O:32][P:33](=[O:34])([OH:35])[O:37][CH2:39][CH:41]3[O:43][CH:45]([N:2]:4:[CH:4]:[N:8]:[C:10]:5:[C:11](:[N:13]:[CH:14]:[N:16]:[C:18]54)[NH2:19])[CH:24]([OH:26])[CH:29]3[OH:36])[CH:38]([OH:40])[CH:42]2[OH:44])[C:9](=[O:12])[NH2:15].[O:66]=[P:65]([OH:70])([OH:75])[O:63][P:54](=[O:56])([OH:60])[O:52][P:46](=[O:48])([OH:50])[O:76][CH2:74][CH:55]1[O:57][CH:58]([N:59]:2:[CH:61]:[N:62]:[C:64]:3:[C:67](:[N:68]:[CH:69]:[N:71]:[C:72]32)[NH2:73])[CH:49]([OH:47])[CH:51]1[OH:53]&gt;&gt;[H:89][O:63][P:65](=[O:66])([OH:70])[OH:75].[O:12]=[C:9]([NH2:15])[C:7]1=[CH:6][N:5]([CH:3]=[CH:20][CH2:17]1)[CH:21]2[O:22][CH:23]([CH2:25][O:27][P:54](=[O:56])([OH:60])[O:52][P:46](=[O:48])([OH:50])[O:76][CH2:74][CH:55]3[O:57][CH:58]([N:59]:4:[CH:61]:[N:62]:[C:64]:5:[C:67](:[N:68]:[CH:69]:[N:71]:[C:72]54)[NH2:73])[CH:49]([OH:47])[CH:51]3[OH:53])[CH:38]([OH:40])[CH:42]2[OH:44].[O:30]=[P:28]([OH:31])([OH:1])[O:32][P:33](=[O:34])([OH:35])[O:37][CH2:39][CH:41]1[O:43][CH:45]([N:2]:2:[CH:4]:[N:8]:[C:10]:3:[C:11](:[N:13]:[CH:14]:[N:16]:[C:18]32)[NH2:19])[CH:24]([OH:26])[CH:29]1[OH:36]</AAM>
      <SCORE>8</SCORE>
      <CHAOS>0 &lt;=&gt; 82</CHAOS>
      <SIGMA>0</SIGMA>
      <ENERGY>17E02</ENERGY>
      <DELTA>26E02</DELTA>
    </MAPPING>
    <MAPPING ALGORTIHM="Global Maximization Model">
      <AAM>[H:89][CH:20]1[CH2:17][C:7](=[CH:6][N:5]([CH:3]1[OH:1])[CH:21]2[O:22][CH:23]([CH2:25][O:27][P:28](=[O:30])([OH:31])[O:32][P:33](=[O:34])([OH:35])[O:37][CH2:39][CH:41]3[O:43][CH:45]([N:2]:4:[CH:4]:[N:8]:[C:10]:5:[C:11](:[N:13]:[CH:14]:[N:16]:[C:18]54)[NH2:19])[CH:24]([OH:26])[CH:29]3[OH:36])[CH:38]([OH:40])[CH:42]2[OH:44])[C:9](=[O:12])[NH2:15].[O:66]=[P:65]([OH:70])([OH:75])[O:63][P:54](=[O:56])([OH:60])[O:52][P:46](=[O:48])([OH:50])[O:76][CH2:74][CH:55]1[O:57][CH:58]([N:59]:2:[CH:61]:[N:62]:[C:64]:3:[C:67](:[N:68]:[CH:69]:[N:71]:[C:72]32)[NH2:73])[CH:49]([OH:47])[CH:51]1[OH:53]&gt;&gt;[H:89][O:63][P:54](=[O:56])([OH:60])[O:52][P:46](=[O:48])([OH:50])[O:76][CH2:74][CH:55]1[O:57][CH:58]([N:59]:2:[CH:61]:[N:62]:[C:64]:3:[C:67](:[N:68]:[CH:69]:[N:71]:[C:72]32)[NH2:73])[CH:49]([OH:47])[CH:51]1[OH:53].[O:12]=[C:9]([NH2:15])[C:7]1=[CH:6][N:5]([CH:3]=[CH:20][CH2:17]1)[CH:21]2[O:22][CH:23]([CH2:25][O:27][P:28](=[O:30])([OH:31])[O:32][P:33](=[O:34])([OH:35])[O:37][CH2:39][CH:41]3[O:43][CH:45]([N:2]:4:[CH:4]:[N:8]:[C:10]:5:[C:11](:[N:13]:[CH:14]:[N:16]:[C:18]54)[NH2:19])[CH:24]([OH:26])[CH:29]3[OH:36])[CH:38]([OH:40])[CH:42]2[OH:44].[O:66]=[P:65]([OH:75])([OH:70])[OH:1]</AAM>
      <SCORE>6</SCORE>
      <CHAOS>0 &lt;=&gt; 12</CHAOS>
      <SIGMA>0</SIGMA>
      <ENERGY>10E02</ENERGY>
      <DELTA>19E02</DELTA>
    </MAPPING>
    <MAPPING ALGORTIHM="Max-Mixture Model">
      <AAM>[H:89][CH:20]1[CH2:17][C:7](=[CH:6][N:5]([CH:3]1[OH:1])[CH:21]2[O:22][CH:23]([CH2:25][O:27][P:28](=[O:30])([OH:31])[O:32][P:33](=[O:34])([OH:35])[O:37][CH2:39][CH:41]3[O:43][CH:45]([N:2]:4:[CH:4]:[N:8]:[C:10]:5:[C:11](:[N:13]:[CH:14]:[N:16]:[C:18]54)[NH2:19])[CH:24]([OH:26])[CH:29]3[OH:36])[CH:38]([OH:40])[CH:42]2[OH:44])[C:9](=[O:12])[NH2:15].[O:66]=[P:65]([OH:70])([OH:75])[O:63][P:54](=[O:56])([OH:60])[O:52][P:46](=[O:48])([OH:50])[O:76][CH2:74][CH:55]1[O:57][CH:58]([N:59]:2:[CH:61]:[N:62]:[C:64]:3:[C:67](:[N:68]:[CH:69]:[N:71]:[C:72]32)[NH2:73])[CH:49]([OH:47])[CH:51]1[OH:53]&gt;&gt;[H:89][O:63][P:65](=[O:66])([OH:70])[OH:75].[O:12]=[C:9]([NH2:15])[C:7]1=[CH:6][N:5]([CH:3]=[CH:20][CH2:17]1)[CH:21]2[O:22][CH:23]([CH2:25][O:27][P:28](=[O:30])([OH:31])[O:32][P:33](=[O:34])([OH:35])[O:37][CH2:39][CH:41]3[O:43][CH:45]([N:2]:4:[CH:4]:[N:8]:[C:10]:5:[C:11](:[N:13]:[CH:14]:[N:16]:[C:18]54)[NH2:19])[CH:24]([OH:26])[CH:29]3[OH:36])[CH:38]([OH:40])[CH:42]2[OH:44].[O:56]=[P:54]([OH:60])([OH:1])[O:52][P:46](=[O:48])([OH:50])[O:76][CH2:74][CH:55]1[O:57][CH:58]([N:59]:2:[CH:61]:[N:62]:[C:64]:3:[C:67](:[N:68]:[CH:69]:[N:71]:[C:72]32)[NH2:73])[CH:49]([OH:47])[CH:51]1[OH:53]</AAM>
      <SCORE>6</SCORE>
      <CHAOS>0 &lt;=&gt; 13</CHAOS>
      <SIGMA>0</SIGMA>
      <ENERGY>10E02</ENERGY>
      <DELTA>19E02</DELTA>
    </MAPPING>
    <MAPPING ALGORTIHM="Ring Conservation Model">
      <AAM>[H:89][CH:20]1[CH2:17][C:7](=[CH:6][N:5]([CH:3]1[OH:1])[CH:21]2[O:22][CH:23]([CH2:25][O:27][P:28](=[O:30])([OH:31])[O:32][P:33](=[O:34])([OH:35])[O:37][CH2:39][CH:41]3[O:43][CH:45]([N:2]:4:[CH:4]:[N:8]:[C:10]:5:[C:11](:[N:13]:[CH:14]:[N:16]:[C:18]54)[NH2:19])[CH:24]([OH:26])[CH:29]3[OH:36])[CH:38]([OH:40])[CH:42]2[OH:44])[C:9](=[O:12])[NH2:15].[O:66]=[P:65]([OH:70])([OH:75])[O:63][P:54](=[O:56])([OH:60])[O:52][P:46](=[O:48])([OH:50])[O:76][CH2:74][CH:55]1[O:57][CH:58]([N:59]:2:[CH:61]:[N:62]:[C:64]:3:[C:67](:[N:68]:[CH:69]:[N:71]:[C:72]32)[NH2:73])[CH:49]([OH:47])[CH:51]1[OH:53]&gt;&gt;[H:89][O:63][P:65](=[O:66])([OH:70])[OH:75].[O:12]=[C:9]([NH2:15])[C:7]1=[CH:6][N:5]([CH:3]=[CH:20][CH2:17]1)[CH:21]2[O:22][CH:23]([CH2:25][O:27][P:28](=[O:30])([OH:31])[O:32][P:33](=[O:34])([OH:35])[O:37][CH2:39][CH:41]3[O:43][CH:45]([N:2]:4:[CH:4]:[N:8]:[C:10]:5:[C:11](:[N:13]:[CH:14]:[N:16]:[C:18]54)[NH2:19])[CH:24]([OH:26])[CH:29]3[OH:36])[CH:38]([OH:40])[CH:42]2[OH:44].[O:56]=[P:54]([OH:50])([OH:60])[O:52][P:46](=[O:48])([OH:1])[O:76][CH2:74][CH:55]1[O:57][CH:58]([N:59]:2:[CH:61]:[N:62]:[C:64]:3:[C:67](:[N:68]:[CH:69]:[N:71]:[C:72]32)[NH2:73])[CH:49]([OH:47])[CH:51]1[OH:53]</AAM>
      <SCORE>8</SCORE>
      <CHAOS>0 &lt;=&gt; 17</CHAOS>
      <SIGMA>0</SIGMA>
      <ENERGY>17E02</ENERGY>
      <DELTA>26E02</DELTA>
    </MAPPING>
  </ANNOTATION>
</EC_BLAST>
