# Supplementary material for: Automated reaction database and reaction network analysis: extraction of reaction templates using cheminformatics
Source: J Cheminform. 2018 Mar 9;10:11. doi: 10.1186/s13321-018-0269-8 (PMC5845084; doi:10.1186/s13321-018-0269-8)
Supplement: Supplementary file 8 — Additional file 8. Zip-file containing all necessary data/files to run the software. [file 13321_2018_269_MOESM8_ESM.zip › demo/ReactionTemplates/R00008_R00130/ECBLAST_R00008_R00130_0_AAM.rxn]

$RXN

  EC-BLAST     smiles

  2  2
$MOL
M00002
  EC-BLAST  1130171205

 79 81  0  0  0  0  0  0  0  0999 V2000
    7.6533    0.4474    0.0000 P   0  0  0  0  0  0  0  0  0  1  0  0
   14.3170   -2.5621    0.0000 H   0  0  0  0  0  0  0  0  0 76  0  0
   14.3171   -1.0621    0.0000 O   0  0  0  0  0  0  0  0  0  2  0  0
    6.3543   -0.3026    0.0000 O   0  0  0  0  0  0  0  0  0  3  0  0
   15.6161   -0.3122    0.0000 C   0  0  0  0  0  0  0  0  0  4  0  0
   16.1291   -1.7217    0.0000 H   0  0  0  0  0  0  0  0  0 77  0  0
   17.5661    0.0316    0.0000 C   0  0  0  0  0  0  0  0  0  5  0  0
    8.1663   -0.9622    0.0000 O   0  0  0  0  0  0  0  0  0  6  0  0
   18.0792    1.4411    0.0000 O   0  0  0  0  0  0  0  0  0  7  0  0
    7.2021   -2.1112    0.0000 H   0  0  0  0  0  0  0  0  0 78  0  0
    6.6892    1.5965    0.0000 O   0  0  0  0  0  0  0  0  0  8  0  0
   18.5302   -1.1175    0.0000 N   0  0  0  0  0  0  0  0  0  9  0  0
    4.7393    1.2527    0.0000 C   0  0  0  0  0  0  0  0  0 10  0  0
    3.4402    0.5028    0.0000 H   0  0  0  0  0  0  0  0  0 79  0  0
   18.0171   -2.5271    0.0000 H   0  0  0  0  0  0  0  0  0 80  0  0
   20.0074   -0.8571    0.0000 C   0  0  0  0  0  0  0  0  0 11  0  0
   21.3065   -0.1072    0.0000 H   0  0  0  0  0  0  0  0  0 81  0  0
    5.2523   -0.1568    0.0000 H   0  0  0  0  0  0  0  0  0 82  0  0
   19.4944    0.5524    0.0000 H   0  0  0  0  0  0  0  0  0 83  0  0
    3.7751    2.4018    0.0000 C   0  0  1  0  0  0  0  0  0 12  0  0
    5.0191    3.2400    0.0000 H   0  0  0  0  0  0  0  0  0 84  0  0
   20.9716   -2.0062    0.0000 C   0  0  0  0  0  0  0  0  0 13  0  0
    2.7363    1.3252    0.0000 O   0  0  0  0  0  0  0  0  0 14  0  0
    1.3919    1.9818    0.0000 C   0  0  1  0  0  0  0  0  0 15  0  0
   19.6725   -2.7562    0.0000 H   0  0  0  0  0  0  0  0  0 85  0  0
   -0.0637    2.3441    0.0000 H   0  0  0  0  0  0  0  0  0 86  0  0
   21.4845   -3.4158    0.0000 H   0  0  0  0  0  0  0  0  0 87  0  0
   22.4488   -1.7458    0.0000 C   0  0  0  0  0  0  0  0  0 16  0  0
    0.8787    0.5723    0.0000 N   0  0  0  0  0  0  0  0  0 17  0  0
    1.7287   -0.6477    0.0000 C   0  0  0  0  0  0  0  0  0 18  0  0
    3.2284   -0.6810    0.0000 H   0  0  0  0  0  0  0  0  0 88  0  0
   22.9619   -0.3363    0.0000 O   0  0  0  0  0  0  0  0  0 19  0  0
    0.8187   -1.8377    0.0000 N   0  0  0  0  0  0  0  0  0 20  0  0
   -0.6013   -1.3577    0.0000 C   0  0  0  0  0  0  0  0  0 21  0  0
   -1.9413   -2.0277    0.0000 C   0  0  0  0  0  0  0  0  0 22  0  0
   23.4129   -2.8949    0.0000 N   0  0  0  0  0  0  0  0  0 23  0  0
   -3.1813   -1.2877    0.0000 N   0  0  0  0  0  0  0  0  0 24  0  0
   -3.1413    0.2323    0.0000 C   0  0  0  0  0  0  0  0  0 25  0  0
   22.8998   -4.3045    0.0000 H   0  0  0  0  0  0  0  0  0 89  0  0
   24.8901   -2.6345    0.0000 C   0  0  0  0  0  0  0  0  0 26  0  0
   26.1892   -1.8846    0.0000 H   0  0  0  0  0  0  0  0  0 90  0  0
   24.3772   -1.2250    0.0000 H   0  0  0  0  0  0  0  0  0 91  0  0
   -4.4240    1.0099    0.0000 H   0  0  0  0  0  0  0  0  0 92  0  0
   25.8543   -3.7836    0.0000 C   0  0  0  0  0  0  0  0  0 27  0  0
   24.5552   -4.5336    0.0000 H   0  0  0  0  0  0  0  0  0 93  0  0
   26.3672   -5.1932    0.0000 H   0  0  0  0  0  0  0  0  0 94  0  0
   27.3315   -3.5232    0.0000 S   0  0  0  0  0  0  0  0  0 28  0  0
   -1.8813    0.9323    0.0000 N   0  0  0  0  0  0  0  0  0 29  0  0
   28.2956   -4.6723    0.0000 H   0  0  0  0  0  0  0  0  0 95  0  0
   14.6520    0.8369    0.0000 C   0  0  0  0  0  0  0  0  0 30  0  0
   -0.6013    0.1723    0.0000 C   0  0  0  0  0  0  0  0  0 31  0  0
   -1.9971   -3.5267    0.0000 N   0  0  0  0  0  0  0  0  0 32  0  0
   15.9511    1.5869    0.0000 C   0  0  0  0  0  0  0  0  0 33  0  0
   -3.3231   -4.2279    0.0000 H   0  0  0  0  0  0  0  0  0 96  0  0
   17.2501    0.8368    0.0000 H   0  0  0  0  0  0  0  0  0 97  0  0
   16.9153    2.7359    0.0000 H   0  0  0  0  0  0  0  0  0 98  0  0
   -0.7268   -4.3245    0.0000 H   0  0  0  0  0  0  0  0  0 99  0  0
   14.9869    2.7360    0.0000 H   0  0  0  0  0  0  0  0  0100  0  0
   13.9749    2.6975    0.0000 C   0  0  0  0  0  0  0  0  0 34  0  0
    1.5984    3.4601    0.0000 C   0  0  2  0  0  0  0  0  0 35  0  0
   14.9391    3.8466    0.0000 H   0  0  0  0  0  0  0  0  0101  0  0
   13.0107    3.8466    0.0000 H   0  0  0  0  0  0  0  0  0102  0  0
   12.6758    1.9476    0.0000 H   0  0  0  0  0  0  0  0  0103  0  0
   12.7021    0.4932    0.0000 C   0  0  0  0  0  0  0  0  0 36  0  0
   11.4030   -0.2568    0.0000 H   0  0  0  0  0  0  0  0  0104  0  0
    1.4934    4.9564    0.0000 H   0  0  0  0  0  0  0  0  0105  0  0
   13.2150   -0.9164    0.0000 H   0  0  0  0  0  0  0  0  0106  0  0
   11.1209    2.3777    0.0000 O   0  0  0  0  0  0  0  0  0 37  0  0
    9.6437    2.1173    0.0000 P   0  0  0  0  0  0  0  0  0 38  0  0
    0.0993    3.5116    0.0000 O   0  0  0  0  0  0  0  0  0 39  0  0
   -0.6056    4.8357    0.0000 H   0  0  0  0  0  0  0  0  0107  0  0
    8.1665    2.3778    0.0000 O   0  0  0  0  0  0  0  0  0 40  0  0
    3.0756    3.7204    0.0000 C   0  0  2  0  0  0  0  0  0 41  0  0
    9.6437    3.6173    0.0000 O   0  0  0  0  0  0  0  0  0 42  0  0
    4.4668    4.2814    0.0000 H   0  0  0  0  0  0  0  0  0108  0  0
    8.3447    4.3674    0.0000 H   0  0  0  0  0  0  0  0  0109  0  0
    2.6627    5.1625    0.0000 O   0  0  0  0  0  0  0  0  0 43  0  0
    9.1306    0.7078    0.0000 O   0  0  0  0  0  0  0  0  0 44  0  0
    3.7051    6.2411    0.0000 H   0  0  0  0  0  0  0  0  0110  0  0
  1  4  2  0  0  0  0 
  1  8  1  0  0  0  0 
 11  1  1  0  0  0  0 
  1 78  1  0  0  0  0 
  3  2  1  0  0  0  0 
  5  3  1  0  0  0  0 
  5  6  1  0  0  0  0 
  5  7  1  0  0  0  0 
 50  5  1  0  0  0  0 
  7  9  2  0  0  0  0 
  7 12  1  0  0  0  0 
  8 10  1  0  0  0  0 
 13 11  1  0  0  0  0 
 12 15  1  0  0  0  0 
 12 16  1  0  0  0  0 
 13 14  1  0  0  0  0 
 13 18  1  0  0  0  0 
 20 13  1  0  0  0  0 
 16 17  1  0  0  0  0 
 16 19  1  0  0  0  0 
 16 22  1  0  0  0  0 
 20 21  1  6  0  0  0 
 23 20  1  0  0  0  0 
 20 73  1  0  0  0  0 
 22 25  1  0  0  0  0 
 22 27  1  0  0  0  0 
 22 28  1  0  0  0  0 
 24 23  1  0  0  0  0 
 24 26  1  6  0  0  0 
 29 24  1  0  0  0  0 
 24 60  1  0  0  0  0 
 28 32  2  0  0  0  0 
 28 36  1  0  0  0  0 
 29 30  1  0  0  0  0 
 29 51  1  0  0  0  0 
 30 31  1  0  0  0  0 
 33 30  2  0  0  0  0 
 34 33  1  0  0  0  0 
 34 35  1  0  0  0  0 
 51 34  2  0  0  0  0 
 35 37  2  0  0  0  0 
 35 52  1  0  0  0  0 
 36 39  1  0  0  0  0 
 36 40  1  0  0  0  0 
 37 38  1  0  0  0  0 
 38 43  1  0  0  0  0 
 38 48  2  0  0  0  0 
 40 41  1  0  0  0  0 
 40 42  1  0  0  0  0 
 40 44  1  0  0  0  0 
 44 45  1  0  0  0  0 
 44 46  1  0  0  0  0 
 44 47  1  0  0  0  0 
 47 49  1  0  0  0  0 
 51 48  1  0  0  0  0 
 50 53  1  0  0  0  0 
 50 59  1  0  0  0  0 
 64 50  1  0  0  0  0 
 52 54  1  0  0  0  0 
 52 57  1  0  0  0  0 
 53 55  1  0  0  0  0 
 53 56  1  0  0  0  0 
 53 58  1  0  0  0  0 
 59 61  1  0  0  0  0 
 59 62  1  0  0  0  0 
 59 63  1  0  0  0  0 
 60 66  1  1  0  0  0 
 60 70  1  0  0  0  0 
 73 60  1  0  0  0  0 
 64 65  1  0  0  0  0 
 64 67  1  0  0  0  0 
 68 64  1  0  0  0  0 
 69 68  1  0  0  0  0 
 69 72  2  0  0  0  0 
 69 74  1  0  0  0  0 
 78 69  1  0  0  0  0 
 70 71  1  0  0  0  0 
 73 75  1  1  0  0  0 
 73 77  1  0  0  0  0 
 74 76  1  0  0  0  0 
 77 79  1  0  0  0  0 
M  END
$MOL
M00001
  EC-BLAST  1130171205

 47 49  0  0  0  0  0  0  0  0999 V2000
    5.4887    8.3469    0.0000 P   0  0  0  0  0  0  0  0  0 45  0  0
   -0.9235    8.1178    0.0000 H   0  0  0  0  0  0  0  0  0111  0  0
    0.4249    7.4605    0.0000 O   0  0  0  0  0  0  0  0  0 46  0  0
    6.3710    9.5600    0.0000 O   0  0  0  0  0  0  0  0  0 47  0  0
    0.5299    5.9642    0.0000 C   0  0  2  0  0  0  0  0  0 48  0  0
    4.4473    9.4265    0.0000 O   0  0  0  0  0  0  0  0  0 49  0  0
   -0.9693    6.0158    0.0000 H   0  0  0  0  0  0  0  0  0112  0  0
    4.8614   10.8681    0.0000 H   0  0  0  0  0  0  0  0  0113  0  0
    2.0071    6.2246    0.0000 C   0  0  2  0  0  0  0  0  0 50  0  0
    6.8366    7.6887    0.0000 O   0  0  0  0  0  0  0  0  0 51  0  0
    3.3982    6.7856    0.0000 H   0  0  0  0  0  0  0  0  0114  0  0
    1.5941    7.6666    0.0000 O   0  0  0  0  0  0  0  0  0 52  0  0
    8.0805    8.5269    0.0000 P   0  0  0  0  0  0  0  0  0 53  0  0
    2.6365    8.7452    0.0000 H   0  0  0  0  0  0  0  0  0115  0  0
    2.7066    4.9060    0.0000 C   0  0  2  0  0  0  0  0  0 54  0  0
    9.5362    8.8890    0.0000 O   0  0  0  0  0  0  0  0  0 55  0  0
    3.6707    3.7569    0.0000 H   0  0  0  0  0  0  0  0  0116  0  0
    1.6677    3.8293    0.0000 O   0  0  0  0  0  0  0  0  0 56  0  0
    0.3233    4.4859    0.0000 C   0  0  1  0  0  0  0  0  0 57  0  0
   -1.1323    4.8483    0.0000 H   0  0  0  0  0  0  0  0  0117  0  0
   -0.1898    3.0764    0.0000 N   0  0  0  0  0  0  0  0  0 58  0  0
    8.6900    7.1563    0.0000 O   0  0  0  0  0  0  0  0  0 59  0  0
    0.6602    1.8564    0.0000 C   0  0  0  0  0  0  0  0  0 60  0  0
    2.1598    1.8232    0.0000 H   0  0  0  0  0  0  0  0  0118  0  0
   -0.2498    0.6664    0.0000 N   0  0  0  0  0  0  0  0  0 61  0  0
   10.1817    6.9987    0.0000 H   0  0  0  0  0  0  0  0  0119  0  0
    7.9766   10.0233    0.0000 O   0  0  0  0  0  0  0  0  0 62  0  0
   -1.6698    1.1464    0.0000 C   0  0  0  0  0  0  0  0  0 63  0  0
    9.2206   10.8615    0.0000 P   0  0  0  0  0  0  0  0  0 64  0  0
   10.1029   12.0745    0.0000 O   0  0  0  0  0  0  0  0  0 65  0  0
   -3.0098    0.4764    0.0000 C   0  0  0  0  0  0  0  0  0 66  0  0
   -4.2498    1.2164    0.0000 N   0  0  0  0  0  0  0  0  0 67  0  0
   -4.2098    2.7364    0.0000 C   0  0  0  0  0  0  0  0  0 68  0  0
   -5.4925    3.5140    0.0000 H   0  0  0  0  0  0  0  0  0120  0  0
   10.5685   10.2032    0.0000 O   0  0  0  0  0  0  0  0  0 69  0  0
   -2.9498    3.4364    0.0000 N   0  0  0  0  0  0  0  0  0 70  0  0
   -1.6698    2.6764    0.0000 C   0  0  0  0  0  0  0  0  0 71  0  0
   -3.0656   -1.0226    0.0000 N   0  0  0  0  0  0  0  0  0 72  0  0
   -4.3916   -1.7237    0.0000 H   0  0  0  0  0  0  0  0  0121  0  0
   11.8125   11.0414    0.0000 H   0  0  0  0  0  0  0  0  0122  0  0
   -1.7954   -1.8203    0.0000 H   0  0  0  0  0  0  0  0  0123  0  0
    4.3486    6.0124    0.0000 C   0  0  0  0  0  0  0  0  0 73  0  0
    5.8043    6.3745    0.0000 H   0  0  0  0  0  0  0  0  0124  0  0
    4.9581    4.6417    0.0000 H   0  0  0  0  0  0  0  0  0125  0  0
    8.1792   11.9410    0.0000 O   0  0  0  0  0  0  0  0  0 74  0  0
    4.2447    7.5088    0.0000 O   0  0  0  0  0  0  0  0  0 75  0  0
    8.5933   13.3827    0.0000 H   0  0  0  0  0  0  0  0  0126  0  0
  1  4  2  0  0  0  0 
  1  6  1  0  0  0  0 
  1 10  1  0  0  0  0 
 46  1  1  0  0  0  0 
  3  2  1  0  0  0  0 
  5  3  1  0  0  0  0 
  5  7  1  1  0  0  0 
  9  5  1  0  0  0  0 
 19  5  1  0  0  0  0 
  6  8  1  0  0  0  0 
  9 11  1  1  0  0  0 
  9 12  1  0  0  0  0 
 15  9  1  0  0  0  0 
 10 13  1  0  0  0  0 
 12 14  1  0  0  0  0 
 13 16  2  0  0  0  0 
 13 22  1  0  0  0  0 
 13 27  1  0  0  0  0 
 15 17  1  6  0  0  0 
 18 15  1  0  0  0  0 
 15 42  1  0  0  0  0 
 19 18  1  0  0  0  0 
 19 20  1  6  0  0  0 
 21 19  1  0  0  0  0 
 21 23  1  0  0  0  0 
 21 37  1  0  0  0  0 
 22 26  1  0  0  0  0 
 23 24  1  0  0  0  0 
 25 23  2  0  0  0  0 
 28 25  1  0  0  0  0 
 27 29  1  0  0  0  0 
 28 31  1  0  0  0  0 
 37 28  2  0  0  0  0 
 29 30  2  0  0  0  0 
 29 35  1  0  0  0  0 
 29 45  1  0  0  0  0 
 31 32  2  0  0  0  0 
 31 38  1  0  0  0  0 
 32 33  1  0  0  0  0 
 33 34  1  0  0  0  0 
 33 36  2  0  0  0  0 
 35 40  1  0  0  0  0 
 37 36  1  0  0  0  0 
 38 39  1  0  0  0  0 
 38 41  1  0  0  0  0 
 42 43  1  0  0  0  0 
 42 44  1  0  0  0  0 
 42 46  1  0  0  0  0 
 45 47  1  0  0  0  0 
M  END
$MOL
M00004
  EC-BLAST  1130171205

 84 86  0  0  0  0  0  0  0  0999 V2000
    3.4402    0.5028    0.0000 H   0  0  0  0  0  0  0  0  0 79  0  0
   28.2956   -4.6723    0.0000 H   0  0  0  0  0  0  0  0  0 95  0  0
   14.3170   -2.5621    0.0000 H   0  0  0  0  0  0  0  0  0 76  0  0
    5.2523   -0.1568    0.0000 H   0  0  0  0  0  0  0  0  0 82  0  0
    4.7393    1.2527    0.0000 C   0  0  0  0  0  0  0  0  0 10  0  0
   14.6520    0.8369    0.0000 C   0  0  0  0  0  0  0  0  0 30  0  0
   15.6161   -0.3122    0.0000 C   0  0  0  0  0  0  0  0  0  4  0  0
    1.4934    4.9564    0.0000 H   0  0  0  0  0  0  0  0  0105  0  0
   17.5661    0.0316    0.0000 C   0  0  0  0  0  0  0  0  0  5  0  0
   17.2501    0.8368    0.0000 H   0  0  0  0  0  0  0  0  0 97  0  0
   18.5302   -1.1175    0.0000 N   0  0  0  0  0  0  0  0  0  9  0  0
   18.0792    1.4411    0.0000 O   0  0  0  0  0  0  0  0  0  7  0  0
   -0.6056    4.8357    0.0000 H   0  0  0  0  0  0  0  0  0107  0  0
    2.7363    1.3252    0.0000 O   0  0  0  0  0  0  0  0  0 14  0  0
   15.9511    1.5869    0.0000 C   0  0  0  0  0  0  0  0  0 33  0  0
    3.7751    2.4018    0.0000 C   0  0  1  0  0  0  0  0  0 12  0  0
    0.0993    3.5116    0.0000 O   0  0  0  0  0  0  0  0  0 39  0  0
   18.0171   -2.5271    0.0000 H   0  0  0  0  0  0  0  0  0 80  0  0
   16.9153    2.7359    0.0000 H   0  0  0  0  0  0  0  0  0 98  0  0
   13.9749    2.6975    0.0000 C   0  0  0  0  0  0  0  0  0 34  0  0
   21.3065   -0.1072    0.0000 H   0  0  0  0  0  0  0  0  0 81  0  0
    5.0191    3.2400    0.0000 H   0  0  0  0  0  0  0  0  0 84  0  0
    1.3919    1.9818    0.0000 C   0  0  1  0  0  0  0  0  0 15  0  0
   14.9391    3.8466    0.0000 H   0  0  0  0  0  0  0  0  0101  0  0
   14.9869    2.7360    0.0000 H   0  0  0  0  0  0  0  0  0100  0  0
   -0.0637    2.3441    0.0000 H   0  0  0  0  0  0  0  0  0 86  0  0
    3.0756    3.7204    0.0000 C   0  0  1  0  0  0  0  0  0 41  0  0
   20.0074   -0.8571    0.0000 C   0  0  0  0  0  0  0  0  0 11  0  0
    0.8787    0.5723    0.0000 N   0  0  0  0  0  0  0  0  0 17  0  0
   20.9716   -2.0062    0.0000 C   0  0  0  0  0  0  0  0  0 13  0  0
    3.2284   -0.6810    0.0000 H   0  0  0  0  0  0  0  0  0 88  0  0
   19.4944    0.5524    0.0000 H   0  0  0  0  0  0  0  0  0 83  0  0
   19.6725   -2.7562    0.0000 H   0  0  0  0  0  0  0  0  0 85  0  0
   11.4030   -0.2568    0.0000 H   0  0  0  0  0  0  0  0  0104  0  0
   -0.6013   -1.3577    0.0000 C   0  0  0  0  0  0  0  0  0 21  0  0
    1.7287   -0.6477    0.0000 C   0  0  0  0  0  0  0  0  0 18  0  0
   -3.1813   -1.2877    0.0000 N   0  0  0  0  0  0  0  0  0 24  0  0
   22.9619   -0.3363    0.0000 O   0  0  0  0  0  0  0  0  0 19  0  0
   13.0107    3.8466    0.0000 H   0  0  0  0  0  0  0  0  0102  0  0
    0.8187   -1.8377    0.0000 N   0  0  0  0  0  0  0  0  0 20  0  0
   12.6758    1.9476    0.0000 H   0  0  0  0  0  0  0  0  0103  0  0
   12.7021    0.4932    0.0000 C   0  0  0  0  0  0  0  0  0 36  0  0
    9.6437    2.1173    0.0000 P   0  0  0  0  0  0  0  0  0 38  0  0
   21.4845   -3.4158    0.0000 H   0  0  0  0  0  0  0  0  0 87  0  0
    4.4668    4.2814    0.0000 H   0  0  0  0  0  0  0  0  0108  0  0
   13.2150   -0.9164    0.0000 H   0  0  0  0  0  0  0  0  0106  0  0
   22.4488   -1.7458    0.0000 C   0  0  0  0  0  0  0  0  0 16  0  0
    8.1665    2.3778    0.0000 O   0  0  0  0  0  0  0  0  0 40  0  0
   11.1209    2.3777    0.0000 O   0  0  0  0  0  0  0  0  0 37  0  0
   -1.9413   -2.0277    0.0000 C   0  0  0  0  0  0  0  0  0 22  0  0
   -1.8813    0.9323    0.0000 N   0  0  0  0  0  0  0  0  0 29  0  0
    9.1306    0.7078    0.0000 O   0  0  0  0  0  0  0  0  0 44  0  0
   -3.1413    0.2323    0.0000 C   0  0  0  0  0  0  0  0  0 25  0  0
   22.8998   -4.3045    0.0000 H   0  0  0  0  0  0  0  0  0 89  0  0
    2.6627    5.1625    0.0000 O   0  0  0  0  0  0  0  0  0 43  0  0
    3.7051    6.2411    0.0000 P   0  0  0  0  0  0  0  0  0 64  0  0
    6.3543   -0.3026    0.0000 O   0  0  0  0  0  0  0  0  0  3  0  0
    4.3157    7.6112    0.0000 O   0  0  0  0  0  0  0  0  0 65  0  0
   -4.4240    1.0099    0.0000 H   0  0  0  0  0  0  0  0  0 92  0  0
   26.1892   -1.8846    0.0000 H   0  0  0  0  0  0  0  0  0 90  0  0
    9.6437    3.6173    0.0000 O   0  0  0  0  0  0  0  0  0 42  0  0
    5.1604    5.8777    0.0000 O   0  0  0  0  0  0  0  0  0 69  0  0
    8.3447    4.3674    0.0000 H   0  0  0  0  0  0  0  0  0109  0  0
   23.4129   -2.8949    0.0000 N   0  0  0  0  0  0  0  0  0 23  0  0
    6.2028    6.9563    0.0000 H   0  0  0  0  0  0  0  0  0122  0  0
    8.1663   -0.9622    0.0000 O   0  0  0  0  0  0  0  0  0  6  0  0
    7.6533    0.4474    0.0000 P   0  0  0  0  0  0  0  0  0  1  0  0
   -0.6013    0.1723    0.0000 C   0  0  0  0  0  0  0  0  0 31  0  0
   -1.9971   -3.5267    0.0000 N   0  0  0  0  0  0  0  0  0 32  0  0
   -3.3231   -4.2279    0.0000 H   0  0  0  0  0  0  0  0  0 96  0  0
   24.5552   -4.5336    0.0000 H   0  0  0  0  0  0  0  0  0 93  0  0
   24.8901   -2.6345    0.0000 C   0  0  0  0  0  0  0  0  0 26  0  0
   26.3672   -5.1932    0.0000 H   0  0  0  0  0  0  0  0  0 94  0  0
   24.3772   -1.2250    0.0000 H   0  0  0  0  0  0  0  0  0 91  0  0
   27.3315   -3.5232    0.0000 S   0  0  0  0  0  0  0  0  0 28  0  0
    2.4618    7.0804    0.0000 O   0  0  0  0  0  0  0  0  0 74  0  0
    7.2021   -2.1112    0.0000 H   0  0  0  0  0  0  0  0  0 78  0  0
   25.8543   -3.7836    0.0000 C   0  0  0  0  0  0  0  0  0 27  0  0
    6.6892    1.5965    0.0000 O   0  0  0  0  0  0  0  0  0  8  0  0
   14.3171   -1.0621    0.0000 O   0  0  0  0  0  0  0  0  0  2  0  0
   16.1291   -1.7217    0.0000 H   0  0  0  0  0  0  0  0  0 77  0  0
   -0.7268   -4.3245    0.0000 H   0  0  0  0  0  0  0  0  0 99  0  0
    1.5984    3.4601    0.0000 C   0  0  1  0  0  0  0  0  0 35  0  0
    2.5670    8.5767    0.0000 H   0  0  0  0  0  0  0  0  0126  0  0
  5  1  1  0  0  0  0 
 75  2  1  0  0  0  0 
 80  3  1  0  0  0  0 
  5  4  1  0  0  0  0 
 16  5  1  0  0  0  0 
  5 79  1  0  0  0  0 
  6  7  1  0  0  0  0 
  6 15  1  0  0  0  0 
  6 20  1  0  0  0  0 
 42  6  1  0  0  0  0 
  7  9  1  0  0  0  0 
  7 80  1  0  0  0  0 
  7 81  1  0  0  0  0 
 83  8  1  1  0  0  0 
  9 11  1  0  0  0  0 
  9 12  2  0  0  0  0 
 15 10  1  0  0  0  0 
 11 18  1  0  0  0  0 
 11 28  1  0  0  0  0 
 17 13  1  0  0  0  0 
 14 16  1  0  0  0  0 
 23 14  1  0  0  0  0 
 15 19  1  0  0  0  0 
 15 25  1  0  0  0  0 
 16 22  1  6  0  0  0 
 16 27  1  0  0  0  0 
 83 17  1  0  0  0  0 
 20 24  1  0  0  0  0 
 20 39  1  0  0  0  0 
 20 41  1  0  0  0  0 
 28 21  1  0  0  0  0 
 23 26  1  6  0  0  0 
 29 23  1  0  0  0  0 
 23 83  1  0  0  0  0 
 27 45  1  1  0  0  0 
 27 55  1  0  0  0  0 
 27 83  1  0  0  0  0 
 28 30  1  0  0  0  0 
 28 32  1  0  0  0  0 
 29 36  1  0  0  0  0 
 29 68  1  0  0  0  0 
 30 33  1  0  0  0  0 
 30 44  1  0  0  0  0 
 30 47  1  0  0  0  0 
 36 31  1  0  0  0  0 
 42 34  1  0  0  0  0 
 35 40  1  0  0  0  0 
 35 50  1  0  0  0  0 
 68 35  2  0  0  0  0 
 40 36  2  0  0  0  0 
 50 37  2  0  0  0  0 
 37 53  1  0  0  0  0 
 47 38  2  0  0  0  0 
 42 46  1  0  0  0  0 
 49 42  1  0  0  0  0 
 43 48  2  0  0  0  0 
 43 49  1  0  0  0  0 
 52 43  1  0  0  0  0 
 43 61  1  0  0  0  0 
 47 64  1  0  0  0  0 
 50 69  1  0  0  0  0 
 53 51  2  0  0  0  0 
 68 51  1  0  0  0  0 
 67 52  1  0  0  0  0 
 53 59  1  0  0  0  0 
 64 54  1  0  0  0  0 
 55 56  1  0  0  0  0 
 56 58  2  0  0  0  0 
 56 62  1  0  0  0  0 
 56 76  1  0  0  0  0 
 67 57  2  0  0  0  0 
 72 60  1  0  0  0  0 
 61 63  1  0  0  0  0 
 62 65  1  0  0  0  0 
 64 72  1  0  0  0  0 
 67 66  1  0  0  0  0 
 66 77  1  0  0  0  0 
 79 67  1  0  0  0  0 
 69 70  1  0  0  0  0 
 69 82  1  0  0  0  0 
 78 71  1  0  0  0  0 
 72 74  1  0  0  0  0 
 72 78  1  0  0  0  0 
 78 73  1  0  0  0  0 
 78 75  1  0  0  0  0 
 76 84  1  0  0  0  0 
M  END
$MOL
M00003
  EC-BLAST  1130171205

 42 44  0  0  0  0  0  0  0  0999 V2000
    6.8366    7.6887    0.0000 O   0  0  0  0  0  0  0  0  0 51  0  0
    9.5362    8.8890    0.0000 O   0  0  0  0  0  0  0  0  0 55  0  0
   -0.9235    8.1178    0.0000 H   0  0  0  0  0  0  0  0  0111  0  0
   -1.7954   -1.8203    0.0000 H   0  0  0  0  0  0  0  0  0123  0  0
    5.8043    6.3745    0.0000 H   0  0  0  0  0  0  0  0  0124  0  0
   10.1817    6.9987    0.0000 H   0  0  0  0  0  0  0  0  0110  0  0
    7.9766   10.0233    0.0000 O   0  0  0  0  0  0  0  0  0 59  0  0
    8.0805    8.5269    0.0000 P   0  0  0  0  0  0  0  0  0 53  0  0
    4.9581    4.6417    0.0000 H   0  0  0  0  0  0  0  0  0125  0  0
    4.3486    6.0124    0.0000 C   0  0  0  0  0  0  0  0  0 73  0  0
   -4.2498    1.2164    0.0000 N   0  0  0  0  0  0  0  0  0 67  0  0
    4.2447    7.5088    0.0000 O   0  0  0  0  0  0  0  0  0 75  0  0
    0.4249    7.4605    0.0000 O   0  0  0  0  0  0  0  0  0 46  0  0
   -4.2098    2.7364    0.0000 C   0  0  0  0  0  0  0  0  0 68  0  0
    5.4887    8.3469    0.0000 P   0  0  0  0  0  0  0  0  0 45  0  0
    0.5299    5.9642    0.0000 C   0  0  2  0  0  0  0  0  0 48  0  0
   -5.4925    3.5140    0.0000 H   0  0  0  0  0  0  0  0  0120  0  0
    1.5941    7.6666    0.0000 O   0  0  0  0  0  0  0  0  0 52  0  0
    6.3710    9.5600    0.0000 O   0  0  0  0  0  0  0  0  0 47  0  0
    9.2206   10.8615    0.0000 H   0  0  0  0  0  0  0  0  0119  0  0
    2.6365    8.7452    0.0000 H   0  0  0  0  0  0  0  0  0115  0  0
   -3.0098    0.4764    0.0000 C   0  0  0  0  0  0  0  0  0 66  0  0
    4.4473    9.4265    0.0000 O   0  0  0  0  0  0  0  0  0 49  0  0
   -2.9498    3.4364    0.0000 N   0  0  0  0  0  0  0  0  0 70  0  0
    3.6707    3.7569    0.0000 H   0  0  0  0  0  0  0  0  0116  0  0
   -0.9693    6.0158    0.0000 H   0  0  0  0  0  0  0  0  0112  0  0
    2.0071    6.2246    0.0000 C   0  0  2  0  0  0  0  0  0 50  0  0
    0.3233    4.4859    0.0000 C   0  0  2  0  0  0  0  0  0 57  0  0
    3.3982    6.7856    0.0000 H   0  0  0  0  0  0  0  0  0114  0  0
    2.7066    4.9060    0.0000 C   0  0  2  0  0  0  0  0  0 54  0  0
   -1.1323    4.8483    0.0000 H   0  0  0  0  0  0  0  0  0117  0  0
   -0.1898    3.0764    0.0000 N   0  0  0  0  0  0  0  0  0 58  0  0
    4.8614   10.8681    0.0000 H   0  0  0  0  0  0  0  0  0113  0  0
   -3.0656   -1.0226    0.0000 N   0  0  0  0  0  0  0  0  0 72  0  0
   -1.6698    2.6764    0.0000 C   0  0  0  0  0  0  0  0  0 71  0  0
    0.6602    1.8564    0.0000 C   0  0  0  0  0  0  0  0  0 60  0  0
    2.1598    1.8232    0.0000 H   0  0  0  0  0  0  0  0  0118  0  0
   -0.2498    0.6664    0.0000 N   0  0  0  0  0  0  0  0  0 61  0  0
   -4.3916   -1.7237    0.0000 H   0  0  0  0  0  0  0  0  0121  0  0
    1.6677    3.8293    0.0000 O   0  0  0  0  0  0  0  0  0 56  0  0
    8.6900    7.1563    0.0000 O   0  0  0  0  0  0  0  0  0 62  0  0
   -1.6698    1.1464    0.0000 C   0  0  0  0  0  0  0  0  0 63  0  0
  1  8  1  0  0  0  0 
 15  1  1  0  0  0  0 
  8  2  2  0  0  0  0 
 13  3  1  0  0  0  0 
 34  4  1  0  0  0  0 
 10  5  1  0  0  0  0 
 41  6  1  0  0  0  0 
  8  7  1  0  0  0  0 
  7 20  1  0  0  0  0 
  8 41  1  0  0  0  0 
 10  9  1  0  0  0  0 
 10 12  1  0  0  0  0 
 30 10  1  0  0  0  0 
 11 14  1  0  0  0  0 
 22 11  2  0  0  0  0 
 12 15  1  0  0  0  0 
 16 13  1  0  0  0  0 
 14 17  1  0  0  0  0 
 14 24  2  0  0  0  0 
 15 19  2  0  0  0  0 
 15 23  1  0  0  0  0 
 16 26  1  1  0  0  0 
 27 16  1  0  0  0  0 
 28 16  1  0  0  0  0 
 18 21  1  0  0  0  0 
 27 18  1  0  0  0  0 
 22 34  1  0  0  0  0 
 42 22  1  0  0  0  0 
 23 33  1  0  0  0  0 
 35 24  1  0  0  0  0 
 30 25  1  6  0  0  0 
 27 29  1  1  0  0  0 
 30 27  1  0  0  0  0 
 28 31  1  6  0  0  0 
 32 28  1  0  0  0  0 
 28 40  1  0  0  0  0 
 40 30  1  0  0  0  0 
 32 35  1  0  0  0  0 
 32 36  1  0  0  0  0 
 34 39  1  0  0  0  0 
 35 42  2  0  0  0  0 
 36 37  1  0  0  0  0 
 38 36  2  0  0  0  0 
 42 38  1  0  0  0  0 
M  END
