# Supplementary material for: Automated reaction database and reaction network analysis: extraction of reaction templates using cheminformatics
Source: J Cheminform. 2018 Mar 9;10:11. doi: 10.1186/s13321-018-0269-8 (PMC5845084; doi:10.1186/s13321-018-0269-8)
Supplement: Supplementary file 8 — Additional file 8. Zip-file containing all necessary data/files to run the software. [file 13321_2018_269_MOESM8_ESM.zip › demo/ReactionTemplates/R00009_R00131/ECBLAST_R00009_R00131_0_AAM.rxn]

$RXN

  EC-BLAST     smiles

  2  3
$MOL
M00001
  EC-BLAST  1130171205

  8  7  0  0  0  0  0  0  0  0999 V2000
    2.5981    1.5000    0.0000 O   0  0  0  0  0  0  0  0  0  1  0  0
    0.0000    0.0000    0.0000 H   0  0  0  0  0  0  0  0  0  6  0  0
    3.8971   -0.7500    0.0000 N   0  0  0  0  0  0  0  0  0  2  0  0
    1.2990   -0.7500    0.0000 N   0  0  0  0  0  0  0  0  0  3  0  0
    1.2990   -2.2500    0.0000 H   0  0  0  0  0  0  0  0  0  7  0  0
    2.5981   -0.0000    0.0000 C   0  0  0  0  0  0  0  0  0  4  0  0
    5.1962   -0.0000    0.0000 H   0  0  0  0  0  0  0  0  0  8  0  0
    3.8971   -2.2500    0.0000 H   0  0  0  0  0  0  0  0  0  9  0  0
  6  1  2  0  0  0  0 
  4  2  1  0  0  0  0 
  6  3  1  0  0  0  0 
  3  7  1  0  0  0  0 
  3  8  1  0  0  0  0 
  4  5  1  0  0  0  0 
  6  4  1  0  0  0  0 
M  END
$MOL
M00002
  EC-BLAST  1130171205

  3  2  0  0  0  0  0  0  0  0999 V2000
    1.2990   -0.7500    0.0000 O   0  0  0  0  0  0  0  0  0  5  0  0
    0.0000    0.0000    0.0000 H   0  0  0  0  0  0  0  0  0 10  0  0
    2.5981   -0.0000    0.0000 H   0  0  0  0  0  0  0  0  0 11  0  0
  1  2  1  0  0  0  0 
  1  3  1  0  0  0  0 
M  END
$MOL
M00004
  EC-BLAST  1130171205

  4  3  0  0  0  0  0  0  0  0999 V2000
    1.2990   -1.5000    0.0000 N   0  0  0  0  0  0  0  0  0  3  0  0
    2.5981   -2.2500    0.0000 H   0  0  0  0  0  0  0  0  0  6  0  0
   -0.0000   -2.2500    0.0000 H   0  0  0  0  0  0  0  0  0  7  0  0
    1.2990    0.0000    0.0000 H   0  0  0  0  0  0  0  0  0 10  0  0
  1  2  1  0  0  0  0 
  1  3  1  0  0  0  0 
  1  4  1  0  0  0  0 
M  END
$MOL
M00004
  EC-BLAST  1130171205

  4  3  0  0  0  0  0  0  0  0999 V2000
    1.2990   -1.5000    0.0000 N   0  0  0  0  0  0  0  0  0  2  0  0
    2.5981   -2.2500    0.0000 H   0  0  0  0  0  0  0  0  0  8  0  0
   -0.0000   -2.2500    0.0000 H   0  0  0  0  0  0  0  0  0  9  0  0
    1.2990    0.0000    0.0000 H   0  0  0  0  0  0  0  0  0 11  0  0
  1  2  1  0  0  0  0 
  1  3  1  0  0  0  0 
  1  4  1  0  0  0  0 
M  END
$MOL
M00003
  EC-BLAST  1130171205

  3  2  0  0  0  0  0  0  0  0999 V2000
    2.7990   -0.7500    0.0000 O   0  0  0  0  0  0  0  0  0  1  0  0
    1.2990   -0.7500    0.0000 C   0  0  0  0  0  0  0  0  0  4  0  0
   -0.2010   -0.7500    0.0000 O   0  0  0  0  0  0  0  0  0  5  0  0
  2  1  2  0  0  0  0 
  2  3  2  0  0  0  0 
M  END
