# Supplementary material for: Automated reaction database and reaction network analysis: extraction of reaction templates using cheminformatics
Source: J Cheminform. 2018 Mar 9;10:11. doi: 10.1186/s13321-018-0269-8 (PMC5845084; doi:10.1186/s13321-018-0269-8)
Supplement: Supplementary file 8 — Additional file 8. Zip-file containing all necessary data/files to run the software. [file 13321_2018_269_MOESM8_ESM.zip › demo/ReactionTemplates/R00009_R00131/ECBLAST_R00009_R00131_0_AAM.xml]

<?xml version="1.0" encoding="UTF-8"?>
<EC_BLAST>
  <ANNOTATION>
    <MAPPING STATUS="SELECTED">
      <AAM>[H:10][O:5][H:11].[O:1]=[C:4]([NH2:2])[NH2:3]&gt;&gt;[H:10][NH2:3].[H:11][NH2:2].[O:1]=[C:4]=[O:5]</AAM>
      <RANK_REACTANT>{1=10, 2=9, 3=11, 4=6, 5=5, 6=7, 7=8}</RANK_REACTANT>
      <RANK_PRODUCT>{1=10, 2=9, 3=11, 4=6, 5=5, 6=7, 7=8}</RANK_PRODUCT>
    </MAPPING>
    <MAPPING ALGORTIHM="Local Minimization Model">
      <AAM>[H:10][O:5][H:11].[O:1]=[C:4]([NH2:2])[NH2:3]&gt;&gt;[H:10][NH2:3].[H:11][NH2:2].[O:1]=[C:4]=[O:5]</AAM>
      <SCORE>7</SCORE>
      <CHAOS>0 &lt;=&gt; 11</CHAOS>
      <SIGMA>0</SIGMA>
      <ENERGY>14E02</ENERGY>
      <DELTA>31E02</DELTA>
    </MAPPING>
    <MAPPING ALGORTIHM="Global Maximization Model">
      <AAM>[H:10][O:5][H:11].[O:1]=[C:4]([NH2:2])[NH2:3]&gt;&gt;[H:10][NH2:3].[H:11][NH2:2].[O:1]=[C:4]=[O:5]</AAM>
      <SCORE>7</SCORE>
      <CHAOS>0 &lt;=&gt; 11</CHAOS>
      <SIGMA>0</SIGMA>
      <ENERGY>14E02</ENERGY>
      <DELTA>31E02</DELTA>
    </MAPPING>
    <MAPPING ALGORTIHM="Max-Mixture Model">
      <AAM>[H:10][O:5][H:11].[O:1]=[C:4]([NH2:2])[NH2:3]&gt;&gt;[H:10][NH2:3].[H:11][NH2:2].[O:1]=[C:4]=[O:5]</AAM>
      <SCORE>7</SCORE>
      <CHAOS>0 &lt;=&gt; 11</CHAOS>
      <SIGMA>0</SIGMA>
      <ENERGY>14E02</ENERGY>
      <DELTA>31E02</DELTA>
    </MAPPING>
    <MAPPING ALGORTIHM="Ring Conservation Model">
      <AAM>[H:10][O:5][H:11].[O:1]=[C:4]([NH2:2])[NH2:3]&gt;&gt;[H:10][NH2:3].[H:11][NH2:2].[O:1]=[C:4]=[O:5]</AAM>
      <SCORE>7</SCORE>
      <CHAOS>0 &lt;=&gt; 11</CHAOS>
      <SIGMA>0</SIGMA>
      <ENERGY>14E02</ENERGY>
      <DELTA>31E02</DELTA>
    </MAPPING>
  </ANNOTATION>
</EC_BLAST>
