# Supplementary material for: Automated reaction database and reaction network analysis: extraction of reaction templates using cheminformatics
Source: J Cheminform. 2018 Mar 9;10:11. doi: 10.1186/s13321-018-0269-8 (PMC5845084; doi:10.1186/s13321-018-0269-8)
Supplement: Supplementary file 8 — Additional file 8. Zip-file containing all necessary data/files to run the software. [file 13321_2018_269_MOESM8_ESM.zip › demo/ReactionTemplates/R00010_R00132/ECBLAST_R00010_R00132_0_AAM.rxn]

$RXN

  EC-BLAST     smiles

  1  2
$MOL
M00001
  EC-BLAST  1130171205

  6  5  0  0  0  0  0  0  0  0999 V2000
    3.8971   -0.7500    0.0000 O   0  0  0  0  0  0  0  0  0  1  0  0
    0.0000    0.0000    0.0000 H   0  0  0  0  0  0  0  0  0  5  0  0
    1.2990   -0.7500    0.0000 O   0  0  0  0  0  0  0  0  0  2  0  0
    2.5981   -0.0000    0.0000 C   0  0  0  0  0  0  0  0  0  3  0  0
    2.5981    1.5000    0.0000 O   0  0  0  0  0  0  0  0  0  4  0  0
    5.1962   -0.0000    0.0000 H   0  0  0  0  0  0  0  0  0  6  0  0
  4  1  1  0  0  0  0 
  1  6  1  0  0  0  0 
  3  2  1  0  0  0  0 
  4  3  1  0  0  0  0 
  4  5  2  0  0  0  0 
M  END
$MOL
M00002
  EC-BLAST  1130171205

  3  2  0  0  0  0  0  0  0  0999 V2000
   -0.2010   -0.7500    0.0000 O   0  0  0  0  0  0  0  0  0  2  0  0
    1.2990   -0.7500    0.0000 C   0  0  0  0  0  0  0  0  0  3  0  0
    2.7990   -0.7500    0.0000 O   0  0  0  0  0  0  0  0  0  4  0  0
  2  1  2  0  0  0  0 
  2  3  2  0  0  0  0 
M  END
$MOL
M00003
  EC-BLAST  1130171205

  3  2  0  0  0  0  0  0  0  0999 V2000
    1.2990   -0.7500    0.0000 O   0  0  0  0  0  0  0  0  0  1  0  0
    2.5981   -0.0000    0.0000 H   0  0  0  0  0  0  0  0  0  5  0  0
    0.0000    0.0000    0.0000 H   0  0  0  0  0  0  0  0  0  6  0  0
  1  2  1  0  0  0  0 
  1  3  1  0  0  0  0 
M  END
