# Supplementary material for: Automated reaction database and reaction network analysis: extraction of reaction templates using cheminformatics
Source: J Cheminform. 2018 Mar 9;10:11. doi: 10.1186/s13321-018-0269-8 (PMC5845084; doi:10.1186/s13321-018-0269-8)
Supplement: Supplementary file 8 — Additional file 8. Zip-file containing all necessary data/files to run the software. [file 13321_2018_269_MOESM8_ESM.zip › demo/ReactionTemplates/R00010_R00132/ECBLAST_R00010_R00132_0_AAM.xml]

<?xml version="1.0" encoding="UTF-8"?>
<EC_BLAST>
  <ANNOTATION>
    <MAPPING STATUS="SELECTED">
      <AAM>[H:5][O:2][C:3](=[O:4])[OH:1]&gt;&gt;[H:5][OH:1].[O:2]=[C:3]=[O:4]</AAM>
      <RANK_REACTANT>{1=2, 2=1, 3=3, 4=5, 5=4, 6=6}</RANK_REACTANT>
      <RANK_PRODUCT>{1=2, 2=1, 3=3, 4=5, 5=4, 6=6}</RANK_PRODUCT>
    </MAPPING>
    <MAPPING ALGORTIHM="Local Minimization Model">
      <AAM>[H:5][O:2][C:3](=[O:4])[OH:1]&gt;&gt;[H:5][OH:1].[O:2]=[C:3]=[O:4]</AAM>
      <SCORE>4</SCORE>
      <CHAOS>0 &lt;=&gt; 4</CHAOS>
      <SIGMA>0</SIGMA>
      <ENERGY>3,6E02</ENERGY>
      <DELTA>13E02</DELTA>
    </MAPPING>
    <MAPPING ALGORTIHM="Global Maximization Model">
      <AAM>[H:5][O:2][C:3](=[O:4])[OH:1]&gt;&gt;[H:5][OH:1].[O:2]=[C:3]=[O:4]</AAM>
      <SCORE>4</SCORE>
      <CHAOS>0 &lt;=&gt; 4</CHAOS>
      <SIGMA>0</SIGMA>
      <ENERGY>3,6E02</ENERGY>
      <DELTA>13E02</DELTA>
    </MAPPING>
    <MAPPING ALGORTIHM="Max-Mixture Model">
      <AAM>[H:5][O:2][C:3](=[O:4])[OH:1]&gt;&gt;[H:5][OH:1].[O:2]=[C:3]=[O:4]</AAM>
      <SCORE>4</SCORE>
      <CHAOS>0 &lt;=&gt; 4</CHAOS>
      <SIGMA>0</SIGMA>
      <ENERGY>3,6E02</ENERGY>
      <DELTA>13E02</DELTA>
    </MAPPING>
    <MAPPING ALGORTIHM="Ring Conservation Model">
      <AAM>[H:6][O:1][C:3](=[O:4])[OH:2]&gt;&gt;[H:6][OH:2].[O:1]=[C:3]=[O:4]</AAM>
      <SCORE>4</SCORE>
      <CHAOS>0 &lt;=&gt; 4</CHAOS>
      <SIGMA>0</SIGMA>
      <ENERGY>3,6E02</ENERGY>
      <DELTA>13E02</DELTA>
    </MAPPING>
  </ANNOTATION>
</EC_BLAST>
