# Supplementary material for: Automated reaction database and reaction network analysis: extraction of reaction templates using cheminformatics
Source: J Cheminform. 2018 Mar 9;10:11. doi: 10.1186/s13321-018-0269-8 (PMC5845084; doi:10.1186/s13321-018-0269-8)
Supplement: Supplementary file 8 — Additional file 8. Zip-file containing all necessary data/files to run the software. [file 13321_2018_269_MOESM8_ESM.zip › demo/ReactionTemplates/R00011_R00134/ECBLAST_R00011_R00134_0_AAM.rxn]

$RXN

  EC-BLAST     smiles

  2  3
$MOL
M00002
  EC-BLAST  1130171205

 77 81  0  0  0  0  0  0  0  0999 V2000
    3.5046   -7.7185    0.0000 C   0  0  2  0  0  0  0  0  0  1  0  0
   17.2575   -7.4202    0.0000 H   0  0  0  0  0  0  0  0  0 52  0  0
   16.2925   -6.2718    0.0000 O   0  0  0  0  0  0  0  0  0  2  0  0
    2.2607   -8.5567    0.0000 H   0  0  0  0  0  0  0  0  0 53  0  0
   16.8046   -4.8619    0.0000 C   0  0  2  0  0  0  0  0  0  3  0  0
    2.5405   -6.5694    0.0000 N   0  0  0  0  0  0  0  0  0  4  0  0
   18.1534   -5.5181    0.0000 H   0  0  0  0  0  0  0  0  0 54  0  0
    2.9221   -5.1323    0.0000 C   0  0  0  0  0  0  0  0  0  5  0  0
   15.3490   -4.4996    0.0000 C   0  0  2  0  0  0  0  0  0  6  0  0
    4.3199   -4.5883    0.0000 H   0  0  0  0  0  0  0  0  0 55  0  0
   13.8499   -4.4469    0.0000 H   0  0  0  0  0  0  0  0  0 56  0  0
   15.1404   -5.9850    0.0000 O   0  0  0  0  0  0  0  0  0  7  0  0
    1.6600   -4.3252    0.0000 N   0  0  0  0  0  0  0  0  0  8  0  0
   13.7496   -6.5470    0.0000 H   0  0  0  0  0  0  0  0  0 57  0  0
   15.2456   -3.0105    0.0000 C   0  0  2  0  0  0  0  0  0  9  0  0
    0.4897   -5.2618    0.0000 C   0  0  0  0  0  0  0  0  0 10  0  0
   14.8316   -1.5688    0.0000 H   0  0  0  0  0  0  0  0  0 58  0  0
   -0.9986   -5.0904    0.0000 C   0  0  0  0  0  0  0  0  0 11  0  0
   16.6323   -2.4488    0.0000 O   0  0  0  0  0  0  0  0  0 12  0  0
   -1.9108   -6.2098    0.0000 N   0  0  0  0  0  0  0  0  0 13  0  0
   17.5939   -3.5950    0.0000 C   0  0  1  0  0  0  0  0  0 14  0  0
   18.7767   -4.5176    0.0000 H   0  0  0  0  0  0  0  0  0 59  0  0
   -1.3535   -7.6245    0.0000 C   0  0  0  0  0  0  0  0  0 15  0  0
   18.6355   -2.5157    0.0000 N   0  0  0  0  0  0  0  0  0 16  0  0
   18.2209   -1.0732    0.0000 C   0  0  0  0  0  0  0  0  0 17  0  0
   16.7652   -0.7111    0.0000 H   0  0  0  0  0  0  0  0  0 60  0  0
   -2.2929   -8.7939    0.0000 H   0  0  0  0  0  0  0  0  0 61  0  0
    0.0699   -7.8515    0.0000 N   0  0  0  0  0  0  0  0  0 18  0  0
   19.2625    0.0061    0.0000 C   0  0  0  0  0  0  0  0  0 19  0  0
    1.0129   -6.6996    0.0000 C   0  0  0  0  0  0  0  0  0 20  0  0
   -1.5636   -3.7009    0.0000 N   0  0  0  0  0  0  0  0  0 21  0  0
   18.8529    1.4491    0.0000 H   0  0  0  0  0  0  0  0  0 62  0  0
   20.7118   -0.3641    0.0000 C   0  0  0  0  0  0  0  0  0 22  0  0
   21.7534    0.7153    0.0000 H   0  0  0  0  0  0  0  0  0 63  0  0
   21.1334   -1.7993    0.0000 C   0  0  0  0  0  0  0  0  0 23  0  0
   -3.0494   -3.4954    0.0000 H   0  0  0  0  0  0  0  0  0 64  0  0
   20.0918   -2.8787    0.0000 C   0  0  0  0  0  0  0  0  0 24  0  0
   20.5056   -4.3205    0.0000 H   0  0  0  0  0  0  0  0  0 65  0  0
   22.5901   -2.1572    0.0000 C   0  0  0  0  0  0  0  0  0 25  0  0
   23.0085   -3.5977    0.0000 O   0  0  0  0  0  0  0  0  0 26  0  0
   -0.6427   -2.5168    0.0000 H   0  0  0  0  0  0  0  0  0 66  0  0
   23.6284   -1.0746    0.0000 N   0  0  0  0  0  0  0  0  0 27  0  0
   25.0850   -1.4325    0.0000 H   0  0  0  0  0  0  0  0  0 67  0  0
    4.2042   -9.0370    0.0000 C   0  0  2  0  0  0  0  0  0 28  0  0
    4.6172  -10.4790    0.0000 H   0  0  0  0  0  0  0  0  0 68  0  0
   23.2100    0.3658    0.0000 H   0  0  0  0  0  0  0  0  0 69  0  0
    2.8131   -9.5981    0.0000 O   0  0  0  0  0  0  0  0  0 29  0  0
   13.2957   -3.3542    0.0000 C   0  0  0  0  0  0  0  0  0 30  0  0
   11.8185   -3.0937    0.0000 H   0  0  0  0  0  0  0  0  0 70  0  0
    2.6034  -11.0834    0.0000 P   0  0  0  0  0  0  0  0  0 31  0  0
   13.2957   -1.8542    0.0000 H   0  0  0  0  0  0  0  0  0 71  0  0
   12.7826   -4.7638    0.0000 O   0  0  0  0  0  0  0  0  0 32  0  0
    1.1771  -10.6190    0.0000 O   0  0  0  0  0  0  0  0  0 33  0  0
   11.3054   -5.0242    0.0000 P   0  0  0  0  0  0  0  0  0 34  0  0
   10.0063   -5.7741    0.0000 O   0  0  0  0  0  0  0  0  0 35  0  0
   11.8183   -6.4337    0.0000 O   0  0  0  0  0  0  0  0  0 36  0  0
   10.8541   -7.5828    0.0000 H   0  0  0  0  0  0  0  0  0 72  0  0
   10.3412   -3.8751    0.0000 O   0  0  0  0  0  0  0  0  0 37  0  0
    3.7849  -12.0076    0.0000 O   0  0  0  0  0  0  0  0  0 38  0  0
    8.8640   -4.1355    0.0000 P   0  0  0  0  0  0  0  0  0 39  0  0
    7.3868   -3.8750    0.0000 O   0  0  0  0  0  0  0  0  0 40  0  0
    8.8641   -2.6355    0.0000 O   0  0  0  0  0  0  0  0  0 41  0  0
    3.5752  -13.4928    0.0000 H   0  0  0  0  0  0  0  0  0 73  0  0
    1.8984  -12.4073    0.0000 O   0  0  0  0  0  0  0  0  0 42  0  0
    7.5651   -1.8854    0.0000 H   0  0  0  0  0  0  0  0  0 74  0  0
    2.6925  -13.6799    0.0000 H   0  0  0  0  0  0  0  0  0 75  0  0
    8.3509   -5.5450    0.0000 O   0  0  0  0  0  0  0  0  0 43  0  0
    6.4010   -5.8887    0.0000 C   0  0  0  0  0  0  0  0  0 44  0  0
    4.9238   -5.6282    0.0000 H   0  0  0  0  0  0  0  0  0 76  0  0
    6.4010   -4.3887    0.0000 H   0  0  0  0  0  0  0  0  0 77  0  0
    5.6814   -8.7766    0.0000 C   0  0  1  0  0  0  0  0  0 45  0  0
    5.8879   -7.2983    0.0000 C   0  0  2  0  0  0  0  0  0 46  0  0
    7.1806   -8.8281    0.0000 H   0  0  0  0  0  0  0  0  0 78  0  0
    7.3435   -7.6605    0.0000 H   0  0  0  0  0  0  0  0  0 79  0  0
    5.7865  -10.2729    0.0000 O   0  0  0  0  0  0  0  0  0 47  0  0
    4.5435   -6.6417    0.0000 O   0  0  0  0  0  0  0  0  0 48  0  0
    7.1349  -10.9301    0.0000 H   0  0  0  0  0  0  0  0  0 80  0  0
  1  4  1  6  0  0  0 
  1  6  1  0  0  0  0 
  1 44  1  0  0  0  0 
  1 76  1  0  0  0  0 
  3  2  1  0  0  0  0 
  5  3  1  0  0  0  0 
  5  7  1  1  0  0  0 
  5  9  1  0  0  0  0 
 21  5  1  0  0  0  0 
  6  8  1  0  0  0  0 
  6 30  1  0  0  0  0 
  8 10  1  0  0  0  0 
 13  8  2  0  0  0  0 
  9 11  1  1  0  0  0 
  9 12  1  0  0  0  0 
 15  9  1  0  0  0  0 
 12 14  1  0  0  0  0 
 16 13  1  0  0  0  0 
 15 17  1  6  0  0  0 
 15 19  1  0  0  0  0 
 48 15  1  0  0  0  0 
 16 18  1  0  0  0  0 
 30 16  2  0  0  0  0 
 18 20  2  0  0  0  0 
 18 31  1  0  0  0  0 
 19 21  1  0  0  0  0 
 20 23  1  0  0  0  0 
 21 22  1  6  0  0  0 
 21 24  1  0  0  0  0 
 23 27  1  0  0  0  0 
 23 28  2  0  0  0  0 
 24 25  2  0  0  0  0 
 24 37  1  0  0  0  0 
 25 26  1  0  0  0  0 
 29 25  1  0  0  0  0 
 30 28  1  0  0  0  0 
 29 32  1  0  0  0  0 
 33 29  2  0  0  0  0 
 31 36  1  0  0  0  0 
 31 41  1  0  0  0  0 
 33 34  1  0  0  0  0 
 35 33  1  0  0  0  0 
 37 35  2  0  0  0  0 
 35 39  1  0  0  0  0 
 37 38  1  0  0  0  0 
 39 40  2  0  0  0  0 
 39 42  1  0  0  0  0 
 42 43  1  0  0  0  0 
 42 46  1  0  0  0  0 
 44 45  1  6  0  0  0 
 44 47  1  0  0  0  0 
 44 71  1  0  0  0  0 
 47 50  1  0  0  0  0 
 48 49  1  0  0  0  0 
 48 51  1  0  0  0  0 
 52 48  1  0  0  0  0 
 50 53  2  0  0  0  0 
 50 59  1  0  0  0  0 
 50 64  1  0  0  0  0 
 54 52  1  0  0  0  0 
 54 55  2  0  0  0  0 
 54 56  1  0  0  0  0 
 58 54  1  0  0  0  0 
 56 57  1  0  0  0  0 
 60 58  1  0  0  0  0 
 59 63  1  0  0  0  0 
 60 61  2  0  0  0  0 
 60 62  1  0  0  0  0 
 67 60  1  0  0  0  0 
 62 65  1  0  0  0  0 
 64 66  1  0  0  0  0 
 68 67  1  0  0  0  0 
 68 69  1  0  0  0  0 
 68 70  1  0  0  0  0 
 72 68  1  0  0  0  0 
 71 72  1  0  0  0  0 
 71 73  1  6  0  0  0 
 71 75  1  0  0  0  0 
 72 74  1  1  0  0  0 
 72 76  1  0  0  0  0 
 75 77  1  0  0  0  0 
M  CHG  1  24   1
M  END
$MOL
M00001
  EC-BLAST  1130171205

  5  4  0  0  0  0  0  0  0  0999 V2000
    3.8971   -0.7500    0.0000 H   0  0  0  0  0  0  0  0  0 81  0  0
    0.0000    0.0000    0.0000 H   0  0  0  0  0  0  0  0  0 82  0  0
    1.2990   -0.7500    0.0000 O   0  0  0  0  0  0  0  0  0 49  0  0
    2.5981    1.5000    0.0000 O   0  0  0  0  0  0  0  0  0 50  0  0
    2.5981   -0.0000    0.0000 C   0  0  0  0  0  0  0  0  0 51  0  0
  5  1  1  0  0  0  0 
  3  2  1  0  0  0  0 
  5  3  1  0  0  0  0 
  5  4  2  0  0  0  0 
M  END
$MOL
M00004
  EC-BLAST  1130171205

 78 82  0  0  0  0  0  0  0  0999 V2000
    2.8131   -9.5981    0.0000 O   0  0  0  0  0  0  0  0  0 29  0  0
   23.2100    0.3658    0.0000 H   0  0  0  0  0  0  0  0  0 69  0  0
   17.2575   -7.4202    0.0000 H   0  0  0  0  0  0  0  0  0 52  0  0
    4.5435   -6.6417    0.0000 O   0  0  0  0  0  0  0  0  0 48  0  0
   16.2925   -6.2718    0.0000 O   0  0  0  0  0  0  0  0  0  2  0  0
   13.2957   -3.3542    0.0000 C   0  0  0  0  0  0  0  0  0 30  0  0
    2.6034  -11.0834    0.0000 P   0  0  0  0  0  0  0  0  0 31  0  0
    3.5046   -7.7185    0.0000 C   0  0  2  0  0  0  0  0  0  1  0  0
    2.2607   -8.5567    0.0000 H   0  0  0  0  0  0  0  0  0 53  0  0
   16.8046   -4.8619    0.0000 C   0  0  2  0  0  0  0  0  0  3  0  0
   13.2957   -1.8542    0.0000 H   0  0  0  0  0  0  0  0  0 71  0  0
   18.1534   -5.5181    0.0000 H   0  0  0  0  0  0  0  0  0 54  0  0
   11.8185   -3.0937    0.0000 H   0  0  0  0  0  0  0  0  0 70  0  0
    1.1771  -10.6190    0.0000 O   0  0  0  0  0  0  0  0  0 33  0  0
   15.3490   -4.4996    0.0000 C   0  0  2  0  0  0  0  0  0  6  0  0
    2.5405   -6.5694    0.0000 N   0  0  0  0  0  0  0  0  0  4  0  0
   12.7826   -4.7638    0.0000 O   0  0  0  0  0  0  0  0  0 32  0  0
    2.9221   -5.1323    0.0000 C   0  0  0  0  0  0  0  0  0  5  0  0
   15.1404   -5.9850    0.0000 O   0  0  0  0  0  0  0  0  0  7  0  0
   13.8499   -4.4469    0.0000 H   0  0  0  0  0  0  0  0  0 56  0  0
    4.3199   -4.5883    0.0000 H   0  0  0  0  0  0  0  0  0 55  0  0
   13.7496   -6.5470    0.0000 H   0  0  0  0  0  0  0  0  0 57  0  0
   11.3054   -5.0242    0.0000 P   0  0  0  0  0  0  0  0  0 34  0  0
   15.2456   -3.0105    0.0000 C   0  0  2  0  0  0  0  0  0  9  0  0
    1.6600   -4.3252    0.0000 N   0  0  0  0  0  0  0  0  0  8  0  0
   14.8316   -1.5688    0.0000 H   0  0  0  0  0  0  0  0  0 58  0  0
   10.0063   -5.7741    0.0000 O   0  0  0  0  0  0  0  0  0 35  0  0
   11.8183   -6.4337    0.0000 O   0  0  0  0  0  0  0  0  0 36  0  0
    0.4897   -5.2618    0.0000 C   0  0  0  0  0  0  0  0  0 10  0  0
   16.6323   -2.4488    0.0000 O   0  0  0  0  0  0  0  0  0 12  0  0
   -0.9986   -5.0904    0.0000 C   0  0  0  0  0  0  0  0  0 11  0  0
   -1.9108   -6.2098    0.0000 N   0  0  0  0  0  0  0  0  0 13  0  0
   10.8541   -7.5828    0.0000 H   0  0  0  0  0  0  0  0  0 72  0  0
   17.5939   -3.5950    0.0000 C   0  0  1  0  0  0  0  0  0 14  0  0
    3.7849  -12.0076    0.0000 O   0  0  0  0  0  0  0  0  0 38  0  0
    7.1349  -10.9301    0.0000 H   0  0  0  0  0  0  0  0  0 80  0  0
   10.3412   -3.8751    0.0000 O   0  0  0  0  0  0  0  0  0 37  0  0
   18.7767   -4.5176    0.0000 H   0  0  0  0  0  0  0  0  0 59  0  0
   -1.3535   -7.6245    0.0000 C   0  0  0  0  0  0  0  0  0 15  0  0
    8.8640   -4.1355    0.0000 P   0  0  0  0  0  0  0  0  0 39  0  0
   18.6355   -2.5157    0.0000 N   0  0  0  0  0  0  0  0  0 16  0  0
    7.3868   -3.8750    0.0000 O   0  0  0  0  0  0  0  0  0 40  0  0
   18.2209   -1.0732    0.0000 C   0  0  0  0  0  0  0  0  0 17  0  0
   16.7652   -0.7111    0.0000 H   0  0  0  0  0  0  0  0  0 60  0  0
   -2.2929   -8.7939    0.0000 H   0  0  0  0  0  0  0  0  0 61  0  0
    1.8984  -12.4073    0.0000 O   0  0  0  0  0  0  0  0  0 42  0  0
    3.5752  -13.4928    0.0000 H   0  0  0  0  0  0  0  0  0 73  0  0
    0.0699   -7.8515    0.0000 N   0  0  0  0  0  0  0  0  0 18  0  0
    8.8641   -2.6355    0.0000 O   0  0  0  0  0  0  0  0  0 41  0  0
   19.2625    0.0061    0.0000 C   0  0  0  0  0  0  0  0  0 19  0  0
    1.0129   -6.6996    0.0000 C   0  0  0  0  0  0  0  0  0 20  0  0
    2.6925  -13.6799    0.0000 H   0  0  0  0  0  0  0  0  0 75  0  0
    7.5651   -1.8854    0.0000 H   0  0  0  0  0  0  0  0  0 74  0  0
   18.8529    1.4491    0.0000 H   0  0  0  0  0  0  0  0  0 62  0  0
   -1.5636   -3.7009    0.0000 N   0  0  0  0  0  0  0  0  0 21  0  0
   20.7118   -0.3641    0.0000 C   0  0  0  0  0  0  0  0  0 22  0  0
   22.2032   -0.2037    0.0000 H   0  0  0  0  0  0  0  0  0 63  0  0
   20.8189    1.1321    0.0000 H   0  0  0  0  0  0  0  0  0 82  0  0
    8.3509   -5.5450    0.0000 O   0  0  0  0  0  0  0  0  0 43  0  0
   21.1334   -1.7993    0.0000 C   0  0  0  0  0  0  0  0  0 23  0  0
   -3.0494   -3.4954    0.0000 H   0  0  0  0  0  0  0  0  0 64  0  0
   20.0918   -2.8787    0.0000 C   0  0  0  0  0  0  0  0  0 24  0  0
   20.5056   -4.3205    0.0000 H   0  0  0  0  0  0  0  0  0 65  0  0
    6.4010   -5.8887    0.0000 C   0  0  0  0  0  0  0  0  0 44  0  0
   -0.6427   -2.5168    0.0000 H   0  0  0  0  0  0  0  0  0 66  0  0
   22.5901   -2.1572    0.0000 C   0  0  0  0  0  0  0  0  0 25  0  0
    5.6814   -8.7766    0.0000 C   0  0  1  0  0  0  0  0  0 45  0  0
    4.9238   -5.6282    0.0000 H   0  0  0  0  0  0  0  0  0 76  0  0
   23.0085   -3.5977    0.0000 O   0  0  0  0  0  0  0  0  0 26  0  0
   23.6284   -1.0746    0.0000 N   0  0  0  0  0  0  0  0  0 27  0  0
    6.4010   -4.3887    0.0000 H   0  0  0  0  0  0  0  0  0 77  0  0
    4.2042   -9.0370    0.0000 C   0  0  1  0  0  0  0  0  0 28  0  0
    7.1806   -8.8281    0.0000 H   0  0  0  0  0  0  0  0  0 78  0  0
    5.8879   -7.2983    0.0000 C   0  0  2  0  0  0  0  0  0 46  0  0
    4.6172  -10.4790    0.0000 H   0  0  0  0  0  0  0  0  0 68  0  0
   25.0850   -1.4325    0.0000 H   0  0  0  0  0  0  0  0  0 67  0  0
    5.7865  -10.2729    0.0000 O   0  0  0  0  0  0  0  0  0 47  0  0
    7.3435   -7.6605    0.0000 H   0  0  0  0  0  0  0  0  0 79  0  0
  1  7  1  0  0  0  0 
 72  1  1  0  0  0  0 
 70  2  1  0  0  0  0 
  5  3  1  0  0  0  0 
  8  4  1  0  0  0  0 
 74  4  1  0  0  0  0 
 10  5  1  0  0  0  0 
  6 11  1  0  0  0  0 
  6 13  1  0  0  0  0 
 17  6  1  0  0  0  0 
  6 24  1  0  0  0  0 
  7 14  2  0  0  0  0 
  7 35  1  0  0  0  0 
  7 46  1  0  0  0  0 
  8  9  1  6  0  0  0 
  8 16  1  0  0  0  0 
  8 72  1  0  0  0  0 
 10 12  1  1  0  0  0 
 10 15  1  0  0  0  0 
 34 10  1  0  0  0  0 
 15 19  1  0  0  0  0 
 15 20  1  1  0  0  0 
 24 15  1  0  0  0  0 
 16 18  1  0  0  0  0 
 16 51  1  0  0  0  0 
 23 17  1  0  0  0  0 
 18 21  1  0  0  0  0 
 25 18  2  0  0  0  0 
 19 22  1  0  0  0  0 
 23 27  2  0  0  0  0 
 23 28  1  0  0  0  0 
 37 23  1  0  0  0  0 
 24 26  1  6  0  0  0 
 24 30  1  0  0  0  0 
 29 25  1  0  0  0  0 
 28 33  1  0  0  0  0 
 29 31  1  0  0  0  0 
 51 29  2  0  0  0  0 
 30 34  1  0  0  0  0 
 31 32  2  0  0  0  0 
 31 55  1  0  0  0  0 
 32 39  1  0  0  0  0 
 34 38  1  6  0  0  0 
 34 41  1  0  0  0  0 
 35 47  1  0  0  0  0 
 77 36  1  0  0  0  0 
 40 37  1  0  0  0  0 
 39 45  1  0  0  0  0 
 39 48  2  0  0  0  0 
 40 42  2  0  0  0  0 
 40 49  1  0  0  0  0 
 59 40  1  0  0  0  0 
 41 43  1  0  0  0  0 
 41 62  1  0  0  0  0 
 43 44  1  0  0  0  0 
 50 43  2  0  0  0  0 
 46 52  1  0  0  0  0 
 51 48  1  0  0  0  0 
 49 53  1  0  0  0  0 
 50 54  1  0  0  0  0 
 56 50  1  0  0  0  0 
 55 61  1  0  0  0  0 
 55 65  1  0  0  0  0 
 56 57  1  0  0  0  0 
 56 58  1  0  0  0  0 
 60 56  1  0  0  0  0 
 64 59  1  0  0  0  0 
 62 60  2  0  0  0  0 
 60 66  1  0  0  0  0 
 62 63  1  0  0  0  0 
 64 68  1  0  0  0  0 
 64 71  1  0  0  0  0 
 74 64  1  0  0  0  0 
 66 69  2  0  0  0  0 
 66 70  1  0  0  0  0 
 72 67  1  0  0  0  0 
 67 73  1  6  0  0  0 
 67 74  1  0  0  0  0 
 67 77  1  0  0  0  0 
 70 76  1  0  0  0  0 
 72 75  1  6  0  0  0 
 74 78  1  1  0  0  0 
M  END
$MOL
M00003
  EC-BLAST  1130171205

  3  2  0  0  0  0  0  0  0  0999 V2000
   -0.2010   -0.7500    0.0000 O   0  0  0  0  0  0  0  0  0 49  0  0
    2.7990   -0.7500    0.0000 O   0  0  0  0  0  0  0  0  0 50  0  0
    1.2990   -0.7500    0.0000 C   0  0  0  0  0  0  0  0  0 51  0  0
  3  1  2  0  0  0  0 
  3  2  2  0  0  0  0 
M  END
$MOL
M00005
  EC-BLAST  1130171205

  1  0  0  0  0  0  0  0  0  0999 V2000
    0.0000    0.0000    0.0000 H   0  0  0  0  0  0  0  0  0 81  0  0
M  CHG  1   1   1
M  END
