# Supplementary material for: Automated reaction database and reaction network analysis: extraction of reaction templates using cheminformatics
Source: J Cheminform. 2018 Mar 9;10:11. doi: 10.1186/s13321-018-0269-8 (PMC5845084; doi:10.1186/s13321-018-0269-8)
Supplement: Supplementary file 8 — Additional file 8. Zip-file containing all necessary data/files to run the software. [file 13321_2018_269_MOESM8_ESM.zip › demo/ReactionTemplates/R00011_R00134/ECBLAST_R00011_R00134_0_AAM.xml]

<?xml version="1.0" encoding="UTF-8"?>
<EC_BLAST>
  <ANNOTATION>
    <MAPPING STATUS="SELECTED">
      <AAM>[H:82][O:49][C:51]([H:81])=[O:50].[O:26]=[C:25]([NH2:27])[C:23]:1:[CH:22]:[CH:19]:[CH:17]:[N+:16](:[CH:24]1)[CH:14]2[O:12][CH:9]([CH2:30][O:32][P:34](=[O:35])([OH:36])[O:37][P:39](=[O:40])([OH:41])[O:43][CH2:44][CH:46]3[O:48][CH:1]([N:4]:4:[CH:5]:[N:8]:[C:10]:5:[C:11](:[N:13]:[CH:15]:[N:18]:[C:20]54)[NH2:21])[CH:28]([O:29][P:31](=[O:33])([OH:38])[OH:42])[CH:45]3[OH:47])[CH:6]([OH:7])[CH:3]2[OH:2]&gt;&gt;[H+:81].[H:82][CH:22]1[CH:19]=[CH:17][N:16]([CH:24]=[C:23]1[C:25](=[O:26])[NH2:27])[CH:14]2[O:12][CH:9]([CH2:30][O:32][P:34](=[O:35])([OH:36])[O:37][P:39](=[O:40])([OH:41])[O:43][CH2:44][CH:46]3[O:48][CH:1]([N:4]:4:[CH:5]:[N:8]:[C:10]:5:[C:11](:[N:13]:[CH:15]:[N:18]:[C:20]54)[NH2:21])[CH:28]([O:29][P:31](=[O:33])([OH:42])[OH:38])[CH:45]3[OH:47])[CH:6]([OH:7])[CH:3]2[OH:2].[O:49]=[C:51]=[O:50]</AAM>
      <RANK_REACTANT>{1=80, 2=79, 3=81, 4=50, 5=52, 6=62, 7=56, 8=57, 9=58, 10=59, 11=61, 12=60, 13=63, 14=64, 15=65, 16=55, 17=53, 18=54, 19=66, 20=75, 21=77, 22=78, 23=47, 24=49, 25=44, 26=43, 27=39, 28=38, 29=34, 30=33, 31=30, 32=9, 33=11, 34=12, 35=14, 36=23, 37=22, 38=19, 39=17, 40=15, 41=16, 42=18, 43=20, 44=21, 45=25, 46=27, 47=28, 48=29, 49=26, 50=24, 51=3, 52=5, 53=7, 54=8, 55=6, 56=2, 57=1, 58=4, 59=13, 60=10, 61=31, 62=32, 63=36, 64=37, 65=35, 66=41, 67=42, 68=40, 69=45, 70=46, 71=48, 72=76, 73=68, 74=69, 75=71, 76=72, 77=73, 78=74, 79=70, 80=67, 81=51, 82=82}</RANK_REACTANT>
      <RANK_PRODUCT>{1=80, 2=79, 3=81, 4=50, 5=52, 6=62, 7=56, 8=57, 9=58, 10=59, 11=61, 12=60, 13=63, 14=64, 15=65, 16=55, 17=53, 18=54, 19=66, 20=75, 21=77, 22=78, 23=47, 24=49, 25=44, 26=43, 27=39, 28=38, 29=34, 30=33, 31=30, 32=9, 33=11, 34=12, 35=14, 36=23, 37=22, 38=19, 39=17, 40=15, 41=16, 42=18, 43=20, 44=21, 45=25, 46=27, 47=28, 48=29, 49=26, 50=24, 51=3, 52=5, 53=7, 54=8, 55=6, 56=2, 57=1, 58=4, 59=13, 60=10, 61=31, 62=32, 63=36, 64=37, 65=35, 66=41, 67=42, 68=40, 69=45, 70=46, 71=48, 72=76, 73=68, 74=69, 75=71, 76=72, 77=73, 78=74, 79=70, 80=67, 81=51, 82=82}</RANK_PRODUCT>
    </MAPPING>
    <MAPPING ALGORTIHM="Local Minimization Model">
      <AAM>[H:82][O:49][C:51]([H:81])=[O:50].[O:26]=[C:25]([NH2:27])[C:23]:1:[CH:22]:[CH:19]:[CH:17]:[N+:16](:[CH:24]1)[CH:14]2[O:12][CH:9]([CH2:30][O:32][P:34](=[O:35])([OH:36])[O:37][P:39](=[O:40])([OH:41])[O:43][CH2:44][CH:46]3[O:48][CH:1]([N:4]:4:[CH:5]:[N:8]:[C:10]:5:[C:11](:[N:13]:[CH:15]:[N:18]:[C:20]54)[NH2:21])[CH:28]([O:29][P:31](=[O:33])([OH:38])[OH:42])[CH:45]3[OH:47])[CH:6]([OH:7])[CH:3]2[OH:2]&gt;&gt;[H+:81].[H:82][CH:22]1[CH:19]=[CH:17][N:16]([CH:24]=[C:23]1[C:25](=[O:26])[NH2:27])[CH:14]2[O:12][CH:9]([CH2:30][O:32][P:34](=[O:35])([OH:36])[O:37][P:39](=[O:40])([OH:41])[O:43][CH2:44][CH:46]3[O:48][CH:1]([N:4]:4:[CH:5]:[N:8]:[C:10]:5:[C:11](:[N:13]:[CH:15]:[N:18]:[C:20]54)[NH2:21])[CH:28]([O:29][P:31](=[O:33])([OH:42])[OH:38])[CH:45]3[OH:47])[CH:6]([OH:7])[CH:3]2[OH:2].[O:49]=[C:51]=[O:50]</AAM>
      <SCORE>4</SCORE>
      <CHAOS>0 &lt;=&gt; 3</CHAOS>
      <SIGMA>0</SIGMA>
      <ENERGY>0E00</ENERGY>
      <DELTA>13E02</DELTA>
    </MAPPING>
    <MAPPING ALGORTIHM="Global Maximization Model">
      <AAM>[H:82][O:49][C:51]([H:81])=[O:50].[O:26]=[C:25]([NH2:27])[C:23]:1:[CH:22]:[CH:19]:[CH:17]:[N+:16](:[CH:24]1)[CH:14]2[O:12][CH:9]([CH2:30][O:32][P:34](=[O:35])([OH:36])[O:37][P:39](=[O:40])([OH:41])[O:43][CH2:44][CH:46]3[O:48][CH:1]([N:4]:4:[CH:5]:[N:8]:[C:10]:5:[C:11](:[N:13]:[CH:15]:[N:18]:[C:20]54)[NH2:21])[CH:28]([O:29][P:31](=[O:33])([OH:38])[OH:42])[CH:45]3[OH:47])[CH:6]([OH:7])[CH:3]2[OH:2]&gt;&gt;[H+:81].[H:82][CH:22]1[CH:19]=[CH:17][N:16]([CH:24]=[C:23]1[C:25](=[O:26])[NH2:27])[CH:14]2[O:12][CH:9]([CH2:30][O:32][P:34](=[O:35])([OH:36])[O:37][P:39](=[O:40])([OH:41])[O:43][CH2:44][CH:46]3[O:48][CH:1]([N:4]:4:[CH:5]:[N:8]:[C:10]:5:[C:11](:[N:13]:[CH:15]:[N:18]:[C:20]54)[NH2:21])[CH:28]([O:29][P:31](=[O:33])([OH:42])[OH:38])[CH:45]3[OH:47])[CH:6]([OH:7])[CH:3]2[OH:2].[O:49]=[C:51]=[O:50]</AAM>
      <SCORE>4</SCORE>
      <CHAOS>0 &lt;=&gt; 3</CHAOS>
      <SIGMA>0</SIGMA>
      <ENERGY>0E00</ENERGY>
      <DELTA>13E02</DELTA>
    </MAPPING>
    <MAPPING ALGORTIHM="Max-Mixture Model">
      <AAM>[H:82][O:49][C:51]([H:81])=[O:50].[O:26]=[C:25]([NH2:27])[C:23]:1:[CH:22]:[CH:19]:[CH:17]:[N+:16](:[CH:24]1)[CH:14]2[O:12][CH:9]([CH2:30][O:32][P:34](=[O:35])([OH:36])[O:37][P:39](=[O:40])([OH:41])[O:43][CH2:44][CH:46]3[O:48][CH:1]([N:4]:4:[CH:5]:[N:8]:[C:10]:5:[C:11](:[N:13]:[CH:15]:[N:18]:[C:20]54)[NH2:21])[CH:28]([O:29][P:31](=[O:33])([OH:38])[OH:42])[CH:45]3[OH:47])[CH:6]([OH:7])[CH:3]2[OH:2]&gt;&gt;[H+:81].[H:82][CH:22]1[CH:19]=[CH:17][N:16]([CH:24]=[C:23]1[C:25](=[O:26])[NH2:27])[CH:14]2[O:12][CH:9]([CH2:30][O:32][P:34](=[O:35])([OH:36])[O:37][P:39](=[O:40])([OH:41])[O:43][CH2:44][CH:46]3[O:48][CH:1]([N:4]:4:[CH:5]:[N:8]:[C:10]:5:[C:11](:[N:13]:[CH:15]:[N:18]:[C:20]54)[NH2:21])[CH:28]([O:29][P:31](=[O:33])([OH:42])[OH:38])[CH:45]3[OH:47])[CH:6]([OH:7])[CH:3]2[OH:2].[O:49]=[C:51]=[O:50]</AAM>
      <SCORE>4</SCORE>
      <CHAOS>0 &lt;=&gt; 3</CHAOS>
      <SIGMA>0</SIGMA>
      <ENERGY>0E00</ENERGY>
      <DELTA>13E02</DELTA>
    </MAPPING>
    <MAPPING ALGORTIHM="Ring Conservation Model">
      <AAM>[H:82][O:49][C:51]([H:81])=[O:50].[O:26]=[C:25]([NH2:27])[C:23]:1:[CH:22]:[CH:19]:[CH:17]:[N+:16](:[CH:24]1)[CH:14]2[O:12][CH:9]([CH2:30][O:32][P:34](=[O:35])([OH:36])[O:37][P:39](=[O:40])([OH:41])[O:43][CH2:44][CH:46]3[O:48][CH:1]([N:4]:4:[CH:5]:[N:8]:[C:10]:5:[C:11](:[N:13]:[CH:15]:[N:18]:[C:20]54)[NH2:21])[CH:28]([O:29][P:31](=[O:33])([OH:38])[OH:42])[CH:45]3[OH:47])[CH:6]([OH:7])[CH:3]2[OH:2]&gt;&gt;[H+:81].[H:82][CH:22]1[CH:19]=[CH:24][N:16]([CH:17]=[C:23]1[C:25](=[O:26])[NH2:27])[CH:14]2[O:12][CH:9]([CH2:30][O:32][P:34](=[O:35])([OH:36])[O:37][P:39](=[O:40])([OH:41])[O:43][CH2:44][CH:46]3[O:48][CH:1]([N:4]:4:[CH:5]:[N:8]:[C:10]:5:[C:11](:[N:13]:[CH:15]:[N:18]:[C:20]54)[NH2:21])[CH:28]([O:29][P:31](=[O:33])([OH:38])[OH:42])[CH:45]3[OH:47])[CH:6]([OH:7])[CH:3]2[OH:2].[O:49]=[C:51]=[O:50]</AAM>
      <SCORE>8</SCORE>
      <CHAOS>0 &lt;=&gt; 313</CHAOS>
      <SIGMA>4</SIGMA>
      <ENERGY>14E02</ENERGY>
      <DELTA>34E02</DELTA>
    </MAPPING>
  </ANNOTATION>
</EC_BLAST>
