# Supplementary material for: Automated reaction database and reaction network analysis: extraction of reaction templates using cheminformatics
Source: J Cheminform. 2018 Mar 9;10:11. doi: 10.1186/s13321-018-0269-8 (PMC5845084; doi:10.1186/s13321-018-0269-8)
Supplement: Supplementary file 8 — Additional file 8. Zip-file containing all necessary data/files to run the software. [file 13321_2018_269_MOESM8_ESM.zip › demo/ReactionTemplates/R00012_R00138/ECBLAST_R00012_R00138_0_AAM.rxn]

$RXN

  EC-BLAST     smiles

  2  2
$MOL
M00001
  EC-BLAST  1130171205

 18 17  0  0  0  0  0  0  0  0999 V2000
    2.9329   -2.5105    0.0000 O   0  0  0  0  0  0  0  0  0  1  0  0
   10.3923    0.8886    0.0000 H   0  0  0  0  0  0  0  0  0 15  0  0
    9.0933    1.6386    0.0000 O   0  0  0  0  0  0  0  0  0  2  0  0
    7.7942    0.8886    0.0000 P   0  0  0  0  0  0  0  0  0  3  0  0
    6.8300   -0.2605    0.0000 O   0  0  0  0  0  0  0  0  0  4  0  0
    2.5981   -0.6114    0.0000 O   0  0  0  0  0  0  0  0  0  5  0  0
    8.7584   -0.2605    0.0000 O   0  0  0  0  0  0  0  0  0  6  0  0
   10.2356   -0.0000    0.0000 H   0  0  0  0  0  0  0  0  0 16  0  0
    6.4952    1.6386    0.0000 O   0  0  0  0  0  0  0  0  0  7  0  0
    5.1962    0.8886    0.0000 P   0  0  0  0  0  0  0  0  0  8  0  0
    1.2990   -1.3614    0.0000 H   0  0  0  0  0  0  0  0  0 17  0  0
    3.7189    0.6281    0.0000 O   0  0  0  0  0  0  0  0  0  9  0  0
    4.6831    2.2981    0.0000 O   0  0  0  0  0  0  0  0  0 10  0  0
    3.2059    2.5586    0.0000 H   0  0  0  0  0  0  0  0  0 18  0  0
    5.1962   -0.6114    0.0000 O   0  0  0  0  0  0  0  0  0 11  0  0
    4.8613   -2.5105    0.0000 O   0  0  0  0  0  0  0  0  0 12  0  0
    3.8971   -1.3614    0.0000 P   0  0  0  0  0  0  0  0  0 13  0  0
    4.3483   -3.9200    0.0000 H   0  0  0  0  0  0  0  0  0 19  0  0
 17  1  2  0  0  0  0 
  3  2  1  0  0  0  0 
  4  3  1  0  0  0  0 
  4  5  2  0  0  0  0 
  4  7  1  0  0  0  0 
  9  4  1  0  0  0  0 
  6 11  1  0  0  0  0 
 17  6  1  0  0  0  0 
  7  8  1  0  0  0  0 
 10  9  1  0  0  0  0 
 10 12  2  0  0  0  0 
 10 13  1  0  0  0  0 
 15 10  1  0  0  0  0 
 13 14  1  0  0  0  0 
 15 17  1  0  0  0  0 
 17 16  1  0  0  0  0 
 16 18  1  0  0  0  0 
M  END
$MOL
M00002
  EC-BLAST  1130171205

  3  2  0  0  0  0  0  0  0  0999 V2000
    1.2990   -0.7500    0.0000 O   0  0  0  0  0  0  0  0  0 14  0  0
    0.0000    0.0000    0.0000 H   0  0  0  0  0  0  0  0  0 20  0  0
    2.5981   -0.0000    0.0000 H   0  0  0  0  0  0  0  0  0 21  0  0
  1  2  1  0  0  0  0 
  1  3  1  0  0  0  0 
M  END
$MOL
M00003
  EC-BLAST  1130171205

 13 12  0  0  0  0  0  0  0  0999 V2000
    9.4180   -1.6875    0.0000 H   0  0  0  0  0  0  0  0  0 21  0  0
    2.2316   -3.3575    0.0000 H   0  0  0  0  0  0  0  0  0 19  0  0
    8.1190   -2.4375    0.0000 O   0  0  0  0  0  0  0  0  0  7  0  0
    6.8200   -1.6875    0.0000 P   0  0  0  0  0  0  0  0  0  8  0  0
    5.8558   -0.5384    0.0000 O   0  0  0  0  0  0  0  0  0  9  0  0
    4.2219   -1.6875    0.0000 P   0  0  0  0  0  0  0  0  0 13  0  0
    2.9228    0.5625    0.0000 H   0  0  0  0  0  0  0  0  0 17  0  0
    3.7088   -3.0970    0.0000 O   0  0  0  0  0  0  0  0  0 12  0  0
    7.7841   -0.5384    0.0000 O   0  0  0  0  0  0  0  0  0 10  0  0
    5.5209   -2.4375    0.0000 O   0  0  0  0  0  0  0  0  0 11  0  0
    9.2613   -0.7989    0.0000 H   0  0  0  0  0  0  0  0  0 18  0  0
    4.2219   -0.1875    0.0000 O   0  0  0  0  0  0  0  0  0  5  0  0
    2.7447   -1.4270    0.0000 O   0  0  0  0  0  0  0  0  0  1  0  0
  3  1  1  0  0  0  0 
  8  2  1  0  0  0  0 
  4  3  1  0  0  0  0 
  4  5  2  0  0  0  0 
  4  9  1  0  0  0  0 
 10  4  1  0  0  0  0 
  6  8  1  0  0  0  0 
  6 10  1  0  0  0  0 
  6 12  1  0  0  0  0 
  6 13  2  0  0  0  0 
 12  7  1  0  0  0  0 
  9 11  1  0  0  0  0 
M  END
$MOL
M00004
  EC-BLAST  1130171205

  8  7  0  0  0  0  0  0  0  0999 V2000
    1.6339    1.1491    0.0000 O   0  0  0  0  0  0  0  0  0  6  0  0
    0.1567    0.8886    0.0000 H   0  0  0  0  0  0  0  0  0 16  0  0
    3.5623    1.1491    0.0000 O   0  0  0  0  0  0  0  0  0  4  0  0
    0.0000    0.0000    0.0000 H   0  0  0  0  0  0  0  0  0 20  0  0
    1.2990   -0.7500    0.0000 O   0  0  0  0  0  0  0  0  0 14  0  0
    2.5981   -0.0000    0.0000 P   0  0  0  0  0  0  0  0  0  3  0  0
    5.1962   -0.0000    0.0000 H   0  0  0  0  0  0  0  0  0 15  0  0
    3.8971   -0.7500    0.0000 O   0  0  0  0  0  0  0  0  0  2  0  0
  1  2  1  0  0  0  0 
  6  1  1  0  0  0  0 
  6  3  2  0  0  0  0 
  5  4  1  0  0  0  0 
  6  5  1  0  0  0  0 
  6  8  1  0  0  0  0 
  8  7  1  0  0  0  0 
M  END
