# Supplementary material for: Automated reaction database and reaction network analysis: extraction of reaction templates using cheminformatics
Source: J Cheminform. 2018 Mar 9;10:11. doi: 10.1186/s13321-018-0269-8 (PMC5845084; doi:10.1186/s13321-018-0269-8)
Supplement: Supplementary file 8 — Additional file 8. Zip-file containing all necessary data/files to run the software. [file 13321_2018_269_MOESM8_ESM.zip › demo/ReactionTemplates/R00012_R00138/ECBLAST_R00012_R00138_0_AAM.txt]

//
SELECTED AAM MAPPING
[H:21][OH:14].[O:1]=[P:13]([OH:5])([OH:12])[O:11][P:8](=[O:9])([OH:10])[O:7][P:3](=[O:4])([OH:2])[OH:6]>>[H:21][O:7][P:8](=[O:9])([OH:10])[O:11][P:13](=[O:1])([OH:12])[OH:5].[O:4]=[P:3]([OH:6])([OH:14])[OH:2]


//
REACTANT INPUT ATOM INDEX<->AAM ID
{1=12, 2=8, 3=7, 4=3, 5=2, 6=1, 7=5, 8=6, 9=4, 10=10, 11=11, 12=9, 13=13, 14=15, 15=16, 16=17, 17=18, 18=14, 19=20, 20=19, 21=21}
PRODUCT INPUT ATOM INDEX<->AAM ID
{1=8, 2=7, 3=3, 4=2, 5=1, 6=5, 7=6, 8=4, 9=10, 10=11, 11=12, 12=13, 13=9, 14=16, 15=15, 16=14, 17=18, 18=19, 19=20, 20=21, 21=17}

//
1) AAM MAPPING ALGORITHM: Local Minimization Model
[H:21][OH:14].[O:1]=[P:13]([OH:5])([OH:12])[O:11][P:8](=[O:9])([OH:10])[O:7][P:3](=[O:4])([OH:2])[OH:6]>>[H:21][O:7][P:8](=[O:9])([OH:10])[O:11][P:13](=[O:1])([OH:12])[OH:5].[O:4]=[P:3]([OH:6])([OH:14])[OH:2]
SCORE: 4, CHAOS: 0 <=> 10, SIGMA: 0, ENERGY: 6,7E02, DELTA: 16E02
//
2) AAM MAPPING ALGORITHM: Global Maximization Model
[H:21][OH:14].[O:1]=[P:13]([OH:5])([OH:12])[O:11][P:8](=[O:9])([OH:10])[O:7][P:3](=[O:4])([OH:2])[OH:6]>>[H:21][O:11][P:8](=[O:9])([OH:10])[O:7][P:3](=[O:4])([OH:2])[OH:6].[O:1]=[P:13]([OH:12])([OH:14])[OH:5]
SCORE: 4, CHAOS: 0 <=> 10, SIGMA: 0, ENERGY: 6,7E02, DELTA: 16E02
//
3) AAM MAPPING ALGORITHM: Max-Mixture Model
[H:21][OH:14].[O:1]=[P:13]([OH:5])([OH:12])[O:11][P:8](=[O:9])([OH:10])[O:7][P:3](=[O:4])([OH:2])[OH:6]>>[H:21][O:11][P:8](=[O:9])([OH:10])[O:7][P:3](=[O:4])([OH:2])[OH:6].[O:1]=[P:13]([OH:12])([OH:14])[OH:5]
SCORE: 4, CHAOS: 0 <=> 10, SIGMA: 0, ENERGY: 6,7E02, DELTA: 16E02
//
4) AAM MAPPING ALGORITHM: Ring Conservation Model
[H:21][OH:14].[O:1]=[P:13]([OH:5])([OH:12])[O:11][P:8](=[O:9])([OH:10])[O:7][P:3](=[O:4])([OH:2])[OH:6]>>[H:21][O:7][P:8](=[O:9])([OH:10])[O:11][P:13](=[O:1])([OH:5])[OH:12].[O:4]=[P:3]([OH:6])([OH:14])[OH:2]
SCORE: 4, CHAOS: 0 <=> 10, SIGMA: 0, ENERGY: 6,7E02, DELTA: 16E02
