# Supplementary material for: Automated reaction database and reaction network analysis: extraction of reaction templates using cheminformatics
Source: J Cheminform. 2018 Mar 9;10:11. doi: 10.1186/s13321-018-0269-8 (PMC5845084; doi:10.1186/s13321-018-0269-8)
Supplement: Supplementary file 8 — Additional file 8. Zip-file containing all necessary data/files to run the software. [file 13321_2018_269_MOESM8_ESM.zip › demo/ReactionTemplates/R00012_R00138/ECBLAST_R00012_R00138_0_AAM.xml]

<?xml version="1.0" encoding="UTF-8"?>
<EC_BLAST>
  <ANNOTATION>
    <MAPPING STATUS="SELECTED">
      <AAM>[H:21][OH:14].[O:1]=[P:13]([OH:5])([OH:12])[O:11][P:8](=[O:9])([OH:10])[O:7][P:3](=[O:4])([OH:2])[OH:6]&gt;&gt;[H:21][O:7][P:8](=[O:9])([OH:10])[O:11][P:13](=[O:1])([OH:12])[OH:5].[O:4]=[P:3]([OH:6])([OH:14])[OH:2]</AAM>
      <RANK_REACTANT>{1=8, 2=7, 3=3, 4=2, 5=1, 6=5, 7=6, 8=4, 9=10, 10=11, 11=12, 12=13, 13=9, 14=16, 15=15, 16=14, 17=18, 18=19, 19=20, 20=21, 21=17}</RANK_REACTANT>
      <RANK_PRODUCT>{1=8, 2=7, 3=3, 4=2, 5=1, 6=5, 7=6, 8=4, 9=10, 10=11, 11=12, 12=13, 13=9, 14=16, 15=15, 16=14, 17=18, 18=19, 19=20, 20=21, 21=17}</RANK_PRODUCT>
    </MAPPING>
    <MAPPING ALGORTIHM="Local Minimization Model">
      <AAM>[H:21][OH:14].[O:1]=[P:13]([OH:5])([OH:12])[O:11][P:8](=[O:9])([OH:10])[O:7][P:3](=[O:4])([OH:2])[OH:6]&gt;&gt;[H:21][O:7][P:8](=[O:9])([OH:10])[O:11][P:13](=[O:1])([OH:12])[OH:5].[O:4]=[P:3]([OH:6])([OH:14])[OH:2]</AAM>
      <SCORE>4</SCORE>
      <CHAOS>0 &lt;=&gt; 10</CHAOS>
      <SIGMA>0</SIGMA>
      <ENERGY>6,7E02</ENERGY>
      <DELTA>16E02</DELTA>
    </MAPPING>
    <MAPPING ALGORTIHM="Global Maximization Model">
      <AAM>[H:21][OH:14].[O:1]=[P:13]([OH:5])([OH:12])[O:11][P:8](=[O:9])([OH:10])[O:7][P:3](=[O:4])([OH:2])[OH:6]&gt;&gt;[H:21][O:11][P:8](=[O:9])([OH:10])[O:7][P:3](=[O:4])([OH:2])[OH:6].[O:1]=[P:13]([OH:12])([OH:14])[OH:5]</AAM>
      <SCORE>4</SCORE>
      <CHAOS>0 &lt;=&gt; 10</CHAOS>
      <SIGMA>0</SIGMA>
      <ENERGY>6,7E02</ENERGY>
      <DELTA>16E02</DELTA>
    </MAPPING>
    <MAPPING ALGORTIHM="Max-Mixture Model">
      <AAM>[H:21][OH:14].[O:1]=[P:13]([OH:5])([OH:12])[O:11][P:8](=[O:9])([OH:10])[O:7][P:3](=[O:4])([OH:2])[OH:6]&gt;&gt;[H:21][O:11][P:8](=[O:9])([OH:10])[O:7][P:3](=[O:4])([OH:2])[OH:6].[O:1]=[P:13]([OH:12])([OH:14])[OH:5]</AAM>
      <SCORE>4</SCORE>
      <CHAOS>0 &lt;=&gt; 10</CHAOS>
      <SIGMA>0</SIGMA>
      <ENERGY>6,7E02</ENERGY>
      <DELTA>16E02</DELTA>
    </MAPPING>
    <MAPPING ALGORTIHM="Ring Conservation Model">
      <AAM>[H:21][OH:14].[O:1]=[P:13]([OH:5])([OH:12])[O:11][P:8](=[O:9])([OH:10])[O:7][P:3](=[O:4])([OH:2])[OH:6]&gt;&gt;[H:21][O:7][P:8](=[O:9])([OH:10])[O:11][P:13](=[O:1])([OH:5])[OH:12].[O:4]=[P:3]([OH:6])([OH:14])[OH:2]</AAM>
      <SCORE>4</SCORE>
      <CHAOS>0 &lt;=&gt; 10</CHAOS>
      <SIGMA>0</SIGMA>
      <ENERGY>6,7E02</ENERGY>
      <DELTA>16E02</DELTA>
    </MAPPING>
  </ANNOTATION>
</EC_BLAST>
