# Supplementary material for: Automated reaction database and reaction network analysis: extraction of reaction templates using cheminformatics
Source: J Cheminform. 2018 Mar 9;10:11. doi: 10.1186/s13321-018-0269-8 (PMC5845084; doi:10.1186/s13321-018-0269-8)
Supplement: Supplementary file 8 — Additional file 8. Zip-file containing all necessary data/files to run the software. [file 13321_2018_269_MOESM8_ESM.zip › demo/ReactionTemplates/R00013_R00139/ECBLAST_R00013_R00139_0_AAM.rxn]

$RXN

  EC-BLAST     smiles

  2  2
$MOL
M00002
  EC-BLAST  1130171205

 47 49  0  0  0  0  0  0  0  0999 V2000
    5.4887    8.3469    0.0000 P   0  0  0  0  0  0  0  0  0  1  0  0
   -0.9235    8.1178    0.0000 H   0  0  0  0  0  0  0  0  0 58  0  0
    0.4249    7.4605    0.0000 O   0  0  0  0  0  0  0  0  0  2  0  0
    6.3710    9.5600    0.0000 O   0  0  0  0  0  0  0  0  0  3  0  0
    0.5299    5.9642    0.0000 C   0  0  2  0  0  0  0  0  0  4  0  0
    4.4473    9.4265    0.0000 O   0  0  0  0  0  0  0  0  0  5  0  0
   -0.9693    6.0158    0.0000 H   0  0  0  0  0  0  0  0  0 59  0  0
    4.8614   10.8681    0.0000 H   0  0  0  0  0  0  0  0  0 60  0  0
    2.0071    6.2246    0.0000 C   0  0  2  0  0  0  0  0  0  6  0  0
    6.8366    7.6887    0.0000 O   0  0  0  0  0  0  0  0  0  7  0  0
    3.3982    6.7856    0.0000 H   0  0  0  0  0  0  0  0  0 61  0  0
    1.5941    7.6666    0.0000 O   0  0  0  0  0  0  0  0  0  8  0  0
    8.0805    8.5269    0.0000 P   0  0  0  0  0  0  0  0  0  9  0  0
    2.6365    8.7452    0.0000 H   0  0  0  0  0  0  0  0  0 62  0  0
    2.7066    4.9060    0.0000 C   0  0  2  0  0  0  0  0  0 10  0  0
    9.5362    8.8890    0.0000 O   0  0  0  0  0  0  0  0  0 11  0  0
    3.6707    3.7569    0.0000 H   0  0  0  0  0  0  0  0  0 63  0  0
    1.6677    3.8293    0.0000 O   0  0  0  0  0  0  0  0  0 12  0  0
    0.3233    4.4859    0.0000 C   0  0  1  0  0  0  0  0  0 13  0  0
   -1.1323    4.8483    0.0000 H   0  0  0  0  0  0  0  0  0 64  0  0
   -0.1898    3.0764    0.0000 N   0  0  0  0  0  0  0  0  0 14  0  0
    8.6900    7.1563    0.0000 O   0  0  0  0  0  0  0  0  0 15  0  0
    0.6602    1.8564    0.0000 C   0  0  0  0  0  0  0  0  0 16  0  0
    2.1598    1.8232    0.0000 H   0  0  0  0  0  0  0  0  0 65  0  0
   -0.2498    0.6664    0.0000 N   0  0  0  0  0  0  0  0  0 17  0  0
   10.1817    6.9987    0.0000 H   0  0  0  0  0  0  0  0  0 66  0  0
    7.9766   10.0233    0.0000 O   0  0  0  0  0  0  0  0  0 18  0  0
   -1.6698    1.1464    0.0000 C   0  0  0  0  0  0  0  0  0 19  0  0
    9.2206   10.8615    0.0000 P   0  0  0  0  0  0  0  0  0 20  0  0
   10.1029   12.0745    0.0000 O   0  0  0  0  0  0  0  0  0 21  0  0
   -3.0098    0.4764    0.0000 C   0  0  0  0  0  0  0  0  0 22  0  0
   -4.2498    1.2164    0.0000 N   0  0  0  0  0  0  0  0  0 23  0  0
   -4.2098    2.7364    0.0000 C   0  0  0  0  0  0  0  0  0 24  0  0
   -5.4925    3.5140    0.0000 H   0  0  0  0  0  0  0  0  0 67  0  0
   10.5685   10.2032    0.0000 O   0  0  0  0  0  0  0  0  0 25  0  0
   -2.9498    3.4364    0.0000 N   0  0  0  0  0  0  0  0  0 26  0  0
   -1.6698    2.6764    0.0000 C   0  0  0  0  0  0  0  0  0 27  0  0
   -3.0656   -1.0226    0.0000 N   0  0  0  0  0  0  0  0  0 28  0  0
   -4.3916   -1.7237    0.0000 H   0  0  0  0  0  0  0  0  0 68  0  0
   11.8125   11.0414    0.0000 H   0  0  0  0  0  0  0  0  0 69  0  0
   -1.7954   -1.8203    0.0000 H   0  0  0  0  0  0  0  0  0 70  0  0
    4.3486    6.0124    0.0000 C   0  0  0  0  0  0  0  0  0 29  0  0
    5.8043    6.3745    0.0000 H   0  0  0  0  0  0  0  0  0 71  0  0
    4.9581    4.6417    0.0000 H   0  0  0  0  0  0  0  0  0 72  0  0
    8.1792   11.9410    0.0000 O   0  0  0  0  0  0  0  0  0 30  0  0
    4.2447    7.5088    0.0000 O   0  0  0  0  0  0  0  0  0 31  0  0
    8.5933   13.3827    0.0000 H   0  0  0  0  0  0  0  0  0 73  0  0
  1  4  2  0  0  0  0 
  1  6  1  0  0  0  0 
  1 10  1  0  0  0  0 
 46  1  1  0  0  0  0 
  3  2  1  0  0  0  0 
  5  3  1  0  0  0  0 
  5  7  1  1  0  0  0 
  9  5  1  0  0  0  0 
 19  5  1  0  0  0  0 
  6  8  1  0  0  0  0 
  9 11  1  1  0  0  0 
  9 12  1  0  0  0  0 
 15  9  1  0  0  0  0 
 10 13  1  0  0  0  0 
 12 14  1  0  0  0  0 
 13 16  2  0  0  0  0 
 13 22  1  0  0  0  0 
 13 27  1  0  0  0  0 
 15 17  1  6  0  0  0 
 18 15  1  0  0  0  0 
 15 42  1  0  0  0  0 
 19 18  1  0  0  0  0 
 19 20  1  6  0  0  0 
 21 19  1  0  0  0  0 
 21 23  1  0  0  0  0 
 21 37  1  0  0  0  0 
 22 26  1  0  0  0  0 
 23 24  1  0  0  0  0 
 25 23  2  0  0  0  0 
 28 25  1  0  0  0  0 
 27 29  1  0  0  0  0 
 28 31  1  0  0  0  0 
 37 28  2  0  0  0  0 
 29 30  2  0  0  0  0 
 29 35  1  0  0  0  0 
 29 45  1  0  0  0  0 
 31 32  2  0  0  0  0 
 31 38  1  0  0  0  0 
 32 33  1  0  0  0  0 
 33 34  1  0  0  0  0 
 33 36  2  0  0  0  0 
 35 40  1  0  0  0  0 
 37 36  1  0  0  0  0 
 38 39  1  0  0  0  0 
 38 41  1  0  0  0  0 
 42 43  1  0  0  0  0 
 42 44  1  0  0  0  0 
 42 46  1  0  0  0  0 
 45 47  1  0  0  0  0 
M  END
$MOL
M00001
  EC-BLAST  1130171205

 43 44  0  0  0  0  0  0  0  0999 V2000
   -4.0625    0.2941    0.0000 O   0  0  0  0  0  0  0  0  0 32  0  0
    2.1994   -1.5264    0.0000 H   0  0  0  0  0  0  0  0  0 74  0  0
    2.1991   -0.0264    0.0000 O   0  0  0  0  0  0  0  0  0 33  0  0
   -5.0387   -1.3689    0.0000 O   0  0  0  0  0  0  0  0  0 34  0  0
   -6.0112   -2.5110    0.0000 H   0  0  0  0  0  0  0  0  0 75  0  0
    0.9000    0.7234    0.0000 C   0  0  0  0  0  0  0  0  0 35  0  0
   -0.5773    0.9836    0.0000 H   0  0  0  0  0  0  0  0  0 76  0  0
   -6.8460   -0.6963    0.0000 O   0  0  0  0  0  0  0  0  0 36  0  0
    0.3872   -0.6862    0.0000 H   0  0  0  0  0  0  0  0  0 77  0  0
    0.8997    2.2234    0.0000 C   0  0  0  0  0  0  0  0  0 37  0  0
   -0.3993    2.9734    0.0000 C   0  0  0  0  0  0  0  0  0 38  0  0
   -1.6985    2.2236    0.0000 H   0  0  0  0  0  0  0  0  0 78  0  0
   -0.3988    4.4742    0.0000 N   0  0  0  0  0  0  0  0  0 39  0  0
    0.9007    5.2251    0.0000 C   0  0  0  0  0  0  0  0  0 40  0  0
   -8.1395    0.0631    0.0000 P   0  0  0  0  0  0  0  0  0 41  0  0
   -7.1671    1.2052    0.0000 O   0  0  0  0  0  0  0  0  0 42  0  0
    0.9004    6.7251    0.0000 O   0  0  0  0  0  0  0  0  0 43  0  0
   -9.4440   -0.6775    0.0000 O   0  0  0  0  0  0  0  0  0 44  0  0
    2.1997    4.4751    0.0000 N   0  0  0  0  0  0  0  0  0 45  0  0
    2.1992    2.9742    0.0000 C   0  0  0  0  0  0  0  0  0 46  0  0
  -10.7375    0.0819    0.0000 H   0  0  0  0  0  0  0  0  0 79  0  0
    3.4983    2.2242    0.0000 N   0  0  0  0  0  0  0  0  0 47  0  0
   -9.0954    1.2191    0.0000 O   0  0  0  0  0  0  0  0  0 48  0  0
  -10.5744    0.9693    0.0000 H   0  0  0  0  0  0  0  0  0 80  0  0
    4.7973    2.9742    0.0000 H   0  0  0  0  0  0  0  0  0 81  0  0
    3.4983    0.7242    0.0000 H   0  0  0  0  0  0  0  0  0 82  0  0
   -1.6979    5.2242    0.0000 C   0  0  2  0  0  0  0  0  0 49  0  0
   -0.8135    6.4358    0.0000 H   0  0  0  0  0  0  0  0  0 83  0  0
   -4.1044    5.4827    0.0000 C   0  0  1  0  0  0  0  0  0 50  0  0
   -2.3057    3.8507    0.0000 O   0  0  0  0  0  0  0  0  0 51  0  0
   -3.7980    4.0218    0.0000 C   0  0  2  0  0  0  0  0  0 52  0  0
   -5.2906    3.8725    0.0000 H   0  0  0  0  0  0  0  0  0 84  0  0
   -3.8088    2.5219    0.0000 C   0  0  0  0  0  0  0  0  0 53  0  0
   -4.7099    6.8550    0.0000 H   0  0  0  0  0  0  0  0  0 85  0  0
   -3.3060    1.1086    0.0000 H   0  0  0  0  0  0  0  0  0 86  0  0
   -5.5323    5.0235    0.0000 O   0  0  0  0  0  0  0  0  0 54  0  0
   -2.3298    2.7716    0.0000 H   0  0  0  0  0  0  0  0  0 87  0  0
   -6.6440    6.0305    0.0000 H   0  0  0  0  0  0  0  0  0 88  0  0
   -5.5307    1.5443    0.0000 O   0  0  0  0  0  0  0  0  0 55  0  0
   -2.8026    6.2280    0.0000 C   0  0  0  0  0  0  0  0  0 56  0  0
   -5.5415    0.0443    0.0000 P   0  0  0  0  0  0  0  0  0 57  0  0
   -1.6837    7.2270    0.0000 H   0  0  0  0  0  0  0  0  0 89  0  0
   -3.6795    7.4449    0.0000 H   0  0  0  0  0  0  0  0  0 90  0  0
 41  1  2  0  0  0  0 
  3  2  1  0  0  0  0 
  6  3  1  0  0  0  0 
  4  5  1  0  0  0  0 
 41  4  1  0  0  0  0 
  6  7  1  0  0  0  0 
  6  9  1  0  0  0  0 
 10  6  1  0  0  0  0 
 15  8  1  0  0  0  0 
  8 41  1  0  0  0  0 
 11 10  2  0  0  0  0 
 10 20  1  0  0  0  0 
 11 12  1  0  0  0  0 
 13 11  1  0  0  0  0 
 13 14  1  0  0  0  0 
 27 13  1  0  0  0  0 
 14 17  2  0  0  0  0 
 19 14  1  0  0  0  0 
 15 16  2  0  0  0  0 
 18 15  1  0  0  0  0 
 15 23  1  0  0  0  0 
 18 21  1  0  0  0  0 
 20 19  2  0  0  0  0 
 20 22  1  0  0  0  0 
 22 25  1  0  0  0  0 
 22 26  1  0  0  0  0 
 23 24  1  0  0  0  0 
 27 28  1  1  0  0  0 
 30 27  1  0  0  0  0 
 27 40  1  0  0  0  0 
 31 29  1  0  0  0  0 
 29 34  1  6  0  0  0 
 29 36  1  0  0  0  0 
 40 29  1  0  0  0  0 
 31 30  1  0  0  0  0 
 31 32  1  1  0  0  0 
 33 31  1  0  0  0  0 
 33 35  1  0  0  0  0 
 33 37  1  0  0  0  0 
 39 33  1  0  0  0  0 
 36 38  1  0  0  0  0 
 41 39  1  0  0  0  0 
 40 42  1  0  0  0  0 
 40 43  1  0  0  0  0 
M  END
$MOL
M00003
  EC-BLAST  1130171205

 48 49  0  0  0  0  0  0  0  0999 V2000
    1.7139    0.5070    0.0000 C   0  0  0  0  0  0  0  0  0 40  0  0
   -2.9819    3.2340    0.0000 C   0  0  0  0  0  0  0  0  0 53  0  0
   -2.1850   -1.7432    0.0000 C   0  0  0  0  0  0  0  0  0 35  0  0
   -8.5702    6.5144    0.0000 O   0  0  0  0  0  0  0  0  0 48  0  0
    3.0129    1.2572    0.0000 O   0  0  0  0  0  0  0  0  0 43  0  0
   -7.7092    8.3169    0.0000 H   0  0  0  0  0  0  0  0  0 79  0  0
   -3.9543    2.0919    0.0000 H   0  0  0  0  0  0  0  0  0 86  0  0
   -5.9938    3.4957    0.0000 P   0  0  0  0  0  0  0  0  0 57  0  0
   -2.0260    2.0780    0.0000 H   0  0  0  0  0  0  0  0  0 87  0  0
   -0.8861   -0.9930    0.0000 C   0  0  0  0  0  0  0  0  0 37  0  0
   -0.8861    0.5070    0.0000 C   0  0  0  0  0  0  0  0  0 38  0  0
   -4.6894    4.2363    0.0000 O   0  0  0  0  0  0  0  0  0 55  0  0
   -2.1850    1.2572    0.0000 H   0  0  0  0  0  0  0  0  0 78  0  0
    0.4139    1.2570    0.0000 N   0  0  0  0  0  0  0  0  0 39  0  0
  -11.1682    6.5332    0.0000 O   0  0  0  0  0  0  0  0  0 25  0  0
   -7.2766    5.7551    0.0000 P   0  0  0  0  0  0  0  0  0 41  0  0
   -9.8746    5.7739    0.0000 P   0  0  0  0  0  0  0  0  0 20  0  0
   -3.4836   -3.9934    0.0000 H   0  0  0  0  0  0  0  0  0 74  0  0
   -8.9187    4.6179    0.0000 O   0  0  0  0  0  0  0  0  0 21  0  0
    1.7139   -0.9930    0.0000 N   0  0  0  0  0  0  0  0  0 45  0  0
   -2.1847   -3.2432    0.0000 O   0  0  0  0  0  0  0  0  0 33  0  0
    0.4139   -1.7430    0.0000 C   0  0  0  0  0  0  0  0  0 46  0  0
   -1.6774    3.9746    0.0000 C   0  0  1  0  0  0  0  0  0 52  0  0
   -5.8013    5.4839    0.0000 O   0  0  0  0  0  0  0  0  0 42  0  0
    0.3202    6.1809    0.0000 H   0  0  0  0  0  0  0  0  0 85  0  0
   -5.0380    2.3397    0.0000 O   0  0  0  0  0  0  0  0  0 32  0  0
    0.4139   -3.2430    0.0000 N   0  0  0  0  0  0  0  0  0 47  0  0
   -1.6771    5.9774    0.0000 O   0  0  0  0  0  0  0  0  0 54  0  0
   -2.5531    5.1925    0.0000 H   0  0  0  0  0  0  0  0  0 84  0  0
  -10.8470    4.6318    0.0000 O   0  0  0  0  0  0  0  0  0 30  0  0
    1.7130   -3.9930    0.0000 H   0  0  0  0  0  0  0  0  0 81  0  0
   -6.9663    2.3537    0.0000 O   0  0  0  0  0  0  0  0  0 34  0  0
   -0.8851   -3.9930    0.0000 H   0  0  0  0  0  0  0  0  0 82  0  0
  -12.4726    5.7926    0.0000 H   0  0  0  0  0  0  0  0  0 69  0  0
   -8.4416    2.6248    0.0000 H   0  0  0  0  0  0  0  0  0 75  0  0
    0.7308    4.2156    0.0000 C   0  0  0  0  0  0  0  0  0 56  0  0
    1.9054    2.5969    0.0000 H   0  0  0  0  0  0  0  0  0 83  0  0
   -1.0795    2.5966    0.0000 O   0  0  0  0  0  0  0  0  0 51  0  0
   -1.3608    7.4436    0.0000 H   0  0  0  0  0  0  0  0  0 88  0  0
   -6.7534    7.1609    0.0000 O   0  0  0  0  0  0  0  0  0 44  0  0
    0.4139    2.7570    0.0000 C   0  0  1  0  0  0  0  0  0 49  0  0
   -2.6982   -0.3337    0.0000 H   0  0  0  0  0  0  0  0  0 76  0  0
   -7.2874    4.2551    0.0000 O   0  0  0  0  0  0  0  0  0 36  0  0
   -0.5655    4.9703    0.0000 C   0  0  1  0  0  0  0  0  0 50  0  0
  -12.3223    4.9029    0.0000 H   0  0  0  0  0  0  0  0  0 73  0  0
   -3.6621   -2.0039    0.0000 H   0  0  0  0  0  0  0  0  0 77  0  0
    2.1555    3.7461    0.0000 H   0  0  0  0  0  0  0  0  0 89  0  0
    1.3463    5.5835    0.0000 H   0  0  0  0  0  0  0  0  0 90  0  0
  1  5  2  0  0  0  0 
 14  1  1  0  0  0  0 
 20  1  1  0  0  0  0 
  2  7  1  0  0  0  0 
  2  9  1  0  0  0  0 
 12  2  1  0  0  0  0 
  2 23  1  0  0  0  0 
 10  3  1  0  0  0  0 
  3 21  1  0  0  0  0 
  3 42  1  0  0  0  0 
  3 46  1  0  0  0  0 
  4 16  1  0  0  0  0 
 17  4  1  0  0  0  0 
 40  6  1  0  0  0  0 
  8 12  1  0  0  0  0 
  8 26  2  0  0  0  0 
  8 32  1  0  0  0  0 
 43  8  1  0  0  0  0 
 11 10  2  0  0  0  0 
 10 22  1  0  0  0  0 
 11 13  1  0  0  0  0 
 14 11  1  0  0  0  0 
 41 14  1  0  0  0  0 
 15 17  1  0  0  0  0 
 15 34  1  0  0  0  0 
 16 24  2  0  0  0  0 
 16 40  1  0  0  0  0 
 16 43  1  0  0  0  0 
 17 19  2  0  0  0  0 
 17 30  1  0  0  0  0 
 21 18  1  0  0  0  0 
 22 20  2  0  0  0  0 
 22 27  1  0  0  0  0 
 23 29  1  1  0  0  0 
 23 38  1  0  0  0  0 
 23 44  1  0  0  0  0 
 44 25  1  6  0  0  0 
 27 31  1  0  0  0  0 
 27 33  1  0  0  0  0 
 28 39  1  0  0  0  0 
 44 28  1  0  0  0  0 
 30 45  1  0  0  0  0 
 32 35  1  0  0  0  0 
 41 36  1  0  0  0  0 
 36 44  1  0  0  0  0 
 36 47  1  0  0  0  0 
 36 48  1  0  0  0  0 
 41 37  1  1  0  0  0 
 38 41  1  0  0  0  0 
M  END
$MOL
M00004
  EC-BLAST  1130171205

 42 44  0  0  0  0  0  0  0  0999 V2000
    6.8366    7.6887    0.0000 O   0  0  0  0  0  0  0  0  0  7  0  0
   -1.6698    1.1464    0.0000 C   0  0  0  0  0  0  0  0  0 19  0  0
   -0.9235    8.1178    0.0000 H   0  0  0  0  0  0  0  0  0 58  0  0
    8.6900    7.1563    0.0000 O   0  0  0  0  0  0  0  0  0 18  0  0
    5.8043    6.3745    0.0000 H   0  0  0  0  0  0  0  0  0 71  0  0
   -1.7954   -1.8203    0.0000 H   0  0  0  0  0  0  0  0  0 70  0  0
    9.5362    8.8890    0.0000 O   0  0  0  0  0  0  0  0  0 11  0  0
    8.0805    8.5269    0.0000 P   0  0  0  0  0  0  0  0  0  9  0  0
    4.9581    4.6417    0.0000 H   0  0  0  0  0  0  0  0  0 72  0  0
    4.3486    6.0124    0.0000 C   0  0  0  0  0  0  0  0  0 29  0  0
   -3.0098    0.4764    0.0000 C   0  0  0  0  0  0  0  0  0 22  0  0
    4.2447    7.5088    0.0000 O   0  0  0  0  0  0  0  0  0 31  0  0
    0.4249    7.4605    0.0000 O   0  0  0  0  0  0  0  0  0  2  0  0
   -4.2498    1.2164    0.0000 N   0  0  0  0  0  0  0  0  0 23  0  0
    5.4887    8.3469    0.0000 P   0  0  0  0  0  0  0  0  0  1  0  0
    0.5299    5.9642    0.0000 C   0  0  2  0  0  0  0  0  0  4  0  0
   -4.2098    2.7364    0.0000 C   0  0  0  0  0  0  0  0  0 24  0  0
    1.5941    7.6666    0.0000 O   0  0  0  0  0  0  0  0  0  8  0  0
    6.3710    9.5600    0.0000 O   0  0  0  0  0  0  0  0  0  3  0  0
   -5.4925    3.5140    0.0000 H   0  0  0  0  0  0  0  0  0 67  0  0
    2.6365    8.7452    0.0000 H   0  0  0  0  0  0  0  0  0 62  0  0
    7.9766   10.0233    0.0000 O   0  0  0  0  0  0  0  0  0 15  0  0
    4.4473    9.4265    0.0000 O   0  0  0  0  0  0  0  0  0  5  0  0
    9.2206   10.8615    0.0000 H   0  0  0  0  0  0  0  0  0 66  0  0
    3.6707    3.7569    0.0000 H   0  0  0  0  0  0  0  0  0 63  0  0
   -0.9693    6.0158    0.0000 H   0  0  0  0  0  0  0  0  0 59  0  0
    2.0071    6.2246    0.0000 C   0  0  2  0  0  0  0  0  0  6  0  0
    0.3233    4.4859    0.0000 C   0  0  2  0  0  0  0  0  0 13  0  0
    3.3982    6.7856    0.0000 H   0  0  0  0  0  0  0  0  0 61  0  0
    2.7066    4.9060    0.0000 C   0  0  2  0  0  0  0  0  0 10  0  0
   -1.1323    4.8483    0.0000 H   0  0  0  0  0  0  0  0  0 64  0  0
   -0.1898    3.0764    0.0000 N   0  0  0  0  0  0  0  0  0 14  0  0
    4.8614   10.8681    0.0000 H   0  0  0  0  0  0  0  0  0 60  0  0
   -1.6698    2.6764    0.0000 C   0  0  0  0  0  0  0  0  0 27  0  0
   -2.9498    3.4364    0.0000 N   0  0  0  0  0  0  0  0  0 26  0  0
    0.6602    1.8564    0.0000 C   0  0  0  0  0  0  0  0  0 16  0  0
    2.1598    1.8232    0.0000 H   0  0  0  0  0  0  0  0  0 65  0  0
   -0.2498    0.6664    0.0000 N   0  0  0  0  0  0  0  0  0 17  0  0
   -3.0656   -1.0226    0.0000 N   0  0  0  0  0  0  0  0  0 28  0  0
    1.6677    3.8293    0.0000 O   0  0  0  0  0  0  0  0  0 12  0  0
   -4.3916   -1.7237    0.0000 H   0  0  0  0  0  0  0  0  0 68  0  0
   10.1817    6.9987    0.0000 H   0  0  0  0  0  0  0  0  0 80  0  0
  1  8  1  0  0  0  0 
 15  1  1  0  0  0  0 
  2 11  1  0  0  0  0 
 34  2  2  0  0  0  0 
  2 38  1  0  0  0  0 
 13  3  1  0  0  0  0 
  8  4  1  0  0  0  0 
  4 42  1  0  0  0  0 
 10  5  1  0  0  0  0 
 39  6  1  0  0  0  0 
  8  7  2  0  0  0  0 
  8 22  1  0  0  0  0 
 10  9  1  0  0  0  0 
 10 12  1  0  0  0  0 
 30 10  1  0  0  0  0 
 11 14  2  0  0  0  0 
 11 39  1  0  0  0  0 
 12 15  1  0  0  0  0 
 16 13  1  0  0  0  0 
 14 17  1  0  0  0  0 
 15 19  2  0  0  0  0 
 15 23  1  0  0  0  0 
 16 26  1  1  0  0  0 
 27 16  1  0  0  0  0 
 28 16  1  0  0  0  0 
 17 20  1  0  0  0  0 
 17 35  2  0  0  0  0 
 18 21  1  0  0  0  0 
 27 18  1  0  0  0  0 
 22 24  1  0  0  0  0 
 23 33  1  0  0  0  0 
 30 25  1  6  0  0  0 
 27 29  1  1  0  0  0 
 30 27  1  0  0  0  0 
 28 31  1  6  0  0  0 
 32 28  1  0  0  0  0 
 28 40  1  0  0  0  0 
 40 30  1  0  0  0  0 
 32 34  1  0  0  0  0 
 32 36  1  0  0  0  0 
 34 35  1  0  0  0  0 
 36 37  1  0  0  0  0 
 38 36  2  0  0  0  0 
 39 41  1  0  0  0  0 
M  END
