# Supplementary material for: Automated reaction database and reaction network analysis: extraction of reaction templates using cheminformatics
Source: J Cheminform. 2018 Mar 9;10:11. doi: 10.1186/s13321-018-0269-8 (PMC5845084; doi:10.1186/s13321-018-0269-8)
Supplement: Supplementary file 8 — Additional file 8. Zip-file containing all necessary data/files to run the software. [file 13321_2018_269_MOESM8_ESM.zip › demo/ReactionTemplates/R00013_R00139/ECBLAST_R00013_R00139_0_AAM.xml]

<?xml version="1.0" encoding="UTF-8"?>
<EC_BLAST>
  <ANNOTATION>
    <MAPPING STATUS="SELECTED">
      <AAM>[H:80][O:48][P:41](=[O:42])([OH:44])[O:36][P:57](=[O:32])([OH:34])[O:55][CH2:53][CH:52]1[O:51][CH:49]([N:39]2[CH:38]=[C:37]([C:46](=[N:45][C:40]2=[O:43])[NH2:47])[CH2:35][OH:33])[CH2:56][CH:50]1[OH:54].[O:21]=[P:20]([OH:30])([OH:25])[O:18][P:9](=[O:11])([OH:15])[O:7][P:1](=[O:3])([OH:5])[O:31][CH2:29][CH:10]1[O:12][CH:13]([N:14]:2:[CH:16]:[N:17]:[C:19]:3:[C:22](:[N:23]:[CH:24]:[N:26]:[C:27]32)[NH2:28])[CH:4]([OH:2])[CH:6]1[OH:8]&gt;&gt;[H:80][O:18][P:9](=[O:11])([OH:15])[O:7][P:1](=[O:3])([OH:5])[O:31][CH2:29][CH:10]1[O:12][CH:13]([N:14]:2:[CH:16]:[N:17]:[C:19]:3:[C:22](:[N:23]:[CH:24]:[N:26]:[C:27]32)[NH2:28])[CH:4]([OH:2])[CH:6]1[OH:8].[O:43]=[C:40]1[N:45]=[C:46]([NH2:47])[C:37](=[CH:38][N:39]1[CH:49]2[O:51][CH:52]([CH2:53][O:55][P:57](=[O:32])([OH:34])[O:36][P:41](=[O:42])([OH:44])[O:48][P:20](=[O:21])([OH:25])[OH:30])[CH:50]([OH:54])[CH2:56]2)[CH2:35][OH:33]</AAM>
      <RANK_REACTANT>{1=38, 2=36, 3=40, 4=41, 5=37, 6=35, 7=31, 8=33, 9=34, 10=32, 11=30, 12=26, 13=25, 14=22, 15=20, 16=19, 17=17, 18=9, 19=7, 20=6, 21=13, 22=14, 23=15, 24=16, 25=12, 26=10, 27=11, 28=3, 29=2, 30=1, 31=4, 32=5, 33=8, 34=46, 35=42, 36=44, 37=45, 38=43, 39=47, 40=48, 41=18, 42=21, 43=23, 44=24, 45=28, 46=29, 47=27, 48=39, 49=62, 50=72, 51=66, 52=67, 53=68, 54=69, 55=71, 56=70, 57=73, 58=74, 59=75, 60=65, 61=63, 62=64, 63=60, 64=59, 65=57, 66=76, 67=79, 68=80, 69=84, 70=85, 71=87, 72=88, 73=89, 74=90, 75=86, 76=82, 77=83, 78=81, 79=77, 80=78, 81=53, 82=51, 83=50, 84=49, 85=52, 86=55, 87=56, 88=54, 89=58, 90=61}</RANK_REACTANT>
      <RANK_PRODUCT>{1=38, 2=36, 3=40, 4=41, 5=37, 6=35, 7=31, 8=33, 9=34, 10=32, 11=30, 12=26, 13=25, 14=22, 15=20, 16=19, 17=17, 18=9, 19=7, 20=6, 21=13, 22=14, 23=15, 24=16, 25=12, 26=10, 27=11, 28=3, 29=2, 30=1, 31=4, 32=5, 33=8, 34=46, 35=42, 36=44, 37=45, 38=43, 39=47, 40=48, 41=18, 42=21, 43=23, 44=24, 45=28, 46=29, 47=27, 48=39, 49=62, 50=72, 51=66, 52=67, 53=68, 54=69, 55=71, 56=70, 57=73, 58=74, 59=75, 60=65, 61=63, 62=64, 63=60, 64=59, 65=57, 66=76, 67=79, 68=80, 69=84, 70=85, 71=87, 72=88, 73=89, 74=90, 75=86, 76=82, 77=83, 78=81, 79=77, 80=78, 81=53, 82=51, 83=50, 84=49, 85=52, 86=55, 87=56, 88=54, 89=58, 90=61}</RANK_PRODUCT>
    </MAPPING>
    <MAPPING ALGORTIHM="Local Minimization Model">
      <AAM>[H:80][O:48][P:41](=[O:42])([OH:44])[O:36][P:57](=[O:32])([OH:34])[O:55][CH2:53][CH:52]1[O:51][CH:49]([N:39]2[CH:38]=[C:37]([C:46](=[N:45][C:40]2=[O:43])[NH2:47])[CH2:35][OH:33])[CH2:56][CH:50]1[OH:54].[O:21]=[P:20]([OH:30])([OH:25])[O:18][P:9](=[O:11])([OH:15])[O:7][P:1](=[O:3])([OH:5])[O:31][CH2:29][CH:10]1[O:12][CH:13]([N:14]:2:[CH:16]:[N:17]:[C:19]:3:[C:22](:[N:23]:[CH:24]:[N:26]:[C:27]32)[NH2:28])[CH:4]([OH:2])[CH:6]1[OH:8]&gt;&gt;[H:80][O:18][P:9](=[O:11])([OH:15])[O:7][P:1](=[O:3])([OH:5])[O:31][CH2:29][CH:10]1[O:12][CH:13]([N:14]:2:[CH:16]:[N:17]:[C:19]:3:[C:22](:[N:23]:[CH:24]:[N:26]:[C:27]32)[NH2:28])[CH:4]([OH:2])[CH:6]1[OH:8].[O:43]=[C:40]1[N:45]=[C:46]([NH2:47])[C:37](=[CH:38][N:39]1[CH:49]2[O:51][CH:52]([CH2:53][O:55][P:57](=[O:32])([OH:34])[O:36][P:41](=[O:42])([OH:44])[O:48][P:20](=[O:21])([OH:25])[OH:30])[CH:50]([OH:54])[CH2:56]2)[CH2:35][OH:33]</AAM>
      <SCORE>4</SCORE>
      <CHAOS>0 &lt;=&gt; 14</CHAOS>
      <SIGMA>0</SIGMA>
      <ENERGY>6,7E02</ENERGY>
      <DELTA>16E02</DELTA>
    </MAPPING>
    <MAPPING ALGORTIHM="Global Maximization Model">
      <AAM>[H:80][O:48][P:41](=[O:42])([OH:44])[O:36][P:57](=[O:32])([OH:34])[O:55][CH2:53][CH:52]1[O:51][CH:49]([N:39]2[CH:38]=[C:37]([C:46](=[N:45][C:40]2=[O:43])[NH2:47])[CH2:35][OH:33])[CH2:56][CH:50]1[OH:54].[O:21]=[P:20]([OH:30])([OH:25])[O:18][P:9](=[O:11])([OH:15])[O:7][P:1](=[O:3])([OH:5])[O:31][CH2:29][CH:10]1[O:12][CH:13]([N:14]:2:[CH:16]:[N:17]:[C:19]:3:[C:22](:[N:23]:[CH:24]:[N:26]:[C:27]32)[NH2:28])[CH:4]([OH:2])[CH:6]1[OH:8]&gt;&gt;[H:80][O:18][P:9](=[O:11])([OH:15])[O:7][P:1](=[O:3])([OH:5])[O:31][CH2:29][CH:10]1[O:12][CH:13]([N:14]:2:[CH:16]:[N:17]:[C:19]:3:[C:22](:[N:23]:[CH:24]:[N:26]:[C:27]32)[NH2:28])[CH:4]([OH:2])[CH:6]1[OH:8].[O:43]=[C:40]1[N:45]=[C:46]([NH2:47])[C:37](=[CH:38][N:39]1[CH:49]2[O:51][CH:52]([CH2:53][O:55][P:57](=[O:32])([OH:34])[O:36][P:41](=[O:42])([OH:44])[O:48][P:20](=[O:21])([OH:25])[OH:30])[CH:50]([OH:54])[CH2:56]2)[CH2:35][OH:33]</AAM>
      <SCORE>4</SCORE>
      <CHAOS>0 &lt;=&gt; 14</CHAOS>
      <SIGMA>0</SIGMA>
      <ENERGY>6,7E02</ENERGY>
      <DELTA>16E02</DELTA>
    </MAPPING>
    <MAPPING ALGORTIHM="Max-Mixture Model">
      <AAM>[H:80][O:48][P:41](=[O:42])([OH:44])[O:36][P:57](=[O:32])([OH:34])[O:55][CH2:53][CH:52]1[O:51][CH:49]([N:39]2[CH:38]=[C:37]([C:46](=[N:45][C:40]2=[O:43])[NH2:47])[CH2:35][OH:33])[CH2:56][CH:50]1[OH:54].[O:21]=[P:20]([OH:30])([OH:25])[O:18][P:9](=[O:11])([OH:15])[O:7][P:1](=[O:3])([OH:5])[O:31][CH2:29][CH:10]1[O:12][CH:13]([N:14]:2:[CH:16]:[N:17]:[C:19]:3:[C:22](:[N:23]:[CH:24]:[N:26]:[C:27]32)[NH2:28])[CH:4]([OH:2])[CH:6]1[OH:8]&gt;&gt;[H:80][O:18][P:9](=[O:11])([OH:15])[O:7][P:1](=[O:3])([OH:5])[O:31][CH2:29][CH:10]1[O:12][CH:13]([N:14]:2:[CH:16]:[N:17]:[C:19]:3:[C:22](:[N:23]:[CH:24]:[N:26]:[C:27]32)[NH2:28])[CH:4]([OH:2])[CH:6]1[OH:8].[O:43]=[C:40]1[N:45]=[C:46]([NH2:47])[C:37](=[CH:38][N:39]1[CH:49]2[O:51][CH:52]([CH2:53][O:55][P:57](=[O:32])([OH:34])[O:36][P:41](=[O:42])([OH:44])[O:48][P:20](=[O:21])([OH:25])[OH:30])[CH:50]([OH:54])[CH2:56]2)[CH2:35][OH:33]</AAM>
      <SCORE>4</SCORE>
      <CHAOS>0 &lt;=&gt; 14</CHAOS>
      <SIGMA>0</SIGMA>
      <ENERGY>6,7E02</ENERGY>
      <DELTA>16E02</DELTA>
    </MAPPING>
    <MAPPING ALGORTIHM="Ring Conservation Model">
      <AAM>[H:79][O:44][P:41](=[O:42])([OH:48])[O:36][P:57](=[O:32])([OH:34])[O:55][CH2:53][CH:52]1[O:51][CH:49]([N:39]2[CH:38]=[C:37]([C:46](=[N:45][C:40]2=[O:43])[NH2:47])[CH2:35][OH:33])[CH2:56][CH:50]1[OH:54].[H:66][O:15][P:9](=[O:11])([O:18][P:20](=[O:21])([OH:30])[OH:25])[O:7][P:1](=[O:3])([OH:5])[O:31][CH2:29][CH:10]1[O:12][CH:13]([N:14]:2:[CH:16]:[N:17]:[C:19]:3:[C:22](:[N:23]:[CH:24]:[N:26]:[C:27]32)[NH2:28])[CH:4]([OH:2])[CH:6]1[OH:8]&gt;&gt;[H:66][O:18][P:9](=[O:15])([O:11][H:79])[O:7][P:1](=[O:3])([OH:5])[O:31][CH2:29][CH:10]1[O:12][CH:13]([N:14]:2:[CH:16]:[N:17]:[C:19]:3:[C:22](:[N:23]:[CH:24]:[N:26]:[C:27]32)[NH2:28])[CH:4]([OH:2])[CH:6]1[OH:8].[O:43]=[C:40]1[N:45]=[C:46]([NH2:47])[C:37](=[CH:38][N:39]1[CH:49]2[O:51][CH:52]([CH2:53][O:55][P:57](=[O:32])([OH:34])[O:36][P:41](=[O:42])([OH:48])[O:44][P:20](=[O:21])([OH:30])[OH:25])[CH:50]([OH:54])[CH2:56]2)[CH2:35][OH:33]</AAM>
      <SCORE>8</SCORE>
      <CHAOS>0 &lt;=&gt; 16</CHAOS>
      <SIGMA>0</SIGMA>
      <ENERGY>6,7E02</ENERGY>
      <DELTA>25E02</DELTA>
    </MAPPING>
  </ANNOTATION>
</EC_BLAST>
