# Supplementary material for: Automated reaction database and reaction network analysis: extraction of reaction templates using cheminformatics
Source: J Cheminform. 2018 Mar 9;10:11. doi: 10.1186/s13321-018-0269-8 (PMC5845084; doi:10.1186/s13321-018-0269-8)
Supplement: Supplementary file 8 — Additional file 8. Zip-file containing all necessary data/files to run the software. [file 13321_2018_269_MOESM8_ESM.zip › demo/ReactionTemplates/R00014_R00140/ECBLAST_R00014_R00140_0_AAM.rxn]

$RXN

  EC-BLAST     smiles

  2  2
$MOL
M00001
  EC-BLAST  1130171205

 43 44  0  0  0  0  0  0  0  0999 V2000
   -4.0625    0.2941    0.0000 O   0  0  0  0  0  0  0  0  0  1  0  0
    2.1994   -1.5264    0.0000 H   0  0  0  0  0  0  0  0  0 54  0  0
    2.1991   -0.0264    0.0000 O   0  0  0  0  0  0  0  0  0  2  0  0
   -5.0387   -1.3689    0.0000 O   0  0  0  0  0  0  0  0  0  3  0  0
   -6.0112   -2.5110    0.0000 H   0  0  0  0  0  0  0  0  0 55  0  0
    0.9000    0.7234    0.0000 C   0  0  0  0  0  0  0  0  0  4  0  0
   -0.5773    0.9836    0.0000 H   0  0  0  0  0  0  0  0  0 56  0  0
   -6.8460   -0.6963    0.0000 O   0  0  0  0  0  0  0  0  0  5  0  0
    0.3872   -0.6862    0.0000 H   0  0  0  0  0  0  0  0  0 57  0  0
    0.8997    2.2234    0.0000 C   0  0  0  0  0  0  0  0  0  6  0  0
   -0.3993    2.9734    0.0000 C   0  0  0  0  0  0  0  0  0  7  0  0
   -1.6985    2.2236    0.0000 H   0  0  0  0  0  0  0  0  0 58  0  0
   -0.3988    4.4742    0.0000 N   0  0  0  0  0  0  0  0  0  8  0  0
    0.9007    5.2251    0.0000 C   0  0  0  0  0  0  0  0  0  9  0  0
   -8.1395    0.0631    0.0000 P   0  0  0  0  0  0  0  0  0 10  0  0
   -7.1671    1.2052    0.0000 O   0  0  0  0  0  0  0  0  0 11  0  0
    0.9004    6.7251    0.0000 O   0  0  0  0  0  0  0  0  0 12  0  0
   -9.4440   -0.6775    0.0000 O   0  0  0  0  0  0  0  0  0 13  0  0
    2.1997    4.4751    0.0000 N   0  0  0  0  0  0  0  0  0 14  0  0
    2.1992    2.9742    0.0000 C   0  0  0  0  0  0  0  0  0 15  0  0
  -10.7375    0.0819    0.0000 H   0  0  0  0  0  0  0  0  0 59  0  0
    3.4983    2.2242    0.0000 N   0  0  0  0  0  0  0  0  0 16  0  0
   -9.0954    1.2191    0.0000 O   0  0  0  0  0  0  0  0  0 17  0  0
  -10.5744    0.9693    0.0000 H   0  0  0  0  0  0  0  0  0 60  0  0
    4.7973    2.9742    0.0000 H   0  0  0  0  0  0  0  0  0 61  0  0
    3.4983    0.7242    0.0000 H   0  0  0  0  0  0  0  0  0 62  0  0
   -1.6979    5.2242    0.0000 C   0  0  2  0  0  0  0  0  0 18  0  0
   -0.8135    6.4358    0.0000 H   0  0  0  0  0  0  0  0  0 63  0  0
   -4.1044    5.4827    0.0000 C   0  0  1  0  0  0  0  0  0 19  0  0
   -2.3057    3.8507    0.0000 O   0  0  0  0  0  0  0  0  0 20  0  0
   -3.7980    4.0218    0.0000 C   0  0  2  0  0  0  0  0  0 21  0  0
   -5.2906    3.8725    0.0000 H   0  0  0  0  0  0  0  0  0 64  0  0
   -3.8088    2.5219    0.0000 C   0  0  0  0  0  0  0  0  0 22  0  0
   -4.7099    6.8550    0.0000 H   0  0  0  0  0  0  0  0  0 65  0  0
   -3.3060    1.1086    0.0000 H   0  0  0  0  0  0  0  0  0 66  0  0
   -5.5323    5.0235    0.0000 O   0  0  0  0  0  0  0  0  0 23  0  0
   -2.3298    2.7716    0.0000 H   0  0  0  0  0  0  0  0  0 67  0  0
   -6.6440    6.0305    0.0000 H   0  0  0  0  0  0  0  0  0 68  0  0
   -5.5307    1.5443    0.0000 O   0  0  0  0  0  0  0  0  0 24  0  0
   -2.8026    6.2280    0.0000 C   0  0  0  0  0  0  0  0  0 25  0  0
   -5.5415    0.0443    0.0000 P   0  0  0  0  0  0  0  0  0 26  0  0
   -1.6837    7.2270    0.0000 H   0  0  0  0  0  0  0  0  0 69  0  0
   -3.6795    7.4449    0.0000 H   0  0  0  0  0  0  0  0  0 70  0  0
 41  1  2  0  0  0  0 
  3  2  1  0  0  0  0 
  6  3  1  0  0  0  0 
  4  5  1  0  0  0  0 
 41  4  1  0  0  0  0 
  6  7  1  0  0  0  0 
  6  9  1  0  0  0  0 
 10  6  1  0  0  0  0 
 15  8  1  0  0  0  0 
  8 41  1  0  0  0  0 
 11 10  2  0  0  0  0 
 10 20  1  0  0  0  0 
 11 12  1  0  0  0  0 
 13 11  1  0  0  0  0 
 13 14  1  0  0  0  0 
 27 13  1  0  0  0  0 
 14 17  2  0  0  0  0 
 19 14  1  0  0  0  0 
 15 16  2  0  0  0  0 
 18 15  1  0  0  0  0 
 15 23  1  0  0  0  0 
 18 21  1  0  0  0  0 
 20 19  2  0  0  0  0 
 20 22  1  0  0  0  0 
 22 25  1  0  0  0  0 
 22 26  1  0  0  0  0 
 23 24  1  0  0  0  0 
 27 28  1  1  0  0  0 
 30 27  1  0  0  0  0 
 27 40  1  0  0  0  0 
 31 29  1  0  0  0  0 
 29 34  1  6  0  0  0 
 29 36  1  0  0  0  0 
 40 29  1  0  0  0  0 
 31 30  1  0  0  0  0 
 31 32  1  1  0  0  0 
 33 31  1  0  0  0  0 
 33 35  1  0  0  0  0 
 33 37  1  0  0  0  0 
 39 33  1  0  0  0  0 
 36 38  1  0  0  0  0 
 41 39  1  0  0  0  0 
 40 42  1  0  0  0  0 
 40 43  1  0  0  0  0 
M  END
$MOL
M00002
  EC-BLAST  1130171205

 42 44  0  0  0  0  0  0  0  0999 V2000
    4.3486    6.0124    0.0000 C   0  0  0  0  0  0  0  0  0 27  0  0
   -0.9235    8.1178    0.0000 H   0  0  0  0  0  0  0  0  0 71  0  0
    0.4249    7.4605    0.0000 O   0  0  0  0  0  0  0  0  0 28  0  0
    5.8043    6.3745    0.0000 H   0  0  0  0  0  0  0  0  0 72  0  0
    0.5299    5.9642    0.0000 C   0  0  2  0  0  0  0  0  0 29  0  0
    4.9581    4.6417    0.0000 H   0  0  0  0  0  0  0  0  0 73  0  0
   -0.9693    6.0158    0.0000 H   0  0  0  0  0  0  0  0  0 74  0  0
    4.2447    7.5088    0.0000 O   0  0  0  0  0  0  0  0  0 30  0  0
    2.0071    6.2246    0.0000 C   0  0  2  0  0  0  0  0  0 31  0  0
    5.4887    8.3469    0.0000 P   0  0  0  0  0  0  0  0  0 32  0  0
    3.3982    6.7856    0.0000 H   0  0  0  0  0  0  0  0  0 75  0  0
    1.5941    7.6666    0.0000 O   0  0  0  0  0  0  0  0  0 33  0  0
    6.3710    9.5600    0.0000 O   0  0  0  0  0  0  0  0  0 34  0  0
    2.6365    8.7452    0.0000 H   0  0  0  0  0  0  0  0  0 76  0  0
    2.7066    4.9060    0.0000 C   0  0  2  0  0  0  0  0  0 35  0  0
    4.4473    9.4265    0.0000 O   0  0  0  0  0  0  0  0  0 36  0  0
    3.6707    3.7569    0.0000 H   0  0  0  0  0  0  0  0  0 77  0  0
    1.6677    3.8293    0.0000 O   0  0  0  0  0  0  0  0  0 37  0  0
    0.3233    4.4859    0.0000 C   0  0  1  0  0  0  0  0  0 38  0  0
   -1.1323    4.8483    0.0000 H   0  0  0  0  0  0  0  0  0 78  0  0
   -0.1898    3.0764    0.0000 N   0  0  0  0  0  0  0  0  0 39  0  0
    4.8614   10.8681    0.0000 H   0  0  0  0  0  0  0  0  0 79  0  0
    0.6602    1.8564    0.0000 C   0  0  0  0  0  0  0  0  0 40  0  0
    2.1598    1.8232    0.0000 H   0  0  0  0  0  0  0  0  0 80  0  0
   -0.2498    0.6664    0.0000 N   0  0  0  0  0  0  0  0  0 41  0  0
    6.8366    7.6887    0.0000 O   0  0  0  0  0  0  0  0  0 42  0  0
    8.0805    8.5269    0.0000 P   0  0  0  0  0  0  0  0  0 43  0  0
   -1.6698    1.1464    0.0000 C   0  0  0  0  0  0  0  0  0 44  0  0
    9.5362    8.8890    0.0000 O   0  0  0  0  0  0  0  0  0 45  0  0
    7.9766   10.0233    0.0000 O   0  0  0  0  0  0  0  0  0 46  0  0
   -3.0098    0.4764    0.0000 C   0  0  0  0  0  0  0  0  0 47  0  0
   -4.2498    1.2164    0.0000 N   0  0  0  0  0  0  0  0  0 48  0  0
   -4.2098    2.7364    0.0000 C   0  0  0  0  0  0  0  0  0 49  0  0
   -5.4925    3.5140    0.0000 H   0  0  0  0  0  0  0  0  0 81  0  0
    9.2206   10.8615    0.0000 H   0  0  0  0  0  0  0  0  0 82  0  0
   -2.9498    3.4364    0.0000 N   0  0  0  0  0  0  0  0  0 50  0  0
   -1.6698    2.6764    0.0000 C   0  0  0  0  0  0  0  0  0 51  0  0
   -3.0656   -1.0226    0.0000 N   0  0  0  0  0  0  0  0  0 52  0  0
   -4.3916   -1.7237    0.0000 H   0  0  0  0  0  0  0  0  0 83  0  0
    8.6900    7.1563    0.0000 O   0  0  0  0  0  0  0  0  0 53  0  0
   -1.7954   -1.8203    0.0000 H   0  0  0  0  0  0  0  0  0 84  0  0
   10.1817    6.9987    0.0000 H   0  0  0  0  0  0  0  0  0 85  0  0
  1  4  1  0  0  0  0 
  1  6  1  0  0  0  0 
  1  8  1  0  0  0  0 
 15  1  1  0  0  0  0 
  3  2  1  0  0  0  0 
  5  3  1  0  0  0  0 
  5  7  1  1  0  0  0 
  9  5  1  0  0  0  0 
 19  5  1  0  0  0  0 
  8 10  1  0  0  0  0 
  9 11  1  1  0  0  0 
  9 12  1  0  0  0  0 
 15  9  1  0  0  0  0 
 10 13  2  0  0  0  0 
 10 16  1  0  0  0  0 
 10 26  1  0  0  0  0 
 12 14  1  0  0  0  0 
 15 17  1  6  0  0  0 
 18 15  1  0  0  0  0 
 16 22  1  0  0  0  0 
 19 18  1  0  0  0  0 
 19 20  1  6  0  0  0 
 21 19  1  0  0  0  0 
 21 23  1  0  0  0  0 
 21 37  1  0  0  0  0 
 23 24  1  0  0  0  0 
 25 23  2  0  0  0  0 
 28 25  1  0  0  0  0 
 26 27  1  0  0  0  0 
 27 29  2  0  0  0  0 
 27 30  1  0  0  0  0 
 27 40  1  0  0  0  0 
 28 31  1  0  0  0  0 
 37 28  2  0  0  0  0 
 30 35  1  0  0  0  0 
 31 32  2  0  0  0  0 
 31 38  1  0  0  0  0 
 32 33  1  0  0  0  0 
 33 34  1  0  0  0  0 
 33 36  2  0  0  0  0 
 37 36  1  0  0  0  0 
 38 39  1  0  0  0  0 
 38 41  1  0  0  0  0 
 40 42  1  0  0  0  0 
M  END
$MOL
M00004
  EC-BLAST  1130171205

 47 49  0  0  0  0  0  0  0  0999 V2000
    6.8366    7.6887    0.0000 O   0  0  0  0  0  0  0  0  0 42  0  0
   -5.4925    3.5140    0.0000 H   0  0  0  0  0  0  0  0  0 81  0  0
    4.4473    9.4265    0.0000 O   0  0  0  0  0  0  0  0  0 36  0  0
    1.5941    7.6666    0.0000 O   0  0  0  0  0  0  0  0  0 33  0  0
   -0.9693    6.0158    0.0000 H   0  0  0  0  0  0  0  0  0 74  0  0
    2.6365    8.7452    0.0000 H   0  0  0  0  0  0  0  0  0 76  0  0
   -1.6698    2.6764    0.0000 C   0  0  0  0  0  0  0  0  0 51  0  0
    4.3486    6.0124    0.0000 C   0  0  0  0  0  0  0  0  0 27  0  0
    2.0071    6.2246    0.0000 C   0  0  2  0  0  0  0  0  0 31  0  0
   -1.1323    4.8483    0.0000 H   0  0  0  0  0  0  0  0  0 78  0  0
   -3.0656   -1.0226    0.0000 N   0  0  0  0  0  0  0  0  0 52  0  0
    3.3982    6.7856    0.0000 H   0  0  0  0  0  0  0  0  0 75  0  0
   -0.1898    3.0764    0.0000 N   0  0  0  0  0  0  0  0  0 39  0  0
   -4.3916   -1.7237    0.0000 H   0  0  0  0  0  0  0  0  0 83  0  0
    8.0805    8.5269    0.0000 P   0  0  0  0  0  0  0  0  0 43  0  0
    0.6602    1.8564    0.0000 C   0  0  0  0  0  0  0  0  0 40  0  0
   11.8125   11.0414    0.0000 H   0  0  0  0  0  0  0  0  0 59  0  0
    2.7066    4.9060    0.0000 C   0  0  2  0  0  0  0  0  0 35  0  0
    9.5362    8.8890    0.0000 O   0  0  0  0  0  0  0  0  0 45  0  0
   -1.7954   -1.8203    0.0000 H   0  0  0  0  0  0  0  0  0 84  0  0
    3.6707    3.7569    0.0000 H   0  0  0  0  0  0  0  0  0 77  0  0
    2.1598    1.8232    0.0000 H   0  0  0  0  0  0  0  0  0 80  0  0
    1.6677    3.8293    0.0000 O   0  0  0  0  0  0  0  0  0 37  0  0
    5.8043    6.3745    0.0000 H   0  0  0  0  0  0  0  0  0 72  0  0
    0.3233    4.4859    0.0000 C   0  0  2  0  0  0  0  0  0 38  0  0
    8.1792   11.9410    0.0000 O   0  0  0  0  0  0  0  0  0 17  0  0
   -3.0098    0.4764    0.0000 C   0  0  0  0  0  0  0  0  0 47  0  0
    8.6900    7.1563    0.0000 O   0  0  0  0  0  0  0  0  0 46  0  0
    5.4887    8.3469    0.0000 P   0  0  0  0  0  0  0  0  0 32  0  0
   -0.9235    8.1178    0.0000 H   0  0  0  0  0  0  0  0  0 71  0  0
   -0.2498    0.6664    0.0000 N   0  0  0  0  0  0  0  0  0 41  0  0
   10.1817    6.9987    0.0000 H   0  0  0  0  0  0  0  0  0 82  0  0
    7.9766   10.0233    0.0000 O   0  0  0  0  0  0  0  0  0 53  0  0
    4.9581    4.6417    0.0000 H   0  0  0  0  0  0  0  0  0 73  0  0
    0.4249    7.4605    0.0000 O   0  0  0  0  0  0  0  0  0 28  0  0
   -1.6698    1.1464    0.0000 C   0  0  0  0  0  0  0  0  0 44  0  0
    9.2206   10.8615    0.0000 P   0  0  0  0  0  0  0  0  0 10  0  0
   10.1029   12.0745    0.0000 O   0  0  0  0  0  0  0  0  0 11  0  0
    4.2447    7.5088    0.0000 O   0  0  0  0  0  0  0  0  0 30  0  0
   -4.2498    1.2164    0.0000 N   0  0  0  0  0  0  0  0  0 48  0  0
    8.5933   13.3827    0.0000 H   0  0  0  0  0  0  0  0  0 60  0  0
    0.5299    5.9642    0.0000 C   0  0  2  0  0  0  0  0  0 29  0  0
   10.5685   10.2032    0.0000 O   0  0  0  0  0  0  0  0  0 13  0  0
   -2.9498    3.4364    0.0000 N   0  0  0  0  0  0  0  0  0 50  0  0
    6.3710    9.5600    0.0000 O   0  0  0  0  0  0  0  0  0 34  0  0
    4.8614   10.8681    0.0000 H   0  0  0  0  0  0  0  0  0 79  0  0
   -4.2098    2.7364    0.0000 C   0  0  0  0  0  0  0  0  0 49  0  0
  1 15  1  0  0  0  0 
 29  1  1  0  0  0  0 
 47  2  1  0  0  0  0 
 29  3  1  0  0  0  0 
  3 46  1  0  0  0  0 
  4  6  1  0  0  0  0 
  9  4  1  0  0  0  0 
 42  5  1  1  0  0  0 
 13  7  1  0  0  0  0 
  7 36  2  0  0  0  0 
  7 44  1  0  0  0  0 
 18  8  1  0  0  0  0 
  8 24  1  0  0  0  0 
  8 34  1  0  0  0  0 
  8 39  1  0  0  0  0 
  9 12  1  1  0  0  0 
 18  9  1  0  0  0  0 
  9 42  1  0  0  0  0 
 25 10  1  6  0  0  0 
 11 14  1  0  0  0  0 
 11 20  1  0  0  0  0 
 27 11  1  0  0  0  0 
 13 16  1  0  0  0  0 
 13 25  1  0  0  0  0 
 15 19  2  0  0  0  0 
 15 28  1  0  0  0  0 
 15 33  1  0  0  0  0 
 16 22  1  0  0  0  0 
 31 16  2  0  0  0  0 
 43 17  1  0  0  0  0 
 18 21  1  6  0  0  0 
 23 18  1  0  0  0  0 
 25 23  1  0  0  0  0 
 25 42  1  0  0  0  0 
 37 26  1  0  0  0  0 
 26 41  1  0  0  0  0 
 36 27  1  0  0  0  0 
 27 40  2  0  0  0  0 
 28 32  1  0  0  0  0 
 39 29  1  0  0  0  0 
 29 45  2  0  0  0  0 
 35 30  1  0  0  0  0 
 36 31  1  0  0  0  0 
 33 37  1  0  0  0  0 
 42 35  1  0  0  0  0 
 37 38  2  0  0  0  0 
 37 43  1  0  0  0  0 
 40 47  1  0  0  0  0 
 47 44  2  0  0  0  0 
M  END
$MOL
M00003
  EC-BLAST  1130171205

 38 39  0  0  0  0  0  0  0  0999 V2000
    2.7157    4.0273    0.0000 H   0  0  0  0  0  0  0  0  0 68  0  0
   -5.4581    6.4919    0.0000 H   0  0  0  0  0  0  0  0  0 85  0  0
   -8.2505    0.1472    0.0000 H   0  0  0  0  0  0  0  0  0 54  0  0
    0.1700    3.9343    0.0000 H   0  0  0  0  0  0  0  0  0 64  0  0
   -4.3528   -2.1030    0.0000 C   0  0  0  0  0  0  0  0  0 15  0  0
   -2.2637    1.9206    0.0000 H   0  0  0  0  0  0  0  0  0 67  0  0
   -5.6518   -4.3530    0.0000 H   0  0  0  0  0  0  0  0  0 61  0  0
   -5.6518   -2.8530    0.0000 N   0  0  0  0  0  0  0  0  0 16  0  0
   -6.9508   -2.1030    0.0000 H   0  0  0  0  0  0  0  0  0 62  0  0
   -5.6524    0.1476    0.0000 C   0  0  0  0  0  0  0  0  0  4  0  0
   -4.6884    1.2969    0.0000 H   0  0  0  0  0  0  0  0  0 56  0  0
   -0.4557    0.1470    0.0000 C   0  0  1  0  0  0  0  0  0 18  0  0
   -3.0232    5.5857    0.0000 P   0  0  0  0  0  0  0  0  0 26  0  0
   -6.6168    1.2966    0.0000 H   0  0  0  0  0  0  0  0  0 57  0  0
   -3.2158    3.5975    0.0000 H   0  0  0  0  0  0  0  0  0 66  0  0
   -6.9513   -0.6026    0.0000 O   0  0  0  0  0  0  0  0  0  2  0  0
   -4.3532   -0.6022    0.0000 C   0  0  0  0  0  0  0  0  0  6  0  0
    0.9714    2.1019    0.0000 C   0  0  2  0  0  0  0  0  0 19  0  0
   -3.0542    0.1478    0.0000 C   0  0  0  0  0  0  0  0  0  7  0  0
   -3.0540    1.6478    0.0000 H   0  0  0  0  0  0  0  0  0 58  0  0
   -1.7297    4.8263    0.0000 O   0  0  0  0  0  0  0  0  0 24  0  0
   -1.7547   -0.6030    0.0000 N   0  0  0  0  0  0  0  0  0  8  0  0
    2.4584    0.7528    0.0000 H   0  0  0  0  0  0  0  0  0 70  0  0
   -2.0508    6.7278    0.0000 O   0  0  0  0  0  0  0  0  0  1  0  0
    0.1514   -1.2247    0.0000 H   0  0  0  0  0  0  0  0  0 63  0  0
    2.4627    1.9401    0.0000 H   0  0  0  0  0  0  0  0  0 65  0  0
   -1.7542   -2.1038    0.0000 C   0  0  0  0  0  0  0  0  0  9  0  0
   -1.3413    1.3602    0.0000 O   0  0  0  0  0  0  0  0  0 20  0  0
   -0.4469    2.5670    0.0000 C   0  0  2  0  0  0  0  0  0 21  0  0
   -4.3277    4.8451    0.0000 O   0  0  0  0  0  0  0  0  0  3  0  0
   -3.0532   -2.8538    0.0000 N   0  0  0  0  0  0  0  0  0 14  0  0
   -0.4551   -2.8536    0.0000 O   0  0  0  0  0  0  0  0  0 12  0  0
    0.9660    0.6019    0.0000 C   0  0  0  0  0  0  0  0  0 25  0  0
    1.2877    3.5681    0.0000 O   0  0  0  0  0  0  0  0  0 23  0  0
   -3.9791    6.7417    0.0000 O   0  0  0  0  0  0  0  0  0  5  0  0
   -5.6212    5.6045    0.0000 H   0  0  0  0  0  0  0  0  0 55  0  0
   -1.7405    3.3264    0.0000 C   0  0  0  0  0  0  0  0  0 22  0  0
    1.2717   -0.8666    0.0000 H   0  0  0  0  0  0  0  0  0 69  0  0
 34  1  1  0  0  0  0 
 35  2  1  0  0  0  0 
 16  3  1  0  0  0  0 
 29  4  1  1  0  0  0 
  5  8  1  0  0  0  0 
  5 17  1  0  0  0  0 
 31  5  2  0  0  0  0 
 37  6  1  0  0  0  0 
  8  7  1  0  0  0  0 
  8  9  1  0  0  0  0 
 10 11  1  0  0  0  0 
 10 14  1  0  0  0  0 
 10 16  1  0  0  0  0 
 17 10  1  0  0  0  0 
 12 22  1  0  0  0  0 
 12 25  1  6  0  0  0 
 12 28  1  0  0  0  0 
 12 33  1  0  0  0  0 
 21 13  1  0  0  0  0 
 13 24  2  0  0  0  0 
 13 30  1  0  0  0  0 
 13 35  1  0  0  0  0 
 37 15  1  0  0  0  0 
 17 19  2  0  0  0  0 
 18 26  1  6  0  0  0 
 29 18  1  0  0  0  0 
 18 33  1  0  0  0  0 
 18 34  1  0  0  0  0 
 19 20  1  0  0  0  0 
 22 19  1  0  0  0  0 
 37 21  1  0  0  0  0 
 22 27  1  0  0  0  0 
 33 23  1  0  0  0  0 
 27 31  1  0  0  0  0 
 27 32  2  0  0  0  0 
 28 29  1  0  0  0  0 
 29 37  1  0  0  0  0 
 30 36  1  0  0  0  0 
 33 38  1  0  0  0  0 
M  END
