# Supplementary material for: Automated reaction database and reaction network analysis: extraction of reaction templates using cheminformatics
Source: J Cheminform. 2018 Mar 9;10:11. doi: 10.1186/s13321-018-0269-8 (PMC5845084; doi:10.1186/s13321-018-0269-8)
Supplement: Supplementary file 8 — Additional file 8. Zip-file containing all necessary data/files to run the software. [file 13321_2018_269_MOESM8_ESM.zip › demo/ReactionTemplates/R00014_R00140/ECBLAST_R00014_R00140_0_AAM.xml]

<?xml version="1.0" encoding="UTF-8"?>
<EC_BLAST>
  <ANNOTATION>
    <MAPPING STATUS="SELECTED">
      <AAM>[H:85][O:53][P:43](=[O:45])([OH:46])[O:42][P:32](=[O:34])([OH:36])[O:30][CH2:27][CH:35]1[O:37][CH:38]([N:39]:2:[CH:40]:[N:41]:[C:44]:3:[C:47](:[N:48]:[CH:49]:[N:50]:[C:51]32)[NH2:52])[CH:29]([OH:28])[CH:31]1[OH:33].[O:12]=[C:9]1[N:14]=[C:15]([NH2:16])[C:6](=[CH:7][N:8]1[CH:18]2[O:20][CH:21]([CH2:22][O:24][P:26](=[O:1])([OH:3])[O:5][P:10](=[O:11])([OH:13])[OH:17])[CH:19]([OH:23])[CH2:25]2)[CH2:4][OH:2]&gt;&gt;[H:85][O:5][P:26](=[O:1])([OH:3])[O:24][CH2:22][CH:21]1[O:20][CH:18]([N:8]2[CH:7]=[C:6]([C:15](=[N:14][C:9]2=[O:12])[NH2:16])[CH2:4][OH:2])[CH2:25][CH:19]1[OH:23].[O:11]=[P:10]([OH:13])([OH:17])[O:53][P:43](=[O:45])([OH:46])[O:42][P:32](=[O:34])([OH:36])[O:30][CH2:27][CH:35]1[O:37][CH:38]([N:39]:2:[CH:40]:[N:41]:[C:44]:3:[C:47](:[N:48]:[CH:49]:[N:50]:[C:51]32)[NH2:52])[CH:29]([OH:28])[CH:31]1[OH:33]</AAM>
      <RANK_REACTANT>{1=64, 2=66, 3=67, 4=69, 5=72, 6=73, 7=75, 8=76, 9=74, 10=77, 11=78, 12=70, 13=71, 14=79, 15=83, 16=84, 17=85, 18=81, 19=82, 20=80, 21=68, 22=56, 23=57, 24=59, 25=60, 26=53, 27=54, 28=55, 29=50, 30=49, 31=48, 32=51, 33=52, 34=61, 35=62, 36=63, 37=58, 38=65, 39=14, 40=24, 41=18, 42=19, 43=20, 44=21, 45=23, 46=22, 47=25, 48=26, 49=27, 50=17, 51=15, 52=16, 53=12, 54=11, 55=9, 56=28, 57=31, 58=32, 59=36, 60=37, 61=41, 62=42, 63=44, 64=45, 65=46, 66=47, 67=43, 68=39, 69=40, 70=38, 71=34, 72=35, 73=33, 74=29, 75=30, 76=5, 77=3, 78=2, 79=1, 80=4, 81=7, 82=8, 83=6, 84=10, 85=13}</RANK_REACTANT>
      <RANK_PRODUCT>{1=64, 2=66, 3=67, 4=69, 5=72, 6=73, 7=75, 8=76, 9=74, 10=77, 11=78, 12=70, 13=71, 14=79, 15=83, 16=84, 17=85, 18=81, 19=82, 20=80, 21=68, 22=56, 23=57, 24=59, 25=60, 26=53, 27=54, 28=55, 29=50, 30=49, 31=48, 32=51, 33=52, 34=61, 35=62, 36=63, 37=58, 38=65, 39=14, 40=24, 41=18, 42=19, 43=20, 44=21, 45=23, 46=22, 47=25, 48=26, 49=27, 50=17, 51=15, 52=16, 53=12, 54=11, 55=9, 56=28, 57=31, 58=32, 59=36, 60=37, 61=41, 62=42, 63=44, 64=45, 65=46, 66=47, 67=43, 68=39, 69=40, 70=38, 71=34, 72=35, 73=33, 74=29, 75=30, 76=5, 77=3, 78=2, 79=1, 80=4, 81=7, 82=8, 83=6, 84=10, 85=13}</RANK_PRODUCT>
    </MAPPING>
    <MAPPING ALGORTIHM="Local Minimization Model">
      <AAM>[H:85][O:53][P:43](=[O:45])([OH:46])[O:42][P:32](=[O:34])([OH:36])[O:30][CH2:27][CH:35]1[O:37][CH:38]([N:39]:2:[CH:40]:[N:41]:[C:44]:3:[C:47](:[N:48]:[CH:49]:[N:50]:[C:51]32)[NH2:52])[CH:29]([OH:28])[CH:31]1[OH:33].[O:12]=[C:9]1[N:14]=[C:15]([NH2:16])[C:6](=[CH:7][N:8]1[CH:18]2[O:20][CH:21]([CH2:22][O:24][P:26](=[O:1])([OH:3])[O:5][P:10](=[O:11])([OH:13])[OH:17])[CH:19]([OH:23])[CH2:25]2)[CH2:4][OH:2]&gt;&gt;[H:85][O:5][P:26](=[O:1])([OH:3])[O:24][CH2:22][CH:21]1[O:20][CH:18]([N:8]2[CH:7]=[C:6]([C:15](=[N:14][C:9]2=[O:12])[NH2:16])[CH2:4][OH:2])[CH2:25][CH:19]1[OH:23].[O:11]=[P:10]([OH:13])([OH:17])[O:53][P:43](=[O:45])([OH:46])[O:42][P:32](=[O:34])([OH:36])[O:30][CH2:27][CH:35]1[O:37][CH:38]([N:39]:2:[CH:40]:[N:41]:[C:44]:3:[C:47](:[N:48]:[CH:49]:[N:50]:[C:51]32)[NH2:52])[CH:29]([OH:28])[CH:31]1[OH:33]</AAM>
      <SCORE>4</SCORE>
      <CHAOS>0 &lt;=&gt; 14</CHAOS>
      <SIGMA>0</SIGMA>
      <ENERGY>6,7E02</ENERGY>
      <DELTA>16E02</DELTA>
    </MAPPING>
    <MAPPING ALGORTIHM="Global Maximization Model">
      <AAM>[H:85][O:53][P:43](=[O:45])([OH:46])[O:42][P:32](=[O:34])([OH:36])[O:30][CH2:27][CH:35]1[O:37][CH:38]([N:39]:2:[CH:40]:[N:41]:[C:44]:3:[C:47](:[N:48]:[CH:49]:[N:50]:[C:51]32)[NH2:52])[CH:29]([OH:28])[CH:31]1[OH:33].[O:12]=[C:9]1[N:14]=[C:15]([NH2:16])[C:6](=[CH:7][N:8]1[CH:18]2[O:20][CH:21]([CH2:22][O:24][P:26](=[O:1])([OH:3])[O:5][P:10](=[O:11])([OH:13])[OH:17])[CH:19]([OH:23])[CH2:25]2)[CH2:4][OH:2]&gt;&gt;[H:85][O:5][P:26](=[O:1])([OH:3])[O:24][CH2:22][CH:21]1[O:20][CH:18]([N:8]2[CH:7]=[C:6]([C:15](=[N:14][C:9]2=[O:12])[NH2:16])[CH2:4][OH:2])[CH2:25][CH:19]1[OH:23].[O:11]=[P:10]([OH:13])([OH:17])[O:53][P:43](=[O:45])([OH:46])[O:42][P:32](=[O:34])([OH:36])[O:30][CH2:27][CH:35]1[O:37][CH:38]([N:39]:2:[CH:40]:[N:41]:[C:44]:3:[C:47](:[N:48]:[CH:49]:[N:50]:[C:51]32)[NH2:52])[CH:29]([OH:28])[CH:31]1[OH:33]</AAM>
      <SCORE>4</SCORE>
      <CHAOS>0 &lt;=&gt; 14</CHAOS>
      <SIGMA>0</SIGMA>
      <ENERGY>6,7E02</ENERGY>
      <DELTA>16E02</DELTA>
    </MAPPING>
    <MAPPING ALGORTIHM="Max-Mixture Model">
      <AAM>[H:85][O:53][P:43](=[O:45])([OH:46])[O:42][P:32](=[O:34])([OH:36])[O:30][CH2:27][CH:35]1[O:37][CH:38]([N:39]:2:[CH:40]:[N:41]:[C:44]:3:[C:47](:[N:48]:[CH:49]:[N:50]:[C:51]32)[NH2:52])[CH:29]([OH:28])[CH:31]1[OH:33].[O:12]=[C:9]1[N:14]=[C:15]([NH2:16])[C:6](=[CH:7][N:8]1[CH:18]2[O:20][CH:21]([CH2:22][O:24][P:26](=[O:1])([OH:3])[O:5][P:10](=[O:11])([OH:13])[OH:17])[CH:19]([OH:23])[CH2:25]2)[CH2:4][OH:2]&gt;&gt;[H:85][O:5][P:26](=[O:1])([OH:3])[O:24][CH2:22][CH:21]1[O:20][CH:18]([N:8]2[CH:7]=[C:6]([C:15](=[N:14][C:9]2=[O:12])[NH2:16])[CH2:4][OH:2])[CH2:25][CH:19]1[OH:23].[O:11]=[P:10]([OH:13])([OH:17])[O:53][P:43](=[O:45])([OH:46])[O:42][P:32](=[O:34])([OH:36])[O:30][CH2:27][CH:35]1[O:37][CH:38]([N:39]:2:[CH:40]:[N:41]:[C:44]:3:[C:47](:[N:48]:[CH:49]:[N:50]:[C:51]32)[NH2:52])[CH:29]([OH:28])[CH:31]1[OH:33]</AAM>
      <SCORE>4</SCORE>
      <CHAOS>0 &lt;=&gt; 14</CHAOS>
      <SIGMA>0</SIGMA>
      <ENERGY>6,7E02</ENERGY>
      <DELTA>16E02</DELTA>
    </MAPPING>
    <MAPPING ALGORTIHM="Ring Conservation Model">
      <AAM>[H:82][O:46][P:43](=[O:45])([OH:53])[O:42][P:32](=[O:34])([OH:36])[O:30][CH2:27][CH:35]1[O:37][CH:38]([N:39]:2:[CH:40]:[N:41]:[C:44]:3:[C:47](:[N:48]:[CH:49]:[N:50]:[C:51]32)[NH2:52])[CH:29]([OH:28])[CH:31]1[OH:33].[O:12]=[C:9]1[N:14]=[C:15]([NH2:16])[C:6](=[CH:7][N:8]1[CH:18]2[O:20][CH:21]([CH2:22][O:24][P:26](=[O:1])([OH:3])[O:5][P:10](=[O:11])([OH:13])[OH:17])[CH:19]([OH:23])[CH2:25]2)[CH2:4][OH:2]&gt;&gt;[H:82][O:5][P:26](=[O:1])([OH:3])[O:24][CH2:22][CH:21]1[O:20][CH:18]([N:8]2[CH:7]=[C:6]([C:15](=[N:14][C:9]2=[O:12])[NH2:16])[CH2:4][OH:2])[CH2:25][CH:19]1[OH:23].[O:11]=[P:10]([OH:17])([OH:13])[O:46][P:43](=[O:45])([OH:53])[O:42][P:32](=[O:34])([OH:36])[O:30][CH2:27][CH:35]1[O:37][CH:38]([N:39]:2:[CH:40]:[N:41]:[C:44]:3:[C:47](:[N:48]:[CH:49]:[N:50]:[C:51]32)[NH2:52])[CH:29]([OH:28])[CH:31]1[OH:33]</AAM>
      <SCORE>4</SCORE>
      <CHAOS>0 &lt;=&gt; 14</CHAOS>
      <SIGMA>0</SIGMA>
      <ENERGY>6,7E02</ENERGY>
      <DELTA>16E02</DELTA>
    </MAPPING>
  </ANNOTATION>
</EC_BLAST>
