# Supplementary material for: Automated reaction database and reaction network analysis: extraction of reaction templates using cheminformatics
Source: J Cheminform. 2018 Mar 9;10:11. doi: 10.1186/s13321-018-0269-8 (PMC5845084; doi:10.1186/s13321-018-0269-8)
Supplement: Supplementary file 8 — Additional file 8. Zip-file containing all necessary data/files to run the software. [file 13321_2018_269_MOESM8_ESM.zip › demo/ReactionTemplates/R00015_R00141/ECBLAST_R00015_R00141_0_AAM.rxn]

$RXN

  EC-BLAST     smiles

  2  2
$MOL
M00001
  EC-BLAST  1130171205

 47 49  0  0  0  0  0  0  0  0999 V2000
    5.4887    8.3469    0.0000 P   0  0  0  0  0  0  0  0  0  1  0  0
   -0.9235    8.1178    0.0000 H   0  0  0  0  0  0  0  0  0 33  0  0
    0.4249    7.4605    0.0000 O   0  0  0  0  0  0  0  0  0  2  0  0
    6.3710    9.5600    0.0000 O   0  0  0  0  0  0  0  0  0  3  0  0
    0.5299    5.9642    0.0000 C   0  0  2  0  0  0  0  0  0  4  0  0
    4.4473    9.4265    0.0000 O   0  0  0  0  0  0  0  0  0  5  0  0
   -0.9693    6.0158    0.0000 H   0  0  0  0  0  0  0  0  0 34  0  0
    4.8614   10.8681    0.0000 H   0  0  0  0  0  0  0  0  0 35  0  0
    2.0071    6.2246    0.0000 C   0  0  2  0  0  0  0  0  0  6  0  0
    6.8366    7.6887    0.0000 O   0  0  0  0  0  0  0  0  0  7  0  0
    3.3982    6.7856    0.0000 H   0  0  0  0  0  0  0  0  0 36  0  0
    1.5941    7.6666    0.0000 O   0  0  0  0  0  0  0  0  0  8  0  0
    8.0805    8.5269    0.0000 P   0  0  0  0  0  0  0  0  0  9  0  0
    2.6365    8.7452    0.0000 H   0  0  0  0  0  0  0  0  0 37  0  0
    2.7066    4.9060    0.0000 C   0  0  2  0  0  0  0  0  0 10  0  0
    9.5362    8.8890    0.0000 O   0  0  0  0  0  0  0  0  0 11  0  0
    3.6707    3.7569    0.0000 H   0  0  0  0  0  0  0  0  0 38  0  0
    1.6677    3.8293    0.0000 O   0  0  0  0  0  0  0  0  0 12  0  0
    0.3233    4.4859    0.0000 C   0  0  1  0  0  0  0  0  0 13  0  0
   -1.1323    4.8483    0.0000 H   0  0  0  0  0  0  0  0  0 39  0  0
   -0.1898    3.0764    0.0000 N   0  0  0  0  0  0  0  0  0 14  0  0
    8.6900    7.1563    0.0000 O   0  0  0  0  0  0  0  0  0 15  0  0
    0.6602    1.8564    0.0000 C   0  0  0  0  0  0  0  0  0 16  0  0
    2.1598    1.8232    0.0000 H   0  0  0  0  0  0  0  0  0 40  0  0
   -0.2498    0.6664    0.0000 N   0  0  0  0  0  0  0  0  0 17  0  0
   10.1817    6.9987    0.0000 H   0  0  0  0  0  0  0  0  0 41  0  0
    7.9766   10.0233    0.0000 O   0  0  0  0  0  0  0  0  0 18  0  0
   -1.6698    1.1464    0.0000 C   0  0  0  0  0  0  0  0  0 19  0  0
    9.2206   10.8615    0.0000 P   0  0  0  0  0  0  0  0  0 20  0  0
   10.1029   12.0745    0.0000 O   0  0  0  0  0  0  0  0  0 21  0  0
   -3.0098    0.4764    0.0000 C   0  0  0  0  0  0  0  0  0 22  0  0
   -4.2498    1.2164    0.0000 N   0  0  0  0  0  0  0  0  0 23  0  0
   -4.2098    2.7364    0.0000 C   0  0  0  0  0  0  0  0  0 24  0  0
   -5.4925    3.5140    0.0000 H   0  0  0  0  0  0  0  0  0 42  0  0
   10.5685   10.2032    0.0000 O   0  0  0  0  0  0  0  0  0 25  0  0
   -2.9498    3.4364    0.0000 N   0  0  0  0  0  0  0  0  0 26  0  0
   -1.6698    2.6764    0.0000 C   0  0  0  0  0  0  0  0  0 27  0  0
   -3.0656   -1.0226    0.0000 N   0  0  0  0  0  0  0  0  0 28  0  0
   -4.3916   -1.7237    0.0000 H   0  0  0  0  0  0  0  0  0 43  0  0
   11.8125   11.0414    0.0000 H   0  0  0  0  0  0  0  0  0 44  0  0
   -1.7954   -1.8203    0.0000 H   0  0  0  0  0  0  0  0  0 45  0  0
    4.3486    6.0124    0.0000 C   0  0  0  0  0  0  0  0  0 29  0  0
    5.8043    6.3745    0.0000 H   0  0  0  0  0  0  0  0  0 46  0  0
    4.9581    4.6417    0.0000 H   0  0  0  0  0  0  0  0  0 47  0  0
    8.1792   11.9410    0.0000 O   0  0  0  0  0  0  0  0  0 30  0  0
    4.2447    7.5088    0.0000 O   0  0  0  0  0  0  0  0  0 31  0  0
    8.5933   13.3827    0.0000 H   0  0  0  0  0  0  0  0  0 48  0  0
  1  4  2  0  0  0  0 
  1  6  1  0  0  0  0 
  1 10  1  0  0  0  0 
 46  1  1  0  0  0  0 
  3  2  1  0  0  0  0 
  5  3  1  0  0  0  0 
  5  7  1  1  0  0  0 
  9  5  1  0  0  0  0 
 19  5  1  0  0  0  0 
  6  8  1  0  0  0  0 
  9 11  1  1  0  0  0 
  9 12  1  0  0  0  0 
 15  9  1  0  0  0  0 
 10 13  1  0  0  0  0 
 12 14  1  0  0  0  0 
 13 16  2  0  0  0  0 
 13 22  1  0  0  0  0 
 13 27  1  0  0  0  0 
 15 17  1  6  0  0  0 
 18 15  1  0  0  0  0 
 15 42  1  0  0  0  0 
 19 18  1  0  0  0  0 
 19 20  1  6  0  0  0 
 21 19  1  0  0  0  0 
 21 23  1  0  0  0  0 
 21 37  1  0  0  0  0 
 22 26  1  0  0  0  0 
 23 24  1  0  0  0  0 
 25 23  2  0  0  0  0 
 28 25  1  0  0  0  0 
 27 29  1  0  0  0  0 
 28 31  1  0  0  0  0 
 37 28  2  0  0  0  0 
 29 30  2  0  0  0  0 
 29 35  1  0  0  0  0 
 29 45  1  0  0  0  0 
 31 32  2  0  0  0  0 
 31 38  1  0  0  0  0 
 32 33  1  0  0  0  0 
 33 34  1  0  0  0  0 
 33 36  2  0  0  0  0 
 35 40  1  0  0  0  0 
 37 36  1  0  0  0  0 
 38 39  1  0  0  0  0 
 38 41  1  0  0  0  0 
 42 43  1  0  0  0  0 
 42 44  1  0  0  0  0 
 42 46  1  0  0  0  0 
 45 47  1  0  0  0  0 
M  END
$MOL
M00002
  EC-BLAST  1130171205

  4  3  0  0  0  0  0  0  0  0999 V2000
    1.2990   -1.5000    0.0000 N   0  0  0  0  0  0  0  0  0 32  0  0
    2.5981   -2.2500    0.0000 H   0  0  0  0  0  0  0  0  0 49  0  0
   -0.0000   -2.2500    0.0000 H   0  0  0  0  0  0  0  0  0 50  0  0
    1.2990    0.0000    0.0000 H   0  0  0  0  0  0  0  0  0 51  0  0
  1  2  1  0  0  0  0 
  1  3  1  0  0  0  0 
  1  4  1  0  0  0  0 
M  END
$MOL
M00003
  EC-BLAST  1130171205

 42 44  0  0  0  0  0  0  0  0999 V2000
    6.8366    7.6887    0.0000 O   0  0  0  0  0  0  0  0  0  7  0  0
   -1.6698    1.1464    0.0000 C   0  0  0  0  0  0  0  0  0 19  0  0
   -0.9235    8.1178    0.0000 H   0  0  0  0  0  0  0  0  0 33  0  0
    8.6900    7.1563    0.0000 O   0  0  0  0  0  0  0  0  0 18  0  0
    5.8043    6.3745    0.0000 H   0  0  0  0  0  0  0  0  0 46  0  0
   -1.7954   -1.8203    0.0000 H   0  0  0  0  0  0  0  0  0 45  0  0
    9.5362    8.8890    0.0000 O   0  0  0  0  0  0  0  0  0 11  0  0
    8.0805    8.5269    0.0000 P   0  0  0  0  0  0  0  0  0  9  0  0
    4.9581    4.6417    0.0000 H   0  0  0  0  0  0  0  0  0 47  0  0
    4.3486    6.0124    0.0000 C   0  0  0  0  0  0  0  0  0 29  0  0
   -3.0098    0.4764    0.0000 C   0  0  0  0  0  0  0  0  0 22  0  0
    4.2447    7.5088    0.0000 O   0  0  0  0  0  0  0  0  0 31  0  0
    0.4249    7.4605    0.0000 O   0  0  0  0  0  0  0  0  0  2  0  0
   -4.2498    1.2164    0.0000 N   0  0  0  0  0  0  0  0  0 23  0  0
    5.4887    8.3469    0.0000 P   0  0  0  0  0  0  0  0  0  1  0  0
    0.5299    5.9642    0.0000 C   0  0  2  0  0  0  0  0  0  4  0  0
   -4.2098    2.7364    0.0000 C   0  0  0  0  0  0  0  0  0 24  0  0
    1.5941    7.6666    0.0000 O   0  0  0  0  0  0  0  0  0  8  0  0
    6.3710    9.5600    0.0000 O   0  0  0  0  0  0  0  0  0  3  0  0
   -5.4925    3.5140    0.0000 H   0  0  0  0  0  0  0  0  0 42  0  0
    2.6365    8.7452    0.0000 H   0  0  0  0  0  0  0  0  0 37  0  0
    7.9766   10.0233    0.0000 O   0  0  0  0  0  0  0  0  0 15  0  0
    4.4473    9.4265    0.0000 O   0  0  0  0  0  0  0  0  0  5  0  0
    9.2206   10.8615    0.0000 H   0  0  0  0  0  0  0  0  0 41  0  0
    3.6707    3.7569    0.0000 H   0  0  0  0  0  0  0  0  0 38  0  0
   -0.9693    6.0158    0.0000 H   0  0  0  0  0  0  0  0  0 34  0  0
    2.0071    6.2246    0.0000 C   0  0  2  0  0  0  0  0  0  6  0  0
    0.3233    4.4859    0.0000 C   0  0  2  0  0  0  0  0  0 13  0  0
    3.3982    6.7856    0.0000 H   0  0  0  0  0  0  0  0  0 36  0  0
    2.7066    4.9060    0.0000 C   0  0  2  0  0  0  0  0  0 10  0  0
   -1.1323    4.8483    0.0000 H   0  0  0  0  0  0  0  0  0 39  0  0
   -0.1898    3.0764    0.0000 N   0  0  0  0  0  0  0  0  0 14  0  0
    4.8614   10.8681    0.0000 H   0  0  0  0  0  0  0  0  0 35  0  0
   -1.6698    2.6764    0.0000 C   0  0  0  0  0  0  0  0  0 27  0  0
   -2.9498    3.4364    0.0000 N   0  0  0  0  0  0  0  0  0 26  0  0
    0.6602    1.8564    0.0000 C   0  0  0  0  0  0  0  0  0 16  0  0
    2.1598    1.8232    0.0000 H   0  0  0  0  0  0  0  0  0 40  0  0
   -0.2498    0.6664    0.0000 N   0  0  0  0  0  0  0  0  0 17  0  0
   -3.0656   -1.0226    0.0000 N   0  0  0  0  0  0  0  0  0 28  0  0
    1.6677    3.8293    0.0000 O   0  0  0  0  0  0  0  0  0 12  0  0
   -4.3916   -1.7237    0.0000 H   0  0  0  0  0  0  0  0  0 43  0  0
   10.1817    6.9987    0.0000 H   0  0  0  0  0  0  0  0  0 51  0  0
  1  8  1  0  0  0  0 
 15  1  1  0  0  0  0 
  2 11  1  0  0  0  0 
 34  2  2  0  0  0  0 
  2 38  1  0  0  0  0 
 13  3  1  0  0  0  0 
  8  4  1  0  0  0  0 
  4 42  1  0  0  0  0 
 10  5  1  0  0  0  0 
 39  6  1  0  0  0  0 
  8  7  2  0  0  0  0 
  8 22  1  0  0  0  0 
 10  9  1  0  0  0  0 
 10 12  1  0  0  0  0 
 30 10  1  0  0  0  0 
 11 14  2  0  0  0  0 
 11 39  1  0  0  0  0 
 12 15  1  0  0  0  0 
 16 13  1  0  0  0  0 
 14 17  1  0  0  0  0 
 15 19  2  0  0  0  0 
 15 23  1  0  0  0  0 
 16 26  1  1  0  0  0 
 27 16  1  0  0  0  0 
 28 16  1  0  0  0  0 
 17 20  1  0  0  0  0 
 17 35  2  0  0  0  0 
 18 21  1  0  0  0  0 
 27 18  1  0  0  0  0 
 22 24  1  0  0  0  0 
 23 33  1  0  0  0  0 
 30 25  1  6  0  0  0 
 27 29  1  1  0  0  0 
 30 27  1  0  0  0  0 
 28 31  1  6  0  0  0 
 32 28  1  0  0  0  0 
 28 40  1  0  0  0  0 
 40 30  1  0  0  0  0 
 32 34  1  0  0  0  0 
 32 36  1  0  0  0  0 
 34 35  1  0  0  0  0 
 36 37  1  0  0  0  0 
 38 36  2  0  0  0  0 
 39 41  1  0  0  0  0 
M  END
$MOL
M00004
  EC-BLAST  1130171205

  9  8  0  0  0  0  0  0  0  0999 V2000
    1.6339    1.1491    0.0000 O   0  0  0  0  0  0  0  0  0 30  0  0
    3.8971   -0.7500    0.0000 N   0  0  0  0  0  0  0  0  0 32  0  0
    1.2990   -0.7500    0.0000 O   0  0  0  0  0  0  0  0  0 25  0  0
    0.1567    0.8886    0.0000 H   0  0  0  0  0  0  0  0  0 48  0  0
    0.0000    0.0000    0.0000 H   0  0  0  0  0  0  0  0  0 44  0  0
    3.5623    1.1491    0.0000 O   0  0  0  0  0  0  0  0  0 21  0  0
    2.5981   -0.0000    0.0000 P   0  0  0  0  0  0  0  0  0 20  0  0
    5.1962   -0.0000    0.0000 H   0  0  0  0  0  0  0  0  0 49  0  0
    3.8971   -2.2500    0.0000 H   0  0  0  0  0  0  0  0  0 50  0  0
  1  4  1  0  0  0  0 
  7  1  1  0  0  0  0 
  7  2  1  0  0  0  0 
  2  8  1  0  0  0  0 
  2  9  1  0  0  0  0 
  3  5  1  0  0  0  0 
  7  3  1  0  0  0  0 
  7  6  2  0  0  0  0 
M  END
