# Supplementary material for: Automated reaction database and reaction network analysis: extraction of reaction templates using cheminformatics
Source: J Cheminform. 2018 Mar 9;10:11. doi: 10.1186/s13321-018-0269-8 (PMC5845084; doi:10.1186/s13321-018-0269-8)
Supplement: Supplementary file 8 — Additional file 8. Zip-file containing all necessary data/files to run the software. [file 13321_2018_269_MOESM8_ESM.zip › demo/ReactionTemplates/reactionFamilies.xml]

<?xml version="1.0" encoding="UTF-8" standalone="yes"?>
<config>
    <inp-temperature>298.15</inp-temperature>
    <inp-reaction-family name="R00122">
        <bimolecular>true</bimolecular>
        <inp-recipe>
            <inp-transformation type="BREAK_BOND" centers="A,B"/>
            <inp-transformation type="FORM_BOND" centers="A,C"/>
            <inp-transformation type="FORM_BOND" centers="B,D"/>
            <inp-transformation type="BREAK_BOND" centers="D,C"/>
        </inp-recipe>
        <inp-reactant value="1" smarts="[O;v2]-[P;v5]">
            <inp-reactive-center symbol="A" smarts="[$([O;v2]-[P;v5])]" neighbour="B"/>
            <inp-reactive-center symbol="B" smarts="[$([P;v5]-[O;v2])]" neighbour="A"/>
            <inp-molecule-constraint type="SINGLEELECTRONCOUNT" limit="MIN" value="0"/>
            <inp-molecule-constraint type="SINGLEELECTRONCOUNT" limit="MAX" value="0"/>
        </inp-reactant>
        <inp-reactant value="2" smarts="[O;v2]-[#1]">
            <inp-reactive-center symbol="C" smarts="[$([#1]-[O;v2])]" neighbour="D"/>
            <inp-reactive-center symbol="D" smarts="[$([O;v2]-[#1])]" neighbour="C"/>
            <inp-molecule-constraint type="SINGLEELECTRONCOUNT" limit="MIN" value="0"/>
            <inp-molecule-constraint type="SINGLEELECTRONCOUNT" limit="MAX" value="0"/>
        </inp-reactant>
        <inp-kinetics type="GROUP_ADDITIVITY" path="USER"/>
    </inp-reaction-family>
    <inp-reaction-family name="R00123">
        <bimolecular>true</bimolecular>
        <inp-recipe>
            <inp-transformation type="DECREASE_BOND" centers="A,B"/>
            <inp-transformation type="BREAK_BOND" centers="A,C"/>
            <inp-transformation type="FORM_BOND" centers="A,D"/>
            <inp-transformation type="INCREASE_BOND" centers="A,D"/>
            <inp-transformation type="FORM_BOND" centers="B,E"/>
            <inp-transformation type="FORM_BOND" centers="C,F"/>
            <inp-transformation type="BREAK_BOND" centers="D,E"/>
            <inp-transformation type="BREAK_BOND" centers="D,F"/>
        </inp-recipe>
        <inp-reactant value="1" smarts="[c;v4](:[n;v3])-[N;v3]">
            <inp-reactive-center symbol="A" smarts="[$([c;v4](:[n;v3])-[N;v3])]" neighbour="C"/>
            <inp-reactive-center symbol="B" smarts="[$([n;v3]:[c;v4]-[N;v3])]" neighbour="A"/>
            <inp-reactive-center symbol="C" smarts="[$([N;v3]-[c;v4]:[n;v3])]" neighbour="A"/>
            <inp-molecule-constraint type="SINGLEELECTRONCOUNT" limit="MIN" value="0"/>
            <inp-molecule-constraint type="SINGLEELECTRONCOUNT" limit="MAX" value="0"/>
        </inp-reactant>
        <inp-reactant value="2" smarts="[O;v2](-[#1])-[#1]">
            <inp-reactive-center symbol="D" smarts="[$([O;v2](-[#1])-[#1])]" neighbour="E"/>
            <inp-reactive-center symbol="E" smarts="[$([#1]-[O;v2]-[#1])]" neighbour="D"/>
            <inp-reactive-center symbol="F" smarts="[$([#1]-[O;v2]-[#1])]" neighbour="D"/>
            <inp-molecule-constraint type="SINGLEELECTRONCOUNT" limit="MIN" value="0"/>
            <inp-molecule-constraint type="SINGLEELECTRONCOUNT" limit="MAX" value="0"/>
        </inp-reactant>
        <inp-kinetics type="GROUP_ADDITIVITY" path="USER"/>
    </inp-reaction-family>
    <inp-reaction-family name="R00129">
        <bimolecular>true</bimolecular>
        <inp-recipe>
            <inp-transformation type="BREAK_BOND" centers="A,B"/>
            <inp-transformation type="FORM_BOND" centers="C,B"/>
            <inp-transformation type="INCREASE_BOND" centers="D,A"/>
            <inp-transformation type="BREAK_BOND" centers="D,E"/>
            <inp-transformation type="FORM_BOND" centers="F,E"/>
            <inp-transformation type="BREAK_BOND" centers="F,C"/>
        </inp-recipe>
        <inp-reactant value="1" smarts="[O;v2]-[C;v4]-[C;v4]-[#1]">
            <inp-reactive-center symbol="A" smarts="[$([C;v4](-[O;v2])-[C;v4]-[#1])]" neighbour="D"/>
            <inp-reactive-center symbol="B" smarts="[$([O;v2]-[C;v4]-[C;v4]-[#1])]" neighbour="A"/>
            <inp-reactive-center symbol="D" smarts="[$([C;v4](-[C;v4]-[O;v2])-[#1])]" neighbour="A"/>
            <inp-reactive-center symbol="E" smarts="[$([#1]-[C;v4]-[C;v4]-[O;v2])]" neighbour="D"/>
            <inp-molecule-constraint type="SINGLEELECTRONCOUNT" limit="MIN" value="0"/>
            <inp-molecule-constraint type="SINGLEELECTRONCOUNT" limit="MAX" value="0"/>
        </inp-reactant>
        <inp-reactant value="2" smarts="[O;v2]-[P;v5]">
            <inp-reactive-center symbol="C" smarts="[$([P;v5]-[O;v2])]" neighbour="F"/>
            <inp-reactive-center symbol="F" smarts="[$([O;v2]-[P;v5])]" neighbour="C"/>
            <inp-molecule-constraint type="SINGLEELECTRONCOUNT" limit="MIN" value="0"/>
            <inp-molecule-constraint type="SINGLEELECTRONCOUNT" limit="MAX" value="0"/>
        </inp-reactant>
        <inp-kinetics type="GROUP_ADDITIVITY" path="USER"/>
    </inp-reaction-family>
    <inp-reaction-family name="R00131">
        <bimolecular>true</bimolecular>
        <inp-recipe>
            <inp-transformation type="BREAK_BOND" centers="A,B"/>
            <inp-transformation type="FORM_BOND" centers="B,C"/>
            <inp-transformation type="BREAK_BOND" centers="A,D"/>
            <inp-transformation type="FORM_BOND" centers="D,E"/>
            <inp-transformation type="FORM_BOND" centers="A,F"/>
            <inp-transformation type="INCREASE_BOND" centers="A,F"/>
            <inp-transformation type="BREAK_BOND" centers="F,E"/>
            <inp-transformation type="BREAK_BOND" centers="F,C"/>
        </inp-recipe>
        <inp-reactant value="1" smarts="[N;v3]-[C;v4]-[N;v3]">
            <inp-reactive-center symbol="A" smarts="[$([C;v4](-[N;v3])-[N;v3])]" neighbour="D"/>
            <inp-reactive-center symbol="B" smarts="[$([N;v3]-[C;v4]-[N;v3])]" neighbour="A"/>
            <inp-reactive-center symbol="D" smarts="[$([N;v3]-[C;v4]-[N;v3])]" neighbour="A"/>
            <inp-molecule-constraint type="SINGLEELECTRONCOUNT" limit="MIN" value="0"/>
            <inp-molecule-constraint type="SINGLEELECTRONCOUNT" limit="MAX" value="0"/>
        </inp-reactant>
        <inp-reactant value="2" smarts="[O;v2](-[#1])-[#1]">
            <inp-reactive-center symbol="C" smarts="[$([#1]-[O;v2]-[#1])]" neighbour="F"/>
            <inp-reactive-center symbol="E" smarts="[$([#1]-[O;v2]-[#1])]" neighbour="F"/>
            <inp-reactive-center symbol="F" smarts="[$([O;v2](-[#1])-[#1])]" neighbour="E"/>
            <inp-molecule-constraint type="SINGLEELECTRONCOUNT" limit="MIN" value="0"/>
            <inp-molecule-constraint type="SINGLEELECTRONCOUNT" limit="MAX" value="0"/>
        </inp-reactant>
        <inp-kinetics type="GROUP_ADDITIVITY" path="USER"/>
    </inp-reaction-family>
    <inp-reaction-family name="R00132">
        <bimolecular>false</bimolecular>
        <inp-recipe>
            <inp-transformation type="BREAK_BOND" centers="A,B"/>
            <inp-transformation type="FORM_BOND" centers="B,C"/>
            <inp-transformation type="BREAK_BOND" centers="D,C"/>
            <inp-transformation type="INCREASE_BOND" centers="A,D"/>
        </inp-recipe>
        <inp-reactant value="1" smarts="[O;v2]-[C;v4]-[O;v2]-[#1]">
            <inp-reactive-center symbol="A" smarts="[$([C;v4](-[O;v2])-[O;v2]-[#1])]" neighbour="D"/>
            <inp-reactive-center symbol="B" smarts="[$([O;v2]-[C;v4]-[O;v2]-[#1])]" neighbour="A"/>
            <inp-reactive-center symbol="C" smarts="[$([#1]-[O;v2]-[C;v4]-[O;v2])]" neighbour="D"/>
            <inp-reactive-center symbol="D" smarts="[$([O;v2](-[#1])-[C;v4]-[O;v2])]" neighbour="A"/>
            <inp-molecule-constraint type="SINGLEELECTRONCOUNT" limit="MIN" value="0"/>
            <inp-molecule-constraint type="SINGLEELECTRONCOUNT" limit="MAX" value="0"/>
        </inp-reactant>
        <inp-kinetics type="GROUP_ADDITIVITY" path="USER"/>
    </inp-reaction-family>
    <inp-reaction-family name="R00134">
        <bimolecular>true</bimolecular>
        <inp-recipe>
            <inp-transformation type="DECREASE_BOND" centers="A,B"/>
            <inp-transformation type="LOSE_CHARGE" centers="A"/>
            <inp-transformation type="INCREASE_BOND" centers="C,B"/>
            <inp-transformation type="DECREASE_BOND" centers="D,C"/>
            <inp-transformation type="FORM_BOND" centers="D,E"/>
            <inp-transformation type="BREAK_BOND" centers="F,G"/>
            <inp-transformation type="GAIN_CHARGE" centers="G"/>
            <inp-transformation type="BREAK_BOND" centers="H,E"/>
            <inp-transformation type="INCREASE_BOND" centers="F,H"/>
        </inp-recipe>
        <inp-reactant value="1" smarts="[n+;v4]:[c;v4]:[c;v4]:[c;v4]">
            <inp-reactive-center symbol="A" smarts="[$([n+;v4]:[c;v4]:[c;v4]:[c;v4])]" neighbour="B"/>
            <inp-reactive-center symbol="B" smarts="[$([c;v4](:[n+;v4]):[c;v4]:[c;v4])]" neighbour="C"/>
            <inp-reactive-center symbol="C" smarts="[$([c;v4](:[c;v4]:[n+;v4]):[c;v4])]" neighbour="B"/>
            <inp-reactive-center symbol="D" smarts="[$([c;v4]:[c;v4]:[c;v4]:[n+;v4])]" neighbour="C"/>
            <inp-molecule-constraint type="SINGLEELECTRONCOUNT" limit="MIN" value="0"/>
            <inp-molecule-constraint type="SINGLEELECTRONCOUNT" limit="MAX" value="0"/>
        </inp-reactant>
        <inp-reactant value="2" smarts="[#1]-[C;v4]-[O;v2]-[#1]">
            <inp-reactive-center symbol="E" smarts="[$([#1]-[O;v2]-[C;v4]-[#1])]" neighbour="H"/>
            <inp-reactive-center symbol="F" smarts="[$([C;v4](-[#1])-[O;v2]-[#1])]" neighbour="H"/>
            <inp-reactive-center symbol="G" smarts="[$([#1]-[C;v4]-[O;v2]-[#1])]" neighbour="F"/>
            <inp-reactive-center symbol="H" smarts="[$([O;v2](-[#1])-[C;v4]-[#1])]" neighbour="F"/>
            <inp-molecule-constraint type="SINGLEELECTRONCOUNT" limit="MIN" value="0"/>
            <inp-molecule-constraint type="SINGLEELECTRONCOUNT" limit="MAX" value="0"/>
        </inp-reactant>
        <inp-kinetics type="GROUP_ADDITIVITY" path="USER"/>
    </inp-reaction-family>
    <inp-reaction-family name="R00141">
        <bimolecular>true</bimolecular>
        <inp-recipe>
            <inp-transformation type="BREAK_BOND" centers="A,B"/>
            <inp-transformation type="FORM_BOND" centers="A,C"/>
            <inp-transformation type="FORM_BOND" centers="B,D"/>
            <inp-transformation type="BREAK_BOND" centers="D,C"/>
        </inp-recipe>
        <inp-reactant value="1" smarts="[O;v2]-[P;v5]">
            <inp-reactive-center symbol="A" smarts="[$([O;v2]-[P;v5])]" neighbour="B"/>
            <inp-reactive-center symbol="B" smarts="[$([P;v5]-[O;v2])]" neighbour="A"/>
            <inp-molecule-constraint type="SINGLEELECTRONCOUNT" limit="MIN" value="0"/>
            <inp-molecule-constraint type="SINGLEELECTRONCOUNT" limit="MAX" value="0"/>
        </inp-reactant>
        <inp-reactant value="2" smarts="[N;v3]-[#1]">
            <inp-reactive-center symbol="C" smarts="[$([#1]-[N;v3])]" neighbour="D"/>
            <inp-reactive-center symbol="D" smarts="[$([N;v3]-[#1])]" neighbour="C"/>
            <inp-molecule-constraint type="SINGLEELECTRONCOUNT" limit="MIN" value="0"/>
            <inp-molecule-constraint type="SINGLEELECTRONCOUNT" limit="MAX" value="0"/>
        </inp-reactant>
        <inp-kinetics type="GROUP_ADDITIVITY" path="USER"/>
    </inp-reaction-family>
    <inp-product-constraints type="HEAVYATOMCOUNT" limit="MAX" value="41"/>
</config>
