# Supplementary material for: Automated reaction database and reaction network analysis: extraction of reaction templates using cheminformatics
Source: J Cheminform. 2018 Mar 9;10:11. doi: 10.1186/s13321-018-0269-8 (PMC5845084; doi:10.1186/s13321-018-0269-8)
Supplement: Supplementary file 9 — Additional file 9. Zip-file containing the source code of the software. [file 13321_2018_269_MOESM9_ESM.zip]

Archive with 8,259 entries (7,595 files):
- source_code/
- source_code/CDK/
- source_code/CDK/.metadata/
- source_code/CDK/.metadata/.lock
- source_code/CDK/.metadata/.log
- source_code/CDK/.metadata/.mylyn/
- source_code/CDK/.metadata/.mylyn/.taskListIndex/
- source_code/CDK/.metadata/.mylyn/.taskListIndex/segments.gen
- source_code/CDK/.metadata/.mylyn/.taskListIndex/segments_1
- source_code/CDK/.metadata/.mylyn/.tasks.xml.zip
- source_code/CDK/.metadata/.mylyn/contexts/
- source_code/CDK/.metadata/.mylyn/repositories.xml.zip
- source_code/CDK/.metadata/.mylyn/tasks.xml.zip
- source_code/CDK/.metadata/.plugins/
- source_code/CDK/.metadata/.plugins/org.eclipse.core.resources/
- source_code/CDK/.metadata/.plugins/org.eclipse.core.resources/.history/
- source_code/CDK/.metadata/.plugins/org.eclipse.core.resources/.history/12/
- source_code/CDK/.metadata/.plugins/org.eclipse.core.resources/.history/23/
- source_code/CDK/.metadata/.plugins/org.eclipse.core.resources/.history/37/
- source_code/CDK/.metadata/.plugins/org.eclipse.core.resources/.history/59/
- source_code/CDK/.metadata/.plugins/org.eclipse.core.resources/.history/7a/
- source_code/CDK/.metadata/.plugins/org.eclipse.core.resources/.history/7c/
- source_code/CDK/.metadata/.plugins/org.eclipse.core.resources/.history/83/
- source_code/CDK/.metadata/.plugins/org.eclipse.core.resources/.history/8f/
- source_code/CDK/.metadata/.plugins/org.eclipse.core.resources/.history/c0/
- source_code/CDK/.metadata/.plugins/org.eclipse.core.resources/.history/c8/
- source_code/CDK/.metadata/.plugins/org.eclipse.core.resources/.history/d2/
- source_code/CDK/.metadata/.plugins/org.eclipse.core.resources/.history/d3/
- source_code/CDK/.metadata/.plugins/org.eclipse.core.resources/.history/d8/
- source_code/CDK/.metadata/.plugins/org.eclipse.core.resources/.history/e/
- source_code/CDK/.metadata/.plugins/org.eclipse.core.resources/.projects/
- source_code/CDK/.metadata/.plugins/org.eclipse.core.resources/.projects/cdk/
- source_code/CDK/.metadata/.plugins/org.eclipse.core.resources/.projects/cdk/.indexes/
- source_code/CDK/.metadata/.plugins/org.eclipse.core.resources/.projects/cdk/.indexes/7/
- source_code/CDK/.metadata/.plugins/org.eclipse.core.resources/.projects/cdk/.indexes/7/e4/
- source_code/CDK/.metadata/.plugins/org.eclipse.core.resources/.projects/cdk/.indexes/7/e4/da/
- source_code/CDK/.metadata/.plugins/org.eclipse.core.resources/.projects/cdk/.indexes/7/e4/da/2a/
- source_code/CDK/.metadata/.plugins/org.eclipse.core.resources/.projects/cdk/.indexes/7/e4/da/2a/b6/
- source_code/CDK/.metadata/.plugins/org.eclipse.core.resources/.projects/cdk/.indexes/7/e4/da/2a/b6/aa/
- source_code/CDK/.metadata/.plugins/org.eclipse.core.resources/.projects/cdk/.indexes/7/e4/da/2a/b6/aa/properties.index
- source_code/CDK/.metadata/.plugins/org.eclipse.core.resources/.projects/cdk/.indexes/7/e4/da/2a/be/
- source_code/CDK/.metadata/.plugins/org.eclipse.core.resources/.projects/cdk/.indexes/7/e4/da/2a/be/aa/
- source_code/CDK/.metadata/.plugins/org.eclipse.core.resources/.projects/cdk/.indexes/7/e4/da/2a/be/aa/properties.index
- source_code/CDK/.metadata/.plugins/org.eclipse.core.resources/.projects/cdk/.indexes/e4/
- source_code/CDK/.metadata/.plugins/org.eclipse.core.resources/.projects/cdk/.indexes/e4/b9/
- source_code/CDK/.metadata/.plugins/org.eclipse.core.resources/.projects/cdk/.indexes/e4/b9/e4/
- source_code/CDK/.metadata/.plugins/org.eclipse.core.resources/.projects/cdk/.indexes/e4/b9/e4/da/
- source_code/CDK/.metadata/.plugins/org.eclipse.core.resources/.projects/cdk/.indexes/e4/b9/e4/da/2a/
- source_code/CDK/.metadata/.plugins/org.eclipse.core.resources/.projects/cdk/.indexes/e4/b9/e4/da/2a/b6/
- source_code/CDK/.metadata/.plugins/org.eclipse.core.resources/.projects/cdk/.indexes/e4/b9/e4/da/2a/b6/aa/
- source_code/CDK/.metadata/.plugins/org.eclipse.core.resources/.projects/cdk/.indexes/e4/b9/e4/da/2a/b6/aa/properties.index
- source_code/CDK/.metadata/.plugins/org.eclipse.core.resources/.projects/cdk/.indexes/e4/b9/e4/da/2a/be/
- source_code/CDK/.metadata/.plugins/org.eclipse.core.resources/.projects/cdk/.indexes/e4/b9/e4/da/2a/be/aa/
- source_code/CDK/.metadata/.plugins/org.eclipse.core.resources/.projects/cdk/.indexes/e4/b9/e4/da/2a/be/aa/properties.index
- source_code/CDK/.metadata/.plugins/org.eclipse.core.resources/.projects/cdk/.indexes/properties.index
- source_code/CDK/.metadata/.plugins/org.eclipse.core.resources/.projects/cdk/.markers
- source_code/CDK/.metadata/.plugins/org.eclipse.core.resources/.projects/cdk/org.eclipse.egit.core/
- source_code/CDK/.metadata/.plugins/org.eclipse.core.resources/.projects/cdk/org.eclipse.egit.core/GitProjectData.properties
- source_code/CDK/.metadata/.plugins/org.eclipse.core.resources/.projects/cdk/org.eclipse.jdt.apt.core/
- source_code/CDK/.metadata/.plugins/org.eclipse.core.resources/.projects/cdk/org.eclipse.jdt.core/
- source_code/CDK/.metadata/.plugins/org.eclipse.core.resources/.projects/cdk/org.eclipse.jdt.core/state.dat
- source_code/CDK/.metadata/.plugins/org.eclipse.core.resources/.root/
- source_code/CDK/.metadata/.plugins/org.eclipse.core.resources/.root/.indexes/
- source_code/CDK/.metadata/.plugins/org.eclipse.core.resources/.root/.indexes/history.version
- source_code/CDK/.metadata/.plugins/org.eclipse.core.resources/.root/.indexes/properties.index
- source_code/CDK/.metadata/.plugins/org.eclipse.core.resources/.root/.indexes/properties.version
- source_code/CDK/.metadata/.plugins/org.eclipse.core.resources/.root/15.tree
- source_code/CDK/.metadata/.plugins/org.eclipse.core.resources/.safetable/
- source_code/CDK/.metadata/.plugins/org.eclipse.core.resources/.safetable/org.eclipse.core.resources
- source_code/CDK/.metadata/.plugins/org.eclipse.core.runtime/
- source_code/CDK/.metadata/.plugins/org.eclipse.core.runtime/.settings/
- source_code/CDK/.metadata/.plugins/org.eclipse.core.runtime/.settings/org.eclipse.core.resources.prefs
- source_code/CDK/.metadata/.plugins/org.eclipse.core.runtime/.settings/org.eclipse.debug.ui.prefs
- source_code/CDK/.metadata/.plugins/org.eclipse.core.runtime/.settings/org.eclipse.egit.core.prefs
- source_code/CDK/.metadata/.plugins/org.eclipse.core.runtime/.settings/org.eclipse.epp.logging.aeri.ide.prefs
- source_code/CDK/.metadata/.plugins/org.eclipse.core.runtime/.settings/org.eclipse.jdt.core.prefs
- source_code/CDK/.metadata/.plugins/org.eclipse.core.runtime/.settings/org.eclipse.jdt.launching.prefs
- source_code/CDK/.metadata/.plugins/org.eclipse.core.runtime/.settings/org.eclipse.jdt.ui.prefs
- source_code/CDK/.metadata/.plugins/org.eclipse.core.runtime/.settings/org.eclipse.m2e.discovery.prefs
- source_code/CDK/.metadata/.plugins/org.eclipse.core.runtime/.settings/org.eclipse.mylyn.context.core.prefs
- source_code/CDK/.metadata/.plugins/org.eclipse.core.runtime/.settings/org.eclipse.mylyn.java.ui.prefs
- source_code/CDK/.metadata/.plugins/org.eclipse.core.runtime/.settings/org.eclipse.mylyn.monitor.ui.prefs
- source_code/CDK/.metadata/.plugins/org.eclipse.core.runtime/.settings/org.eclipse.mylyn.tasks.ui.prefs
- source_code/CDK/.metadata/.plugins/org.eclipse.core.runtime/.settings/org.eclipse.team.ui.prefs
- source_code/CDK/.metadata/.plugins/org.eclipse.core.runtime/.settings/org.eclipse.ui.editors.prefs
- source_code/CDK/.metadata/.plugins/org.eclipse.core.runtime/.settings/org.eclipse.ui.ide.prefs
- source_code/CDK/.metadata/.plugins/org.eclipse.core.runtime/.settings/org.eclipse.ui.prefs
- source_code/CDK/.metadata/.plugins/org.eclipse.core.runtime/.settings/org.eclipse.ui.workbench.prefs
- source_code/CDK/.metadata/.plugins/org.eclipse.core.runtime/.settings/org.eclipse.wst.sse.ui.prefs
- source_code/CDK/.metadata/.plugins/org.eclipse.debug.core/
- source_code/CDK/.metadata/.plugins/org.eclipse.debug.ui/
- source_code/CDK/.metadata/.plugins/org.eclipse.e4.workbench/
- source_code/CDK/.metadata/.plugins/org.eclipse.e4.workbench/workbench.xmi
- source_code/CDK/.metadata/.plugins/org.eclipse.emf.common.ui/
- source_code/CDK/.metadata/.plugins/org.eclipse.epp.logging.aeri.ide/
- source_code/CDK/.metadata/.plugins/org.eclipse.epp.logging.aeri.ide/org.eclipse.epp.logging.aeri.ide.server/
- source_code/CDK/.metadata/.plugins/org.eclipse.epp.logging.aeri.ide/org.eclipse.epp.logging.aeri.ide.server/local-history/
- source_code/CDK/.metadata/.plugins/org.eclipse.epp.logging.aeri.ide/org.eclipse.epp.logging.aeri.ide.server/local-history/segments.gen
- source_code/CDK/.metadata/.plugins/org.eclipse.epp.logging.aeri.ide/org.eclipse.epp.logging.aeri.ide.server/local-history/segments_1
- source_code/CDK/.metadata/.plugins/org.eclipse.epp.logging.aeri.ide/org.eclipse.epp.logging.aeri.ide.server/local-history/write.lock
- source_code/CDK/.metadata/.plugins/org.eclipse.epp.logging.aeri.ide/org.eclipse.epp.logging.aeri.ide.server/local-history/_0.fdt
- source_code/CDK/.metadata/.plugins/org.eclipse.epp.logging.aeri.ide/org.eclipse.epp.logging.aeri.ide.server/local-history/_0.fdx
- source_code/CDK/.metadata/.plugins/org.eclipse.epp.logging.aeri.ide/org.eclipse.epp.logging.aeri.ide.server/local-history/_0.fnm
- source_code/CDK/.metadata/.plugins/org.eclipse.epp.logging.aeri.ide/org.eclipse.epp.logging.aeri.ide.server/local-history/_0.frq
- source_code/CDK/.metadata/.plugins/org.eclipse.epp.logging.aeri.ide/org.eclipse.epp.logging.aeri.ide.server/local-history/_0.nrm
- source_code/CDK/.metadata/.plugins/org.eclipse.epp.logging.aeri.ide/org.eclipse.epp.logging.aeri.ide.server/local-history/_0.tii
- source_code/CDK/.metadata/.plugins/org.eclipse.epp.logging.aeri.ide/org.eclipse.epp.logging.aeri.ide.server/local-history/_0.tis
- source_code/CDK/.metadata/.plugins/org.eclipse.epp.logging.aeri.ide/org.eclipse.epp.logging.aeri.ide.server/remote-history/
- source_code/CDK/.metadata/.plugins/org.eclipse.epp.logging.aeri.ide/org.eclipse.epp.logging.aeri.ide.server/remote-history/segments.gen
- source_code/CDK/.metadata/.plugins/org.eclipse.epp.logging.aeri.ide/org.eclipse.epp.logging.aeri.ide.server/remote-history/segments_7
- source_code/CDK/.metadata/.plugins/org.eclipse.epp.logging.aeri.ide/org.eclipse.epp.logging.aeri.ide.server/remote-history/_6.fdt
- source_code/CDK/.metadata/.plugins/org.eclipse.epp.logging.aeri.ide/org.eclipse.epp.logging.aeri.ide.server/remote-history/_6.fdx
- source_code/CDK/.metadata/.plugins/org.eclipse.epp.logging.aeri.ide/org.eclipse.epp.logging.aeri.ide.server/remote-history/_6.fnm
- source_code/CDK/.metadata/.plugins/org.eclipse.epp.logging.aeri.ide/org.eclipse.epp.logging.aeri.ide.server/remote-history/_6.frq
- source_code/CDK/.metadata/.plugins/org.eclipse.epp.logging.aeri.ide/org.eclipse.epp.logging.aeri.ide.server/remote-history/_6.nrm
- source_code/CDK/.metadata/.plugins/org.eclipse.epp.logging.aeri.ide/org.eclipse.epp.logging.aeri.ide.server/remote-history/_6.prx
- source_code/CDK/.metadata/.plugins/org.eclipse.epp.logging.aeri.ide/org.eclipse.epp.logging.aeri.ide.server/remote-history/_6.tii
- source_code/CDK/.metadata/.plugins/org.eclipse.epp.logging.aeri.ide/org.eclipse.epp.logging.aeri.ide.server/remote-history/_6.tis
- source_code/CDK/.metadata/.plugins/org.eclipse.epp.logging.aeri.ide/org.eclipse.epp.logging.aeri.ide.server/server-config.json
- source_code/CDK/.metadata/.plugins/org.eclipse.jdt.core/
- source_code/CDK/.metadata/.plugins/org.eclipse.jdt.core/1166326449.index
- source_code/CDK/.metadata/.plugins/org.eclipse.jdt.core/1198439269.index
- source_code/CDK/.metadata/.plugins/org.eclipse.jdt.core/121251863.index
- source_code/CDK/.metadata/.plugins/org.eclipse.jdt.core/1280402761.index
- source_code/CDK/.metadata/.plugins/org.eclipse.jdt.core/1289911969.index
- source_code/CDK/.metadata/.plugins/org.eclipse.jdt.core/131401671.index
- source_code/CDK/.metadata/.plugins/org.eclipse.jdt.core/1400111607.index
- source_code/CDK/.metadata/.plugins/org.eclipse.jdt.core/1716309550.index
- source_code/CDK/.metadata/.plugins/org.eclipse.jdt.core/1749438412.index
- source_code/CDK/.metadata/.plugins/org.eclipse.jdt.core/2040813865.index
- source_code/CDK/.metadata/.plugins/org.eclipse.jdt.core/205957635.index
- source_code/CDK/.metadata/.plugins/org.eclipse.jdt.core/2385615327.index
- source_code/CDK/.metadata/.plugins/org.eclipse.jdt.core/2427126882.index
- source_code/CDK/.metadata/.plugins/org.eclipse.jdt.core/2574687499.index
- source_code/CDK/.metadata/.plugins/org.eclipse.jdt.core/26175320.index
- source_code/CDK/.metadata/.plugins/org.eclipse.jdt.core/2733653411.index
- source_code/CDK/.metadata/.plugins/org.eclipse.jdt.core/2790403920.index
- source_code/CDK/.metadata/.plugins/org.eclipse.jdt.core/2845504303.index
- source_code/CDK/.metadata/.plugins/org.eclipse.jdt.core/3045868724.index
- source_code/CDK/.metadata/.plugins/org.eclipse.jdt.core/3224927232.index
- source_code/CDK/.metadata/.plugins/org.eclipse.jdt.core/3231472674.index
- source_code/CDK/.metadata/.plugins/org.eclipse.jdt.core/3273063145.index
- source_code/CDK/.metadata/.plugins/org.eclipse.jdt.core/3347669136.index
- source_code/CDK/.metadata/.plugins/org.eclipse.jdt.core/3392843127.index
- source_code/CDK/.metadata/.plugins/org.eclipse.jdt.core/3467204357.index
- source_code/CDK/.metadata/.plugins/org.eclipse.jdt.core/3499172660.index
- source_code/CDK/.metadata/.plugins/org.eclipse.jdt.core/355346266.index
- source_code/CDK/.metadata/.plugins/org.eclipse.jdt.core/3604928835.index
- source_code/CDK/.metadata/.plugins/org.eclipse.jdt.core/361202111.index
- source_code/CDK/.metadata/.plugins/org.eclipse.jdt.core/3616461031.index
- source_code/CDK/.metadata/.plugins/org.eclipse.jdt.core/3747135682.index
- source_code/CDK/.metadata/.plugins/org.eclipse.jdt.core/3752947547.index
- source_code/CDK/.metadata/.plugins/org.eclipse.jdt.core/3762615619.index
- source_code/CDK/.metadata/.plugins/org.eclipse.jdt.core/3784036412.index
- source_code/CDK/.metadata/.plugins/org.eclipse.jdt.core/386712566.index
- source_code/CDK/.metadata/.plugins/org.eclipse.jdt.core/388165348.index
- source_code/CDK/.metadata/.plugins/org.eclipse.jdt.core/3920458890.index
- source_code/CDK/.metadata/.plugins/org.eclipse.jdt.core/3983730034.index
- source_code/CDK/.metadata/.plugins/org.eclipse.jdt.core/4033920976.index
- source_code/CDK/.metadata/.plugins/org.eclipse.jdt.core/4075476442.index
- source_code/CDK/.metadata/.plugins/org.eclipse.jdt.core/4202600244.index
- source_code/CDK/.metadata/.plugins/org.eclipse.jdt.core/4231937437.index
- source_code/CDK/.metadata/.plugins/org.eclipse.jdt.core/4275455661.index
- source_code/CDK/.metadata/.plugins/org.eclipse.jdt.core/690979278.index
- source_code/CDK/.metadata/.plugins/org.eclipse.jdt.core/779790567.index
- source_code/CDK/.metadata/.plugins/org.eclipse.jdt.core/838798348.index
- source_code/CDK/.metadata/.plugins/org.eclipse.jdt.core/882150708.index
- source_code/CDK/.metadata/.plugins/org.eclipse.jdt.core/889527592.index
- source_code/CDK/.metadata/.plugins/org.eclipse.jdt.core/898123776.index
- source_code/CDK/.metadata/.plugins/org.eclipse.jdt.core/921669405.index
- source_code/CDK/.metadata/.plugins/org.eclipse.jdt.core/assumedExternalFilesCache
- source_code/CDK/.metadata/.plugins/org.eclipse.jdt.core/externalFilesCache
- source_code/CDK/.metadata/.plugins/org.eclipse.jdt.core/externalLibsTimeStamps
- source_code/CDK/.metadata/.plugins/org.eclipse.jdt.core/javaLikeNames.txt
- source_code/CDK/.metadata/.plugins/org.eclipse.jdt.core/nonChainingJarsCache
- source_code/CDK/.metadata/.plugins/org.eclipse.jdt.core/savedIndexNames.txt
- source_code/CDK/.metadata/.plugins/org.eclipse.jdt.core/variablesAndContainers.dat
- source_code/CDK/.metadata/.plugins/org.eclipse.jdt.launching/
- source_code/CDK/.metadata/.plugins/org.eclipse.jdt.launching/.install.xml
- source_code/CDK/.metadata/.plugins/org.eclipse.jdt.launching/libraryInfos.xml
- source_code/CDK/.metadata/.plugins/org.eclipse.jdt.ui/
- source_code/CDK/.metadata/.plugins/org.eclipse.jdt.ui/dialog_settings.xml
- source_code/CDK/.metadata/.plugins/org.eclipse.jdt.ui/OpenTypeHistory.xml
- source_code/CDK/.metadata/.plugins/org.eclipse.jdt.ui/QualifiedTypeNameHistory.xml
- source_code/CDK/.metadata/.plugins/org.eclipse.m2e.core/
- source_code/CDK/.metadata/.plugins/org.eclipse.m2e.core/nexus/
- source_code/CDK/.metadata/.plugins/org.eclipse.m2e.core/nexus/05b0fe8524860bd73cbb07ef30fb34cc/
- source_code/CDK/.metadata/.plugins/org.eclipse.m2e.core/nexus/05b0fe8524860bd73cbb07ef30fb34cc/segments.gen
- source_code/CDK/.metadata/.plugins/org.eclipse.m2e.core/nexus/05b0fe8524860bd73cbb07ef30fb34cc/segments_2
- source_code/CDK/.metadata/.plugins/org.eclipse.m2e.core/nexus/05b0fe8524860bd73cbb07ef30fb34cc/write.lock
- source_code/CDK/.metadata/.plugins/org.eclipse.m2e.core/nexus/05b0fe8524860bd73cbb07ef30fb34cc/_0.cfs
- source_code/CDK/.metadata/.plugins/org.eclipse.m2e.core/nexus/35ee282437331239b2e49a51969d5593/
- source_code/CDK/.metadata/.plugins/org.eclipse.m2e.core/nexus/35ee282437331239b2e49a51969d5593/segments.gen
- source_code/CDK/.metadata/.plugins/org.eclipse.m2e.core/nexus/35ee282437331239b2e49a51969d5593/segments_2
- source_code/CDK/.metadata/.plugins/org.eclipse.m2e.core/nexus/35ee282437331239b2e49a51969d5593/write.lock
- source_code/CDK/.metadata/.plugins/org.eclipse.m2e.core/nexus/35ee282437331239b2e49a51969d5593/_0.cfs
- source_code/CDK/.metadata/.plugins/org.eclipse.m2e.core/nexus/830bc118332e77292949ed1e6d2fabe0/
- source_code/CDK/.metadata/.plugins/org.eclipse.m2e.core/nexus/830bc118332e77292949ed1e6d2fabe0/segments.gen
- source_code/CDK/.metadata/.plugins/org.eclipse.m2e.core/nexus/830bc118332e77292949ed1e6d2fabe0/segments_2
- source_code/CDK/.metadata/.plugins/org.eclipse.m2e.core/nexus/830bc118332e77292949ed1e6d2fabe0/write.lock
- source_code/CDK/.metadata/.plugins/org.eclipse.m2e.core/nexus/830bc118332e77292949ed1e6d2fabe0/_0.cfs
- source_code/CDK/.metadata/.plugins/org.eclipse.m2e.core/workspaceState.ser
- source_code/CDK/.metadata/.plugins/org.eclipse.m2e.logback.configuration/
- source_code/CDK/.metadata/.plugins/org.eclipse.m2e.logback.configuration/0.log
- source_code/CDK/.metadata/.plugins/org.eclipse.m2e.logback.configuration/logback.1.7.0.20160603-1933.xml
- source_code/CDK/.metadata/.plugins/org.eclipse.mylyn.bugzilla.core/
- source_code/CDK/.metadata/.plugins/org.eclipse.mylyn.context.core/
- source_code/CDK/.metadata/.plugins/org.eclipse.mylyn.context.core/contexts/
- source_code/CDK/.metadata/.plugins/org.eclipse.mylyn.tasks.ui/
- source_code/CDK/.metadata/.plugins/org.eclipse.oomph.setup/
- source_code/CDK/.metadata/.plugins/org.eclipse.oomph.setup.ui/
- source_code/CDK/.metadata/.plugins/org.eclipse.oomph.setup/workspace.setup
- source_code/CDK/.metadata/.plugins/org.eclipse.ui.editors/
- source_code/CDK/.metadata/.plugins/org.eclipse.ui.editors/dialog_settings.xml
- source_code/CDK/.metadata/.plugins/org.eclipse.ui.ide/
- source_code/CDK/.metadata/.plugins/org.eclipse.ui.ide/dialog_settings.xml
- source_code/CDK/.metadata/.plugins/org.eclipse.ui.intro/
- source_code/CDK/.metadata/.plugins/org.eclipse.ui.intro/introstate
- source_code/CDK/.metadata/.plugins/org.eclipse.ui.workbench/
- source_code/CDK/.metadata/.plugins/org.eclipse.ui.workbench.texteditor/
- source_code/CDK/.metadata/.plugins/org.eclipse.ui.workbench.texteditor/dialog_settings.xml
- source_code/CDK/.metadata/.plugins/org.eclipse.ui.workbench/dialog_settings.xml
- source_code/CDK/.metadata/.plugins/org.eclipse.ui.workbench/workingsets.xml
- source_code/CDK/.metadata/.plugins/org.eclipse.wst.internet.cache/
- source_code/CDK/.metadata/.plugins/org.eclipse.wst.internet.cache/cache.xml
- source_code/CDK/.metadata/.plugins/org.eclipse.wst.sse.core/
- source_code/CDK/.metadata/.plugins/org.eclipse.wst.sse.core/task-tags.properties
- source_code/CDK/.metadata/.plugins/org.eclipse.wst.sse.ui/
- source_code/CDK/.metadata/.plugins/org.eclipse.wst.sse.ui/dialog_settings.xml
- source_code/CDK/.metadata/.plugins/org.eclipse.wst.xml.core/
- source_code/CDK/.metadata/.plugins/org.eclipse.wst.xml.core/default_catalog.xml
- source_code/CDK/.metadata/.plugins/org.eclipse.wst.xml.core/system_catalog.xml
- source_code/CDK/.metadata/version.ini
- source_code/CDK/.recommenders/
- source_code/CDK/.recommenders/caches/
- source_code/CDK/.recommenders/caches/identified-project-coordinates.json
- source_code/CDK/.recommenders/caches/manual-mappings.json
- source_code/CDK/.recommenders/index/
- source_code/CDK/.recommenders/index/http___download_eclipse_org_recommenders_models_neon_/
- source_code/CDK/.recommenders/index/http___download_eclipse_org_recommenders_models_neon_/segments.gen
- source_code/CDK/.recommenders/index/http___download_eclipse_org_recommenders_models_neon_/segments_1
- source_code/CDK/.recommenders/index/http___download_eclipse_org_recommenders_models_neon_/_0.fdt
- source_code/CDK/.recommenders/index/http___download_eclipse_org_recommenders_models_neon_/_0.fdx
- source_code/CDK/.recommenders/index/http___download_eclipse_org_recommenders_models_neon_/_0.fnm
- source_code/CDK/.recommenders/index/http___download_eclipse_org_recommenders_models_neon_/_0.frq
- source_code/CDK/.recommenders/index/http___download_eclipse_org_recommenders_models_neon_/_0.nrm
- source_code/CDK/.recommenders/index/http___download_eclipse_org_recommenders_models_neon_/_0.prx
- source_code/CDK/.recommenders/index/http___download_eclipse_org_recommenders_models_neon_/_0.tii
- source_code/CDK/.recommenders/index/http___download_eclipse_org_recommenders_models_neon_/_0.tis
- source_code/CDK/cdk/
- source_code/CDK/cdk/.classpath
- source_code/CDK/cdk/.cvsignore
- source_code/CDK/cdk/.externalToolBuilders/
- source_code/CDK/cdk/.externalToolBuilders/EclipsePreBuild.launch
- source_code/CDK/cdk/.project
- source_code/CDK/cdk/AUTHORS
- source_code/CDK/cdk/bin/
- source_code/CDK/cdk/bin/annotation.javafiles
- source_code/CDK/cdk/bin/atomtype.javafiles
- source_code/CDK/cdk/bin/builder3d.javafiles
- source_code/CDK/cdk/bin/builder3dtools.javafiles
- source_code/CDK/cdk/bin/charges.javafiles
- source_code/CDK/cdk/bin/cip.javafiles
- source_code/CDK/cdk/bin/control.javafiles
- source_code/CDK/cdk/bin/controlold.javafiles
- source_code/CDK/cdk/bin/core.javafiles
- source_code/CDK/cdk/bin/data/
- source_code/CDK/cdk/bin/data.javafiles
- source_code/CDK/cdk/bin/datadebug.javafiles
- source_code/CDK/cdk/bin/data/abinit/
- source_code/CDK/cdk/bin/data/abinit/t54.in
- source_code/CDK/cdk/bin/data/aces2/
- source_code/CDK/cdk/bin/data/aces2/ch3oh_ace.out
- source_code/CDK/cdk/bin/data/adf/
- source_code/CDK/cdk/bin/data/adf/ammonia.adf.out
- source_code/CDK/cdk/bin/data/arff/
- source_code/CDK/cdk/bin/data/arff/Acetyl_EthylWithoutHetero.arff
- source_code/CDK/cdk/bin/data/arff/Carbonyl1.arff
- source_code/CDK/cdk/bin/data/arff/ConjugatedPiSys.arff
- source_code/CDK/cdk/bin/data/arff/HeteroAtom1.arff
- source_code/CDK/cdk/bin/data/arff/PySystWithHetero.arff
- source_code/CDK/cdk/bin/data/arff/Table1.arff
- source_code/CDK/cdk/bin/data/arff/Table2.arff
- source_code/CDK/cdk/bin/data/arff/Table3.arff
- source_code/CDK/cdk/bin/data/arff/Table4.arff
- source_code/CDK/cdk/bin/data/asn/
- source_code/CDK/cdk/bin/data/asn/pubchem/
- source_code/CDK/cdk/bin/data/asn/pubchem/aceticAcids38.xml
- source_code/CDK/cdk/bin/data/asn/pubchem/cid1.asn
- source_code/CDK/cdk/bin/data/asn/pubchem/cid1145.xml
- source_code/CDK/cdk/bin/data/asn/pubchem/cid176.xml
- source_code/CDK/cdk/bin/data/asn/pubchem/list.asn
- source_code/CDK/cdk/bin/data/asn/pubchem/sid577309.xml
- source_code/CDK/cdk/bin/data/asn/pubchem/taxols.xml
- source_code/CDK/cdk/bin/data/cml/
- source_code/CDK/cdk/bin/data/cml/(1R)-1-aminoethan-1-ol-malformedDictRef.cml
- source_code/CDK/cdk/bin/data/cml/(1R)-1-aminoethan-1-ol-multipleBondStereo.cml
- source_code/CDK/cdk/bin/data/cml/(1R)-1-aminoethan-1-ol.cml
- source_code/CDK/cdk/bin/data/cml/100-11-8.cml
- source_code/CDK/cdk/bin/data/cml/1CKV_1.cml
[truncated: 7,959 more entries]
