# Supplementary material for: Automated reaction database and reaction network analysis: extraction of reaction templates using cheminformatics
Source: J Cheminform. 2018 Mar 9;10:11. doi: 10.1186/s13321-018-0269-8 (PMC5845084; doi:10.1186/s13321-018-0269-8)
Supplement: Supplementary file 9 — Additional file 9. Zip-file containing the source code of the software. [file 13321_2018_269_MOESM9_ESM.zip › source_code/CDK/.metadata/.plugins/org.eclipse.core.runtime/.settings/org.eclipse.jdt.launching.prefs]

eclipse.preferences.version=1
org.eclipse.jdt.launching.PREF_VM_XML=<?xml version\="1.0" encoding\="UTF-8" standalone\="no"?>\r\n<vmSettings defaultVM\="57,org.eclipse.jdt.internal.debug.ui.launcher.StandardVMType13,1481631494228" defaultVMConnector\="">\r\n<vmType id\="org.eclipse.jdt.internal.debug.ui.launcher.StandardVMType">\r\n<vm id\="1481631494228" name\="jdk1.8.0_101" path\="C\:\\Program Files\\Java\\jdk1.8.0_101"/>\r\n</vmType>\r\n</vmSettings>\r\n
