# Supplementary material for: Automated reaction database and reaction network analysis: extraction of reaction templates using cheminformatics
Source: J Cheminform. 2018 Mar 9;10:11. doi: 10.1186/s13321-018-0269-8 (PMC5845084; doi:10.1186/s13321-018-0269-8)
Supplement: Supplementary file 9 — Additional file 9. Zip-file containing the source code of the software. [file 13321_2018_269_MOESM9_ESM.zip › source_code/CDK/.metadata/.plugins/org.eclipse.core.runtime/.settings/org.eclipse.jdt.ui.prefs]

content_assist_disabled_computers=org.eclipse.jdt.ui.textProposalCategory\u0000org.eclipse.recommenders.calls.rcp.proposalCategory.templates\u0000org.eclipse.mylyn.java.ui.javaAllProposalCategory\u0000org.eclipse.jdt.ui.javaAllProposalCategory\u0000org.eclipse.jdt.ui.javaTypeProposalCategory\u0000org.eclipse.jdt.ui.javaNoTypeProposalCategory\u0000org.eclipse.recommenders.chain.rcp.proposalCategory.chain\u0000
content_assist_number_of_computers=19
content_assist_proposals_background=255,255,255
content_assist_proposals_foreground=0,0,0
eclipse.preferences.version=1
fontPropagated=true
org.eclipse.jdt.ui.editor.tab.width=
org.eclipse.jdt.ui.formatterprofiles.version=12
org.eclipse.jdt.ui.javadoclocations.migrated=true
org.eclipse.jdt.ui.text.custom_templates=<?xml version\="1.0" encoding\="UTF-8" standalone\="no"?><templates/>
org.eclipse.jdt.ui.text.templates_migrated=true
org.eclipse.jface.textfont=1|Consolas|10.0|0|WINDOWS|1|0|0|0|0|0|0|0|0|1|0|0|0|0|Consolas;
proposalOrderMigrated=true
spelling_locale_initialized=true
tabWidthPropagated=true
useAnnotationsPrefPage=true
useQuickDiffPrefPage=true
