# Supplementary material for: Automated reaction database and reaction network analysis: extraction of reaction templates using cheminformatics
Source: J Cheminform. 2018 Mar 9;10:11. doi: 10.1186/s13321-018-0269-8 (PMC5845084; doi:10.1186/s13321-018-0269-8)
Supplement: Supplementary file 9 — Additional file 9. Zip-file containing the source code of the software. [file 13321_2018_269_MOESM9_ESM.zip › source_code/CDK/.metadata/.plugins/org.eclipse.e4.workbench/workbench.xmi]

<?xml version="1.0" encoding="ASCII"?>
<application:Application xmi:version="2.0" xmlns:xmi="http://www.omg.org/XMI" xmlns:xsi="http://www.w3.org/2001/XMLSchema-instance" xmlns:advanced="http://www.eclipse.org/ui/2010/UIModel/application/ui/advanced" xmlns:application="http://www.eclipse.org/ui/2010/UIModel/application" xmlns:basic="http://www.eclipse.org/ui/2010/UIModel/application/ui/basic" xmlns:menu="http://www.eclipse.org/ui/2010/UIModel/application/ui/menu" xmi:id="_J2jhIMEuEeajk6Xftq_5_g" elementId="org.eclipse.e4.legacy.ide.application" contributorURI="platform:/plugin/org.eclipse.platform" selectedElement="_J2jhIcEuEeajk6Xftq_5_g" bindingContexts="_J2jhI8EuEeajk6Xftq_5_g">
  <persistedState key="memento" value="&lt;?xml version=&quot;1.0&quot; encoding=&quot;UTF-8&quot;?>&#xD;&#xA;&lt;workbench>&#xD;&#xA;&lt;mruList>&#xD;&#xA;&lt;file factoryID=&quot;org.eclipse.ui.part.FileEditorInputFactory&quot; id=&quot;org.eclipse.jdt.ui.CompilationUnitEditor&quot; name=&quot;Fingerprinter.java&quot; tooltip=&quot;cdk/src/main/org/openscience/cdk/fingerprint/Fingerprinter.java&quot;>&#xD;&#xA;&lt;persistable path=&quot;/cdk/src/main/org/openscience/cdk/fingerprint/Fingerprinter.java&quot;/>&#xD;&#xA;&lt;/file>&#xD;&#xA;&lt;file factoryID=&quot;org.eclipse.ui.part.FileEditorInputFactory&quot; id=&quot;org.eclipse.jdt.ui.CompilationUnitEditor&quot; name=&quot;IBitFingerprint.java&quot; tooltip=&quot;cdk/src/main/org/openscience/cdk/fingerprint/IBitFingerprint.java&quot;>&#xD;&#xA;&lt;persistable path=&quot;/cdk/src/main/org/openscience/cdk/fingerprint/IBitFingerprint.java&quot;/>&#xD;&#xA;&lt;/file>&#xD;&#xA;&lt;file factoryID=&quot;org.eclipse.ui.part.FileEditorInputFactory&quot; id=&quot;org.eclipse.jdt.ui.CompilationUnitEditor&quot; name=&quot;BitSetFingerprint.java&quot; tooltip=&quot;cdk/src/main/org/openscience/cdk/fingerprint/BitSetFingerprint.java&quot;>&#xD;&#xA;&lt;persistable path=&quot;/cdk/src/main/org/openscience/cdk/fingerprint/BitSetFingerprint.java&quot;/>&#xD;&#xA;&lt;/file>&#xD;&#xA;&lt;file factoryID=&quot;org.eclipse.ui.part.FileEditorInputFactory&quot; id=&quot;org.eclipse.ui.DefaultTextEditor&quot; name=&quot;isotopes.xml&quot; tooltip=&quot;cdk/src/main/org/openscience/cdk/config/data/isotopes.xml&quot;>&#xD;&#xA;&lt;persistable path=&quot;/cdk/src/main/org/openscience/cdk/config/data/isotopes.xml&quot;/>&#xD;&#xA;&lt;/file>&#xD;&#xA;&lt;file factoryID=&quot;org.eclipse.ui.part.FileEditorInputFactory&quot; id=&quot;org.eclipse.ui.DefaultTextEditor&quot; name=&quot;isotopes.dat&quot; tooltip=&quot;cdk/src/main/org/openscience/cdk/config/data/isotopes.dat&quot;>&#xD;&#xA;&lt;persistable path=&quot;/cdk/src/main/org/openscience/cdk/config/data/isotopes.dat&quot;/>&#xD;&#xA;&lt;/file>&#xD;&#xA;&lt;file factoryID=&quot;org.eclipse.ui.part.FileEditorInputFactory&quot; id=&quot;org.eclipse.ui.DefaultTextEditor&quot; name=&quot;mm2_atomtypes.xml&quot; tooltip=&quot;cdk/src/main/org/openscience/cdk/config/data/mm2_atomtypes.xml&quot;>&#xD;&#xA;&lt;persistable path=&quot;/cdk/src/main/org/openscience/cdk/config/data/mm2_atomtypes.xml&quot;/>&#xD;&#xA;&lt;/file>&#xD;&#xA;&lt;file factoryID=&quot;org.eclipse.ui.part.FileEditorInputFactory&quot; id=&quot;org.eclipse.ui.DefaultTextEditor&quot; name=&quot;jmol_atomtypes.txt&quot; tooltip=&quot;cdk/src/main/org/openscience/cdk/config/data/jmol_atomtypes.txt&quot;>&#xD;&#xA;&lt;persistable path=&quot;/cdk/src/main/org/openscience/cdk/config/data/jmol_atomtypes.txt&quot;/>&#xD;&#xA;&lt;/file>&#xD;&#xA;&lt;file factoryID=&quot;org.eclipse.ui.part.FileEditorInputFactory&quot; id=&quot;org.eclipse.jdt.ui.CompilationUnitEditor&quot; name=&quot;AtomTypeReader.java&quot; tooltip=&quot;cdk/src/main/org/openscience/cdk/config/atomtypes/AtomTypeReader.java&quot;>&#xD;&#xA;&lt;persistable path=&quot;/cdk/src/main/org/openscience/cdk/config/atomtypes/AtomTypeReader.java&quot;/>&#xD;&#xA;&lt;/file>&#xD;&#xA;&lt;file factoryID=&quot;org.eclipse.ui.part.FileEditorInputFactory&quot; id=&quot;org.eclipse.jdt.ui.CompilationUnitEditor&quot; name=&quot;AtomTypeHandler.java&quot; tooltip=&quot;cdk/src/main/org/openscience/cdk/config/atomtypes/AtomTypeHandler.java&quot;>&#xD;&#xA;&lt;persistable path=&quot;/cdk/src/main/org/openscience/cdk/config/atomtypes/AtomTypeHandler.java&quot;/>&#xD;&#xA;&lt;/file>&#xD;&#xA;&lt;file factoryID=&quot;org.eclipse.ui.part.FileEditorInputFactory&quot; id=&quot;org.eclipse.jdt.ui.CompilationUnitEditor&quot; name=&quot;RingSearch.java&quot; tooltip=&quot;cdk/src/main/org/openscience/cdk/ringsearch/RingSearch.java&quot;>&#xD;&#xA;&lt;persistable path=&quot;/cdk/src/main/org/openscience/cdk/ringsearch/RingSearch.java&quot;/>&#xD;&#xA;&lt;/file>&#xD;&#xA;&lt;file factoryID=&quot;org.eclipse.ui.part.FileEditorInputFactory&quot; id=&quot;org.eclipse.jdt.ui.CompilationUnitEditor&quot; name=&quot;AllRingsFinder.java&quot; tooltip=&quot;cdk/src/main/org/openscience/cdk/ringsearch/AllRingsFinder.java&quot;>&#xD;&#xA;&lt;persistable path=&quot;/cdk/src/main/org/openscience/cdk/ringsearch/AllRingsFinder.java&quot;/>&#xD;&#xA;&lt;/file>&#xD;&#xA;&lt;file factoryID=&quot;org.eclipse.ui.part.FileEditorInputFactory&quot; id=&quot;org.eclipse.jdt.ui.CompilationUnitEditor&quot; name=&quot;IAtomContainer.java&quot; tooltip=&quot;cdk/src/main/org/openscience/cdk/interfaces/IAtomContainer.java&quot;>&#xD;&#xA;&lt;persistable path=&quot;/cdk/src/main/org/openscience/cdk/interfaces/IAtomContainer.java&quot;/>&#xD;&#xA;&lt;/file>&#xD;&#xA;&lt;file factoryID=&quot;org.eclipse.ui.part.FileEditorInputFactory&quot; id=&quot;org.eclipse.jdt.ui.CompilationUnitEditor&quot; name=&quot;Reaction.java&quot; tooltip=&quot;cdk/src/main/org/openscience/cdk/Reaction.java&quot;>&#xD;&#xA;&lt;persistable path=&quot;/cdk/src/main/org/openscience/cdk/Reaction.java&quot;/>&#xD;&#xA;&lt;/file>&#xD;&#xA;&lt;file factoryID=&quot;org.eclipse.ui.part.FileEditorInputFactory&quot; id=&quot;org.eclipse.jdt.ui.CompilationUnitEditor&quot; name=&quot;InChIGenerator.java&quot; tooltip=&quot;cdk/src/main/org/openscience/cdk/inchi/InChIGenerator.java&quot;>&#xD;&#xA;&lt;persistable path=&quot;/cdk/src/main/org/openscience/cdk/inchi/InChIGenerator.java&quot;/>&#xD;&#xA;&lt;/file>&#xD;&#xA;&lt;file factoryID=&quot;org.eclipse.ui.part.FileEditorInputFactory&quot; id=&quot;org.eclipse.ui.DefaultTextEditor&quot; name=&quot;cdk.xml&quot; tooltip=&quot;cdk/src/main/org/openscience/cdk/dict/data/cdk.xml&quot;>&#xD;&#xA;&lt;persistable path=&quot;/cdk/src/main/org/openscience/cdk/dict/data/cdk.xml&quot;/>&#xD;&#xA;&lt;/file>&#xD;&#xA;&lt;/mruList>&#xD;&#xA;&lt;/workbench>"/>
  <tags>activeSchemeId:org.eclipse.ui.defaultAcceleratorConfiguration</tags>
  <tags>ModelMigrationProcessor.001</tags>
  <children xsi:type="basic:TrimmedWindow" xmi:id="_J2jhIcEuEeajk6Xftq_5_g" elementId="IDEWindow" contributorURI="platform:/plugin/org.eclipse.platform" selectedElement="_KEWFgcEuEeajk6Xftq_5_g" label="%trimmedwindow.label.eclipseSDK" x="0" y="0" width="1024" height="768">
    <persistedState key="coolBarVisible" value="true"/>
    <persistedState key="perspectiveBarVisible" value="true"/>
    <persistedState key="isRestored" value="true"/>
    <persistedState key="workingSets" value="&lt;?xml version=&quot;1.0&quot; encoding=&quot;UTF-8&quot;?>&#xD;&#xA;&lt;workingSets/>"/>
    <persistedState key="aggregateWorkingSetId" value="Aggregate for window 1481631468078"/>
    <persistedState key="show_in_time" value="&lt;?xml version=&quot;1.0&quot; encoding=&quot;UTF-8&quot;?>&#xD;&#xA;&lt;show_in_time/>"/>
    <tags>topLevel</tags>
    <tags>shellMaximized</tags>
    <children xsi:type="basic:PartSashContainer" xmi:id="_KEWFgcEuEeajk6Xftq_5_g" selectedElement="_KEWFgsEuEeajk6Xftq_5_g" horizontal="true">
      <children xsi:type="advanced:PerspectiveStack" xmi:id="_KEWFgsEuEeajk6Xftq_5_g" elementId="org.eclipse.ui.ide.perspectivestack" containerData="7500" selectedElement="_KMk0cMEuEeajk6Xftq_5_g">
        <children xsi:type="advanced:Perspective" xmi:id="_KMk0cMEuEeajk6Xftq_5_g" elementId="org.eclipse.jdt.ui.JavaPerspective" selectedElement="_KMk0ccEuEeajk6Xftq_5_g" label="Java" iconURI="platform:/plugin/org.eclipse.jdt.ui/$nl$/icons/full/eview16/jperspective.png">
          <persistedState key="persp.hiddenItems" value="persp.hideToolbarSC:org.eclipse.debug.ui.commands.RunToLine,persp.hideToolbarSC:org.eclipse.jdt.ui.actions.OpenProjectWizard,persp.hideToolbarSC:print,persp.hideToolbarSC:org.eclipse.ui.edit.text.toggleShowSelectedElementOnly,"/>
          <tags>persp.actionSet:org.eclipse.mylyn.doc.actionSet</tags>
          <tags>persp.actionSet:org.eclipse.mylyn.tasks.ui.navigation</tags>
          <tags>persp.actionSet:org.eclipse.ui.cheatsheets.actionSet</tags>
          <tags>persp.actionSet:org.eclipse.search.searchActionSet</tags>
          <tags>persp.actionSet:org.eclipse.ui.edit.text.actionSet.annotationNavigation</tags>
          <tags>persp.actionSet:org.eclipse.ui.edit.text.actionSet.navigation</tags>
          <tags>persp.actionSet:org.eclipse.ui.edit.text.actionSet.convertLineDelimitersTo</tags>
          <tags>persp.actionSet:org.eclipse.ui.externaltools.ExternalToolsSet</tags>
          <tags>persp.actionSet:org.eclipse.ui.actionSet.keyBindings</tags>
          <tags>persp.actionSet:org.eclipse.ui.actionSet.openFiles</tags>
          <tags>persp.actionSet:org.eclipse.debug.ui.launchActionSet</tags>
          <tags>persp.actionSet:org.eclipse.jdt.ui.JavaActionSet</tags>
          <tags>persp.actionSet:org.eclipse.jdt.ui.JavaElementCreationActionSet</tags>
          <tags>persp.actionSet:org.eclipse.ui.NavigateActionSet</tags>
          <tags>persp.viewSC:org.eclipse.jdt.ui.PackageExplorer</tags>
          <tags>persp.viewSC:org.eclipse.jdt.ui.TypeHierarchy</tags>
          <tags>persp.viewSC:org.eclipse.jdt.ui.SourceView</tags>
          <tags>persp.viewSC:org.eclipse.jdt.ui.JavadocView</tags>
          <tags>persp.viewSC:org.eclipse.search.ui.views.SearchView</tags>
          <tags>persp.viewSC:org.eclipse.ui.console.ConsoleView</tags>
          <tags>persp.viewSC:org.eclipse.ui.views.ContentOutline</tags>
          <tags>persp.viewSC:org.eclipse.ui.views.ProblemView</tags>
          <tags>persp.viewSC:org.eclipse.ui.views.ResourceNavigator</tags>
          <tags>persp.viewSC:org.eclipse.ui.views.TaskList</tags>
          <tags>persp.viewSC:org.eclipse.ui.views.ProgressView</tags>
          <tags>persp.viewSC:org.eclipse.ui.navigator.ProjectExplorer</tags>
          <tags>persp.viewSC:org.eclipse.ui.texteditor.TemplatesView</tags>
          <tags>persp.viewSC:org.eclipse.pde.runtime.LogView</tags>
          <tags>persp.newWizSC:org.eclipse.jdt.ui.wizards.JavaProjectWizard</tags>
          <tags>persp.newWizSC:org.eclipse.jdt.ui.wizards.NewPackageCreationWizard</tags>
          <tags>persp.newWizSC:org.eclipse.jdt.ui.wizards.NewClassCreationWizard</tags>
          <tags>persp.newWizSC:org.eclipse.jdt.ui.wizards.NewInterfaceCreationWizard</tags>
          <tags>persp.newWizSC:org.eclipse.jdt.ui.wizards.NewEnumCreationWizard</tags>
          <tags>persp.newWizSC:org.eclipse.jdt.ui.wizards.NewAnnotationCreationWizard</tags>
          <tags>persp.newWizSC:org.eclipse.jdt.ui.wizards.NewSourceFolderCreationWizard</tags>
          <tags>persp.newWizSC:org.eclipse.jdt.ui.wizards.NewSnippetFileCreationWizard</tags>
          <tags>persp.newWizSC:org.eclipse.jdt.ui.wizards.NewJavaWorkingSetWizard</tags>
          <tags>persp.newWizSC:org.eclipse.ui.wizards.new.folder</tags>
          <tags>persp.newWizSC:org.eclipse.ui.wizards.new.file</tags>
          <tags>persp.newWizSC:org.eclipse.ui.editors.wizards.UntitledTextFileWizard</tags>
          <tags>persp.perspSC:org.eclipse.jdt.ui.JavaBrowsingPerspective</tags>
          <tags>persp.perspSC:org.eclipse.debug.ui.DebugPerspective</tags>
          <tags>persp.viewSC:org.eclipse.ant.ui.views.AntView</tags>
          <tags>persp.showIn:org.eclipse.egit.ui.RepositoriesView</tags>
          <tags>persp.actionSet:org.eclipse.debug.ui.breakpointActionSet</tags>
          <tags>persp.actionSet:org.eclipse.jdt.debug.ui.JDTDebugActionSet</tags>
          <tags>persp.newWizSC:org.eclipse.jdt.junit.wizards.NewTestCaseCreationWizard</tags>
          <tags>persp.actionSet:org.eclipse.jdt.junit.JUnitActionSet</tags>
          <tags>persp.showIn:org.eclipse.jdt.ui.PackageExplorer</tags>
          <tags>persp.showIn:org.eclipse.team.ui.GenericHistoryView</tags>
          <tags>persp.showIn:org.eclipse.ui.views.ResourceNavigator</tags>
          <tags>persp.showIn:org.eclipse.ui.navigator.ProjectExplorer</tags>
          <tags>persp.viewSC:org.eclipse.mylyn.tasks.ui.views.tasks</tags>
          <tags>persp.newWizSC:org.eclipse.mylyn.tasks.ui.wizards.new.repository.task</tags>
          <children xsi:type="basic:PartSashContainer" xmi:id="_KMk0ccEuEeajk6Xftq_5_g" selectedElement="_KMk0e8EuEeajk6Xftq_5_g" horizontal="true">
            <children xsi:type="basic:PartSashContainer" xmi:id="_KMk0csEuEeajk6Xftq_5_g" containerData="2027" selectedElement="_KMk0c8EuEeajk6Xftq_5_g">
              <children xsi:type="basic:PartStack" xmi:id="_KMk0c8EuEeajk6Xftq_5_g" elementId="left" containerData="6000" selectedElement="_KMk0dMEuEeajk6Xftq_5_g">
                <tags>org.eclipse.e4.primaryNavigationStack</tags>
                <children xsi:type="advanced:Placeholder" xmi:id="_KMk0dMEuEeajk6Xftq_5_g" elementId="org.eclipse.jdt.ui.PackageExplorer" ref="_KMbqgMEuEeajk6Xftq_5_g"/>
                <children xsi:type="advanced:Placeholder" xmi:id="_KMk0dcEuEeajk6Xftq_5_g" elementId="org.eclipse.jdt.ui.TypeHierarchy" toBeRendered="false" ref="_KMc4oMEuEeajk6Xftq_5_g"/>
                <children xsi:type="advanced:Placeholder" xmi:id="_KMk0dsEuEeajk6Xftq_5_g" elementId="org.eclipse.ui.views.ResourceNavigator" toBeRendered="false" ref="_KMc4ocEuEeajk6Xftq_5_g"/>
                <children xsi:type="advanced:Placeholder" xmi:id="_KMk0d8EuEeajk6Xftq_5_g" elementId="org.eclipse.ui.navigator.ProjectExplorer" toBeRendered="false" ref="_KMc4osEuEeajk6Xftq_5_g"/>
                <children xsi:type="advanced:Placeholder" xmi:id="_KMk0eMEuEeajk6Xftq_5_g" elementId="org.eclipse.jdt.junit.ResultView" toBeRendered="false" ref="_KMjmUMEuEeajk6Xftq_5_g"/>
              </children>
              <children xsi:type="basic:PartStack" xmi:id="_KMk0ecEuEeajk6Xftq_5_g" elementId="org.eclipse.egit.ui.RepositoriesViewMStack" toBeRendered="false" containerData="4000">
                <children xsi:type="advanced:Placeholder" xmi:id="_KMk0esEuEeajk6Xftq_5_g" elementId="org.eclipse.egit.ui.RepositoriesView" toBeRendered="false" ref="_KMi_QMEuEeajk6Xftq_5_g"/>
              </children>
            </children>
            <children xsi:type="basic:PartSashContainer" xmi:id="_KMk0e8EuEeajk6Xftq_5_g" containerData="7973" selectedElement="_KMk0fMEuEeajk6Xftq_5_g">
              <children xsi:type="basic:PartSashContainer" xmi:id="_KMk0fMEuEeajk6Xftq_5_g" containerData="7500" selectedElement="_KMk0fcEuEeajk6Xftq_5_g" horizontal="true">
                <children xsi:type="advanced:Placeholder" xmi:id="_KMk0fcEuEeajk6Xftq_5_g" elementId="org.eclipse.ui.editorss" containerData="7820" ref="_KMU80MEuEeajk6Xftq_5_g"/>
                <children xsi:type="basic:PartSashContainer" xmi:id="_KMk0fsEuEeajk6Xftq_5_g" containerData="2180" selectedElement="_KMk0gcEuEeajk6Xftq_5_g">
                  <children xsi:type="basic:PartStack" xmi:id="_KMk0f8EuEeajk6Xftq_5_g" elementId="org.eclipse.mylyn.tasks.ui.views.tasksMStack" containerData="5000" selectedElement="_KMk0gMEuEeajk6Xftq_5_g">
                    <children xsi:type="advanced:Placeholder" xmi:id="_KMk0gMEuEeajk6Xftq_5_g" elementId="org.eclipse.mylyn.tasks.ui.views.tasks" ref="_KMjmUcEuEeajk6Xftq_5_g"/>
                  </children>
                  <children xsi:type="basic:PartStack" xmi:id="_KMk0gcEuEeajk6Xftq_5_g" elementId="right" containerData="5000" selectedElement="_KMk0gsEuEeajk6Xftq_5_g">
                    <tags>org.eclipse.e4.secondaryNavigationStack</tags>
                    <children xsi:type="advanced:Placeholder" xmi:id="_KMk0gsEuEeajk6Xftq_5_g" elementId="org.eclipse.ui.views.ContentOutline" ref="_KMet0MEuEeajk6Xftq_5_g"/>
                    <children xsi:type="advanced:Placeholder" xmi:id="_KMk0g8EuEeajk6Xftq_5_g" elementId="org.eclipse.ui.texteditor.TemplatesView" toBeRendered="false" ref="_KMet0cEuEeajk6Xftq_5_g"/>
                    <children xsi:type="advanced:Placeholder" xmi:id="_KMk0hMEuEeajk6Xftq_5_g" elementId="org.eclipse.ant.ui.views.AntView" toBeRendered="false" ref="_KMiYMMEuEeajk6Xftq_5_g"/>
                  </children>
                </children>
              </children>
              <children xsi:type="basic:PartStack" xmi:id="_KMk0hcEuEeajk6Xftq_5_g" elementId="bottom" containerData="2500" selectedElement="_KMk0hsEuEeajk6Xftq_5_g">
                <tags>org.eclipse.e4.secondaryDataStack</tags>
                <children xsi:type="advanced:Placeholder" xmi:id="_KMk0hsEuEeajk6Xftq_5_g" elementId="org.eclipse.ui.views.ProblemView" ref="_KMdfsMEuEeajk6Xftq_5_g"/>
                <children xsi:type="advanced:Placeholder" xmi:id="_KMk0h8EuEeajk6Xftq_5_g" elementId="org.eclipse.jdt.ui.JavadocView" ref="_KMdfscEuEeajk6Xftq_5_g"/>
                <children xsi:type="advanced:Placeholder" xmi:id="_KMk0iMEuEeajk6Xftq_5_g" elementId="org.eclipse.jdt.ui.SourceView" ref="_KMdfssEuEeajk6Xftq_5_g"/>
                <children xsi:type="advanced:Placeholder" xmi:id="_KMk0icEuEeajk6Xftq_5_g" elementId="org.eclipse.search.ui.views.SearchView" toBeRendered="false" ref="_KMeGwMEuEeajk6Xftq_5_g"/>
                <children xsi:type="advanced:Placeholder" xmi:id="_KMk0isEuEeajk6Xftq_5_g" elementId="org.eclipse.ui.console.ConsoleView" toBeRendered="false" ref="_KMeGwcEuEeajk6Xftq_5_g"/>
                <children xsi:type="advanced:Placeholder" xmi:id="_KMk0i8EuEeajk6Xftq_5_g" elementId="org.eclipse.ui.views.BookmarkView" toBeRendered="false" ref="_KMeGwsEuEeajk6Xftq_5_g"/>
                <children xsi:type="advanced:Placeholder" xmi:id="_KMk0jMEuEeajk6Xftq_5_g" elementId="org.eclipse.ui.views.ProgressView" toBeRendered="false" ref="_KMeGw8EuEeajk6Xftq_5_g"/>
              </children>
            </children>
          </children>
        </children>
      </children>
      <children xsi:type="basic:PartStack" xmi:id="_KEWFg8EuEeajk6Xftq_5_g" elementId="stickyFolderRight" toBeRendered="false" containerData="2500">
        <children xsi:type="advanced:Placeholder" xmi:id="_KEWFhMEuEeajk6Xftq_5_g" elementId="org.eclipse.help.ui.HelpView" toBeRendered="false" ref="_KEUQUMEuEeajk6Xftq_5_g"/>
        <children xsi:type="advanced:Placeholder" xmi:id="_KEWFhcEuEeajk6Xftq_5_g" elementId="org.eclipse.ui.internal.introview" toBeRendered="false" ref="_KEVecMEuEeajk6Xftq_5_g"/>
        <children xsi:type="advanced:Placeholder" xmi:id="_KEWFhsEuEeajk6Xftq_5_g" elementId="org.eclipse.ui.cheatsheets.views.CheatSheetView" toBeRendered="false" ref="_KEWFgMEuEeajk6Xftq_5_g"/>
      </children>
    </children>
    <sharedElements xsi:type="basic:Part" xmi:id="_KEUQUMEuEeajk6Xftq_5_g" elementId="org.eclipse.help.ui.HelpView" contributionURI="bundleclass://org.eclipse.ui.workbench/org.eclipse.ui.internal.e4.compatibility.CompatibilityView" label="Help" iconURI="platform:/plugin/org.eclipse.help.ui/icons/view16/help_view.gif" tooltip="" closeable="true">
      <persistedState key="originalCompatibilityViewClass" value="org.eclipse.help.ui.internal.views.HelpView"/>
      <persistedState key="originalCompatibilityViewBundle" value="org.eclipse.help.ui"/>
      <tags>View</tags>
      <tags>categoryTag:Help</tags>
    </sharedElements>
    <sharedElements xsi:type="basic:Part" xmi:id="_KEVecMEuEeajk6Xftq_5_g" elementId="org.eclipse.ui.internal.introview" contributionURI="bundleclass://org.eclipse.ui.workbench/org.eclipse.ui.internal.e4.compatibility.CompatibilityView" label="Welcome" iconURI="platform:/plugin/org.eclipse.ui/icons/full/eview16/defaultview_misc.png" tooltip="" closeable="true">
      <persistedState key="originalCompatibilityViewClass" value="org.eclipse.ui.internal.ViewIntroAdapterPart"/>
      <persistedState key="originalCompatibilityViewBundle" value="org.eclipse.ui"/>
      <tags>View</tags>
      <tags>categoryTag:General</tags>
      <menus xmi:id="_KcCMwMEuEeajk6Xftq_5_g" elementId="org.eclipse.ui.internal.introview">
        <tags>ViewMenu</tags>
        <tags>menuContribution:menu</tags>
      </menus>
      <toolbar xmi:id="_KcCMwcEuEeajk6Xftq_5_g" elementId="org.eclipse.ui.internal.introview" visible="false"/>
    </sharedElements>
    <sharedElements xsi:type="basic:Part" xmi:id="_KEWFgMEuEeajk6Xftq_5_g" elementId="org.eclipse.ui.cheatsheets.views.CheatSheetView" contributionURI="bundleclass://org.eclipse.ui.workbench/org.eclipse.ui.internal.e4.compatibility.CompatibilityView" label="Cheat Sheets" iconURI="platform:/plugin/org.eclipse.ui.cheatsheets/icons/view16/cheatsheet_view.gif" tooltip="" closeable="true">
      <persistedState key="originalCompatibilityViewClass" value="org.eclipse.ui.internal.cheatsheets.views.CheatSheetView"/>
      <persistedState key="originalCompatibilityViewBundle" value="org.eclipse.ui.cheatsheets"/>
      <tags>View</tags>
      <tags>categoryTag:Help</tags>
    </sharedElements>
    <sharedElements xsi:type="advanced:Area" xmi:id="_KMU80MEuEeajk6Xftq_5_g" elementId="org.eclipse.ui.editorss" selectedElement="_KMU80cEuEeajk6Xftq_5_g">
      <children xsi:type="basic:PartStack" xmi:id="_KMU80cEuEeajk6Xftq_5_g" elementId="org.eclipse.e4.primaryDataStack" selectedElement="_HGH4cFvPEeeK3cWwLqDFBw">
        <tags>org.eclipse.e4.primaryDataStack</tags>
        <tags>EditorStack</tags>
        <tags>active</tags>
        <children xsi:type="basic:Part" xmi:id="_dR8rQAJHEee0TLcfPXvUBA" elementId="org.eclipse.e4.ui.compatibility.editor" contributionURI="bundleclass://org.eclipse.ui.workbench/org.eclipse.ui.internal.e4.compatibility.CompatibilityEditor" label="InChIGenerator.java" iconURI="platform:/plugin/org.eclipse.jdt.ui/icons/full/obj16/jcu_obj.png" closeable="true">
          <persistedState key="memento" value="&lt;?xml version=&quot;1.0&quot; encoding=&quot;UTF-8&quot;?>&#xD;&#xA;&lt;editor id=&quot;org.eclipse.jdt.ui.CompilationUnitEditor&quot; name=&quot;InChIGenerator.java&quot; partName=&quot;InChIGenerator.java&quot; title=&quot;InChIGenerator.java&quot; tooltip=&quot;cdk/src/main/org/openscience/cdk/inchi/InChIGenerator.java&quot;>&#xD;&#xA;&lt;input factoryID=&quot;org.eclipse.ui.part.FileEditorInputFactory&quot; path=&quot;/cdk/src/main/org/openscience/cdk/inchi/InChIGenerator.java&quot;/>&#xD;&#xA;&lt;editorState selectionHorizontalPixel=&quot;0&quot; selectionLength=&quot;0&quot; selectionOffset=&quot;28566&quot; selectionTopPixel=&quot;13620&quot;/>&#xD;&#xA;&lt;/editor>"/>
          <tags>Editor</tags>
          <tags>org.eclipse.jdt.ui.CompilationUnitEditor</tags>
          <tags>removeOnHide</tags>
        </children>
        <children xsi:type="basic:Part" xmi:id="_nfQDQAPoEeeI36AaUNl10w" elementId="org.eclipse.e4.ui.compatibility.editor" contributionURI="bundleclass://org.eclipse.ui.workbench/org.eclipse.ui.internal.e4.compatibility.CompatibilityEditor" label="Reaction.java" iconURI="platform:/plugin/org.eclipse.jdt.ui/icons/full/obj16/jcu_obj.png" closeable="true">
          <persistedState key="memento" value="&lt;?xml version=&quot;1.0&quot; encoding=&quot;UTF-8&quot;?>&#xD;&#xA;&lt;editor id=&quot;org.eclipse.jdt.ui.CompilationUnitEditor&quot; name=&quot;Reaction.java&quot; partName=&quot;Reaction.java&quot; title=&quot;Reaction.java&quot; tooltip=&quot;cdk/src/main/org/openscience/cdk/Reaction.java&quot;>&#xD;&#xA;&lt;input factoryID=&quot;org.eclipse.ui.part.FileEditorInputFactory&quot; path=&quot;/cdk/src/main/org/openscience/cdk/Reaction.java&quot;/>&#xD;&#xA;&lt;editorState selectionHorizontalPixel=&quot;0&quot; selectionLength=&quot;0&quot; selectionOffset=&quot;17564&quot; selectionTopPixel=&quot;9524&quot;/>&#xD;&#xA;&lt;/editor>"/>
          <tags>Editor</tags>
          <tags>org.eclipse.jdt.ui.CompilationUnitEditor</tags>
          <tags>removeOnHide</tags>
        </children>
        <children xsi:type="basic:Part" xmi:id="_RL8-UAP-EeefOY4AHQ0pyA" elementId="org.eclipse.e4.ui.compatibility.editor" contributionURI="bundleclass://org.eclipse.ui.workbench/org.eclipse.ui.internal.e4.compatibility.CompatibilityEditor" label="IAtomContainer.java" iconURI="platform:/plugin/org.eclipse.jdt.ui/icons/full/obj16/jcu_obj.png" closeable="true">
          <persistedState key="memento" value="&lt;?xml version=&quot;1.0&quot; encoding=&quot;UTF-8&quot;?>&#xD;&#xA;&lt;editor id=&quot;org.eclipse.jdt.ui.CompilationUnitEditor&quot; name=&quot;IAtomContainer.java&quot; partName=&quot;IAtomContainer.java&quot; title=&quot;IAtomContainer.java&quot; tooltip=&quot;cdk/src/main/org/openscience/cdk/interfaces/IAtomContainer.java&quot;>&#xD;&#xA;&lt;input factoryID=&quot;org.eclipse.ui.part.FileEditorInputFactory&quot; path=&quot;/cdk/src/main/org/openscience/cdk/interfaces/IAtomContainer.java&quot;/>&#xD;&#xA;&lt;editorState selectionHorizontalPixel=&quot;0&quot; selectionLength=&quot;13&quot; selectionOffset=&quot;8443&quot; selectionTopPixel=&quot;5340&quot;/>&#xD;&#xA;&lt;/editor>"/>
          <tags>Editor</tags>
          <tags>org.eclipse.jdt.ui.CompilationUnitEditor</tags>
          <tags>removeOnHide</tags>
        </children>
        <children xsi:type="basic:Part" xmi:id="_YrnPgAotEeeVBo_4lBJGPg" elementId="org.eclipse.e4.ui.compatibility.editor" contributionURI="bundleclass://org.eclipse.ui.workbench/org.eclipse.ui.internal.e4.compatibility.CompatibilityEditor" label="AllRingsFinder.java" iconURI="platform:/plugin/org.eclipse.jdt.ui/icons/full/obj16/jcu_obj.png" closeable="true">
          <persistedState key="memento" value="&lt;?xml version=&quot;1.0&quot; encoding=&quot;UTF-8&quot;?>&#xD;&#xA;&lt;editor id=&quot;org.eclipse.jdt.ui.CompilationUnitEditor&quot; name=&quot;AllRingsFinder.java&quot; partName=&quot;AllRingsFinder.java&quot; title=&quot;AllRingsFinder.java&quot; tooltip=&quot;cdk/src/main/org/openscience/cdk/ringsearch/AllRingsFinder.java&quot;>&#xD;&#xA;&lt;input factoryID=&quot;org.eclipse.ui.part.FileEditorInputFactory&quot; path=&quot;/cdk/src/main/org/openscience/cdk/ringsearch/AllRingsFinder.java&quot;/>&#xD;&#xA;&lt;editorState selectionHorizontalPixel=&quot;0&quot; selectionLength=&quot;12&quot; selectionOffset=&quot;5603&quot; selectionTopPixel=&quot;1710&quot;/>&#xD;&#xA;&lt;/editor>"/>
          <tags>Editor</tags>
          <tags>org.eclipse.jdt.ui.CompilationUnitEditor</tags>
          <tags>removeOnHide</tags>
        </children>
        <children xsi:type="basic:Part" xmi:id="_bdpSQAotEeeVBo_4lBJGPg" elementId="org.eclipse.e4.ui.compatibility.editor" contributionURI="bundleclass://org.eclipse.ui.workbench/org.eclipse.ui.internal.e4.compatibility.CompatibilityEditor" label="RingSearch.java" iconURI="platform:/plugin/org.eclipse.jdt.ui/icons/full/obj16/jcu_obj.png" closeable="true">
          <persistedState key="memento" value="&lt;?xml version=&quot;1.0&quot; encoding=&quot;UTF-8&quot;?>&#xD;&#xA;&lt;editor id=&quot;org.eclipse.jdt.ui.CompilationUnitEditor&quot; name=&quot;RingSearch.java&quot; partName=&quot;RingSearch.java&quot; title=&quot;RingSearch.java&quot; tooltip=&quot;cdk/src/main/org/openscience/cdk/ringsearch/RingSearch.java&quot;>&#xD;&#xA;&lt;input factoryID=&quot;org.eclipse.ui.part.FileEditorInputFactory&quot; path=&quot;/cdk/src/main/org/openscience/cdk/ringsearch/RingSearch.java&quot;/>&#xD;&#xA;&lt;editorState selectionHorizontalPixel=&quot;0&quot; selectionLength=&quot;6&quot; selectionOffset=&quot;9257&quot; selectionTopPixel=&quot;3380&quot;/>&#xD;&#xA;&lt;/editor>"/>
          <tags>Editor</tags>
          <tags>org.eclipse.jdt.ui.CompilationUnitEditor</tags>
          <tags>removeOnHide</tags>
        </children>
        <children xsi:type="basic:Part" xmi:id="_rC0LIAo_EeeVBo_4lBJGPg" elementId="org.eclipse.e4.ui.compatibility.editor" contributionURI="bundleclass://org.eclipse.ui.workbench/org.eclipse.ui.internal.e4.compatibility.CompatibilityEditor" label="AtomTypeReader.java" iconURI="platform:/plugin/org.eclipse.jdt.ui/icons/full/obj16/jcu_obj.png" closeable="true">
          <persistedState key="memento" value="&lt;?xml version=&quot;1.0&quot; encoding=&quot;UTF-8&quot;?>&#xD;&#xA;&lt;editor id=&quot;org.eclipse.jdt.ui.CompilationUnitEditor&quot; name=&quot;AtomTypeReader.java&quot; partName=&quot;AtomTypeReader.java&quot; title=&quot;AtomTypeReader.java&quot; tooltip=&quot;cdk/src/main/org/openscience/cdk/config/atomtypes/AtomTypeReader.java&quot;>&#xD;&#xA;&lt;input factoryID=&quot;org.eclipse.ui.part.FileEditorInputFactory&quot; path=&quot;/cdk/src/main/org/openscience/cdk/config/atomtypes/AtomTypeReader.java&quot;/>&#xD;&#xA;&lt;editorState selectionHorizontalPixel=&quot;0&quot; selectionLength=&quot;0&quot; selectionOffset=&quot;5257&quot; selectionTopPixel=&quot;1624&quot;/>&#xD;&#xA;&lt;/editor>"/>
          <tags>Editor</tags>
          <tags>org.eclipse.jdt.ui.CompilationUnitEditor</tags>
          <tags>removeOnHide</tags>
        </children>
        <children xsi:type="basic:Part" xmi:id="_2AaUsFvOEeeK3cWwLqDFBw" elementId="org.eclipse.e4.ui.compatibility.editor" contributionURI="bundleclass://org.eclipse.ui.workbench/org.eclipse.ui.internal.e4.compatibility.CompatibilityEditor" label="BitSetFingerprint.java" iconURI="platform:/plugin/org.eclipse.jdt.ui/icons/full/obj16/jcu_obj.png" closeable="true">
          <persistedState key="memento" value="&lt;?xml version=&quot;1.0&quot; encoding=&quot;UTF-8&quot;?>&#xD;&#xA;&lt;editor id=&quot;org.eclipse.jdt.ui.CompilationUnitEditor&quot; name=&quot;BitSetFingerprint.java&quot; partName=&quot;BitSetFingerprint.java&quot; title=&quot;BitSetFingerprint.java&quot; tooltip=&quot;cdk/src/main/org/openscience/cdk/fingerprint/BitSetFingerprint.java&quot;>&#xD;&#xA;&lt;input factoryID=&quot;org.eclipse.ui.part.FileEditorInputFactory&quot; path=&quot;/cdk/src/main/org/openscience/cdk/fingerprint/BitSetFingerprint.java&quot;/>&#xD;&#xA;&lt;editorState selectionHorizontalPixel=&quot;0&quot; selectionLength=&quot;3&quot; selectionOffset=&quot;2397&quot; selectionTopPixel=&quot;980&quot;/>&#xD;&#xA;&lt;/editor>"/>
          <tags>Editor</tags>
          <tags>org.eclipse.jdt.ui.CompilationUnitEditor</tags>
          <tags>removeOnHide</tags>
        </children>
        <children xsi:type="basic:Part" xmi:id="_HGH4cFvPEeeK3cWwLqDFBw" elementId="org.eclipse.e4.ui.compatibility.editor" contributionURI="bundleclass://org.eclipse.ui.workbench/org.eclipse.ui.internal.e4.compatibility.CompatibilityEditor" label="Fingerprinter.java" iconURI="platform:/plugin/org.eclipse.jdt.ui/icons/full/obj16/jcu_obj.png" closeable="true">
          <persistedState key="memento" value="&lt;?xml version=&quot;1.0&quot; encoding=&quot;UTF-8&quot;?>&#xD;&#xA;&lt;editor id=&quot;org.eclipse.jdt.ui.CompilationUnitEditor&quot; name=&quot;Fingerprinter.java&quot; partName=&quot;Fingerprinter.java&quot; title=&quot;Fingerprinter.java&quot; tooltip=&quot;cdk/src/main/org/openscience/cdk/fingerprint/Fingerprinter.java&quot;>&#xD;&#xA;&lt;input factoryID=&quot;org.eclipse.ui.part.FileEditorInputFactory&quot; path=&quot;/cdk/src/main/org/openscience/cdk/fingerprint/Fingerprinter.java&quot;/>&#xD;&#xA;&lt;editorState selectionHorizontalPixel=&quot;0&quot; selectionLength=&quot;0&quot; selectionOffset=&quot;3365&quot; selectionTopPixel=&quot;480&quot;/>&#xD;&#xA;&lt;/editor>"/>
          <tags>Editor</tags>
          <tags>org.eclipse.jdt.ui.CompilationUnitEditor</tags>
          <tags>removeOnHide</tags>
          <tags>active</tags>
          <tags>activeOnClose</tags>
        </children>
      </children>
    </sharedElements>
    <sharedElements xsi:type="basic:Part" xmi:id="_KMbqgMEuEeajk6Xftq_5_g" elementId="org.eclipse.jdt.ui.PackageExplorer" contributionURI="bundleclass://org.eclipse.ui.workbench/org.eclipse.ui.internal.e4.compatibility.CompatibilityView" label="Package Explorer" iconURI="platform:/plugin/org.eclipse.jdt.ui/icons/full/eview16/package.png" tooltip="" closeable="true">
      <persistedState key="originalCompatibilityViewClass" value="org.eclipse.jdt.internal.ui.packageview.PackageExplorerPart"/>
      <persistedState key="originalCompatibilityViewBundle" value="org.eclipse.jdt.ui"/>
      <persistedState key="memento" value="&lt;?xml version=&quot;1.0&quot; encoding=&quot;UTF-8&quot;?>&#xD;&#xA;&lt;view group_libraries=&quot;1&quot; layout=&quot;2&quot; linkWithEditor=&quot;0&quot; rootMode=&quot;1&quot; workingSetName=&quot;Aggregate for window 1481631468078&quot;>&#xD;&#xA;&lt;customFilters userDefinedPatternsEnabled=&quot;false&quot;>&#xD;&#xA;&lt;xmlDefinedFilters>&#xD;&#xA;&lt;child filterId=&quot;org.eclipse.jdt.ui.PackageExplorer.StaticsFilter&quot; isEnabled=&quot;false&quot;/>&#xD;&#xA;&lt;child filterId=&quot;org.eclipse.buildship.ui.packageexplorer.filter.gradle.buildfolder&quot; isEnabled=&quot;true&quot;/>&#xD;&#xA;&lt;child filterId=&quot;org.eclipse.mylyn.java.ui.MembersFilter&quot; isEnabled=&quot;false&quot;/>&#xD;&#xA;&lt;child filterId=&quot;org.eclipse.jdt.ui.PackageExplorer.NonJavaProjectsFilter&quot; isEnabled=&quot;false&quot;/>&#xD;&#xA;&lt;child filterId=&quot;org.eclipse.jdt.ui.PackageExplorer_patternFilterId_.*&quot; isEnabled=&quot;true&quot;/>&#xD;&#xA;&lt;child filterId=&quot;org.eclipse.jdt.ui.PackageExplorer.NonSharedProjectsFilter&quot; isEnabled=&quot;false&quot;/>&#xD;&#xA;&lt;child filterId=&quot;org.eclipse.jdt.ui.PackageExplorer.SyntheticMembersFilter&quot; isEnabled=&quot;true&quot;/>&#xD;&#xA;&lt;child filterId=&quot;org.eclipse.jdt.ui.PackageExplorer.ContainedLibraryFilter&quot; isEnabled=&quot;false&quot;/>&#xD;&#xA;&lt;child filterId=&quot;org.eclipse.jdt.internal.ui.PackageExplorer.HideInnerClassFilesFilter&quot; isEnabled=&quot;true&quot;/>&#xD;&#xA;&lt;child filterId=&quot;org.eclipse.jdt.internal.ui.PackageExplorer.EmptyInnerPackageFilter&quot; isEnabled=&quot;true&quot;/>&#xD;&#xA;&lt;child filterId=&quot;org.eclipse.m2e.MavenModuleFilter&quot; isEnabled=&quot;false&quot;/>&#xD;&#xA;&lt;child filterId=&quot;org.eclipse.buildship.ui.packageexplorer.filter.gradle.subProject&quot; isEnabled=&quot;true&quot;/>&#xD;&#xA;&lt;child filterId=&quot;org.eclipse.jdt.ui.PackageExplorer.ClosedProjectsFilter&quot; isEnabled=&quot;false&quot;/>&#xD;&#xA;&lt;child filterId=&quot;org.eclipse.jdt.ui.PackageExplorer.EmptyLibraryContainerFilter&quot; isEnabled=&quot;true&quot;/>&#xD;&#xA;&lt;child filterId=&quot;org.eclipse.jdt.ui.PackageExplorer.PackageDeclarationFilter&quot; isEnabled=&quot;true&quot;/>&#xD;&#xA;&lt;child filterId=&quot;org.eclipse.jdt.ui.PackageExplorer.ImportDeclarationFilter&quot; isEnabled=&quot;true&quot;/>&#xD;&#xA;&lt;child filterId=&quot;org.eclipse.jdt.ui.PackageExplorer.NonJavaElementFilter&quot; isEnabled=&quot;false&quot;/>&#xD;&#xA;&lt;child filterId=&quot;org.eclipse.jdt.ui.PackageExplorer.LibraryFilter&quot; isEnabled=&quot;false&quot;/>&#xD;&#xA;&lt;child filterId=&quot;org.eclipse.jdt.ui.PackageExplorer.CuAndClassFileFilter&quot; isEnabled=&quot;false&quot;/>&#xD;&#xA;&lt;child filterId=&quot;org.eclipse.jdt.internal.ui.PackageExplorer.EmptyPackageFilter&quot; isEnabled=&quot;false&quot;/>&#xD;&#xA;&lt;child filterId=&quot;org.eclipse.jdt.ui.PackageExplorer.NonPublicFilter&quot; isEnabled=&quot;false&quot;/>&#xD;&#xA;&lt;child filterId=&quot;org.eclipse.jdt.ui.PackageExplorer.LocalTypesFilter&quot; isEnabled=&quot;false&quot;/>&#xD;&#xA;&lt;child filterId=&quot;org.eclipse.jdt.ui.PackageExplorer.FieldsFilter&quot; isEnabled=&quot;false&quot;/>&#xD;&#xA;&lt;/xmlDefinedFilters>&#xD;&#xA;&lt;/customFilters>&#xD;&#xA;&lt;/view>"/>
      <tags>View</tags>
      <tags>categoryTag:Java</tags>
      <menus xmi:id="_KNJcMMEuEeajk6Xftq_5_g" elementId="org.eclipse.jdt.ui.PackageExplorer">
        <tags>ViewMenu</tags>
        <tags>menuContribution:menu</tags>
      </menus>
      <toolbar xmi:id="_KNJcMcEuEeajk6Xftq_5_g" elementId="org.eclipse.jdt.ui.PackageExplorer"/>
    </sharedElements>
    <sharedElements xsi:type="basic:Part" xmi:id="_KMc4oMEuEeajk6Xftq_5_g" elementId="org.eclipse.jdt.ui.TypeHierarchy" contributionURI="bundleclass://org.eclipse.ui.workbench/org.eclipse.ui.internal.e4.compatibility.CompatibilityView" label="Type Hierarchy" iconURI="platform:/plugin/org.eclipse.jdt.ui/icons/full/eview16/class_hi.png" tooltip="" closeable="true">
      <persistedState key="originalCompatibilityViewClass" value="org.eclipse.jdt.internal.ui.typehierarchy.TypeHierarchyViewPart"/>
      <persistedState key="originalCompatibilityViewBundle" value="org.eclipse.jdt.ui"/>
      <tags>View</tags>
      <tags>categoryTag:Java</tags>
    </sharedElements>
    <sharedElements xsi:type="basic:Part" xmi:id="_KMc4ocEuEeajk6Xftq_5_g" elementId="org.eclipse.ui.views.ResourceNavigator" contributionURI="bundleclass://org.eclipse.ui.workbench/org.eclipse.ui.internal.e4.compatibility.CompatibilityView" label="Navigator" iconURI="platform:/plugin/org.eclipse.ui.ide/icons/full/eview16/filenav_nav.png" tooltip="" closeable="true">
      <persistedState key="originalCompatibilityViewClass" value="org.eclipse.ui.views.navigator.ResourceNavigator"/>
      <persistedState key="originalCompatibilityViewBundle" value="org.eclipse.ui.ide"/>
      <tags>View</tags>
      <tags>categoryTag:General</tags>
    </sharedElements>
    <sharedElements xsi:type="basic:Part" xmi:id="_KMc4osEuEeajk6Xftq_5_g" elementId="org.eclipse.ui.navigator.ProjectExplorer" contributionURI="bundleclass://org.eclipse.ui.workbench/org.eclipse.ui.internal.e4.compatibility.CompatibilityView" label="Project Explorer" iconURI="platform:/plugin/org.eclipse.ui.navigator.resources/icons/full/eview16/resource_persp.gif" tooltip="" closeable="true">
      <persistedState key="originalCompatibilityViewClass" value="org.eclipse.ui.navigator.resources.ProjectExplorer"/>
      <persistedState key="originalCompatibilityViewBundle" value="org.eclipse.ui.navigator.resources"/>
      <tags>View</tags>
      <tags>categoryTag:General</tags>
    </sharedElements>
    <sharedElements xsi:type="basic:Part" xmi:id="_KMdfsMEuEeajk6Xftq_5_g" elementId="org.eclipse.ui.views.ProblemView" contributionURI="bundleclass://org.eclipse.ui.workbench/org.eclipse.ui.internal.e4.compatibility.CompatibilityView" label="Problems" iconURI="platform:/plugin/org.eclipse.ui.ide/icons/full/eview16/problems_view.png" tooltip="" closeable="true">
      <persistedState key="originalCompatibilityViewClass" value="org.eclipse.ui.internal.views.markers.ProblemsView"/>
      <persistedState key="originalCompatibilityViewBundle" value="org.eclipse.ui.ide"/>
      <persistedState key="memento" value="&lt;?xml version=&quot;1.0&quot; encoding=&quot;UTF-8&quot;?>&#xD;&#xA;&lt;view PRIMARY_SORT_FIELD=&quot;org.eclipse.ui.ide.severityAndDescriptionField&quot; categoryGroup=&quot;org.eclipse.ui.ide.severity&quot; markerContentGenerator=&quot;org.eclipse.ui.ide.problemsGenerator&quot; partName=&quot;Problems&quot;>&#xD;&#xA;&lt;expanded>&#xD;&#xA;&lt;category IMemento.internal.id=&quot;Warnings (100 of 3401 items)&quot;/>&#xD;&#xA;&lt;/expanded>&#xD;&#xA;&lt;columnWidths org.eclipse.ui.ide.locationField=&quot;120&quot; org.eclipse.ui.ide.markerType=&quot;120&quot; org.eclipse.ui.ide.pathField=&quot;160&quot; org.eclipse.ui.ide.resourceField=&quot;120&quot; org.eclipse.ui.ide.severityAndDescriptionField=&quot;400&quot;/>&#xD;&#xA;&lt;visible IMemento.internal.id=&quot;org.eclipse.ui.ide.severityAndDescriptionField&quot;/>&#xD;&#xA;&lt;visible IMemento.internal.id=&quot;org.eclipse.ui.ide.resourceField&quot;/>&#xD;&#xA;&lt;visible IMemento.internal.id=&quot;org.eclipse.ui.ide.pathField&quot;/>&#xD;&#xA;&lt;visible IMemento.internal.id=&quot;org.eclipse.ui.ide.locationField&quot;/>&#xD;&#xA;&lt;visible IMemento.internal.id=&quot;org.eclipse.ui.ide.markerType&quot;/>&#xD;&#xA;&lt;/view>"/>
      <tags>View</tags>
      <tags>categoryTag:General</tags>
      <menus xmi:id="_KVjKQMEuEeajk6Xftq_5_g" elementId="org.eclipse.ui.views.ProblemView">
        <tags>ViewMenu</tags>
        <tags>menuContribution:menu</tags>
      </menus>
      <toolbar xmi:id="_KVjKQcEuEeajk6Xftq_5_g" elementId="org.eclipse.ui.views.ProblemView"/>
    </sharedElements>
    <sharedElements xsi:type="basic:Part" xmi:id="_KMdfscEuEeajk6Xftq_5_g" elementId="org.eclipse.jdt.ui.JavadocView" contributionURI="bundleclass://org.eclipse.ui.workbench/org.eclipse.ui.internal.e4.compatibility.CompatibilityView" label="Javadoc" iconURI="platform:/plugin/org.eclipse.jdt.ui/icons/full/eview16/javadoc.png" tooltip="" closeable="true">
      <persistedState key="originalCompatibilityViewClass" value="org.eclipse.jdt.internal.ui.infoviews.JavadocView"/>
      <persistedState key="originalCompatibilityViewBundle" value="org.eclipse.jdt.ui"/>
      <tags>View</tags>
      <tags>categoryTag:Java</tags>
    </sharedElements>
    <sharedElements xsi:type="basic:Part" xmi:id="_KMdfssEuEeajk6Xftq_5_g" elementId="org.eclipse.jdt.ui.SourceView" contributionURI="bundleclass://org.eclipse.ui.workbench/org.eclipse.ui.internal.e4.compatibility.CompatibilityView" label="Declaration" iconURI="platform:/plugin/org.eclipse.jdt.ui/icons/full/eview16/source.png" tooltip="" closeable="true">
      <persistedState key="originalCompatibilityViewClass" value="org.eclipse.jdt.internal.ui.infoviews.SourceView"/>
      <persistedState key="originalCompatibilityViewBundle" value="org.eclipse.jdt.ui"/>
      <tags>View</tags>
      <tags>categoryTag:Java</tags>
    </sharedElements>
    <sharedElements xsi:type="basic:Part" xmi:id="_KMeGwMEuEeajk6Xftq_5_g" elementId="org.eclipse.search.ui.views.SearchView" contributionURI="bundleclass://org.eclipse.ui.workbench/org.eclipse.ui.internal.e4.compatibility.CompatibilityView" label="Search" iconURI="platform:/plugin/org.eclipse.search/icons/full/eview16/searchres.gif" tooltip="" closeable="true">
      <persistedState key="originalCompatibilityViewClass" value="org.eclipse.search2.internal.ui.SearchView"/>
      <persistedState key="originalCompatibilityViewBundle" value="org.eclipse.search"/>
      <tags>View</tags>
      <tags>categoryTag:General</tags>
    </sharedElements>
    <sharedElements xsi:type="basic:Part" xmi:id="_KMeGwcEuEeajk6Xftq_5_g" elementId="org.eclipse.ui.console.ConsoleView" contributionURI="bundleclass://org.eclipse.ui.workbench/org.eclipse.ui.internal.e4.compatibility.CompatibilityView" label="Console" iconURI="platform:/plugin/org.eclipse.ui.console/icons/full/cview16/console_view.png" tooltip="" closeable="true">
      <persistedState key="originalCompatibilityViewClass" value="org.eclipse.ui.internal.console.ConsoleView"/>
      <persistedState key="originalCompatibilityViewBundle" value="org.eclipse.ui.console"/>
      <tags>View</tags>
      <tags>categoryTag:General</tags>
    </sharedElements>
    <sharedElements xsi:type="basic:Part" xmi:id="_KMeGwsEuEeajk6Xftq_5_g" elementId="org.eclipse.ui.views.BookmarkView" contributionURI="bundleclass://org.eclipse.ui.workbench/org.eclipse.ui.internal.e4.compatibility.CompatibilityView" label="Bookmarks" iconURI="platform:/plugin/org.eclipse.ui.ide/icons/full/eview16/bkmrk_nav.png" tooltip="" closeable="true">
      <persistedState key="originalCompatibilityViewClass" value="org.eclipse.ui.internal.views.markers.BookmarksView"/>
      <persistedState key="originalCompatibilityViewBundle" value="org.eclipse.ui.ide"/>
      <tags>View</tags>
      <tags>categoryTag:General</tags>
    </sharedElements>
    <sharedElements xsi:type="basic:Part" xmi:id="_KMeGw8EuEeajk6Xftq_5_g" elementId="org.eclipse.ui.views.ProgressView" contributionURI="bundleclass://org.eclipse.ui.workbench/org.eclipse.ui.internal.e4.compatibility.CompatibilityView" label="Progress" iconURI="platform:/plugin/org.eclipse.ui.ide/icons/full/eview16/pview.png" tooltip="" closeable="true">
      <persistedState key="originalCompatibilityViewClass" value="org.eclipse.ui.internal.progress.ProgressView"/>
      <persistedState key="originalCompatibilityViewBundle" value="org.eclipse.ui.ide"/>
      <tags>View</tags>
      <tags>categoryTag:General</tags>
    </sharedElements>
    <sharedElements xsi:type="basic:Part" xmi:id="_KMet0MEuEeajk6Xftq_5_g" elementId="org.eclipse.ui.views.ContentOutline" contributionURI="bundleclass://org.eclipse.ui.workbench/org.eclipse.ui.internal.e4.compatibility.CompatibilityView" label="Outline" iconURI="platform:/plugin/org.eclipse.ui.views/icons/full/eview16/outline_co.png" tooltip="" closeable="true">
      <persistedState key="originalCompatibilityViewClass" value="org.eclipse.ui.views.contentoutline.ContentOutline"/>
      <persistedState key="originalCompatibilityViewBundle" value="org.eclipse.ui.views"/>
      <persistedState key="memento" value="&lt;?xml version=&quot;1.0&quot; encoding=&quot;UTF-8&quot;?>&#xD;&#xA;&lt;view/>"/>
      <tags>View</tags>
      <tags>categoryTag:General</tags>
      <menus xmi:id="_KUT0IMEuEeajk6Xftq_5_g" elementId="org.eclipse.ui.views.ContentOutline">
        <tags>ViewMenu</tags>
        <tags>menuContribution:menu</tags>
      </menus>
      <toolbar xmi:id="_KUT0IcEuEeajk6Xftq_5_g" elementId="org.eclipse.ui.views.ContentOutline"/>
    </sharedElements>
    <sharedElements xsi:type="basic:Part" xmi:id="_KMet0cEuEeajk6Xftq_5_g" elementId="org.eclipse.ui.texteditor.TemplatesView" contributionURI="bundleclass://org.eclipse.ui.workbench/org.eclipse.ui.internal.e4.compatibility.CompatibilityView" label="Templates" iconURI="platform:/plugin/org.eclipse.jdt.ui/icons/full/eview16/templates.png" tooltip="" closeable="true">
      <persistedState key="originalCompatibilityViewClass" value="org.eclipse.ui.texteditor.templates.TemplatesView"/>
      <persistedState key="originalCompatibilityViewBundle" value="org.eclipse.jdt.ui"/>
      <tags>View</tags>
      <tags>categoryTag:General</tags>
    </sharedElements>
    <sharedElements xsi:type="basic:Part" xmi:id="_KMiYMMEuEeajk6Xftq_5_g" elementId="org.eclipse.ant.ui.views.AntView" contributionURI="bundleclass://org.eclipse.ui.workbench/org.eclipse.ui.internal.e4.compatibility.CompatibilityView" label="Ant" iconURI="platform:/plugin/org.eclipse.ant.ui/icons/full/eview16/ant_view.png" tooltip="" closeable="true">
      <persistedState key="originalCompatibilityViewClass" value="org.eclipse.ant.internal.ui.views.AntView"/>
      <persistedState key="originalCompatibilityViewBundle" value="org.eclipse.ant.ui"/>
      <tags>View</tags>
      <tags>categoryTag:Ant</tags>
    </sharedElements>
    <sharedElements xsi:type="basic:Part" xmi:id="_KMi_QMEuEeajk6Xftq_5_g" elementId="org.eclipse.egit.ui.RepositoriesView" contributionURI="bundleclass://org.eclipse.ui.workbench/org.eclipse.ui.internal.e4.compatibility.CompatibilityView" label="Git Repositories" iconURI="platform:/plugin/org.eclipse.egit.ui/icons/eview16/repo_rep.gif" tooltip="" closeable="true">
      <persistedState key="originalCompatibilityViewClass" value="org.eclipse.egit.ui.internal.repository.RepositoriesView"/>
      <persistedState key="originalCompatibilityViewBundle" value="org.eclipse.egit.ui"/>
      <tags>View</tags>
      <tags>categoryTag:Git</tags>
    </sharedElements>
    <sharedElements xsi:type="basic:Part" xmi:id="_KMjmUMEuEeajk6Xftq_5_g" elementId="org.eclipse.jdt.junit.ResultView" contributionURI="bundleclass://org.eclipse.ui.workbench/org.eclipse.ui.internal.e4.compatibility.CompatibilityView" label="JUnit" iconURI="platform:/plugin/org.eclipse.jdt.junit/icons/full/eview16/junit.gif" tooltip="" closeable="true">
      <persistedState key="originalCompatibilityViewClass" value="org.eclipse.jdt.internal.junit.ui.TestRunnerViewPart"/>
      <persistedState key="originalCompatibilityViewBundle" value="org.eclipse.jdt.junit"/>
      <tags>View</tags>
      <tags>categoryTag:Java</tags>
    </sharedElements>
    <sharedElements xsi:type="basic:Part" xmi:id="_KMjmUcEuEeajk6Xftq_5_g" elementId="org.eclipse.mylyn.tasks.ui.views.tasks" contributionURI="bundleclass://org.eclipse.ui.workbench/org.eclipse.ui.internal.e4.compatibility.CompatibilityView" label="Task List" iconURI="platform:/plugin/org.eclipse.mylyn.tasks.ui/icons/eview16/task-list.gif" tooltip="" closeable="true">
      <persistedState key="originalCompatibilityViewClass" value="org.eclipse.mylyn.internal.tasks.ui.views.TaskListView"/>
      <persistedState key="originalCompatibilityViewBundle" value="org.eclipse.mylyn.tasks.ui"/>
      <persistedState key="memento" value="&lt;?xml version=&quot;1.0&quot; encoding=&quot;UTF-8&quot;?>&#xD;&#xA;&lt;view linkWithEditor=&quot;true&quot; presentation=&quot;org.eclipse.mylyn.tasks.ui.categorized&quot;>&#xD;&#xA;&lt;sorter groupBy=&quot;CATEGORY_QUERY&quot;>&#xD;&#xA;&lt;sorter>&#xD;&#xA;&lt;sort0 sortDirection=&quot;1&quot; sortKey=&quot;PRIORITY&quot;/>&#xD;&#xA;&lt;sort1 sortDirection=&quot;1&quot; sortKey=&quot;RANK&quot;/>&#xD;&#xA;&lt;sort2 sortDirection=&quot;1&quot; sortKey=&quot;DATE_CREATED&quot;/>&#xD;&#xA;&lt;sort3 sortDirection=&quot;1&quot; sortKey=&quot;NONE&quot;/>&#xD;&#xA;&lt;sort4 sortDirection=&quot;1&quot; sortKey=&quot;NONE&quot;/>&#xD;&#xA;&lt;sort5 sortDirection=&quot;1&quot; sortKey=&quot;NONE&quot;/>&#xD;&#xA;&lt;sort6 sortDirection=&quot;1&quot; sortKey=&quot;NONE&quot;/>&#xD;&#xA;&lt;sort7 sortDirection=&quot;1&quot; sortKey=&quot;NONE&quot;/>&#xD;&#xA;&lt;/sorter>&#xD;&#xA;&lt;/sorter>&#xD;&#xA;&lt;filteredTreeFindHistory/>&#xD;&#xA;&lt;/view>"/>
      <tags>View</tags>
      <tags>categoryTag:Mylyn</tags>
      <menus xmi:id="_KQuUoMEuEeajk6Xftq_5_g" elementId="org.eclipse.mylyn.tasks.ui.views.tasks">
        <tags>ViewMenu</tags>
        <tags>menuContribution:menu</tags>
      </menus>
      <toolbar xmi:id="_KQuUocEuEeajk6Xftq_5_g" elementId="org.eclipse.mylyn.tasks.ui.views.tasks"/>
    </sharedElements>
    <trimBars xmi:id="_KEblEMEuEeajk6Xftq_5_g" elementId="org.eclipse.ui.main.toolbar">
      <children xsi:type="menu:ToolBar" xmi:id="_KHh8YMEuEeajk6Xftq_5_g" elementId="group.file" toBeRendered="false">
        <tags>toolbarSeparator</tags>
        <children xsi:type="menu:ToolBarSeparator" xmi:id="_KHh8YcEuEeajk6Xftq_5_g" elementId="group.file" toBeRendered="false"/>
      </children>
      <children xsi:type="menu:ToolBar" xmi:id="_KHijcMEuEeajk6Xftq_5_g" elementId="org.eclipse.ui.workbench.file">
        <tags>Draggable</tags>
        <children xsi:type="menu:HandledToolItem" xmi:id="_zglcQFvOEeeK3cWwLqDFBw" elementId="print" visible="false" iconURI="platform:/plugin/org.eclipse.ui/icons/full/etool16/print_edit.png" tooltip="Print" command="_J29w5cEuEeajk6Xftq_5_g"/>
      </children>
      <children xsi:type="menu:ToolBar" xmi:id="_KHjKgMEuEeajk6Xftq_5_g" elementId="additions" toBeRendered="false">
        <tags>toolbarSeparator</tags>
        <children xsi:type="menu:ToolBarSeparator" xmi:id="_KHjKgcEuEeajk6Xftq_5_g" elementId="additions" toBeRendered="false"/>
      </children>
      <children xsi:type="menu:ToolBar" xmi:id="_KWkd8MEuEeajk6Xftq_5_g" elementId="org.eclipse.debug.ui.launchActionSet">
        <tags>Draggable</tags>
      </children>
      <children xsi:type="menu:ToolBar" xmi:id="_KXC_EMEuEeajk6Xftq_5_g" elementId="org.eclipse.jdt.ui.JavaElementCreationActionSet">
        <tags>Draggable</tags>
      </children>
      <children xsi:type="menu:ToolBar" xmi:id="_KWrLoMEuEeajk6Xftq_5_g" elementId="org.eclipse.search.searchActionSet">
        <tags>Draggable</tags>
      </children>
      <children xsi:type="menu:ToolBar" xmi:id="_M9-IkMEvEeajk6Xftq_5_g" elementId="org.eclipse.ui.edit.text.actionSet.presentation">
        <tags>Draggable</tags>
      </children>
      <children xsi:type="menu:ToolBar" xmi:id="_KHjKgsEuEeajk6Xftq_5_g" elementId="group.nav" toBeRendered="false">
        <tags>toolbarSeparator</tags>
        <children xsi:type="menu:ToolBarSeparator" xmi:id="_KHjKg8EuEeajk6Xftq_5_g" elementId="group.nav" toBeRendered="false"/>
      </children>
      <children xsi:type="menu:ToolBar" xmi:id="_KHjKhMEuEeajk6Xftq_5_g" elementId="org.eclipse.ui.workbench.navigate">
        <tags>Draggable</tags>
        <children xsi:type="menu:HandledToolItem" xmi:id="_zgn4gFvOEeeK3cWwLqDFBw" elementId="org.eclipse.ui.window.pinEditor" visible="false" iconURI="platform:/plugin/org.eclipse.ui/icons/full/etool16/pin_editor.png" tooltip="Pin Editor" type="Check" command="_J28iy8EuEeajk6Xftq_5_g"/>
      </children>
      <children xsi:type="menu:ToolBar" xmi:id="_KHjKhcEuEeajk6Xftq_5_g" elementId="group.editor" toBeRendered="false">
        <tags>toolbarSeparator</tags>
        <children xsi:type="menu:ToolBarSeparator" xmi:id="_KHjKhsEuEeajk6Xftq_5_g" elementId="group.editor" toBeRendered="false"/>
      </children>
      <children xsi:type="menu:ToolBar" xmi:id="_KHjxkMEuEeajk6Xftq_5_g" elementId="group.help" toBeRendered="false">
        <tags>toolbarSeparator</tags>
        <children xsi:type="menu:ToolBarSeparator" xmi:id="_KHjxkcEuEeajk6Xftq_5_g" elementId="group.help" toBeRendered="false"/>
      </children>
      <children xsi:type="menu:ToolBar" xmi:id="_KHjxksEuEeajk6Xftq_5_g" elementId="org.eclipse.ui.workbench.help" visible="false">
        <tags>Draggable</tags>
      </children>
      <children xsi:type="menu:ToolControl" xmi:id="_KKjbMMEuEeajk6Xftq_5_g" elementId="PerspectiveSpacer" contributionURI="bundleclass://org.eclipse.e4.ui.workbench.renderers.swt/org.eclipse.e4.ui.workbench.renderers.swt.LayoutModifierToolControl">
        <tags>stretch</tags>
        <tags>SHOW_RESTORE_MENU</tags>
      </children>
      <children xsi:type="menu:ToolControl" xmi:id="_KKkCQMEuEeajk6Xftq_5_g" elementId="PerspectiveSwitcher" contributionURI="bundleclass://org.eclipse.ui.workbench/org.eclipse.e4.ui.workbench.addons.perspectiveswitcher.PerspectiveSwitcher">
        <tags>Draggable</tags>
        <tags>HIDEABLE</tags>
        <tags>SHOW_RESTORE_MENU</tags>
      </children>
    </trimBars>
    <trimBars xmi:id="_KKrXAMEuEeajk6Xftq_5_g" elementId="org.eclipse.ui.trim.status" side="Bottom">
      <children xsi:type="menu:ToolControl" xmi:id="_KKxdoMEuEeajk6Xftq_5_g" elementId="org.eclipse.ui.StatusLine" contributionURI="bundleclass://org.eclipse.ui.workbench/org.eclipse.ui.internal.StandardTrim">
        <tags>stretch</tags>
      </children>
      <children xsi:type="menu:ToolControl" xmi:id="_KK4LUMEuEeajk6Xftq_5_g" elementId="org.eclipse.ui.HeapStatus" toBeRendered="false" contributionURI="bundleclass://org.eclipse.ui.workbench/org.eclipse.ui.internal.StandardTrim">
        <tags>Draggable</tags>
      </children>
      <children xsi:type="menu:ToolControl" xmi:id="_KLAHIMEuEeajk6Xftq_5_g" elementId="org.eclipse.ui.ProgressBar" contributionURI="bundleclass://org.eclipse.ui.workbench/org.eclipse.ui.internal.StandardTrim">
        <tags>Draggable</tags>
      </children>
    </trimBars>
    <trimBars xmi:id="_KLKfMMEuEeajk6Xftq_5_g" elementId="org.eclipse.ui.trim.vertical1" toBeRendered="false" side="Left">
      <children xsi:type="menu:ToolControl" xmi:id="_KevigMEuEeajk6Xftq_5_g" elementId="org.eclipse.ui.ide.perspectivestack(minimized)" toBeRendered="false" contributionURI="bundleclass://org.eclipse.e4.ui.workbench.addons.swt/org.eclipse.e4.ui.workbench.addons.minmax.TrimStack">
        <tags>TrimStack</tags>
        <tags>Draggable</tags>
      </children>
    </trimBars>
    <trimBars xmi:id="_KLKfMcEuEeajk6Xftq_5_g" elementId="org.eclipse.ui.trim.vertical2" side="Right"/>
  </children>
  <bindingTables xmi:id="_J2jhIsEuEeajk6Xftq_5_g" contributorURI="platform:/plugin/org.eclipse.platform" bindingContext="_J2jhI8EuEeajk6Xftq_5_g">
    <bindings xmi:id="_J3YnksEuEeajk6Xftq_5_g" keySequence="CTRL+A" command="_J2-YL8EuEeajk6Xftq_5_g"/>
    <bindings xmi:id="_J3YnlcEuEeajk6Xftq_5_g" keySequence="CTRL+SPACE" command="_J29JzMEuEeajk6Xftq_5_g"/>
    <bindings xmi:id="_J3YnnMEuEeajk6Xftq_5_g" keySequence="CTRL+SHIFT+SPACE" command="_J28i9cEuEeajk6Xftq_5_g"/>
    <bindings xmi:id="_J3YnpsEuEeajk6Xftq_5_g" keySequence="ALT+PAGE_UP" command="_J2-_P8EuEeajk6Xftq_5_g"/>
    <bindings xmi:id="_J3YnqMEuEeajk6Xftq_5_g" keySequence="CTRL+SHIFT+D" command="_J2-YMsEuEeajk6Xftq_5_g"/>
    <bindings xmi:id="_J3ZOoMEuEeajk6Xftq_5_g" keySequence="ALT+PAGE_DOWN" command="_J277scEuEeajk6Xftq_5_g"/>
    <bindings xmi:id="_J3ZOtsEuEeajk6Xftq_5_g" keySequence="SHIFT+INSERT" command="_J26GncEuEeajk6Xftq_5_g"/>
    <bindings xmi:id="_J3Z1vcEuEeajk6Xftq_5_g" keySequence="CTRL+C" command="_J25fecEuEeajk6Xftq_5_g"/>
    <bindings xmi:id="_J3Z1wcEuEeajk6Xftq_5_g" keySequence="CTRL+Z" command="_J29J9MEuEeajk6Xftq_5_g"/>
    <bindings xmi:id="_J3bD3sEuEeajk6Xftq_5_g" keySequence="CTRL+SHIFT+I" command="_J2773MEuEeajk6Xftq_5_g"/>
    <bindings xmi:id="_J3bD5MEuEeajk6Xftq_5_g" keySequence="CTRL+INSERT" command="_J25fecEuEeajk6Xftq_5_g"/>
    <bindings xmi:id="_J3bq58EuEeajk6Xftq_5_g" keySequence="CTRL+V" command="_J26GncEuEeajk6Xftq_5_g"/>
    <bindings xmi:id="_J3bq6MEuEeajk6Xftq_5_g" keySequence="CTRL+SHIFT+L" command="_J2-X8sEuEeajk6Xftq_5_g"/>
    <bindings xmi:id="_J3bq8MEuEeajk6Xftq_5_g" keySequence="CTRL+X" command="_J29J_8EuEeajk6Xftq_5_g"/>
    <bindings xmi:id="_J3bq-MEuEeajk6Xftq_5_g" keySequence="CTRL+Y" command="_J2-_HMEuEeajk6Xftq_5_g"/>
    <bindings xmi:id="_J3cR-MEuEeajk6Xftq_5_g" keySequence="CTRL+1" command="_J28iv8EuEeajk6Xftq_5_g"/>
    <bindings xmi:id="_J3c5FcEuEeajk6Xftq_5_g" keySequence="CTRL+F10" command="_J26toMEuEeajk6Xftq_5_g"/>
    <bindings xmi:id="_J3dgHsEuEeajk6Xftq_5_g" keySequence="ALT+SHIFT+F3" command="_J29w8sEuEeajk6Xftq_5_g"/>
    <bindings xmi:id="_J3euN8EuEeajk6Xftq_5_g" keySequence="SHIFT+DEL" command="_J29J_8EuEeajk6Xftq_5_g"/>
  </bindingTables>
  <bindingTables xmi:id="_J3U9MMEuEeajk6Xftq_5_g" elementId="org.eclipse.ui.contexts.window" bindingContext="_J2jhJMEuEeajk6Xftq_5_g">
    <bindings xmi:id="_J3XZcMEuEeajk6Xftq_5_g" keySequence="CTRL+B" command="_J26GqsEuEeajk6Xftq_5_g"/>
    <bindings xmi:id="_J3YAgMEuEeajk6Xftq_5_g" keySequence="ALT+ARROW_RIGHT" command="_J29w8cEuEeajk6Xftq_5_g"/>
    <bindings xmi:id="_J3YAh8EuEeajk6Xftq_5_g" keySequence="ALT+CTRL+SHIFT+ARROW_RIGHT" command="_J26ti8EuEeajk6Xftq_5_g"/>
    <bindings xmi:id="_J3YnkMEuEeajk6Xftq_5_g" keySequence="ALT+CTRL+SHIFT+ARROW_UP" command="_J26trMEuEeajk6Xftq_5_g"/>
    <bindings xmi:id="_J3Ynk8EuEeajk6Xftq_5_g" keySequence="ALT+ARROW_LEFT" command="_J26tpsEuEeajk6Xftq_5_g"/>
    <bindings xmi:id="_J3Ynn8EuEeajk6Xftq_5_g" keySequence="ALT+SHIFT+D A" command="_J29J7MEuEeajk6Xftq_5_g"/>
    <bindings xmi:id="_J3YnoMEuEeajk6Xftq_5_g" keySequence="ALT+SHIFT+D Q" command="_J2--_cEuEeajk6Xftq_5_g"/>
    <bindings xmi:id="_J3YnocEuEeajk6Xftq_5_g" keySequence="ALT+SHIFT+D J" command="_J28iu8EuEeajk6Xftq_5_g"/>
    <bindings xmi:id="_J3YnosEuEeajk6Xftq_5_g" keySequence="ALT+SHIFT+D T" command="_J25fgMEuEeajk6Xftq_5_g"/>
    <bindings xmi:id="_J3YnpcEuEeajk6Xftq_5_g" keySequence="CTRL+N" command="_J2-_JcEuEeajk6Xftq_5_g"/>
    <bindings xmi:id="_J3ZOosEuEeajk6Xftq_5_g" keySequence="ALT+SHIFT+F" command="_J29xAcEuEeajk6Xftq_5_g"/>
    <bindings xmi:id="_J3ZOo8EuEeajk6Xftq_5_g" keySequence="CTRL+SHIFT+H" command="_J25facEuEeajk6Xftq_5_g"/>
    <bindings xmi:id="_J3ZOpMEuEeajk6Xftq_5_g" keySequence="ALT+CTRL+H" command="_J26tlMEuEeajk6Xftq_5_g"/>
    <bindings xmi:id="_J3ZOpcEuEeajk6Xftq_5_g" keySequence="ALT+SHIFT+H" command="_J29J2MEuEeajk6Xftq_5_g"/>
    <bindings xmi:id="_J3ZOpsEuEeajk6Xftq_5_g" keySequence="CTRL+SHIFT+G" command="_J2-_HcEuEeajk6Xftq_5_g"/>
    <bindings xmi:id="_J3ZOrMEuEeajk6Xftq_5_g" keySequence="CTRL+F" command="_J27UqsEuEeajk6Xftq_5_g"/>
    <bindings xmi:id="_J3ZOrcEuEeajk6Xftq_5_g" keySequence="CTRL+SHIFT+E" command="_J277r8EuEeajk6Xftq_5_g"/>
    <bindings xmi:id="_J3ZOscEuEeajk6Xftq_5_g" keySequence="CTRL+G" command="_J25fccEuEeajk6Xftq_5_g"/>
    <bindings xmi:id="_J3ZOssEuEeajk6Xftq_5_g" keySequence="ALT+CTRL+G" command="_J27UwMEuEeajk6Xftq_5_g"/>
    <bindings xmi:id="_J3Z1scEuEeajk6Xftq_5_g" keySequence="CTRL+H" command="_J29Jy8EuEeajk6Xftq_5_g"/>
    <bindings xmi:id="_J3Z1ssEuEeajk6Xftq_5_g" keySequence="ALT+SHIFT+I" command="_J26tosEuEeajk6Xftq_5_g"/>
    <bindings xmi:id="_J3Z1tsEuEeajk6Xftq_5_g" keySequence="CTRL+E" command="_J29J6MEuEeajk6Xftq_5_g"/>
    <bindings xmi:id="_J3Z1t8EuEeajk6Xftq_5_g" keySequence="CTRL+#" command="_J26tocEuEeajk6Xftq_5_g"/>
    <bindings xmi:id="_J3Z1vsEuEeajk6Xftq_5_g" keySequence="CTRL+3" command="_J28izcEuEeajk6Xftq_5_g"/>
    <bindings xmi:id="_J3Z1wsEuEeajk6Xftq_5_g" keySequence="CTRL+U" command="_J2-_E8EuEeajk6Xftq_5_g"/>
    <bindings xmi:id="_J3Z1xcEuEeajk6Xftq_5_g" keySequence="CTRL+SHIFT+N" command="_J26GdMEuEeajk6Xftq_5_g"/>
    <bindings xmi:id="_J3acwcEuEeajk6Xftq_5_g" keySequence="CTRL+SHIFT+O" command="_J2-YLcEuEeajk6Xftq_5_g"/>
    <bindings xmi:id="_J3acxsEuEeajk6Xftq_5_g" keySequence="CTRL+SHIFT+W" command="_J29J_cEuEeajk6Xftq_5_g"/>
    <bindings xmi:id="_J3acx8EuEeajk6Xftq_5_g" keySequence="F4" command="_J26tgsEuEeajk6Xftq_5_g"/>
    <bindings xmi:id="_J3acycEuEeajk6Xftq_5_g" keySequence="CTRL+SHIFT+F8" command="_J28i-MEuEeajk6Xftq_5_g"/>
    <bindings xmi:id="_J3acysEuEeajk6Xftq_5_g" keySequence="CTRL+SHIFT+R" command="_J2_mD8EuEeajk6Xftq_5_g"/>
    <bindings xmi:id="_J3acy8EuEeajk6Xftq_5_g" keySequence="CTRL+F11" command="_J29xF8EuEeajk6Xftq_5_g"/>
    <bindings xmi:id="_J3aczcEuEeajk6Xftq_5_g" keySequence="ALT+CTRL+SHIFT+F12" command="_J2-YO8EuEeajk6Xftq_5_g"/>
    <bindings xmi:id="_J3acz8EuEeajk6Xftq_5_g" keySequence="ALT+SHIFT+R" command="_J2-_IsEuEeajk6Xftq_5_g"/>
    <bindings xmi:id="_J3ac0sEuEeajk6Xftq_5_g" keySequence="ALT+SHIFT+L" command="_J28iucEuEeajk6Xftq_5_g"/>
    <bindings xmi:id="_J3ac08EuEeajk6Xftq_5_g" keySequence="ALT+SHIFT+M" command="_J2-YOcEuEeajk6Xftq_5_g"/>
    <bindings xmi:id="_J3ac1MEuEeajk6Xftq_5_g" keySequence="ALT+F11" command="_J27UssEuEeajk6Xftq_5_g">
      <tags>platform:win32</tags>
    </bindings>
    <bindings xmi:id="_J3ac1cEuEeajk6Xftq_5_g" keySequence="CTRL+SHIFT+F9" command="_J2-YI8EuEeajk6Xftq_5_g"/>
    <bindings xmi:id="_J3bD1cEuEeajk6Xftq_5_g" keySequence="CTRL+." command="_J2--_8EuEeajk6Xftq_5_g"/>
    <bindings xmi:id="_J3bD18EuEeajk6Xftq_5_g" keySequence="ALT+F5" command="_J2-YJsEuEeajk6Xftq_5_g"/>
    <bindings xmi:id="_J3bD2sEuEeajk6Xftq_5_g" keySequence="ALT+SHIFT+T" command="_J26Gi8EuEeajk6Xftq_5_g"/>
    <bindings xmi:id="_J3bD28EuEeajk6Xftq_5_g" keySequence="ALT+SHIFT+P" command="_J27UyMEuEeajk6Xftq_5_g"/>
    <bindings xmi:id="_J3bD3MEuEeajk6Xftq_5_g" keySequence="CTRL+P" command="_J29w5cEuEeajk6Xftq_5_g"/>
    <bindings xmi:id="_J3bD38EuEeajk6Xftq_5_g" keySequence="ALT+SHIFT+J" command="_J29J4MEuEeajk6Xftq_5_g"/>
    <bindings xmi:id="_J3bD4MEuEeajk6Xftq_5_g" keySequence="CTRL+-" command="_J2-X-sEuEeajk6Xftq_5_g"/>
    <bindings xmi:id="_J3bD4sEuEeajk6Xftq_5_g" keySequence="CTRL+SHIFT+S" command="_J27UmMEuEeajk6Xftq_5_g"/>
    <bindings xmi:id="_J3bD48EuEeajk6Xftq_5_g" keySequence="CTRL+M" command="_J29JxcEuEeajk6Xftq_5_g"/>
    <bindings xmi:id="_J3bq4sEuEeajk6Xftq_5_g" keySequence="CTRL+SHIFT+NUMPAD_MULTIPLY" command="_J27Ul8EuEeajk6Xftq_5_g"/>
    <bindings xmi:id="_J3bq78EuEeajk6Xftq_5_g" keySequence="CTRL+SHIFT+F6" command="_J27Up8EuEeajk6Xftq_5_g"/>
    <bindings xmi:id="_J3bq8sEuEeajk6Xftq_5_g" keySequence="CTRL+F6" command="_J27Ut8EuEeajk6Xftq_5_g"/>
    <bindings xmi:id="_J3bq88EuEeajk6Xftq_5_g" keySequence="ALT+SHIFT+N" command="_J29J-cEuEeajk6Xftq_5_g"/>
    <bindings xmi:id="_J3bq9MEuEeajk6Xftq_5_g" keySequence="CTRL+," command="_J26GpMEuEeajk6Xftq_5_g"/>
    <bindings xmi:id="_J3cR8cEuEeajk6Xftq_5_g" keySequence="ALT+SHIFT+Z" command="_J25fYsEuEeajk6Xftq_5_g"/>
    <bindings xmi:id="_J3cR88EuEeajk6Xftq_5_g" keySequence="CTRL+W" command="_J2-_L8EuEeajk6Xftq_5_g"/>
    <bindings xmi:id="_J3cR9MEuEeajk6Xftq_5_g" keySequence="ALT+-" command="_J26Gc8EuEeajk6Xftq_5_g"/>
    <bindings xmi:id="_J3cR-sEuEeajk6Xftq_5_g" keySequence="F3" command="_J28itsEuEeajk6Xftq_5_g"/>
    <bindings xmi:id="_J3cR_MEuEeajk6Xftq_5_g" keySequence="ALT+CTRL+P" command="_J27UtsEuEeajk6Xftq_5_g"/>
    <bindings xmi:id="_J3cR_cEuEeajk6Xftq_5_g" keySequence="DEL" command="_J27UvsEuEeajk6Xftq_5_g"/>
    <bindings xmi:id="_J3cSBcEuEeajk6Xftq_5_g" keySequence="CTRL+F8" command="_J28iwsEuEeajk6Xftq_5_g"/>
    <bindings xmi:id="_J3cSB8EuEeajk6Xftq_5_g" keySequence="SHIFT+F2" command="_J26tssEuEeajk6Xftq_5_g"/>
    <bindings xmi:id="_J3cSCsEuEeajk6Xftq_5_g" keySequence="SHIFT+F5" command="_J2--8sEuEeajk6Xftq_5_g"/>
    <bindings xmi:id="_J3c5A8EuEeajk6Xftq_5_g" keySequence="F5" command="_J29xEsEuEeajk6Xftq_5_g"/>
    <bindings xmi:id="_J3c5CcEuEeajk6Xftq_5_g" keySequence="CTRL+SHIFT+U" command="_J277usEuEeajk6Xftq_5_g"/>
    <bindings xmi:id="_J3c5C8EuEeajk6Xftq_5_g" keySequence="F11" command="_J2-YJcEuEeajk6Xftq_5_g"/>
    <bindings xmi:id="_J3c5DcEuEeajk6Xftq_5_g" keySequence="CTRL+F12" command="_J27UzMEuEeajk6Xftq_5_g"/>
    <bindings xmi:id="_J3c5DsEuEeajk6Xftq_5_g" keySequence="CTRL+S" command="_J2-X-cEuEeajk6Xftq_5_g"/>
    <bindings xmi:id="_J3c5EsEuEeajk6Xftq_5_g" keySequence="F2" command="_J26Gp8EuEeajk6Xftq_5_g"/>
    <bindings xmi:id="_J3c5FMEuEeajk6Xftq_5_g" keySequence="ALT+F7" command="_J26GnsEuEeajk6Xftq_5_g"/>
    <bindings xmi:id="_J3c5F8EuEeajk6Xftq_5_g" keySequence="CTRL+F4" command="_J2-_L8EuEeajk6Xftq_5_g"/>
    <bindings xmi:id="_J3c5GMEuEeajk6Xftq_5_g" keySequence="CTRL+Q" command="_J29w_cEuEeajk6Xftq_5_g"/>
    <bindings xmi:id="_J3dgEsEuEeajk6Xftq_5_g" keySequence="CTRL+SHIFT+F7" command="_J2-YKcEuEeajk6Xftq_5_g"/>
    <bindings xmi:id="_J3dgFMEuEeajk6Xftq_5_g" keySequence="CTRL+SHIFT+T" command="_J29J_sEuEeajk6Xftq_5_g"/>
    <bindings xmi:id="_J3dgFcEuEeajk6Xftq_5_g" keySequence="F12" command="_J29Jz8EuEeajk6Xftq_5_g"/>
    <bindings xmi:id="_J3dgFsEuEeajk6Xftq_5_g" keySequence="CTRL+SHIFT+F4" command="_J29J_cEuEeajk6Xftq_5_g"/>
    <bindings xmi:id="_J3dgGcEuEeajk6Xftq_5_g" keySequence="CTRL+SHIFT+F12" command="_J26GcsEuEeajk6Xftq_5_g"/>
    <bindings xmi:id="_J3dgHMEuEeajk6Xftq_5_g" keySequence="ALT+CR" command="_J28i4sEuEeajk6Xftq_5_g"/>
    <bindings xmi:id="_J3dgIMEuEeajk6Xftq_5_g" keySequence="ALT+SHIFT+V" command="_J2-YD8EuEeajk6Xftq_5_g"/>
    <bindings xmi:id="_J3dgIsEuEeajk6Xftq_5_g" keySequence="ALT+SHIFT+F7" command="_J2770MEuEeajk6Xftq_5_g"/>
    <bindings xmi:id="_J3dgI8EuEeajk6Xftq_5_g" keySequence="ALT+SHIFT+S" command="_J2_mB8EuEeajk6Xftq_5_g"/>
    <bindings xmi:id="_J3dgJcEuEeajk6Xftq_5_g" keySequence="CTRL+SHIFT+NUMPAD_DIVIDE" command="_J29JwMEuEeajk6Xftq_5_g"/>
    <bindings xmi:id="_J3dgJ8EuEeajk6Xftq_5_g" keySequence="ALT+SHIFT+W" command="_J2---MEuEeajk6Xftq_5_g"/>
    <bindings xmi:id="_J3eHIcEuEeajk6Xftq_5_g" keySequence="CTRL+SHIFT+V" command="_J29xGsEuEeajk6Xftq_5_g"/>
    <bindings xmi:id="_J3eHIsEuEeajk6Xftq_5_g" keySequence="CTRL+F7" command="_J25fesEuEeajk6Xftq_5_g"/>
    <bindings xmi:id="_J3eHJMEuEeajk6Xftq_5_g" keySequence="CTRL+{" command="_J28i-cEuEeajk6Xftq_5_g">
      <parameters xmi:id="_J3eHJcEuEeajk6Xftq_5_g" elementId="Splitter.isHorizontal" name="Splitter.isHorizontal" value="false"/>
    </bindings>
    <bindings xmi:id="_J3eHJsEuEeajk6Xftq_5_g" keySequence="CTRL+F9" command="_J277t8EuEeajk6Xftq_5_g"/>
    <bindings xmi:id="_J3euMMEuEeajk6Xftq_5_g" keySequence="CTRL+_" command="_J28i-cEuEeajk6Xftq_5_g">
      <parameters xmi:id="_J3euMcEuEeajk6Xftq_5_g" elementId="Splitter.isHorizontal" name="Splitter.isHorizontal" value="true"/>
    </bindings>
    <bindings xmi:id="_J3euNcEuEeajk6Xftq_5_g" keySequence="CTRL+=" command="_J29w-8EuEeajk6Xftq_5_g"/>
    <bindings xmi:id="_J3euOMEuEeajk6Xftq_5_g" keySequence="ALT+CTRL+SHIFT+ARROW_DOWN" command="_J2-_M8EuEeajk6Xftq_5_g"/>
    <bindings xmi:id="_J3euOcEuEeajk6Xftq_5_g" keySequence="CTRL+SHIFT+B" command="_J27UxsEuEeajk6Xftq_5_g"/>
    <bindings xmi:id="_J3euOsEuEeajk6Xftq_5_g" keySequence="ALT+SHIFT+C" command="_J29J08EuEeajk6Xftq_5_g"/>
    <bindings xmi:id="_J3euQcEuEeajk6Xftq_5_g" keySequence="ALT+CTRL+B" command="_J277p8EuEeajk6Xftq_5_g"/>
    <bindings xmi:id="_J3euQ8EuEeajk6Xftq_5_g" keySequence="ALT+SHIFT+Q Q" command="_J27U18EuEeajk6Xftq_5_g"/>
    <bindings xmi:id="_J3euRcEuEeajk6Xftq_5_g" keySequence="ALT+SHIFT+X A" command="_J26GosEuEeajk6Xftq_5_g"/>
    <bindings xmi:id="_J3fVQMEuEeajk6Xftq_5_g" keySequence="ALT+SHIFT+Q Z" command="_J27U18EuEeajk6Xftq_5_g">
      <parameters xmi:id="_J3fVQcEuEeajk6Xftq_5_g" elementId="org.eclipse.ui.views.showView.viewId" name="org.eclipse.ui.views.showView.viewId" value="org.eclipse.team.ui.GenericHistoryView"/>
    </bindings>
    <bindings xmi:id="_J3fVQsEuEeajk6Xftq_5_g" keySequence="ALT+SHIFT+Q D" command="_J27U18EuEeajk6Xftq_5_g">
      <parameters xmi:id="_J3fVQ8EuEeajk6Xftq_5_g" elementId="org.eclipse.ui.views.showView.viewId" name="org.eclipse.ui.views.showView.viewId" value="org.eclipse.jdt.ui.SourceView"/>
    </bindings>
    <bindings xmi:id="_J3fVRcEuEeajk6Xftq_5_g" keySequence="ALT+SHIFT+X T" command="_J2-YK8EuEeajk6Xftq_5_g"/>
    <bindings xmi:id="_J3fVRsEuEeajk6Xftq_5_g" keySequence="ALT+SHIFT+X Q" command="_J2772sEuEeajk6Xftq_5_g"/>
    <bindings xmi:id="_J3fVR8EuEeajk6Xftq_5_g" keySequence="ALT+SHIFT+Q T" command="_J27U18EuEeajk6Xftq_5_g">
      <parameters xmi:id="_J3fVSMEuEeajk6Xftq_5_g" elementId="org.eclipse.ui.views.showView.viewId" name="org.eclipse.ui.views.showView.viewId" value="org.eclipse.jdt.ui.TypeHierarchy"/>
    </bindings>
    <bindings xmi:id="_J3fVScEuEeajk6Xftq_5_g" keySequence="ALT+SHIFT+Q X" command="_J27U18EuEeajk6Xftq_5_g">
      <parameters xmi:id="_J3fVSsEuEeajk6Xftq_5_g" elementId="org.eclipse.ui.views.showView.viewId" name="org.eclipse.ui.views.showView.viewId" value="org.eclipse.ui.views.ProblemView"/>
    </bindings>
    <bindings xmi:id="_J3fVS8EuEeajk6Xftq_5_g" keySequence="ALT+SHIFT+Q C" command="_J27U18EuEeajk6Xftq_5_g">
      <parameters xmi:id="_J3fVTMEuEeajk6Xftq_5_g" elementId="org.eclipse.ui.views.showView.viewId" name="org.eclipse.ui.views.showView.viewId" value="org.eclipse.ui.console.ConsoleView"/>
    </bindings>
    <bindings xmi:id="_J3fVTcEuEeajk6Xftq_5_g" keySequence="ALT+SHIFT+Q K" command="_J27U18EuEeajk6Xftq_5_g">
      <parameters xmi:id="_J3fVTsEuEeajk6Xftq_5_g" elementId="org.eclipse.ui.views.showView.viewId" name="org.eclipse.ui.views.showView.viewId" value="org.eclipse.mylyn.tasks.ui.views.tasks"/>
    </bindings>
    <bindings xmi:id="_J3fVT8EuEeajk6Xftq_5_g" keySequence="ALT+SHIFT+Q L" command="_J27U18EuEeajk6Xftq_5_g">
      <parameters xmi:id="_J3fVUMEuEeajk6Xftq_5_g" elementId="org.eclipse.ui.views.showView.viewId" name="org.eclipse.ui.views.showView.viewId" value="org.eclipse.pde.runtime.LogView"/>
    </bindings>
    <bindings xmi:id="_J3fVUcEuEeajk6Xftq_5_g" keySequence="ALT+CTRL+X G" command="_J2-YG8EuEeajk6Xftq_5_g"/>
    <bindings xmi:id="_J3fVUsEuEeajk6Xftq_5_g" keySequence="ALT+SHIFT+Q J" command="_J27U18EuEeajk6Xftq_5_g">
      <parameters xmi:id="_J3f8UMEuEeajk6Xftq_5_g" elementId="org.eclipse.ui.views.showView.viewId" name="org.eclipse.ui.views.showView.viewId" value="org.eclipse.jdt.ui.JavadocView"/>
    </bindings>
    <bindings xmi:id="_J3f8UcEuEeajk6Xftq_5_g" keySequence="ALT+SHIFT+Q H" command="_J27U18EuEeajk6Xftq_5_g">
      <parameters xmi:id="_J3f8UsEuEeajk6Xftq_5_g" elementId="org.eclipse.ui.views.showView.viewId" name="org.eclipse.ui.views.showView.viewId" value="org.eclipse.ui.cheatsheets.views.CheatSheetView"/>
    </bindings>
    <bindings xmi:id="_J3f8U8EuEeajk6Xftq_5_g" keySequence="ALT+SHIFT+X J" command="_J277tsEuEeajk6Xftq_5_g"/>
    <bindings xmi:id="_J3f8VcEuEeajk6Xftq_5_g" keySequence="ALT+SHIFT+Q V" command="_J27U18EuEeajk6Xftq_5_g">
      <parameters xmi:id="_J3f8VsEuEeajk6Xftq_5_g" elementId="org.eclipse.ui.views.showView.viewId" name="org.eclipse.ui.views.showView.viewId" value="org.eclipse.debug.ui.VariableView"/>
    </bindings>
    <bindings xmi:id="_J3f8V8EuEeajk6Xftq_5_g" keySequence="ALT+SHIFT+Q S" command="_J27U18EuEeajk6Xftq_5_g">
      <parameters xmi:id="_J3f8WMEuEeajk6Xftq_5_g" elementId="org.eclipse.ui.views.showView.viewId" name="org.eclipse.ui.views.showView.viewId" value="org.eclipse.search.ui.views.SearchView"/>
    </bindings>
    <bindings xmi:id="_J3gjYMEuEeajk6Xftq_5_g" keySequence="ALT+SHIFT+Q B" command="_J27U18EuEeajk6Xftq_5_g">
      <parameters xmi:id="_J3gjYcEuEeajk6Xftq_5_g" elementId="org.eclipse.ui.views.showView.viewId" name="org.eclipse.ui.views.showView.viewId" value="org.eclipse.debug.ui.BreakpointView"/>
    </bindings>
    <bindings xmi:id="_J3gjYsEuEeajk6Xftq_5_g" keySequence="ALT+SHIFT+Q O" command="_J27U18EuEeajk6Xftq_5_g">
      <parameters xmi:id="_J3gjY8EuEeajk6Xftq_5_g" elementId="org.eclipse.ui.views.showView.viewId" name="org.eclipse.ui.views.showView.viewId" value="org.eclipse.ui.views.ContentOutline"/>
    </bindings>
    <bindings xmi:id="_J3gjZMEuEeajk6Xftq_5_g" keySequence="ALT+SHIFT+Q P" command="_J27U18EuEeajk6Xftq_5_g">
      <parameters xmi:id="_J3gjZcEuEeajk6Xftq_5_g" elementId="org.eclipse.ui.views.showView.viewId" name="org.eclipse.ui.views.showView.viewId" value="org.eclipse.jdt.ui.PackageExplorer"/>
    </bindings>
    <bindings xmi:id="_J3gjZsEuEeajk6Xftq_5_g" keySequence="ALT+SHIFT+X M" command="_J2-YOsEuEeajk6Xftq_5_g"/>
    <bindings xmi:id="_J3gjZ8EuEeajk6Xftq_5_g" keySequence="ALT+SHIFT+Q Y" command="_J27U18EuEeajk6Xftq_5_g">
      <parameters xmi:id="_J3gjaMEuEeajk6Xftq_5_g" elementId="org.eclipse.ui.views.showView.viewId" name="org.eclipse.ui.views.showView.viewId" value="org.eclipse.team.sync.views.SynchronizeView"/>
    </bindings>
  </bindingTables>
  <bindingTables xmi:id="_J3YAgcEuEeajk6Xftq_5_g" elementId="org.eclipse.jdt.ui.javaEditorScope" bindingContext="_J3BbPsEuEeajk6Xftq_5_g">
    <bindings xmi:id="_J3YAgsEuEeajk6Xftq_5_g" keySequence="CTRL+SHIFT+C" command="_J26GdsEuEeajk6Xftq_5_g"/>
    <bindings xmi:id="_J3YAi8EuEeajk6Xftq_5_g" keySequence="ALT+SHIFT+ARROW_RIGHT" command="_J26tt8EuEeajk6Xftq_5_g"/>
    <bindings xmi:id="_J3YAjcEuEeajk6Xftq_5_g" keySequence="ALT+SHIFT+B" command="_J2-_PsEuEeajk6Xftq_5_g"/>
    <bindings xmi:id="_J3YAkMEuEeajk6Xftq_5_g" keySequence="ALT+SHIFT+ARROW_DOWN" command="_J27Uz8EuEeajk6Xftq_5_g"/>
    <bindings xmi:id="_J3YAlcEuEeajk6Xftq_5_g" keySequence="CTRL+SHIFT+ARROW_UP" command="_J2-_NsEuEeajk6Xftq_5_g"/>
    <bindings xmi:id="_J3YnmcEuEeajk6Xftq_5_g" keySequence="ALT+SHIFT+ARROW_UP" command="_J2--_MEuEeajk6Xftq_5_g"/>
    <bindings xmi:id="_J3ZOqcEuEeajk6Xftq_5_g" keySequence="CTRL+SHIFT+F" command="_J2-YCMEuEeajk6Xftq_5_g"/>
    <bindings xmi:id="_J3Z1xMEuEeajk6Xftq_5_g" keySequence="ALT+SHIFT+O" command="_J29J7sEuEeajk6Xftq_5_g"/>
    <bindings xmi:id="_J3bD0MEuEeajk6Xftq_5_g" keySequence="CTRL+O" command="_J2-YMcEuEeajk6Xftq_5_g"/>
    <bindings xmi:id="_J3bD2MEuEeajk6Xftq_5_g" keySequence="CTRL+/" command="_J26GdsEuEeajk6Xftq_5_g"/>
    <bindings xmi:id="_J3bq5MEuEeajk6Xftq_5_g" keySequence="CTRL+I" command="_J29w68EuEeajk6Xftq_5_g"/>
    <bindings xmi:id="_J3bq6cEuEeajk6Xftq_5_g" keySequence="ALT+SHIFT+U" command="_J28ix8EuEeajk6Xftq_5_g"/>
    <bindings xmi:id="_J3bq7MEuEeajk6Xftq_5_g" keySequence="CTRL+SHIFT+P" command="_J277z8EuEeajk6Xftq_5_g"/>
    <bindings xmi:id="_J3bq98EuEeajk6Xftq_5_g" keySequence="CTRL+T" command="_J26GhMEuEeajk6Xftq_5_g"/>
    <bindings xmi:id="_J3cR9cEuEeajk6Xftq_5_g" keySequence="CTRL+F3" command="_J2---8EuEeajk6Xftq_5_g"/>
    <bindings xmi:id="_J3cSAMEuEeajk6Xftq_5_g" keySequence="CTRL+SHIFT+/" command="_J2-_FMEuEeajk6Xftq_5_g"/>
    <bindings xmi:id="_J3cSA8EuEeajk6Xftq_5_g" keySequence="CTRL+SHIFT+M" command="_J28iz8EuEeajk6Xftq_5_g"/>
    <bindings xmi:id="_J3c5B8EuEeajk6Xftq_5_g" keySequence="CTRL+7" command="_J26GdsEuEeajk6Xftq_5_g"/>
    <bindings xmi:id="_J3eHJ8EuEeajk6Xftq_5_g" keySequence="CTRL+SHIFT+\" command="_J27UmcEuEeajk6Xftq_5_g"/>
    <bindings xmi:id="_J3euPcEuEeajk6Xftq_5_g" keySequence="ALT+SHIFT+ARROW_LEFT" command="_J29xBsEuEeajk6Xftq_5_g"/>
    <bindings xmi:id="_J3euP8EuEeajk6Xftq_5_g" keySequence="CTRL+SHIFT+ARROW_DOWN" command="_J2-YM8EuEeajk6Xftq_5_g"/>
    <bindings xmi:id="_J3euRMEuEeajk6Xftq_5_g" keySequence="CTRL+2 R" command="_J28i5cEuEeajk6Xftq_5_g"/>
    <bindings xmi:id="_J3euRsEuEeajk6Xftq_5_g" keySequence="CTRL+2 L" command="_J26trcEuEeajk6Xftq_5_g"/>
    <bindings xmi:id="_J3fVRMEuEeajk6Xftq_5_g" keySequence="CTRL+2 F" command="_J2-YNsEuEeajk6Xftq_5_g"/>
    <bindings xmi:id="_J3f8VMEuEeajk6Xftq_5_g" keySequence="CTRL+2 M" command="_J29xFsEuEeajk6Xftq_5_g"/>
  </bindingTables>
  <bindingTables xmi:id="_J3YAg8EuEeajk6Xftq_5_g" elementId="org.eclipse.jdt.ui.propertiesEditorScope" bindingContext="_J3BbVcEuEeajk6Xftq_5_g">
    <bindings xmi:id="_J3YAhMEuEeajk6Xftq_5_g" keySequence="CTRL+SHIFT+C" command="_J26GdsEuEeajk6Xftq_5_g"/>
    <bindings xmi:id="_J3bD2cEuEeajk6Xftq_5_g" keySequence="CTRL+/" command="_J26GdsEuEeajk6Xftq_5_g"/>
    <bindings xmi:id="_J3c5CMEuEeajk6Xftq_5_g" keySequence="CTRL+7" command="_J26GdsEuEeajk6Xftq_5_g"/>
  </bindingTables>
  <bindingTables xmi:id="_J3YAhcEuEeajk6Xftq_5_g" elementId="org.eclipse.wst.sse.ui.structuredTextEditorScope" bindingContext="_J3BbRMEuEeajk6Xftq_5_g">
    <bindings xmi:id="_J3YAhsEuEeajk6Xftq_5_g" keySequence="CTRL+SHIFT+C" command="_J2-YAsEuEeajk6Xftq_5_g"/>
    <bindings xmi:id="_J3YAjMEuEeajk6Xftq_5_g" keySequence="ALT+SHIFT+ARROW_RIGHT" command="_J26ttMEuEeajk6Xftq_5_g"/>
    <bindings xmi:id="_J3YAk8EuEeajk6Xftq_5_g" keySequence="ALT+SHIFT+ARROW_DOWN" command="_J27748EuEeajk6Xftq_5_g"/>
    <bindings xmi:id="_J3YAlMEuEeajk6Xftq_5_g" keySequence="CTRL+SHIFT+A" command="_J2_mC8EuEeajk6Xftq_5_g"/>
    <bindings xmi:id="_J3YAlsEuEeajk6Xftq_5_g" keySequence="CTRL+SHIFT+ARROW_UP" command="_J2771cEuEeajk6Xftq_5_g"/>
    <bindings xmi:id="_J3Ynm8EuEeajk6Xftq_5_g" keySequence="ALT+SHIFT+ARROW_UP" command="_J277vcEuEeajk6Xftq_5_g"/>
    <bindings xmi:id="_J3ZOqsEuEeajk6Xftq_5_g" keySequence="CTRL+SHIFT+F" command="_J2-_HsEuEeajk6Xftq_5_g"/>
    <bindings xmi:id="_J3bD1MEuEeajk6Xftq_5_g" keySequence="CTRL+O" command="_J26GqcEuEeajk6Xftq_5_g"/>
    <bindings xmi:id="_J3bq5cEuEeajk6Xftq_5_g" keySequence="CTRL+I" command="_J29w6cEuEeajk6Xftq_5_g"/>
    <bindings xmi:id="_J3bq7sEuEeajk6Xftq_5_g" keySequence="CTRL+SHIFT+P" command="_J26GicEuEeajk6Xftq_5_g"/>
    <bindings xmi:id="_J3cR-8EuEeajk6Xftq_5_g" keySequence="F3" command="_J26GgsEuEeajk6Xftq_5_g"/>
    <bindings xmi:id="_J3cSAcEuEeajk6Xftq_5_g" keySequence="CTRL+SHIFT+/" command="_J26GcMEuEeajk6Xftq_5_g"/>
    <bindings xmi:id="_J3eHKMEuEeajk6Xftq_5_g" keySequence="CTRL+SHIFT+\" command="_J27UxMEuEeajk6Xftq_5_g"/>
    <bindings xmi:id="_J3eHKcEuEeajk6Xftq_5_g" keySequence="CTRL+SHIFT+>" command="_J29J7cEuEeajk6Xftq_5_g"/>
    <bindings xmi:id="_J3euPsEuEeajk6Xftq_5_g" keySequence="ALT+SHIFT+ARROW_LEFT" command="_J26tjsEuEeajk6Xftq_5_g"/>
    <bindings xmi:id="_J3euQMEuEeajk6Xftq_5_g" keySequence="CTRL+SHIFT+ARROW_DOWN" command="_J2-_A8EuEeajk6Xftq_5_g"/>
  </bindingTables>
  <bindingTables xmi:id="_J3YAiMEuEeajk6Xftq_5_g" elementId="org.eclipse.ui.textEditorScope" bindingContext="_J3BbMsEuEeajk6Xftq_5_g">
    <bindings xmi:id="_J3YAicEuEeajk6Xftq_5_g" keySequence="CTRL+ARROW_DOWN" command="_J2_mCsEuEeajk6Xftq_5_g"/>
    <bindings xmi:id="_J3YAisEuEeajk6Xftq_5_g" keySequence="CTRL+SHIFT+ARROW_LEFT" command="_J2-YEMEuEeajk6Xftq_5_g"/>
    <bindings xmi:id="_J3YnkcEuEeajk6Xftq_5_g" keySequence="CTRL+ARROW_UP" command="_J27UzsEuEeajk6Xftq_5_g"/>
    <bindings xmi:id="_J3YnlMEuEeajk6Xftq_5_g" keySequence="ALT+CTRL+ARROW_UP" command="_J2---cEuEeajk6Xftq_5_g"/>
    <bindings xmi:id="_J3Ynl8EuEeajk6Xftq_5_g" keySequence="ALT+ARROW_DOWN" command="_J277xsEuEeajk6Xftq_5_g"/>
    <bindings xmi:id="_J3YnmMEuEeajk6Xftq_5_g" keySequence="CTRL+SHIFT+DEL" command="_J29J1MEuEeajk6Xftq_5_g"/>
    <bindings xmi:id="_J3YnncEuEeajk6Xftq_5_g" keySequence="ALT+SHIFT+A" command="_J26GiMEuEeajk6Xftq_5_g"/>
    <bindings xmi:id="_J3YnnsEuEeajk6Xftq_5_g" keySequence="ALT+CTRL+SPACE" command="_J26Gl8EuEeajk6Xftq_5_g"/>
    <bindings xmi:id="_J3Ynp8EuEeajk6Xftq_5_g" keySequence="CTRL+ARROW_RIGHT" command="_J2775cEuEeajk6Xftq_5_g"/>
    <bindings xmi:id="_J3Ynq8EuEeajk6Xftq_5_g" keySequence="CTRL+SHIFT+ARROW_RIGHT" command="_J277yMEuEeajk6Xftq_5_g"/>
    <bindings xmi:id="_J3ZOocEuEeajk6Xftq_5_g" keySequence="CTRL+D" command="_J27UkcEuEeajk6Xftq_5_g"/>
    <bindings xmi:id="_J3ZOq8EuEeajk6Xftq_5_g" keySequence="SHIFT+HOME" command="_J29xHcEuEeajk6Xftq_5_g"/>
    <bindings xmi:id="_J3ZOrsEuEeajk6Xftq_5_g" keySequence="CTRL+HOME" command="_J26GnMEuEeajk6Xftq_5_g"/>
    <bindings xmi:id="_J3ZOs8EuEeajk6Xftq_5_g" keySequence="SHIFT+END" command="_J2-YB8EuEeajk6Xftq_5_g"/>
    <bindings xmi:id="_J3ZOtMEuEeajk6Xftq_5_g" keySequence="CTRL+BS" command="_J25fb8EuEeajk6Xftq_5_g"/>
    <bindings xmi:id="_J3ZOt8EuEeajk6Xftq_5_g" keySequence="ALT+CTRL+J" command="_J28itMEuEeajk6Xftq_5_g"/>
    <bindings xmi:id="_J3Z1sMEuEeajk6Xftq_5_g" keySequence="CTRL+END" command="_J277zMEuEeajk6Xftq_5_g"/>
    <bindings xmi:id="_J3Z1uMEuEeajk6Xftq_5_g" keySequence="CTRL+ARROW_LEFT" command="_J25fcMEuEeajk6Xftq_5_g"/>
    <bindings xmi:id="_J3Z1x8EuEeajk6Xftq_5_g" keySequence="INSERT" command="_J26tkMEuEeajk6Xftq_5_g"/>
    <bindings xmi:id="_J3acwMEuEeajk6Xftq_5_g" keySequence="HOME" command="_J2-YC8EuEeajk6Xftq_5_g"/>
    <bindings xmi:id="_J3bD1sEuEeajk6Xftq_5_g" keySequence="CTRL+SHIFT+Q" command="_J2776sEuEeajk6Xftq_5_g"/>
    <bindings xmi:id="_J3bD4cEuEeajk6Xftq_5_g" keySequence="CTRL+-" command="_J2-X9sEuEeajk6Xftq_5_g"/>
    <bindings xmi:id="_J3bq4MEuEeajk6Xftq_5_g" keySequence="CTRL+SHIFT+J" command="_J2772MEuEeajk6Xftq_5_g"/>
    <bindings xmi:id="_J3bq4cEuEeajk6Xftq_5_g" keySequence="CTRL+SHIFT+INSERT" command="_J277vsEuEeajk6Xftq_5_g"/>
    <bindings xmi:id="_J3bq48EuEeajk6Xftq_5_g" keySequence="CTRL+SHIFT+NUMPAD_MULTIPLY" command="_J28iscEuEeajk6Xftq_5_g"/>
    <bindings xmi:id="_J3bq8cEuEeajk6Xftq_5_g" keySequence="END" command="_J29xEcEuEeajk6Xftq_5_g"/>
    <bindings xmi:id="_J3bq9cEuEeajk6Xftq_5_g" keySequence="ALT+SHIFT+Y" command="_J244UsEuEeajk6Xftq_5_g"/>
    <bindings xmi:id="_J3cR8MEuEeajk6Xftq_5_g" keySequence="CTRL+J" command="_J26tqcEuEeajk6Xftq_5_g"/>
    <bindings xmi:id="_J3cR_sEuEeajk6Xftq_5_g" keySequence="CTRL+NUMPAD_SUBTRACT" command="_J29w78EuEeajk6Xftq_5_g"/>
    <bindings xmi:id="_J3cR_8EuEeajk6Xftq_5_g" keySequence="CTRL+NUMPAD_MULTIPLY" command="_J2776MEuEeajk6Xftq_5_g"/>
    <bindings xmi:id="_J3cSAsEuEeajk6Xftq_5_g" keySequence="CTRL+SHIFT+CR" command="_J29w8MEuEeajk6Xftq_5_g"/>
    <bindings xmi:id="_J3cSCMEuEeajk6Xftq_5_g" keySequence="SHIFT+CR" command="_J2-YCsEuEeajk6Xftq_5_g"/>
    <bindings xmi:id="_J3c5D8EuEeajk6Xftq_5_g" keySequence="CTRL+K" command="_J277qcEuEeajk6Xftq_5_g"/>
    <bindings xmi:id="_J3c5EMEuEeajk6Xftq_5_g" keySequence="CTRL++" command="_J27Uq8EuEeajk6Xftq_5_g"/>
    <bindings xmi:id="_J3c5EcEuEeajk6Xftq_5_g" keySequence="CTRL+SHIFT+Y" command="_J2-X88EuEeajk6Xftq_5_g"/>
    <bindings xmi:id="_J3c5E8EuEeajk6Xftq_5_g" keySequence="F2" command="_J28izsEuEeajk6Xftq_5_g"/>
    <bindings xmi:id="_J3c5FsEuEeajk6Xftq_5_g" keySequence="CTRL+F10" command="_J29w6sEuEeajk6Xftq_5_g"/>
    <bindings xmi:id="_J3dgE8EuEeajk6Xftq_5_g" keySequence="CTRL+SHIFT+X" command="_J25fiMEuEeajk6Xftq_5_g"/>
    <bindings xmi:id="_J3dgF8EuEeajk6Xftq_5_g" keySequence="CTRL+SHIFT+K" command="_J27UxcEuEeajk6Xftq_5_g"/>
    <bindings xmi:id="_J3dgHcEuEeajk6Xftq_5_g" keySequence="CTRL+NUMPAD_ADD" command="_J2-YN8EuEeajk6Xftq_5_g"/>
    <bindings xmi:id="_J3dgH8EuEeajk6Xftq_5_g" keySequence="ALT+/" command="_J2-YEsEuEeajk6Xftq_5_g"/>
    <bindings xmi:id="_J3dgJsEuEeajk6Xftq_5_g" keySequence="CTRL+SHIFT+NUMPAD_DIVIDE" command="_J26tk8EuEeajk6Xftq_5_g"/>
    <bindings xmi:id="_J3eHIMEuEeajk6Xftq_5_g" keySequence="CTRL+L" command="_J29J6cEuEeajk6Xftq_5_g"/>
    <bindings xmi:id="_J3eHI8EuEeajk6Xftq_5_g" keySequence="CTRL+NUMPAD_DIVIDE" command="_J27U08EuEeajk6Xftq_5_g"/>
    <bindings xmi:id="_J3euM8EuEeajk6Xftq_5_g" keySequence="ALT+ARROW_UP" command="_J2-_OMEuEeajk6Xftq_5_g"/>
    <bindings xmi:id="_J3euNMEuEeajk6Xftq_5_g" keySequence="CTRL+DEL" command="_J29J68EuEeajk6Xftq_5_g"/>
    <bindings xmi:id="_J3euNsEuEeajk6Xftq_5_g" keySequence="CTRL+=" command="_J27Uq8EuEeajk6Xftq_5_g"/>
    <bindings xmi:id="_J3euQsEuEeajk6Xftq_5_g" keySequence="ALT+CTRL+ARROW_DOWN" command="_J2-YQcEuEeajk6Xftq_5_g"/>
  </bindingTables>
  <bindingTables xmi:id="_J3YAjsEuEeajk6Xftq_5_g" elementId="org.eclipse.jdt.ui.breadcrumbEditorScope" bindingContext="_J3BbPcEuEeajk6Xftq_5_g">
    <bindings xmi:id="_J3YAj8EuEeajk6Xftq_5_g" keySequence="ALT+SHIFT+B" command="_J2-_PsEuEeajk6Xftq_5_g"/>
  </bindingTables>
  <bindingTables xmi:id="_J3YAkcEuEeajk6Xftq_5_g" elementId="org.eclipse.mylyn.tasks.ui.views.tasks" bindingContext="_J3BbQMEuEeajk6Xftq_5_g">
    <bindings xmi:id="_J3YAksEuEeajk6Xftq_5_g" keySequence="ALT+SHIFT+ARROW_DOWN" command="_J2-YA8EuEeajk6Xftq_5_g"/>
    <bindings xmi:id="_J3YnlsEuEeajk6Xftq_5_g" keySequence="ALT+ARROW_DOWN" command="_J29J38EuEeajk6Xftq_5_g"/>
    <bindings xmi:id="_J3YnmsEuEeajk6Xftq_5_g" keySequence="ALT+SHIFT+ARROW_UP" command="_J28i7sEuEeajk6Xftq_5_g"/>
    <bindings xmi:id="_J3ZOtcEuEeajk6Xftq_5_g" keySequence="SHIFT+INSERT" command="_J27Uu8EuEeajk6Xftq_5_g"/>
    <bindings xmi:id="_J3Z1s8EuEeajk6Xftq_5_g" keySequence="ALT+SHIFT+I" command="_J2-X-MEuEeajk6Xftq_5_g"/>
    <bindings xmi:id="_J3Z1xsEuEeajk6Xftq_5_g" keySequence="INSERT" command="_J2-X68EuEeajk6Xftq_5_g"/>
    <bindings xmi:id="_J3acyMEuEeajk6Xftq_5_g" keySequence="F4" command="_J26tnsEuEeajk6Xftq_5_g"/>
    <bindings xmi:id="_J3ac0MEuEeajk6Xftq_5_g" keySequence="ALT+SHIFT+R" command="_J2-YCcEuEeajk6Xftq_5_g"/>
    <bindings xmi:id="_J3bq6sEuEeajk6Xftq_5_g" keySequence="ALT+SHIFT+U" command="_J27738EuEeajk6Xftq_5_g"/>
    <bindings xmi:id="_J3dgIcEuEeajk6Xftq_5_g" keySequence="CTRL+CR" command="_J29J1sEuEeajk6Xftq_5_g"/>
    <bindings xmi:id="_J3euMsEuEeajk6Xftq_5_g" keySequence="ALT+ARROW_UP" command="_J27U0sEuEeajk6Xftq_5_g"/>
    <bindings xmi:id="_J3euO8EuEeajk6Xftq_5_g" keySequence="ALT+SHIFT+C" command="_J2_mBcEuEeajk6Xftq_5_g"/>
  </bindingTables>
  <bindingTables xmi:id="_J3Yno8EuEeajk6Xftq_5_g" elementId="org.eclipse.debug.ui.memoryview" bindingContext="_J3BbOMEuEeajk6Xftq_5_g">
    <bindings xmi:id="_J3YnpMEuEeajk6Xftq_5_g" keySequence="CTRL+N" command="_J27Us8EuEeajk6Xftq_5_g"/>
    <bindings xmi:id="_J3bq9sEuEeajk6Xftq_5_g" keySequence="CTRL+T" command="_J28i1cEuEeajk6Xftq_5_g"/>
    <bindings xmi:id="_J3cR8sEuEeajk6Xftq_5_g" keySequence="CTRL+W" command="_J26tnMEuEeajk6Xftq_5_g"/>
    <bindings xmi:id="_J3c5BMEuEeajk6Xftq_5_g" keySequence="ALT+CTRL+N" command="_J2-YPMEuEeajk6Xftq_5_g"/>
    <bindings xmi:id="_J3c5BcEuEeajk6Xftq_5_g" keySequence="ALT+CTRL+M" command="_J2-YKsEuEeajk6Xftq_5_g"/>
  </bindingTables>
  <bindingTables xmi:id="_J3YnqcEuEeajk6Xftq_5_g" elementId="org.eclipse.core.runtime.xml" bindingContext="_J3BbSMEuEeajk6Xftq_5_g">
    <bindings xmi:id="_J3YnqsEuEeajk6Xftq_5_g" keySequence="CTRL+SHIFT+D" command="_J2-_EsEuEeajk6Xftq_5_g"/>
    <bindings xmi:id="_J3bq7cEuEeajk6Xftq_5_g" keySequence="CTRL+SHIFT+P" command="_J29J0MEuEeajk6Xftq_5_g"/>
  </bindingTables>
  <bindingTables xmi:id="_J3ZOp8EuEeajk6Xftq_5_g" elementId="org.eclipse.ant.ui.AntEditorScope" bindingContext="_J3BbT8EuEeajk6Xftq_5_g">
    <bindings xmi:id="_J3ZOqMEuEeajk6Xftq_5_g" keySequence="CTRL+SHIFT+F" command="_J2-YCMEuEeajk6Xftq_5_g"/>
    <bindings xmi:id="_J3Z1w8EuEeajk6Xftq_5_g" keySequence="ALT+SHIFT+O" command="_J25ffMEuEeajk6Xftq_5_g"/>
    <bindings xmi:id="_J3aczsEuEeajk6Xftq_5_g" keySequence="ALT+SHIFT+R" command="_J26tgMEuEeajk6Xftq_5_g"/>
    <bindings xmi:id="_J3cR-cEuEeajk6Xftq_5_g" keySequence="F3" command="_J25fg8EuEeajk6Xftq_5_g"/>
    <bindings xmi:id="_J3cSBsEuEeajk6Xftq_5_g" keySequence="SHIFT+F2" command="_J26GrcEuEeajk6Xftq_5_g"/>
  </bindingTables>
  <bindingTables xmi:id="_J3ZOr8EuEeajk6Xftq_5_g" elementId="org.eclipse.debug.ui.memory.abstractasynctablerendering" bindingContext="_J3BbO8EuEeajk6Xftq_5_g">
    <bindings xmi:id="_J3ZOsMEuEeajk6Xftq_5_g" keySequence="CTRL+G" command="_J29Jw8EuEeajk6Xftq_5_g"/>
    <bindings xmi:id="_J3cSCcEuEeajk6Xftq_5_g" keySequence="CTRL+SHIFT+," command="_J29xAMEuEeajk6Xftq_5_g"/>
    <bindings xmi:id="_J3c5BsEuEeajk6Xftq_5_g" keySequence="CTRL+SHIFT+." command="_J29JwsEuEeajk6Xftq_5_g"/>
  </bindingTables>
  <bindingTables xmi:id="_J3Z1tMEuEeajk6Xftq_5_g" elementId="org.eclipse.mylyn.tasks.ui.editors.task" bindingContext="_J3BbQcEuEeajk6Xftq_5_g">
    <bindings xmi:id="_J3Z1tcEuEeajk6Xftq_5_g" keySequence="ALT+SHIFT+I" command="_J2-X-MEuEeajk6Xftq_5_g"/>
    <bindings xmi:id="_J3ac0cEuEeajk6Xftq_5_g" keySequence="ALT+SHIFT+R" command="_J2-YCcEuEeajk6Xftq_5_g"/>
    <bindings xmi:id="_J3bD0cEuEeajk6Xftq_5_g" keySequence="CTRL+O" command="_J2-YQ8EuEeajk6Xftq_5_g"/>
    <bindings xmi:id="_J3bq68EuEeajk6Xftq_5_g" keySequence="ALT+SHIFT+U" command="_J27738EuEeajk6Xftq_5_g"/>
    <bindings xmi:id="_J3cSBMEuEeajk6Xftq_5_g" keySequence="CTRL+SHIFT+M" command="_J26Gf8EuEeajk6Xftq_5_g"/>
    <bindings xmi:id="_J3dgJMEuEeajk6Xftq_5_g" keySequence="ALT+SHIFT+S" command="_J29w1MEuEeajk6Xftq_5_g"/>
    <bindings xmi:id="_J3euPMEuEeajk6Xftq_5_g" keySequence="ALT+SHIFT+C" command="_J2_mBcEuEeajk6Xftq_5_g"/>
  </bindingTables>
  <bindingTables xmi:id="_J3Z1ucEuEeajk6Xftq_5_g" elementId="org.eclipse.egit.ui.RepositoriesView" bindingContext="_J3BbVsEuEeajk6Xftq_5_g">
    <bindings xmi:id="_J3Z1usEuEeajk6Xftq_5_g" keySequence="CTRL+C" command="_J28i28EuEeajk6Xftq_5_g"/>
    <bindings xmi:id="_J3bq5sEuEeajk6Xftq_5_g" keySequence="CTRL+V" command="_J25fhMEuEeajk6Xftq_5_g"/>
  </bindingTables>
  <bindingTables xmi:id="_J3Z1u8EuEeajk6Xftq_5_g" elementId="org.eclipse.egit.ui.ReflogView" bindingContext="_J3BbPMEuEeajk6Xftq_5_g">
    <bindings xmi:id="_J3Z1vMEuEeajk6Xftq_5_g" keySequence="CTRL+C" command="_J27UusEuEeajk6Xftq_5_g"/>
  </bindingTables>
  <bindingTables xmi:id="_J3Z1v8EuEeajk6Xftq_5_g" elementId="org.eclipse.debug.ui.console" bindingContext="_J3BbNMEuEeajk6Xftq_5_g">
    <bindings xmi:id="_J3Z1wMEuEeajk6Xftq_5_g" keySequence="CTRL+Z" command="_J2--9sEuEeajk6Xftq_5_g">
      <tags>platform:win32</tags>
    </bindings>
  </bindingTables>
  <bindingTables xmi:id="_J3acwsEuEeajk6Xftq_5_g" elementId="org.eclipse.mylyn.wikitext.tasks.ui.markupSourceContext" bindingContext="_J3BbUMEuEeajk6Xftq_5_g">
    <bindings xmi:id="_J3acw8EuEeajk6Xftq_5_g" keySequence="CTRL+SHIFT+O" command="_J26GksEuEeajk6Xftq_5_g"/>
  </bindingTables>
  <bindingTables xmi:id="_J3acxMEuEeajk6Xftq_5_g" elementId="org.eclipse.debug.ui.debugging" bindingContext="_J3BbOsEuEeajk6Xftq_5_g">
    <bindings xmi:id="_J3acxcEuEeajk6Xftq_5_g" keySequence="CTRL+F2" command="_J29J2sEuEeajk6Xftq_5_g"/>
    <bindings xmi:id="_J3aczMEuEeajk6Xftq_5_g" keySequence="F7" command="_J2-_DcEuEeajk6Xftq_5_g"/>
    <bindings xmi:id="_J3bD3cEuEeajk6Xftq_5_g" keySequence="F6" command="_J2-YFsEuEeajk6Xftq_5_g"/>
    <bindings xmi:id="_J3c5AsEuEeajk6Xftq_5_g" keySequence="F5" command="_J26tisEuEeajk6Xftq_5_g"/>
    <bindings xmi:id="_J3c5CsEuEeajk6Xftq_5_g" keySequence="CTRL+F5" command="_J2-YGsEuEeajk6Xftq_5_g"/>
    <bindings xmi:id="_J3c5DMEuEeajk6Xftq_5_g" keySequence="CTRL+R" command="_J25ff8EuEeajk6Xftq_5_g"/>
    <bindings xmi:id="_J3dgGMEuEeajk6Xftq_5_g" keySequence="F8" command="_J26tiMEuEeajk6Xftq_5_g"/>
  </bindingTables>
  <bindingTables xmi:id="_J3bD0sEuEeajk6Xftq_5_g" elementId="org.eclipse.mylyn.wikitext.ui.editor.markupSourceContext" bindingContext="_J3BbQ8EuEeajk6Xftq_5_g">
    <bindings xmi:id="_J3bD08EuEeajk6Xftq_5_g" keySequence="CTRL+O" command="_J26GksEuEeajk6Xftq_5_g"/>
  </bindingTables>
  <bindingTables xmi:id="_J3cR9sEuEeajk6Xftq_5_g" elementId="org.eclipse.jdt.ui.classFileEditorScope" bindingContext="_J3BbOcEuEeajk6Xftq_5_g">
    <bindings xmi:id="_J3cR98EuEeajk6Xftq_5_g" keySequence="CTRL+1" command="_J2-_FsEuEeajk6Xftq_5_g"/>
  </bindingTables>
  <bindingTables xmi:id="_J3c5AMEuEeajk6Xftq_5_g" elementId="org.eclipse.buildship.ui.contexts.taskview" bindingContext="_J3BbTMEuEeajk6Xftq_5_g">
    <bindings xmi:id="_J3c5AcEuEeajk6Xftq_5_g" keySequence="F5" command="_J2-YAcEuEeajk6Xftq_5_g"/>
  </bindingTables>
  <bindingTables xmi:id="_J3dgEMEuEeajk6Xftq_5_g" elementId="org.eclipse.mylyn.internal.wikitext.ui.editor.basicMarkupSourceContext" bindingContext="_J3BbQsEuEeajk6Xftq_5_g">
    <bindings xmi:id="_J3dgEcEuEeajk6Xftq_5_g" keySequence="F1" command="_J25fgcEuEeajk6Xftq_5_g"/>
  </bindingTables>
  <bindingTables xmi:id="_J3dgGsEuEeajk6Xftq_5_g" elementId="org.eclipse.debug.ui.BreakpointView" bindingContext="_J3BbMcEuEeajk6Xftq_5_g">
    <bindings xmi:id="_J3dgG8EuEeajk6Xftq_5_g" keySequence="ALT+CR" command="_J25fZ8EuEeajk6Xftq_5_g"/>
  </bindingTables>
  <bindingTables xmi:id="_KMWyAcEuEeajk6Xftq_5_g" bindingContext="_KMWyAMEuEeajk6Xftq_5_g"/>
  <bindingTables xmi:id="_KMWyA8EuEeajk6Xftq_5_g" bindingContext="_KMWyAsEuEeajk6Xftq_5_g"/>
  <bindingTables xmi:id="_KMWyBcEuEeajk6Xftq_5_g" bindingContext="_KMWyBMEuEeajk6Xftq_5_g"/>
  <bindingTables xmi:id="_KMXZEMEuEeajk6Xftq_5_g" bindingContext="_KMWyBsEuEeajk6Xftq_5_g"/>
  <bindingTables xmi:id="_KMXZEsEuEeajk6Xftq_5_g" bindingContext="_KMXZEcEuEeajk6Xftq_5_g"/>
  <bindingTables xmi:id="_KMXZFMEuEeajk6Xftq_5_g" bindingContext="_KMXZE8EuEeajk6Xftq_5_g"/>
  <bindingTables xmi:id="_KMXZFsEuEeajk6Xftq_5_g" bindingContext="_KMXZFcEuEeajk6Xftq_5_g"/>
  <bindingTables xmi:id="_KMXZGMEuEeajk6Xftq_5_g" bindingContext="_KMXZF8EuEeajk6Xftq_5_g"/>
  <bindingTables xmi:id="_KMXZGsEuEeajk6Xftq_5_g" bindingContext="_KMXZGcEuEeajk6Xftq_5_g"/>
  <bindingTables xmi:id="_KMYAIcEuEeajk6Xftq_5_g" bindingContext="_KMYAIMEuEeajk6Xftq_5_g"/>
  <bindingTables xmi:id="_KMYAI8EuEeajk6Xftq_5_g" bindingContext="_KMYAIsEuEeajk6Xftq_5_g"/>
  <bindingTables xmi:id="_KMYAJcEuEeajk6Xftq_5_g" bindingContext="_KMYAJMEuEeajk6Xftq_5_g"/>
  <bindingTables xmi:id="_KMYAJ8EuEeajk6Xftq_5_g" bindingContext="_KMYAJsEuEeajk6Xftq_5_g"/>
  <bindingTables xmi:id="_KMYnMMEuEeajk6Xftq_5_g" bindingContext="_KMYAKMEuEeajk6Xftq_5_g"/>
  <bindingTables xmi:id="_KMYnMsEuEeajk6Xftq_5_g" bindingContext="_KMYnMcEuEeajk6Xftq_5_g"/>
  <bindingTables xmi:id="_KMYnNMEuEeajk6Xftq_5_g" bindingContext="_KMYnM8EuEeajk6Xftq_5_g"/>
  <bindingTables xmi:id="_KMYnNsEuEeajk6Xftq_5_g" bindingContext="_KMYnNcEuEeajk6Xftq_5_g"/>
  <bindingTables xmi:id="_KMYnOMEuEeajk6Xftq_5_g" bindingContext="_KMYnN8EuEeajk6Xftq_5_g"/>
  <bindingTables xmi:id="_KMYnOsEuEeajk6Xftq_5_g" bindingContext="_KMYnOcEuEeajk6Xftq_5_g"/>
  <bindingTables xmi:id="_KMZOQcEuEeajk6Xftq_5_g" bindingContext="_KMZOQMEuEeajk6Xftq_5_g"/>
  <bindingTables xmi:id="_KMZOQ8EuEeajk6Xftq_5_g" bindingContext="_KMZOQsEuEeajk6Xftq_5_g"/>
  <bindingTables xmi:id="_KMZORcEuEeajk6Xftq_5_g" bindingContext="_KMZORMEuEeajk6Xftq_5_g"/>
  <bindingTables xmi:id="_KMZOR8EuEeajk6Xftq_5_g" bindingContext="_KMZORsEuEeajk6Xftq_5_g"/>
  <bindingTables xmi:id="_KMZOScEuEeajk6Xftq_5_g" bindingContext="_KMZOSMEuEeajk6Xftq_5_g"/>
  <bindingTables xmi:id="_KMZ1UcEuEeajk6Xftq_5_g" bindingContext="_KMZ1UMEuEeajk6Xftq_5_g"/>
  <bindingTables xmi:id="_KMZ1U8EuEeajk6Xftq_5_g" bindingContext="_KMZ1UsEuEeajk6Xftq_5_g"/>
  <bindingTables xmi:id="_KMZ1VcEuEeajk6Xftq_5_g" bindingContext="_KMZ1VMEuEeajk6Xftq_5_g"/>
  <bindingTables xmi:id="_KMZ1V8EuEeajk6Xftq_5_g" bindingContext="_KMZ1VsEuEeajk6Xftq_5_g"/>
  <bindingTables xmi:id="_KMZ1WcEuEeajk6Xftq_5_g" bindingContext="_KMZ1WMEuEeajk6Xftq_5_g"/>
  <bindingTables xmi:id="_KMZ1W8EuEeajk6Xftq_5_g" bindingContext="_KMZ1WsEuEeajk6Xftq_5_g"/>
  <bindingTables xmi:id="_KMacYcEuEeajk6Xftq_5_g" bindingContext="_KMacYMEuEeajk6Xftq_5_g"/>
  <bindingTables xmi:id="_KMacY8EuEeajk6Xftq_5_g" bindingContext="_KMacYsEuEeajk6Xftq_5_g"/>
  <bindingTables xmi:id="_KMacZcEuEeajk6Xftq_5_g" bindingContext="_KMacZMEuEeajk6Xftq_5_g"/>
  <bindingTables xmi:id="_KMacZ8EuEeajk6Xftq_5_g" bindingContext="_KMacZsEuEeajk6Xftq_5_g"/>
  <rootContext xmi:id="_J2jhI8EuEeajk6Xftq_5_g" elementId="org.eclipse.ui.contexts.dialogAndWindow" contributorURI="platform:/plugin/org.eclipse.platform" name="In Dialogs and Windows" description="Either a dialog or a window is open">
    <children xmi:id="_J2jhJMEuEeajk6Xftq_5_g" elementId="org.eclipse.ui.contexts.window" contributorURI="platform:/plugin/org.eclipse.platform" name="In Windows" description="A window is open">
      <children xmi:id="_J2jhJcEuEeajk6Xftq_5_g" elementId="org.eclipse.e4.ui.contexts.views" contributorURI="platform:/plugin/org.eclipse.platform" name="%bindingcontext.name.bindingView"/>
      <children xmi:id="_J3BbMcEuEeajk6Xftq_5_g" elementId="org.eclipse.debug.ui.BreakpointView" name="In Breakpoints View" description="The breakpoints view context"/>
      <children xmi:id="_J3BbMsEuEeajk6Xftq_5_g" elementId="org.eclipse.ui.textEditorScope" name="Editing Text" description="Editing Text Context">
        <children xmi:id="_J3BbOcEuEeajk6Xftq_5_g" elementId="org.eclipse.jdt.ui.classFileEditorScope" name="Browsing attached Java Source" description="Browsing attached Java Source Context"/>
        <children xmi:id="_J3BbPsEuEeajk6Xftq_5_g" elementId="org.eclipse.jdt.ui.javaEditorScope" name="Editing Java Source" description="Editing Java Source Context"/>
        <children xmi:id="_J3BbP8EuEeajk6Xftq_5_g" elementId="org.eclipse.wst.xsd.ui.text.editor.context" name="Editing XSD context"/>
        <children xmi:id="_J3BbQcEuEeajk6Xftq_5_g" elementId="org.eclipse.mylyn.tasks.ui.editors.task" name="In Tasks Editor"/>
        <children xmi:id="_J3BbQsEuEeajk6Xftq_5_g" elementId="org.eclipse.mylyn.internal.wikitext.ui.editor.basicMarkupSourceContext" name="WikiText Markup Source Context" description="WikiText markup editing context">
          <children xmi:id="_J3BbQ8EuEeajk6Xftq_5_g" elementId="org.eclipse.mylyn.wikitext.ui.editor.markupSourceContext" name="WikiText Markup Source Context" description="WikiText markup editing context"/>
          <children xmi:id="_J3BbUMEuEeajk6Xftq_5_g" elementId="org.eclipse.mylyn.wikitext.tasks.ui.markupSourceContext" name="Task Markup Editor Source Context"/>
        </children>
        <children xmi:id="_J3BbRMEuEeajk6Xftq_5_g" elementId="org.eclipse.wst.sse.ui.structuredTextEditorScope" name="Editing in Structured Text Editors" description="Editing in Structured Text Editors">
          <children xmi:id="_J3BbRcEuEeajk6Xftq_5_g" elementId="org.eclipse.wst.xml.navigation" name="XML Source Navigation" description="XML Source Navigation"/>
          <children xmi:id="_J3BbRsEuEeajk6Xftq_5_g" elementId="org.eclipse.wst.xml.cleanup" name="XML Source Cleanup" description="XML Source Cleanup"/>
          <children xmi:id="_J3BbR8EuEeajk6Xftq_5_g" elementId="org.eclipse.wst.sse.comments" name="Source Comments in Structured Text Editors" description="Source Comments in Structured Text Editors"/>
          <children xmi:id="_J3BbSMEuEeajk6Xftq_5_g" elementId="org.eclipse.core.runtime.xml" name="Editing XML Source" description="Editing XML Source"/>
          <children xmi:id="_J3BbScEuEeajk6Xftq_5_g" elementId="org.eclipse.wst.xml.occurrences" name="XML Source Occurrences" description="XML Source Occurrences"/>
          <children xmi:id="_J3BbSsEuEeajk6Xftq_5_g" elementId="org.eclipse.wst.xml.grammar" name="XML Source Grammar" description="XML Source Grammar"/>
          <children xmi:id="_J3BbS8EuEeajk6Xftq_5_g" elementId="org.eclipse.wst.xml.comments" name="XML Source Comments" description="XML Source Comments"/>
          <children xmi:id="_J3BbTsEuEeajk6Xftq_5_g" elementId="org.eclipse.wst.xml.expand" name="XML Source Expand/Collapse" description="XML Source Expand/Collapse"/>
          <children xmi:id="_J3BbUcEuEeajk6Xftq_5_g" elementId="org.eclipse.wst.sse.hideFormat" name="Editing in Structured Text Editors" description="Editing in Structured Text Editors"/>
          <children xmi:id="_J3BbUsEuEeajk6Xftq_5_g" elementId="org.eclipse.wst.xml.selection" name="XML Source Selection" description="XML Source Selection"/>
          <children xmi:id="_J3BbVMEuEeajk6Xftq_5_g" elementId="org.eclipse.wst.xml.dependencies" name="XML Source Dependencies" description="XML Source Dependencies"/>
        </children>
        <children xmi:id="_J3BbT8EuEeajk6Xftq_5_g" elementId="org.eclipse.ant.ui.AntEditorScope" name="Editing Ant Buildfiles" description="Editing Ant Buildfiles Context"/>
        <children xmi:id="_J3BbVcEuEeajk6Xftq_5_g" elementId="org.eclipse.jdt.ui.propertiesEditorScope" name="Editing Properties Files" description="Editing Properties Files Context"/>
      </children>
      <children xmi:id="_J3BbNMEuEeajk6Xftq_5_g" elementId="org.eclipse.debug.ui.console" name="In I/O Console" description="In I/O console"/>
      <children xmi:id="_J3BbNcEuEeajk6Xftq_5_g" elementId="org.eclipse.compare.compareEditorScope" name="Comparing in an Editor" description="Comparing in an Editor"/>
      <children xmi:id="_J3BbN8EuEeajk6Xftq_5_g" elementId="org.eclipse.ui.console.ConsoleView" name="In Console View" description="In Console View"/>
      <children xmi:id="_J3BbOMEuEeajk6Xftq_5_g" elementId="org.eclipse.debug.ui.memoryview" name="In Memory View" description="In memory view"/>
      <children xmi:id="_J3BbOsEuEeajk6Xftq_5_g" elementId="org.eclipse.debug.ui.debugging" name="Debugging" description="Debugging programs">
        <children xmi:id="_J3BbO8EuEeajk6Xftq_5_g" elementId="org.eclipse.debug.ui.memory.abstractasynctablerendering" name="In Table Memory Rendering" description="In Table Memory Rendering"/>
        <children xmi:id="_J3BbU8EuEeajk6Xftq_5_g" elementId="org.eclipse.jdt.debug.ui.debugging" name="Debugging Java" description="Debugging Java programs"/>
      </children>
      <children xmi:id="_J3BbPMEuEeajk6Xftq_5_g" elementId="org.eclipse.egit.ui.ReflogView" name="In Git Reflog View"/>
      <children xmi:id="_J3BbQMEuEeajk6Xftq_5_g" elementId="org.eclipse.mylyn.tasks.ui.views.tasks" name="In Tasks View"/>
      <children xmi:id="_J3BbTMEuEeajk6Xftq_5_g" elementId="org.eclipse.buildship.ui.contexts.taskview" name="In Gradle Tasks View" description="This context is activated when the Gradle Tasks view is in focus"/>
      <children xmi:id="_J3BbVsEuEeajk6Xftq_5_g" elementId="org.eclipse.egit.ui.RepositoriesView" name="In Git Repositories View"/>
    </children>
    <children xmi:id="_J2jhJsEuEeajk6Xftq_5_g" elementId="org.eclipse.ui.contexts.dialog" contributorURI="platform:/plugin/org.eclipse.platform" name="In Dialogs" description="A dialog is open"/>
  </rootContext>
  <rootContext xmi:id="_J3BbMMEuEeajk6Xftq_5_g" elementId="org.eclipse.wst.xsd.ui.editor.designView" name="XSD Editor Design View" description="XSD Editor Design View"/>
  <rootContext xmi:id="_J3BbM8EuEeajk6Xftq_5_g" elementId="org.eclipse.ui.contexts.actionSet" name="Action Set" description="Parent context for action sets"/>
  <rootContext xmi:id="_J3BbNsEuEeajk6Xftq_5_g" elementId="org.eclipse.ui.contexts.workbenchMenu" name="Workbench Menu" description="When no Workbench windows are active"/>
  <rootContext xmi:id="_J3BbPcEuEeajk6Xftq_5_g" elementId="org.eclipse.jdt.ui.breadcrumbEditorScope" name="Editor Breadcrumb Navigation" description="Editor Breadcrumb Navigation Context"/>
  <rootContext xmi:id="_J3BbTcEuEeajk6Xftq_5_g" elementId="org.eclipse.wst.xsd.ui.editor.sourceView" name="XSD Editor Source View" description="XSD Editor Source View"/>
  <rootContext xmi:id="_KMWyAMEuEeajk6Xftq_5_g" elementId="org.eclipse.ant.ui.actionSet.presentation" name="Auto::org.eclipse.ant.ui.actionSet.presentation"/>
  <rootContext xmi:id="_KMWyAsEuEeajk6Xftq_5_g" elementId="org.eclipse.debug.ui.breakpointActionSet" name="Auto::org.eclipse.debug.ui.breakpointActionSet"/>
  <rootContext xmi:id="_KMWyBMEuEeajk6Xftq_5_g" elementId="org.eclipse.debug.ui.debugActionSet" name="Auto::org.eclipse.debug.ui.debugActionSet"/>
  <rootContext xmi:id="_KMWyBsEuEeajk6Xftq_5_g" elementId="org.eclipse.debug.ui.launchActionSet" name="Auto::org.eclipse.debug.ui.launchActionSet"/>
  <rootContext xmi:id="_KMXZEcEuEeajk6Xftq_5_g" elementId="org.eclipse.debug.ui.profileActionSet" name="Auto::org.eclipse.debug.ui.profileActionSet"/>
  <rootContext xmi:id="_KMXZE8EuEeajk6Xftq_5_g" elementId="org.eclipse.egit.ui.gitaction" name="Auto::org.eclipse.egit.ui.gitaction"/>
  <rootContext xmi:id="_KMXZFcEuEeajk6Xftq_5_g" elementId="org.eclipse.egit.ui.navigation" name="Auto::org.eclipse.egit.ui.navigation"/>
  <rootContext xmi:id="_KMXZF8EuEeajk6Xftq_5_g" elementId="org.eclipse.jdt.debug.ui.JDTDebugActionSet" name="Auto::org.eclipse.jdt.debug.ui.JDTDebugActionSet"/>
  <rootContext xmi:id="_KMXZGcEuEeajk6Xftq_5_g" elementId="org.eclipse.jdt.junit.JUnitActionSet" name="Auto::org.eclipse.jdt.junit.JUnitActionSet"/>
  <rootContext xmi:id="_KMYAIMEuEeajk6Xftq_5_g" elementId="org.eclipse.jdt.ui.text.java.actionSet.presentation" name="Auto::org.eclipse.jdt.ui.text.java.actionSet.presentation"/>
  <rootContext xmi:id="_KMYAIsEuEeajk6Xftq_5_g" elementId="org.eclipse.jdt.ui.JavaElementCreationActionSet" name="Auto::org.eclipse.jdt.ui.JavaElementCreationActionSet"/>
  <rootContext xmi:id="_KMYAJMEuEeajk6Xftq_5_g" elementId="org.eclipse.jdt.ui.JavaActionSet" name="Auto::org.eclipse.jdt.ui.JavaActionSet"/>
  <rootContext xmi:id="_KMYAJsEuEeajk6Xftq_5_g" elementId="org.eclipse.jdt.ui.A_OpenActionSet" name="Auto::org.eclipse.jdt.ui.A_OpenActionSet"/>
  <rootContext xmi:id="_KMYAKMEuEeajk6Xftq_5_g" elementId="org.eclipse.jdt.ui.CodingActionSet" name="Auto::org.eclipse.jdt.ui.CodingActionSet"/>
  <rootContext xmi:id="_KMYnMcEuEeajk6Xftq_5_g" elementId="org.eclipse.jdt.ui.SearchActionSet" name="Auto::org.eclipse.jdt.ui.SearchActionSet"/>
  <rootContext xmi:id="_KMYnM8EuEeajk6Xftq_5_g" elementId="org.eclipse.mylyn.context.ui.actionSet" name="Auto::org.eclipse.mylyn.context.ui.actionSet"/>
  <rootContext xmi:id="_KMYnNcEuEeajk6Xftq_5_g" elementId="org.eclipse.mylyn.java.actionSet" name="Auto::org.eclipse.mylyn.java.actionSet"/>
  <rootContext xmi:id="_KMYnN8EuEeajk6Xftq_5_g" elementId="org.eclipse.mylyn.java.actionSet.browsing" name="Auto::org.eclipse.mylyn.java.actionSet.browsing"/>
  <rootContext xmi:id="_KMYnOcEuEeajk6Xftq_5_g" elementId="org.eclipse.mylyn.doc.actionSet" name="Auto::org.eclipse.mylyn.doc.actionSet"/>
  <rootContext xmi:id="_KMZOQMEuEeajk6Xftq_5_g" elementId="org.eclipse.mylyn.tasks.ui.navigation" name="Auto::org.eclipse.mylyn.tasks.ui.navigation"/>
  <rootContext xmi:id="_KMZOQsEuEeajk6Xftq_5_g" elementId="org.eclipse.mylyn.tasks.ui.navigation.additions" name="Auto::org.eclipse.mylyn.tasks.ui.navigation.additions"/>
  <rootContext xmi:id="_KMZORMEuEeajk6Xftq_5_g" elementId="org.eclipse.ui.cheatsheets.actionSet" name="Auto::org.eclipse.ui.cheatsheets.actionSet"/>
  <rootContext xmi:id="_KMZORsEuEeajk6Xftq_5_g" elementId="org.eclipse.search.searchActionSet" name="Auto::org.eclipse.search.searchActionSet"/>
  <rootContext xmi:id="_KMZOSMEuEeajk6Xftq_5_g" elementId="org.eclipse.team.ui.actionSet" name="Auto::org.eclipse.team.ui.actionSet"/>
  <rootContext xmi:id="_KMZ1UMEuEeajk6Xftq_5_g" elementId="org.eclipse.ui.edit.text.actionSet.annotationNavigation" name="Auto::org.eclipse.ui.edit.text.actionSet.annotationNavigation"/>
  <rootContext xmi:id="_KMZ1UsEuEeajk6Xftq_5_g" elementId="org.eclipse.ui.edit.text.actionSet.navigation" name="Auto::org.eclipse.ui.edit.text.actionSet.navigation"/>
  <rootContext xmi:id="_KMZ1VMEuEeajk6Xftq_5_g" elementId="org.eclipse.ui.edit.text.actionSet.convertLineDelimitersTo" name="Auto::org.eclipse.ui.edit.text.actionSet.convertLineDelimitersTo"/>
  <rootContext xmi:id="_KMZ1VsEuEeajk6Xftq_5_g" elementId="org.eclipse.ui.externaltools.ExternalToolsSet" name="Auto::org.eclipse.ui.externaltools.ExternalToolsSet"/>
  <rootContext xmi:id="_KMZ1WMEuEeajk6Xftq_5_g" elementId="org.eclipse.ui.NavigateActionSet" name="Auto::org.eclipse.ui.NavigateActionSet"/>
  <rootContext xmi:id="_KMZ1WsEuEeajk6Xftq_5_g" elementId="org.eclipse.ui.actionSet.keyBindings" name="Auto::org.eclipse.ui.actionSet.keyBindings"/>
  <rootContext xmi:id="_KMacYMEuEeajk6Xftq_5_g" elementId="org.eclipse.ui.WorkingSetModificationActionSet" name="Auto::org.eclipse.ui.WorkingSetModificationActionSet"/>
  <rootContext xmi:id="_KMacYsEuEeajk6Xftq_5_g" elementId="org.eclipse.ui.WorkingSetActionSet" name="Auto::org.eclipse.ui.WorkingSetActionSet"/>
  <rootContext xmi:id="_KMacZMEuEeajk6Xftq_5_g" elementId="org.eclipse.ui.actionSet.openFiles" name="Auto::org.eclipse.ui.actionSet.openFiles"/>
  <rootContext xmi:id="_KMacZsEuEeajk6Xftq_5_g" elementId="org.eclipse.ui.edit.text.actionSet.presentation" name="Auto::org.eclipse.ui.edit.text.actionSet.presentation"/>
  <descriptors xmi:id="_J5LXUMEuEeajk6Xftq_5_g" elementId="org.eclipse.e4.ui.compatibility.editor" allowMultiple="true" category="org.eclipse.e4.primaryDataStack" closeable="true" contributionURI="bundleclass://org.eclipse.ui.workbench/org.eclipse.ui.internal.e4.compatibility.CompatibilityEditor">
    <tags>Editor</tags>
  </descriptors>
  <descriptors xmi:id="_J5NzkMEuEeajk6Xftq_5_g" elementId="org.eclipse.ant.ui.views.AntView" label="Ant" iconURI="platform:/plugin/org.eclipse.ant.ui/icons/full/eview16/ant_view.png" tooltip="" category="Ant" closeable="true" contributionURI="bundleclass://org.eclipse.ui.workbench/org.eclipse.ui.internal.e4.compatibility.CompatibilityView">
    <persistedState key="originalCompatibilityViewClass" value="org.eclipse.ant.internal.ui.views.AntView"/>
    <persistedState key="originalCompatibilityViewBundle" value="org.eclipse.ant.ui"/>
    <tags>View</tags>
    <tags>categoryTag:Ant</tags>
  </descriptors>
  <descriptors xmi:id="_J5SsEMEuEeajk6Xftq_5_g" elementId="org.eclipse.buildship.ui.views.taskview" label="Gradle Tasks" iconURI="platform:/plugin/org.eclipse.buildship.ui/icons/full/eview16/tasks_view.png" tooltip="" category="Gradle" closeable="true" contributionURI="bundleclass://org.eclipse.ui.workbench/org.eclipse.ui.internal.e4.compatibility.CompatibilityView">
    <persistedState key="originalCompatibilityViewClass" value="org.eclipse.buildship.ui.view.task.TaskView"/>
    <persistedState key="originalCompatibilityViewBundle" value="org.eclipse.buildship.ui"/>
    <tags>View</tags>
    <tags>categoryTag:Gradle</tags>
  </descriptors>
  <descriptors xmi:id="_J5TTIMEuEeajk6Xftq_5_g" elementId="org.eclipse.buildship.ui.views.executionview" label="Gradle Executions" iconURI="platform:/plugin/org.eclipse.buildship.ui/icons/full/eview16/executions_view.png" tooltip="" category="Gradle" closeable="true" contributionURI="bundleclass://org.eclipse.ui.workbench/org.eclipse.ui.internal.e4.compatibility.CompatibilityView">
    <persistedState key="originalCompatibilityViewClass" value="org.eclipse.buildship.ui.view.execution.ExecutionsView"/>
    <persistedState key="originalCompatibilityViewBundle" value="org.eclipse.buildship.ui"/>
    <tags>View</tags>
    <tags>categoryTag:Gradle</tags>
  </descriptors>
  <descriptors xmi:id="_J5T6MMEuEeajk6Xftq_5_g" elementId="org.eclipse.debug.ui.DebugView" label="Debug" iconURI="platform:/plugin/org.eclipse.debug.ui/icons/full/eview16/debug_view.png" tooltip="" category="Debug" closeable="true" contributionURI="bundleclass://org.eclipse.ui.workbench/org.eclipse.ui.internal.e4.compatibility.CompatibilityView">
    <persistedState key="originalCompatibilityViewClass" value="org.eclipse.debug.internal.ui.views.launch.LaunchView"/>
    <persistedState key="originalCompatibilityViewBundle" value="org.eclipse.debug.ui"/>
    <tags>View</tags>
    <tags>categoryTag:Debug</tags>
  </descriptors>
  <descriptors xmi:id="_J5UhQMEuEeajk6Xftq_5_g" elementId="org.eclipse.debug.ui.BreakpointView" label="Breakpoints" iconURI="platform:/plugin/org.eclipse.debug.ui/icons/full/eview16/breakpoint_view.png" tooltip="" allowMultiple="true" category="Debug" closeable="true" contributionURI="bundleclass://org.eclipse.ui.workbench/org.eclipse.ui.internal.e4.compatibility.CompatibilityView">
    <persistedState key="originalCompatibilityViewClass" value="org.eclipse.debug.internal.ui.views.breakpoints.BreakpointsView"/>
    <persistedState key="originalCompatibilityViewBundle" value="org.eclipse.debug.ui"/>
    <tags>View</tags>
    <tags>categoryTag:Debug</tags>
  </descriptors>
  <descriptors xmi:id="_J5VIUMEuEeajk6Xftq_5_g" elementId="org.eclipse.debug.ui.VariableView" label="Variables" iconURI="platform:/plugin/org.eclipse.debug.ui/icons/full/eview16/variable_view.png" tooltip="" allowMultiple="true" category="Debug" closeable="true" contributionURI="bundleclass://org.eclipse.ui.workbench/org.eclipse.ui.internal.e4.compatibility.CompatibilityView">
    <persistedState key="originalCompatibilityViewClass" value="org.eclipse.debug.internal.ui.views.variables.VariablesView"/>
    <persistedState key="originalCompatibilityViewBundle" value="org.eclipse.debug.ui"/>
    <tags>View</tags>
    <tags>categoryTag:Debug</tags>
  </descriptors>
  <descriptors xmi:id="_J5VvYMEuEeajk6Xftq_5_g" elementId="org.eclipse.debug.ui.ExpressionView" label="Expressions" iconURI="platform:/plugin/org.eclipse.debug.ui/icons/full/eview16/watchlist_view.png" tooltip="" allowMultiple="true" category="Debug" closeable="true" contributionURI="bundleclass://org.eclipse.ui.workbench/org.eclipse.ui.internal.e4.compatibility.CompatibilityView">
    <persistedState key="originalCompatibilityViewClass" value="org.eclipse.debug.internal.ui.views.expression.ExpressionView"/>
    <persistedState key="originalCompatibilityViewBundle" value="org.eclipse.debug.ui"/>
    <tags>View</tags>
    <tags>categoryTag:Debug</tags>
  </descriptors>
  <descriptors xmi:id="_J5WWcMEuEeajk6Xftq_5_g" elementId="org.eclipse.debug.ui.RegisterView" label="Registers" iconURI="platform:/plugin/org.eclipse.debug.ui/icons/full/eview16/register_view.png" tooltip="" allowMultiple="true" category="Debug" closeable="true" contributionURI="bundleclass://org.eclipse.ui.workbench/org.eclipse.ui.internal.e4.compatibility.CompatibilityView">
    <persistedState key="originalCompatibilityViewClass" value="org.eclipse.debug.internal.ui.views.registers.RegistersView"/>
    <persistedState key="originalCompatibilityViewBundle" value="org.eclipse.debug.ui"/>
    <tags>View</tags>
    <tags>categoryTag:Debug</tags>
  </descriptors>
  <descriptors xmi:id="_J5XkkMEuEeajk6Xftq_5_g" elementId="org.eclipse.debug.ui.ModuleView" label="Modules" iconURI="platform:/plugin/org.eclipse.debug.ui/icons/full/eview16/module_view.png" tooltip="" allowMultiple="true" category="Debug" closeable="true" contributionURI="bundleclass://org.eclipse.ui.workbench/org.eclipse.ui.internal.e4.compatibility.CompatibilityView">
    <persistedState key="originalCompatibilityViewClass" value="org.eclipse.debug.internal.ui.views.modules.ModulesView"/>
    <persistedState key="originalCompatibilityViewBundle" value="org.eclipse.debug.ui"/>
    <tags>View</tags>
    <tags>categoryTag:Debug</tags>
  </descriptors>
  <descriptors xmi:id="_J5YLoMEuEeajk6Xftq_5_g" elementId="org.eclipse.debug.ui.MemoryView" label="Memory" iconURI="platform:/plugin/org.eclipse.debug.ui/icons/full/eview16/memory_view.png" tooltip="" allowMultiple="true" category="Debug" closeable="true" contributionURI="bundleclass://org.eclipse.ui.workbench/org.eclipse.ui.internal.e4.compatibility.CompatibilityView">
    <persistedState key="originalCompatibilityViewClass" value="org.eclipse.debug.internal.ui.views.memory.MemoryView"/>
    <persistedState key="originalCompatibilityViewBundle" value="org.eclipse.debug.ui"/>
    <tags>View</tags>
    <tags>categoryTag:Debug</tags>
  </descriptors>
  <descriptors xmi:id="_J5YysMEuEeajk6Xftq_5_g" elementId="org.eclipse.egit.ui.RepositoriesView" label="Git Repositories" iconURI="platform:/plugin/org.eclipse.egit.ui/icons/eview16/repo_rep.gif" tooltip="" category="Git" closeable="true" contributionURI="bundleclass://org.eclipse.ui.workbench/org.eclipse.ui.internal.e4.compatibility.CompatibilityView">
    <persistedState key="originalCompatibilityViewClass" value="org.eclipse.egit.ui.internal.repository.RepositoriesView"/>
    <persistedState key="originalCompatibilityViewBundle" value="org.eclipse.egit.ui"/>
    <tags>View</tags>
    <tags>categoryTag:Git</tags>
  </descriptors>
  <descriptors xmi:id="_J5ZZwMEuEeajk6Xftq_5_g" elementId="org.eclipse.egit.ui.StagingView" label="Git Staging" iconURI="platform:/plugin/org.eclipse.egit.ui/icons/eview16/staging.png" tooltip="" category="Git" closeable="true" contributionURI="bundleclass://org.eclipse.ui.workbench/org.eclipse.ui.internal.e4.compatibility.CompatibilityView">
    <persistedState key="originalCompatibilityViewClass" value="org.eclipse.egit.ui.internal.staging.StagingView"/>
    <persistedState key="originalCompatibilityViewBundle" value="org.eclipse.egit.ui"/>
    <tags>View</tags>
    <tags>categoryTag:Git</tags>
  </descriptors>
  <descriptors xmi:id="_J5aA0MEuEeajk6Xftq_5_g" elementId="org.eclipse.egit.ui.InteractiveRebaseView" label="Git Interactive Rebase" iconURI="platform:/plugin/org.eclipse.egit.ui/icons/eview16/rebase_interactive.gif" tooltip="" category="Git" closeable="true" contributionURI="bundleclass://org.eclipse.ui.workbench/org.eclipse.ui.internal.e4.compatibility.CompatibilityView">
    <persistedState key="originalCompatibilityViewClass" value="org.eclipse.egit.ui.internal.rebase.RebaseInteractiveView"/>
    <persistedState key="originalCompatibilityViewBundle" value="org.eclipse.egit.ui"/>
    <tags>View</tags>
    <tags>categoryTag:Git</tags>
  </descriptors>
  <descriptors xmi:id="_J5aA0cEuEeajk6Xftq_5_g" elementId="org.eclipse.egit.ui.CompareTreeView" label="Git Tree Compare" iconURI="platform:/plugin/org.eclipse.egit.ui/icons/obj16/gitrepository.gif" tooltip="" category="Git" closeable="true" contributionURI="bundleclass://org.eclipse.ui.workbench/org.eclipse.ui.internal.e4.compatibility.CompatibilityView">
    <persistedState key="originalCompatibilityViewClass" value="org.eclipse.egit.ui.internal.dialogs.CompareTreeView"/>
    <persistedState key="originalCompatibilityViewBundle" value="org.eclipse.egit.ui"/>
    <tags>View</tags>
    <tags>categoryTag:Git</tags>
  </descriptors>
  <descriptors xmi:id="_J5an4MEuEeajk6Xftq_5_g" elementId="org.eclipse.egit.ui.ReflogView" label="Git Reflog" iconURI="platform:/plugin/org.eclipse.egit.ui/icons/eview16/reflog.gif" tooltip="" category="Git" closeable="true" contributionURI="bundleclass://org.eclipse.ui.workbench/org.eclipse.ui.internal.e4.compatibility.CompatibilityView">
    <persistedState key="originalCompatibilityViewClass" value="org.eclipse.egit.ui.internal.reflog.ReflogView"/>
    <persistedState key="originalCompatibilityViewBundle" value="org.eclipse.egit.ui"/>
    <tags>View</tags>
    <tags>categoryTag:Git</tags>
  </descriptors>
  <descriptors xmi:id="_J5bO8MEuEeajk6Xftq_5_g" elementId="org.eclipse.gef.ui.palette_view" label="Palette" iconURI="platform:/plugin/org.eclipse.gef/icons/palette_view.gif" tooltip="" category="General" closeable="true" contributionURI="bundleclass://org.eclipse.ui.workbench/org.eclipse.ui.internal.e4.compatibility.CompatibilityView">
    <persistedState key="originalCompatibilityViewClass" value="org.eclipse.gef.ui.views.palette.PaletteView"/>
    <persistedState key="originalCompatibilityViewBundle" value="org.eclipse.gef"/>
    <tags>View</tags>
    <tags>categoryTag:General</tags>
  </descriptors>
  <descriptors xmi:id="_J5b2AMEuEeajk6Xftq_5_g" elementId="org.eclipse.help.ui.HelpView" label="Help" iconURI="platform:/plugin/org.eclipse.help.ui/icons/view16/help_view.gif" tooltip="" category="Help" closeable="true" contributionURI="bundleclass://org.eclipse.ui.workbench/org.eclipse.ui.internal.e4.compatibility.CompatibilityView">
    <persistedState key="originalCompatibilityViewClass" value="org.eclipse.help.ui.internal.views.HelpView"/>
    <persistedState key="originalCompatibilityViewBundle" value="org.eclipse.help.ui"/>
    <tags>View</tags>
    <tags>categoryTag:Help</tags>
  </descriptors>
  <descriptors xmi:id="_J5dEIMEuEeajk6Xftq_5_g" elementId="org.eclipse.jdt.debug.ui.DisplayView" label="Display" iconURI="platform:/plugin/org.eclipse.jdt.debug.ui/icons/full/etool16/disp_sbook.gif" tooltip="" category="Debug" closeable="true" contributionURI="bundleclass://org.eclipse.ui.workbench/org.eclipse.ui.internal.e4.compatibility.CompatibilityView">
    <persistedState key="originalCompatibilityViewClass" value="org.eclipse.jdt.internal.debug.ui.display.DisplayView"/>
    <persistedState key="originalCompatibilityViewBundle" value="org.eclipse.jdt.debug.ui"/>
    <tags>View</tags>
    <tags>categoryTag:Debug</tags>
  </descriptors>
  <descriptors xmi:id="_J5drMMEuEeajk6Xftq_5_g" elementId="org.eclipse.jdt.junit.ResultView" label="JUnit" iconURI="platform:/plugin/org.eclipse.jdt.junit/icons/full/eview16/junit.gif" tooltip="" category="Java" closeable="true" contributionURI="bundleclass://org.eclipse.ui.workbench/org.eclipse.ui.internal.e4.compatibility.CompatibilityView">
    <persistedState key="originalCompatibilityViewClass" value="org.eclipse.jdt.internal.junit.ui.TestRunnerViewPart"/>
    <persistedState key="originalCompatibilityViewBundle" value="org.eclipse.jdt.junit"/>
    <tags>View</tags>
    <tags>categoryTag:Java</tags>
  </descriptors>
  <descriptors xmi:id="_J5eSQMEuEeajk6Xftq_5_g" elementId="org.eclipse.jdt.ui.PackageExplorer" label="Package Explorer" iconURI="platform:/plugin/org.eclipse.jdt.ui/icons/full/eview16/package.png" tooltip="" category="Java" closeable="true" contributionURI="bundleclass://org.eclipse.ui.workbench/org.eclipse.ui.internal.e4.compatibility.CompatibilityView">
    <persistedState key="originalCompatibilityViewClass" value="org.eclipse.jdt.internal.ui.packageview.PackageExplorerPart"/>
    <persistedState key="originalCompatibilityViewBundle" value="org.eclipse.jdt.ui"/>
    <tags>View</tags>
    <tags>categoryTag:Java</tags>
  </descriptors>
  <descriptors xmi:id="_J5fgYMEuEeajk6Xftq_5_g" elementId="org.eclipse.jdt.ui.TypeHierarchy" label="Type Hierarchy" iconURI="platform:/plugin/org.eclipse.jdt.ui/icons/full/eview16/class_hi.png" tooltip="" category="Java" closeable="true" contributionURI="bundleclass://org.eclipse.ui.workbench/org.eclipse.ui.internal.e4.compatibility.CompatibilityView">
    <persistedState key="originalCompatibilityViewClass" value="org.eclipse.jdt.internal.ui.typehierarchy.TypeHierarchyViewPart"/>
    <persistedState key="originalCompatibilityViewBundle" value="org.eclipse.jdt.ui"/>
    <tags>View</tags>
    <tags>categoryTag:Java</tags>
  </descriptors>
  <descriptors xmi:id="_J5fgYcEuEeajk6Xftq_5_g" elementId="org.eclipse.jdt.ui.ProjectsView" label="Projects" iconURI="platform:/plugin/org.eclipse.jdt.ui/icons/full/eview16/projects.png" tooltip="" category="Java Browsing" closeable="true" contributionURI="bundleclass://org.eclipse.ui.workbench/org.eclipse.ui.internal.e4.compatibility.CompatibilityView">
    <persistedState key="originalCompatibilityViewClass" value="org.eclipse.jdt.internal.ui.browsing.ProjectsView"/>
    <persistedState key="originalCompatibilityViewBundle" value="org.eclipse.jdt.ui"/>
    <tags>View</tags>
    <tags>categoryTag:Java Browsing</tags>
  </descriptors>
  <descriptors xmi:id="_J5gHcMEuEeajk6Xftq_5_g" elementId="org.eclipse.jdt.ui.PackagesView" label="Packages" iconURI="platform:/plugin/org.eclipse.jdt.ui/icons/full/eview16/packages.png" tooltip="" category="Java Browsing" closeable="true" contributionURI="bundleclass://org.eclipse.ui.workbench/org.eclipse.ui.internal.e4.compatibility.CompatibilityView">
    <persistedState key="originalCompatibilityViewClass" value="org.eclipse.jdt.internal.ui.browsing.PackagesView"/>
    <persistedState key="originalCompatibilityViewBundle" value="org.eclipse.jdt.ui"/>
    <tags>View</tags>
    <tags>categoryTag:Java Browsing</tags>
  </descriptors>
  <descriptors xmi:id="_J5gugMEuEeajk6Xftq_5_g" elementId="org.eclipse.jdt.ui.TypesView" label="Types" iconURI="platform:/plugin/org.eclipse.jdt.ui/icons/full/eview16/types.png" tooltip="" category="Java Browsing" closeable="true" contributionURI="bundleclass://org.eclipse.ui.workbench/org.eclipse.ui.internal.e4.compatibility.CompatibilityView">
    <persistedState key="originalCompatibilityViewClass" value="org.eclipse.jdt.internal.ui.browsing.TypesView"/>
    <persistedState key="originalCompatibilityViewBundle" value="org.eclipse.jdt.ui"/>
    <tags>View</tags>
    <tags>categoryTag:Java Browsing</tags>
  </descriptors>
  <descriptors xmi:id="_J5hVkMEuEeajk6Xftq_5_g" elementId="org.eclipse.jdt.ui.MembersView" label="Members" iconURI="platform:/plugin/org.eclipse.jdt.ui/icons/full/eview16/members.png" tooltip="" category="Java Browsing" closeable="true" contributionURI="bundleclass://org.eclipse.ui.workbench/org.eclipse.ui.internal.e4.compatibility.CompatibilityView">
    <persistedState key="originalCompatibilityViewClass" value="org.eclipse.jdt.internal.ui.browsing.MembersView"/>
    <persistedState key="originalCompatibilityViewBundle" value="org.eclipse.jdt.ui"/>
    <tags>View</tags>
    <tags>categoryTag:Java Browsing</tags>
  </descriptors>
  <descriptors xmi:id="_J5hVkcEuEeajk6Xftq_5_g" elementId="org.eclipse.jdt.callhierarchy.view" label="Call Hierarchy" iconURI="platform:/plugin/org.eclipse.jdt.ui/icons/full/eview16/call_hierarchy.png" tooltip="" allowMultiple="true" category="Java" closeable="true" contributionURI="bundleclass://org.eclipse.ui.workbench/org.eclipse.ui.internal.e4.compatibility.CompatibilityView">
    <persistedState key="originalCompatibilityViewClass" value="org.eclipse.jdt.internal.ui.callhierarchy.CallHierarchyViewPart"/>
    <persistedState key="originalCompatibilityViewBundle" value="org.eclipse.jdt.ui"/>
    <tags>View</tags>
    <tags>categoryTag:Java</tags>
  </descriptors>
  <descriptors xmi:id="_J5h8oMEuEeajk6Xftq_5_g" elementId="org.eclipse.ui.texteditor.TemplatesView" label="Templates" iconURI="platform:/plugin/org.eclipse.jdt.ui/icons/full/eview16/templates.png" tooltip="" category="General" closeable="true" contributionURI="bundleclass://org.eclipse.ui.workbench/org.eclipse.ui.internal.e4.compatibility.CompatibilityView">
    <persistedState key="originalCompatibilityViewClass" value="org.eclipse.ui.texteditor.templates.TemplatesView"/>
    <persistedState key="originalCompatibilityViewBundle" value="org.eclipse.jdt.ui"/>
    <tags>View</tags>
    <tags>categoryTag:General</tags>
  </descriptors>
  <descriptors xmi:id="_J5ijsMEuEeajk6Xftq_5_g" elementId="org.eclipse.jdt.ui.SourceView" label="Declaration" iconURI="platform:/plugin/org.eclipse.jdt.ui/icons/full/eview16/source.png" tooltip="" category="Java" closeable="true" contributionURI="bundleclass://org.eclipse.ui.workbench/org.eclipse.ui.internal.e4.compatibility.CompatibilityView">
    <persistedState key="originalCompatibilityViewClass" value="org.eclipse.jdt.internal.ui.infoviews.SourceView"/>
    <persistedState key="originalCompatibilityViewBundle" value="org.eclipse.jdt.ui"/>
    <tags>View</tags>
    <tags>categoryTag:Java</tags>
  </descriptors>
  <descriptors xmi:id="_J5ijscEuEeajk6Xftq_5_g" elementId="org.eclipse.jdt.ui.JavadocView" label="Javadoc" iconURI="platform:/plugin/org.eclipse.jdt.ui/icons/full/eview16/javadoc.png" tooltip="" category="Java" closeable="true" contributionURI="bundleclass://org.eclipse.ui.workbench/org.eclipse.ui.internal.e4.compatibility.CompatibilityView">
    <persistedState key="originalCompatibilityViewClass" value="org.eclipse.jdt.internal.ui.infoviews.JavadocView"/>
    <persistedState key="originalCompatibilityViewBundle" value="org.eclipse.jdt.ui"/>
    <tags>View</tags>
    <tags>categoryTag:Java</tags>
  </descriptors>
  <descriptors xmi:id="_J5jKwMEuEeajk6Xftq_5_g" elementId="org.eclipse.m2e.core.views.MavenRepositoryView" label="Maven Repositories" iconURI="platform:/plugin/org.eclipse.m2e.core.ui/icons/maven_indexes.gif" tooltip="" category="Maven" closeable="true" contributionURI="bundleclass://org.eclipse.ui.workbench/org.eclipse.ui.internal.e4.compatibility.CompatibilityView">
    <persistedState key="originalCompatibilityViewClass" value="org.eclipse.m2e.core.ui.internal.views.MavenRepositoryView"/>
    <persistedState key="originalCompatibilityViewBundle" value="org.eclipse.m2e.core.ui"/>
    <tags>View</tags>
    <tags>categoryTag:Maven</tags>
  </descriptors>
  <descriptors xmi:id="_J5jKwcEuEeajk6Xftq_5_g" elementId="org.eclipse.m2e.core.views.MavenBuild" label="Maven Workspace Build" iconURI="platform:/plugin/org.eclipse.ui/icons/full/eview16/defaultview_misc.png" tooltip="" category="Maven" closeable="true" contributionURI="bundleclass://org.eclipse.ui.workbench/org.eclipse.ui.internal.e4.compatibility.CompatibilityView">
    <persistedState key="originalCompatibilityViewClass" value="org.eclipse.m2e.core.ui.internal.views.build.BuildDebugView"/>
    <persistedState key="originalCompatibilityViewBundle" value="org.eclipse.m2e.core.ui"/>
    <tags>View</tags>
    <tags>categoryTag:Maven</tags>
  </descriptors>
  <descriptors xmi:id="_J5jx0MEuEeajk6Xftq_5_g" elementId="org.eclipse.mylyn.builds.navigator.builds" label="Builds" iconURI="platform:/plugin/org.eclipse.mylyn.builds.ui/icons/eview16/build-view.png" tooltip="" category="Mylyn" closeable="true" contributionURI="bundleclass://org.eclipse.ui.workbench/org.eclipse.ui.internal.e4.compatibility.CompatibilityView">
    <persistedState key="originalCompatibilityViewClass" value="org.eclipse.mylyn.internal.builds.ui.view.BuildsView"/>
    <persistedState key="originalCompatibilityViewBundle" value="org.eclipse.mylyn.builds.ui"/>
    <tags>View</tags>
    <tags>categoryTag:Mylyn</tags>
  </descriptors>
  <descriptors xmi:id="_J5jx0cEuEeajk6Xftq_5_g" elementId="org.eclipse.mylyn.commons.repositories.ui.navigator.Repositories" label="Team Repositories" iconURI="platform:/plugin/org.eclipse.mylyn.commons.repositories.ui/icons/eview16/repositories.gif" tooltip="" category="Mylyn" closeable="true" contributionURI="bundleclass://org.eclipse.ui.workbench/org.eclipse.ui.internal.e4.compatibility.CompatibilityView">
    <persistedState key="originalCompatibilityViewClass" value="org.eclipse.mylyn.internal.commons.repositories.ui.RepositoriesView"/>
    <persistedState key="originalCompatibilityViewBundle" value="org.eclipse.mylyn.commons.repositories.ui"/>
    <tags>View</tags>
    <tags>categoryTag:Mylyn</tags>
  </descriptors>
  <descriptors xmi:id="_J5kY4MEuEeajk6Xftq_5_g" elementId="org.eclipse.mylyn.tasks.ui.views.tasks" label="Task List" iconURI="platform:/plugin/org.eclipse.mylyn.tasks.ui/icons/eview16/task-list.gif" tooltip="" allowMultiple="true" category="Mylyn" closeable="true" contributionURI="bundleclass://org.eclipse.ui.workbench/org.eclipse.ui.internal.e4.compatibility.CompatibilityView">
    <persistedState key="originalCompatibilityViewClass" value="org.eclipse.mylyn.internal.tasks.ui.views.TaskListView"/>
    <persistedState key="originalCompatibilityViewBundle" value="org.eclipse.mylyn.tasks.ui"/>
    <tags>View</tags>
    <tags>categoryTag:Mylyn</tags>
  </descriptors>
  <descriptors xmi:id="_J5k_8MEuEeajk6Xftq_5_g" elementId="org.eclipse.mylyn.tasks.ui.views.repositories" label="Task Repositories" iconURI="platform:/plugin/org.eclipse.mylyn.tasks.ui/icons/eview16/repositories.gif" tooltip="" category="Mylyn" closeable="true" contributionURI="bundleclass://org.eclipse.ui.workbench/org.eclipse.ui.internal.e4.compatibility.CompatibilityView">
    <persistedState key="originalCompatibilityViewClass" value="org.eclipse.mylyn.internal.tasks.ui.views.TaskRepositoriesView"/>
    <persistedState key="originalCompatibilityViewBundle" value="org.eclipse.mylyn.tasks.ui"/>
    <tags>View</tags>
    <tags>categoryTag:Mylyn</tags>
  </descriptors>
  <descriptors xmi:id="_J5k_8cEuEeajk6Xftq_5_g" elementId="org.eclipse.oomph.p2.ui.RepositoryExplorer" label="Repository Explorer" iconURI="platform:/plugin/org.eclipse.oomph.p2.ui/icons/obj16/repository.gif" tooltip="" category="Oomph" closeable="true" contributionURI="bundleclass://org.eclipse.ui.workbench/org.eclipse.ui.internal.e4.compatibility.CompatibilityView">
    <persistedState key="originalCompatibilityViewClass" value="org.eclipse.oomph.p2.internal.ui.RepositoryExplorer"/>
    <persistedState key="originalCompatibilityViewBundle" value="org.eclipse.oomph.p2.ui"/>
    <tags>View</tags>
    <tags>categoryTag:Oomph</tags>
  </descriptors>
  <descriptors xmi:id="_J5lnAMEuEeajk6Xftq_5_g" elementId="org.eclipse.recommenders.apidocs.rcp.views.apidocs" label="API Docs" iconURI="platform:/plugin/org.eclipse.recommenders.apidocs.rcp/icons/view16/apidocs.png" tooltip="" category="Code Recommenders" closeable="true" contributionURI="bundleclass://org.eclipse.ui.workbench/org.eclipse.ui.internal.e4.compatibility.CompatibilityView">
    <persistedState key="originalCompatibilityViewClass" value="org.eclipse.recommenders.injection.ExtensionFactory"/>
    <persistedState key="originalCompatibilityViewBundle" value="org.eclipse.recommenders.apidocs.rcp"/>
    <tags>View</tags>
    <tags>categoryTag:Code Recommenders</tags>
  </descriptors>
  <descriptors xmi:id="_J5mOEMEuEeajk6Xftq_5_g" elementId="org.eclipse.recommenders.models.rcp.views.projectCoordinates" label="Project Coordinates" iconURI="platform:/plugin/org.eclipse.recommenders.coordinates.rcp/icons/view16/depinsp.gif" tooltip="" category="Code Recommenders" closeable="true" contributionURI="bundleclass://org.eclipse.ui.workbench/org.eclipse.ui.internal.e4.compatibility.CompatibilityView">
    <persistedState key="originalCompatibilityViewClass" value="org.eclipse.recommenders.injection.ExtensionFactory"/>
    <persistedState key="originalCompatibilityViewBundle" value="org.eclipse.recommenders.coordinates.rcp"/>
    <tags>View</tags>
    <tags>categoryTag:Code Recommenders</tags>
  </descriptors>
  <descriptors xmi:id="_J5mOEcEuEeajk6Xftq_5_g" elementId="org.eclipse.recommenders.models.rcp.views.modelRepositories" label="Model Repositories" iconURI="platform:/plugin/org.eclipse.recommenders.models.rcp/icons/view16/depinsp.gif" tooltip="" category="Code Recommenders" closeable="true" contributionURI="bundleclass://org.eclipse.ui.workbench/org.eclipse.ui.internal.e4.compatibility.CompatibilityView">
    <persistedState key="originalCompatibilityViewClass" value="org.eclipse.recommenders.injection.ExtensionFactory"/>
    <persistedState key="originalCompatibilityViewBundle" value="org.eclipse.recommenders.models.rcp"/>
    <tags>View</tags>
    <tags>categoryTag:Code Recommenders</tags>
  </descriptors>
  <descriptors xmi:id="_J5m1IMEuEeajk6Xftq_5_g" elementId="org.eclipse.recommenders.models.rcp.views.dependencyOverview" label="Dependency Overview" iconURI="platform:/plugin/org.eclipse.recommenders.models.rcp/icons/view16/depinsp.gif" tooltip="" category="Code Recommenders" closeable="true" contributionURI="bundleclass://org.eclipse.ui.workbench/org.eclipse.ui.internal.e4.compatibility.CompatibilityView">
    <persistedState key="originalCompatibilityViewClass" value="org.eclipse.recommenders.injection.ExtensionFactory"/>
    <persistedState key="originalCompatibilityViewBundle" value="org.eclipse.recommenders.models.rcp"/>
    <tags>View</tags>
    <tags>categoryTag:Code Recommenders</tags>
  </descriptors>
  <descriptors xmi:id="_J5m1IcEuEeajk6Xftq_5_g" elementId="org.eclipse.recommenders.snipmatch.rcp.views.snippets" label="Snippets" iconURI="platform:/plugin/org.eclipse.recommenders.snipmatch.rcp/icons/view16/snippets.png" tooltip="" category="Code Recommenders" closeable="true" contributionURI="bundleclass://org.eclipse.ui.workbench/org.eclipse.ui.internal.e4.compatibility.CompatibilityView">
    <persistedState key="originalCompatibilityViewClass" value="org.eclipse.recommenders.injection.ExtensionFactory"/>
    <persistedState key="originalCompatibilityViewBundle" value="org.eclipse.recommenders.snipmatch.rcp"/>
    <tags>View</tags>
    <tags>categoryTag:Code Recommenders</tags>
  </descriptors>
  <descriptors xmi:id="_J5ncMMEuEeajk6Xftq_5_g" elementId="org.eclipse.search.SearchResultView" label="Classic Search" iconURI="platform:/plugin/org.eclipse.search/icons/full/eview16/searchres.gif" tooltip="" category="General" closeable="true" contributionURI="bundleclass://org.eclipse.ui.workbench/org.eclipse.ui.internal.e4.compatibility.CompatibilityView">
    <persistedState key="originalCompatibilityViewClass" value="org.eclipse.search.internal.ui.SearchResultView"/>
    <persistedState key="originalCompatibilityViewBundle" value="org.eclipse.search"/>
    <tags>View</tags>
    <tags>categoryTag:General</tags>
  </descriptors>
  <descriptors xmi:id="_J5ncMcEuEeajk6Xftq_5_g" elementId="org.eclipse.search.ui.views.SearchView" label="Search" iconURI="platform:/plugin/org.eclipse.search/icons/full/eview16/searchres.gif" tooltip="" allowMultiple="true" category="General" closeable="true" contributionURI="bundleclass://org.eclipse.ui.workbench/org.eclipse.ui.internal.e4.compatibility.CompatibilityView">
    <persistedState key="originalCompatibilityViewClass" value="org.eclipse.search2.internal.ui.SearchView"/>
    <persistedState key="originalCompatibilityViewBundle" value="org.eclipse.search"/>
    <tags>View</tags>
    <tags>categoryTag:General</tags>
  </descriptors>
  <descriptors xmi:id="_J5oDQMEuEeajk6Xftq_5_g" elementId="org.eclipse.team.sync.views.SynchronizeView" label="Synchronize" iconURI="platform:/plugin/org.eclipse.team.ui/icons/full/eview16/synch_synch.gif" tooltip="" allowMultiple="true" category="Team" closeable="true" contributionURI="bundleclass://org.eclipse.ui.workbench/org.eclipse.ui.internal.e4.compatibility.CompatibilityView">
    <persistedState key="originalCompatibilityViewClass" value="org.eclipse.team.internal.ui.synchronize.SynchronizeView"/>
    <persistedState key="originalCompatibilityViewBundle" value="org.eclipse.team.ui"/>
    <tags>View</tags>
    <tags>categoryTag:Team</tags>
  </descriptors>
  <descriptors xmi:id="_J5oqUMEuEeajk6Xftq_5_g" elementId="org.eclipse.team.ui.GenericHistoryView" label="History" iconURI="platform:/plugin/org.eclipse.team.ui/icons/full/eview16/history_view.gif" tooltip="" allowMultiple="true" category="Team" closeable="true" contributionURI="bundleclass://org.eclipse.ui.workbench/org.eclipse.ui.internal.e4.compatibility.CompatibilityView">
    <persistedState key="originalCompatibilityViewClass" value="org.eclipse.team.internal.ui.history.GenericHistoryView"/>
    <persistedState key="originalCompatibilityViewBundle" value="org.eclipse.team.ui"/>
    <tags>View</tags>
    <tags>categoryTag:Team</tags>
  </descriptors>
  <descriptors xmi:id="_J5oqUcEuEeajk6Xftq_5_g" elementId="org.eclipse.ui.internal.introview" label="Welcome" iconURI="platform:/plugin/org.eclipse.ui/icons/full/eview16/defaultview_misc.png" tooltip="" category="General" closeable="true" contributionURI="bundleclass://org.eclipse.ui.workbench/org.eclipse.ui.internal.e4.compatibility.CompatibilityView">
    <persistedState key="originalCompatibilityViewClass" value="org.eclipse.ui.internal.ViewIntroAdapterPart"/>
    <persistedState key="originalCompatibilityViewBundle" value="org.eclipse.ui"/>
    <tags>View</tags>
    <tags>categoryTag:General</tags>
  </descriptors>
  <descriptors xmi:id="_J5oqUsEuEeajk6Xftq_5_g" elementId="org.eclipse.ui.browser.view" label="Internal Web Browser" iconURI="platform:/plugin/org.eclipse.ui.browser/icons/obj16/internal_browser.gif" tooltip="" allowMultiple="true" category="General" closeable="true" contributionURI="bundleclass://org.eclipse.ui.workbench/org.eclipse.ui.internal.e4.compatibility.CompatibilityView">
    <persistedState key="originalCompatibilityViewClass" value="org.eclipse.ui.internal.browser.WebBrowserView"/>
    <persistedState key="originalCompatibilityViewBundle" value="org.eclipse.ui.browser"/>
    <tags>View</tags>
    <tags>categoryTag:General</tags>
  </descriptors>
  <descriptors xmi:id="_J5pRYMEuEeajk6Xftq_5_g" elementId="org.eclipse.ui.cheatsheets.views.CheatSheetView" label="Cheat Sheets" iconURI="platform:/plugin/org.eclipse.ui.cheatsheets/icons/view16/cheatsheet_view.gif" tooltip="" category="Help" closeable="true" contributionURI="bundleclass://org.eclipse.ui.workbench/org.eclipse.ui.internal.e4.compatibility.CompatibilityView">
    <persistedState key="originalCompatibilityViewClass" value="org.eclipse.ui.internal.cheatsheets.views.CheatSheetView"/>
    <persistedState key="originalCompatibilityViewBundle" value="org.eclipse.ui.cheatsheets"/>
    <tags>View</tags>
    <tags>categoryTag:Help</tags>
  </descriptors>
  <descriptors xmi:id="_J5pRYcEuEeajk6Xftq_5_g" elementId="org.eclipse.ui.console.ConsoleView" label="Console" iconURI="platform:/plugin/org.eclipse.ui.console/icons/full/cview16/console_view.png" tooltip="" allowMultiple="true" category="General" closeable="true" contributionURI="bundleclass://org.eclipse.ui.workbench/org.eclipse.ui.internal.e4.compatibility.CompatibilityView">
    <persistedState key="originalCompatibilityViewClass" value="org.eclipse.ui.internal.console.ConsoleView"/>
    <persistedState key="originalCompatibilityViewBundle" value="org.eclipse.ui.console"/>
    <tags>View</tags>
    <tags>categoryTag:General</tags>
  </descriptors>
  <descriptors xmi:id="_J5p4cMEuEeajk6Xftq_5_g" elementId="org.eclipse.ui.views.ProgressView" label="Progress" iconURI="platform:/plugin/org.eclipse.ui.ide/icons/full/eview16/pview.png" tooltip="" category="General" closeable="true" contributionURI="bundleclass://org.eclipse.ui.workbench/org.eclipse.ui.internal.e4.compatibility.CompatibilityView">
    <persistedState key="originalCompatibilityViewClass" value="org.eclipse.ui.internal.progress.ProgressView"/>
    <persistedState key="originalCompatibilityViewBundle" value="org.eclipse.ui.ide"/>
    <tags>View</tags>
    <tags>categoryTag:General</tags>
  </descriptors>
  <descriptors xmi:id="_J5p4ccEuEeajk6Xftq_5_g" elementId="org.eclipse.ui.views.ResourceNavigator" label="Navigator" iconURI="platform:/plugin/org.eclipse.ui.ide/icons/full/eview16/filenav_nav.png" tooltip="" category="General" closeable="true" contributionURI="bundleclass://org.eclipse.ui.workbench/org.eclipse.ui.internal.e4.compatibility.CompatibilityView">
    <persistedState key="originalCompatibilityViewClass" value="org.eclipse.ui.views.navigator.ResourceNavigator"/>
    <persistedState key="originalCompatibilityViewBundle" value="org.eclipse.ui.ide"/>
    <tags>View</tags>
    <tags>categoryTag:General</tags>
  </descriptors>
  <descriptors xmi:id="_J5qfgMEuEeajk6Xftq_5_g" elementId="org.eclipse.ui.views.BookmarkView" label="Bookmarks" iconURI="platform:/plugin/org.eclipse.ui.ide/icons/full/eview16/bkmrk_nav.png" tooltip="" allowMultiple="true" category="General" closeable="true" contributionURI="bundleclass://org.eclipse.ui.workbench/org.eclipse.ui.internal.e4.compatibility.CompatibilityView">
    <persistedState key="originalCompatibilityViewClass" value="org.eclipse.ui.internal.views.markers.BookmarksView"/>
    <persistedState key="originalCompatibilityViewBundle" value="org.eclipse.ui.ide"/>
    <tags>View</tags>
    <tags>categoryTag:General</tags>
  </descriptors>
  <descriptors xmi:id="_J5qfgcEuEeajk6Xftq_5_g" elementId="org.eclipse.ui.views.TaskList" label="Tasks" iconURI="platform:/plugin/org.eclipse.ui.ide/icons/full/eview16/tasks_tsk.png" tooltip="" allowMultiple="true" category="General" closeable="true" contributionURI="bundleclass://org.eclipse.ui.workbench/org.eclipse.ui.internal.e4.compatibility.CompatibilityView">
    <persistedState key="originalCompatibilityViewClass" value="org.eclipse.ui.internal.views.markers.TasksView"/>
    <persistedState key="originalCompatibilityViewBundle" value="org.eclipse.ui.ide"/>
    <tags>View</tags>
    <tags>categoryTag:General</tags>
  </descriptors>
  <descriptors xmi:id="_J5rGkMEuEeajk6Xftq_5_g" elementId="org.eclipse.ui.views.ProblemView" label="Problems" iconURI="platform:/plugin/org.eclipse.ui.ide/icons/full/eview16/problems_view.png" tooltip="" allowMultiple="true" category="General" closeable="true" contributionURI="bundleclass://org.eclipse.ui.workbench/org.eclipse.ui.internal.e4.compatibility.CompatibilityView">
    <persistedState key="originalCompatibilityViewClass" value="org.eclipse.ui.internal.views.markers.ProblemsView"/>
    <persistedState key="originalCompatibilityViewBundle" value="org.eclipse.ui.ide"/>
    <tags>View</tags>
    <tags>categoryTag:General</tags>
  </descriptors>
  <descriptors xmi:id="_J5rGkcEuEeajk6Xftq_5_g" elementId="org.eclipse.ui.views.AllMarkersView" label="Markers" iconURI="platform:/plugin/org.eclipse.ui.ide/icons/full/eview16/problems_view.png" tooltip="" allowMultiple="true" category="General" closeable="true" contributionURI="bundleclass://org.eclipse.ui.workbench/org.eclipse.ui.internal.e4.compatibility.CompatibilityView">
    <persistedState key="originalCompatibilityViewClass" value="org.eclipse.ui.internal.views.markers.AllMarkersView"/>
    <persistedState key="originalCompatibilityViewBundle" value="org.eclipse.ui.ide"/>
    <tags>View</tags>
    <tags>categoryTag:General</tags>
  </descriptors>
  <descriptors xmi:id="_J5rGksEuEeajk6Xftq_5_g" elementId="org.eclipse.ui.navigator.ProjectExplorer" label="Project Explorer" iconURI="platform:/plugin/org.eclipse.ui.navigator.resources/icons/full/eview16/resource_persp.gif" tooltip="" category="General" closeable="true" contributionURI="bundleclass://org.eclipse.ui.workbench/org.eclipse.ui.internal.e4.compatibility.CompatibilityView">
    <persistedState key="originalCompatibilityViewClass" value="org.eclipse.ui.navigator.resources.ProjectExplorer"/>
    <persistedState key="originalCompatibilityViewBundle" value="org.eclipse.ui.navigator.resources"/>
    <tags>View</tags>
    <tags>categoryTag:General</tags>
  </descriptors>
  <descriptors xmi:id="_J5rtoMEuEeajk6Xftq_5_g" elementId="org.eclipse.ui.views.PropertySheet" label="Properties" iconURI="platform:/plugin/org.eclipse.ui.views/icons/full/eview16/prop_ps.png" tooltip="" allowMultiple="true" category="General" closeable="true" contributionURI="bundleclass://org.eclipse.ui.workbench/org.eclipse.ui.internal.e4.compatibility.CompatibilityView">
    <persistedState key="originalCompatibilityViewClass" value="org.eclipse.ui.views.properties.PropertySheet"/>
    <persistedState key="originalCompatibilityViewBundle" value="org.eclipse.ui.views"/>
    <tags>View</tags>
    <tags>categoryTag:General</tags>
  </descriptors>
  <descriptors xmi:id="_J5sUsMEuEeajk6Xftq_5_g" elementId="org.eclipse.ui.views.ContentOutline" label="Outline" iconURI="platform:/plugin/org.eclipse.ui.views/icons/full/eview16/outline_co.png" tooltip="" category="General" closeable="true" contributionURI="bundleclass://org.eclipse.ui.workbench/org.eclipse.ui.internal.e4.compatibility.CompatibilityView">
    <persistedState key="originalCompatibilityViewClass" value="org.eclipse.ui.views.contentoutline.ContentOutline"/>
    <persistedState key="originalCompatibilityViewBundle" value="org.eclipse.ui.views"/>
    <tags>View</tags>
    <tags>categoryTag:General</tags>
  </descriptors>
  <descriptors xmi:id="_J5sUscEuEeajk6Xftq_5_g" elementId="org.eclipse.pde.runtime.LogView" label="Error Log" iconURI="platform:/plugin/org.eclipse.ui.views.log/icons/eview16/error_log.gif" tooltip="" category="General" closeable="true" contributionURI="bundleclass://org.eclipse.ui.workbench/org.eclipse.ui.internal.e4.compatibility.CompatibilityView">
    <persistedState key="originalCompatibilityViewClass" value="org.eclipse.ui.internal.views.log.LogView"/>
    <persistedState key="originalCompatibilityViewBundle" value="org.eclipse.ui.views.log"/>
    <tags>View</tags>
    <tags>categoryTag:General</tags>
  </descriptors>
  <descriptors xmi:id="_J5s7wMEuEeajk6Xftq_5_g" elementId="org.eclipse.wst.common.snippets.internal.ui.SnippetsView" label="Snippets" iconURI="platform:/plugin/org.eclipse.wst.common.snippets/icons/snippets_view.gif" tooltip="" category="General" closeable="true" contributionURI="bundleclass://org.eclipse.ui.workbench/org.eclipse.ui.internal.e4.compatibility.CompatibilityView">
    <persistedState key="originalCompatibilityViewClass" value="org.eclipse.wst.common.snippets.internal.ui.SnippetsView"/>
    <persistedState key="originalCompatibilityViewBundle" value="org.eclipse.wst.common.snippets"/>
    <tags>View</tags>
    <tags>categoryTag:General</tags>
  </descriptors>
  <descriptors xmi:id="_J5ti0MEuEeajk6Xftq_5_g" elementId="org.eclipse.wst.xml.ui.views.annotations.XMLAnnotationsView" label="Documentation" iconURI="platform:/plugin/org.eclipse.wst.xml.ui/icons/full/obj16/comment_obj.gif" tooltip="" category="XML" closeable="true" contributionURI="bundleclass://org.eclipse.ui.workbench/org.eclipse.ui.internal.e4.compatibility.CompatibilityView">
    <persistedState key="originalCompatibilityViewClass" value="org.eclipse.wst.xml.ui.internal.views.annotations.XMLAnnotationsView"/>
    <persistedState key="originalCompatibilityViewBundle" value="org.eclipse.wst.xml.ui"/>
    <tags>View</tags>
    <tags>categoryTag:XML</tags>
  </descriptors>
  <descriptors xmi:id="_J5ti0cEuEeajk6Xftq_5_g" elementId="org.eclipse.wst.xml.ui.contentmodel.view" label="Content Model" iconURI="platform:/plugin/org.eclipse.wst.xml.ui/icons/full/view16/hierarchy.gif" tooltip="" category="XML" closeable="true" contributionURI="bundleclass://org.eclipse.ui.workbench/org.eclipse.ui.internal.e4.compatibility.CompatibilityView">
    <persistedState key="originalCompatibilityViewClass" value="org.eclipse.wst.xml.ui.internal.views.contentmodel.ContentModelView"/>
    <persistedState key="originalCompatibilityViewBundle" value="org.eclipse.wst.xml.ui"/>
    <tags>View</tags>
    <tags>categoryTag:XML</tags>
  </descriptors>
  <menuContributions xmi:id="_J2jhJ8EuEeajk6Xftq_5_g" elementId="org.eclipse.ui.window.customizePerspective" contributorURI="platform:/plugin/org.eclipse.platform" positionInParent="popup:toolbar">
    <children xsi:type="menu:HandledMenuItem" xmi:id="_J2jhKMEuEeajk6Xftq_5_g" elementId="org.eclipse.ui.window.customizePerspective" contributorURI="platform:/plugin/org.eclipse.platform" label="%command.name.customize" command="_J2jhKcEuEeajk6Xftq_5_g"/>
  </menuContributions>
  <trimContributions xmi:id="_2r10UF9tEeO-yojH_y4TJA" elementId="org.eclipse.ui.ide.application.trimcontribution.QuickAccess" contributorURI="platform:/plugin/org.eclipse.ui.ide.application" toBeRendered="false" parentId="org.eclipse.ui.main.toolbar" positionInParent="last">
    <children xsi:type="menu:ToolControl" xmi:id="_76uUAF9tEeO-yojH_y4TJA" elementId="Spacer Glue" contributorURI="platform:/plugin/org.eclipse.ui.ide.application" contributionURI="bundleclass://org.eclipse.e4.ui.workbench.renderers.swt/org.eclipse.e4.ui.workbench.renderers.swt.LayoutModifierToolControl">
      <tags>glue</tags>
      <tags>move_after:PerspectiveSpacer</tags>
      <tags>SHOW_RESTORE_MENU</tags>
    </children>
    <children xsi:type="menu:ToolControl" xmi:id="_8tJPcF9tEeO-yojH_y4TJA" elementId="SearchField" contributorURI="platform:/plugin/org.eclipse.ui.ide.application" contributionURI="bundleclass://org.eclipse.ui.workbench/org.eclipse.ui.internal.quickaccess.SearchField">
      <tags>move_after:Spacer Glue</tags>
      <tags>HIDEABLE</tags>
      <tags>SHOW_RESTORE_MENU</tags>
    </children>
    <children xsi:type="menu:ToolControl" xmi:id="_9LgmcF9tEeO-yojH_y4TJA" elementId="Search-PS Glue" contributorURI="platform:/plugin/org.eclipse.ui.ide.application" contributionURI="bundleclass://org.eclipse.e4.ui.workbench.renderers.swt/org.eclipse.e4.ui.workbench.renderers.swt.LayoutModifierToolControl">
      <tags>glue</tags>
      <tags>move_after:SearchField</tags>
      <tags>SHOW_RESTORE_MENU</tags>
    </children>
  </trimContributions>
  <commands xmi:id="_J2jhKcEuEeajk6Xftq_5_g" elementId="org.eclipse.ui.window.customizePerspective" contributorURI="platform:/plugin/org.eclipse.platform"/>
  <commands xmi:id="_J244UMEuEeajk6Xftq_5_g" elementId="org.eclipse.jdt.ui.correction.inlineLocal.assist" commandName="Quick Assist - Inline local variable" description="Invokes quick assist and selects 'Inline local variable'" category="_J24RU8EuEeajk6Xftq_5_g"/>
  <commands xmi:id="_J244UcEuEeajk6Xftq_5_g" elementId="org.eclipse.ui.edit.text.select.pageUp" commandName="Select Page Up" description="Select to the top of the page" category="_J23qOcEuEeajk6Xftq_5_g"/>
  <commands xmi:id="_J244UsEuEeajk6Xftq_5_g" elementId="org.eclipse.ui.edit.text.toggleWordWrap" commandName="Toggle Word Wrap" description="Toggle word wrap in the current text editor" category="_J23qMsEuEeajk6Xftq_5_g"/>
  <commands xmi:id="_J25fYMEuEeajk6Xftq_5_g" elementId="org.eclipse.egit.ui.history.ResetQuickdiffBaseline" commandName="Reset quickdiff baseline" category="_J24RVsEuEeajk6Xftq_5_g">
    <parameters xmi:id="_J25fYcEuEeajk6Xftq_5_g" elementId="org.eclipse.egit.ui.history.ResetQuickdiffBaselineTarget" name="Reset target (HEAD, HEAD^1)" optional="false"/>
  </commands>
  <commands xmi:id="_J25fYsEuEeajk6Xftq_5_g" elementId="org.eclipse.jdt.ui.edit.text.java.surround.with.quickMenu" commandName="Surround With Quick Menu" description="Shows the Surround With quick menu" category="_J24RU8EuEeajk6Xftq_5_g"/>
  <commands xmi:id="_J25fY8EuEeajk6Xftq_5_g" elementId="org.eclipse.search.ui.openFileSearchPage" commandName="File Search" description="Open the Search dialog's file search page" category="_J24RS8EuEeajk6Xftq_5_g"/>
  <commands xmi:id="_J25fZMEuEeajk6Xftq_5_g" elementId="org.eclipse.jdt.ui.correction.convertLocalToField.assist" commandName="Quick Assist - Convert local variable to field" description="Invokes quick assist and selects 'Convert local variable to field'" category="_J24RU8EuEeajk6Xftq_5_g"/>
  <commands xmi:id="_J25fZcEuEeajk6Xftq_5_g" elementId="org.eclipse.jdt.ui.edit.text.java.search.implementors.in.workspace" commandName="Implementors in Workspace" description="Search for implementors of the selected interface" category="_J24RS8EuEeajk6Xftq_5_g"/>
  <commands xmi:id="_J25fZsEuEeajk6Xftq_5_g" elementId="org.eclipse.egit.ui.RepositoriesViewAddRepository" commandName="Add a Git Repository" category="_J24RT8EuEeajk6Xftq_5_g"/>
  <commands xmi:id="_J25fZ8EuEeajk6Xftq_5_g" elementId="org.eclipse.jdt.debug.ui.breakpoint.properties" commandName="Java Breakpoint Properties" description="View and edit the properties for a given Java breakpoint" category="_J24RTMEuEeajk6Xftq_5_g"/>
  <commands xmi:id="_J25faMEuEeajk6Xftq_5_g" elementId="org.eclipse.jdt.ui.correction.addThrowsDecl" commandName="Quick Fix - Add throws declaration" description="Invokes quick assist and selects 'Add throws declaration'" category="_J24RU8EuEeajk6Xftq_5_g"/>
  <commands xmi:id="_J25facEuEeajk6Xftq_5_g" elementId="org.eclipse.jdt.ui.navigate.open.type.in.hierarchy" commandName="Open Type in Hierarchy" description="Open a type in the type hierarchy view" category="_J24RQsEuEeajk6Xftq_5_g"/>
  <commands xmi:id="_J25fasEuEeajk6Xftq_5_g" elementId="org.eclipse.mylyn.tasks.ui.command.task.clearActiveTime" commandName="Clear Active Time" category="_J24RQcEuEeajk6Xftq_5_g"/>
  <commands xmi:id="_J25fa8EuEeajk6Xftq_5_g" elementId="org.eclipse.ui.ide.copyBuildIdCommand" commandName="Copy Build Id To Clipboard" description="Copies the build id to the clipboard." category="_J23qMsEuEeajk6Xftq_5_g"/>
  <commands xmi:id="_J25fbMEuEeajk6Xftq_5_g" elementId="org.eclipse.buildship.ui.commands.refreshproject" commandName="Refresh Gradle Project" description="Refreshes the selected Gradle project" category="_J23qNcEuEeajk6Xftq_5_g"/>
  <commands xmi:id="_J25fbcEuEeajk6Xftq_5_g" elementId="org.eclipse.ui.edit.text.select.textEnd" commandName="Select Text End" description="Select to the end of the text" category="_J23qOcEuEeajk6Xftq_5_g"/>
  <commands xmi:id="_J25fbsEuEeajk6Xftq_5_g" elementId="org.eclipse.mylyn.context.ui.commands.task.attachContext" commandName="Attach Context" category="_J24RQMEuEeajk6Xftq_5_g"/>
  <commands xmi:id="_J25fb8EuEeajk6Xftq_5_g" elementId="org.eclipse.ui.edit.text.deletePreviousWord" commandName="Delete Previous Word" description="Delete the previous word" category="_J23qOcEuEeajk6Xftq_5_g"/>
  <commands xmi:id="_J25fcMEuEeajk6Xftq_5_g" elementId="org.eclipse.ui.edit.text.goto.wordPrevious" commandName="Previous Word" description="Go to the previous word" category="_J23qOcEuEeajk6Xftq_5_g"/>
  <commands xmi:id="_J25fccEuEeajk6Xftq_5_g" elementId="org.eclipse.jdt.ui.edit.text.java.search.declarations.in.workspace" commandName="Declaration in Workspace" description="Search for declarations of the selected element in the workspace" category="_J24RS8EuEeajk6Xftq_5_g"/>
  <commands xmi:id="_J25fcsEuEeajk6Xftq_5_g" elementId="org.eclipse.ui.window.preferences" commandName="Preferences" description="Open the preferences dialog" category="_J24RR8EuEeajk6Xftq_5_g">
    <parameters xmi:id="_J25fc8EuEeajk6Xftq_5_g" elementId="preferencePageId" name="Preference Page"/>
  </commands>
  <commands xmi:id="_J25fdMEuEeajk6Xftq_5_g" elementId="org.eclipse.ui.edit.text.delimiter.unix" commandName="Convert Line Delimiters to Unix (LF, \n, 0A, &#xb6;)" description="Converts the line delimiters to Unix (LF, \n, 0A, &#xb6;)" category="_J24RRcEuEeajk6Xftq_5_g"/>
  <commands xmi:id="_J25fdcEuEeajk6Xftq_5_g" elementId="org.eclipse.jdt.ui.edit.text.java.search.read.access.in.working.set" commandName="Read Access in Working Set" description="Search for read references to the selected element in a working set" category="_J24RS8EuEeajk6Xftq_5_g"/>
  <commands xmi:id="_J25fdsEuEeajk6Xftq_5_g" elementId="org.eclipse.egit.ui.commit.Squash" commandName="Squash Commits" category="_J24RVsEuEeajk6Xftq_5_g"/>
  <commands xmi:id="_J25fd8EuEeajk6Xftq_5_g" elementId="org.eclipse.egit.ui.history.Edit" commandName="Edit Commit" category="_J24RVsEuEeajk6Xftq_5_g"/>
  <commands xmi:id="_J25feMEuEeajk6Xftq_5_g" elementId="org.eclipse.epp.mpc.ui.command.showMarketplaceWizard" commandName="Eclipse Marketplace" description="Show the Eclipse Marketplace wizard" category="_J24RVsEuEeajk6Xftq_5_g"/>
  <commands xmi:id="_J25fecEuEeajk6Xftq_5_g" elementId="org.eclipse.ui.edit.copy" commandName="Copy" description="Copy the selection to the clipboard" category="_J23qMsEuEeajk6Xftq_5_g"/>
  <commands xmi:id="_J25fesEuEeajk6Xftq_5_g" elementId="org.eclipse.ui.window.nextView" commandName="Next View" description="Switch to the next view" category="_J24RR8EuEeajk6Xftq_5_g"/>
  <commands xmi:id="_J25fe8EuEeajk6Xftq_5_g" elementId="org.eclipse.ui.edit.revertToSaved" commandName="Revert to Saved" description="Revert to the last saved state" category="_J23qMsEuEeajk6Xftq_5_g"/>
  <commands xmi:id="_J25ffMEuEeajk6Xftq_5_g" elementId="org.eclipse.ant.ui.toggleMarkOccurrences" commandName="Toggle Ant Mark Occurrences" description="Toggles mark occurrences in Ant editors" category="_J24RU8EuEeajk6Xftq_5_g"/>
  <commands xmi:id="_J25ffcEuEeajk6Xftq_5_g" elementId="org.eclipse.ui.views.properties.NewPropertySheetCommand" commandName="Properties" category="_J24RVsEuEeajk6Xftq_5_g"/>
  <commands xmi:id="_J25ffsEuEeajk6Xftq_5_g" elementId="org.eclipse.ui.navigate.addToWorkingSet" commandName="Add to Working Set" description="Adds the selected object to a working set." category="_J23qMsEuEeajk6Xftq_5_g"/>
  <commands xmi:id="_J25ff8EuEeajk6Xftq_5_g" elementId="org.eclipse.debug.ui.commands.RunToLine" commandName="Run to Line" description="Resume and break when execution reaches the current line" category="_J24RTMEuEeajk6Xftq_5_g"/>
  <commands xmi:id="_J25fgMEuEeajk6Xftq_5_g" elementId="org.eclipse.jdt.junit.junitShortcut.debug" commandName="Debug JUnit Test" description="Debug JUnit Test" category="_J24RTMEuEeajk6Xftq_5_g"/>
  <commands xmi:id="_J25fgcEuEeajk6Xftq_5_g" elementId="org.eclipse.mylyn.wikitext.ui.editor.showCheatSheetCommand" commandName="Show Markup Cheat Sheet" category="_J24RVsEuEeajk6Xftq_5_g"/>
  <commands xmi:id="_J25fgsEuEeajk6Xftq_5_g" elementId="org.eclipse.team.ui.TeamSynchronizingPerspective" commandName="Team Synchronizing" description="Open the Team Synchronizing Perspective" category="_J24RUMEuEeajk6Xftq_5_g"/>
  <commands xmi:id="_J25fg8EuEeajk6Xftq_5_g" elementId="org.eclipse.ant.ui.open.declaration.command" commandName="Open Declaration" description="Opens the Ant editor on the referenced element" category="_J24RU8EuEeajk6Xftq_5_g"/>
  <commands xmi:id="_J25fhMEuEeajk6Xftq_5_g" elementId="org.eclipse.egit.ui.RepositoriesViewPaste" commandName="Paste Repository Path or URI" category="_J24RT8EuEeajk6Xftq_5_g"/>
  <commands xmi:id="_J25fhcEuEeajk6Xftq_5_g" elementId="org.eclipse.ui.edit.text.showChangeRulerInformation" commandName="Show Quick Diff Ruler Tooltip" description="Displays quick diff or revision information for the caret line in a focused hover" category="_J23qOcEuEeajk6Xftq_5_g"/>
  <commands xmi:id="_J25fhsEuEeajk6Xftq_5_g" elementId="org.eclipse.recommenders.utils.rcp.commands.openBrowserDialog" commandName="Open a Web browser" category="_J24RVsEuEeajk6Xftq_5_g">
    <parameters xmi:id="_J25fh8EuEeajk6Xftq_5_g" elementId="org.eclipse.recommenders.utils.rcp.linkContribution.href" name="URI" optional="false"/>
  </commands>
  <commands xmi:id="_J25fiMEuEeajk6Xftq_5_g" elementId="org.eclipse.ui.edit.text.upperCase" commandName="To Upper Case" description="Changes the selection to upper case" category="_J23qOcEuEeajk6Xftq_5_g"/>
  <commands xmi:id="_J25ficEuEeajk6Xftq_5_g" elementId="org.eclipse.egit.ui.team.ConfigureFetch" commandName="Configure Upstream Fetch" category="_J24RT8EuEeajk6Xftq_5_g"/>
  <commands xmi:id="_J25fisEuEeajk6Xftq_5_g" elementId="org.eclipse.ui.navigate.goInto" commandName="Go Into" description="Navigate into the selected item" category="_J24RQsEuEeajk6Xftq_5_g"/>
  <commands xmi:id="_J25fi8EuEeajk6Xftq_5_g" elementId="org.eclipse.egit.ui.ConfigureUpstreamPush" commandName="Configure Upstream Push" category="_J24RVsEuEeajk6Xftq_5_g"/>
  <commands xmi:id="_J25fjMEuEeajk6Xftq_5_g" elementId="org.eclipse.debug.ui.commands.OpenRunConfigurations" commandName="Run..." description="Open run launch configuration dialog" category="_J24RTMEuEeajk6Xftq_5_g"/>
  <commands xmi:id="_J25fjcEuEeajk6Xftq_5_g" elementId="org.eclipse.jdt.ui.edit.text.java.create.delegate.methods" commandName="Generate Delegate Methods" description="Add delegate methods for a type's fields" category="_J24RU8EuEeajk6Xftq_5_g"/>
  <commands xmi:id="_J25fjsEuEeajk6Xftq_5_g" elementId="org.eclipse.gef.ui.palette_view" commandName="Palette" category="_J23qMcEuEeajk6Xftq_5_g"/>
  <commands xmi:id="_J25fj8EuEeajk6Xftq_5_g" elementId="org.eclipse.ui.edit.text.select.windowEnd" commandName="Select Window End" description="Select to the end of the window" category="_J23qOcEuEeajk6Xftq_5_g"/>
  <commands xmi:id="_J25fkMEuEeajk6Xftq_5_g" elementId="org.eclipse.ui.window.minimizePart" commandName="Minimize Active View or Editor" description="Minimizes the active view or editor" category="_J24RR8EuEeajk6Xftq_5_g"/>
  <commands xmi:id="_J25fkcEuEeajk6Xftq_5_g" elementId="org.eclipse.mylyn.context.ui.commands.task.clearContext" commandName="Clear Context" category="_J24RQMEuEeajk6Xftq_5_g"/>
  <commands xmi:id="_J25fksEuEeajk6Xftq_5_g" elementId="org.eclipse.egit.ui.team.Untrack" commandName="Untrack" category="_J24RT8EuEeajk6Xftq_5_g"/>
  <commands xmi:id="_J26GcMEuEeajk6Xftq_5_g" elementId="org.eclipse.wst.sse.ui.add.block.comment" commandName="Add Block Comment" description="Add Block Comment" category="_J23qMsEuEeajk6Xftq_5_g"/>
  <commands xmi:id="_J26GccEuEeajk6Xftq_5_g" elementId="org.eclipse.debug.ui.commands.ToggleLineBreakpoint" commandName="Toggle Line Breakpoint" description="Creates or removes a line breakpoint" category="_J24RTMEuEeajk6Xftq_5_g"/>
  <commands xmi:id="_J26GcsEuEeajk6Xftq_5_g" elementId="org.eclipse.mylyn.tasks.ui.command.searchForTask" commandName="Search Repository for Task" category="_J24RQsEuEeajk6Xftq_5_g"/>
  <commands xmi:id="_J26Gc8EuEeajk6Xftq_5_g" elementId="org.eclipse.ui.window.showSystemMenu" commandName="Show System Menu" description="Show the system menu" category="_J24RR8EuEeajk6Xftq_5_g"/>
  <commands xmi:id="_J26GdMEuEeajk6Xftq_5_g" elementId="org.eclipse.jdt.debug.ui.commands.AllInstances" commandName="All Instances" description="View all instances of the selected type loaded in the target VM" category="_J24RTMEuEeajk6Xftq_5_g"/>
  <commands xmi:id="_J26GdcEuEeajk6Xftq_5_g" elementId="org.eclipse.egit.ui.history.OpenInCommitViewerCommand" commandName="Open in Commit Viewer" category="_J24RVsEuEeajk6Xftq_5_g"/>
  <commands xmi:id="_J26GdsEuEeajk6Xftq_5_g" elementId="org.eclipse.jdt.ui.edit.text.java.toggle.comment" commandName="Toggle Comment" description="Toggle comment the selected lines" category="_J24RU8EuEeajk6Xftq_5_g"/>
  <commands xmi:id="_J26Gd8EuEeajk6Xftq_5_g" elementId="org.eclipse.jdt.ui.correction.addImport" commandName="Quick Fix - Add import" description="Invokes quick assist and selects 'Add import'" category="_J24RU8EuEeajk6Xftq_5_g"/>
  <commands xmi:id="_J26GeMEuEeajk6Xftq_5_g" elementId="org.eclipse.m2e.actions.LifeCycleTest.run" commandName="Run Maven Test" description="Run Maven Test" category="_J24RTMEuEeajk6Xftq_5_g"/>
  <commands xmi:id="_J26GecEuEeajk6Xftq_5_g" elementId="org.eclipse.ui.window.savePerspective" commandName="Save Perspective As" description="Save the current perspective" category="_J24RR8EuEeajk6Xftq_5_g"/>
  <commands xmi:id="_J26GesEuEeajk6Xftq_5_g" elementId="org.eclipse.egit.ui.internal.reflog.CheckoutCommand" commandName="Checkout" category="_J24RVsEuEeajk6Xftq_5_g"/>
  <commands xmi:id="_J26Ge8EuEeajk6Xftq_5_g" elementId="org.eclipse.ui.edit.move" commandName="Move..." description="Move the selected item" category="_J24RRcEuEeajk6Xftq_5_g"/>
  <commands xmi:id="_J26GfMEuEeajk6Xftq_5_g" elementId="org.eclipse.jdt.ui.refactor.migrate.jar" commandName="Migrate JAR File" description="Migrate a JAR File to a new version" category="_J24RSMEuEeajk6Xftq_5_g"/>
  <commands xmi:id="_J26GfcEuEeajk6Xftq_5_g" elementId="org.eclipse.jdt.ui.correction.assignParamToField.assist" commandName="Quick Assist - Assign parameter to field" description="Invokes quick assist and selects 'Assign parameter to field'" category="_J24RU8EuEeajk6Xftq_5_g"/>
  <commands xmi:id="_J26GfsEuEeajk6Xftq_5_g" elementId="org.eclipse.egit.ui.command.configureTrace" commandName="Configure Git Debug Trace" category="_J24RT8EuEeajk6Xftq_5_g"/>
  <commands xmi:id="_J26Gf8EuEeajk6Xftq_5_g" elementId="org.eclipse.mylyn.tasks.ui.command.maximizePart" commandName="Maximize Part" description="Maximize Part" category="_J23qNMEuEeajk6Xftq_5_g"/>
  <commands xmi:id="_J26GgMEuEeajk6Xftq_5_g" elementId="org.eclipse.jdt.ui.edit.text.java.move.inner.to.top.level" commandName="Move Type to New File" description="Move Type to New File" category="_J24RSMEuEeajk6Xftq_5_g"/>
  <commands xmi:id="_J26GgcEuEeajk6Xftq_5_g" elementId="org.eclipse.ui.navigate.linkWithEditor" commandName="Toggle Link with Editor" description="Toggles linking of a view's selection with the active editor's selection" category="_J24RQsEuEeajk6Xftq_5_g"/>
  <commands xmi:id="_J26GgsEuEeajk6Xftq_5_g" elementId="org.eclipse.wst.sse.ui.open.file.from.source" commandName="Open Selection" description="Open an editor on the selected link" category="_J23qMsEuEeajk6Xftq_5_g"/>
  <commands xmi:id="_J26Gg8EuEeajk6Xftq_5_g" elementId="org.eclipse.compare.ignoreWhiteSpace" commandName="Ignore White Space" description="Ignore white space where applicable" category="_J24RRsEuEeajk6Xftq_5_g"/>
  <commands xmi:id="_J26GhMEuEeajk6Xftq_5_g" elementId="org.eclipse.jdt.ui.edit.text.java.open.hierarchy" commandName="Quick Hierarchy" description="Show the quick hierarchy of the selected element" category="_J24RQsEuEeajk6Xftq_5_g"/>
  <commands xmi:id="_J26GhcEuEeajk6Xftq_5_g" elementId="org.eclipse.oomph.setup.editor.importProjects" commandName="Import Projects" category="_J23qOMEuEeajk6Xftq_5_g"/>
  <commands xmi:id="_J26GhsEuEeajk6Xftq_5_g" elementId="org.eclipse.jdt.ui.edit.text.java.generate.constructor.using.fields" commandName="Generate Constructor using Fields" description="Choose fields to initialize and constructor from superclass to call " category="_J24RU8EuEeajk6Xftq_5_g"/>
  <commands xmi:id="_J26Gh8EuEeajk6Xftq_5_g" elementId="org.eclipse.mylyn.builds.ui.command.ShowTestResults" commandName="Show Test Results" category="_J23qNsEuEeajk6Xftq_5_g"/>
  <commands xmi:id="_J26GiMEuEeajk6Xftq_5_g" elementId="org.eclipse.ui.edit.text.toggleBlockSelectionMode" commandName="Toggle Block Selection" description="Toggle block / column selection in the current text editor" category="_J23qMsEuEeajk6Xftq_5_g"/>
  <commands xmi:id="_J26GicEuEeajk6Xftq_5_g" elementId="org.eclipse.wst.sse.ui.goto.matching.bracket" commandName="Matching Character" description="Go to Matching Character" category="_J24RQsEuEeajk6Xftq_5_g"/>
  <commands xmi:id="_J26GisEuEeajk6Xftq_5_g" elementId="org.eclipse.egit.ui.RepositoriesViewRefresh" commandName="Refresh" category="_J24RT8EuEeajk6Xftq_5_g"/>
  <commands xmi:id="_J26Gi8EuEeajk6Xftq_5_g" elementId="org.eclipse.jdt.ui.edit.text.java.refactor.quickMenu" commandName="Show Refactor Quick Menu" description="Shows the refactor quick menu" category="_J24RSMEuEeajk6Xftq_5_g"/>
  <commands xmi:id="_J26GjMEuEeajk6Xftq_5_g" elementId="org.eclipse.wst.xml.ui.disable.grammar.constraints" commandName="Turn off Grammar Constraints" description="Turn off grammar Constraints" category="_J24RVsEuEeajk6Xftq_5_g"/>
  <commands xmi:id="_J26GjcEuEeajk6Xftq_5_g" elementId="org.eclipse.jdt.ui.commands.showElementInTypeHierarchyView" commandName="Show Java Element Type Hierarchy" description="Show a Java element in the Type Hierarchy view" category="_J24RQsEuEeajk6Xftq_5_g">
    <parameters xmi:id="_J26GjsEuEeajk6Xftq_5_g" elementId="elementRef" name="Java element reference" typeId="org.eclipse.jdt.ui.commands.javaElementReference" optional="false"/>
  </commands>
  <commands xmi:id="_J26Gj8EuEeajk6Xftq_5_g" elementId="org.eclipse.ui.navigate.goToResource" commandName="Go to" description="Go to a particular resource in the active view" category="_J24RQsEuEeajk6Xftq_5_g"/>
  <commands xmi:id="_J26GkMEuEeajk6Xftq_5_g" elementId="org.eclipse.jdt.ui.edit.text.java.open.super.implementation" commandName="Open Super Implementation" description="Open the Implementation in the Super Type" category="_J24RQsEuEeajk6Xftq_5_g"/>
  <commands xmi:id="_J26GkcEuEeajk6Xftq_5_g" elementId="org.eclipse.ui.window.resetPerspective" commandName="Reset Perspective" description="Reset the current perspective to its default state" category="_J24RR8EuEeajk6Xftq_5_g"/>
  <commands xmi:id="_J26GksEuEeajk6Xftq_5_g" elementId="org.eclipse.mylyn.wikitext.ui.quickOutlineCommand" commandName="Quick Outline" description="Open a popup dialog with a quick outline of the current document" category="_J24RQsEuEeajk6Xftq_5_g"/>
  <commands xmi:id="_J26Gk8EuEeajk6Xftq_5_g" elementId="org.eclipse.ui.project.buildLast" commandName="Repeat Working Set Build" description="Repeat the last working set build" category="_J24RSsEuEeajk6Xftq_5_g"/>
  <commands xmi:id="_J26GlMEuEeajk6Xftq_5_g" elementId="org.eclipse.ui.project.buildProject" commandName="Build Project" description="Build the selected project" category="_J24RSsEuEeajk6Xftq_5_g"/>
  <commands xmi:id="_J26GlcEuEeajk6Xftq_5_g" elementId="org.eclipse.egit.ui.team.CompareIndexWithHead" commandName="Compare File in Index with HEAD Revision" category="_J24RT8EuEeajk6Xftq_5_g"/>
  <commands xmi:id="_J26GlsEuEeajk6Xftq_5_g" elementId="org.eclipse.jdt.ui.edit.text.java.override.methods" commandName="Override/Implement Methods" description="Override or implement methods from super types" category="_J24RU8EuEeajk6Xftq_5_g"/>
  <commands xmi:id="_J26Gl8EuEeajk6Xftq_5_g" elementId="org.eclipse.recommenders.snipmatch.rcp.commands.completion" commandName="Snipmatch Snippet Completion" description="Open a dialog to search for and insert code snippets" category="_J24RU8EuEeajk6Xftq_5_g"/>
  <commands xmi:id="_J26GmMEuEeajk6Xftq_5_g" elementId="org.eclipse.recommenders.utils.rcp.commands.openBrowser" commandName="Open a Web browser" category="_J24RVsEuEeajk6Xftq_5_g">
    <parameters xmi:id="_J26GmcEuEeajk6Xftq_5_g" elementId="org.eclipse.recommenders.utils.rcp.linkContribution.href" name="URI" optional="false"/>
  </commands>
  <commands xmi:id="_J26GmsEuEeajk6Xftq_5_g" elementId="org.eclipse.mylyn.tasks.ui.discoveryWizardCommand" commandName="Discovery Wizard" description="shows the connector discovery wizard" category="_J24RVsEuEeajk6Xftq_5_g"/>
  <commands xmi:id="_J26Gm8EuEeajk6Xftq_5_g" elementId="org.eclipse.mylyn.wikitext.ui.convertToDocbookCommand" commandName="Generate Docbook" category="_J24RVsEuEeajk6Xftq_5_g"/>
  <commands xmi:id="_J26GnMEuEeajk6Xftq_5_g" elementId="org.eclipse.ui.edit.text.goto.textStart" commandName="Text Start" description="Go to the beginning of the text" category="_J23qOcEuEeajk6Xftq_5_g"/>
  <commands xmi:id="_J26GncEuEeajk6Xftq_5_g" elementId="org.eclipse.ui.edit.paste" commandName="Paste" description="Paste from the clipboard" category="_J23qMsEuEeajk6Xftq_5_g"/>
  <commands xmi:id="_J26GnsEuEeajk6Xftq_5_g" elementId="org.eclipse.ui.part.nextPage" commandName="Next Page" description="Switch to the next page" category="_J24RQsEuEeajk6Xftq_5_g"/>
  <commands xmi:id="_J26Gn8EuEeajk6Xftq_5_g" elementId="org.eclipse.jdt.ui.edit.text.java.change.type" commandName="Generalize Declared Type" description="Change the declaration of a selected variable to a more general type consistent with usage" category="_J24RSMEuEeajk6Xftq_5_g"/>
  <commands xmi:id="_J26GoMEuEeajk6Xftq_5_g" elementId="org.eclipse.oomph.setup.editor.refreshCache" commandName="Refresh Remote Cache" category="_J23qOMEuEeajk6Xftq_5_g"/>
  <commands xmi:id="_J26GocEuEeajk6Xftq_5_g" elementId="org.eclipse.egit.ui.team.CompareWithRevision" commandName="Compare with Branch, Tag or Reference..." category="_J24RT8EuEeajk6Xftq_5_g"/>
  <commands xmi:id="_J26GosEuEeajk6Xftq_5_g" elementId="org.eclipse.jdt.debug.ui.javaAppletShortcut.run" commandName="Run Java Applet" description="Run Java Applet" category="_J24RTMEuEeajk6Xftq_5_g"/>
  <commands xmi:id="_J26Go8EuEeajk6Xftq_5_g" elementId="org.eclipse.egit.ui.history.CreateBranch" commandName="Create Branch" category="_J24RVsEuEeajk6Xftq_5_g"/>
  <commands xmi:id="_J26GpMEuEeajk6Xftq_5_g" elementId="org.eclipse.ui.navigate.previous" commandName="Previous" description="Navigate to the previous item" category="_J24RQsEuEeajk6Xftq_5_g"/>
  <commands xmi:id="_J26GpcEuEeajk6Xftq_5_g" elementId="org.eclipse.egit.ui.team.clean" commandName="Clean..." category="_J24RT8EuEeajk6Xftq_5_g"/>
  <commands xmi:id="_J26GpsEuEeajk6Xftq_5_g" elementId="org.eclipse.egit.ui.RepositoriesViewClone" commandName="Clone a Git Repository" category="_J24RT8EuEeajk6Xftq_5_g"/>
  <commands xmi:id="_J26Gp8EuEeajk6Xftq_5_g" elementId="org.eclipse.ui.edit.rename" commandName="Rename" description="Rename the selected item" category="_J24RRcEuEeajk6Xftq_5_g"/>
  <commands xmi:id="_J26GqMEuEeajk6Xftq_5_g" elementId="org.eclipse.ui.edit.text.clear.mark" commandName="Clear Mark" description="Clear the mark" category="_J23qOcEuEeajk6Xftq_5_g"/>
  <commands xmi:id="_J26GqcEuEeajk6Xftq_5_g" elementId="org.eclipse.wst.sse.ui.quick_outline" commandName="Quick Outline" description="Show the quick outline for the editor input" category="_J24RQsEuEeajk6Xftq_5_g"/>
  <commands xmi:id="_J26GqsEuEeajk6Xftq_5_g" elementId="org.eclipse.ui.project.buildAll" commandName="Build All" description="Build all projects" category="_J24RSsEuEeajk6Xftq_5_g"/>
  <commands xmi:id="_J26Gq8EuEeajk6Xftq_5_g" elementId="org.eclipse.egit.ui.history.OpenInTextEditorCommand" commandName="Open in Text Editor" category="_J24RVsEuEeajk6Xftq_5_g"/>
  <commands xmi:id="_J26GrMEuEeajk6Xftq_5_g" elementId="org.eclipse.egit.ui.RepositoriesViewRemove" commandName="Remove Repository" category="_J24RT8EuEeajk6Xftq_5_g"/>
  <commands xmi:id="_J26GrcEuEeajk6Xftq_5_g" elementId="org.eclipse.ant.ui.openExternalDoc" commandName="Open External Documentation" description="Open the External documentation for the current task in the Ant editor" category="_J24RU8EuEeajk6Xftq_5_g"/>
  <commands xmi:id="_J26GrsEuEeajk6Xftq_5_g" elementId="org.eclipse.ui.edit.text.cut.line.to.beginning" commandName="Cut to Beginning of Line" description="Cut to the beginning of a line of text" category="_J23qOcEuEeajk6Xftq_5_g"/>
  <commands xmi:id="_J26Gr8EuEeajk6Xftq_5_g" elementId="org.eclipse.buildship.ui.commands.runtasks" commandName="Run Gradle Tasks" description="Runs all the selected Gradle tasks" category="_J24RTMEuEeajk6Xftq_5_g"/>
  <commands xmi:id="_J26GsMEuEeajk6Xftq_5_g" elementId="org.eclipse.jdt.ui.edit.text.java.toggleBreadcrumb" commandName="Toggle Java Editor Breadcrumb" description="Toggle the Java editor breadcrumb" category="_J24RU8EuEeajk6Xftq_5_g"/>
  <commands xmi:id="_J26GscEuEeajk6Xftq_5_g" elementId="org.eclipse.egit.ui.RepositoriesViewCreateRepository" commandName="Create a Repository" category="_J24RT8EuEeajk6Xftq_5_g"/>
  <commands xmi:id="_J26GssEuEeajk6Xftq_5_g" elementId="org.eclipse.jdt.ui.edit.text.java.search.write.access.in.hierarchy" commandName="Write Access in Hierarchy" description="Search for write references of the selected element in its hierarchy" category="_J24RS8EuEeajk6Xftq_5_g"/>
  <commands xmi:id="_J26Gs8EuEeajk6Xftq_5_g" elementId="org.eclipse.recommenders.snipmatch.rcp.commands.createSnippet" commandName="Create Snippet..." description="Creates a new Snipmatch code snippet from the current editor&#x2019;s text selection" category="_J23qMsEuEeajk6Xftq_5_g"/>
  <commands xmi:id="_J26GtMEuEeajk6Xftq_5_g" elementId="org.eclipse.ui.editors.revisions.rendering.cycle" commandName="Cycle Revision Coloring Mode" description="Cycles through the available coloring modes for revisions" category="_J23qOcEuEeajk6Xftq_5_g"/>
  <commands xmi:id="_J26tgMEuEeajk6Xftq_5_g" elementId="org.eclipse.ant.ui.renameInFile" commandName="Rename In File" description="Renames all references within the same buildfile" category="_J24RU8EuEeajk6Xftq_5_g"/>
  <commands xmi:id="_J26tgcEuEeajk6Xftq_5_g" elementId="org.eclipse.egit.ui.team.PushTags" commandName="Push Tags..." category="_J24RT8EuEeajk6Xftq_5_g"/>
  <commands xmi:id="_J26tgsEuEeajk6Xftq_5_g" elementId="org.eclipse.jdt.ui.edit.text.java.open.type.hierarchy" commandName="Open Type Hierarchy" description="Open a type hierarchy on the selected element" category="_J24RQsEuEeajk6Xftq_5_g"/>
  <commands xmi:id="_J26tg8EuEeajk6Xftq_5_g" elementId="org.eclipse.egit.ui.ContinueRebase" commandName="Continue Rebase" category="_J24RT8EuEeajk6Xftq_5_g"/>
  <commands xmi:id="_J26thMEuEeajk6Xftq_5_g" elementId="org.eclipse.jdt.ui.edit.text.java.extract.interface" commandName="Extract Interface" description="Extract a set of members into a new interface and try to use the new interface" category="_J24RSMEuEeajk6Xftq_5_g"/>
  <commands xmi:id="_J26thcEuEeajk6Xftq_5_g" elementId="org.eclipse.help.ui.closeTray" commandName="Close User Assistance Tray" description="Close the user assistance tray containing context help information and cheat sheets." category="_J24RScEuEeajk6Xftq_5_g"/>
  <commands xmi:id="_J26thsEuEeajk6Xftq_5_g" elementId="org.eclipse.egit.ui.history.CreatePatch" commandName="Create Patch" category="_J24RVsEuEeajk6Xftq_5_g"/>
  <commands xmi:id="_J26th8EuEeajk6Xftq_5_g" elementId="org.eclipse.ltk.ui.refactoring.commands.moveResources" commandName="Move Resources" description="Move the selected resources and notify LTK participants." category="_J24RUcEuEeajk6Xftq_5_g"/>
  <commands xmi:id="_J26tiMEuEeajk6Xftq_5_g" elementId="org.eclipse.debug.ui.commands.Resume" commandName="Resume" description="Resume" category="_J24RTMEuEeajk6Xftq_5_g"/>
  <commands xmi:id="_J26ticEuEeajk6Xftq_5_g" elementId="org.eclipse.m2e.actions.LifeCycleGenerateSources.run" commandName="Run Maven Generate Sources" description="Run Maven Generate Sources" category="_J24RTMEuEeajk6Xftq_5_g"/>
  <commands xmi:id="_J26tisEuEeajk6Xftq_5_g" elementId="org.eclipse.debug.ui.commands.StepInto" commandName="Step Into" description="Step into" category="_J24RTMEuEeajk6Xftq_5_g"/>
  <commands xmi:id="_J26ti8EuEeajk6Xftq_5_g" elementId="org.eclipse.mylyn.context.ui.commands.open.context.dialog" commandName="Show Context Quick View" description="Show Context Quick View" category="_J24RQMEuEeajk6Xftq_5_g"/>
  <commands xmi:id="_J26tjMEuEeajk6Xftq_5_g" elementId="org.eclipse.ui.file.restartWorkbench" commandName="Restart" description="Restart the workbench" category="_J24RRcEuEeajk6Xftq_5_g"/>
  <commands xmi:id="_J26tjcEuEeajk6Xftq_5_g" elementId="org.eclipse.e4.ui.importer.openDirectory" commandName="Open Projects from File System..." category="_J24RVsEuEeajk6Xftq_5_g"/>
  <commands xmi:id="_J26tjsEuEeajk6Xftq_5_g" elementId="org.eclipse.wst.sse.ui.structure.select.previous" commandName="Select Previous Element" description="Expand selection to include previous sibling" category="_J23qMsEuEeajk6Xftq_5_g"/>
  <commands xmi:id="_J26tj8EuEeajk6Xftq_5_g" elementId="org.eclipse.mylyn.context.ui.commands.attachment.retrieveContext" commandName="Retrieve Context Attachment" category="_J24RQMEuEeajk6Xftq_5_g"/>
  <commands xmi:id="_J26tkMEuEeajk6Xftq_5_g" elementId="org.eclipse.ui.edit.text.toggleOverwrite" commandName="Toggle Overwrite" description="Toggle overwrite mode" category="_J23qOcEuEeajk6Xftq_5_g"/>
  <commands xmi:id="_J26tkcEuEeajk6Xftq_5_g" elementId="org.eclipse.jdt.ui.edit.text.java.pull.up" commandName="Pull Up" description="Move members to a superclass" category="_J24RSMEuEeajk6Xftq_5_g"/>
  <commands xmi:id="_J26tksEuEeajk6Xftq_5_g" elementId="org.eclipse.jdt.debug.ui.commands.AddExceptionBreakpoint" commandName="Add Java Exception Breakpoint" description="Add a Java exception breakpoint" category="_J24RTMEuEeajk6Xftq_5_g"/>
  <commands xmi:id="_J26tk8EuEeajk6Xftq_5_g" elementId="org.eclipse.ui.edit.text.folding.collapse_all" commandName="Collapse All" description="Collapses all folded regions" category="_J23qOcEuEeajk6Xftq_5_g"/>
  <commands xmi:id="_J26tlMEuEeajk6Xftq_5_g" elementId="org.eclipse.jdt.ui.edit.text.java.open.call.hierarchy" commandName="Open Call Hierarchy" description="Open a call hierarchy on the selected element" category="_J24RQsEuEeajk6Xftq_5_g"/>
  <commands xmi:id="_J26tlcEuEeajk6Xftq_5_g" elementId="org.eclipse.egit.ui.RepositoriesViewClearCredentials" commandName="Clear Credentials" category="_J24RT8EuEeajk6Xftq_5_g"/>
  <commands xmi:id="_J26tlsEuEeajk6Xftq_5_g" elementId="org.eclipse.mylyn.wikitext.ui.convertToMarkupCommand" commandName="Generate Markup" category="_J24RVsEuEeajk6Xftq_5_g">
    <parameters xmi:id="_J26tl8EuEeajk6Xftq_5_g" elementId="org.eclipse.mylyn.wikitext.ui.targetLanguage" name="TargetLanguage" optional="false"/>
  </commands>
  <commands xmi:id="_J26tmMEuEeajk6Xftq_5_g" elementId="org.eclipse.mylyn.tasks.ui.command.RefreshRepositoryTasks" commandName="Synchronize Changed" category="_J24RVsEuEeajk6Xftq_5_g"/>
  <commands xmi:id="_J26tmcEuEeajk6Xftq_5_g" elementId="org.eclipse.debug.ui.commands.ToggleWatchpoint" commandName="Toggle Watchpoint" description="Creates or removes a watchpoint" category="_J24RTMEuEeajk6Xftq_5_g"/>
  <commands xmi:id="_J26tmsEuEeajk6Xftq_5_g" elementId="org.eclipse.equinox.p2.ui.discovery.commands.ShowRepositoryCatalog" commandName="Show Repository Catalog" category="_J24RVsEuEeajk6Xftq_5_g">
    <parameters xmi:id="_J26tm8EuEeajk6Xftq_5_g" elementId="org.eclipse.equinox.p2.ui.discovery.commands.RepositoryParameter" name="P2 Repository URI"/>
  </commands>
  <commands xmi:id="_J26tnMEuEeajk6Xftq_5_g" elementId="org.eclipse.debug.ui.commands.closeRendering" commandName="Close Rendering" description="Close the selected rendering." category="_J24RTMEuEeajk6Xftq_5_g"/>
  <commands xmi:id="_J26tncEuEeajk6Xftq_5_g" elementId="org.eclipse.egit.ui.RepositoriesViewOpenInEditor" commandName="Open in Editor" category="_J24RT8EuEeajk6Xftq_5_g"/>
  <commands xmi:id="_J26tnsEuEeajk6Xftq_5_g" elementId="org.eclipse.mylyn.tasks.ui.command.showToolTip" commandName="Show Tooltip Description" category="_J24RQcEuEeajk6Xftq_5_g"/>
  <commands xmi:id="_J26tn8EuEeajk6Xftq_5_g" elementId="org.eclipse.mylyn.context.ui.commands.task.copyContext" commandName="Copy Context" category="_J24RQMEuEeajk6Xftq_5_g"/>
  <commands xmi:id="_J26toMEuEeajk6Xftq_5_g" elementId="org.eclipse.ui.window.showViewMenu" commandName="Show View Menu" description="Show the view menu" category="_J24RR8EuEeajk6Xftq_5_g"/>
  <commands xmi:id="_J26tocEuEeajk6Xftq_5_g" elementId="org.eclipse.egit.ui.team.Commit" commandName="Commit..." category="_J24RT8EuEeajk6Xftq_5_g"/>
  <commands xmi:id="_J26tosEuEeajk6Xftq_5_g" elementId="org.eclipse.jdt.ui.edit.text.java.inline" commandName="Inline" description="Inline a constant, local variable or method" category="_J24RSMEuEeajk6Xftq_5_g"/>
  <commands xmi:id="_J26to8EuEeajk6Xftq_5_g" elementId="org.eclipse.egit.ui.team.submodule.update" commandName="Update Submodule" category="_J24RT8EuEeajk6Xftq_5_g"/>
  <commands xmi:id="_J26tpMEuEeajk6Xftq_5_g" elementId="org.eclipse.debug.ui.commands.ProfileLast" commandName="Profile" description="Launch in profile mode" category="_J24RTMEuEeajk6Xftq_5_g"/>
  <commands xmi:id="_J26tpcEuEeajk6Xftq_5_g" elementId="org.eclipse.ui.edit.text.shiftRight" commandName="Shift Right" description="Shift a block of text to the right" category="_J23qMsEuEeajk6Xftq_5_g"/>
  <commands xmi:id="_J26tpsEuEeajk6Xftq_5_g" elementId="org.eclipse.ui.navigate.backwardHistory" commandName="Backward History" description="Move backward in the editor navigation history" category="_J24RQsEuEeajk6Xftq_5_g"/>
  <commands xmi:id="_J26tp8EuEeajk6Xftq_5_g" elementId="org.eclipse.egit.ui.team.Pull" commandName="Pull" category="_J24RT8EuEeajk6Xftq_5_g"/>
  <commands xmi:id="_J26tqMEuEeajk6Xftq_5_g" elementId="org.eclipse.ui.edit.text.removeTrailingWhitespace" commandName="Remove Trailing Whitespace" description="Removes the trailing whitespace of each line" category="_J24RRcEuEeajk6Xftq_5_g"/>
  <commands xmi:id="_J26tqcEuEeajk6Xftq_5_g" elementId="org.eclipse.ui.edit.findIncremental" commandName="Incremental Find" description="Incremental find" category="_J23qMsEuEeajk6Xftq_5_g"/>
  <commands xmi:id="_J26tqsEuEeajk6Xftq_5_g" elementId="org.eclipse.ui.edit.text.swap.mark" commandName="Swap Mark" description="Swap the mark with the cursor position" category="_J23qOcEuEeajk6Xftq_5_g"/>
  <commands xmi:id="_J26tq8EuEeajk6Xftq_5_g" elementId="org.eclipse.jdt.ui.correction.addCast" commandName="Quick Fix - Add cast" description="Invokes quick assist and selects 'Add cast'" category="_J24RU8EuEeajk6Xftq_5_g"/>
  <commands xmi:id="_J26trMEuEeajk6Xftq_5_g" elementId="org.eclipse.mylyn.context.ui.commands.interest.increment" commandName="Make Landmark" description="Make Landmark" category="_J24RQMEuEeajk6Xftq_5_g"/>
  <commands xmi:id="_J26trcEuEeajk6Xftq_5_g" elementId="org.eclipse.jdt.ui.correction.assignToLocal.assist" commandName="Quick Assist - Assign to local variable" description="Invokes quick assist and selects 'Assign to local variable'" category="_J24RU8EuEeajk6Xftq_5_g"/>
  <commands xmi:id="_J26trsEuEeajk6Xftq_5_g" elementId="org.eclipse.egit.ui.ImportChangedProjectsCommandId" commandName="Import Changed Projects" description="Import or create in local Git repository" category="_J24RT8EuEeajk6Xftq_5_g"/>
  <commands xmi:id="_J26tr8EuEeajk6Xftq_5_g" elementId="org.eclipse.jdt.ui.edit.text.java.search.return.continue.targets" commandName="Search break/continue Target Occurrences in File" description="Search for break/continue target occurrences of a selected target name" category="_J24RS8EuEeajk6Xftq_5_g"/>
  <commands xmi:id="_J26tsMEuEeajk6Xftq_5_g" elementId="org.eclipse.egit.ui.RepositoriesViewConfigureFetch" commandName="Configure Fetch..." category="_J24RT8EuEeajk6Xftq_5_g"/>
  <commands xmi:id="_J26tscEuEeajk6Xftq_5_g" elementId="org.eclipse.jdt.ui.edit.text.java.create.getter.setter" commandName="Generate Getters and Setters" description="Generate Getter and Setter methods for type's fields" category="_J24RU8EuEeajk6Xftq_5_g"/>
  <commands xmi:id="_J26tssEuEeajk6Xftq_5_g" elementId="org.eclipse.jdt.ui.edit.text.java.open.external.javadoc" commandName="Open Attached Javadoc" description="Open the attached Javadoc of the selected element in a browser" category="_J24RQsEuEeajk6Xftq_5_g"/>
  <commands xmi:id="_J26ts8EuEeajk6Xftq_5_g" elementId="org.eclipse.ui.edit.text.shiftLeft" commandName="Shift Left" description="Shift a block of text to the left" category="_J23qMsEuEeajk6Xftq_5_g"/>
  <commands xmi:id="_J26ttMEuEeajk6Xftq_5_g" elementId="org.eclipse.wst.sse.ui.structure.select.next" commandName="Select Next Element" description="Expand selection to include next sibling" category="_J23qMsEuEeajk6Xftq_5_g"/>
  <commands xmi:id="_J26ttcEuEeajk6Xftq_5_g" elementId="org.eclipse.egit.ui.team.Push" commandName="Push..." category="_J24RT8EuEeajk6Xftq_5_g"/>
  <commands xmi:id="_J26ttsEuEeajk6Xftq_5_g" elementId="org.eclipse.jdt.debug.ui.commands.AddClassPrepareBreakpoint" commandName="Add Class Load Breakpoint" description="Add a class load breakpoint" category="_J24RTMEuEeajk6Xftq_5_g"/>
  <commands xmi:id="_J26tt8EuEeajk6Xftq_5_g" elementId="org.eclipse.jdt.ui.edit.text.java.select.next" commandName="Select Next Element" description="Expand selection to include next sibling" category="_J23qMsEuEeajk6Xftq_5_g"/>
  <commands xmi:id="_J26tuMEuEeajk6Xftq_5_g" elementId="org.eclipse.mylyn.builds.ui.command.ShowBuildOutput" commandName="Show Build Output" category="_J23qNsEuEeajk6Xftq_5_g"/>
  <commands xmi:id="_J26tucEuEeajk6Xftq_5_g" elementId="org.eclipse.egit.ui.RepositoriesViewNewRemote" commandName="Create Remote..." category="_J24RT8EuEeajk6Xftq_5_g"/>
  <commands xmi:id="_J26tusEuEeajk6Xftq_5_g" elementId="org.eclipse.debug.ui.commands.Restart" commandName="Restart" description="Restart a process or debug target without terminating and re-launching" category="_J24RTMEuEeajk6Xftq_5_g"/>
  <commands xmi:id="_J27UkMEuEeajk6Xftq_5_g" elementId="org.eclipse.egit.ui.team.stash.drop" commandName="Delete Stashed Commit..." category="_J24RT8EuEeajk6Xftq_5_g"/>
  <commands xmi:id="_J27UkcEuEeajk6Xftq_5_g" elementId="org.eclipse.ui.edit.text.delete.line" commandName="Delete Line" description="Delete a line of text" category="_J23qOcEuEeajk6Xftq_5_g"/>
  <commands xmi:id="_J27UksEuEeajk6Xftq_5_g" elementId="org.eclipse.debug.ui.DebugPerspective" commandName="Debug" description="Open the debug perspective" category="_J24RUMEuEeajk6Xftq_5_g"/>
  <commands xmi:id="_J27Uk8EuEeajk6Xftq_5_g" elementId="org.eclipse.egit.ui.history.RenameBranch" commandName="Rename Branch..." category="_J24RVsEuEeajk6Xftq_5_g"/>
  <commands xmi:id="_J27UlMEuEeajk6Xftq_5_g" elementId="org.eclipse.jdt.ui.specific_content_assist.command" commandName="Content Assist" description="A parameterizable command that invokes content assist with a single completion proposal category" category="_J23qMsEuEeajk6Xftq_5_g">
    <parameters xmi:id="_J27UlcEuEeajk6Xftq_5_g" elementId="org.eclipse.jdt.ui.specific_content_assist.category_id" name="type" optional="false"/>
  </commands>
  <commands xmi:id="_J27UlsEuEeajk6Xftq_5_g" elementId="org.eclipse.jdt.ui.edit.text.java.search.references.in.hierarchy" commandName="References in Hierarchy" description="Search for references of the selected element in its hierarchy" category="_J24RS8EuEeajk6Xftq_5_g"/>
  <commands xmi:id="_J27Ul8EuEeajk6Xftq_5_g" elementId="org.eclipse.ui.navigate.expandAll" commandName="Expand All" description="Expand the current tree" category="_J24RQsEuEeajk6Xftq_5_g"/>
  <commands xmi:id="_J27UmMEuEeajk6Xftq_5_g" elementId="org.eclipse.ui.file.saveAll" commandName="Save All" description="Save all current contents" category="_J24RRcEuEeajk6Xftq_5_g"/>
  <commands xmi:id="_J27UmcEuEeajk6Xftq_5_g" elementId="org.eclipse.jdt.ui.edit.text.java.remove.block.comment" commandName="Remove Block Comment" description="Remove the block comment enclosing the selection" category="_J24RU8EuEeajk6Xftq_5_g"/>
  <commands xmi:id="_J27UmsEuEeajk6Xftq_5_g" elementId="org.eclipse.jdt.ui.edit.text.java.search.method.exits" commandName="Search Method Exit Occurrences in File" description="Search for method exit occurrences of a selected return type" category="_J24RS8EuEeajk6Xftq_5_g"/>
  <commands xmi:id="_J27Um8EuEeajk6Xftq_5_g" elementId="org.eclipse.jdt.ui.edit.text.java.open.implementation" commandName="Open Implementation" description="Opens the Implementations of a method in its hierarchy" category="_J24RQsEuEeajk6Xftq_5_g"/>
  <commands xmi:id="_J27UnMEuEeajk6Xftq_5_g" elementId="org.eclipse.jdt.junit.gotoTest" commandName="Referring Tests" description="Referring Tests" category="_J24RS8EuEeajk6Xftq_5_g"/>
  <commands xmi:id="_J27UncEuEeajk6Xftq_5_g" elementId="org.eclipse.jdt.ui.edit.text.java.folding.collapseMembers" commandName="Collapse Members" description="Collapse all members" category="_J23qOcEuEeajk6Xftq_5_g"/>
  <commands xmi:id="_J27UnsEuEeajk6Xftq_5_g" elementId="org.eclipse.jdt.ui.edit.text.java.find.broken.nls.keys" commandName="Find Broken Externalized Strings" description="Finds undefined, duplicate and unused externalized string keys in property files" category="_J24RU8EuEeajk6Xftq_5_g"/>
  <commands xmi:id="_J27Un8EuEeajk6Xftq_5_g" elementId="org.eclipse.jdt.ui.commands.showElementInPackageView" commandName="Show Java Element in Package Explorer" description="Select Java element in the Package Explorer view" category="_J24RQsEuEeajk6Xftq_5_g">
    <parameters xmi:id="_J27UoMEuEeajk6Xftq_5_g" elementId="elementRef" name="Java element reference" typeId="org.eclipse.jdt.ui.commands.javaElementReference" optional="false"/>
  </commands>
  <commands xmi:id="_J27UocEuEeajk6Xftq_5_g" elementId="org.eclipse.ui.file.closeOthers" commandName="Close Others" description="Close all editors except the one that is active" category="_J24RRcEuEeajk6Xftq_5_g"/>
  <commands xmi:id="_J27UosEuEeajk6Xftq_5_g" elementId="org.eclipse.ui.editors.quickdiff.revertLine" commandName="Revert Line" description="Revert the current line" category="_J23qOcEuEeajk6Xftq_5_g"/>
  <commands xmi:id="_J27Uo8EuEeajk6Xftq_5_g" elementId="org.eclipse.debug.ui.commands.OpenDebugConfigurations" commandName="Debug..." description="Open debug launch configuration dialog" category="_J24RTMEuEeajk6Xftq_5_g"/>
  <commands xmi:id="_J27UpMEuEeajk6Xftq_5_g" elementId="org.eclipse.oomph.setup.editor.performDropdown" commandName="Perform Dropdown" category="_J23qOMEuEeajk6Xftq_5_g"/>
  <commands xmi:id="_J27UpcEuEeajk6Xftq_5_g" elementId="org.eclipse.egit.ui.team.SimpleFetch" commandName="Fetch from Upstream" category="_J24RT8EuEeajk6Xftq_5_g"/>
  <commands xmi:id="_J27UpsEuEeajk6Xftq_5_g" elementId="org.eclipse.jdt.debug.ui.commands.InstanceCount" commandName="Instance Count" description="View the instance count of the selected type loaded in the target VM" category="_J24RTMEuEeajk6Xftq_5_g"/>
  <commands xmi:id="_J27Up8EuEeajk6Xftq_5_g" elementId="org.eclipse.ui.window.previousEditor" commandName="Previous Editor" description="Switch to the previous editor" category="_J24RR8EuEeajk6Xftq_5_g"/>
  <commands xmi:id="_J27UqMEuEeajk6Xftq_5_g" elementId="org.eclipse.jdt.ui.edit.text.java.copy.qualified.name" commandName="Copy Qualified Name" description="Copy a fully qualified name to the system clipboard" category="_J24RU8EuEeajk6Xftq_5_g"/>
  <commands xmi:id="_J27UqcEuEeajk6Xftq_5_g" elementId="org.eclipse.jdt.ui.edit.text.java.promote.local.variable" commandName="Convert Local Variable to Field" description="Convert a local variable to a field" category="_J24RSMEuEeajk6Xftq_5_g"/>
  <commands xmi:id="_J27UqsEuEeajk6Xftq_5_g" elementId="org.eclipse.ui.edit.findReplace" commandName="Find and Replace" description="Find and replace text" category="_J23qMsEuEeajk6Xftq_5_g"/>
  <commands xmi:id="_J27Uq8EuEeajk6Xftq_5_g" elementId="org.eclipse.ui.edit.text.zoomIn" commandName="Zoom In" description="Zoom in text, increase default font size for text editors" category="_J23qOcEuEeajk6Xftq_5_g"/>
  <commands xmi:id="_J27UrMEuEeajk6Xftq_5_g" elementId="org.eclipse.egit.ui.team.MergeTool" commandName="Merge Tool" category="_J24RT8EuEeajk6Xftq_5_g"/>
  <commands xmi:id="_J27UrcEuEeajk6Xftq_5_g" elementId="org.eclipse.ui.ide.OpenMarkersView" commandName="Open Another" description="Open another view" category="_J24RVsEuEeajk6Xftq_5_g"/>
  <commands xmi:id="_J27UrsEuEeajk6Xftq_5_g" elementId="org.eclipse.egit.ui.command.shareProject" commandName="Share with Git" description="Share the project using Git" category="_J24RVsEuEeajk6Xftq_5_g">
    <parameters xmi:id="_J27Ur8EuEeajk6Xftq_5_g" elementId="org.eclipse.egit.ui.command.projectNameParameter" name="Project" optional="false"/>
  </commands>
  <commands xmi:id="_J27UsMEuEeajk6Xftq_5_g" elementId="org.eclipse.jdt.ui.edit.text.java.convert.anonymous.to.nested" commandName="Convert Anonymous Class to Nested" description="Convert an anonymous class to a nested class" category="_J24RSMEuEeajk6Xftq_5_g"/>
  <commands xmi:id="_J27UscEuEeajk6Xftq_5_g" elementId="org.eclipse.jdt.ui.correction.changeToStatic" commandName="Quick Fix - Change to static access" description="Invokes quick assist and selects 'Change to static access'" category="_J24RU8EuEeajk6Xftq_5_g"/>
  <commands xmi:id="_J27UssEuEeajk6Xftq_5_g" elementId="org.eclipse.ui.window.fullscreenmode" commandName="Toggle Full Screen" description="Toggles the window between full screen and normal" category="_J24RR8EuEeajk6Xftq_5_g"/>
  <commands xmi:id="_J27Us8EuEeajk6Xftq_5_g" elementId="org.eclipse.debug.ui.commands.newRendering" commandName="New Rendering" description="Add a new rendering." category="_J24RTMEuEeajk6Xftq_5_g"/>
  <commands xmi:id="_J27UtMEuEeajk6Xftq_5_g" elementId="org.eclipse.equinox.p2.ui.sdk.installationDetails" commandName="Installation Details" category="_J24RVsEuEeajk6Xftq_5_g"/>
  <commands xmi:id="_J27UtcEuEeajk6Xftq_5_g" elementId="org.eclipse.team.ui.synchronizeAll" commandName="Synchronize..." description="Synchronize resources in the workspace with another location" category="_J23qMMEuEeajk6Xftq_5_g"/>
  <commands xmi:id="_J27UtsEuEeajk6Xftq_5_g" elementId="org.eclipse.m2e.profiles.ui.commands.selectMavenProfileCommand" commandName="Select Maven Profiles" category="_J24RR8EuEeajk6Xftq_5_g"/>
  <commands xmi:id="_J27Ut8EuEeajk6Xftq_5_g" elementId="org.eclipse.ui.window.nextEditor" commandName="Next Editor" description="Switch to the next editor" category="_J24RR8EuEeajk6Xftq_5_g"/>
  <commands xmi:id="_J27UuMEuEeajk6Xftq_5_g" elementId="org.eclipse.ui.project.closeUnrelatedProjects" commandName="Close Unrelated Projects" description="Close unrelated projects" category="_J24RSsEuEeajk6Xftq_5_g"/>
  <commands xmi:id="_J27UucEuEeajk6Xftq_5_g" elementId="org.eclipse.jdt.ui.edit.text.java.self.encapsulate.field" commandName="Encapsulate Field" description="Create getting and setting methods for the field and use only those to access the field" category="_J24RSMEuEeajk6Xftq_5_g"/>
  <commands xmi:id="_J27UusEuEeajk6Xftq_5_g" elementId="org.eclipse.egit.ui.internal.reflog.CopyCommand" commandName="Copy SHA-1" category="_J24RVsEuEeajk6Xftq_5_g"/>
  <commands xmi:id="_J27Uu8EuEeajk6Xftq_5_g" elementId="org.eclipse.mylyn.tasks.ui.command.new.subtask" commandName="New Subtask" category="_J24RQcEuEeajk6Xftq_5_g"/>
  <commands xmi:id="_J27UvMEuEeajk6Xftq_5_g" elementId="org.eclipse.ui.help.helpContents" commandName="Help Contents" description="Open the help contents" category="_J24RScEuEeajk6Xftq_5_g"/>
  <commands xmi:id="_J27UvcEuEeajk6Xftq_5_g" elementId="org.eclipse.egit.ui.team.Reset" commandName="Reset..." category="_J24RT8EuEeajk6Xftq_5_g"/>
  <commands xmi:id="_J27UvsEuEeajk6Xftq_5_g" elementId="org.eclipse.ui.edit.delete" commandName="Delete" description="Delete the selection" category="_J23qMsEuEeajk6Xftq_5_g"/>
  <commands xmi:id="_J27Uv8EuEeajk6Xftq_5_g" elementId="org.eclipse.ui.edit.text.delete.line.to.beginning" commandName="Delete to Beginning of Line" description="Delete to the beginning of a line of text" category="_J23qOcEuEeajk6Xftq_5_g"/>
  <commands xmi:id="_J27UwMEuEeajk6Xftq_5_g" elementId="org.eclipse.search.ui.performTextSearchWorkspace" commandName="Find Text in Workspace" description="Searches the files in the workspace for specific text." category="_J24RS8EuEeajk6Xftq_5_g"/>
  <commands xmi:id="_J27UwcEuEeajk6Xftq_5_g" elementId="org.eclipse.egit.ui.team.RenameBranch" commandName="Rename Branch" category="_J24RT8EuEeajk6Xftq_5_g"/>
  <commands xmi:id="_J27UwsEuEeajk6Xftq_5_g" elementId="org.eclipse.egit.ui.team.Synchronize" commandName="Synchronize" category="_J24RT8EuEeajk6Xftq_5_g"/>
  <commands xmi:id="_J27Uw8EuEeajk6Xftq_5_g" elementId="org.eclipse.jdt.ui.edit.text.java.search.declarations.in.working.set" commandName="Declaration in Working Set" description="Search for declarations of the selected element in a working set" category="_J24RS8EuEeajk6Xftq_5_g"/>
  <commands xmi:id="_J27UxMEuEeajk6Xftq_5_g" elementId="org.eclipse.wst.sse.ui.remove.block.comment" commandName="Remove Block Comment" description="Remove Block Comment" category="_J23qMsEuEeajk6Xftq_5_g"/>
  <commands xmi:id="_J27UxcEuEeajk6Xftq_5_g" elementId="org.eclipse.ui.edit.findPrevious" commandName="Find Previous" description="Find previous item" category="_J23qMsEuEeajk6Xftq_5_g"/>
  <commands xmi:id="_J27UxsEuEeajk6Xftq_5_g" elementId="org.eclipse.debug.ui.commands.ToggleBreakpoint" commandName="Toggle Breakpoint" description="Creates or removes a breakpoint" category="_J24RTMEuEeajk6Xftq_5_g"/>
  <commands xmi:id="_J27Ux8EuEeajk6Xftq_5_g" elementId="org.eclipse.jdt.ui.navigate.gototype" commandName="Go to Type" description="Go to Type" category="_J24RQsEuEeajk6Xftq_5_g"/>
  <commands xmi:id="_J27UyMEuEeajk6Xftq_5_g" elementId="org.eclipse.m2e.core.ui.command.openPom" commandName="Open Maven POM" category="_J24RQsEuEeajk6Xftq_5_g"/>
  <commands xmi:id="_J27UycEuEeajk6Xftq_5_g" elementId="org.eclipse.ui.edit.addBookmark" commandName="Add Bookmark" description="Add a bookmark" category="_J23qMsEuEeajk6Xftq_5_g"/>
  <commands xmi:id="_J27UysEuEeajk6Xftq_5_g" elementId="org.eclipse.egit.ui.commit.Revert" commandName="Revert Commit" category="_J24RVsEuEeajk6Xftq_5_g"/>
  <commands xmi:id="_J27Uy8EuEeajk6Xftq_5_g" elementId="org.eclipse.egit.ui.commit.StashDrop" commandName="Delete Stashed Commit..." category="_J24RVsEuEeajk6Xftq_5_g"/>
  <commands xmi:id="_J27UzMEuEeajk6Xftq_5_g" elementId="org.eclipse.mylyn.tasks.ui.command.openTask" commandName="Open Task" category="_J24RQsEuEeajk6Xftq_5_g"/>
  <commands xmi:id="_J27UzcEuEeajk6Xftq_5_g" elementId="org.eclipse.wst.xsd.ui.refactor.rename.element" commandName="&amp;Rename XSD element" description="Rename XSD element" category="_J23qMsEuEeajk6Xftq_5_g"/>
  <commands xmi:id="_J27UzsEuEeajk6Xftq_5_g" elementId="org.eclipse.ui.edit.text.scroll.lineUp" commandName="Scroll Line Up" description="Scroll up one line of text" category="_J23qOcEuEeajk6Xftq_5_g"/>
  <commands xmi:id="_J27Uz8EuEeajk6Xftq_5_g" elementId="org.eclipse.jdt.ui.edit.text.java.select.last" commandName="Restore Last Selection" description="Restore last selection" category="_J23qMsEuEeajk6Xftq_5_g"/>
  <commands xmi:id="_J27U0MEuEeajk6Xftq_5_g" elementId="org.eclipse.mylyn.java.ui.editor.folding.auto" commandName="Toggle Active Folding" description="Toggle Active Folding" category="_J24RQ8EuEeajk6Xftq_5_g"/>
  <commands xmi:id="_J27U0cEuEeajk6Xftq_5_g" elementId="org.eclipse.ui.edit.text.set.mark" commandName="Set Mark" description="Set the mark" category="_J23qOcEuEeajk6Xftq_5_g"/>
  <commands xmi:id="_J27U0sEuEeajk6Xftq_5_g" elementId="org.eclipse.mylyn.tasks.ui.command.goToPreviousUnread" commandName="Go To Previous Unread Task" category="_J24RQsEuEeajk6Xftq_5_g"/>
  <commands xmi:id="_J27U08EuEeajk6Xftq_5_g" elementId="org.eclipse.ui.edit.text.folding.toggle" commandName="Toggle Folding" description="Toggles folding in the current editor" category="_J23qOcEuEeajk6Xftq_5_g"/>
  <commands xmi:id="_J27U1MEuEeajk6Xftq_5_g" elementId="org.eclipse.ui.edit.text.toggleShowWhitespaceCharacters" commandName="Show Whitespace Characters" description="Shows whitespace characters in current text editor" category="_J23qOcEuEeajk6Xftq_5_g"/>
  <commands xmi:id="_J27U1cEuEeajk6Xftq_5_g" elementId="org.eclipse.jdt.ui.correction.splitJoinVariableDeclaration.assist" commandName="Quick Assist - Split/Join variable declaration" description="Invokes quick assist and selects 'Split/Join variable declaration'" category="_J24RU8EuEeajk6Xftq_5_g"/>
  <commands xmi:id="_J27U1sEuEeajk6Xftq_5_g" elementId="org.eclipse.ui.file.revert" commandName="Revert" description="Revert to the last saved state" category="_J24RRcEuEeajk6Xftq_5_g"/>
  <commands xmi:id="_J27U18EuEeajk6Xftq_5_g" elementId="org.eclipse.ui.views.showView" commandName="Show View" description="Shows a particular view" category="_J23qMcEuEeajk6Xftq_5_g">
    <parameters xmi:id="_J27U2MEuEeajk6Xftq_5_g" elementId="org.eclipse.ui.views.showView.viewId" name="View"/>
    <parameters xmi:id="_J27U2cEuEeajk6Xftq_5_g" elementId="org.eclipse.ui.views.showView.secondaryId" name="Secondary Id"/>
    <parameters xmi:id="_J277oMEuEeajk6Xftq_5_g" elementId="org.eclipse.ui.views.showView.makeFast" name="As FastView"/>
  </commands>
  <commands xmi:id="_J277ocEuEeajk6Xftq_5_g" elementId="org.eclipse.egit.ui.team.Ignore" commandName="Ignore" category="_J24RT8EuEeajk6Xftq_5_g"/>
  <commands xmi:id="_J277osEuEeajk6Xftq_5_g" elementId="org.eclipse.egit.ui.commit.Edit" commandName="Edit Commit" category="_J24RVsEuEeajk6Xftq_5_g"/>
  <commands xmi:id="_J277o8EuEeajk6Xftq_5_g" elementId="org.eclipse.oomph.ui.ToggleOfflineMode" commandName="Toggle Offline Mode" category="_J24RVcEuEeajk6Xftq_5_g"/>
  <commands xmi:id="_J277pMEuEeajk6Xftq_5_g" elementId="org.eclipse.ui.navigate.showResourceByPath" commandName="Show Resource in Navigator" description="Show a resource in the Navigator given its path" category="_J24RQsEuEeajk6Xftq_5_g">
    <parameters xmi:id="_J277pcEuEeajk6Xftq_5_g" elementId="resourcePath" name="Resource Path" typeId="org.eclipse.ui.ide.resourcePath" optional="false"/>
  </commands>
  <commands xmi:id="_J277psEuEeajk6Xftq_5_g" elementId="org.eclipse.oomph.setup.editor.openLog" commandName="Open Setup Log" category="_J23qOMEuEeajk6Xftq_5_g"/>
  <commands xmi:id="_J277p8EuEeajk6Xftq_5_g" elementId="org.eclipse.debug.ui.commands.SkipAllBreakpoints" commandName="Skip All Breakpoints" description="Sets whether or not any breakpoint should suspend execution" category="_J24RTMEuEeajk6Xftq_5_g"/>
  <commands xmi:id="_J277qMEuEeajk6Xftq_5_g" elementId="org.eclipse.ui.edit.text.delimiter.windows" commandName="Convert Line Delimiters to Windows (CRLF, \r\n, 0D0A, &#xa4;&#xb6;)" description="Converts the line delimiters to Windows (CRLF, \r\n, 0D0A, &#xa4;&#xb6;)" category="_J24RRcEuEeajk6Xftq_5_g"/>
  <commands xmi:id="_J277qcEuEeajk6Xftq_5_g" elementId="org.eclipse.ui.edit.findNext" commandName="Find Next" description="Find next item" category="_J23qMsEuEeajk6Xftq_5_g"/>
  <commands xmi:id="_J277qsEuEeajk6Xftq_5_g" elementId="org.eclipse.ui.window.hidetrimbars" commandName="Toggle visibility of the window toolbars" description="Toggle the visibility of the toolbars of the current window" category="_J24RR8EuEeajk6Xftq_5_g"/>
  <commands xmi:id="_J277q8EuEeajk6Xftq_5_g" elementId="org.eclipse.ui.project.buildAutomatically" commandName="Build Automatically" description="Toggle the workspace build automatically function" category="_J24RSsEuEeajk6Xftq_5_g"/>
  <commands xmi:id="_J277rMEuEeajk6Xftq_5_g" elementId="org.eclipse.ui.file.import" commandName="Import" description="Import" category="_J24RRcEuEeajk6Xftq_5_g">
    <parameters xmi:id="_J277rcEuEeajk6Xftq_5_g" elementId="importWizardId" name="Import Wizard"/>
  </commands>
  <commands xmi:id="_J277rsEuEeajk6Xftq_5_g" elementId="org.eclipse.egit.ui.history.Merge" commandName="Merge" category="_J24RVsEuEeajk6Xftq_5_g"/>
  <commands xmi:id="_J277r8EuEeajk6Xftq_5_g" elementId="org.eclipse.ui.window.switchToEditor" commandName="Switch to Editor" description="Switch to an editor" category="_J24RR8EuEeajk6Xftq_5_g"/>
  <commands xmi:id="_J277sMEuEeajk6Xftq_5_g" elementId="org.eclipse.ui.help.dynamicHelp" commandName="Show Contextual Help" description="Open the contextual help" category="_J24RScEuEeajk6Xftq_5_g"/>
  <commands xmi:id="_J277scEuEeajk6Xftq_5_g" elementId="org.eclipse.ui.navigate.nextSubTab" commandName="Next Sub-Tab" description="Switch to the next sub-tab" category="_J24RQsEuEeajk6Xftq_5_g"/>
  <commands xmi:id="_J277ssEuEeajk6Xftq_5_g" elementId="org.eclipse.jdt.ui.edit.text.java.comment" commandName="Comment" description="Turn the selected lines into Java comments" category="_J24RU8EuEeajk6Xftq_5_g"/>
  <commands xmi:id="_J277s8EuEeajk6Xftq_5_g" elementId="org.eclipse.jdt.ui.edit.text.java.introduce.parameter" commandName="Introduce Parameter" description="Introduce a new method parameter based on the selected expression" category="_J24RSMEuEeajk6Xftq_5_g"/>
  <commands xmi:id="_J277tMEuEeajk6Xftq_5_g" elementId="org.eclipse.mylyn.tasks.ui.command.addTaskRepository" commandName="Add Task Repository..." category="_J24RQcEuEeajk6Xftq_5_g">
    <parameters xmi:id="_J277tcEuEeajk6Xftq_5_g" elementId="connectorKind" name="Repository Type"/>
  </commands>
  <commands xmi:id="_J277tsEuEeajk6Xftq_5_g" elementId="org.eclipse.jdt.debug.ui.localJavaShortcut.run" commandName="Run Java Application" description="Run Java Application" category="_J24RTMEuEeajk6Xftq_5_g"/>
  <commands xmi:id="_J277t8EuEeajk6Xftq_5_g" elementId="org.eclipse.mylyn.tasks.ui.command.activateTask" commandName="Activate Task" category="_J24RQsEuEeajk6Xftq_5_g"/>
  <commands xmi:id="_J277uMEuEeajk6Xftq_5_g" elementId="org.eclipse.egit.ui.history.CreateTag" commandName="Create Tag..." category="_J24RVsEuEeajk6Xftq_5_g"/>
  <commands xmi:id="_J277ucEuEeajk6Xftq_5_g" elementId="org.eclipse.ui.edit.addTask" commandName="Add Task..." description="Add a task" category="_J23qMsEuEeajk6Xftq_5_g"/>
  <commands xmi:id="_J277usEuEeajk6Xftq_5_g" elementId="org.eclipse.jdt.ui.edit.text.java.search.occurrences.in.file.quickMenu" commandName="Show Occurrences in File Quick Menu" description="Shows the Occurrences in File quick menu" category="_J24RS8EuEeajk6Xftq_5_g"/>
  <commands xmi:id="_J277u8EuEeajk6Xftq_5_g" elementId="org.eclipse.mylyn.builds.ui.commands.OpenBuildElementWithBrowser" commandName="Open Build with Browser" category="_J23qNsEuEeajk6Xftq_5_g">
    <parameters xmi:id="_J277vMEuEeajk6Xftq_5_g" elementId="element" name="Element"/>
  </commands>
  <commands xmi:id="_J277vcEuEeajk6Xftq_5_g" elementId="org.eclipse.wst.sse.ui.structure.select.enclosing" commandName="Select Enclosing Element" description="Expand selection to include enclosing element" category="_J23qMsEuEeajk6Xftq_5_g"/>
  <commands xmi:id="_J277vsEuEeajk6Xftq_5_g" elementId="org.eclipse.ui.edit.text.toggleInsertMode" commandName="Toggle Insert Mode" description="Toggle insert mode" category="_J23qMsEuEeajk6Xftq_5_g"/>
  <commands xmi:id="_J277v8EuEeajk6Xftq_5_g" elementId="org.eclipse.ui.cheatsheets.openCheatSheet" commandName="Open Cheat Sheet" description="Open a Cheat Sheet." category="_J24RScEuEeajk6Xftq_5_g">
    <parameters xmi:id="_J277wMEuEeajk6Xftq_5_g" elementId="cheatSheetId" name="Identifier"/>
  </commands>
  <commands xmi:id="_J277wcEuEeajk6Xftq_5_g" elementId="org.eclipse.egit.ui.RepositoriesViewDelete" commandName="Delete Repository" category="_J24RT8EuEeajk6Xftq_5_g"/>
  <commands xmi:id="_J277wsEuEeajk6Xftq_5_g" elementId="org.eclipse.mylyn.tasks.ui.viewSource.command" commandName="View Unformatted Text" category="_J24RQcEuEeajk6Xftq_5_g"/>
  <commands xmi:id="_J277w8EuEeajk6Xftq_5_g" elementId="org.eclipse.ui.file.closePart" commandName="Close Part" description="Close the active workbench part" category="_J24RR8EuEeajk6Xftq_5_g"/>
  <commands xmi:id="_J277xMEuEeajk6Xftq_5_g" elementId="org.eclipse.ui.editors.revisions.id.toggle" commandName="Toggle Revision Id Display" description="Toggles the display of the revision id" category="_J23qOcEuEeajk6Xftq_5_g"/>
  <commands xmi:id="_J277xcEuEeajk6Xftq_5_g" elementId="org.eclipse.ui.project.cleanAction" commandName="Build Clean" description="Discard old built state" category="_J24RSsEuEeajk6Xftq_5_g"/>
  <commands xmi:id="_J277xsEuEeajk6Xftq_5_g" elementId="org.eclipse.ui.edit.text.moveLineDown" commandName="Move Lines Down" description="Moves the selected lines down" category="_J23qOcEuEeajk6Xftq_5_g"/>
  <commands xmi:id="_J277x8EuEeajk6Xftq_5_g" elementId="org.eclipse.ui.navigate.back" commandName="Back" description="Navigate back" category="_J24RQsEuEeajk6Xftq_5_g"/>
  <commands xmi:id="_J277yMEuEeajk6Xftq_5_g" elementId="org.eclipse.ui.edit.text.select.wordNext" commandName="Select Next Word" description="Select the next word" category="_J23qOcEuEeajk6Xftq_5_g"/>
  <commands xmi:id="_J277ycEuEeajk6Xftq_5_g" elementId="org.eclipse.equinox.p2.ui.sdk.update" commandName="Check for Updates" category="_J24RVsEuEeajk6Xftq_5_g"/>
  <commands xmi:id="_J277ysEuEeajk6Xftq_5_g" elementId="org.eclipse.jdt.ui.JavaBrowsingPerspective" commandName="Java Browsing" description="Show the Java Browsing perspective" category="_J24RUMEuEeajk6Xftq_5_g"/>
  <commands xmi:id="_J277y8EuEeajk6Xftq_5_g" elementId="org.eclipse.ui.edit.text.goto.pageDown" commandName="Page Down" description="Go down one page" category="_J23qOcEuEeajk6Xftq_5_g"/>
  <commands xmi:id="_J277zMEuEeajk6Xftq_5_g" elementId="org.eclipse.ui.edit.text.goto.textEnd" commandName="Text End" description="Go to the end of the text" category="_J23qOcEuEeajk6Xftq_5_g"/>
  <commands xmi:id="_J277zcEuEeajk6Xftq_5_g" elementId="org.eclipse.mylyn.builds.ui.commands.OpenBuildElement" commandName="Open Build Element" category="_J23qNsEuEeajk6Xftq_5_g">
    <parameters xmi:id="_J277zsEuEeajk6Xftq_5_g" elementId="element" name="Element"/>
  </commands>
  <commands xmi:id="_J277z8EuEeajk6Xftq_5_g" elementId="org.eclipse.jdt.ui.edit.text.java.goto.matching.bracket" commandName="Go to Matching Bracket" description="Moves the cursor to the matching bracket" category="_J24RQsEuEeajk6Xftq_5_g"/>
  <commands xmi:id="_J2770MEuEeajk6Xftq_5_g" elementId="org.eclipse.ui.part.previousPage" commandName="Previous Page" description="Switch to the previous page" category="_J24RQsEuEeajk6Xftq_5_g"/>
  <commands xmi:id="_J2770cEuEeajk6Xftq_5_g" elementId="org.eclipse.egit.ui.team.GarbageCollect" commandName="Collect Garbage" category="_J24RT8EuEeajk6Xftq_5_g"/>
  <commands xmi:id="_J2770sEuEeajk6Xftq_5_g" elementId="org.eclipse.egit.ui.history.CompareWithWorkingTree" commandName="Compare with Working Tree" category="_J24RVsEuEeajk6Xftq_5_g"/>
  <commands xmi:id="_J27708EuEeajk6Xftq_5_g" elementId="org.eclipse.egit.ui.team.Branch" commandName="Branch" category="_J24RT8EuEeajk6Xftq_5_g"/>
  <commands xmi:id="_J2771MEuEeajk6Xftq_5_g" elementId="org.eclipse.ui.project.closeProject" commandName="Close Project" description="Close the selected project" category="_J24RSsEuEeajk6Xftq_5_g"/>
  <commands xmi:id="_J2771cEuEeajk6Xftq_5_g" elementId="org.eclipse.wst.xml.ui.previousSibling" commandName="Previous Sibling" description="Go to Previous Sibling" category="_J23qMsEuEeajk6Xftq_5_g"/>
  <commands xmi:id="_J2771sEuEeajk6Xftq_5_g" elementId="org.eclipse.egit.ui.team.PullWithOptions" commandName="Pull..." category="_J24RT8EuEeajk6Xftq_5_g"/>
  <commands xmi:id="_J27718EuEeajk6Xftq_5_g" elementId="org.eclipse.egit.ui.RepositoriesViewConfigurePush" commandName="Configure Push..." category="_J24RT8EuEeajk6Xftq_5_g"/>
  <commands xmi:id="_J2772MEuEeajk6Xftq_5_g" elementId="org.eclipse.ui.edit.findIncrementalReverse" commandName="Incremental Find Reverse" description="Incremental find reverse" category="_J23qMsEuEeajk6Xftq_5_g"/>
  <commands xmi:id="_J2772cEuEeajk6Xftq_5_g" elementId="org.eclipse.jdt.ui.edit.text.java.introduce.factory" commandName="Introduce Factory" description="Introduce a factory method to encapsulate invocation of the selected constructor" category="_J24RSMEuEeajk6Xftq_5_g"/>
  <commands xmi:id="_J2772sEuEeajk6Xftq_5_g" elementId="org.eclipse.ant.ui.antShortcut.run" commandName="Run Ant Build" description="Run Ant Build" category="_J24RTMEuEeajk6Xftq_5_g"/>
  <commands xmi:id="_J27728EuEeajk6Xftq_5_g" elementId="org.eclipse.egit.ui.team.stash.apply" commandName="Apply Stashed Changes" category="_J24RT8EuEeajk6Xftq_5_g"/>
  <commands xmi:id="_J2773MEuEeajk6Xftq_5_g" elementId="org.eclipse.jdt.debug.ui.commands.Inspect" commandName="Inspect" description="Inspect result of evaluating selected text" category="_J24RTMEuEeajk6Xftq_5_g"/>
  <commands xmi:id="_J2773cEuEeajk6Xftq_5_g" elementId="org.eclipse.egit.ui.commit.CherryPick" commandName="Cherry Pick" category="_J24RVsEuEeajk6Xftq_5_g"/>
  <commands xmi:id="_J2773sEuEeajk6Xftq_5_g" elementId="org.eclipse.jdt.ui.edit.text.java.use.supertype" commandName="Use Supertype Where Possible" description="Change occurrences of a type to use a supertype instead" category="_J24RSMEuEeajk6Xftq_5_g"/>
  <commands xmi:id="_J27738EuEeajk6Xftq_5_g" elementId="org.eclipse.mylyn.tasks.ui.command.markTaskUnread" commandName="Mark Task Unread" category="_J24RQcEuEeajk6Xftq_5_g"/>
  <commands xmi:id="_J2774MEuEeajk6Xftq_5_g" elementId="org.eclipse.search.ui.performTextSearchFile" commandName="Find Text in File" description="Searches the files in the file for specific text." category="_J24RS8EuEeajk6Xftq_5_g"/>
  <commands xmi:id="_J2774cEuEeajk6Xftq_5_g" elementId="org.eclipse.ui.edit.text.goto.columnNext" commandName="Next Column" description="Go to the next column" category="_J23qOcEuEeajk6Xftq_5_g"/>
  <commands xmi:id="_J2774sEuEeajk6Xftq_5_g" elementId="org.eclipse.egit.ui.history.Squash" commandName="Squash Commits" category="_J24RVsEuEeajk6Xftq_5_g"/>
  <commands xmi:id="_J27748EuEeajk6Xftq_5_g" elementId="org.eclipse.wst.sse.ui.structure.select.last" commandName="Restore Last Selection" description="Restore last selection" category="_J23qMsEuEeajk6Xftq_5_g"/>
  <commands xmi:id="_J2775MEuEeajk6Xftq_5_g" elementId="org.eclipse.search.ui.performTextSearchWorkingSet" commandName="Find Text in Working Set" description="Searches the files in the working set for specific text." category="_J24RS8EuEeajk6Xftq_5_g"/>
  <commands xmi:id="_J2775cEuEeajk6Xftq_5_g" elementId="org.eclipse.ui.edit.text.goto.wordNext" commandName="Next Word" description="Go to the next word" category="_J23qOcEuEeajk6Xftq_5_g"/>
  <commands xmi:id="_J2775sEuEeajk6Xftq_5_g" elementId="org.eclipse.ui.edit.text.cut.line" commandName="Cut Line" description="Cut a line of text, or multiple lines when invoked again without interruption" category="_J23qOcEuEeajk6Xftq_5_g"/>
  <commands xmi:id="_J27758EuEeajk6Xftq_5_g" elementId="org.eclipse.mylyn.builds.ui.command.NewTaskFromBuild" commandName="New Task From Build" category="_J23qNsEuEeajk6Xftq_5_g"/>
  <commands xmi:id="_J2776MEuEeajk6Xftq_5_g" elementId="org.eclipse.ui.edit.text.folding.expand_all" commandName="Expand All" description="Expands all folded regions" category="_J23qOcEuEeajk6Xftq_5_g"/>
  <commands xmi:id="_J2776cEuEeajk6Xftq_5_g" elementId="org.eclipse.wst.xsd.ui.refactor.makeElementGlobal" commandName="Make Local Element &amp;Global" description="Promotes local element to global level and replaces its references" category="_J23qMsEuEeajk6Xftq_5_g"/>
  <commands xmi:id="_J2776sEuEeajk6Xftq_5_g" elementId="org.eclipse.quickdiff.toggle" commandName="Quick Diff Toggle" description="Toggles quick diff information display on the line number ruler" category="_J23qMsEuEeajk6Xftq_5_g"/>
  <commands xmi:id="_J27768EuEeajk6Xftq_5_g" elementId="org.eclipse.ui.edit.text.deleteNext" commandName="Delete Next" description="Delete the next character" category="_J23qOcEuEeajk6Xftq_5_g"/>
  <commands xmi:id="_J2777MEuEeajk6Xftq_5_g" elementId="org.eclipse.egit.ui.FetchGerritChange" commandName="Fetch From Gerrit" category="_J24RT8EuEeajk6Xftq_5_g"/>
  <commands xmi:id="_J2777cEuEeajk6Xftq_5_g" elementId="org.eclipse.jdt.ui.correction.encapsulateField.assist" commandName="Quick Assist - Create getter/setter for field" description="Invokes quick assist and selects 'Create getter/setter for field'" category="_J24RU8EuEeajk6Xftq_5_g"/>
  <commands xmi:id="_J2777sEuEeajk6Xftq_5_g" elementId="org.eclipse.oomph.setup.editor.openEditorDropdown" commandName="Open Setup Editor" category="_J23qOMEuEeajk6Xftq_5_g"/>
  <commands xmi:id="_J27778EuEeajk6Xftq_5_g" elementId="org.eclipse.ui.help.quickStartAction" commandName="Welcome" description="Show help for beginning users" category="_J24RScEuEeajk6Xftq_5_g"/>
  <commands xmi:id="_J2778MEuEeajk6Xftq_5_g" elementId="org.eclipse.mylyn.tasks.ui.command.SynchronizeAll" commandName="Synchronize Changed" category="_J24RQcEuEeajk6Xftq_5_g"/>
  <commands xmi:id="_J2778cEuEeajk6Xftq_5_g" elementId="org.eclipse.egit.ui.team.ReplaceWithPrevious" commandName="Replace with Previous Revision" category="_J24RT8EuEeajk6Xftq_5_g"/>
  <commands xmi:id="_J2778sEuEeajk6Xftq_5_g" elementId="org.eclipse.jdt.debug.ui.commands.Watch" commandName="Watch" description="Create new watch expression" category="_J24RTMEuEeajk6Xftq_5_g"/>
  <commands xmi:id="_J27788EuEeajk6Xftq_5_g" elementId="org.eclipse.egit.ui.history.Reword" commandName="Reword Commit" category="_J24RVsEuEeajk6Xftq_5_g"/>
  <commands xmi:id="_J2779MEuEeajk6Xftq_5_g" elementId="org.eclipse.mylyn.wikitext.context.ui.editor.folding.auto" commandName="Toggle Active Folding" description="Toggle Active Folding" category="_J24RRMEuEeajk6Xftq_5_g"/>
  <commands xmi:id="_J2779cEuEeajk6Xftq_5_g" elementId="org.eclipse.oomph.setup.ui.questionnaire" commandName="Configuration Questionnaire" description="Review the IDE's most fiercely contested preferences" category="_J23qOMEuEeajk6Xftq_5_g"/>
  <commands xmi:id="_J2779sEuEeajk6Xftq_5_g" elementId="org.eclipse.ui.window.hideShowEditors" commandName="Toggle Shared Area Visibility" description="Toggles the visibility of the shared area" category="_J24RR8EuEeajk6Xftq_5_g"/>
  <commands xmi:id="_J27798EuEeajk6Xftq_5_g" elementId="org.eclipse.egit.ui.team.OpenCommit" commandName="Open Git Commit" category="_J24RT8EuEeajk6Xftq_5_g"/>
  <commands xmi:id="_J277-MEuEeajk6Xftq_5_g" elementId="org.eclipse.ui.help.displayHelp" commandName="Display Help" description="Display a Help topic" category="_J24RScEuEeajk6Xftq_5_g">
    <parameters xmi:id="_J28isMEuEeajk6Xftq_5_g" elementId="href" name="Help topic href"/>
  </commands>
  <commands xmi:id="_J28iscEuEeajk6Xftq_5_g" elementId="org.eclipse.ui.edit.text.folding.restore" commandName="Reset Structure" description="Resets the folding structure" category="_J23qOcEuEeajk6Xftq_5_g"/>
  <commands xmi:id="_J28issEuEeajk6Xftq_5_g" elementId="org.eclipse.ui.edit.text.select.pageDown" commandName="Select Page Down" description="Select to the bottom of the page" category="_J23qOcEuEeajk6Xftq_5_g"/>
  <commands xmi:id="_J28is8EuEeajk6Xftq_5_g" elementId="org.eclipse.ltk.ui.refactor.create.refactoring.script" commandName="Create Script" description="Create a refactoring script from refactorings on the local workspace" category="_J24RSMEuEeajk6Xftq_5_g"/>
  <commands xmi:id="_J28itMEuEeajk6Xftq_5_g" elementId="org.eclipse.ui.edit.text.join.lines" commandName="Join Lines" description="Join lines of text" category="_J23qOcEuEeajk6Xftq_5_g"/>
  <commands xmi:id="_J28itcEuEeajk6Xftq_5_g" elementId="org.eclipse.help.ui.indexcommand" commandName="Index" description="Show Keyword Index" category="_J24RScEuEeajk6Xftq_5_g"/>
  <commands xmi:id="_J28itsEuEeajk6Xftq_5_g" elementId="org.eclipse.jdt.ui.edit.text.java.open.editor" commandName="Open Declaration" description="Open an editor on the selected element" category="_J24RQsEuEeajk6Xftq_5_g"/>
  <commands xmi:id="_J28it8EuEeajk6Xftq_5_g" elementId="org.eclipse.ui.window.showContextMenu" commandName="Show Context Menu" description="Show the context menu" category="_J24RR8EuEeajk6Xftq_5_g"/>
  <commands xmi:id="_J28iuMEuEeajk6Xftq_5_g" elementId="org.eclipse.jdt.ui.edit.text.java.clean.up" commandName="Clean Up" description="Solve problems and improve code style on selected resources" category="_J24RU8EuEeajk6Xftq_5_g"/>
  <commands xmi:id="_J28iucEuEeajk6Xftq_5_g" elementId="org.eclipse.jdt.ui.edit.text.java.extract.local.variable" commandName="Extract Local Variable" description="Extracts an expression into a new local variable and uses the new local variable" category="_J24RSMEuEeajk6Xftq_5_g"/>
  <commands xmi:id="_J28iusEuEeajk6Xftq_5_g" elementId="org.eclipse.oomph.p2.ui.ExploreRepository" commandName="Explore Repository" category="_J24RTsEuEeajk6Xftq_5_g"/>
  <commands xmi:id="_J28iu8EuEeajk6Xftq_5_g" elementId="org.eclipse.jdt.debug.ui.localJavaShortcut.debug" commandName="Debug Java Application" description="Debug Java Application" category="_J24RTMEuEeajk6Xftq_5_g"/>
  <commands xmi:id="_J28ivMEuEeajk6Xftq_5_g" elementId="org.eclipse.ltk.ui.refactor.show.refactoring.history" commandName="Open Refactoring History " description="Opens the refactoring history" category="_J24RSMEuEeajk6Xftq_5_g"/>
  <commands xmi:id="_J28ivcEuEeajk6Xftq_5_g" elementId="org.eclipse.jdt.ui.edit.text.java.search.read.access.in.hierarchy" commandName="Read Access in Hierarchy" description="Search for read references of the selected element in its hierarchy" category="_J24RS8EuEeajk6Xftq_5_g"/>
  <commands xmi:id="_J28ivsEuEeajk6Xftq_5_g" elementId="org.eclipse.ui.navigate.forward" commandName="Forward" description="Navigate forward" category="_J24RQsEuEeajk6Xftq_5_g"/>
  <commands xmi:id="_J28iv8EuEeajk6Xftq_5_g" elementId="org.eclipse.jdt.ui.edit.text.java.correction.assist.proposals" commandName="Quick Fix" description="Suggest possible fixes for a problem" category="_J23qMsEuEeajk6Xftq_5_g"/>
  <commands xmi:id="_J28iwMEuEeajk6Xftq_5_g" elementId="org.eclipse.buildship.ui.commands.openbuildscript" commandName="Open Gradle Build Script" description="Opens the Gradle build script for the selected Gradle project" category="_J24RQsEuEeajk6Xftq_5_g"/>
  <commands xmi:id="_J28iwcEuEeajk6Xftq_5_g" elementId="org.eclipse.jdt.ui.edit.text.java.push.down" commandName="Push Down" description="Move members to subclasses" category="_J24RSMEuEeajk6Xftq_5_g"/>
  <commands xmi:id="_J28iwsEuEeajk6Xftq_5_g" elementId="org.eclipse.ui.window.nextPerspective" commandName="Next Perspective" description="Switch to the next perspective" category="_J24RR8EuEeajk6Xftq_5_g"/>
  <commands xmi:id="_J28iw8EuEeajk6Xftq_5_g" elementId="org.eclipse.mylyn.tasks.ui.command.UpdateRepositoryConfiguration" commandName="Update Repository Configuration" category="_J24RVsEuEeajk6Xftq_5_g"/>
  <commands xmi:id="_J28ixMEuEeajk6Xftq_5_g" elementId="org.eclipse.buildship.ui.commands.openrunconfiguration" commandName="Open Gradle Run Configuration" description="Opens the Run Configuration for the selected Gradle tasks" category="_J24RTMEuEeajk6Xftq_5_g"/>
  <commands xmi:id="_J28ixcEuEeajk6Xftq_5_g" elementId="org.eclipse.egit.ui.commit.StashApply" commandName="Apply Stashed Changes" category="_J24RVsEuEeajk6Xftq_5_g"/>
  <commands xmi:id="_J28ixsEuEeajk6Xftq_5_g" elementId="org.eclipse.egit.ui.history.DeleteTag" commandName="&amp;Delete Tag" category="_J24RVsEuEeajk6Xftq_5_g"/>
  <commands xmi:id="_J28ix8EuEeajk6Xftq_5_g" elementId="org.eclipse.jdt.ui.edit.text.remove.occurrence.annotations" commandName="Remove Occurrence Annotations" description="Removes the occurrence annotations from the current editor" category="_J24RU8EuEeajk6Xftq_5_g"/>
  <commands xmi:id="_J28iyMEuEeajk6Xftq_5_g" elementId="org.eclipse.jdt.ui.edit.text.java.search.write.access.in.working.set" commandName="Write Access in Working Set" description="Search for write references to the selected element in a working set" category="_J24RS8EuEeajk6Xftq_5_g"/>
  <commands xmi:id="_J28iycEuEeajk6Xftq_5_g" elementId="org.eclipse.egit.ui.history.ShowVersions" commandName="Open" category="_J24RVsEuEeajk6Xftq_5_g">
    <parameters xmi:id="_J28iysEuEeajk6Xftq_5_g" elementId="org.eclipse.egit.ui.history.CompareMode" name="Compare mode"/>
  </commands>
  <commands xmi:id="_J28iy8EuEeajk6Xftq_5_g" elementId="org.eclipse.ui.window.pinEditor" commandName="Pin Editor" description="Pin the current editor" category="_J24RR8EuEeajk6Xftq_5_g"/>
  <commands xmi:id="_J28izMEuEeajk6Xftq_5_g" elementId="org.eclipse.ui.navigate.nextTab" commandName="Next Tab" description="Switch to the next tab" category="_J24RQsEuEeajk6Xftq_5_g"/>
  <commands xmi:id="_J28izcEuEeajk6Xftq_5_g" elementId="org.eclipse.ui.window.quickAccess" commandName="Quick Access" description="Quickly access UI elements" category="_J24RR8EuEeajk6Xftq_5_g"/>
  <commands xmi:id="_J28izsEuEeajk6Xftq_5_g" elementId="org.eclipse.ui.edit.text.showInformation" commandName="Show Tooltip Description" description="Displays information for the current caret location in a focused hover" category="_J23qOcEuEeajk6Xftq_5_g"/>
  <commands xmi:id="_J28iz8EuEeajk6Xftq_5_g" elementId="org.eclipse.jdt.ui.edit.text.java.add.import" commandName="Add Import" description="Create import statement on selection" category="_J24RU8EuEeajk6Xftq_5_g"/>
  <commands xmi:id="_J28i0MEuEeajk6Xftq_5_g" elementId="org.eclipse.mylyn.tasks.ui.command.attachment.open" commandName="Open Attachment" category="_J23qNMEuEeajk6Xftq_5_g"/>
  <commands xmi:id="_J28i0cEuEeajk6Xftq_5_g" elementId="org.eclipse.ui.edit.text.goto.pageUp" commandName="Page Up" description="Go up one page" category="_J23qOcEuEeajk6Xftq_5_g"/>
  <commands xmi:id="_J28i0sEuEeajk6Xftq_5_g" elementId="org.eclipse.egit.ui.team.submodule.sync" commandName="Sync Submodule" category="_J24RT8EuEeajk6Xftq_5_g"/>
  <commands xmi:id="_J28i08EuEeajk6Xftq_5_g" elementId="org.eclipse.egit.ui.team.DeleteBranch" commandName="Delete Branch" category="_J24RT8EuEeajk6Xftq_5_g"/>
  <commands xmi:id="_J28i1MEuEeajk6Xftq_5_g" elementId="org.eclipse.ui.edit.text.goto.columnPrevious" commandName="Previous Column" description="Go to the previous column" category="_J23qOcEuEeajk6Xftq_5_g"/>
  <commands xmi:id="_J28i1cEuEeajk6Xftq_5_g" elementId="org.eclipse.debug.ui.commands.toggleMemoryMonitorsPane" commandName="Toggle Memory Monitors Pane" description="Toggle visibility of the Memory Monitors Pane" category="_J24RTMEuEeajk6Xftq_5_g"/>
  <commands xmi:id="_J28i1sEuEeajk6Xftq_5_g" elementId="org.eclipse.egit.ui.ConfigureUpstreamFetch" commandName="Configure Upstream Fetch" category="_J24RVsEuEeajk6Xftq_5_g"/>
  <commands xmi:id="_J28i18EuEeajk6Xftq_5_g" elementId="org.eclipse.jdt.ui.edit.text.java.search.implementors.in.working.set" commandName="Implementors in Working Set" description="Search for implementors of the selected interface in a working set" category="_J24RS8EuEeajk6Xftq_5_g"/>
  <commands xmi:id="_J28i2MEuEeajk6Xftq_5_g" elementId="org.eclipse.egit.ui.team.Discard" commandName="Replace with File in Index" category="_J24RT8EuEeajk6Xftq_5_g"/>
  <commands xmi:id="_J28i2cEuEeajk6Xftq_5_g" elementId="org.eclipse.compare.selectNextChange" commandName="Select Next Change" description="Select Next Change" category="_J24RRsEuEeajk6Xftq_5_g"/>
  <commands xmi:id="_J28i2sEuEeajk6Xftq_5_g" elementId="org.eclipse.egit.ui.RepositoriesViewCreateBranch" commandName="Create Branch..." category="_J24RT8EuEeajk6Xftq_5_g"/>
  <commands xmi:id="_J28i28EuEeajk6Xftq_5_g" elementId="org.eclipse.egit.ui.RepositoriesViewCopyPath" commandName="Copy Path to Clipboard" category="_J24RT8EuEeajk6Xftq_5_g"/>
  <commands xmi:id="_J28i3MEuEeajk6Xftq_5_g" elementId="org.eclipse.ltk.ui.refactoring.commands.renameResource" commandName="Rename Resource" description="Rename the selected resource and notify LTK participants." category="_J24RUcEuEeajk6Xftq_5_g"/>
  <commands xmi:id="_J28i3cEuEeajk6Xftq_5_g" elementId="org.eclipse.mylyn.builds.ui.command.NewTaskFromTest" commandName="New Task From Test" category="_J23qNsEuEeajk6Xftq_5_g"/>
  <commands xmi:id="_J28i3sEuEeajk6Xftq_5_g" elementId="org.eclipse.oomph.setup.editor.perform.startup" commandName="Perform Setup Tasks (Startup)" category="_J23qOMEuEeajk6Xftq_5_g"/>
  <commands xmi:id="_J28i38EuEeajk6Xftq_5_g" elementId="org.eclipse.egit.ui.team.Rebase" commandName="Rebase on" category="_J24RT8EuEeajk6Xftq_5_g"/>
  <commands xmi:id="_J28i4MEuEeajk6Xftq_5_g" elementId="org.eclipse.egit.ui.commit.ShowInHistory" commandName="Show in History" category="_J24RVsEuEeajk6Xftq_5_g"/>
  <commands xmi:id="_J28i4cEuEeajk6Xftq_5_g" elementId="org.eclipse.mylyn.tasks.ui.command.previousTask" commandName="Previous Task Command" category="_J24RVsEuEeajk6Xftq_5_g"/>
  <commands xmi:id="_J28i4sEuEeajk6Xftq_5_g" elementId="org.eclipse.ui.file.properties" commandName="Properties" description="Display the properties of the selected item" category="_J24RRcEuEeajk6Xftq_5_g"/>
  <commands xmi:id="_J28i48EuEeajk6Xftq_5_g" elementId="org.eclipse.ui.edit.text.showRulerAnnotationInformation" commandName="Show Ruler Annotation Tooltip" description="Displays annotation information for the caret line in a focused hover" category="_J23qOcEuEeajk6Xftq_5_g"/>
  <commands xmi:id="_J28i5MEuEeajk6Xftq_5_g" elementId="org.eclipse.egit.ui.team.ReplaceWithHead" commandName="Replace with HEAD revision" category="_J24RT8EuEeajk6Xftq_5_g"/>
  <commands xmi:id="_J28i5cEuEeajk6Xftq_5_g" elementId="org.eclipse.jdt.ui.correction.renameInFile.assist" commandName="Quick Assist - Rename in file" description="Invokes quick assist and selects 'Rename in file'" category="_J24RU8EuEeajk6Xftq_5_g"/>
  <commands xmi:id="_J28i5sEuEeajk6Xftq_5_g" elementId="org.eclipse.recommenders.utils.rcp.commands.openPreferences" commandName="Open the preferences dialog" category="_J24RVsEuEeajk6Xftq_5_g">
    <parameters xmi:id="_J28i58EuEeajk6Xftq_5_g" elementId="org.eclipse.recommenders.utils.rcp.linkContribution.href" name="URI" optional="false"/>
  </commands>
  <commands xmi:id="_J28i6MEuEeajk6Xftq_5_g" elementId="org.eclipse.ui.browser.openBrowser" commandName="Open Browser" description="Opens the default web browser." category="_J24RR8EuEeajk6Xftq_5_g">
    <parameters xmi:id="_J28i6cEuEeajk6Xftq_5_g" elementId="url" name="URL"/>
    <parameters xmi:id="_J28i6sEuEeajk6Xftq_5_g" elementId="browserId" name="Browser Id"/>
    <parameters xmi:id="_J28i68EuEeajk6Xftq_5_g" elementId="name" name="Browser Name"/>
    <parameters xmi:id="_J28i7MEuEeajk6Xftq_5_g" elementId="tooltip" name="Browser Tooltip"/>
  </commands>
  <commands xmi:id="_J28i7cEuEeajk6Xftq_5_g" elementId="org.eclipse.ui.activeContextInfo" commandName="Show activeContext Info" category="_J24RR8EuEeajk6Xftq_5_g"/>
  <commands xmi:id="_J28i7sEuEeajk6Xftq_5_g" elementId="org.eclipse.mylyn.tasks.ui.command.markTaskReadGoToPreviousUnread" commandName="Mark Task Read and Go To Previous Unread Task" category="_J24RQcEuEeajk6Xftq_5_g"/>
  <commands xmi:id="_J28i78EuEeajk6Xftq_5_g" elementId="org.eclipse.jdt.ui.edit.text.java.search.implement.occurrences" commandName="Search Implement Occurrences in File" description="Search for implement occurrences of a selected type" category="_J24RS8EuEeajk6Xftq_5_g"/>
  <commands xmi:id="_J28i8MEuEeajk6Xftq_5_g" elementId="org.eclipse.jdt.ui.edit.text.java.extract.constant" commandName="Extract Constant" description="Extracts a constant into a new static field and uses the new static field" category="_J24RSMEuEeajk6Xftq_5_g"/>
  <commands xmi:id="_J28i8cEuEeajk6Xftq_5_g" elementId="org.eclipse.ui.edit.text.select.textStart" commandName="Select Text Start" description="Select to the beginning of the text" category="_J23qOcEuEeajk6Xftq_5_g"/>
  <commands xmi:id="_J28i8sEuEeajk6Xftq_5_g" elementId="org.eclipse.wst.sse.ui.cleanup.document" commandName="Cleanup Document..." description="Cleanup document" category="_J23qMsEuEeajk6Xftq_5_g"/>
  <commands xmi:id="_J28i88EuEeajk6Xftq_5_g" elementId="org.eclipse.egit.ui.history.DeleteBranch" commandName="Delete Branch..." category="_J24RVsEuEeajk6Xftq_5_g"/>
  <commands xmi:id="_J28i9MEuEeajk6Xftq_5_g" elementId="org.eclipse.mylyn.builds.ui.command.ShowBuildOutput.url" commandName="Show Build Output" category="_J24RVsEuEeajk6Xftq_5_g"/>
  <commands xmi:id="_J28i9cEuEeajk6Xftq_5_g" elementId="org.eclipse.ui.edit.text.contentAssist.contextInformation" commandName="Context Information" description="Show Context Information" category="_J23qMsEuEeajk6Xftq_5_g"/>
  <commands xmi:id="_J28i9sEuEeajk6Xftq_5_g" elementId="org.eclipse.ui.file.saveAs" commandName="Save As" description="Save the current contents to another location" category="_J24RRcEuEeajk6Xftq_5_g"/>
  <commands xmi:id="_J28i98EuEeajk6Xftq_5_g" elementId="org.eclipse.egit.ui.team.ConfigurePush" commandName="Configure Upstream Push" category="_J24RT8EuEeajk6Xftq_5_g"/>
  <commands xmi:id="_J28i-MEuEeajk6Xftq_5_g" elementId="org.eclipse.ui.window.previousPerspective" commandName="Previous Perspective" description="Switch to the previous perspective" category="_J24RR8EuEeajk6Xftq_5_g"/>
  <commands xmi:id="_J28i-cEuEeajk6Xftq_5_g" elementId="org.eclipse.ui.window.splitEditor" commandName="Toggle Split Editor" description="Split or join the currently active editor." category="_J24RR8EuEeajk6Xftq_5_g">
    <parameters xmi:id="_J28i-sEuEeajk6Xftq_5_g" elementId="Splitter.isHorizontal" name="Orientation" optional="false"/>
  </commands>
  <commands xmi:id="_J29JwMEuEeajk6Xftq_5_g" elementId="org.eclipse.ui.navigate.collapseAll" commandName="Collapse All" description="Collapse the current tree" category="_J24RQsEuEeajk6Xftq_5_g"/>
  <commands xmi:id="_J29JwcEuEeajk6Xftq_5_g" elementId="org.eclipse.compare.copyAllRightToLeft" commandName="Copy All from Right to Left" description="Copy All Changes from Right to Left" category="_J24RRsEuEeajk6Xftq_5_g"/>
  <commands xmi:id="_J29JwsEuEeajk6Xftq_5_g" elementId="org.eclipse.debug.ui.command.nextpage" commandName="Next Page of Memory" description="Load next page of memory" category="_J24RTMEuEeajk6Xftq_5_g"/>
  <commands xmi:id="_J29Jw8EuEeajk6Xftq_5_g" elementId="org.eclipse.debug.ui.command.gotoaddress" commandName="Go to Address" description="Go to Address" category="_J24RTMEuEeajk6Xftq_5_g"/>
  <commands xmi:id="_J29JxMEuEeajk6Xftq_5_g" elementId="org.eclipse.mylyn.tasks.ui.command.deactivateSelectedTask" commandName="Deactivate Selected Task" category="_J24RQsEuEeajk6Xftq_5_g"/>
  <commands xmi:id="_J29JxcEuEeajk6Xftq_5_g" elementId="org.eclipse.ui.window.maximizePart" commandName="Maximize Active View or Editor" description="Toggles maximize/restore state of active view or editor" category="_J24RR8EuEeajk6Xftq_5_g"/>
  <commands xmi:id="_J29JxsEuEeajk6Xftq_5_g" elementId="org.eclipse.ui.window.lockToolBar" commandName="Lock the Toolbars" description="Lock the Toolbars" category="_J24RR8EuEeajk6Xftq_5_g"/>
  <commands xmi:id="_J29Jx8EuEeajk6Xftq_5_g" elementId="org.eclipse.jdt.ui.correction.qualifyField" commandName="Quick Fix - Qualify field access" description="Invokes quick assist and selects 'Qualify field access'" category="_J24RU8EuEeajk6Xftq_5_g"/>
  <commands xmi:id="_J29JyMEuEeajk6Xftq_5_g" elementId="org.eclipse.ui.window.newEditor" commandName="New Editor" description="Open another editor on the active editor's input" category="_J24RR8EuEeajk6Xftq_5_g"/>
  <commands xmi:id="_J29JycEuEeajk6Xftq_5_g" elementId="org.eclipse.debug.ui.commands.Disconnect" commandName="Disconnect" description="Disconnect" category="_J24RTMEuEeajk6Xftq_5_g"/>
  <commands xmi:id="_J29JysEuEeajk6Xftq_5_g" elementId="org.eclipse.wst.sse.ui.format" commandName="Format" category="_J24RVsEuEeajk6Xftq_5_g"/>
  <commands xmi:id="_J29Jy8EuEeajk6Xftq_5_g" elementId="org.eclipse.search.ui.openSearchDialog" commandName="Open Search Dialog" description="Open the Search dialog" category="_J24RS8EuEeajk6Xftq_5_g"/>
  <commands xmi:id="_J29JzMEuEeajk6Xftq_5_g" elementId="org.eclipse.ui.edit.text.contentAssist.proposals" commandName="Content Assist" description="Content Assist" category="_J23qMsEuEeajk6Xftq_5_g"/>
  <commands xmi:id="_J29JzcEuEeajk6Xftq_5_g" elementId="org.eclipse.jdt.ui.edit.text.java.search.write.access.in.workspace" commandName="Write Access in Workspace" description="Search for write references to the selected element in the workspace" category="_J24RS8EuEeajk6Xftq_5_g"/>
  <commands xmi:id="_J29JzsEuEeajk6Xftq_5_g" elementId="org.eclipse.ui.navigate.up" commandName="Up" description="Navigate up one level" category="_J24RQsEuEeajk6Xftq_5_g"/>
  <commands xmi:id="_J29Jz8EuEeajk6Xftq_5_g" elementId="org.eclipse.ui.window.activateEditor" commandName="Activate Editor" description="Activate the editor" category="_J24RR8EuEeajk6Xftq_5_g"/>
  <commands xmi:id="_J29J0MEuEeajk6Xftq_5_g" elementId="org.eclipse.m2e.core.ui.command.addPlugin" commandName="Add Maven Plugin" description="Add Maven Plugin" category="_J23qMsEuEeajk6Xftq_5_g"/>
  <commands xmi:id="_J29J0cEuEeajk6Xftq_5_g" elementId="org.eclipse.ui.navigate.removeFromWorkingSet" commandName="Remove From Working Set" description="Removes the selected object from a working set." category="_J23qMsEuEeajk6Xftq_5_g"/>
  <commands xmi:id="_J29J0sEuEeajk6Xftq_5_g" elementId="sed.tabletree.expandAll" commandName="Expand All" category="_J24RVsEuEeajk6Xftq_5_g"/>
  <commands xmi:id="_J29J08EuEeajk6Xftq_5_g" elementId="org.eclipse.jdt.ui.edit.text.java.modify.method.parameters" commandName="Change Method Signature" description="Change method signature includes parameter names and parameter order" category="_J24RSMEuEeajk6Xftq_5_g"/>
  <commands xmi:id="_J29J1MEuEeajk6Xftq_5_g" elementId="org.eclipse.ui.edit.text.delete.line.to.end" commandName="Delete to End of Line" description="Delete to the end of a line of text" category="_J23qOcEuEeajk6Xftq_5_g"/>
  <commands xmi:id="_J29J1cEuEeajk6Xftq_5_g" elementId="org.eclipse.egit.ui.commit.CreateBranch" commandName="Create Branch..." category="_J24RVsEuEeajk6Xftq_5_g"/>
  <commands xmi:id="_J29J1sEuEeajk6Xftq_5_g" elementId="org.eclipse.mylyn.tasks.ui.command.openSelectedTask" commandName="Open Selected Task" category="_J24RQcEuEeajk6Xftq_5_g"/>
  <commands xmi:id="_J29J18EuEeajk6Xftq_5_g" elementId="org.eclipse.egit.ui.RepositoriesLinkWithSelection" commandName="Link with Selection" category="_J24RT8EuEeajk6Xftq_5_g"/>
  <commands xmi:id="_J29J2MEuEeajk6Xftq_5_g" elementId="org.eclipse.mylyn.context.ui.commands.toggle.focus.active.view" commandName="Focus on Active Task" description="Toggle the focus on active task for the active view" category="_J24RQMEuEeajk6Xftq_5_g"/>
  <commands xmi:id="_J29J2cEuEeajk6Xftq_5_g" elementId="org.eclipse.jdt.ui.correction.extractLocal.assist" commandName="Quick Assist - Extract local variable (replace all occurrences)" description="Invokes quick assist and selects 'Extract local variable (replace all occurrences)'" category="_J24RU8EuEeajk6Xftq_5_g"/>
  <commands xmi:id="_J29J2sEuEeajk6Xftq_5_g" elementId="org.eclipse.debug.ui.commands.Terminate" commandName="Terminate" description="Terminate" category="_J24RTMEuEeajk6Xftq_5_g"/>
  <commands xmi:id="_J29J28EuEeajk6Xftq_5_g" elementId="org.eclipse.egit.ui.team.ShowRepositoriesView" commandName="Show Git Repositories View" category="_J24RT8EuEeajk6Xftq_5_g"/>
  <commands xmi:id="_J29J3MEuEeajk6Xftq_5_g" elementId="org.eclipse.help.ui.ignoreMissingPlaceholders" commandName="Do not warn of missing documentation" description="Sets the help preferences to no longer report a warning about the current set of missing documents." category="_J24RScEuEeajk6Xftq_5_g"/>
  <commands xmi:id="_J29J3cEuEeajk6Xftq_5_g" elementId="org.eclipse.ui.ide.deleteCompleted" commandName="Delete Completed Tasks" description="Delete the tasks marked as completed" category="_J24RVsEuEeajk6Xftq_5_g"/>
  <commands xmi:id="_J29J3sEuEeajk6Xftq_5_g" elementId="org.eclipse.compare.compareWithOther" commandName="Compare With Other Resource" description="Compare resources, clipboard contents or editors" category="_J24RRsEuEeajk6Xftq_5_g"/>
  <commands xmi:id="_J29J38EuEeajk6Xftq_5_g" elementId="org.eclipse.mylyn.tasks.ui.command.goToNextUnread" commandName="Go To Next Unread Task" category="_J24RQsEuEeajk6Xftq_5_g"/>
  <commands xmi:id="_J29J4MEuEeajk6Xftq_5_g" elementId="org.eclipse.jdt.ui.edit.text.java.add.javadoc.comment" commandName="Add Javadoc Comment" description="Add a Javadoc comment stub to the member element" category="_J24RU8EuEeajk6Xftq_5_g"/>
  <commands xmi:id="_J29J4cEuEeajk6Xftq_5_g" elementId="org.eclipse.egit.ui.team.CreatePatch" commandName="Create Patch" category="_J24RT8EuEeajk6Xftq_5_g"/>
  <commands xmi:id="_J29J4sEuEeajk6Xftq_5_g" elementId="org.eclipse.ui.editors.revisions.author.toggle" commandName="Toggle Revision Author Display" description="Toggles the display of the revision author" category="_J23qOcEuEeajk6Xftq_5_g"/>
  <commands xmi:id="_J29J48EuEeajk6Xftq_5_g" elementId="org.eclipse.ui.edit.text.goto.windowEnd" commandName="Window End" description="Go to the end of the window" category="_J23qOcEuEeajk6Xftq_5_g"/>
  <commands xmi:id="_J29J5MEuEeajk6Xftq_5_g" elementId="org.eclipse.egit.ui.RebaseInteractiveCurrent" commandName="%RebaseInteractiveCurrentHandler.name" category="_J24RVsEuEeajk6Xftq_5_g"/>
  <commands xmi:id="_J29J5cEuEeajk6Xftq_5_g" elementId="org.eclipse.ui.perspectives.showPerspective" commandName="Show Perspective" description="Show a particular perspective" category="_J24RUMEuEeajk6Xftq_5_g">
    <parameters xmi:id="_J29J5sEuEeajk6Xftq_5_g" elementId="org.eclipse.ui.perspectives.showPerspective.perspectiveId" name="Parameter"/>
    <parameters xmi:id="_J29J58EuEeajk6Xftq_5_g" elementId="org.eclipse.ui.perspectives.showPerspective.newWindow" name="In New Window"/>
  </commands>
  <commands xmi:id="_J29J6MEuEeajk6Xftq_5_g" elementId="org.eclipse.ui.window.openEditorDropDown" commandName="Quick Switch Editor" description="Open the editor drop down list" category="_J24RR8EuEeajk6Xftq_5_g"/>
  <commands xmi:id="_J29J6cEuEeajk6Xftq_5_g" elementId="org.eclipse.ui.edit.text.goto.line" commandName="Go to Line" description="Go to a specified line of text" category="_J24RQsEuEeajk6Xftq_5_g"/>
  <commands xmi:id="_J29J6sEuEeajk6Xftq_5_g" elementId="org.eclipse.ui.editors.quickdiff.revert" commandName="Revert Lines" description="Revert the current selection, block or deleted lines" category="_J23qOcEuEeajk6Xftq_5_g"/>
  <commands xmi:id="_J29J68EuEeajk6Xftq_5_g" elementId="org.eclipse.ui.edit.text.deleteNextWord" commandName="Delete Next Word" description="Delete the next word" category="_J23qOcEuEeajk6Xftq_5_g"/>
  <commands xmi:id="_J29J7MEuEeajk6Xftq_5_g" elementId="org.eclipse.jdt.debug.ui.javaAppletShortcut.debug" commandName="Debug Java Applet" description="Debug Java Applet" category="_J24RTMEuEeajk6Xftq_5_g"/>
  <commands xmi:id="_J29J7cEuEeajk6Xftq_5_g" elementId="org.eclipse.wst.xml.ui.gotoMatchingTag" commandName="Matching Tag" description="Go to Matching Tag" category="_J23qMsEuEeajk6Xftq_5_g"/>
  <commands xmi:id="_J29J7sEuEeajk6Xftq_5_g" elementId="org.eclipse.jdt.ui.edit.text.java.toggleMarkOccurrences" commandName="Toggle Mark Occurrences" description="Toggles mark occurrences in Java editors" category="_J24RU8EuEeajk6Xftq_5_g"/>
  <commands xmi:id="_J29J78EuEeajk6Xftq_5_g" elementId="org.eclipse.ui.edit.text.select.lineUp" commandName="Select Line Up" description="Extend the selection to the previous line of text" category="_J23qOcEuEeajk6Xftq_5_g"/>
  <commands xmi:id="_J29J8MEuEeajk6Xftq_5_g" elementId="org.eclipse.egit.ui.SkipRebase" commandName="Skip commit and continue" category="_J24RT8EuEeajk6Xftq_5_g"/>
  <commands xmi:id="_J29J8cEuEeajk6Xftq_5_g" elementId="org.eclipse.jdt.ui.edit.text.java.replace.invocations" commandName="Replace Invocations" description="Replace invocations of the selected method" category="_J24RSMEuEeajk6Xftq_5_g"/>
  <commands xmi:id="_J29J8sEuEeajk6Xftq_5_g" elementId="org.eclipse.jdt.ui.edit.text.java.search.declarations.in.hierarchy" commandName="Declaration in Hierarchy" description="Search for declarations of the selected element in its hierarchy" category="_J24RS8EuEeajk6Xftq_5_g"/>
  <commands xmi:id="_J29J88EuEeajk6Xftq_5_g" elementId="org.eclipse.egit.ui.history.SetQuickdiffBaseline" commandName="Set quickdiff baseline" category="_J24RVsEuEeajk6Xftq_5_g"/>
  <commands xmi:id="_J29J9MEuEeajk6Xftq_5_g" elementId="org.eclipse.ui.edit.undo" commandName="Undo" description="Undo the last operation" category="_J23qMsEuEeajk6Xftq_5_g"/>
  <commands xmi:id="_J29J9cEuEeajk6Xftq_5_g" elementId="org.eclipse.egit.ui.team.submodule.add" commandName="Add Submodule" category="_J24RT8EuEeajk6Xftq_5_g"/>
  <commands xmi:id="_J29J9sEuEeajk6Xftq_5_g" elementId="org.eclipse.ui.edit.text.cut.line.to.end" commandName="Cut to End of Line" description="Cut to the end of a line of text" category="_J23qOcEuEeajk6Xftq_5_g"/>
  <commands xmi:id="_J29J98EuEeajk6Xftq_5_g" elementId="org.eclipse.jdt.ui.correction.convertAnonymousToLocal.assist" commandName="Quick Assist - Convert anonymous to local class" description="Invokes quick assist and selects 'Convert anonymous to local class'" category="_J24RU8EuEeajk6Xftq_5_g"/>
  <commands xmi:id="_J29J-MEuEeajk6Xftq_5_g" elementId="org.eclipse.compare.copyLeftToRight" commandName="Copy from Left to Right" description="Copy Current Change from Left to Right" category="_J24RRsEuEeajk6Xftq_5_g"/>
  <commands xmi:id="_J29J-cEuEeajk6Xftq_5_g" elementId="org.eclipse.ui.file.newQuickMenu" commandName="New menu" description="Open the New menu" category="_J24RRcEuEeajk6Xftq_5_g"/>
  <commands xmi:id="_J29J-sEuEeajk6Xftq_5_g" elementId="org.eclipse.ui.project.openProject" commandName="Open Project" description="Open a project" category="_J24RSsEuEeajk6Xftq_5_g"/>
  <commands xmi:id="_J29J-8EuEeajk6Xftq_5_g" elementId="org.eclipse.debug.ui.actions.WatchCommand" commandName="Watch" description="Create a watch expression from the current selection and add it to the Expressions view" category="_J24RVsEuEeajk6Xftq_5_g"/>
  <commands xmi:id="_J29J_MEuEeajk6Xftq_5_g" elementId="org.eclipse.ui.file.openWorkspace" commandName="Switch Workspace" description="Open the workspace selection dialog" category="_J24RRcEuEeajk6Xftq_5_g"/>
  <commands xmi:id="_J29J_cEuEeajk6Xftq_5_g" elementId="org.eclipse.ui.file.closeAll" commandName="Close All" description="Close all editors" category="_J24RRcEuEeajk6Xftq_5_g"/>
  <commands xmi:id="_J29J_sEuEeajk6Xftq_5_g" elementId="org.eclipse.jdt.ui.navigate.open.type" commandName="Open Type" description="Open a type in a Java editor" category="_J24RQsEuEeajk6Xftq_5_g"/>
  <commands xmi:id="_J29J_8EuEeajk6Xftq_5_g" elementId="org.eclipse.ui.edit.cut" commandName="Cut" description="Cut the selection to the clipboard" category="_J23qMsEuEeajk6Xftq_5_g"/>
  <commands xmi:id="_J29KAMEuEeajk6Xftq_5_g" elementId="org.eclipse.egit.ui.history.ShowBlame" commandName="Show Annotations" category="_J24RVsEuEeajk6Xftq_5_g"/>
  <commands xmi:id="_J29KAcEuEeajk6Xftq_5_g" elementId="org.eclipse.egit.ui.org.eclipse.egit.ui.AbortRebase" commandName="Abort Rebase" category="_J24RT8EuEeajk6Xftq_5_g"/>
  <commands xmi:id="_J29KAsEuEeajk6Xftq_5_g" elementId="org.eclipse.jdt.ui.edit.text.java.introduce.indirection" commandName="Introduce Indirection" description="Introduce an indirection to encapsulate invocations of a selected method" category="_J24RSMEuEeajk6Xftq_5_g"/>
  <commands xmi:id="_J29KA8EuEeajk6Xftq_5_g" elementId="org.eclipse.jdt.ui.correction.addSuppressWarnings" commandName="Quick Fix - Add @SuppressWarnings" description="Invokes quick fix and selects 'Add @SuppressWarnings' " category="_J24RU8EuEeajk6Xftq_5_g"/>
  <commands xmi:id="_J29w0MEuEeajk6Xftq_5_g" elementId="org.eclipse.egit.ui.team.Merge" commandName="Merge" category="_J24RT8EuEeajk6Xftq_5_g"/>
  <commands xmi:id="_J29w0cEuEeajk6Xftq_5_g" elementId="org.eclipse.ltk.ui.refactor.apply.refactoring.script" commandName="Apply Script" description="Perform refactorings from a refactoring script on the local workspace" category="_J24RSMEuEeajk6Xftq_5_g"/>
  <commands xmi:id="_J29w0sEuEeajk6Xftq_5_g" elementId="org.eclipse.egit.ui.team.ReplaceWithRef" commandName="Replace with branch, tag, or reference" category="_J24RT8EuEeajk6Xftq_5_g"/>
  <commands xmi:id="_J29w08EuEeajk6Xftq_5_g" elementId="org.eclipse.jdt.ui.edit.text.java.search.write.access.in.project" commandName="Write Access in Project" description="Search for write references to the selected element in the enclosing project" category="_J24RS8EuEeajk6Xftq_5_g"/>
  <commands xmi:id="_J29w1MEuEeajk6Xftq_5_g" elementId="org.eclipse.mylyn.tasks.ui.command.submitTask" commandName="Submit Task" description="Submits the currently open task" category="_J23qNMEuEeajk6Xftq_5_g"/>
  <commands xmi:id="_J29w1cEuEeajk6Xftq_5_g" elementId="org.eclipse.ui.project.properties" commandName="Properties" description="Display the properties of the selected item's project " category="_J24RSsEuEeajk6Xftq_5_g"/>
  <commands xmi:id="_J29w1sEuEeajk6Xftq_5_g" elementId="org.eclipse.jdt.ui.edit.text.java.extract.superclass" commandName="Extract Superclass" description="Extract a set of members into a new superclass and try to use the new superclass" category="_J24RSMEuEeajk6Xftq_5_g"/>
  <commands xmi:id="_J29w18EuEeajk6Xftq_5_g" elementId="org.eclipse.egit.ui.history.CompareVersionsInTree" commandName="Compare in Tree" category="_J24RVsEuEeajk6Xftq_5_g"/>
  <commands xmi:id="_J29w2MEuEeajk6Xftq_5_g" elementId="org.eclipse.wst.xml.ui.reload.dependencies" commandName="Reload Dependencies" description="Reload Dependencies" category="_J24RVsEuEeajk6Xftq_5_g"/>
  <commands xmi:id="_J29w2cEuEeajk6Xftq_5_g" elementId="org.eclipse.wst.sse.ui.generate.xml" commandName="&amp;XML File..." category="_J24RVsEuEeajk6Xftq_5_g"/>
  <commands xmi:id="_J29w2sEuEeajk6Xftq_5_g" elementId="org.eclipse.ui.edit.text.select.columnPrevious" commandName="Select Previous Column" description="Select the previous column" category="_J23qOcEuEeajk6Xftq_5_g"/>
  <commands xmi:id="_J29w28EuEeajk6Xftq_5_g" elementId="org.eclipse.ui.edit.text.toggleShowSelectedElementOnly" commandName="Show Selected Element Only" description="Show Selected Element Only" category="_J24RR8EuEeajk6Xftq_5_g"/>
  <commands xmi:id="_J29w3MEuEeajk6Xftq_5_g" elementId="org.eclipse.jdt.junit.junitShortcut.rerunFailedFirst" commandName="Rerun JUnit Test - Failures First" description="Rerun JUnit Test - Failures First" category="_J24RTMEuEeajk6Xftq_5_g"/>
  <commands xmi:id="_J29w3cEuEeajk6Xftq_5_g" elementId="org.eclipse.jdt.ui.correction.extractLocalNotReplaceOccurrences.assist" commandName="Quick Assist - Extract local variable" description="Invokes quick assist and selects 'Extract local variable'" category="_J24RU8EuEeajk6Xftq_5_g"/>
  <commands xmi:id="_J29w3sEuEeajk6Xftq_5_g" elementId="org.eclipse.ui.file.export" commandName="Export" description="Export" category="_J24RRcEuEeajk6Xftq_5_g">
    <parameters xmi:id="_J29w38EuEeajk6Xftq_5_g" elementId="exportWizardId" name="Export Wizard"/>
  </commands>
  <commands xmi:id="_J29w4MEuEeajk6Xftq_5_g" elementId="org.eclipse.wst.xsd.ui.refactor.makeTypeGlobal" commandName="Make &amp;Anonymous Type Global" description="Promotes anonymous type to global level and replaces its references" category="_J23qMsEuEeajk6Xftq_5_g"/>
  <commands xmi:id="_J29w4cEuEeajk6Xftq_5_g" elementId="org.eclipse.egit.ui.RepositoriesToggleBranchHierarchy" commandName="Toggle Branch Representation" category="_J24RT8EuEeajk6Xftq_5_g"/>
  <commands xmi:id="_J29w4sEuEeajk6Xftq_5_g" elementId="org.eclipse.jdt.ui.edit.text.java.search.implementors.in.project" commandName="Implementors in Project" description="Search for implementors of the selected interface in the enclosing project" category="_J24RS8EuEeajk6Xftq_5_g"/>
  <commands xmi:id="_J29w48EuEeajk6Xftq_5_g" elementId="org.eclipse.egit.ui.team.ApplyPatch" commandName="Apply Patch" category="_J24RT8EuEeajk6Xftq_5_g"/>
  <commands xmi:id="_J29w5MEuEeajk6Xftq_5_g" elementId="org.eclipse.ltk.ui.refactoring.commands.deleteResources" commandName="Delete Resources" description="Delete the selected resources and notify LTK participants." category="_J24RUcEuEeajk6Xftq_5_g"/>
  <commands xmi:id="_J29w5cEuEeajk6Xftq_5_g" elementId="org.eclipse.ui.file.print" commandName="Print" description="Print" category="_J24RRcEuEeajk6Xftq_5_g"/>
  <commands xmi:id="_J29w5sEuEeajk6Xftq_5_g" elementId="org.eclipse.jdt.debug.ui.commands.AllReferences" commandName="All References" description="Inspect all references to the selected object" category="_J24RTMEuEeajk6Xftq_5_g"/>
  <commands xmi:id="_J29w58EuEeajk6Xftq_5_g" elementId="org.eclipse.jdt.junit.junitShortcut.rerunLast" commandName="Rerun JUnit Test" description="Rerun JUnit Test" category="_J24RTMEuEeajk6Xftq_5_g"/>
  <commands xmi:id="_J29w6MEuEeajk6Xftq_5_g" elementId="org.eclipse.jdt.ui.JavaPerspective" commandName="Java" description="Show the Java perspective" category="_J24RUMEuEeajk6Xftq_5_g"/>
  <commands xmi:id="_J29w6cEuEeajk6Xftq_5_g" elementId="org.eclipse.wst.sse.ui.format.active.elements" commandName="Format Active Elements" description="Format active elements" category="_J23qMsEuEeajk6Xftq_5_g"/>
  <commands xmi:id="_J29w6sEuEeajk6Xftq_5_g" elementId="org.eclipse.ui.edit.text.showRulerContextMenu" commandName="Show Ruler Context Menu" description="Show the context menu for the ruler" category="_J24RR8EuEeajk6Xftq_5_g"/>
  <commands xmi:id="_J29w68EuEeajk6Xftq_5_g" elementId="org.eclipse.jdt.ui.edit.text.java.indent" commandName="Correct Indentation" description="Corrects the indentation of the selected lines" category="_J24RU8EuEeajk6Xftq_5_g"/>
  <commands xmi:id="_J29w7MEuEeajk6Xftq_5_g" elementId="org.eclipse.jdt.ui.edit.text.java.search.references.in.working.set" commandName="References in Working Set" description="Search for references to the selected element in a working set" category="_J24RS8EuEeajk6Xftq_5_g"/>
  <commands xmi:id="_J29w7cEuEeajk6Xftq_5_g" elementId="org.eclipse.mylyn.tasks.ui.command.task.clearOutgoing" commandName="Clear Outgoing Changes" category="_J24RQcEuEeajk6Xftq_5_g"/>
  <commands xmi:id="_J29w7sEuEeajk6Xftq_5_g" elementId="org.eclipse.ui.ide.copyConfigCommand" commandName="Copy Configuration Data To Clipboard" description="Copies the configuration data (system properties, installed bundles, etc) to the clipboard." category="_J23qMsEuEeajk6Xftq_5_g"/>
  <commands xmi:id="_J29w78EuEeajk6Xftq_5_g" elementId="org.eclipse.ui.edit.text.folding.collapse" commandName="Collapse" description="Collapses the folded region at the current selection" category="_J23qOcEuEeajk6Xftq_5_g"/>
  <commands xmi:id="_J29w8MEuEeajk6Xftq_5_g" elementId="org.eclipse.ui.edit.text.smartEnterInverse" commandName="Insert Line Above Current Line" description="Adds a new line above the current line" category="_J23qOcEuEeajk6Xftq_5_g"/>
  <commands xmi:id="_J29w8cEuEeajk6Xftq_5_g" elementId="org.eclipse.ui.navigate.forwardHistory" commandName="Forward History" description="Move forward in the editor navigation history" category="_J24RQsEuEeajk6Xftq_5_g"/>
  <commands xmi:id="_J29w8sEuEeajk6Xftq_5_g" elementId="org.eclipse.ui.window.spy" commandName="Show Contributing Plug-in" description="Shows contribution information for the currently selected element" category="_J24RR8EuEeajk6Xftq_5_g"/>
  <commands xmi:id="_J29w88EuEeajk6Xftq_5_g" elementId="org.eclipse.ui.help.helpSearch" commandName="Help Search" description="Open the help search" category="_J24RScEuEeajk6Xftq_5_g"/>
  <commands xmi:id="_J29w9MEuEeajk6Xftq_5_g" elementId="org.eclipse.jdt.ui.edit.text.java.infer.type.arguments" commandName="Infer Generic Type Arguments" description="Infer type arguments for references to generic classes and remove unnecessary casts" category="_J24RSMEuEeajk6Xftq_5_g"/>
  <commands xmi:id="_J29w9cEuEeajk6Xftq_5_g" elementId="org.eclipse.mylyn.builds.ui.command.ShowTestResults.url" commandName="Show Test Results" category="_J24RVsEuEeajk6Xftq_5_g"/>
  <commands xmi:id="_J29w9sEuEeajk6Xftq_5_g" elementId="org.eclipse.search.ui.performTextSearchProject" commandName="Find Text in Project" description="Searches the files in the project for specific text." category="_J24RS8EuEeajk6Xftq_5_g"/>
  <commands xmi:id="_J29w98EuEeajk6Xftq_5_g" elementId="org.eclipse.ui.edit.text.goto.lineDown" commandName="Line Down" description="Go down one line of text" category="_J23qOcEuEeajk6Xftq_5_g"/>
  <commands xmi:id="_J29w-MEuEeajk6Xftq_5_g" elementId="org.eclipse.ui.project.rebuildAll" commandName="Rebuild All" description="Rebuild all projects" category="_J24RSsEuEeajk6Xftq_5_g"/>
  <commands xmi:id="_J29w-cEuEeajk6Xftq_5_g" elementId="org.eclipse.egit.ui.commit.Checkout" commandName="Checkout" category="_J24RVsEuEeajk6Xftq_5_g"/>
  <commands xmi:id="_J29w-sEuEeajk6Xftq_5_g" elementId="org.eclipse.m2e.actions.LifeCycleClean.run" commandName="Run Maven Clean" description="Run Maven Clean" category="_J24RTMEuEeajk6Xftq_5_g"/>
  <commands xmi:id="_J29w-8EuEeajk6Xftq_5_g" elementId="org.eclipse.gef.zoom_in" commandName="Zoom In" description="Zoom In" category="_J24RUsEuEeajk6Xftq_5_g"/>
  <commands xmi:id="_J29w_MEuEeajk6Xftq_5_g" elementId="org.eclipse.jdt.ui.edit.text.java.quick.format" commandName="Format Element" description="Format enclosing text element" category="_J24RU8EuEeajk6Xftq_5_g"/>
  <commands xmi:id="_J29w_cEuEeajk6Xftq_5_g" elementId="org.eclipse.ui.edit.text.gotoLastEditPosition" commandName="Last Edit Location" description="Last edit location" category="_J24RQsEuEeajk6Xftq_5_g"/>
  <commands xmi:id="_J29w_sEuEeajk6Xftq_5_g" elementId="org.eclipse.ui.edit.text.open.hyperlink" commandName="Open Hyperlink" description="Opens the hyperlink at the caret location or opens a chooser if more than one hyperlink is available" category="_J23qOcEuEeajk6Xftq_5_g"/>
  <commands xmi:id="_J29w_8EuEeajk6Xftq_5_g" elementId="org.eclipse.mylyn.wikitext.ui.convertToEclipseHelpCommand" commandName="Generate Eclipse Help (*.html and *-toc.xml)" category="_J24RVsEuEeajk6Xftq_5_g"/>
  <commands xmi:id="_J29xAMEuEeajk6Xftq_5_g" elementId="org.eclipse.debug.ui.command.prevpage" commandName="Previous Page of Memory" description="Load previous page of memory" category="_J24RTMEuEeajk6Xftq_5_g"/>
  <commands xmi:id="_J29xAcEuEeajk6Xftq_5_g" elementId="org.eclipse.jdt.debug.ui.commands.ForceReturn" commandName="Force Return" description="Forces return from method with value of selected expression " category="_J24RTMEuEeajk6Xftq_5_g"/>
  <commands xmi:id="_J29xAsEuEeajk6Xftq_5_g" elementId="org.eclipse.ui.edit.text.openLocalFile" commandName="Open File..." description="Open a file" category="_J24RRcEuEeajk6Xftq_5_g"/>
  <commands xmi:id="_J29xA8EuEeajk6Xftq_5_g" elementId="org.eclipse.egit.ui.team.Disconnect" commandName="Disconnect" category="_J24RT8EuEeajk6Xftq_5_g"/>
  <commands xmi:id="_J29xBMEuEeajk6Xftq_5_g" elementId="org.eclipse.ui.ide.configureFilters" commandName="Configure Contents..." description="Configure the filters to apply to the markers view" category="_J24RVsEuEeajk6Xftq_5_g"/>
  <commands xmi:id="_J29xBcEuEeajk6Xftq_5_g" elementId="org.eclipse.ui.navigate.previousTab" commandName="Previous Tab" description="Switch to the previous tab" category="_J24RQsEuEeajk6Xftq_5_g"/>
  <commands xmi:id="_J29xBsEuEeajk6Xftq_5_g" elementId="org.eclipse.jdt.ui.edit.text.java.select.previous" commandName="Select Previous Element" description="Expand selection to include previous sibling" category="_J23qMsEuEeajk6Xftq_5_g"/>
  <commands xmi:id="_J29xB8EuEeajk6Xftq_5_g" elementId="org.eclipse.ui.dialogs.openMessageDialog" commandName="Open Message Dialog" description="Open a Message Dialog" category="_J24RTcEuEeajk6Xftq_5_g">
    <parameters xmi:id="_J29xCMEuEeajk6Xftq_5_g" elementId="title" name="Title"/>
    <parameters xmi:id="_J29xCcEuEeajk6Xftq_5_g" elementId="message" name="Message"/>
    <parameters xmi:id="_J29xCsEuEeajk6Xftq_5_g" elementId="imageType" name="Image Type Constant" typeId="org.eclipse.ui.dialogs.Integer"/>
    <parameters xmi:id="_J29xC8EuEeajk6Xftq_5_g" elementId="defaultIndex" name="Default Button Index" typeId="org.eclipse.ui.dialogs.Integer"/>
    <parameters xmi:id="_J29xDMEuEeajk6Xftq_5_g" elementId="buttonLabel0" name="First Button Label"/>
    <parameters xmi:id="_J29xDcEuEeajk6Xftq_5_g" elementId="buttonLabel1" name="Second Button Label"/>
    <parameters xmi:id="_J29xDsEuEeajk6Xftq_5_g" elementId="buttonLabel2" name="Third Button Label"/>
    <parameters xmi:id="_J29xD8EuEeajk6Xftq_5_g" elementId="buttonLabel3" name="Fourth Button Label"/>
    <parameters xmi:id="_J29xEMEuEeajk6Xftq_5_g" elementId="cancelReturns" name="Return Value on Cancel"/>
  </commands>
  <commands xmi:id="_J29xEcEuEeajk6Xftq_5_g" elementId="org.eclipse.ui.edit.text.goto.lineEnd" commandName="Line End" description="Go to the end of the line of text" category="_J23qOcEuEeajk6Xftq_5_g"/>
  <commands xmi:id="_J29xEsEuEeajk6Xftq_5_g" elementId="org.eclipse.ui.file.refresh" commandName="Refresh" description="Refresh the selected items" category="_J24RRcEuEeajk6Xftq_5_g"/>
  <commands xmi:id="_J29xE8EuEeajk6Xftq_5_g" elementId="org.eclipse.egit.ui.commit.CreateTag" commandName="Create Tag..." category="_J24RVsEuEeajk6Xftq_5_g"/>
  <commands xmi:id="_J29xFMEuEeajk6Xftq_5_g" elementId="org.eclipse.egit.ui.RepositoriesViewChangeCredentials" commandName="Change Credentials" category="_J24RT8EuEeajk6Xftq_5_g"/>
  <commands xmi:id="_J29xFcEuEeajk6Xftq_5_g" elementId="org.eclipse.wst.xml.ui.referencedFileErrors" commandName="Show Details..." description="Show Details..." category="_J24RVsEuEeajk6Xftq_5_g"/>
  <commands xmi:id="_J29xFsEuEeajk6Xftq_5_g" elementId="org.eclipse.jdt.ui.correction.extractMethodInplace.assist" commandName="Quick Assist - Extract method" description="Invokes quick assist and selects 'Extract to method'" category="_J24RU8EuEeajk6Xftq_5_g"/>
  <commands xmi:id="_J29xF8EuEeajk6Xftq_5_g" elementId="org.eclipse.debug.ui.commands.RunLast" commandName="Run" description="Launch in run mode" category="_J24RTMEuEeajk6Xftq_5_g"/>
  <commands xmi:id="_J29xGMEuEeajk6Xftq_5_g" elementId="org.eclipse.ui.window.closeAllPerspectives" commandName="Close All Perspectives" description="Close all open perspectives" category="_J24RR8EuEeajk6Xftq_5_g"/>
  <commands xmi:id="_J29xGcEuEeajk6Xftq_5_g" elementId="org.eclipse.ui.externalTools.commands.OpenExternalToolsConfigurations" commandName="External Tools..." description="Open external tools launch configuration dialog" category="_J24RTMEuEeajk6Xftq_5_g"/>
  <commands xmi:id="_J29xGsEuEeajk6Xftq_5_g" elementId="org.eclipse.jdt.debug.ui.command.OpenFromClipboard" commandName="Open from Clipboard" description="Opens a Java element or a Java stack trace from clipboard" category="_J24RQsEuEeajk6Xftq_5_g"/>
  <commands xmi:id="_J29xG8EuEeajk6Xftq_5_g" elementId="org.eclipse.ui.edit.text.deletePrevious" commandName="Delete Previous" description="Delete the previous character" category="_J23qOcEuEeajk6Xftq_5_g"/>
  <commands xmi:id="_J29xHMEuEeajk6Xftq_5_g" elementId="org.eclipse.mylyn.tasks.ui.command.disconnected" commandName="Disconnected" category="_J24RVsEuEeajk6Xftq_5_g"/>
  <commands xmi:id="_J29xHcEuEeajk6Xftq_5_g" elementId="org.eclipse.ui.edit.text.select.lineStart" commandName="Select Line Start" description="Select to the beginning of the line of text" category="_J23qOcEuEeajk6Xftq_5_g"/>
  <commands xmi:id="_J29xHsEuEeajk6Xftq_5_g" elementId="org.eclipse.egit.ui.commit.Reword" commandName="Reword Commit" category="_J24RVsEuEeajk6Xftq_5_g"/>
  <commands xmi:id="_J29xH8EuEeajk6Xftq_5_g" elementId="org.eclipse.egit.ui.team.CompareWithPrevious" commandName="Compare with Previous Revision" category="_J24RT8EuEeajk6Xftq_5_g"/>
  <commands xmi:id="_J29xIMEuEeajk6Xftq_5_g" elementId="org.eclipse.ui.editors.lineNumberToggle" commandName="Show Line Numbers" description="Toggle display of line numbers" category="_J23qOcEuEeajk6Xftq_5_g"/>
  <commands xmi:id="_J29xIcEuEeajk6Xftq_5_g" elementId="org.eclipse.ui.edit.text.select.columnNext" commandName="Select Next Column" description="Select the next column" category="_J23qOcEuEeajk6Xftq_5_g"/>
  <commands xmi:id="_J2-X4MEuEeajk6Xftq_5_g" elementId="org.eclipse.jdt.ui.edit.text.java.search.read.access.in.workspace" commandName="Read Access in Workspace" description="Search for read references to the selected element in the workspace" category="_J24RS8EuEeajk6Xftq_5_g"/>
  <commands xmi:id="_J2-X4cEuEeajk6Xftq_5_g" elementId="org.eclipse.mylyn.tasks.index.ui.command.ResetIndex" commandName="Refresh Search Index" category="_J24RQcEuEeajk6Xftq_5_g"/>
  <commands xmi:id="_J2-X4sEuEeajk6Xftq_5_g" elementId="org.eclipse.debug.ui.commands.TerminateAndRelaunch" commandName="Terminate and Relaunch" description="Terminate and Relaunch" category="_J24RTMEuEeajk6Xftq_5_g"/>
  <commands xmi:id="_J2-X48EuEeajk6Xftq_5_g" elementId="org.eclipse.jdt.ui.JavaHierarchyPerspective" commandName="Java Type Hierarchy" description="Show the Java Type Hierarchy perspective" category="_J24RUMEuEeajk6Xftq_5_g"/>
  <commands xmi:id="_J2-X5MEuEeajk6Xftq_5_g" elementId="org.eclipse.egit.ui.RepositoriesToggleBranchCommit" commandName="Toggle Latest Branch Commit" category="_J24RT8EuEeajk6Xftq_5_g"/>
  <commands xmi:id="_J2-X5cEuEeajk6Xftq_5_g" elementId="org.eclipse.egit.ui.history.PushCommit" commandName="Push Commit..." category="_J24RVsEuEeajk6Xftq_5_g"/>
  <commands xmi:id="_J2-X5sEuEeajk6Xftq_5_g" elementId="org.eclipse.jdt.ui.edit.text.java.surround.with.try.multicatch" commandName="Surround with try/multi-catch Block" description="Surround the selected text with a try/multi-catch block" category="_J24RU8EuEeajk6Xftq_5_g"/>
  <commands xmi:id="_J2-X58EuEeajk6Xftq_5_g" elementId="org.eclipse.egit.ui.team.Tag" commandName="Tag" category="_J24RT8EuEeajk6Xftq_5_g"/>
  <commands xmi:id="_J2-X6MEuEeajk6Xftq_5_g" elementId="org.eclipse.egit.ui.team.NoAssumeUnchanged" commandName="No Assume Unchanged" category="_J24RT8EuEeajk6Xftq_5_g"/>
  <commands xmi:id="_J2-X6cEuEeajk6Xftq_5_g" elementId="org.eclipse.ui.ide.showInSystemExplorer" commandName="Show In (System Explorer)" description="Show in system's explorer (file manager)" category="_J24RQsEuEeajk6Xftq_5_g">
    <parameters xmi:id="_J2-X6sEuEeajk6Xftq_5_g" elementId="org.eclipse.ui.ide.showInSystemExplorer.path" name="Resource System Path Parameter"/>
  </commands>
  <commands xmi:id="_J2-X68EuEeajk6Xftq_5_g" elementId="org.eclipse.mylyn.tasks.ui.command.new.local.task" commandName="New Local Task" category="_J24RQcEuEeajk6Xftq_5_g"/>
  <commands xmi:id="_J2-X7MEuEeajk6Xftq_5_g" elementId="org.eclipse.ui.edit.text.select.lineDown" commandName="Select Line Down" description="Extend the selection to the next line of text" category="_J23qOcEuEeajk6Xftq_5_g"/>
  <commands xmi:id="_J2-X7cEuEeajk6Xftq_5_g" elementId="org.eclipse.debug.ui.commands.RemoveAllBreakpoints" commandName="Remove All Breakpoints" description="Removes all breakpoints" category="_J24RTMEuEeajk6Xftq_5_g"/>
  <commands xmi:id="_J2-X7sEuEeajk6Xftq_5_g" elementId="org.eclipse.jdt.ui.edit.text.java.sort.members" commandName="Sort Members" description="Sort all members using the member order preference" category="_J24RU8EuEeajk6Xftq_5_g"/>
  <commands xmi:id="_J2-X78EuEeajk6Xftq_5_g" elementId="org.eclipse.ui.navigator.resources.nested.changeProjectPresentation" commandName="P&amp;rojects Presentation" category="_J24RVsEuEeajk6Xftq_5_g">
    <parameters xmi:id="_J2-X8MEuEeajk6Xftq_5_g" elementId="org.eclipse.ui.navigator.resources.nested.enabled" name="&amp;Hierarchical"/>
    <parameters xmi:id="_J2-X8cEuEeajk6Xftq_5_g" elementId="org.eclipse.ui.commands.radioStateParameter" name="Nested Project view - Radio State" optional="false"/>
  </commands>
  <commands xmi:id="_J2-X8sEuEeajk6Xftq_5_g" elementId="org.eclipse.ui.window.showKeyAssist" commandName="Show Key Assist" description="Show the key assist dialog" category="_J24RR8EuEeajk6Xftq_5_g"/>
  <commands xmi:id="_J2-X88EuEeajk6Xftq_5_g" elementId="org.eclipse.ui.edit.text.lowerCase" commandName="To Lower Case" description="Changes the selection to lower case" category="_J23qOcEuEeajk6Xftq_5_g"/>
  <commands xmi:id="_J2-X9MEuEeajk6Xftq_5_g" elementId="org.eclipse.egit.ui.team.CompareWithIndex" commandName="Compare with Index" category="_J24RT8EuEeajk6Xftq_5_g"/>
  <commands xmi:id="_J2-X9cEuEeajk6Xftq_5_g" elementId="org.eclipse.m2e.discovery.ui" commandName="m2e Marketplace" category="_J24RVsEuEeajk6Xftq_5_g"/>
  <commands xmi:id="_J2-X9sEuEeajk6Xftq_5_g" elementId="org.eclipse.ui.edit.text.zoomOut" commandName="Zoom Out" description="Zoom out text, decrease default font size for text editors" category="_J23qOcEuEeajk6Xftq_5_g"/>
  <commands xmi:id="_J2-X98EuEeajk6Xftq_5_g" elementId="org.eclipse.jdt.ui.edit.text.java.introduce.parameter.object" commandName="Introduce Parameter Object" description="Introduce a parameter object to a selected method" category="_J24RSMEuEeajk6Xftq_5_g"/>
  <commands xmi:id="_J2-X-MEuEeajk6Xftq_5_g" elementId="org.eclipse.mylyn.tasks.ui.command.markTaskIncomplete" commandName="Mark Task Incomplete" category="_J24RQcEuEeajk6Xftq_5_g"/>
  <commands xmi:id="_J2-X-cEuEeajk6Xftq_5_g" elementId="org.eclipse.ui.file.save" commandName="Save" description="Save the current contents" category="_J24RRcEuEeajk6Xftq_5_g"/>
  <commands xmi:id="_J2-X-sEuEeajk6Xftq_5_g" elementId="org.eclipse.gef.zoom_out" commandName="Zoom Out" description="Zoom Out" category="_J24RUsEuEeajk6Xftq_5_g"/>
  <commands xmi:id="_J2-X-8EuEeajk6Xftq_5_g" elementId="org.eclipse.jdt.ui.commands.openElementInEditor" commandName="Open Java Element" description="Open a Java element in its editor" category="_J24RQsEuEeajk6Xftq_5_g">
    <parameters xmi:id="_J2-X_MEuEeajk6Xftq_5_g" elementId="elementRef" name="Java element reference" typeId="org.eclipse.jdt.ui.commands.javaElementReference" optional="false"/>
  </commands>
  <commands xmi:id="_J2-X_cEuEeajk6Xftq_5_g" elementId="org.eclipse.jdt.ui.correction.assignAllParamsToNewFields.assist" commandName="Quick Assist - Assign all parameters to new fields" description="Invokes quick assist and selects 'Assign all parameters to new fields'" category="_J24RU8EuEeajk6Xftq_5_g"/>
  <commands xmi:id="_J2-X_sEuEeajk6Xftq_5_g" elementId="org.eclipse.jdt.ui.edit.text.java.search.references.in.project" commandName="References in Project" description="Search for references to the selected element in the enclosing project" category="_J24RS8EuEeajk6Xftq_5_g"/>
  <commands xmi:id="_J2-X_8EuEeajk6Xftq_5_g" elementId="org.eclipse.egit.ui.team.AddToIndex" commandName="Add to Index" category="_J24RT8EuEeajk6Xftq_5_g"/>
  <commands xmi:id="_J2-YAMEuEeajk6Xftq_5_g" elementId="org.eclipse.mylyn.discovery.ui.discoveryWizardCommand" commandName="Discovery Wizard" description="shows the connector discovery wizard" category="_J24RVsEuEeajk6Xftq_5_g"/>
  <commands xmi:id="_J2-YAcEuEeajk6Xftq_5_g" elementId="org.eclipse.buildship.ui.commands.refreshtaskview" commandName="Refresh View (Gradle Tasks)" description="Refreshes the Gradle Tasks view" category="_J23qMcEuEeajk6Xftq_5_g"/>
  <commands xmi:id="_J2-YAsEuEeajk6Xftq_5_g" elementId="org.eclipse.wst.sse.ui.toggle.comment" commandName="Toggle Comment" description="Toggle Comment" category="_J23qMsEuEeajk6Xftq_5_g"/>
  <commands xmi:id="_J2-YA8EuEeajk6Xftq_5_g" elementId="org.eclipse.mylyn.tasks.ui.command.markTaskReadGoToNextUnread" commandName="Mark Task Read and Go To Next Unread Task" category="_J24RQcEuEeajk6Xftq_5_g"/>
  <commands xmi:id="_J2-YBMEuEeajk6Xftq_5_g" elementId="org.eclipse.team.ui.applyPatch" commandName="Apply Patch..." description="Apply a patch to one or more workspace projects." category="_J23qMMEuEeajk6Xftq_5_g"/>
  <commands xmi:id="_J2-YBcEuEeajk6Xftq_5_g" elementId="org.eclipse.buildship.ui.commands.rundefaulttasks" commandName="Run Gradle Default Tasks" description="Runs the default tasks of the selected Gradle project" category="_J24RTMEuEeajk6Xftq_5_g"/>
  <commands xmi:id="_J2-YBsEuEeajk6Xftq_5_g" elementId="org.eclipse.ui.help.tipsAndTricksAction" commandName="Tips and Tricks" description="Open the tips and tricks help page" category="_J24RScEuEeajk6Xftq_5_g"/>
  <commands xmi:id="_J2-YB8EuEeajk6Xftq_5_g" elementId="org.eclipse.ui.edit.text.select.lineEnd" commandName="Select Line End" description="Select to the end of the line of text" category="_J23qOcEuEeajk6Xftq_5_g"/>
  <commands xmi:id="_J2-YCMEuEeajk6Xftq_5_g" elementId="org.eclipse.jdt.ui.edit.text.java.format" commandName="Format" description="Format the selected text" category="_J24RU8EuEeajk6Xftq_5_g"/>
  <commands xmi:id="_J2-YCcEuEeajk6Xftq_5_g" elementId="org.eclipse.mylyn.tasks.ui.command.markTaskRead" commandName="Mark Task Read" category="_J24RQcEuEeajk6Xftq_5_g"/>
  <commands xmi:id="_J2-YCsEuEeajk6Xftq_5_g" elementId="org.eclipse.ui.edit.text.smartEnter" commandName="Insert Line Below Current Line" description="Adds a new line below the current line" category="_J23qOcEuEeajk6Xftq_5_g"/>
  <commands xmi:id="_J2-YC8EuEeajk6Xftq_5_g" elementId="org.eclipse.ui.edit.text.goto.lineStart" commandName="Line Start" description="Go to the start of the line of text" category="_J23qOcEuEeajk6Xftq_5_g"/>
  <commands xmi:id="_J2-YDMEuEeajk6Xftq_5_g" elementId="org.eclipse.oomph.setup.editor.synchronizePreferences" commandName="Synchronize Preferences" category="_J23qOMEuEeajk6Xftq_5_g"/>
  <commands xmi:id="_J2-YDcEuEeajk6Xftq_5_g" elementId="org.eclipse.wst.xml.ui.cmnd.contentmodel.sych" commandName="Synch" category="_J24RVsEuEeajk6Xftq_5_g"/>
  <commands xmi:id="_J2-YDsEuEeajk6Xftq_5_g" elementId="org.eclipse.egit.ui.RepositoriesViewConfigureBranch" commandName="Configure Branch" category="_J24RT8EuEeajk6Xftq_5_g"/>
  <commands xmi:id="_J2-YD8EuEeajk6Xftq_5_g" elementId="org.eclipse.jdt.ui.edit.text.java.move.element" commandName="Move - Refactoring " description="Move the selected element to a new location" category="_J24RSMEuEeajk6Xftq_5_g"/>
  <commands xmi:id="_J2-YEMEuEeajk6Xftq_5_g" elementId="org.eclipse.ui.edit.text.select.wordPrevious" commandName="Select Previous Word" description="Select the previous word" category="_J23qOcEuEeajk6Xftq_5_g"/>
  <commands xmi:id="_J2-YEcEuEeajk6Xftq_5_g" elementId="org.eclipse.debug.ui.commands.Suspend" commandName="Suspend" description="Suspend" category="_J24RTMEuEeajk6Xftq_5_g"/>
  <commands xmi:id="_J2-YEsEuEeajk6Xftq_5_g" elementId="org.eclipse.ui.edit.text.hippieCompletion" commandName="Word Completion" description="Context insensitive completion" category="_J23qMsEuEeajk6Xftq_5_g"/>
  <commands xmi:id="_J2-YE8EuEeajk6Xftq_5_g" elementId="org.eclipse.wst.xsd.ui.refactor.renameTargetNamespace" commandName="Rename Target Namespace" description="Changes the target namespace of the schema" category="_J23qMsEuEeajk6Xftq_5_g"/>
  <commands xmi:id="_J2-YFMEuEeajk6Xftq_5_g" elementId="org.eclipse.jdt.ui.edit.text.java.folding.collapseComments" commandName="Collapse Comments" description="Collapse all comments" category="_J23qOcEuEeajk6Xftq_5_g"/>
  <commands xmi:id="_J2-YFcEuEeajk6Xftq_5_g" elementId="org.eclipse.team.ui.synchronizeLast" commandName="Repeat last synchronization" description="Repeat the last synchronization" category="_J23qMMEuEeajk6Xftq_5_g"/>
  <commands xmi:id="_J2-YFsEuEeajk6Xftq_5_g" elementId="org.eclipse.debug.ui.commands.StepOver" commandName="Step Over" description="Step over" category="_J24RTMEuEeajk6Xftq_5_g"/>
  <commands xmi:id="_J2-YF8EuEeajk6Xftq_5_g" elementId="org.eclipse.compare.selectPreviousChange" commandName="Select Previous Change" description="Select Previous Change" category="_J24RRsEuEeajk6Xftq_5_g"/>
  <commands xmi:id="_J2-YGMEuEeajk6Xftq_5_g" elementId="org.eclipse.jdt.ui.generate.javadoc" commandName="Generate Javadoc" description="Generates Javadoc for a selectable set of Java resources" category="_J24RSsEuEeajk6Xftq_5_g"/>
  <commands xmi:id="_J2-YGcEuEeajk6Xftq_5_g" elementId="org.eclipse.egit.ui.RepositoriesViewConfigureGerritRemote" commandName="Gerrit Configuration..." category="_J24RT8EuEeajk6Xftq_5_g"/>
  <commands xmi:id="_J2-YGsEuEeajk6Xftq_5_g" elementId="org.eclipse.jdt.debug.ui.commands.StepIntoSelection" commandName="Step Into Selection" description="Step into the current selected statement" category="_J24RTMEuEeajk6Xftq_5_g"/>
  <commands xmi:id="_J2-YG8EuEeajk6Xftq_5_g" elementId="org.eclipse.buildship.ui.shortcut.test.run" commandName="Run Gradle Test" description="Run Gradle test based on the current selection" category="_J24RTMEuEeajk6Xftq_5_g"/>
  <commands xmi:id="_J2-YHMEuEeajk6Xftq_5_g" elementId="org.eclipse.ui.ide.configureColumns" commandName="Configure Columns..." description="Configure the columns in the markers view" category="_J24RVsEuEeajk6Xftq_5_g"/>
  <commands xmi:id="_J2-YHcEuEeajk6Xftq_5_g" elementId="org.eclipse.egit.ui.team.ReplaceWithCommit" commandName="Replace with commit" category="_J24RT8EuEeajk6Xftq_5_g"/>
  <commands xmi:id="_J2-YHsEuEeajk6Xftq_5_g" elementId="org.eclipse.ui.file.exit" commandName="Exit" description="Exit the application" category="_J24RRcEuEeajk6Xftq_5_g">
    <parameters xmi:id="_J2-YH8EuEeajk6Xftq_5_g" elementId="mayPrompt" name="may prompt"/>
  </commands>
  <commands xmi:id="_J2-YIMEuEeajk6Xftq_5_g" elementId="org.eclipse.egit.ui.team.CompareWithHead" commandName="Compare with HEAD Revision" category="_J24RT8EuEeajk6Xftq_5_g"/>
  <commands xmi:id="_J2-YIcEuEeajk6Xftq_5_g" elementId="org.eclipse.egit.ui.team.CompareWithCommit" commandName="Compare with Commit..." category="_J24RT8EuEeajk6Xftq_5_g"/>
  <commands xmi:id="_J2-YIsEuEeajk6Xftq_5_g" elementId="org.eclipse.egit.ui.RepositoriesViewOpen" commandName="Open" category="_J24RT8EuEeajk6Xftq_5_g"/>
  <commands xmi:id="_J2-YI8EuEeajk6Xftq_5_g" elementId="org.eclipse.mylyn.tasks.ui.command.deactivateAllTasks" commandName="Deactivate Task" category="_J24RQsEuEeajk6Xftq_5_g"/>
  <commands xmi:id="_J2-YJMEuEeajk6Xftq_5_g" elementId="org.eclipse.egit.ui.team.ShowHistory" commandName="Show in History" category="_J24RT8EuEeajk6Xftq_5_g"/>
  <commands xmi:id="_J2-YJcEuEeajk6Xftq_5_g" elementId="org.eclipse.debug.ui.commands.DebugLast" commandName="Debug" description="Launch in debug mode" category="_J24RTMEuEeajk6Xftq_5_g"/>
  <commands xmi:id="_J2-YJsEuEeajk6Xftq_5_g" elementId="org.eclipse.m2e.core.ui.command.updateProject" commandName="Update Project" description="Update Maven Project configuration and dependencies" category="_J24RR8EuEeajk6Xftq_5_g"/>
  <commands xmi:id="_J2-YJ8EuEeajk6Xftq_5_g" elementId="org.eclipse.mylyn.wikitext.ui.convertToHtmlCommand" commandName="Generate HTML" category="_J24RVsEuEeajk6Xftq_5_g"/>
  <commands xmi:id="_J2-YKMEuEeajk6Xftq_5_g" elementId="org.eclipse.egit.ui.team.SimplePush" commandName="Push to Upstream" category="_J24RT8EuEeajk6Xftq_5_g"/>
  <commands xmi:id="_J2-YKcEuEeajk6Xftq_5_g" elementId="org.eclipse.ui.window.previousView" commandName="Previous View" description="Switch to the previous view" category="_J24RR8EuEeajk6Xftq_5_g"/>
  <commands xmi:id="_J2-YKsEuEeajk6Xftq_5_g" elementId="org.eclipse.debug.ui.commands.addMemoryMonitor" commandName="Add Memory Block" description="Add memory block" category="_J24RTMEuEeajk6Xftq_5_g"/>
  <commands xmi:id="_J2-YK8EuEeajk6Xftq_5_g" elementId="org.eclipse.jdt.junit.junitShortcut.run" commandName="Run JUnit Test" description="Run JUnit Test" category="_J24RTMEuEeajk6Xftq_5_g"/>
  <commands xmi:id="_J2-YLMEuEeajk6Xftq_5_g" elementId="org.eclipse.jdt.ui.edit.text.java.generate.tostring" commandName="Generate toString()" description="Generates the toString() method for the type" category="_J24RU8EuEeajk6Xftq_5_g"/>
  <commands xmi:id="_J2-YLcEuEeajk6Xftq_5_g" elementId="org.eclipse.jdt.ui.edit.text.java.organize.imports" commandName="Organize Imports" description="Evaluate all required imports and replace the current imports" category="_J24RU8EuEeajk6Xftq_5_g"/>
  <commands xmi:id="_J2-YLsEuEeajk6Xftq_5_g" elementId="org.eclipse.egit.ui.PushHeadToGerrit" commandName="Push Current Head to Gerrit" category="_J24RT8EuEeajk6Xftq_5_g"/>
  <commands xmi:id="_J2-YL8EuEeajk6Xftq_5_g" elementId="org.eclipse.ui.edit.selectAll" commandName="Select All" description="Select all" category="_J23qMsEuEeajk6Xftq_5_g"/>
  <commands xmi:id="_J2-YMMEuEeajk6Xftq_5_g" elementId="org.eclipse.debug.ui.commands.DropToFrame" commandName="Drop to Frame" description="Drop to Frame" category="_J24RTMEuEeajk6Xftq_5_g"/>
  <commands xmi:id="_J2-YMcEuEeajk6Xftq_5_g" elementId="org.eclipse.jdt.ui.edit.text.java.show.outline" commandName="Quick Outline" description="Show the quick outline for the editor input" category="_J24RQsEuEeajk6Xftq_5_g"/>
  <commands xmi:id="_J2-YMsEuEeajk6Xftq_5_g" elementId="org.eclipse.jdt.debug.ui.commands.Display" commandName="Display" description="Display result of evaluating selected text" category="_J24RTMEuEeajk6Xftq_5_g"/>
  <commands xmi:id="_J2-YM8EuEeajk6Xftq_5_g" elementId="org.eclipse.jdt.ui.edit.text.java.goto.next.member" commandName="Go to Next Member" description="Move the caret to the next member of the compilation unit" category="_J24RQsEuEeajk6Xftq_5_g"/>
  <commands xmi:id="_J2-YNMEuEeajk6Xftq_5_g" elementId="org.eclipse.jdt.ui.edit.text.java.search.exception.occurrences" commandName="Search Exception Occurrences in File" description="Search for exception occurrences of a selected exception type" category="_J24RS8EuEeajk6Xftq_5_g"/>
  <commands xmi:id="_J2-YNcEuEeajk6Xftq_5_g" elementId="org.eclipse.egit.ui.team.ShowBlame" commandName="Show Annotations" category="_J24RT8EuEeajk6Xftq_5_g"/>
  <commands xmi:id="_J2-YNsEuEeajk6Xftq_5_g" elementId="org.eclipse.jdt.ui.correction.assignToField.assist" commandName="Quick Assist - Assign to field" description="Invokes quick assist and selects 'Assign to field'" category="_J24RU8EuEeajk6Xftq_5_g"/>
  <commands xmi:id="_J2-YN8EuEeajk6Xftq_5_g" elementId="org.eclipse.ui.edit.text.folding.expand" commandName="Expand" description="Expands the folded region at the current selection" category="_J23qOcEuEeajk6Xftq_5_g"/>
  <commands xmi:id="_J2-YOMEuEeajk6Xftq_5_g" elementId="org.eclipse.ui.project.rebuildProject" commandName="Rebuild Project" description="Rebuild the selected projects" category="_J24RSsEuEeajk6Xftq_5_g"/>
  <commands xmi:id="_J2-YOcEuEeajk6Xftq_5_g" elementId="org.eclipse.jdt.ui.edit.text.java.extract.method" commandName="Extract Method" description="Extract a set of statements or an expression into a new method and use the new method" category="_J24RSMEuEeajk6Xftq_5_g"/>
  <commands xmi:id="_J2-YOsEuEeajk6Xftq_5_g" elementId="org.eclipse.m2e.core.pomFileAction.run" commandName="Run Maven Build" description="Run Maven Build" category="_J24RTMEuEeajk6Xftq_5_g"/>
  <commands xmi:id="_J2-YO8EuEeajk6Xftq_5_g" elementId="org.eclipse.mylyn.tasks.ui.command.openRemoteTask" commandName="Open Remote Task" category="_J24RQsEuEeajk6Xftq_5_g"/>
  <commands xmi:id="_J2-YPMEuEeajk6Xftq_5_g" elementId="org.eclipse.debug.ui.commands.nextMemoryBlock" commandName="Next Memory Monitor" description="Show renderings from next memory monitor." category="_J24RTMEuEeajk6Xftq_5_g"/>
  <commands xmi:id="_J2-YPcEuEeajk6Xftq_5_g" elementId="org.eclipse.egit.ui.internal.reflog.OpenInCommitViewerCommand" commandName="Open in Commit Viewer" category="_J24RVsEuEeajk6Xftq_5_g"/>
  <commands xmi:id="_J2-YPsEuEeajk6Xftq_5_g" elementId="org.eclipse.m2e.actions.LifeCycleInstall.run" commandName="Run Maven Install" description="Run Maven Install" category="_J24RTMEuEeajk6Xftq_5_g"/>
  <commands xmi:id="_J2-YP8EuEeajk6Xftq_5_g" elementId="org.eclipse.mylyn.context.ui.commands.task.retrieveContext" commandName="Retrieve Context" category="_J24RQMEuEeajk6Xftq_5_g"/>
  <commands xmi:id="_J2-YQMEuEeajk6Xftq_5_g" elementId="org.eclipse.egit.ui.team.Fetch" commandName="Fetch" category="_J24RT8EuEeajk6Xftq_5_g"/>
  <commands xmi:id="_J2-YQcEuEeajk6Xftq_5_g" elementId="org.eclipse.ui.edit.text.copyLineDown" commandName="Copy Lines" description="Duplicates the selected lines and moves the selection to the copy" category="_J23qOcEuEeajk6Xftq_5_g"/>
  <commands xmi:id="_J2-YQsEuEeajk6Xftq_5_g" elementId="org.eclipse.jdt.ui.navigate.gotopackage" commandName="Go to Package" description="Go to Package" category="_J24RQsEuEeajk6Xftq_5_g"/>
  <commands xmi:id="_J2-YQ8EuEeajk6Xftq_5_g" elementId="org.eclipse.mylyn.task.ui.editor.QuickOutline" commandName="Quick Outline" description="Show the quick outline for the editor input" category="_J24RQcEuEeajk6Xftq_5_g"/>
  <commands xmi:id="_J2--8MEuEeajk6Xftq_5_g" elementId="org.eclipse.oomph.setup.editor.perform" commandName="Perform Setup Tasks" category="_J23qOMEuEeajk6Xftq_5_g"/>
  <commands xmi:id="_J2--8cEuEeajk6Xftq_5_g" elementId="org.eclipse.ui.help.installationDialog" commandName="Installation Information" description="Open the installation dialog" category="_J24RScEuEeajk6Xftq_5_g"/>
  <commands xmi:id="_J2--8sEuEeajk6Xftq_5_g" elementId="org.eclipse.debug.ui.commands.ToggleStepFilters" commandName="Use Step Filters" description="Toggles enablement of debug step filters" category="_J24RTMEuEeajk6Xftq_5_g"/>
  <commands xmi:id="_J2--88EuEeajk6Xftq_5_g" elementId="org.eclipse.ui.edit.text.goto.lineUp" commandName="Line Up" description="Go up one line of text" category="_J23qOcEuEeajk6Xftq_5_g"/>
  <commands xmi:id="_J2--9MEuEeajk6Xftq_5_g" elementId="org.eclipse.ui.edit.text.goto.windowStart" commandName="Window Start" description="Go to the start of the window" category="_J23qOcEuEeajk6Xftq_5_g"/>
  <commands xmi:id="_J2--9cEuEeajk6Xftq_5_g" elementId="org.eclipse.jdt.ui.correction.addBlock.assist" commandName="Quick Assist - Replace statement with block" description="Invokes quick assist and selects 'Replace statement with block'" category="_J24RU8EuEeajk6Xftq_5_g"/>
  <commands xmi:id="_J2--9sEuEeajk6Xftq_5_g" elementId="org.eclipse.debug.ui.commands.eof" commandName="EOF" description="Send end of file" category="_J24RTMEuEeajk6Xftq_5_g"/>
  <commands xmi:id="_J2--98EuEeajk6Xftq_5_g" elementId="org.eclipse.mylyn.commons.ui.command.AddRepository" commandName="Add Repository" category="_J24RVMEuEeajk6Xftq_5_g"/>
  <commands xmi:id="_J2---MEuEeajk6Xftq_5_g" elementId="org.eclipse.ui.navigate.showInQuickMenu" commandName="Show In..." description="Open the Show In menu" category="_J24RQsEuEeajk6Xftq_5_g"/>
  <commands xmi:id="_J2---cEuEeajk6Xftq_5_g" elementId="org.eclipse.ui.edit.text.copyLineUp" commandName="Duplicate Lines" description="Duplicates the selected lines and leaves the selection unchanged" category="_J23qOcEuEeajk6Xftq_5_g"/>
  <commands xmi:id="_J2---sEuEeajk6Xftq_5_g" elementId="org.eclipse.debug.ui.commands.ToggleMethodBreakpoint" commandName="Toggle Method Breakpoint" description="Creates or removes a method breakpoint" category="_J24RTMEuEeajk6Xftq_5_g"/>
  <commands xmi:id="_J2---8EuEeajk6Xftq_5_g" elementId="org.eclipse.jdt.ui.navigate.java.open.structure" commandName="Open Structure" description="Show the structure of the selected element" category="_J24RQsEuEeajk6Xftq_5_g"/>
  <commands xmi:id="_J2--_MEuEeajk6Xftq_5_g" elementId="org.eclipse.jdt.ui.edit.text.java.select.enclosing" commandName="Select Enclosing Element" description="Expand selection to include enclosing element" category="_J23qMsEuEeajk6Xftq_5_g"/>
  <commands xmi:id="_J2--_cEuEeajk6Xftq_5_g" elementId="org.eclipse.ant.ui.antShortcut.debug" commandName="Debug Ant Build" description="Debug Ant Build" category="_J24RTMEuEeajk6Xftq_5_g"/>
  <commands xmi:id="_J2--_sEuEeajk6Xftq_5_g" elementId="org.eclipse.egit.ui.RepositoriesViewRenameBranch" commandName="Rename Branch..." category="_J24RT8EuEeajk6Xftq_5_g"/>
  <commands xmi:id="_J2--_8EuEeajk6Xftq_5_g" elementId="org.eclipse.ui.navigate.next" commandName="Next" description="Navigate to the next item" category="_J24RQsEuEeajk6Xftq_5_g"/>
  <commands xmi:id="_J2-_AMEuEeajk6Xftq_5_g" elementId="org.eclipse.egit.ui.team.AssumeUnchanged" commandName="Assume Unchanged" category="_J24RT8EuEeajk6Xftq_5_g"/>
  <commands xmi:id="_J2-_AcEuEeajk6Xftq_5_g" elementId="org.eclipse.ui.window.closePerspective" commandName="Close Perspective" description="Close the current perspective" category="_J24RR8EuEeajk6Xftq_5_g">
    <parameters xmi:id="_J2-_AsEuEeajk6Xftq_5_g" elementId="org.eclipse.ui.window.closePerspective.perspectiveId" name="Perspective Id"/>
  </commands>
  <commands xmi:id="_J2-_A8EuEeajk6Xftq_5_g" elementId="org.eclipse.wst.xml.ui.nextSibling" commandName="Next Sibling" description="Go to Next Sibling" category="_J23qMsEuEeajk6Xftq_5_g"/>
  <commands xmi:id="_J2-_BMEuEeajk6Xftq_5_g" elementId="org.eclipse.recommenders.utils.rcp.commands.openHelp" commandName="Open a help page resource" category="_J24RVsEuEeajk6Xftq_5_g">
    <parameters xmi:id="_J2-_BcEuEeajk6Xftq_5_g" elementId="org.eclipse.recommenders.utils.rcp.linkContribution.href" name="URI" optional="false"/>
  </commands>
  <commands xmi:id="_J2-_BsEuEeajk6Xftq_5_g" elementId="org.eclipse.mylyn.tasks.bugs.commands.newTaskFromMarker" commandName="New Task from Marker..." description="Report as Bug from Marker" category="_J24RVsEuEeajk6Xftq_5_g"/>
  <commands xmi:id="_J2-_B8EuEeajk6Xftq_5_g" elementId="org.eclipse.ui.cheatsheets.openCheatSheetURL" commandName="Open Cheat Sheet from URL" description="Open a Cheat Sheet from file at a specified URL." category="_J24RScEuEeajk6Xftq_5_g">
    <parameters xmi:id="_J2-_CMEuEeajk6Xftq_5_g" elementId="cheatSheetId" name="Identifier" optional="false"/>
    <parameters xmi:id="_J2-_CcEuEeajk6Xftq_5_g" elementId="name" name="Name" optional="false"/>
    <parameters xmi:id="_J2-_CsEuEeajk6Xftq_5_g" elementId="url" name="URL" optional="false"/>
  </commands>
  <commands xmi:id="_J2-_C8EuEeajk6Xftq_5_g" elementId="org.eclipse.mylyn.context.ui.commands.focus.view" commandName="Focus View" category="_J24RVsEuEeajk6Xftq_5_g">
    <parameters xmi:id="_J2-_DMEuEeajk6Xftq_5_g" elementId="viewId" name="View ID to Focus" optional="false"/>
  </commands>
  <commands xmi:id="_J2-_DcEuEeajk6Xftq_5_g" elementId="org.eclipse.debug.ui.commands.StepReturn" commandName="Step Return" description="Step return" category="_J24RTMEuEeajk6Xftq_5_g"/>
  <commands xmi:id="_J2-_DsEuEeajk6Xftq_5_g" elementId="org.eclipse.ui.browser.openBundleResource" commandName="Open Resource in Browser" description="Opens a bundle resource in the default web browser." category="_J24RR8EuEeajk6Xftq_5_g">
    <parameters xmi:id="_J2-_D8EuEeajk6Xftq_5_g" elementId="plugin" name="Plugin"/>
    <parameters xmi:id="_J2-_EMEuEeajk6Xftq_5_g" elementId="path" name="Path"/>
  </commands>
  <commands xmi:id="_J2-_EcEuEeajk6Xftq_5_g" elementId="org.eclipse.egit.ui.team.PushBranch" commandName="Push Branch..." category="_J24RT8EuEeajk6Xftq_5_g"/>
  <commands xmi:id="_J2-_EsEuEeajk6Xftq_5_g" elementId="org.eclipse.m2e.core.ui.command.addDependency" commandName="Add Maven Dependency" description="Add Maven Dependency" category="_J23qMsEuEeajk6Xftq_5_g"/>
  <commands xmi:id="_J2-_E8EuEeajk6Xftq_5_g" elementId="org.eclipse.jdt.debug.ui.commands.Execute" commandName="Execute" description="Evaluate selected text" category="_J24RTMEuEeajk6Xftq_5_g"/>
  <commands xmi:id="_J2-_FMEuEeajk6Xftq_5_g" elementId="org.eclipse.jdt.ui.edit.text.java.add.block.comment" commandName="Add Block Comment" description="Enclose the selection with a block comment" category="_J24RU8EuEeajk6Xftq_5_g"/>
  <commands xmi:id="_J2-_FcEuEeajk6Xftq_5_g" elementId="org.eclipse.ui.help.aboutAction" commandName="About" description="Open the about dialog" category="_J24RScEuEeajk6Xftq_5_g"/>
  <commands xmi:id="_J2-_FsEuEeajk6Xftq_5_g" elementId="org.eclipse.jdt.ui.edit.text.java.annotate.classFile" commandName="Annotate Class File" description="Externally add Annotations to a Class File." category="_J24RU8EuEeajk6Xftq_5_g"/>
  <commands xmi:id="_J2-_F8EuEeajk6Xftq_5_g" elementId="org.eclipse.egit.ui.team.stash.create" commandName="Stash Changes..." category="_J24RT8EuEeajk6Xftq_5_g"/>
  <commands xmi:id="_J2-_GMEuEeajk6Xftq_5_g" elementId="org.eclipse.egit.ui.history.CheckoutCommand" commandName="Checkout" category="_J24RVsEuEeajk6Xftq_5_g"/>
  <commands xmi:id="_J2-_GcEuEeajk6Xftq_5_g" elementId="org.eclipse.jdt.ui.edit.text.java.search.read.access.in.project" commandName="Read Access in Project" description="Search for read references to the selected element in the enclosing project" category="_J24RS8EuEeajk6Xftq_5_g"/>
  <commands xmi:id="_J2-_GsEuEeajk6Xftq_5_g" elementId="org.eclipse.mylyn.tasks.ui.command.activateSelectedTask" commandName="Activate Selected Task" category="_J24RQsEuEeajk6Xftq_5_g"/>
  <commands xmi:id="_J2-_G8EuEeajk6Xftq_5_g" elementId="org.eclipse.ui.file.closeAllSaved" commandName="Close All Saved" description="Close all saved editors" category="_J24RRcEuEeajk6Xftq_5_g"/>
  <commands xmi:id="_J2-_HMEuEeajk6Xftq_5_g" elementId="org.eclipse.ui.edit.redo" commandName="Redo" description="Redo the last operation" category="_J23qMsEuEeajk6Xftq_5_g"/>
  <commands xmi:id="_J2-_HcEuEeajk6Xftq_5_g" elementId="org.eclipse.jdt.ui.edit.text.java.search.references.in.workspace" commandName="References in Workspace" description="Search for references to the selected element in the workspace" category="_J24RS8EuEeajk6Xftq_5_g"/>
  <commands xmi:id="_J2-_HsEuEeajk6Xftq_5_g" elementId="org.eclipse.wst.sse.ui.format.document" commandName="Format" description="Format selection" category="_J23qMsEuEeajk6Xftq_5_g"/>
  <commands xmi:id="_J2-_H8EuEeajk6Xftq_5_g" elementId="org.eclipse.jdt.ui.correction.addNonNLS" commandName="Quick Fix - Add non-NLS tag" description="Invokes quick assist and selects 'Add non-NLS tag'" category="_J24RU8EuEeajk6Xftq_5_g"/>
  <commands xmi:id="_J2-_IMEuEeajk6Xftq_5_g" elementId="org.eclipse.m2e.editor.RenameArtifactAction" commandName="Rename Maven Artifact..." category="_J24RVsEuEeajk6Xftq_5_g"/>
  <commands xmi:id="_J2-_IcEuEeajk6Xftq_5_g" elementId="org.eclipse.ui.navigate.selectWorkingSets" commandName="Select Working Sets" description="Select the working sets that are applicable for this window." category="_J24RR8EuEeajk6Xftq_5_g"/>
  <commands xmi:id="_J2-_IsEuEeajk6Xftq_5_g" elementId="org.eclipse.jdt.ui.edit.text.java.rename.element" commandName="Rename - Refactoring " description="Rename the selected element" category="_J24RSMEuEeajk6Xftq_5_g"/>
  <commands xmi:id="_J2-_I8EuEeajk6Xftq_5_g" elementId="org.eclipse.egit.ui.team.RemoveFromIndex" commandName="Remove from Index" category="_J24RT8EuEeajk6Xftq_5_g"/>
  <commands xmi:id="_J2-_JMEuEeajk6Xftq_5_g" elementId="org.eclipse.jdt.ui.edit.text.java.externalize.strings" commandName="Externalize Strings" description="Finds all strings that are not externalized and moves them into a separate property file" category="_J24RU8EuEeajk6Xftq_5_g"/>
  <commands xmi:id="_J2-_JcEuEeajk6Xftq_5_g" elementId="org.eclipse.ui.newWizard" commandName="New" description="Open the New item wizard" category="_J24RRcEuEeajk6Xftq_5_g">
    <parameters xmi:id="_J2-_JsEuEeajk6Xftq_5_g" elementId="newWizardId" name="New Wizard"/>
  </commands>
  <commands xmi:id="_J2-_J8EuEeajk6Xftq_5_g" elementId="org.eclipse.ui.window.newWindow" commandName="New Window" description="Open another window" category="_J24RR8EuEeajk6Xftq_5_g"/>
  <commands xmi:id="_J2-_KMEuEeajk6Xftq_5_g" elementId="org.eclipse.jdt.ui.edit.text.java.uncomment" commandName="Uncomment" description="Uncomment the selected Java comment lines" category="_J24RU8EuEeajk6Xftq_5_g"/>
  <commands xmi:id="_J2-_KcEuEeajk6Xftq_5_g" elementId="org.eclipse.egit.ui.history.CherryPick" commandName="Cherry Pick" category="_J24RVsEuEeajk6Xftq_5_g"/>
  <commands xmi:id="_J2-_KsEuEeajk6Xftq_5_g" elementId="org.eclipse.mylyn.builds.ui.commands.CopyDetails" commandName="Copy Details" category="_J23qNsEuEeajk6Xftq_5_g">
    <parameters xmi:id="_J2-_K8EuEeajk6Xftq_5_g" elementId="kind" name="Kind"/>
    <parameters xmi:id="_J2-_LMEuEeajk6Xftq_5_g" elementId="element" name="Element"/>
  </commands>
  <commands xmi:id="_J2-_LcEuEeajk6Xftq_5_g" elementId="org.eclipse.e4.ui.importer.configureProject" commandName="Configure and Detect Nested Projects..." category="_J24RVsEuEeajk6Xftq_5_g"/>
  <commands xmi:id="_J2-_LsEuEeajk6Xftq_5_g" elementId="org.eclipse.mylyn.builds.ui.command.RunBuild" commandName="Run Build" category="_J23qNsEuEeajk6Xftq_5_g"/>
  <commands xmi:id="_J2-_L8EuEeajk6Xftq_5_g" elementId="org.eclipse.ui.file.close" commandName="Close" description="Close the active editor" category="_J24RRcEuEeajk6Xftq_5_g"/>
  <commands xmi:id="_J2-_MMEuEeajk6Xftq_5_g" elementId="org.eclipse.egit.ui.history.CompareVersions" commandName="Compare with each other" category="_J24RVsEuEeajk6Xftq_5_g"/>
  <commands xmi:id="_J2-_McEuEeajk6Xftq_5_g" elementId="org.eclipse.equinox.p2.ui.sdk.install" commandName="Install New Software..." category="_J24RVsEuEeajk6Xftq_5_g"/>
  <commands xmi:id="_J2-_MsEuEeajk6Xftq_5_g" elementId="org.eclipse.jdt.ui.edit.text.java.surround.with.try.catch" commandName="Surround with try/catch Block" description="Surround the selected text with a try/catch block" category="_J24RU8EuEeajk6Xftq_5_g"/>
  <commands xmi:id="_J2-_M8EuEeajk6Xftq_5_g" elementId="org.eclipse.mylyn.context.ui.commands.interest.decrement" commandName="Make Less Interesting" description="Make Less Interesting" category="_J24RQMEuEeajk6Xftq_5_g"/>
  <commands xmi:id="_J2-_NMEuEeajk6Xftq_5_g" elementId="org.eclipse.ui.externaltools.ExternalToolMenuDelegateToolbar" commandName="Run Last Launched External Tool" description="Runs the last launched external Tool" category="_J24RTMEuEeajk6Xftq_5_g"/>
  <commands xmi:id="_J2-_NcEuEeajk6Xftq_5_g" elementId="org.eclipse.egit.ui.CheckoutCommand" commandName="Checkout" category="_J24RT8EuEeajk6Xftq_5_g"/>
  <commands xmi:id="_J2-_NsEuEeajk6Xftq_5_g" elementId="org.eclipse.jdt.ui.edit.text.java.goto.previous.member" commandName="Go to Previous Member" description="Move the caret to the previous member of the compilation unit" category="_J24RQsEuEeajk6Xftq_5_g"/>
  <commands xmi:id="_J2-_N8EuEeajk6Xftq_5_g" elementId="org.eclipse.jdt.ui.edit.text.java.search.occurrences.in.file" commandName="Search All Occurrences in File" description="Search for all occurrences of the selected element in its declaring file" category="_J24RS8EuEeajk6Xftq_5_g"/>
  <commands xmi:id="_J2-_OMEuEeajk6Xftq_5_g" elementId="org.eclipse.ui.edit.text.moveLineUp" commandName="Move Lines Up" description="Moves the selected lines up" category="_J23qOcEuEeajk6Xftq_5_g"/>
  <commands xmi:id="_J2-_OcEuEeajk6Xftq_5_g" elementId="org.eclipse.egit.ui.history.Reset" commandName="Reset..." category="_J24RVsEuEeajk6Xftq_5_g">
    <parameters xmi:id="_J2-_OsEuEeajk6Xftq_5_g" elementId="org.eclipse.egit.ui.history.ResetMode" name="Reset mode" optional="false"/>
  </commands>
  <commands xmi:id="_J2-_O8EuEeajk6Xftq_5_g" elementId="org.eclipse.equinox.p2.ui.discovery.commands.ShowBundleCatalog" commandName="Show Bundle Catalog" category="_J24RVsEuEeajk6Xftq_5_g">
    <parameters xmi:id="_J2-_PMEuEeajk6Xftq_5_g" elementId="org.eclipse.equinox.p2.ui.discovery.commands.DirectoryParameter" name="Directory URL"/>
    <parameters xmi:id="_J2-_PcEuEeajk6Xftq_5_g" elementId="org.eclipse.equinox.p2.ui.discovery.commands.TagsParameter" name="Tags"/>
  </commands>
  <commands xmi:id="_J2-_PsEuEeajk6Xftq_5_g" elementId="org.eclipse.jdt.ui.edit.text.java.gotoBreadcrumb" commandName="Show In Breadcrumb" description="Shows the Java editor breadcrumb and sets the keyboard focus into it" category="_J24RQsEuEeajk6Xftq_5_g"/>
  <commands xmi:id="_J2-_P8EuEeajk6Xftq_5_g" elementId="org.eclipse.ui.navigate.previousSubTab" commandName="Previous Sub-Tab" description="Switch to the previous sub-tab" category="_J24RQsEuEeajk6Xftq_5_g"/>
  <commands xmi:id="_J2-_QMEuEeajk6Xftq_5_g" elementId="org.eclipse.jdt.ui.edit.text.java.generate.hashcode.equals" commandName="Generate hashCode() and equals()" description="Generates hashCode() and equals() methods for the type" category="_J24RU8EuEeajk6Xftq_5_g"/>
  <commands xmi:id="_J2-_QcEuEeajk6Xftq_5_g" elementId="org.eclipse.ui.navigate.showIn" commandName="Show In" category="_J24RQsEuEeajk6Xftq_5_g">
    <parameters xmi:id="_J2-_QsEuEeajk6Xftq_5_g" elementId="org.eclipse.ui.navigate.showIn.targetId" name="Show In Target Id" optional="false"/>
  </commands>
  <commands xmi:id="_J2-_Q8EuEeajk6Xftq_5_g" elementId="sed.tabletree.collapseAll" commandName="Collapse All" category="_J24RVsEuEeajk6Xftq_5_g"/>
  <commands xmi:id="_J2-_RMEuEeajk6Xftq_5_g" elementId="org.eclipse.egit.ui.RepositoriesViewRemoveRemote" commandName="Delete Remote" category="_J24RT8EuEeajk6Xftq_5_g"/>
  <commands xmi:id="_J2-_RcEuEeajk6Xftq_5_g" elementId="org.eclipse.ui.dialogs.openInputDialog" commandName="Open Input Dialog" description="Open an Input Dialog" category="_J24RTcEuEeajk6Xftq_5_g">
    <parameters xmi:id="_J2-_RsEuEeajk6Xftq_5_g" elementId="title" name="Title"/>
    <parameters xmi:id="_J2-_R8EuEeajk6Xftq_5_g" elementId="message" name="Message"/>
    <parameters xmi:id="_J2-_SMEuEeajk6Xftq_5_g" elementId="initialValue" name="Initial Value"/>
    <parameters xmi:id="_J2-_ScEuEeajk6Xftq_5_g" elementId="cancelReturns" name="Return Value on Cancel"/>
  </commands>
  <commands xmi:id="_J2-_SsEuEeajk6Xftq_5_g" elementId="org.eclipse.egit.ui.RebaseCurrent" commandName="Rebase" category="_J24RVsEuEeajk6Xftq_5_g"/>
  <commands xmi:id="_J2-_S8EuEeajk6Xftq_5_g" elementId="org.eclipse.jdt.ui.edit.text.java.extract.class" commandName="Extract Class..." description="Extracts fields into a new class" category="_J24RSMEuEeajk6Xftq_5_g"/>
  <commands xmi:id="_J2-_TMEuEeajk6Xftq_5_g" elementId="org.eclipse.jdt.ui.correction.extractConstant.assist" commandName="Quick Assist - Extract constant" description="Invokes quick assist and selects 'Extract constant'" category="_J24RU8EuEeajk6Xftq_5_g"/>
  <commands xmi:id="_J2-_TcEuEeajk6Xftq_5_g" elementId="org.eclipse.recommenders.rcp.commands.extensionDiscovery" commandName="Discover New Extensions" category="_J24RVsEuEeajk6Xftq_5_g">
    <parameters xmi:id="_J2-_TsEuEeajk6Xftq_5_g" elementId="org.eclipse.recommenders.utils.rcp.linkContribution.href" name="URI" optional="false"/>
  </commands>
  <commands xmi:id="_J2-_T8EuEeajk6Xftq_5_g" elementId="org.eclipse.compare.copyRightToLeft" commandName="Copy from Right to Left" description="Copy Current Change from Right to Left" category="_J24RRsEuEeajk6Xftq_5_g"/>
  <commands xmi:id="_J2_mAMEuEeajk6Xftq_5_g" elementId="org.eclipse.debug.ui.commands.OpenProfileConfigurations" commandName="Profile..." description="Open profile launch configuration dialog" category="_J24RTMEuEeajk6Xftq_5_g"/>
  <commands xmi:id="_J2_mAcEuEeajk6Xftq_5_g" elementId="org.eclipse.ui.ide.markCompleted" commandName="Mark Completed" description="Mark the selected tasks as completed" category="_J24RVsEuEeajk6Xftq_5_g"/>
  <commands xmi:id="_J2_mAsEuEeajk6Xftq_5_g" elementId="org.eclipse.ui.edit.text.recenter" commandName="Recenter" description="Scroll cursor line to center, top and bottom" category="_J23qOcEuEeajk6Xftq_5_g"/>
  <commands xmi:id="_J2_mA8EuEeajk6Xftq_5_g" elementId="org.eclipse.jdt.ui.edit.text.java.add.unimplemented.constructors" commandName="Generate Constructors from Superclass" description="Evaluate and add constructors from superclass" category="_J24RU8EuEeajk6Xftq_5_g"/>
  <commands xmi:id="_J2_mBMEuEeajk6Xftq_5_g" elementId="org.eclipse.mylyn.builds.ui.commands.OpenBuildElementWithBrowser.url" commandName="Open Build with Browser" category="_J24RVsEuEeajk6Xftq_5_g"/>
  <commands xmi:id="_J2_mBcEuEeajk6Xftq_5_g" elementId="org.eclipse.mylyn.tasks.ui.command.markTaskComplete" commandName="Mark Task Complete" category="_J24RQcEuEeajk6Xftq_5_g"/>
  <commands xmi:id="_J2_mBsEuEeajk6Xftq_5_g" elementId="org.eclipse.ui.edit.text.select.windowStart" commandName="Select Window Start" description="Select to the start of the window" category="_J23qOcEuEeajk6Xftq_5_g"/>
  <commands xmi:id="_J2_mB8EuEeajk6Xftq_5_g" elementId="org.eclipse.jdt.ui.edit.text.java.source.quickMenu" commandName="Show Source Quick Menu" description="Shows the source quick menu" category="_J24RU8EuEeajk6Xftq_5_g"/>
  <commands xmi:id="_J2_mCMEuEeajk6Xftq_5_g" elementId="org.eclipse.jdt.ui.edit.text.java.search.declarations.in.project" commandName="Declaration in Project" description="Search for declarations of the selected element in the enclosing project" category="_J24RS8EuEeajk6Xftq_5_g"/>
  <commands xmi:id="_J2_mCcEuEeajk6Xftq_5_g" elementId="org.eclipse.egit.ui.history.Revert" commandName="Revert Commit" category="_J24RVsEuEeajk6Xftq_5_g"/>
  <commands xmi:id="_J2_mCsEuEeajk6Xftq_5_g" elementId="org.eclipse.ui.edit.text.scroll.lineDown" commandName="Scroll Line Down" description="Scroll down one line of text" category="_J23qOcEuEeajk6Xftq_5_g"/>
  <commands xmi:id="_J2_mC8EuEeajk6Xftq_5_g" elementId="org.eclipse.wst.sse.ui.search.find.occurrences" commandName="Occurrences in File" description="Find occurrences of the selection in the file" category="_J23qMsEuEeajk6Xftq_5_g"/>
  <commands xmi:id="_J2_mDMEuEeajk6Xftq_5_g" elementId="org.eclipse.ui.ToggleCoolbarAction" commandName="Toggle Main Toolbar Visibility" description="Toggles the visibility of the window toolbar" category="_J24RR8EuEeajk6Xftq_5_g"/>
  <commands xmi:id="_J2_mDcEuEeajk6Xftq_5_g" elementId="org.eclipse.egit.ui.RepositoriesViewImportProjects" commandName="Import Projects..." description="Import or create in local Git repository" category="_J24RT8EuEeajk6Xftq_5_g"/>
  <commands xmi:id="_J2_mDsEuEeajk6Xftq_5_g" elementId="org.eclipse.wst.sse.ui.outline.customFilter" commandName="&amp;Filters" category="_J24RVsEuEeajk6Xftq_5_g"/>
  <commands xmi:id="_J2_mD8EuEeajk6Xftq_5_g" elementId="org.eclipse.ui.navigate.openResource" commandName="Open Resource" description="Open an editor on a particular resource" category="_J24RQsEuEeajk6Xftq_5_g">
    <parameters xmi:id="_J2_mEMEuEeajk6Xftq_5_g" elementId="filePath" name="File Path" typeId="org.eclipse.ui.ide.resourcePath"/>
  </commands>
  <commands xmi:id="_J2_mEcEuEeajk6Xftq_5_g" elementId="org.eclipse.compare.copyAllLeftToRight" commandName="Copy All from Left to Right" description="Copy All Changes from Left to Right" category="_J24RRsEuEeajk6Xftq_5_g"/>
  <commands xmi:id="_KDyr4MEuEeajk6Xftq_5_g" elementId="AUTOGEN:::org.eclipse.ant.ui.actionSet.presentation/org.eclipse.ant.ui.toggleAutoReconcile" commandName="Toggle Ant Editor Auto Reconcile" description="Toggle Ant Editor Auto Reconcile" category="_J24RVsEuEeajk6Xftq_5_g"/>
  <commands xmi:id="_KD0hEMEuEeajk6Xftq_5_g" elementId="AUTOGEN:::org.eclipse.debug.ui.launchActionSet/org.eclipse.debug.internal.ui.actions.RunWithConfigurationAction" commandName="Run As" category="_J24RVsEuEeajk6Xftq_5_g"/>
  <commands xmi:id="_KD0hEcEuEeajk6Xftq_5_g" elementId="AUTOGEN:::org.eclipse.debug.ui.launchActionSet/org.eclipse.debug.internal.ui.actions.RunHistoryMenuAction" commandName="Run History" category="_J24RVsEuEeajk6Xftq_5_g"/>
  <commands xmi:id="_KD1IIMEuEeajk6Xftq_5_g" elementId="AUTOGEN:::org.eclipse.debug.ui.launchActionSet/org.eclipse.debug.internal.ui.actions.RunDropDownAction" commandName="Run" category="_J24RVsEuEeajk6Xftq_5_g"/>
  <commands xmi:id="_KD1IIcEuEeajk6Xftq_5_g" elementId="AUTOGEN:::org.eclipse.debug.ui.launchActionSet/org.eclipse.debug.internal.ui.actions.DebugWithConfigurationAction" commandName="Debug As" category="_J24RVsEuEeajk6Xftq_5_g"/>
  <commands xmi:id="_KD1IIsEuEeajk6Xftq_5_g" elementId="AUTOGEN:::org.eclipse.debug.ui.launchActionSet/org.eclipse.debug.internal.ui.actions.DebugHistoryMenuAction" commandName="Debug History" category="_J24RVsEuEeajk6Xftq_5_g"/>
  <commands xmi:id="_KD1II8EuEeajk6Xftq_5_g" elementId="AUTOGEN:::org.eclipse.debug.ui.launchActionSet/org.eclipse.debug.internal.ui.actions.DebugDropDownAction" commandName="Debug" category="_J24RVsEuEeajk6Xftq_5_g"/>
  <commands xmi:id="_KD1IJMEuEeajk6Xftq_5_g" elementId="AUTOGEN:::org.eclipse.debug.ui.profileActionSet/org.eclipse.debug.internal.ui.actions.ProfileDropDownAction" commandName="Profile" category="_J24RVsEuEeajk6Xftq_5_g"/>
  <commands xmi:id="_KD1vMMEuEeajk6Xftq_5_g" elementId="AUTOGEN:::org.eclipse.debug.ui.profileActionSet/org.eclipse.debug.internal.ui.actions.ProfileWithConfigurationAction" commandName="Profile As" category="_J24RVsEuEeajk6Xftq_5_g"/>
  <commands xmi:id="_KD1vMcEuEeajk6Xftq_5_g" elementId="AUTOGEN:::org.eclipse.debug.ui.profileActionSet/org.eclipse.debug.internal.ui.actions.ProfileHistoryMenuAction" commandName="Profile History" category="_J24RVsEuEeajk6Xftq_5_g"/>
  <commands xmi:id="_KD4ygMEuEeajk6Xftq_5_g" elementId="AUTOGEN:::org.eclipse.jdt.ui.JavaElementCreationActionSet/org.eclipse.jdt.ui.actions.NewTypeDropDown" commandName="Class..." description="New Java Class" category="_J24RVsEuEeajk6Xftq_5_g"/>
  <commands xmi:id="_KD4ygcEuEeajk6Xftq_5_g" elementId="AUTOGEN:::org.eclipse.jdt.ui.JavaElementCreationActionSet/org.eclipse.jdt.ui.actions.OpenPackageWizard" commandName="Package..." description="New Java Package" category="_J24RVsEuEeajk6Xftq_5_g"/>
  <commands xmi:id="_KD5ZkMEuEeajk6Xftq_5_g" elementId="AUTOGEN:::org.eclipse.jdt.ui.JavaElementCreationActionSet/org.eclipse.jdt.ui.actions.OpenProjectWizard" commandName="Java Project..." description="New Java Project" category="_J24RVsEuEeajk6Xftq_5_g"/>
  <commands xmi:id="_KD6AoMEuEeajk6Xftq_5_g" elementId="AUTOGEN:::org.eclipse.jdt.ui.SearchActionSet/org.eclipse.jdt.ui.actions.OpenJavaSearchPage" commandName="Java..." category="_J24RVsEuEeajk6Xftq_5_g"/>
  <commands xmi:id="_KD6AocEuEeajk6Xftq_5_g" elementId="AUTOGEN:::org.eclipse.mylyn.java.actionSet.browsing/org.eclipse.mylyn.java.ui.actions.ApplyMylynToBrowsingPerspectiveAction" commandName="Focus Browsing Perspective" description="Focus Java Browsing Views on Active Task" category="_J24RVsEuEeajk6Xftq_5_g"/>
  <commands xmi:id="_KD6AosEuEeajk6Xftq_5_g" elementId="AUTOGEN:::org.eclipse.mylyn.doc.actionSet/org.eclipse.mylyn.tasks.ui.bug.report" commandName="Report Bug or Enhancement..." description="Report Bug or Enhancement" category="_J24RVsEuEeajk6Xftq_5_g"/>
  <commands xmi:id="_KD6nsMEuEeajk6Xftq_5_g" elementId="AUTOGEN:::org.eclipse.mylyn.tasks.ui.navigation.additions/org.eclipse.mylyn.tasks.ui.navigate.task.history" commandName="Activate Previous Task" description="Activate Previous Task" category="_J24RVsEuEeajk6Xftq_5_g"/>
  <commands xmi:id="_KD6nscEuEeajk6Xftq_5_g" elementId="AUTOGEN:::org.eclipse.ui.cheatsheets.actionSet/org.eclipse.ui.cheatsheets.actions.CheatSheetHelpMenuAction" commandName="Cheat Sheets..." category="_J24RVsEuEeajk6Xftq_5_g"/>
  <commands xmi:id="_KD6nssEuEeajk6Xftq_5_g" elementId="AUTOGEN:::org.eclipse.search.searchActionSet/org.eclipse.search.OpenSearchDialogPage" commandName="Search..." description="Search" category="_J24RVsEuEeajk6Xftq_5_g"/>
  <commands xmi:id="_KD7OwMEuEeajk6Xftq_5_g" elementId="AUTOGEN:::org.eclipse.team.ui.actionSet/org.eclipse.team.ui.synchronizeAll" commandName="Synchronize..." description="Synchronize..." category="_J24RVsEuEeajk6Xftq_5_g"/>
  <commands xmi:id="_KD7OwcEuEeajk6Xftq_5_g" elementId="AUTOGEN:::org.eclipse.team.ui.actionSet/org.eclipse.team.ui.ConfigureProject" commandName="Share Project..." description="Share the project with others using a version and configuration management system." category="_J24RVsEuEeajk6Xftq_5_g"/>
  <commands xmi:id="_KD7OwsEuEeajk6Xftq_5_g" elementId="AUTOGEN:::org.eclipse.ui.externaltools.ExternalToolsSet/org.eclipse.ui.externaltools.ExternalToolMenuDelegateMenu" commandName="External Tools" category="_J24RVsEuEeajk6Xftq_5_g"/>
  <commands xmi:id="_KD710MEuEeajk6Xftq_5_g" elementId="AUTOGEN:::org.eclipse.ant.ui.BreakpointRulerActions/org.eclipse.ant.ui.actions.ManageBreakpointRulerAction" commandName="Toggle Breakpoint" category="_J24RVsEuEeajk6Xftq_5_g"/>
  <commands xmi:id="_KD710cEuEeajk6Xftq_5_g" elementId="AUTOGEN:::org.eclipse.jdt.debug.CompilationUnitEditor.BreakpointRulerActions/org.eclipse.jdt.debug.ui.actions.ManageBreakpointRulerAction" commandName="Toggle Breakpoint" category="_J24RVsEuEeajk6Xftq_5_g"/>
  <commands xmi:id="_KD710sEuEeajk6Xftq_5_g" elementId="AUTOGEN:::org.eclipse.jdt.debug.ClassFileEditor.BreakpointRulerActions/org.eclipse.jdt.debug.ui.actions.ManageBreakpointRulerAction" commandName="Toggle Breakpoint" category="_J24RVsEuEeajk6Xftq_5_g"/>
  <commands xmi:id="_KD8c4MEuEeajk6Xftq_5_g" elementId="AUTOGEN:::org.eclipse.jdt.debug.ui.JavaSnippetToolbarActions/org.eclipse.jdt.debug.ui.SnippetExecute" commandName="Execute" description="Execute the Selected Text" category="_J24RVsEuEeajk6Xftq_5_g"/>
  <commands xmi:id="_KD8c4cEuEeajk6Xftq_5_g" elementId="AUTOGEN:::org.eclipse.jdt.debug.ui.JavaSnippetToolbarActions/org.eclipse.jdt.debug.ui.SnippetDisplay" commandName="Display" description="Display Result of Evaluating Selected Text" category="_J24RVsEuEeajk6Xftq_5_g"/>
  <commands xmi:id="_KD9D8MEuEeajk6Xftq_5_g" elementId="AUTOGEN:::org.eclipse.jdt.debug.ui.JavaSnippetToolbarActions/org.eclipse.jdt.debug.ui.SnippetInspect" commandName="Inspect" description="Inspect Result of Evaluating Selected Text" category="_J24RVsEuEeajk6Xftq_5_g"/>
  <commands xmi:id="_KD9D8cEuEeajk6Xftq_5_g" elementId="AUTOGEN:::org.eclipse.jdt.internal.ui.CompilationUnitEditor.ruler.actions/org.eclipse.jdt.internal.ui.javaeditor.BookmarkRulerAction" commandName="Java Editor Bookmark Ruler Action" category="_J24RVsEuEeajk6Xftq_5_g"/>
  <commands xmi:id="_KD9D8sEuEeajk6Xftq_5_g" elementId="AUTOGEN:::org.eclipse.jdt.internal.ui.CompilationUnitEditor.ruler.actions/org.eclipse.jdt.internal.ui.javaeditor.JavaSelectRulerAction" commandName="Java Editor Ruler Single-Click" category="_J24RVsEuEeajk6Xftq_5_g"/>
  <commands xmi:id="_KD9D88EuEeajk6Xftq_5_g" elementId="AUTOGEN:::org.eclipse.jdt.internal.ui.ClassFileEditor.ruler.actions/org.eclipse.jdt.internal.ui.javaeditor.JavaSelectRulerAction" commandName="Java Editor Ruler Single-Click" category="_J24RVsEuEeajk6Xftq_5_g"/>
  <commands xmi:id="_KD9D9MEuEeajk6Xftq_5_g" elementId="AUTOGEN:::org.eclipse.jdt.internal.ui.PropertiesFileEditor.ruler.actions/org.eclipse.jdt.internal.ui.propertiesfileeditor.BookmarkRulerAction" commandName="Java Editor Bookmark Ruler Action" category="_J24RVsEuEeajk6Xftq_5_g"/>
  <commands xmi:id="_KD9rAMEuEeajk6Xftq_5_g" elementId="AUTOGEN:::org.eclipse.jdt.internal.ui.PropertiesFileEditor.ruler.actions/org.eclipse.jdt.internal.ui.propertiesfileeditor.SelectRulerAction" commandName="Java Editor Ruler Single-Click" category="_J24RVsEuEeajk6Xftq_5_g"/>
  <commands xmi:id="_KD9rAcEuEeajk6Xftq_5_g" elementId="AUTOGEN:::org.eclipse.m2e.jdt.ui.downloadSourcesContribution/org.eclipse.m2e.jdt.ui.downloadSourcesAction" commandName="label" category="_J24RVsEuEeajk6Xftq_5_g"/>
  <commands xmi:id="_KD9rAsEuEeajk6Xftq_5_g" elementId="AUTOGEN:::org.eclipse.m2e.jdt.ui.downloadSourcesContribution_38/org.eclipse.m2e.jdt.ui.downloadSourcesAction_38" commandName="label" category="_J24RVsEuEeajk6Xftq_5_g"/>
  <commands xmi:id="_KD9rA8EuEeajk6Xftq_5_g" elementId="AUTOGEN:::org.eclipse.ui.texteditor.ruler.actions/org.eclipse.ui.texteditor.BookmarkRulerAction" commandName="Text Editor Bookmark Ruler Action" category="_J24RVsEuEeajk6Xftq_5_g"/>
  <commands xmi:id="_KD9rBMEuEeajk6Xftq_5_g" elementId="AUTOGEN:::org.eclipse.ui.texteditor.ruler.actions/org.eclipse.ui.texteditor.SelectRulerAction" commandName="Text Editor Ruler Single-Click" category="_J24RVsEuEeajk6Xftq_5_g"/>
  <commands xmi:id="_KD9rBcEuEeajk6Xftq_5_g" elementId="AUTOGEN:::org.eclipse.wst.dtd.core.dtdsource.ruler.actions/org.eclipse.ui.texteditor.BookmarkRulerAction" commandName="Add Bookmark..." category="_J24RVsEuEeajk6Xftq_5_g"/>
  <commands xmi:id="_KD9rBsEuEeajk6Xftq_5_g" elementId="AUTOGEN:::org.eclipse.wst.dtd.core.dtdsource.ruler.actions/org.eclipse.ui.texteditor.SelectRulerAction" commandName="Select Ruler" category="_J24RVsEuEeajk6Xftq_5_g"/>
  <commands xmi:id="_KD-SEMEuEeajk6Xftq_5_g" elementId="AUTOGEN:::org.eclipse.core.runtime.xml.source.ruler.actions/org.eclipse.ui.texteditor.BookmarkRulerAction" commandName="Add Bookmark..." category="_J24RVsEuEeajk6Xftq_5_g"/>
  <commands xmi:id="_KD-SEcEuEeajk6Xftq_5_g" elementId="AUTOGEN:::org.eclipse.core.runtime.xml.source.ruler.actions/org.eclipse.ui.texteditor.SelectRulerAction" commandName="Select Ruler" category="_J24RVsEuEeajk6Xftq_5_g"/>
  <commands xmi:id="_KD-SEsEuEeajk6Xftq_5_g" elementId="AUTOGEN:::org.eclipse.wst.xsd.core.xsdsource.ruler.actions/org.eclipse.ui.texteditor.BookmarkRulerAction" commandName="Add Bookmark..." category="_J24RVsEuEeajk6Xftq_5_g"/>
  <commands xmi:id="_KD-SE8EuEeajk6Xftq_5_g" elementId="AUTOGEN:::org.eclipse.wst.xsd.core.xsdsource.ruler.actions/org.eclipse.ui.texteditor.SelectRulerAction" commandName="Select Ruler" category="_J24RVsEuEeajk6Xftq_5_g"/>
  <commands xmi:id="_KD-SFMEuEeajk6Xftq_5_g" elementId="AUTOGEN:::org.eclipse.debug.ui.PulldownActions/org.eclipse.debug.ui.debugview.pulldown.ViewManagementAction" commandName="View Management..." category="_J24RVsEuEeajk6Xftq_5_g"/>
  <commands xmi:id="_KD-5IMEuEeajk6Xftq_5_g" elementId="AUTOGEN:::org.eclipse.debug.ui.debugview.toolbar/org.eclipse.debug.ui.debugview.toolbar.removeAllTerminated" commandName="Remove All Terminated" description="Remove All Terminated Launches" category="_J24RVsEuEeajk6Xftq_5_g"/>
  <commands xmi:id="_KD-5IcEuEeajk6Xftq_5_g" elementId="AUTOGEN:::org.eclipse.debug.ui.breakpointsview.toolbar/org.eclipse.debug.ui.breakpointsView.toolbar.removeAll" commandName="Remove All" description="Remove All Breakpoints" category="_J24RVsEuEeajk6Xftq_5_g"/>
  <commands xmi:id="_KD-5IsEuEeajk6Xftq_5_g" elementId="AUTOGEN:::org.eclipse.debug.ui.breakpointsview.toolbar/org.eclipse.debug.ui.breakpointsView.toolbar.linkWithDebugView" commandName="Link with Debug View" description="Link with Debug View" category="_J24RVsEuEeajk6Xftq_5_g"/>
  <commands xmi:id="_KD-5I8EuEeajk6Xftq_5_g" elementId="AUTOGEN:::org.eclipse.debug.ui.breakpointsview.toolbar/org.eclipse.debug.ui.breakpointsView.toolbar.workingSets" commandName="Working Sets..." description="Manage Working Sets" category="_J24RVsEuEeajk6Xftq_5_g"/>
  <commands xmi:id="_KD-5JMEuEeajk6Xftq_5_g" elementId="AUTOGEN:::org.eclipse.debug.ui.breakpointsview.toolbar/org.eclipse.debug.ui.breakpointsView.toolbar.clearDefaultBreakpointGroup" commandName="Deselect Default Working Set" description="Deselect Default Working Set" category="_J24RVsEuEeajk6Xftq_5_g"/>
  <commands xmi:id="_KD_gMMEuEeajk6Xftq_5_g" elementId="AUTOGEN:::org.eclipse.debug.ui.breakpointsview.toolbar/org.eclipse.debug.ui.breakpointsView.toolbar.setDefaultBreakpointGroup" commandName="Select Default Working Set..." description="Select Default Working Set" category="_J24RVsEuEeajk6Xftq_5_g"/>
  <commands xmi:id="_KD_gMcEuEeajk6Xftq_5_g" elementId="AUTOGEN:::org.eclipse.debug.ui.breakpointsview.toolbar/org.eclipse.debug.ui.breakpointsView.toolbar.groupByAction" commandName="Group By" description="Show" category="_J24RVsEuEeajk6Xftq_5_g"/>
  <commands xmi:id="_KD_gMsEuEeajk6Xftq_5_g" elementId="AUTOGEN:::org.eclipse.debug.ui.expressionsView.toolbar/org.eclipse.debug.ui.expresssionsView.toolbar.removeAll" commandName="Remove All" description="Remove All Expressions" category="_J24RVsEuEeajk6Xftq_5_g"/>
  <commands xmi:id="_KD_gM8EuEeajk6Xftq_5_g" elementId="AUTOGEN:::org.eclipse.debug.ui.expressionsView.toolbar/org.eclipse.debug.ui.expresssionsView.toolbar.AddWatchExpression" commandName="Add Watch Expression..." description="Create a new watch expression" category="_J24RVsEuEeajk6Xftq_5_g"/>
  <commands xmi:id="_KD_gNMEuEeajk6Xftq_5_g" elementId="AUTOGEN:::org.eclipse.debug.ui.memoryView.toolbar/org.eclipse.debug.ui.PinMemoryBlockAction" commandName="Pin Memory Monitor" description="Pin Memory Monitor" category="_J24RVsEuEeajk6Xftq_5_g"/>
  <commands xmi:id="_KD_gNcEuEeajk6Xftq_5_g" elementId="AUTOGEN:::org.eclipse.debug.ui.memoryView.toolbar/org.eclipse.debug.ui.NewMemoryViewAction" commandName="New Memory View" description="New Memory View" category="_J24RVsEuEeajk6Xftq_5_g"/>
  <commands xmi:id="_KD_gNsEuEeajk6Xftq_5_g" elementId="AUTOGEN:::org.eclipse.debug.ui.memoryView.toolbar/org.eclipse.debug.ui.togglemonitors" commandName="Toggle Memory Monitors Pane" description="Toggle Memory Monitors Pane" category="_J24RVsEuEeajk6Xftq_5_g"/>
  <commands xmi:id="_KEAHQMEuEeajk6Xftq_5_g" elementId="AUTOGEN:::org.eclipse.debug.ui.memoryView.toolbar/org.eclipse.debug.ui.linkrenderingpanes" commandName="Link Memory Rendering Panes" description="Link Memory Rendering Panes" category="_J24RVsEuEeajk6Xftq_5_g"/>
  <commands xmi:id="_KEAHQcEuEeajk6Xftq_5_g" elementId="AUTOGEN:::org.eclipse.debug.ui.memoryView.toolbar/org.eclipse.debug.ui.tablerendering.preferencesaction" commandName="Table Renderings Preferences..." description="&amp;Table Renderings Preferences..." category="_J24RVsEuEeajk6Xftq_5_g"/>
  <commands xmi:id="_KEAHQsEuEeajk6Xftq_5_g" elementId="AUTOGEN:::org.eclipse.debug.ui.memoryView.toolbar/org.eclipse.debug.ui.togglesplitpane" commandName="Toggle Split Pane" description="Toggle Split Pane" category="_J24RVsEuEeajk6Xftq_5_g"/>
  <commands xmi:id="_KEAHQ8EuEeajk6Xftq_5_g" elementId="AUTOGEN:::org.eclipse.debug.ui.memoryView.toolbar/org.eclipse.debug.ui.switchMemoryBlock" commandName="Switch Memory Monitor" description="Switch Memory Monitor" category="_J24RVsEuEeajk6Xftq_5_g"/>
  <commands xmi:id="_KEAHRMEuEeajk6Xftq_5_g" elementId="AUTOGEN:::org.eclipse.debug.ui.memoryView.toolbar/org.eclipse.debug.ui.memoryViewPreferencesAction" commandName="Preferences..." description="&amp;Preferences..." category="_J24RVsEuEeajk6Xftq_5_g"/>
  <commands xmi:id="_KEAHRcEuEeajk6Xftq_5_g" elementId="AUTOGEN:::org.eclipse.jdt.debug.ui.VariableViewActions/org.eclipse.jdt.debug.ui.variableViewActions.Preferences" commandName="Java Preferences..." description="Opens preferences for Java variables" category="_J24RVsEuEeajk6Xftq_5_g"/>
  <commands xmi:id="_KEAHRsEuEeajk6Xftq_5_g" elementId="AUTOGEN:::org.eclipse.jdt.debug.ui.VariableViewActions/org.eclipse.jdt.debug.ui.variablesViewActions.AllReferencesInView" commandName="Show References" description="Shows references to each object in the variables view as an array of objects." category="_J24RVsEuEeajk6Xftq_5_g"/>
  <commands xmi:id="_KEAHR8EuEeajk6Xftq_5_g" elementId="AUTOGEN:::org.eclipse.jdt.debug.ui.VariableViewActions/org.eclipse.jdt.debug.ui.variableViewActions.ShowNullEntries" commandName="Show Null Array Entries" description="Show Null Array Entries" category="_J24RVsEuEeajk6Xftq_5_g"/>
  <commands xmi:id="_KEAuUMEuEeajk6Xftq_5_g" elementId="AUTOGEN:::org.eclipse.jdt.debug.ui.VariableViewActions/org.eclipse.jdt.debug.ui.variableViewActions.ShowQualified" commandName="Show Qualified Names" description="Show Qualified Names" category="_J24RVsEuEeajk6Xftq_5_g"/>
  <commands xmi:id="_KEAuUcEuEeajk6Xftq_5_g" elementId="AUTOGEN:::org.eclipse.jdt.debug.ui.VariableViewActions/org.eclipse.jdt.debug.ui.variableViewActions.ShowStatic" commandName="Show Static Variables" description="Show Static Variables" category="_J24RVsEuEeajk6Xftq_5_g"/>
  <commands xmi:id="_KEAuUsEuEeajk6Xftq_5_g" elementId="AUTOGEN:::org.eclipse.jdt.debug.ui.VariableViewActions/org.eclipse.jdt.debug.ui.variableViewActions.ShowConstants" commandName="Show Constants" description="Show Constants" category="_J24RVsEuEeajk6Xftq_5_g"/>
  <commands xmi:id="_KEAuU8EuEeajk6Xftq_5_g" elementId="AUTOGEN:::org.eclipse.jdt.debug.ui.ExpressionViewActions/org.eclipse.jdt.debug.ui.variableViewActions.Preferences" commandName="Java Preferences..." description="Opens preferences for Java variables" category="_J24RVsEuEeajk6Xftq_5_g"/>
  <commands xmi:id="_KEAuVMEuEeajk6Xftq_5_g" elementId="AUTOGEN:::org.eclipse.jdt.debug.ui.ExpressionViewActions/org.eclipse.jdt.debug.ui.expressionViewActions.AllReferencesInView" commandName="Show References" description="Show &amp;References" category="_J24RVsEuEeajk6Xftq_5_g"/>
  <commands xmi:id="_KEAuVcEuEeajk6Xftq_5_g" elementId="AUTOGEN:::org.eclipse.jdt.debug.ui.ExpressionViewActions/org.eclipse.jdt.debug.ui.variableViewActions.ShowNullEntries" commandName="Show Null Array Entries" description="Show Null Array Entries" category="_J24RVsEuEeajk6Xftq_5_g"/>
  <commands xmi:id="_KEAuVsEuEeajk6Xftq_5_g" elementId="AUTOGEN:::org.eclipse.jdt.debug.ui.ExpressionViewActions/org.eclipse.jdt.debug.ui.expressionViewActions.ShowQualified" commandName="Show Qualified Names" description="Show Qualified Names" category="_J24RVsEuEeajk6Xftq_5_g"/>
  <commands xmi:id="_KEBVYMEuEeajk6Xftq_5_g" elementId="AUTOGEN:::org.eclipse.jdt.debug.ui.ExpressionViewActions/org.eclipse.jdt.debug.ui.expressionViewActions.ShowStatic" commandName="Show Static Variables" description="Show Static Variables" category="_J24RVsEuEeajk6Xftq_5_g"/>
  <commands xmi:id="_KEBVYcEuEeajk6Xftq_5_g" elementId="AUTOGEN:::org.eclipse.jdt.debug.ui.ExpressionViewActions/org.eclipse.jdt.debug.ui.expressionViewActions.ShowConstants" commandName="Show Constants" description="Show Constants" category="_J24RVsEuEeajk6Xftq_5_g"/>
  <commands xmi:id="_KEBVYsEuEeajk6Xftq_5_g" elementId="AUTOGEN:::org.eclipse.jdt.debug.ui.BreakpointViewActions/org.eclipse.jdt.debug.ui.actions.AddException" commandName="Add Java Exception Breakpoint" description="Add Java Exception Breakpoint" category="_J24RVsEuEeajk6Xftq_5_g"/>
  <commands xmi:id="_KEBVY8EuEeajk6Xftq_5_g" elementId="AUTOGEN:::org.eclipse.jdt.debug.ui.BreakpointViewActions/org.eclipse.jdt.debug.ui.breakpointViewActions.ShowQualified" commandName="Show Qualified Names" description="Show Qualified Names" category="_J24RVsEuEeajk6Xftq_5_g"/>
  <commands xmi:id="_KEBVZMEuEeajk6Xftq_5_g" elementId="AUTOGEN:::org.eclipse.jdt.debug.ui.LaunchViewActions/org.eclipse.jdt.debug.ui.launchViewActions.ShowThreadGroups" commandName="Show Thread Groups" description="Show Thread Groups" category="_J24RVsEuEeajk6Xftq_5_g"/>
  <commands xmi:id="_KEBVZcEuEeajk6Xftq_5_g" elementId="AUTOGEN:::org.eclipse.jdt.debug.ui.LaunchViewActions/org.eclipse.jdt.debug.ui.launchViewActions.ShowQualified" commandName="Show Qualified Names" description="Show Qualified Names" category="_J24RVsEuEeajk6Xftq_5_g"/>
  <commands xmi:id="_KEBVZsEuEeajk6Xftq_5_g" elementId="AUTOGEN:::org.eclipse.jdt.debug.ui.LaunchViewActions/org.eclipse.jdt.debug.ui.launchViewActions.ShowSystemThreads" commandName="Show System Threads" description="Show System Threads" category="_J24RVsEuEeajk6Xftq_5_g"/>
  <commands xmi:id="_KEB8cMEuEeajk6Xftq_5_g" elementId="AUTOGEN:::org.eclipse.jdt.debug.ui.LaunchViewActions/org.eclipse.jdt.debug.ui.launchViewActions.ShowMonitorThreadInfo" commandName="Show Monitors" description="Show the Thread &amp; Monitor Information" category="_J24RVsEuEeajk6Xftq_5_g"/>
  <commands xmi:id="_KEB8ccEuEeajk6Xftq_5_g" elementId="AUTOGEN:::org.eclipse.jdt.debug.ui.DisplayViewActions/org.eclipse.jdt.debug.ui.displayViewToolbar.Watch" commandName="Watch" description="Create a Watch Expression from the Selected Text" category="_J24RVsEuEeajk6Xftq_5_g"/>
  <commands xmi:id="_KEB8csEuEeajk6Xftq_5_g" elementId="AUTOGEN:::org.eclipse.jdt.debug.ui.DisplayViewActions/org.eclipse.jdt.debug.ui.displayViewToolbar.Execute" commandName="Execute" description="Execute the Selected Text" category="_J24RVsEuEeajk6Xftq_5_g"/>
  <commands xmi:id="_KEB8c8EuEeajk6Xftq_5_g" elementId="AUTOGEN:::org.eclipse.jdt.debug.ui.DisplayViewActions/org.eclipse.jdt.debug.ui.displayViewToolbar.Display" commandName="Display" description="Display Result of Evaluating Selected Text" category="_J24RVsEuEeajk6Xftq_5_g"/>
  <commands xmi:id="_KEB8dMEuEeajk6Xftq_5_g" elementId="AUTOGEN:::org.eclipse.jdt.debug.ui.DisplayViewActions/org.eclipse.jdt.debug.ui.displayViewToolbar.Inspect" commandName="Inspect" description="Inspect Result of Evaluating Selected Text" category="_J24RVsEuEeajk6Xftq_5_g"/>
  <commands xmi:id="_KEB8dcEuEeajk6Xftq_5_g" elementId="AUTOGEN:::org.eclipse.mylyn.context.ui.outline.contribution/org.eclipse.mylyn.context.ui.contentOutline.focus" commandName="Focus on Active Task" description="Focus on Active Task (Alt+click to reveal filtered elements)" category="_J24RVsEuEeajk6Xftq_5_g"/>
  <commands xmi:id="_KEB8dsEuEeajk6Xftq_5_g" elementId="AUTOGEN:::org.eclipse.mylyn.java.ui.markers.breakpoints.contribution/org.eclipse.mylyn.java.ui.actions.focus.markers.breakpoints" commandName="Focus on Active Task" description="Focus on Active Task" category="_J24RVsEuEeajk6Xftq_5_g"/>
  <commands xmi:id="_KECjgMEuEeajk6Xftq_5_g" elementId="AUTOGEN:::org.eclipse.mylyn.ui.debug.view.contribution/org.eclipse.mylyn.ui.actions.FilterResourceNavigatorAction" commandName="Focus on Active Task (Experimental)" description="Focus on Active Task (Experimental)" category="_J24RVsEuEeajk6Xftq_5_g"/>
  <commands xmi:id="_KECjgcEuEeajk6Xftq_5_g" elementId="AUTOGEN:::org.eclipse.mylyn.ui.projectexplorer.filter/org.eclipse.mylyn.ide.ui.actions.focus.projectExplorer" commandName="Focus on Active Task" description="Focus on Active Task (Alt+click to reveal filtered elements)" category="_J24RVsEuEeajk6Xftq_5_g"/>
  <commands xmi:id="_KECjgsEuEeajk6Xftq_5_g" elementId="AUTOGEN:::org.eclipse.mylyn.ui.resource.navigator.filter/org.eclipse.mylyn.ide.ui.actions.focus.resourceNavigator" commandName="Focus on Active Task" description="Focus on Active Task (Alt+click to reveal filtered elements)" category="_J24RVsEuEeajk6Xftq_5_g"/>
  <commands xmi:id="_KECjg8EuEeajk6Xftq_5_g" elementId="AUTOGEN:::org.eclipse.mylyn.problems.contribution/org.eclipse.mylyn.ide.ui.actions.focus.markers.problems" commandName="Focus on Active Task" description="Focus on Active Task" category="_J24RVsEuEeajk6Xftq_5_g"/>
  <commands xmi:id="_KECjhMEuEeajk6Xftq_5_g" elementId="AUTOGEN:::org.eclipse.mylyn.markers.all.contribution/org.eclipse.mylyn.ide.ui.actions.focus.markers.all" commandName="Focus on Active Task" description="Focus on Active Task" category="_J24RVsEuEeajk6Xftq_5_g"/>
  <commands xmi:id="_KECjhcEuEeajk6Xftq_5_g" elementId="AUTOGEN:::org.eclipse.mylyn.markers.tasks.contribution/org.eclipse.mylyn.ide.ui.actions.focus.markers.tasks" commandName="Focus on Active Task" description="Focus on Active Task" category="_J24RVsEuEeajk6Xftq_5_g"/>
  <commands xmi:id="_KECjhsEuEeajk6Xftq_5_g" elementId="AUTOGEN:::org.eclipse.mylyn.markers.bookmarks.contribution/org.eclipse.mylyn.ide.ui.actions.focus.markers.bookmarks" commandName="Focus on Active Task" description="Focus on Active Task" category="_J24RVsEuEeajk6Xftq_5_g"/>
  <commands xmi:id="_KEDKkMEuEeajk6Xftq_5_g" elementId="AUTOGEN:::org.eclipse.mylyn.java.explorer.contribution/org.eclipse.mylyn.java.actions.focus.packageExplorer" commandName="Focus on Active Task" description="Focus on Active Task (Alt+click to reveal filtered elements)" category="_J24RVsEuEeajk6Xftq_5_g"/>
  <commands xmi:id="_KEDKkcEuEeajk6Xftq_5_g" elementId="AUTOGEN:::org.eclipse.mylyn.tasks.ui.actions.view/org.eclipse.mylyn.tasks.ui.search.open" commandName="Search Repository..." category="_J24RVsEuEeajk6Xftq_5_g"/>
  <commands xmi:id="_KEDKksEuEeajk6Xftq_5_g" elementId="AUTOGEN:::org.eclipse.mylyn.tasks.ui.actions.view/org.eclipse.mylyn.tasks.ui.synchronize.changed" commandName="Synchronize Changed" description="Synchronize Changed" category="_J24RVsEuEeajk6Xftq_5_g"/>
  <commands xmi:id="_KEDKk8EuEeajk6Xftq_5_g" elementId="AUTOGEN:::org.eclipse.mylyn.tasks.ui.actions.view/org.eclipse.mylyn.tasks.ui.tasks.restore" commandName="Restore Tasks from History..." category="_J24RVsEuEeajk6Xftq_5_g"/>
  <commands xmi:id="_KEDKlMEuEeajk6Xftq_5_g" elementId="AUTOGEN:::org.eclipse.mylyn.tasks.ui.actions.view/org.eclipse.mylyn.tasks.ui.open.repositories.view" commandName="Show Task Repositories View" description="Show Task Repositories View" category="_J24RVsEuEeajk6Xftq_5_g"/>
  <commands xmi:id="_KEDKlcEuEeajk6Xftq_5_g" elementId="AUTOGEN:::org.eclipse.mylyn.tasks.ui.actions.view/org.eclipse.mylyn.doc.legend.show.action" commandName="Show UI Legend" description="Show Tasks UI Legend" category="_J24RVsEuEeajk6Xftq_5_g"/>
  <commands xmi:id="_KEDKlsEuEeajk6Xftq_5_g" elementId="AUTOGEN:::org.eclipse.mylyn.tasks.ui.actions.view/org.eclipse.mylyn.context.ui.actions.tasklist.focus" commandName="Focus on Workweek" description="Focus on Workweek" category="_J24RVsEuEeajk6Xftq_5_g"/>
  <addons xmi:id="_J2jhKsEuEeajk6Xftq_5_g" elementId="org.eclipse.e4.core.commands.service" contributorURI="platform:/plugin/org.eclipse.platform" contributionURI="bundleclass://org.eclipse.e4.core.commands/org.eclipse.e4.core.commands.CommandServiceAddon"/>
  <addons xmi:id="_J2jhK8EuEeajk6Xftq_5_g" elementId="org.eclipse.e4.ui.contexts.service" contributorURI="platform:/plugin/org.eclipse.platform" contributionURI="bundleclass://org.eclipse.e4.ui.services/org.eclipse.e4.ui.services.ContextServiceAddon"/>
  <addons xmi:id="_J2jhLMEuEeajk6Xftq_5_g" elementId="org.eclipse.e4.ui.bindings.service" contributorURI="platform:/plugin/org.eclipse.platform" contributionURI="bundleclass://org.eclipse.e4.ui.bindings/org.eclipse.e4.ui.bindings.BindingServiceAddon"/>
  <addons xmi:id="_J2jhLcEuEeajk6Xftq_5_g" elementId="org.eclipse.e4.ui.workbench.commands.model" contributorURI="platform:/plugin/org.eclipse.platform" contributionURI="bundleclass://org.eclipse.e4.ui.workbench/org.eclipse.e4.ui.internal.workbench.addons.CommandProcessingAddon"/>
  <addons xmi:id="_J2jhLsEuEeajk6Xftq_5_g" elementId="org.eclipse.e4.ui.workbench.contexts.model" contributorURI="platform:/plugin/org.eclipse.platform" contributionURI="bundleclass://org.eclipse.e4.ui.workbench/org.eclipse.e4.ui.internal.workbench.addons.ContextProcessingAddon"/>
  <addons xmi:id="_J2jhL8EuEeajk6Xftq_5_g" elementId="org.eclipse.e4.ui.workbench.bindings.model" contributorURI="platform:/plugin/org.eclipse.platform" contributionURI="bundleclass://org.eclipse.e4.ui.workbench.swt/org.eclipse.e4.ui.workbench.swt.util.BindingProcessingAddon"/>
  <addons xmi:id="_J2jhMMEuEeajk6Xftq_5_g" elementId="Cleanup Addon" contributorURI="platform:/plugin/org.eclipse.platform" contributionURI="bundleclass://org.eclipse.e4.ui.workbench.addons.swt/org.eclipse.e4.ui.workbench.addons.cleanupaddon.CleanupAddon"/>
  <addons xmi:id="_J2jhMcEuEeajk6Xftq_5_g" elementId="DnD Addon" contributorURI="platform:/plugin/org.eclipse.platform" contributionURI="bundleclass://org.eclipse.e4.ui.workbench.addons.swt/org.eclipse.e4.ui.workbench.addons.dndaddon.DnDAddon"/>
  <addons xmi:id="_J2jhMsEuEeajk6Xftq_5_g" elementId="MinMax Addon" contributorURI="platform:/plugin/org.eclipse.platform" contributionURI="bundleclass://org.eclipse.e4.ui.workbench.addons.swt/org.eclipse.e4.ui.workbench.addons.minmax.MinMaxAddon"/>
  <addons xmi:id="_J2jhM8EuEeajk6Xftq_5_g" elementId="org.eclipse.ui.workbench.addon.0" contributorURI="platform:/plugin/org.eclipse.platform" contributionURI="bundleclass://org.eclipse.e4.ui.workbench/org.eclipse.e4.ui.internal.workbench.addons.HandlerProcessingAddon"/>
  <addons xmi:id="_J2oZoMEuEeajk6Xftq_5_g" elementId="SplitterAddon" contributionURI="bundleclass://org.eclipse.e4.ui.workbench.addons.swt/org.eclipse.e4.ui.workbench.addons.splitteraddon.SplitterAddon"/>
  <addons xmi:id="_IYS0IKimEeS11vbz3f9ezw" elementId="org.eclipse.ui.ide.addon.0" contributorURI="platform:/plugin/org.eclipse.ui.ide" contributionURI="bundleclass://org.eclipse.ui.ide/org.eclipse.ui.internal.ide.addons.SaveAllDirtyPartsAddon"/>
  <addons xmi:id="_dz0JgGOlEeSMMaPQU2nlzw" elementId="org.eclipse.ui.ide.application.addon.0" contributorURI="platform:/plugin/org.eclipse.ui.ide.application" contributionURI="bundleclass://org.eclipse.ui.ide.application/org.eclipse.ui.internal.ide.application.addons.ModelCleanupAddon"/>
  <categories xmi:id="_J23qMMEuEeajk6Xftq_5_g" elementId="org.eclipse.team.ui.category.team" name="Team" description="Actions that apply when working with a Team"/>
  <categories xmi:id="_J23qMcEuEeajk6Xftq_5_g" elementId="org.eclipse.ui.category.views" name="Views" description="Commands for opening views"/>
  <categories xmi:id="_J23qMsEuEeajk6Xftq_5_g" elementId="org.eclipse.ui.category.edit" name="Edit"/>
  <categories xmi:id="_J23qM8EuEeajk6Xftq_5_g" elementId="org.eclipse.mylyn.wikitext.ui.editor.category" name="WikiText Markup Editing Commands" description="commands for editing lightweight markup"/>
  <categories xmi:id="_J23qNMEuEeajk6Xftq_5_g" elementId="org.eclipse.mylyn.tasks.ui.category.editor" name="Task Editor"/>
  <categories xmi:id="_J23qNcEuEeajk6Xftq_5_g" elementId="org.eclipse.buildship.ui.project" name="Buildship" description="Contains the Buildship specific commands"/>
  <categories xmi:id="_J23qNsEuEeajk6Xftq_5_g" elementId="org.eclipse.mylyn.builds.ui.category.Commands" name="Builds"/>
  <categories xmi:id="_J23qN8EuEeajk6Xftq_5_g" elementId="org.eclipse.ui.ide.markerContents" name="Contents" description="The category for menu contents"/>
  <categories xmi:id="_J23qOMEuEeajk6Xftq_5_g" elementId="org.eclipse.oomph.setup.category" name="Oomph Setup"/>
  <categories xmi:id="_J23qOcEuEeajk6Xftq_5_g" elementId="org.eclipse.ui.category.textEditor" name="Text Editing" description="Text Editing Commands"/>
  <categories xmi:id="_J24RQMEuEeajk6Xftq_5_g" elementId="org.eclipse.mylyn.context.ui.commands" name="Focused UI" description="Task-Focused Interface"/>
  <categories xmi:id="_J24RQcEuEeajk6Xftq_5_g" elementId="org.eclipse.mylyn.tasks.ui.commands" name="Task Repositories"/>
  <categories xmi:id="_J24RQsEuEeajk6Xftq_5_g" elementId="org.eclipse.ui.category.navigate" name="Navigate"/>
  <categories xmi:id="_J24RQ8EuEeajk6Xftq_5_g" elementId="org.eclipse.mylyn.java.ui.commands" name="Java Context" description="Java Task-Focused Interface Commands"/>
  <categories xmi:id="_J24RRMEuEeajk6Xftq_5_g" elementId="org.eclipse.mylyn.wikitext.context.ui.commands" name="%commands.category.name" description="%commands.category.description"/>
  <categories xmi:id="_J24RRcEuEeajk6Xftq_5_g" elementId="org.eclipse.ui.category.file" name="File"/>
  <categories xmi:id="_J24RRsEuEeajk6Xftq_5_g" elementId="org.eclipse.compare.ui.category.compare" name="Compare" description="Compare command category"/>
  <categories xmi:id="_J24RR8EuEeajk6Xftq_5_g" elementId="org.eclipse.ui.category.window" name="Window"/>
  <categories xmi:id="_J24RSMEuEeajk6Xftq_5_g" elementId="org.eclipse.jdt.ui.category.refactoring" name="Refactor - Java" description="Java Refactoring Actions"/>
  <categories xmi:id="_J24RScEuEeajk6Xftq_5_g" elementId="org.eclipse.ui.category.help" name="Help"/>
  <categories xmi:id="_J24RSsEuEeajk6Xftq_5_g" elementId="org.eclipse.ui.category.project" name="Project"/>
  <categories xmi:id="_J24RS8EuEeajk6Xftq_5_g" elementId="org.eclipse.search.ui.category.search" name="Search" description="Search command category"/>
  <categories xmi:id="_J24RTMEuEeajk6Xftq_5_g" elementId="org.eclipse.debug.ui.category.run" name="Run/Debug" description="Run/Debug command category"/>
  <categories xmi:id="_J24RTcEuEeajk6Xftq_5_g" elementId="org.eclipse.ui.category.dialogs" name="Dialogs" description="Commands for opening dialogs"/>
  <categories xmi:id="_J24RTsEuEeajk6Xftq_5_g" elementId="org.eclipse.oomph" name="Oomph"/>
  <categories xmi:id="_J24RT8EuEeajk6Xftq_5_g" elementId="org.eclipse.egit.ui.commandCategory" name="Git"/>
  <categories xmi:id="_J24RUMEuEeajk6Xftq_5_g" elementId="org.eclipse.ui.category.perspectives" name="Perspectives" description="Commands for opening perspectives"/>
  <categories xmi:id="_J24RUcEuEeajk6Xftq_5_g" elementId="org.eclipse.ltk.ui.category.refactoring" name="Refactoring"/>
  <categories xmi:id="_J24RUsEuEeajk6Xftq_5_g" elementId="org.eclipse.gef.category.view" name="View" description="View"/>
  <categories xmi:id="_J24RU8EuEeajk6Xftq_5_g" elementId="org.eclipse.jdt.ui.category.source" name="Source" description="Java Source Actions"/>
  <categories xmi:id="_J24RVMEuEeajk6Xftq_5_g" elementId="org.eclipse.mylyn.commons.repositories.ui.category.Team" name="Team"/>
  <categories xmi:id="_J24RVcEuEeajk6Xftq_5_g" elementId="org.eclipse.oomph.commands" name="Oomph"/>
  <categories xmi:id="_J24RVsEuEeajk6Xftq_5_g" elementId="org.eclipse.core.commands.categories.autogenerated" name="Uncategorized" description="Commands that were either auto-generated or have no category"/>
</application:Application>
