# Supplementary material for: Automated reaction database and reaction network analysis: extraction of reaction templates using cheminformatics
Source: J Cheminform. 2018 Mar 9;10:11. doi: 10.1186/s13321-018-0269-8 (PMC5845084; doi:10.1186/s13321-018-0269-8)
Supplement: Supplementary file 9 — Additional file 9. Zip-file containing the source code of the software. [file 13321_2018_269_MOESM9_ESM.zip › source_code/CDK/.metadata/.plugins/org.eclipse.epp.logging.aeri.ide/org.eclipse.epp.logging.aeri.ide.server/remote-history/_6.nrm]

NRM�ir||p|||||yx|lh|||k|mk|^|||||kl||yhrqi||||||||y||||||||dm||u||ymi|o|||ut|ti||h|x|h||||x||u^||tq|sx|j|v|||||xh|i|||wy||n||||||yl||d|j||x|ox|l||||e|||ex|aah||v|r||||iq||kx|v||m||||t||k||||t|||||v|x||||qn||||sagf|jer|||v_|||x|r||oqh|x|n||kf|||h|||sj|v|||||hvn|ux|p||||||i|||l||||||_|||||||p||||v|x|ex|||||q|||||j|||||||x|bh||||||||||||n|||||n||o||x|||||||x|||||||nty|t|||||||||q||y||v||||||j|||||nvp|||m||or|y|||xrx||||x|o||||||||||r||||l||||||v|||||||||||||||||||qq||s||||u|x|||wo|||||||||||||kyi|||u||||t||||x|||||||x|||||twt||||y|p|||xg|x|||||yg|r||||ir|||fy|q||vp||pq||j|||||u||q||||etyopt|s|||t|s|||y|||xn|s||||||||||||s|||xy||||mo|||||||||x|g|u||||||||xt||w||||||||xy|||v||||t|||u|||||||x||||s|||||q||rq||p||||||||l||p||t|||rt|y|||o|||t|||||||t|m||||x|||||qyglu|||||j|e|xx||exwofyy||h||||c|j|||||m|pqe|||||||e||||xj|||||ce||||||x|eyxp||||||||||u|n||n|s||tt|yyywyt||||||tw|||||x|||y||||||||||||l|tn|||tq|u|||||rsuq|||||x||l|||||t||||||||y|||||t||er||yv|||ty|ox||||||||o|n|||||||ote||||ynik|l|op||t||qx||o||||||pv|||||t|tc||t|||jw||tst|ux|mx||u||h||e||tt|c|n||s|||m|teyy|m|||ttww|||||||||||||y||||xt||u|p||y||||||x||||vl|||h|t||wt|p||x|x||o||||l||||g|x||t|||y||p|||||n||||x|s|||yy|y||y|||||||||||xyx|y|yy|||ey\wyyj|t|wu|p|mx|qnw||||||||||tto|tx|tit|yyxt|p|||wm||q||qy|||||p||||||yt|||kl||ysy|||w|||||||w||xy|vtsyr|`|mlivjuds|t|h|||||n|||nu||||v|||sp|||||l|||r|||v|ukxxv||nr||||||||||||otf|x||moq|tpyy||x||k||s||||||rrqjpytuvy|xt||ux||||||n|w|vyryvyy|h|p|imjpp||rtxu||rxu||||v||w|tu|u|yx|x|y|vl|w|ufv|y|||x|p||x|||wvyy|||||o||y|||ty||ux||xu||ruv|u|tyx|||tj|||u||y|w|yy||vy|sr|||xslnk||y|xs|yxyy||||||wy|y|stwft|y|wrl|xyoo|uq|xyyrm|||y|y|xox|yyyxy|y||||xvtx|x|v|u||||yr|||w|yy|yy|yy|r||ry|ywxq|rxv|||yx||xy||yy|||||||||||yuy|m|xm||||hptek|fdg|d|gdhdfnmmj`h|q`rn||n|ijtiau|nhi|inlfgihqlljffinkqpekm|nkhbk|iaalmkisdmjpq|ghn|em|qnimuril|jvinqnpwgmj|ejde|diojpwdqlfj|gytq|`nlq||nprmpinlg|rlgx||y|wtuuwxw|xxtyytuu||vu|u|x||xy|||xx|||||st||||uv|np|k|||x|u|xv|qo|||||y||qrrv|uxx|xy||xq|||wurxyr|v||||qv|||u|uu||xxxv|y||x|m|||||v|||w|||y|||y||y|yytx|vty|vttv|x||||wx|r||e|||mw||||t|||xxvuv||r||||||||||x|x|vvr|||yyy||xr||w|w|||y||||v||w|||txuuu||y|rp|||vy|||y||||x|||||x||y||p||||v|xxs|||y|||yu|||ww||||||v||xxyu||vu|qiv||||||||||||x||x|xiyx||||y|||hxv||yo|s|||u|ts||||||lnmq|q||||||||||om||xonssx|||||vv|xuvx|||xx||g|p|u||||||yxy||||j|mx||x||uyy||xyxy|y|||x|x|yx|x|||v|||xpyv|y|||ys|yhxylx||||xyxy|y||w|y|wv||u|||wyxxy|r||gyy||||uyyx||||xxxx|||||||||||w|ny|||yyp||xx|t|||yyh|yeirfeni||nabon|huy|yp|yv||||||vx|||||xwwutj|w|||v|||x|||||||yy|||||||t|j|||xvt|||y|wqlpr||j||||yxt|tu|u|x|||||||||tv|||||||||||xyt|sr|yos|wyy|u|xyv|t|my|x|||xtyy|y||xy||||ypvyyyxx|||vxwy||||||mtsw|y|w|vxuvr||v|vuvyt|q|||x|x|||ypn||uux|||v|qsx||||urs|uu|||uyu|||y|||u|y|yt||hikhd`f|m|pe`nrmyudxl||h|||i||l|||ihn^|||m|iqjeovgl|lmpe||xu|o|_vh||j|||d|m|p_|x|r_lh|q||||||ikl|||mk_h`r|||||||xhx|l|d|||||p||e||_nf|mtjj|dlldsjl||`ehee|||||h|||||kedu||i|vo||||px|e|_|ktxr|||t||p|s|h|m||||hpe||||uh||||ll|xmq||pmghx|jrjjjjjjjjjjjjjj|y|l|nl|k|||y||||uu||u|mmo||x||||||||||||||||u||||y||t|xve|e||ld|dd|p|gj|pps|q|y||||n||n||st||||x||||l||heeh_|j__|eo_|p||rx||gl|tyxyyty||x||||x|y|xxx||x||||dm_djtv|ugu|ktxxyxxx|k||||y|s``l|l|l||jm||mmowv|||yxuu|u|vjbxtya|hy|tbpkll|utk|q|kklnkop|h|ii|||||||yuh|h||||hyg|rh||h|ih|i||xy|hx||h|oikx|xgt|i||i||yxii||x||w||gi|||||t||h||g|iv|||gx|||||t||||x|||i||i|||jyyiqhix|gb|h|||x|yi||u|gr|yh|i|i||o|i||x||y|y|y|t||||w|x|||f|||vy||||||i||||y||x|||x|e|||xy|x||||y||ycx|x|||||||t||xgx|dv||||u|xh||||||||qi|gx||t|||||||x|||||h|||||x|feqyy|||||||||i||||g|`||i|||||yy||||t|w||y|||x|||||||h|yy|||yyg|||xyx|||g||||||yyx|||y||||x|||i|||||r||x|yxtyx|yyx||t|x||xx||||x|yv|||r||wu|x|||||x|x|x||v|||||||||||||||x||y|||||y||ux||u||||yx||||y||||||||ij||xy||y|||i|||||v|yw||||||df|x||hhw||||||||i|||jx|||i||v|||||y|vu||i|yv||||y|i|y||||||nytx||xy||||||v||||||||||xi||x||p|uy||y|||vx|||y|y|y||||||||y|f||||y||||||x||||||||||ys||w|||||||||||||||k||y|||y|||y|||w||y|y|||||||y|||y||||||||||||x|x|||||||||||||||w|||||||||ys|||ix||t|||y|||||||||||w|||y|||g||yx||d|m|x||||v||||w|||||i||x|||x||y|||fw||||||x||||||||shev||||||||u||||v|||u||||y|x|v|h||||||||||y|||||||||||||||||||x||||||||x||xwy|y|||||||vx||||||||||||v|||g||||wy|y|||yx|||xw|||y|y|||||y||xi|||||||||h|y|||||i|u|||wv||v|||t||hyx||y||y|||||||||||||||x||||x|yy|hxu||||||xx|||||||||v|||y||||||||n|||||||||w|||||||w||||||||xq|||qt|o||itx||||yijfx|||qguvx|||v|x||i|y|y||xu|r||ta||wv|b|e|||wi|||||x||e||y|||y|xi||||||yx|||h|x|||||ugi||y|t|||||||||||||||w|yyvyy||y||w||||||||||x||||||||xw||r|||||yx|||||||f|||x|||||o|||x|||||||yy|y||v||y||||v||||||x||||u||||||x||||x||||||||x||||||t|||||x|||||y|y|tv||||||||||||e|||x|||||y||||v|y||||xxxxy||y|||x|||||||||v|y|||||||||||||||xs|||x|x|||||||||||||||||||||y|||||wy||||||||||||||x||x|||y||x|d|y|||||||y||||||f|w||||||||||||y|||||||x||xy||w||y|||||||||yy||x|||||||i||||||y||||y|||||||||||||x|||h||t||||x|||||||||xvx|||x||||y|||||y||y||||||||||||||x||||||ty|||y|||||||h||||||||||y||y|||||||||||||||||||s||||||||||||||||||x|||||||||||y||||||||||||||||||||||||y||||||||||||y||||||y||||y|y||||||y||||||||||s|||||||||||||||||||||||||||||y||||||||||||||||||||x||||||||||x|||y||||||||||||v|||||||||||||||||||||y|||||||v|||yx||||||||||||||||y|y|||y|||y|||||||||||||||||||||||||||||||||f||||||||ty|||||||y|||||||||ij||||||||||||||||||||x|||||||||||||||||||||||||||||||||||y|x||||||||||||||y|||||||||||yyx|||||||||||||y||||||||||y||||||y||||y||g||f||||y||||||||y||i||||||||x||||||||||||y||||||||||r||||u||||||x||||||||y||||||x||||||||x||||||||||||y|y||||||||x||||||||||||||s|||||||||||||||||||x||||||||y|||||||||||||||||x||||||||||||d|x||||||x||||||vuy||||||||||||||||y|||||||||||||y|v|||||||||||||x|||||||||||||||||||||||||x||||||||||||||||yx|||||||||||||y||||||y|||||||||||||y|||y|||||||u||y|||||||||||y||y|x|||||||||||||||||||||||||x|||||||||s|||||||||||||||||y||||||ux||||||h|||||||x|||||||||||||||||||||||||||||||||||||||||||||||y|||||||||||||||x||||||||||||||||y|y||||y||||||||y|||||||||||x|||x|||||||||||||||||||||x||||||||||||x|||||||||||||||||||||||||||||||||i|||||||||||||||y|||||y||||||||||||||||||||||||||||||v||||||w|||g||||||||||||||||||||||||||||||y|||||||||||||||||||||||||||||||xy||||||||||||||||||||x||||||||||||||i|||||||||||||||||||||||||||||yg|||||||||||y||||||||||||||||y|||||||||x||||||||x||||||||||||||||||||u||y||||||||||||||||y||||||||||x||||y|||||||x|x|x||||||||||||v|x|||||||y||x|yx|||||||||||||||||||||||||||||||||||||y||||||||||||y|||||y|y||||||||||||||||||||||||||||||||||||||||||||||||||||y|||||||||||||||||||||x||||||x|||||||||||||t||||||y||||x|||||y||||||||||||||||||y||||x||||||||||||||||||||||||||||||||x||||||y||||||||||w||||||||||||u||||||||||||||||||xy||||||||||||||||||||||||y|||||||||||||||||||||||||||||||||x||||||||||||||y|||||||||||w|||||||||x|||||||||||x|||||||||||||||||||||||||||||||||||||||||||||||||||||||||t||||||||||||x|||||||y||||||||||||||||||||||||||||||||||||||||||||||||||||y||x|||||||||y|||||||||||||||||||y||||||y|w|||y||||||w|||||||||||||||||||||||x|||||u||||||vp|||||||||||y||||||||||||||||||||||||||x|||||||||||||||x|x||||||||||x||||||||||||||||||||x||||y||||||||||||||||y||||x||||||||||||vy|q||||||||y||||||||||||||||||||||||||||||||||||||||||||y|y|||y|x||||||||||||||||||||y|u|||||||||||y|||||||||||||||||||||||||||||||||x||||||||||||||||||||||||u||||||||||||||||||||||||||||||||||||||||||||||x|||||||y||||||y|||||||||g|xy|||||v|||||||||y||||||||||||||||xh|||||||||y|||||||y|xn|x||||||||v||||||||||||||x|||||||x|||||||t||u|||||||||||||||||||||||||||||||||||||||||||||||xx||||||||y|||||||||||||||v|x||y||y||y|y|y||||||||||||||||||||||||||||x||||||||yy|||||||y||||||||||||yy|||s||||y|||||||yy|||||||||||y|||||||||y||||y||||||u||||||||||||||||||||||||||||||||||||||||v||y|x|||y|||h|||x||||y||||||y||||||||||||||||w||||x|||||||x||||||||||y||||||||||||x||||||||||||||||||jp||||||||||||||||||||||x|||||||||||||y|||y|||||||||i|||yxy|||||||||||y|||y||||||||y|||||||x|||y|||||||||||||||||||||||||||||||y|||||y||||x||||||x|||y||y|||||||||||||||||y||||w||h|||||||||||||||||||||||||||||||y||||||||||||||||y|||x|||||w|||||y||||||y||||||||||yyg||||||x|||||w|v||||||y|||y||||hw|||||||||||||||||||||xx||||||y|||||||||||||g||||y|u||||||||||||||||||||||||||||||||q||||||||||||||w||||||||||||||||||d||||||||||||||||v|||||||||||||||||y||||||v|||||||q||||||||||||||||||y||||||x||||||||||y|||||||||y|||||||||||||||||||w||||||||||y||||||||||||||||||||||||||||wy||||q|||||x||y||||||||u||f||y|||||||||||||x|||wwieeid|i|hh||lfgo||g|h|||v||hij|||jxg|||||h|||e||||||x||||||||f||x||yxgv||||iy|x|||||||x|x||y||||xxs||||||||w||||u|u^|evxx|||||||w|||||||||||i|||||y||h||||x||||||y||x|||||y|||||y|yy||||||h|||x|||||||||||f|yh|||||||x|xxh||y|||||||||||||||||||||||y|||||||||y|f|v||||||y|||||y||||||||||||y||||y|||y||wy||||||||||||||||||||||||||||||y||||||||||||t||||y|||y|||||||||d||x|x||||||||y|||||y|||x||||v|||||||||y||||||||n||||||||q|y||||||||||||||||||x||||||y||x|||||||||x|||||||v|||||y||||w|||t||||||||||||||||||||||||||||w|||||||||||u||||||||||||||||||||||||||||s|||||||||||||||||||||||||y|||||||||x|y|||x|y|v|hyf||||y|||yh||||yu||t||||||y||||||m||||||||yyyx|yt||||x||w|ru||y||||||m||||s||xuy|||||stux||||x||w|||||qr|y|upt|sx||i|ox|||y||||||||||w|||||||||||||||||||y|v|xyy|||r|ou||y|x||u|uy|||||sxu|||y|y||yxy|w||h|v||y||t|yr||x|y|x|||||vywyst|||y|y||y|||s|||u|y||wytv|wx|xyxyxvyyx||y|xy|y||yy|vy|||y|xxw|||r|yxyw|y|t|wyw|yy|wv|||vh||||w|x||||x||x||||||uy|||ywy||yyx|||fyx|||xys|yy|t||||xv|||y||||yy||y|yy||xvwv|xxy|||y||y|w||||||||x|||||x|u|||t||||y|u||yy||||||xy||yyy|y|xys|||||||||||||||y|||||||x|xv||vyy|w|yxx||||xy|y||yw|y||ux|yyyy|xy|||yhy|w||uyxyx||xyyy|yy|wx||svyy|x||qy||||xyyy|xy|tx||||y|y||x||||y|yyy|y||yy||yy|qx||||yywv|y||y|yxqy|||||||||x||y|||u|||y||yyyx|||yxyyx|y|x|v||y|u|||w|y|||||y|||||||||y||||vypxm|x|||||y|y|w||||||||||||||||||||||||||||y||||||||||||||||||||||||||||||yy|||||p|||||y||||xy||||y|||||||||||||||||||x||y|||||||||||||||y|||xx||||||x|||xy||||||||||y|y|||x|||||x|||||||||r|||ro||||v|||||x||||||||w|wx|x|x|||||||||||||||y|||y||x||||||||||||||x||||||y||||||||x||||||||||||||||yy|||||||||t|x|||||x||y|||x||||y|||||||u||||y||||p|||||y||||||||||||||v|x||||uy||y|||||||||||||||||||||||||||||||v|||||||||||||||||||v||||||w||||||||yvx|||||||||y||x||||||||x||||||y|x||||||||||||||||||||||s|x|||||||||||||||||||||||||t||||||||||||||x|||yy|||u|||||||||y||||||||||||||||||||v||||||||||x|||||||||||||||p|||x||||||y|y|||||||u||w|u|||||||u|||||||||v||yy|||w||||||x|p|y|||||x|||||||||||||||p||x|||||y|y||x|||||||x||||||||||||||yy|y|||x|yy|||||y|||||||||||||uu||||||py||||||v|||||x||||||||||||||y||||||t|||||||x||yy||||||||||||||x||||y|||x|t||||||||||||||x|||||||||||||||||||||||y|||||||||v|h||||||||||||||||||x||y|||||||x||x|||y|yy|||||||||||||||y||||||||||y|||||||y|||px|||||||||||||||||||||||||t|||y|||||||||||||||||||||||||||y||||||||||||||x|||||||||y|||||||||||||||||||||||||||||||x|||||||y|||||||||y|||yy||yxy||xx|||yx|||u|y||||xwx||yy|t|||||x||y||xx|||x|y|||y|||x||y||y|xx||y|txxxx||y|||||ux|x||v|||y|y||yyy|xxx|yx|y||||||i|||||||y|x||yy||xxx|||||x|||x||yy|xx|||||yx|x|y|p|||yy||yxy|||vv|||v|xx|xu||y|y|||||y||||yv|y||y|y||||||yx||y||vy||x||y||||y|||||yy|||||||yyy|y|||yyp||||v||xy|yi||yx|xy||y||||y||ywy|yvyyx|yyv||||||y|||y|x|||||||yx|||yt|||xxt||yy||||||w|yx|y||||||||w|yxxx|||vo|xu|yy|py||||y|y|vyyyxx|xxxxyyxyx|y|yy||y|y|||yyxx||x|y||||xx||x||t|||||||||||v|x||||||y|||y||y||x||y|||||u||||xx||||||||||yyy||yy||y||||y||||xy|||y|x|y|||y|||||ux|||tx||v||y||pvy||||xv|||x|||||||||yxyyy||||yyxyy|xyy|xyyt|x||y||rvw|||||||||||x||y||||y||v|wx|y|||t|yoy||vyy|tr|x|||||||x|||||||xx|yy|||y||y|yy|y|w|||x|yyy|y|yyx|v|||||y||y|x|r|y|||||y|||y|||yy||||wxy|||y|||||||wxy|t|||w||y|||y||y||||x||||||y|yx|||x||yv||y||yyx||||||x|y||||||ytu||||y||||||wy||y|ty||x||yy||xx|||||yt||||||y|||||||yx||yvx|||||||t|xx|||||yyy||y|p|||||||||yx|y|py||q|||y|y|||ys|||||y|||y||x|||||y|y||||x||y||yw||||y|v|yy||||yxyx||yxwyy|||y||yx|||||||||||yx||||y|||yyy||||||||x|x|x||||||y|x||x||||y||||y||||yy|x|yx|u||yo||||yyyyy|y|k|y|yq||x|yy||yy||y|y||v||y||||y|y||y||||||||y|||y|||y|||||y||||||||||y|y|||||||x|y||||y||||||u|||||y|||||y||||||||x||||y||y|||||||||||y|||||||y||y|y||||yxxyx|||||tdra||||leram|`|p||||||||otn|v|qtr||||||wu|otr|gxy||txy||v||r||uhst||tl||||||t|||r||||x|||yxyyuxyyx||tv||yxx|y|||xyl|yv|y||||vv|xyxu||x|u|u||||||v||y|||||h|kh||h||||l||h|i||iesxmiejf|x|kln|||||xr|inl|yhvtckweoxihhopx||p|mjp|xi|h|q|grgi||hyghnnei|jjpe|ik|ml|mpq|prinow|t||ph|mjfl|d|t^|||plhhykmyeq|lmhqe|hmt|fwh|ujq|||l|qtt|skhm|t||v|||tveoh|wqkn||iwidqhh|yxommxkm|x||klp|olll|ii|h|h||jo|eb|f|n|jg|kdgllxjyho|bj|rluuftjh|||phgopnje|p|n||qp||ivhgk||oo|nsnytqr|qrkigqql|n||th|mv||||j|wwf|w||s||m|ppn|ielwilp`|tix||||`|||g|phr|||||i|o|||wi||ue|mt|||iyqekgxtt|p|||aax|g|||||x||pj|hh|||iy||v|qq|l|||t|||t`u|qek|oy|p|yvo|||n|q|oqrympov||tmdqxsml||||xpy|inl|uptwpo|ur|usrjuop_||uv|nyt||lp|v|||pv|ttqu|sutvq|rxyq|qow|||r||ty|vqiu|tpt||yyqnpxf||px||titn|tvvj||||hllk|q|plxtp|t|hroih||||r||tht|||gs|jn|q||s||w||y|||||o|vq||sy|||||||x|||e||l||ye||wutjx||xx|u|v|uo|||||r|y||v|dwxp|rusxx|x|l|x||xxus||v||ixrhq|||xd|kyoq|rt||yvs|||||||||||w|rsvtr|rx||xq|||x|k|x|x||nlv|||vwdu|d||ym|w|ukpk|||i|ttv||oxx|||yd|yw|tphdf||nje|itltgk|ftpknncek|jjq|h|knyp|p|i||qii|i|yihotifnij|n|hrjtldj||ydinj|pkl|hnt|ui|nlp|ecq|||pn||ntjmeni|y|||nxyxi|u|tsj|hrsmtl|||cqh|jvul|kvn||y|u|r|e|mt|xmt||x|pwp|ebw|k|i|pm|umm||_|pjnghrq||pvr|lmwmmlhhigrjtthdilfhjfleh|q|igfuf||t|_||h|lkkxhitvim|llwu|jx|||u||x||n|||yyxuuhlbn|i|nxy||munxxer|p|lxihr||hkgt|y|nvpqpdk||xs|ob|x|go`twgkvnt|i|ulldkkhqnvdigjjgyqglplejrkiikkunkoojjpqfjiowlolsspotip|krvprqq|xv|px|tpkq|||yxyryprtuwi|ttrtfypurmyvwdqtqpxkofppnlhuqlutxsorpttnspjjrpytxvupdtxvu||psnnqquqqtlt|v|wxqwtlknuytuuoqrxwq|rdnqustuytyvvwuxlpr|y|yuxxsuwvpyvx|qqt|||tttxtq|usvuuwytwvunl|typex||x|tquyyuursvpm|xtytuptx||txn|uptptx||vxqrpxrrrrxssvpyystaqtwu|wpp|yyvxsrxsttxqturx||utyy||jm|rs|qtsxumuotutpopy|n|lqwq|ol|nlnwtyxup|sqvx|xdt|u|yyuutsy||uv|xvx|||hgts|xxvuxtv|||xx|||_||w|rpushx|||m||tpqntwqj|xyx|t|nvq|p|twyytu|vw|qpxx|||yw|uvxu|wwxxx|xx||||uxv|x||||y|xc||k|hjnhif||ysj||tknklxmstrpt||swu||v||wc|xyrvyyvyt|x|||y||tqt||eraxy||||t|y||y|u||h||||xs|||n||y|u|y|y|||||s|vy|stxy|||||yw|yy|||x|||ylpq|utttw|v|ty|x|w|||y|y||
