# Supplementary material for: Automated reaction database and reaction network analysis: extraction of reaction templates using cheminformatics
Source: J Cheminform. 2018 Mar 9;10:11. doi: 10.1186/s13321-018-0269-8 (PMC5845084; doi:10.1186/s13321-018-0269-8)
Supplement: Supplementary file 9 — Additional file 9. Zip-file containing the source code of the software. [file 13321_2018_269_MOESM9_ESM.zip › source_code/CDK/.metadata/.plugins/org.eclipse.epp.logging.aeri.ide/org.eclipse.epp.logging.aeri.ide.server/server-config.json]

{
  "version": "v1",
  "title": "Eclipse",
  "timestamp": 1498632947520,
  "ttl": 10080,
  "helpUrl": "https://dev.eclipse.org/recommenders/community/aeri/v2/help/",
  "feedbackUrl": "http://ctrlflow.com/automated-error-reporting",
  "aboutUrl": "https://wiki.eclipse.org/EPP/Logging",
  "submitUrl": "https://dev.eclipse.org/recommenders/community/confess/0.6/reports/",
  "maxReportSize": 262144,
  "problemsUrl": "https://www.eclipse.org/downloads/download.php?r\u003d1\u0026file\u003d/technology/epp/logging/problems.zip",
  "problemsTtl": 20160,
  "connectTimeout": 10,
  "socketTimeout": 10,
  "acceptedProducts": [
    "org.eclipse.*",
    "org.fordiac.*"
  ],
  "acceptedPlugins": [
    "org.apache.log4j.*",
    "org.eclipse.*",
    "org.fordiac.*"
  ],
  "acceptedPackages": [
    "ch.qos.*",
    "com.cforcoding.*",
    "com.google.*",
    "com.gradleware.tooling.*",
    "com.mountainminds.eclemma.*",
    "com.naef.*",
    "com.sun.*",
    "java.*",
    "javafx.*",
    "javax.*",
    "org.apache.*",
    "org.eclipse.*",
    "org.fordiac.*",
    "org.gradle.*",
    "org.jacoco.*",
    "org.osgi.*",
    "org.slf4j.*",
    "sun.*"
  ],
  "requiredPackages": [
    "com.cforcoding.*",
    "com.gradleware.tooling.*",
    "com.mountainminds.eclemma.*",
    "com.naef.*",
    "org.eclipse.*",
    "org.fordiac.*",
    "org.gradle.*",
    "org.jacoco.*"
  ],
  "acceptOtherPackages": false,
  "acceptUiFreezes": true,
  "ignoredStatuses": [
    ":java.io.IOException:There is not enough space on the disk",
    ":java.net.*:",
    "org.eclipse.core.filesystem::Could not delete*",
    "org.eclipse.core.filesystem::Could not move*",
    "org.eclipse.core.resources:org.eclipse.core.internal.resources.ResourceException:Resource is out of sync with the file system*",
    "org.eclipse.core.runtime::Invalid input url*",
    "org.eclipse.epp.mpc.ui:java.io.IOException:",
    "org.eclipse.equinox.p2.*::",
    "org.eclipse.jface:java.io.IOException:Unable to resolve plug-in*",
    "org.eclipse.oomph.setup.core:$org.apache.http.ConnectionClosedException:",
    "org.eclipse.pde.core::The current target platform contains errors*",
    "org.eclipse.ui::Conflicting handlers for*"
  ],
  "problemsZipLastDownloadTimestamp": 1498633276508
}
