# Supplementary material for: Automated reaction database and reaction network analysis: extraction of reaction templates using cheminformatics
Source: J Cheminform. 2018 Mar 9;10:11. doi: 10.1186/s13321-018-0269-8 (PMC5845084; doi:10.1186/s13321-018-0269-8)
Supplement: Supplementary file 9 — Additional file 9. Zip-file containing the source code of the software. [file 13321_2018_269_MOESM9_ESM.zip › source_code/CDK/.metadata/.plugins/org.eclipse.jdt.core/savedIndexNames.txt]

INDEX VERSION 1.129+C:\Users\pplehier\Workspaces\CDKWorkspace\.metadata\.plugins\org.eclipse.jdt.core
4033920976.index
361202111.index
4075476442.index
1166326449.index
3467204357.index
3392843127.index
898123776.index
3747135682.index
2040813865.index
838798348.index
2427126882.index
1400111607.index
921669405.index
1716309550.index
131401671.index
3499172660.index
3752947547.index
3983730034.index
1280402761.index
4202600244.index
3762615619.index
2385615327.index
779790567.index
3273063145.index
3784036412.index
1289911969.index
3224927232.index
3920458890.index
2845504303.index
3231472674.index
2790403920.index
882150708.index
386712566.index
1749438412.index
889527592.index
3616461031.index
355346266.index
4231937437.index
26175320.index
388165348.index
121251863.index
4275455661.index
3604928835.index
3045868724.index
205957635.index
690979278.index
2733653411.index
1198439269.index
2574687499.index
3347669136.index
