# Supplementary material for: Automated reaction database and reaction network analysis: extraction of reaction templates using cheminformatics
Source: J Cheminform. 2018 Mar 9;10:11. doi: 10.1186/s13321-018-0269-8 (PMC5845084; doi:10.1186/s13321-018-0269-8)
Supplement: Supplementary file 9 — Additional file 9. Zip-file containing the source code of the software. [file 13321_2018_269_MOESM9_ESM.zip › source_code/CDK/.metadata/.plugins/org.eclipse.jdt.launching/libraryInfos.xml]

<?xml version="1.0" encoding="UTF-8" standalone="no"?>
<libraryInfos>
<libraryInfo home="C:\Program Files\Java\jdk1.8.0_101" version="1.8.0_101">
<bootpath>
<entry path="C:\Program Files\Java\jdk1.8.0_101\jre\lib\resources.jar"/>
<entry path="C:\Program Files\Java\jdk1.8.0_101\jre\lib\rt.jar"/>
<entry path="C:\Program Files\Java\jdk1.8.0_101\jre\lib\sunrsasign.jar"/>
<entry path="C:\Program Files\Java\jdk1.8.0_101\jre\lib\jsse.jar"/>
<entry path="C:\Program Files\Java\jdk1.8.0_101\jre\lib\jce.jar"/>
<entry path="C:\Program Files\Java\jdk1.8.0_101\jre\lib\charsets.jar"/>
<entry path="C:\Program Files\Java\jdk1.8.0_101\jre\lib\jfr.jar"/>
<entry path="C:\Program Files\Java\jdk1.8.0_101\jre\classes"/>
</bootpath>
<extensionDirs>
<entry path="C:\Program Files\Java\jdk1.8.0_101\jre\lib\ext"/>
<entry path="C:\Windows\Sun\Java\lib\ext"/>
</extensionDirs>
<endorsedDirs>
<entry path="C:\Program Files\Java\jdk1.8.0_101\jre\lib\endorsed"/>
</endorsedDirs>
</libraryInfo>
</libraryInfos>
