# Supplementary material for: Automated reaction database and reaction network analysis: extraction of reaction templates using cheminformatics
Source: J Cheminform. 2018 Mar 9;10:11. doi: 10.1186/s13321-018-0269-8 (PMC5845084; doi:10.1186/s13321-018-0269-8)
Supplement: Supplementary file 9 — Additional file 9. Zip-file containing the source code of the software. [file 13321_2018_269_MOESM9_ESM.zip › source_code/CDK/.metadata/.plugins/org.eclipse.m2e.logback.configuration/0.log]

2016-12-13 13:17:49	915 [Worker-4] INFO c.g.t.t.d.PublishedGradleVersions - Gradle version information cache is up-to-date. Trying to read.
2016-12-14 08:50:25	635 [Worker-1] INFO c.g.t.t.d.PublishedGradleVersions - Gradle version information cache is up-to-date. Trying to read.
2016-12-16 16:45:15	207 [Worker-1] INFO c.g.t.t.d.PublishedGradleVersions - Gradle version information cache is up-to-date. Trying to read.
2016-12-19 08:58:04	148 [Worker-2] INFO c.g.t.t.d.PublishedGradleVersions - Gradle version information cache is out-of-date. Trying to update.
2016-12-22 09:52:59	025 [Worker-0] INFO c.g.t.t.d.PublishedGradleVersions - Gradle version information cache is up-to-date. Trying to read.
2017-02-22 16:42:45	197 [Worker-1] INFO c.g.t.t.d.PublishedGradleVersions - Gradle version information cache is up-to-date. Trying to read.
2017-02-24 09:08:37	558 [Worker-0] INFO c.g.t.t.d.PublishedGradleVersions - Gradle version information cache is up-to-date. Trying to read.
2017-02-27 13:57:12	458 [Worker-2] INFO c.g.t.t.d.PublishedGradleVersions - Gradle version information cache is up-to-date. Trying to read.
2017-02-28 10:59:14	552 [Worker-1] INFO c.g.t.t.d.PublishedGradleVersions - Gradle version information cache is out-of-date. Trying to update.
2017-03-06 09:32:17	407 [Worker-1] INFO c.g.t.t.d.PublishedGradleVersions - Gradle version information cache is up-to-date. Trying to read.
2017-03-08 11:18:39	050 [Worker-2] INFO c.g.t.t.d.PublishedGradleVersions - Gradle version information cache is out-of-date. Trying to update.
2017-03-08 13:50:26	491 [Worker-2] INFO c.g.t.t.d.PublishedGradleVersions - Gradle version information cache is up-to-date. Trying to read.
2017-03-08 13:55:33	512 [Worker-0] INFO c.g.t.t.d.PublishedGradleVersions - Gradle version information cache is up-to-date. Trying to read.
2017-03-15 18:38:16	429 [Worker-1] INFO c.g.t.t.d.PublishedGradleVersions - Gradle version information cache is out-of-date. Trying to update.
2017-06-28 08:55:46	334 [Worker-2] INFO c.g.t.t.d.PublishedGradleVersions - Gradle version information cache is up-to-date. Trying to read.
