# Supplementary material for: Automated reaction database and reaction network analysis: extraction of reaction templates using cheminformatics
Source: J Cheminform. 2018 Mar 9;10:11. doi: 10.1186/s13321-018-0269-8 (PMC5845084; doi:10.1186/s13321-018-0269-8)
Supplement: Supplementary file 9 — Additional file 9. Zip-file containing the source code of the software. [file 13321_2018_269_MOESM9_ESM.zip › source_code/CDK/.metadata/.plugins/org.eclipse.oomph.setup/workspace.setup]

<?xml version="1.0" encoding="UTF-8"?>
<setup:Workspace
    xmi:version="2.0"
    xmlns:xmi="http://www.omg.org/XMI"
    xmlns:setup="http://www.eclipse.org/oomph/setup/1.0"
    name="workspace"/>
