# Supplementary material for: Automated reaction database and reaction network analysis: extraction of reaction templates using cheminformatics
Source: J Cheminform. 2018 Mar 9;10:11. doi: 10.1186/s13321-018-0269-8 (PMC5845084; doi:10.1186/s13321-018-0269-8)
Supplement: Supplementary file 9 — Additional file 9. Zip-file containing the source code of the software. [file 13321_2018_269_MOESM9_ESM.zip › source_code/CDK/.metadata/.plugins/org.eclipse.ui.workbench.texteditor/dialog_settings.xml]

<?xml version="1.0" encoding="UTF-8"?>
<section name="Workbench">
	<section name="org.eclipse.ui.texteditor.FindReplaceDialog">
		<item value="false" key="isRegEx"/>
		<item value="trirad" key="selection"/>
		<item value="false" key="casesensitive"/>
		<item value="false" key="incremental"/>
		<item value="true" key="wrap"/>
		<item value="false" key="wholeword"/>
		<list key="findhistory">
			<item value="trirad"/>
			<item value="single"/>
		</list>
		<list key="replacehistory">
		</list>
	</section>
	<section name="org.eclipse.ui.texteditor.FindReplaceDialog_dialogBounds">
		<item value="336" key="DIALOG_WIDTH"/>
		<item value="1|Segoe UI|9.0|0|WINDOWS|1|-15|0|0|0|400|0|0|0|1|0|0|0|0|Segoe UI" key="DIALOG_FONT_NAME"/>
		<item value="452" key="DIALOG_HEIGHT"/>
		<item value="801" key="DIALOG_X_ORIGIN"/>
		<item value="231" key="DIALOG_Y_ORIGIN"/>
	</section>
</section>
