# Supplementary material for: Automated reaction database and reaction network analysis: extraction of reaction templates using cheminformatics
Source: J Cheminform. 2018 Mar 9;10:11. doi: 10.1186/s13321-018-0269-8 (PMC5845084; doi:10.1186/s13321-018-0269-8)
Supplement: Supplementary file 9 — Additional file 9. Zip-file containing the source code of the software. [file 13321_2018_269_MOESM9_ESM.zip › source_code/CDK/.metadata/.plugins/org.eclipse.ui.workbench/dialog_settings.xml]

<?xml version="1.0" encoding="UTF-8"?>
<section name="Workbench">
	<section name="org.eclipse.ui.internal.QuickAccess">
		<item value="-1" key="dialogHeight"/>
		<item value="-1" key="dialogWidth"/>
		<list key="textEntries">
		</list>
		<list key="orderedElements">
		</list>
		<list key="orderedProviders">
		</list>
		<list key="textArray">
		</list>
	</section>
	<section name="ImportExportAction">
		<item value="org.eclipse.ui.wizards.import.ExternalProject" key="ImportExportPage.STORE_SELECTED_IMPORT_WIZARD_ID"/>
		<list key="ImportExportPage.STORE_EXPANDED_IMPORT_CATEGORIES">
			<item value="org.eclipse.ui.Basic"/>
		</list>
	</section>
</section>
