# Supplementary material for: Automated reaction database and reaction network analysis: extraction of reaction templates using cheminformatics
Source: J Cheminform. 2018 Mar 9;10:11. doi: 10.1186/s13321-018-0269-8 (PMC5845084; doi:10.1186/s13321-018-0269-8)
Supplement: Supplementary file 9 — Additional file 9. Zip-file containing the source code of the software. [file 13321_2018_269_MOESM9_ESM.zip › source_code/CDK/.metadata/.plugins/org.eclipse.ui.workbench/workingsets.xml]

<?xml version="1.0" encoding="UTF-8"?>
<workingSetManager>
<workingSet aggregate="true" factoryID="org.eclipse.ui.internal.WorkingSetFactory" id="1481631468078_0" label="Window Working Set" name="Aggregate for window 1481631468078"/>
</workingSetManager>
