# Supplementary material for: Automated reaction database and reaction network analysis: extraction of reaction templates using cheminformatics
Source: J Cheminform. 2018 Mar 9;10:11. doi: 10.1186/s13321-018-0269-8 (PMC5845084; doi:10.1186/s13321-018-0269-8)
Supplement: Supplementary file 9 — Additional file 9. Zip-file containing the source code of the software. [file 13321_2018_269_MOESM9_ESM.zip › source_code/CDK/.metadata/.plugins/org.eclipse.wst.xml.core/default_catalog.xml]

<?xml version="1.0" encoding="UTF-8" standalone="no"?>
<catalog xmlns="urn:oasis:names:tc:entity:xmlns:xml:catalog">
  <nextCatalog catalog="user_catalog.xml" id="user_catalog"/>
  <nextCatalog catalog="system_catalog.xml" id="system_catalog"/>
</catalog>
