# Supplementary material for: Automated reaction database and reaction network analysis: extraction of reaction templates using cheminformatics
Source: J Cheminform. 2018 Mar 9;10:11. doi: 10.1186/s13321-018-0269-8 (PMC5845084; doi:10.1186/s13321-018-0269-8)
Supplement: Supplementary file 9 — Additional file 9. Zip-file containing the source code of the software. [file 13321_2018_269_MOESM9_ESM.zip › source_code/CDK/cdk/.externalToolBuilders/EclipsePreBuild.launch]

<?xml version="1.0" encoding="UTF-8" standalone="no"?>
<launchConfiguration type="org.eclipse.ant.AntBuilderLaunchConfigurationType">
<stringAttribute key="org.eclipse.ant.ui.ATTR_ANT_AUTO_TARGETS" value="preBuild,"/>
<stringAttribute key="org.eclipse.ui.externaltools.ATTR_RUN_BUILD_KINDS" value="incremental,auto,"/>
<booleanAttribute key="org.eclipse.debug.ui.ATTR_LAUNCH_IN_BACKGROUND" value="false"/>
<booleanAttribute key="org.eclipse.ui.externaltools.ATTR_TRIGGERS_CONFIGURED" value="true"/>
<booleanAttribute key="org.eclipse.jdt.launching.DEFAULT_CLASSPATH" value="true"/>
<stringAttribute key="org.eclipse.jdt.launching.CLASSPATH_PROVIDER" value="org.eclipse.ant.ui.AntClasspathProvider"/>
<booleanAttribute key="org.eclipse.ui.externaltools.ATTR_BUILDER_ENABLED" value="false"/>
<stringAttribute key="org.eclipse.debug.core.ATTR_REFRESH_SCOPE" value="${project}"/>
<booleanAttribute key="org.eclipse.ant.ui.ATTR_TARGETS_UPDATED" value="true"/>
<booleanAttribute key="org.eclipse.debug.core.appendEnvironmentVariables" value="true"/>
<booleanAttribute key="org.eclipse.ant.ui.DEFAULT_VM_INSTALL" value="false"/>
<stringAttribute key="org.eclipse.ui.externaltools.ATTR_LOCATION" value="${workspace_loc:/cdk/build-eclipse.xml}"/>
<stringAttribute key="org.eclipse.ant.ui.ATTR_ANT_MANUAL_TARGETS" value="preBuild,"/>
</launchConfiguration>
