# Supplementary material for: Automated reaction database and reaction network analysis: extraction of reaction templates using cheminformatics
Source: J Cheminform. 2018 Mar 9;10:11. doi: 10.1186/s13321-018-0269-8 (PMC5845084; doi:10.1186/s13321-018-0269-8)
Supplement: Supplementary file 9 — Additional file 9. Zip-file containing the source code of the software. [file 13321_2018_269_MOESM9_ESM.zip › source_code/CDK/cdk/AUTHORS]

Sam Adams
Jonathan Alvarsson
Rich Apodaca
Saravanaraj N Ayyampalayam
Ulrich Bauer
Stephan Beisken
Arvid Berg
Ed Cannon
Fabian Dortu
Martin Eklund
Matteo Floris
Dan Gezelter
Uli Fechner
Thorsten Flügel
Nimish Gopal
Rajarshi Guha
Yonquan Han
Thierry Hanser
Kai Hartmann
Tobias Helmus
Christian Hoppe
Oliver Horlacher
Miguel Howard
Rafel Israels
Nina Jeliazkova
Geert Josten
Dmitry Katsubo
Jules Kerssemakers
Anatoli Krassavine
Stefan Kuhn
Uli Köhler
Violeta Labarta
Jonty Lawson
Kevin Lawson
Daniel Leidert
Edgar Luttmann
Todd Martin
John May
Nathanaël Mazuir
Stephan Michels
Scooter Morris
Peter Murray-Rust
Carl Mäsak
Irilenia Nobeli
Peter Odéus
Magda Oprian
Niels Out
Jerome Pansanel
Julio Peironcely
Tomáš Pluskal
Chris Pudney
Syed Asad Rahman
Jonathan Rienstra-Kiracofe
Mark Rijnbeek
David Robinson
Miguel Rojas Cherto
Bhupinder Sandhu
Jean-Sebastien Senecal
Onkar Shinde
Sulev Sild
Bradley Smith
Ola Spjuth
Christoph Steinbeck
Ralf Stephan
Daniel Szisz
Aleksey Tarkhov
Stephan Tomkinson
Gilleain Torrance
Andreas Truszkowski
Paul Turner
Joerg Wegner
Yap Chun Wei
Stephane Werner
Egon Willighagen
Lars Willighagen
Yong Zhang 
Daniel Zaharevitz
