# Supplementary material for: Automated reaction database and reaction network analysis: extraction of reaction templates using cheminformatics
Source: J Cheminform. 2018 Mar 9;10:11. doi: 10.1186/s13321-018-0269-8 (PMC5845084; doi:10.1186/s13321-018-0269-8)
Supplement: Supplementary file 9 — Additional file 9. Zip-file containing the source code of the software. [file 13321_2018_269_MOESM9_ESM.zip › source_code/CDK/cdk/bin/cip.javafiles]

org\openscience\cdk\geometry\cip\VisitedAtoms.java
org\openscience\cdk\geometry\cip\TerminalLigand.java
org\openscience\cdk\geometry\cip\rules\MassNumberRule.java
org\openscience\cdk\geometry\cip\rules\ISequenceSubRule.java
org\openscience\cdk\geometry\cip\rules\CombinedAtomicMassNumberRule.java
org\openscience\cdk\geometry\cip\rules\CIPLigandRule.java
org\openscience\cdk\geometry\cip\rules\AtomicNumberRule.java
org\openscience\cdk\geometry\cip\Ligand.java
org\openscience\cdk\geometry\cip\LigancyFourChirality.java
org\openscience\cdk\geometry\cip\ImplicitHydrogenLigand.java
org\openscience\cdk\geometry\cip\ImmutableHydrogen.java
org\openscience\cdk\geometry\cip\ILigand.java
org\openscience\cdk\geometry\cip\CIPTool.java
