# Supplementary material for: Automated reaction database and reaction network analysis: extraction of reaction templates using cheminformatics
Source: J Cheminform. 2018 Mar 9;10:11. doi: 10.1186/s13321-018-0269-8 (PMC5845084; doi:10.1186/s13321-018-0269-8)
Supplement: Supplementary file 9 — Additional file 9. Zip-file containing the source code of the software. [file 13321_2018_269_MOESM9_ESM.zip › source_code/CDK/cdk/bin/core.javafiles]

org\openscience\cdk\tools\SystemOutLoggingTool.java
org\openscience\cdk\tools\periodictable\PeriodicTableElement.java
org\openscience\cdk\tools\periodictable\PeriodicTable.java
org\openscience\cdk\tools\periodictable\ElementPTReader.java
org\openscience\cdk\tools\periodictable\ElementPTHandler.java
org\openscience\cdk\tools\periodictable\ElementPTFactory.java
org\openscience\cdk\tools\manipulator\BondManipulator.java
org\openscience\cdk\tools\LoggingToolFactory.java
org\openscience\cdk\stereo\TetrahedralChirality.java
org\openscience\cdk\stereo\DoubleBondStereochemistry.java
org\openscience\cdk\ringsearch\RingSearch.java
org\openscience\cdk\ringsearch\RegularCyclicVertexSearch.java
org\openscience\cdk\ringsearch\JumboCyclicVertexSearch.java
org\openscience\cdk\ringsearch\CyclicVertexSearch.java
org\openscience\cdk\graph\VertexShortCycles.java
org\openscience\cdk\graph\TripletShortCycles.java
org\openscience\cdk\graph\SpanningTree.java
org\openscience\cdk\graph\ShortestPaths.java
org\openscience\cdk\graph\RelevantCycles.java
org\openscience\cdk\graph\RegularPathGraph.java
org\openscience\cdk\graph\PathTools.java
org\openscience\cdk\graph\PathGraph.java
org\openscience\cdk\graph\MinimumCycleBasis.java
org\openscience\cdk\graph\matrix\AdjacencyMatrix.java
org\openscience\cdk\graph\JumboPathGraph.java
org\openscience\cdk\graph\InitialCycles.java
org\openscience\cdk\graph\GreedyBasis.java
org\openscience\cdk\graph\GraphUtil.java
org\openscience\cdk\graph\EssentialCycles.java
org\openscience\cdk\graph\EdgeShortCycles.java
org\openscience\cdk\graph\Cycles.java
org\openscience\cdk\graph\CycleFinder.java
org\openscience\cdk\graph\ConnectedComponents.java
org\openscience\cdk\graph\BitMatrix.java
org\openscience\cdk\graph\AllPairsShortestPaths.java
org\openscience\cdk\graph\AllCycles.java
org\openscience\cdk\fingerprint\IFingerprinter.java
org\openscience\cdk\fingerprint\ICountFingerprint.java
org\openscience\cdk\fingerprint\IBitFingerprint.java
org\openscience\cdk\exception\NoSuchAtomTypeException.java
org\openscience\cdk\exception\NoSuchAtomException.java
org\openscience\cdk\exception\Intractable.java
org\openscience\cdk\exception\CDKException.java
org\openscience\cdk\DynamicFactory.java
org\openscience\cdk\config\TXTBasedAtomTypeConfigurator.java
org\openscience\cdk\config\OWLBasedAtomTypeConfigurator.java
org\openscience\cdk\config\Isotopes.java
org\openscience\cdk\config\IsotopeFactory.java
org\openscience\cdk\config\IAtomTypeConfigurator.java
org\openscience\cdk\config\CDKBasedAtomTypeConfigurator.java
org\openscience\cdk\config\BODRIsotope.java
org\openscience\cdk\config\atomtypes\OWLAtomTypeReader.java
org\openscience\cdk\config\atomtypes\OWLAtomTypeHandler.java
org\openscience\cdk\config\atomtypes\AtomTypeReader.java
org\openscience\cdk\config\atomtypes\AtomTypeHandler.java
org\openscience\cdk\config\AtomTypeFactory.java
org\openscience\cdk\CDKConstants.java
org\openscience\cdk\CDK.java
org\openscience\cdk\atomtype\IAtomTypeMatcher.java
org\openscience\cdk\atomtype\IAtomTypeGuesser.java
org\openscience\cdk\atomtype\CDKAtomTypeMatcher.java
