# Supplementary material for: Automated reaction database and reaction network analysis: extraction of reaction templates using cheminformatics
Source: J Cheminform. 2018 Mar 9;10:11. doi: 10.1186/s13321-018-0269-8 (PMC5845084; doi:10.1186/s13321-018-0269-8)
Supplement: Supplementary file 9 — Additional file 9. Zip-file containing the source code of the software. [file 13321_2018_269_MOESM9_ESM.zip › source_code/CDK/cdk/bin/data.javafiles]

org\openscience\cdk\Strand.java
org\openscience\cdk\SingleElectron.java
org\openscience\cdk\RingSet.java
org\openscience\cdk\Ring.java
org\openscience\cdk\ReactionSet.java
org\openscience\cdk\ReactionScheme.java
org\openscience\cdk\Reaction.java
org\openscience\cdk\PseudoAtom.java
org\openscience\cdk\protein\data\PDBStructure.java
org\openscience\cdk\protein\data\PDBPolymer.java
org\openscience\cdk\protein\data\PDBMonomer.java
org\openscience\cdk\protein\data\PDBAtom.java
org\openscience\cdk\Polymer.java
org\openscience\cdk\Monomer.java
org\openscience\cdk\Mapping.java
org\openscience\cdk\LonePair.java
org\openscience\cdk\Isotope.java
org\openscience\cdk\FragmentAtom.java
org\openscience\cdk\formula\MolecularFormulaSet.java
org\openscience\cdk\formula\MolecularFormula.java
org\openscience\cdk\formula\AdductFormula.java
org\openscience\cdk\event\ChemObjectChangeEvent.java
org\openscience\cdk\Element.java
org\openscience\cdk\ElectronContainer.java
org\openscience\cdk\DefaultChemObjectBuilder.java
org\openscience\cdk\Crystal.java
org\openscience\cdk\ConformerContainer.java
org\openscience\cdk\ChemSequence.java
org\openscience\cdk\ChemObject.java
org\openscience\cdk\ChemModel.java
org\openscience\cdk\ChemFile.java
org\openscience\cdk\Bond.java
org\openscience\cdk\BioPolymer.java
org\openscience\cdk\AtomType.java
org\openscience\cdk\AtomContainerSet.java
org\openscience\cdk\AtomContainer.java
org\openscience\cdk\Atom.java
org\openscience\cdk\AminoAcid.java
