# Supplementary material for: Automated reaction database and reaction network analysis: extraction of reaction templates using cheminformatics
Source: J Cheminform. 2018 Mar 9;10:11. doi: 10.1186/s13321-018-0269-8 (PMC5845084; doi:10.1186/s13321-018-0269-8)
Supplement: Supplementary file 9 — Additional file 9. Zip-file containing the source code of the software. [file 13321_2018_269_MOESM9_ESM.zip › source_code/CDK/cdk/bin/datadebug.javafiles]

org\openscience\cdk\debug\DebugStrand.java
org\openscience\cdk\debug\DebugSingleElectron.java
org\openscience\cdk\debug\DebugRingSet.java
org\openscience\cdk\debug\DebugRing.java
org\openscience\cdk\debug\DebugReactionSet.java
org\openscience\cdk\debug\DebugReactionScheme.java
org\openscience\cdk\debug\DebugReaction.java
org\openscience\cdk\debug\DebugPseudoAtom.java
org\openscience\cdk\debug\DebugPolymer.java
org\openscience\cdk\debug\DebugPDBStructure.java
org\openscience\cdk\debug\DebugPDBPolymer.java
org\openscience\cdk\debug\DebugPDBMonomer.java
org\openscience\cdk\debug\DebugPDBAtom.java
org\openscience\cdk\debug\DebugMonomer.java
org\openscience\cdk\debug\DebugMolecularFormulaSet.java
org\openscience\cdk\debug\DebugMolecularFormula.java
org\openscience\cdk\debug\DebugMapping.java
org\openscience\cdk\debug\DebugLonePair.java
org\openscience\cdk\debug\DebugIsotope.java
org\openscience\cdk\debug\DebugFragmentAtom.java
org\openscience\cdk\debug\DebugElement.java
org\openscience\cdk\debug\DebugElectronContainer.java
org\openscience\cdk\debug\DebugCrystal.java
org\openscience\cdk\debug\DebugChemSequence.java
org\openscience\cdk\debug\DebugChemObjectBuilder.java
org\openscience\cdk\debug\DebugChemObject.java
org\openscience\cdk\debug\DebugChemModel.java
org\openscience\cdk\debug\DebugChemFile.java
org\openscience\cdk\debug\DebugBond.java
org\openscience\cdk\debug\DebugBioPolymer.java
org\openscience\cdk\debug\DebugAtomType.java
org\openscience\cdk\debug\DebugAtomContainerSet.java
org\openscience\cdk\debug\DebugAtomContainer.java
org\openscience\cdk\debug\DebugAtom.java
org\openscience\cdk\debug\DebugAminoAcid.java
org\openscience\cdk\debug\DebugAdductFormula.java
