# Supplementary material for: Automated reaction database and reaction network analysis: extraction of reaction templates using cheminformatics
Source: J Cheminform. 2018 Mar 9;10:11. doi: 10.1186/s13321-018-0269-8 (PMC5845084; doi:10.1186/s13321-018-0269-8)
Supplement: Supplementary file 9 — Additional file 9. Zip-file containing the source code of the software. [file 13321_2018_269_MOESM9_ESM.zip › source_code/CDK/cdk/bin/data/abinit/t54.in]

# Crystalline AlAs : computation of the dynamical matrix at Gamma
#

#Response-function calculation, with q=0
  rfphon   1            # Will consider phonon-type perturbation
 rfatpol   1 2          # All the atoms will be displaced
   rfdir   1 1 1        # Along all reduced coordinate axis
    nqpt   1            # One wavevector is to be considered
     qpt   0 0 0        # This wavevector is q=0 (Gamma)
  kptopt   2            # Automatic generation of k points, taking
                        # into account the time-reversal symmetry only
  tolvrs   1.0d-8       # SCF stopping criterion
    iscf   5            # Self-consistent calculation, using algorithm 5
  irdwfk   1            # Read the ground-state wavefunctions
 

#######################################################################
#Common input variables

#Definition of the unit cell
acell 3*10.61          # This is equivalent to   10.61 10.61 10.61
rprim  0.0  0.5  0.5   # In lessons 1 and 2, these primitive vectors 
       0.5  0.0  0.5   # (to be scaled by acell) were 1 0 0  0 1 0  0 0 1 
       0.5  0.5  0.0   # that is, the default.

#Definition of the atom types
ntype 2                # There are two types of atom
zatnum 13 33           # The keyword "zatnum" refers to the atomic number of the 
                       # possible type(s) of atom. The pseudopotential(s) 
                       # mentioned in the "files" file must correspond
                       # to the type(s) of atom. Here, type 1 is the Aluminum,
                       # type 2 is the Arsenic.

#Definition of the atoms
natom 2                # There are two atoms
type 1 2               # The first is of type 1 (Al), the second is of type 2 (As).
xred                   # This keyword indicate that the location of the atoms
                       # will follow, one triplet of number for each atom
   0.0  0.0  0.0       # Triplet giving the REDUCED coordinate of atom 1.
   0.25 0.25 0.25      # Triplet giving the REDUCED coordinate of atom 2.

#Gives the number of band, explicitely (do not take the default)
nband  4               # For an insulator (if described correctly as an insulator 
                       # by DFT), there is no need to include conduction bands 
                       # in response-function calculations

#Definition of the planewave basis set
ecut    3.0           # Maximal kinetic energy cut-off, in Hartree

#Definition of the k-point grid
kptrlatt -4  4  4      # In cartesian coordinates, this grid is simple cubic, and
          4 -4  4      # actually corresponds to the so-called 8x8x8 Monkhorst-Pack grid.
          4  4 -4      # It might as well be obtained through the use of
                       # ngkpt, nshiftk and shiftk .

#Definition of the SCF procedure
nstep 15               # Maximal number of SCF cycles
diemac 9.0             # Although this is not mandatory, it is worth to
                       # precondition the SCF cycle. The model dielectric
                       # function used as the standard preconditioner
                       # is described in the "dielng" input variable section.
                       # The dielectric constant of AlAs is smaller that the one of Si (=12).
