# Supplementary material for: Automated reaction database and reaction network analysis: extraction of reaction templates using cheminformatics
Source: J Cheminform. 2018 Mar 9;10:11. doi: 10.1186/s13321-018-0269-8 (PMC5845084; doi:10.1186/s13321-018-0269-8)
Supplement: Supplementary file 9 — Additional file 9. Zip-file containing the source code of the software. [file 13321_2018_269_MOESM9_ESM.zip › source_code/CDK/cdk/bin/data/adf/ammonia.adf.out]

pvm> 7 successful
                    HOST     DTID
    isis-s102.sp.sara.nl Duplicate host
    isis-s506.sp.sara.nl    80000
    isis-s204.sp.sara.nl    c0000
    isis-s212.sp.sara.nl   100000
    isis-s302.sp.sara.nl   140000
    isis-s414.sp.sara.nl   180000
    isis-s309.sp.sara.nl   1c0000
    isis-s304.sp.sara.nl   200000
pvm> quit
pvmd still running.
 Input for Parallel Execution
 ----------------------------
 Requested number of nodes (nproc):      128
 Allow only one task per node (duphost not specified)
 File for starting kids (prog): /home/v61u0001/bin/pvmspawn


 Parallel Execution: Process Information
 =======================================

 Actual Number of Tasks running:     8
 The Master (kid 0) runs on host isis-s102

  Kid Node                   Speed          Task ID   Status
------------------------------------------------------------------
    0 isis-s102                 -1           262146   pvmok
    1 isis-s506.sp.sara.nl      -1           524290   pvmok
    2 isis-s204.sp.sara.nl      -1           786433   pvmok
    3 isis-s212.sp.sara.nl      -1          1048577   pvmok
    4 isis-s302.sp.sara.nl      -1          1310721   pvmok
    5 isis-s414.sp.sara.nl      -1          1572865   pvmok
    6 isis-s309.sp.sara.nl      -1          1835009   pvmok
    7 isis-s304.sp.sara.nl      -1          2097153   pvmok
1(INPUT FILE)
   create H  file=/home/v61u0009/adfhome/atomicdata/IV/H
 end input
1
 *******************************************************************************
 *                                                                             *
 *  -------------------------------------                                      *
 *   Amsterdam Density Functional  (ADF)         2.2       February 20, 1997   *
 *  -------------------------------------                                      *
 *                                                                             *
 *   (c) Copyright 1993-1997, Theoretical Chemistry,                           *
 *       Vrije Universiteit, Amsterdam, The Netherlands                        *
 *   All rights reserved.                                                      *
 *                                                                             *
 *   Recommended citation:                                                     *
 *     ADF 2.2, Theoretical Chemistry, Vrije Universiteit, Amsterdam           *
 *     E.J.Baerends et.al., Chem.Phys. 2 (1973) 41                             *
 *     G.te Velde, E.J.Baerends, J.Comp.Phys. 99 (1992) 84                     *
 *     C.Fonseca Guerra et.al. METECC-95 (1995) 305                            *
 *                                                                             *
 *   Online information and documentation:                                     *
 *     http://tc.chem.vu.nl/SCM                                                *
 *                                                                             *
 *   E-mail: adf@chem.vu.nl                                                    *
 *                                                                             *
 **********************************************  rs6000_aix  ******************* 

 ADF 2.2  RunTime: Feb20-97 14:01:33
 Hydrogen (IV)


 ===============================
 M O D E L   P A R A M E T E R S
 ===============================
  
 DENSITY FUNCTIONAL POTENTIAL (scf)
    LDA:                               VWN                                      
    Gradient Corrections:              ---                                      

 SPIN  (restricted / unrestr.)
    Molecule:                          Restricted                               

 OTHER ASPECTS
    Relativistic Corrections:          ---                                      
    Core Treatment:                    Frozen Orbital(s)                        

    Electric Field:                    ---                                      

    Magnetic Field:                    ---                                      


 ===========================
 A T T A C H E D   F I L E S
 ===========================
  
 CREATE - Data File:    /home/v61u0009/adfhome/atomicdata/IV/H
                        Hydrogen (IV)


 =====================================
 S Y M M E T R Y ,   E L E C T R O N S
 =====================================
  
 Symmetry: ATOM

 Subspecies
 ----------
 S
 P:x  P:y  P:z
 D:z2  D:x2-y2  D:xy  D:xz  D:yz
 F:z3  F:z  F:xyz  F:z2x  F:z2y  F:x  F:y


 Configuration of Valence Electrons
 ==================================

          Occupation Numbers
          -------------------------------------------------
 S        1
 P        0
 D        0
 F        0
          -------------------------------------------------

 Total:   1

 Net Charge: 0 (Nuclei minus Electrons)


 ================================
 (Slater-type)  F U N C T I O N S  ***  (Basis and Fit)  ***
 ================================
  

 Atom Type    1  (H)
 ==============

 Valence Basis Sets:   4
 -----------------------
   1 S     .690000
   1 S     .920000
   1 S    1.580000
   2 P    1.250000

 Charge Fitting Sets (for the computation of the Coulomb Potential):  11
 -----------------------------------------------------------------------
   1 S    3.160000
   1 S    2.090000
   1 S    1.380000
   2 S    1.500000
   2 P    4.000000
   2 P    2.650000
   2 P    1.750000
   3 D    4.000000
   3 D    2.500000
   4 F    3.000000
   5 G    4.000000


 BAS: List of all Elementary Cartesian Basis Functions
 =====================================================

 The numbering in the list below (to the right of the function characteristics) is referred to in print-outs
 of MO eigenvectors and Mulliken populations in the BAS representation (as contrasted to the SFO represen-
 tation).

 Notes:
 1. The functions are characterized by a polynomial prefactor (powers of x,y,z and r) and an exponential
    decay factor alpha.
 2. Since the basis sets are specific for an atom TYPE, the individual functions occur on all atoms of that
    type.
 3. The word 'Core' in the left margin signals that it is a Core Function (CF) : not a degree of freedom in
    the valence set, but only used to ensure orthogonalization of the other (true valence) basis functions
    on the frozen Core Orbitals.


 (power of) X  Y  Z  R     Alpha  on Atom
            ==========     =====     ==========

 H                                    1
                                  ---------------------------------------------------------------------------
            0  0  0  0      .690      1
            0  0  0  0      .920      2
            0  0  0  0     1.580      3
            1  0  0  0     1.250      4
            0  1  0  0     1.250      5
            0  0  1  0     1.250      6


 Parallel Execution: Process Information
 =======================================

 Actual Number of Tasks running:     8
 The Master (kid 0) runs on host isis-s102

  Kid Node                   Speed          Task ID   Status
------------------------------------------------------------------
    0 isis-s102               1000           262146   pvmok
    1 isis-s506.sp.sara.nl    1000           524290   pvmok
    2 isis-s204.sp.sara.nl    1000           786433   pvmok
    3 isis-s212.sp.sara.nl    1000          1048577   pvmok
    4 isis-s302.sp.sara.nl    1000          1310721   pvmok
    5 isis-s414.sp.sara.nl    1000          1572865   pvmok
    6 isis-s309.sp.sara.nl    1000          1835009   pvmok
    7 isis-s304.sp.sara.nl    1000          2097153   pvmok
1
 ***************************************************************************************************


                                              ***********************
                                              *  T E C H N I C A L  *
                                              ***********************
  


 =============================================================
 P A R A L L E L I Z A T I O N  and  V E C T O R I Z A T I O N
 =============================================================
  
 nr of parallel processes:                                8
 max vectorlength in NumInt loops:                      256


 ===============
 I O  vs.  C P U  ***  (store numerical data on disk or recalculate)  ***
 ===============
  
 Basis functions:   recalculate when needed
 Fit functions:     recalculate when needed


 =====================
 S C F   U P D A T E S
 =====================
  
 Max. nr. of cycles:                               100
 Convergence criterion:                               .0000000100
 secondary criterion:                                 .0000000100

 Mix parameter (when DIIS does not apply):            .2000000000
 Special mix parameter for the first cycle:          1.0000000000


 DIIS (Direct Inversion in Iteration Space)
    Replace damping when SCF Error is below:          .5000000000
    (Max.) nr. of expansion vectors:                10

    Upperbound on expansion coefficients:            5.0000000000
    (when exceeded, IterationSpace is re-built)
    2nd Upperbound on coefficients:                 25.0000000000
    (when exceeded, simple damping will be used)
 ElectronSmearing (in case of problematic SCF convergence) prohibited


 =================
 P R E C I S I O N  ***  (general: NumInt, NeglectFunctionTails, ...)  ***
 =================
  

 NumInt:           Target precision:                10.0000000000
 -------           Initial precision:               10.0000000000
                   Min. precision (optimization):   10.0000000000
1
 ***************************************************************************************************


                                            ***************************
                                            *  C O M P U T A T I O N  *
                                            ***************************
  


 ===================================================
 Numerical Integration : Atomic Polyhedra (Te Velde)  ***  (parameters, tests)  ***
 ===================================================
  
 General Accuracy Parameter :                         10.00

 Summary of the Symmetry Unique Points:
 --------------------------------------
    Nr. of used Symmetry Operators                     1

    Points in the Atomic Spheres                      35
    Points in the Atomic Polyhedra                     0
    Points in the Outer Region                         0
    ----------------------------------------------------
    Total                                             35

    Sum of Weights                                 33854.777883

 Total nr. of points:         35
 Nr. of blocks:                1
 Block length:                35
 Nr. of dummy points:          0


 Test of Precision of the Numerical Integration Grid
 ===================================================

 Integral of the Total Core Density:                    .00000000000000


 =====
 S C F
 =====
  

 CYCLE    1
 orbitals (Q,E):
 ---------------
 S :1...3            ( 1.00     -.2336)  (  .00      .0942)  (  .00     1.5473)   
 P :1...1            (  .00      .4029)   

 CYCLE    2
 orbitals (Q,E):
 ---------------
 S :1...3            ( 1.00     -.2336)  (  .00      .0942)  (  .00     1.5473)   
 P :1...1            (  .00      .4029)   
 d-Pmat  mean:   .20E-12
 imax=      2:  -.92E-12

 SCF CONVERGED

 CYCLE    3
1
 ***************************************************************************************************


                                                *******************
                                                *  R E S U L T S  *
                                                *******************
  

 Orbital Energies, per Irrep and Spin:
 ======================================
                        Occup              E (au)              E (eV)       Diff (eV) with prev. cycle
                        -----      --------------------        ------       --------------------------
 S
               1        1.000      -.23359842681153E+00        -6.357               4.61E-13
               2         .000       .94225464171431E-01         2.564
               3         .000       .15473472188909E+01        42.105
 P
               1         .000       .40291848690094E+00        10.964


 Partially Occupied:
               1 S                 -.23359842681153E+00
  
 LUMO :        2 S                  .94225464171431E-01
  


 Orbital Energies, all Irreps
 ========================================

 Irrep        no.  (spin)   Occup              E (au)                E (eV)
 --------------------------------------------------------------------------
 S             1             1.00        -.23359842681153E+00        -6.357      
 S             2              .00         .94225464171431E-01         2.564      
 P             1              .00         .40291848690094E+00        10.964      
 S             3              .00         .15473472188909E+01        42.105      


 Orbital Energies of the Core Orbitals:
 ======================================
 (Note that the atoms are grouped by atomtype, see the labels, and may hence NOT be in input order)

 AtomType  Orbital  Atom                   E (au)                        E (eV)
 --------  -------  ----           --------------------        ----------------


 =======================================
 M U L L I K E N   P O P U L A T I O N S
 =======================================
  
 The survey below gives for each atom:
 a) the total charge (Z minus electrons)
 b) the net spin polarization (nr of electrons spin-A minus spin-B)
 c) for each spin the atomic electron valence density (integrated) per L-value.

 Atom              Charge    Spin density          S         P         D         F
 ----              ------    ------------       ------    ------    ------    ------
 1 H                .0000                       1.0000     .0000     .0000     .0000

 Populations of individual BAS functions
 ----------------------------------------
 1 H             .2547   .6549   .0904   .0000   .0000   .0000                   

 Gross Charges per Atom (Z minus electrons)
 ==========================================
              .0000
 Net Total:   .00000000


 Atom-Atom Population Matrix (off-diagonal elements not doubled)
 ===============================================================

     1 :     1.0000


 =============
 Dipole Moment  ***  (Debye)  ***
 =============
  
 Vector   :          .00000000       .00000000       .00000000
 Magnitude:          .00000000


 ===============================================================================
 Electrostatic potential at the Nuclei due to valence electrons and other nuclei
 ===============================================================================
  
         Atom                  Potential
         ----                  ---------
     1)   H                    .92089233
1
 ***************************************************************************************************

                                                 A D F   E X I T

 NORMAL TERMINATION


 Currently Open Files (ADFEXI)
 ====================

 Unit    Access Format  Status   Type       Ident (file)
 -------------------------------------------------------
   1      SEQ    FORM   TRANSP  NORMAL      LOGFILE
                                          ( logfile )
   3      SEQ    FORM   OUTPUT  NORMAL      KidOutput


 Buffered I/O statistics
 =======================
 Memory available:                     33554432
 Number of records fitting in memory:      8120
 Input :   1.9% of                          584  *4k bytes
 Output:  13.0% of                          468  *4k bytes
 Records from serial files evicted:           0
                    others evicted:           0
 Hash table lookups:       2836 with          0 conflicts (   .00%)


 Workspace Manager statistics
 ============================
 Allocate  :    1206
 Delocate  :     774
 Relocate  :      30
 Extend    :       0
 Find      :      65
 Available :       9
 Check     :       4
 Hide      :       3
 Freeze    :      25
 Print     :       1

 (All arrays delocated)


 =================
 Timing Statistics
 =================
  
 Total Used :                     CPU=        4.64      System=        1.21     Elapsed=       11.40

 Calls  Section                     ( Mean, Percentage )
 ---------------------------------------------------------------------------------------------------
     4  ><      ................       .09    7.97              .01    1.65              .13    4.39
     1  INIT    ................       .85   18.32              .78   64.46             6.23   54.67
     1  GEOMET  ................       .08    1.72              .01     .83              .24    2.07
     1  INPUTA  ................       .08    1.72              .01     .83              .17    1.46
     1  MAINSY  ................       .06    1.29              .00     .00              .11     .98
     1  SYMFIT  ................       .00     .00              .00     .00              .02     .17
     1  CORORT  ................       .01     .22              .00     .00              .01     .08
     1  SYMORB  ................       .02     .43              .00     .00              .05     .43
     1  FITINT  ................       .06    1.29              .04    3.31              .13    1.17
     1  ORTHON  ................       .13    2.80              .04    3.31              .19    1.65
     1  CRTP12  ................       .04     .86              .00     .00              .05     .40
     1  ETALOW  ................       .02     .43              .00     .00              .03     .29
     1  POINTS  ................       .15    3.23              .00     .00              .20    1.72
     1  WRIPNT  ................       .06    1.29              .00     .00              .12    1.02
     1  PTCOR   ................       .06    1.29              .01     .83              .06     .56
     1  PTBAS   ................       .01     .22              .02    1.65              .06     .51
     4  FOCK00  ................       .02    1.72              .01    1.65              .03     .91
     3  FOCKY   ................       .02    1.29              .00     .83              .04     .93
     3  FOCKTR  ................       .01     .65              .00     .83              .02     .50
     3  FOCKNM  ................       .01     .43              .00     .00              .00     .06
     3  SDIIS   ................       .03    1.72              .01    3.31              .05    1.23
     3  EMERGE  ................       .13    8.19              .03    7.44              .17    4.37
     3  RHOFIH  ................       .04    2.80              .01    3.31              .09    2.40
     1  COREPS  ................       .01     .22              .00     .00              .01     .12
     1  POPAN   ................       .06    1.29              .01     .83              .06     .57
     1  DEBYE   ................       .03     .65              .00     .00              .04     .34
     1  QMPOT   ................       .02     .43              .00     .00              .03     .30
     1  EXIT PROCEDURE .........      1.74   37.50              .06    4.96             1.91   16.73
1
 ***************************************************************************************************
 (LOGFILE)
 <Feb20-97> <14:01:33>  ADF 2.2  RunTime: Feb20-97 14:01:33
 <Feb20-97> <14:01:33>  Hydrogen (IV)
 <Feb20-97> <14:01:33>  RunType   : CREATE
 <Feb20-97> <14:01:33>  Net Charge: 0 (Nuclei minus Electrons)
 <Feb20-97> <14:01:33>  Symmetry  : ATOM
 <Feb20-97> <14:01:34>  >>>> CORORT
 <Feb20-97> <14:01:34>  >>>> FITINT
 <Feb20-97> <14:01:34>  >>>> ORTHON
 <Feb20-97> <14:01:34>  >>>> CRTP12
 <Feb20-97> <14:01:34>  >>>> GENPT
 <Feb20-97> <14:01:34>  Acc.Num.Int.=  10.000
 <Feb20-97> <14:01:34>  Block Length=  35
 <Feb20-97> <14:01:34>  >>>> PTCOR
 <Feb20-97> <14:01:34>  >>>> PTBAS
 <Feb20-97> <14:01:34>  >>>> CYCLE
 <Feb20-97> <14:01:35>    1
 <Feb20-97> <14:01:35>    2  ErrMat    .00000000  MaxEl   .00000000
 <Feb20-97> <14:01:35>  SCF converged
 <Feb20-97> <14:01:35>    3  ErrMat    .00000000  MaxEl   .00000000
 <Feb20-97> <14:01:36>  >>>> COREPS
 <Feb20-97> <14:01:36>  >>>> POPAN
 <Feb20-97> <14:01:36>  NORMAL TERMINATION
 <Feb20-97> <14:01:38>  END
STOP ADF EXIT
 Input for Parallel Execution
 ----------------------------
 Requested number of nodes (nproc):      128
 Allow only one task per node (duphost not specified)
 File for starting kids (prog): /home/v61u0001/bin/pvmspawn


 Parallel Execution: Process Information
 =======================================

 Actual Number of Tasks running:     8
 The Master (kid 0) runs on host isis-s102

  Kid Node                   Speed          Task ID   Status
------------------------------------------------------------------
    0 isis-s102                 -1           262147   pvmok
    1 isis-s506.sp.sara.nl      -1           524291   pvmok
    2 isis-s204.sp.sara.nl      -1           786434   pvmok
    3 isis-s212.sp.sara.nl      -1          1048578   pvmok
    4 isis-s302.sp.sara.nl      -1          1310722   pvmok
    5 isis-s414.sp.sara.nl      -1          1572866   pvmok
    6 isis-s309.sp.sara.nl      -1          1835010   pvmok
    7 isis-s304.sp.sara.nl      -1          2097154   pvmok
1(INPUT FILE)
   create N  /home/v61u0009/adfhome/atomicdata/IV/N.1s
 end input
1
 *******************************************************************************
 *                                                                             *
 *  -------------------------------------                                      *
 *   Amsterdam Density Functional  (ADF)         2.2       February 20, 1997   *
 *  -------------------------------------                                      *
 *                                                                             *
 *   (c) Copyright 1993-1997, Theoretical Chemistry,                           *
 *       Vrije Universiteit, Amsterdam, The Netherlands                        *
 *   All rights reserved.                                                      *
 *                                                                             *
 *   Recommended citation:                                                     *
 *     ADF 2.2, Theoretical Chemistry, Vrije Universiteit, Amsterdam           *
 *     E.J.Baerends et.al., Chem.Phys. 2 (1973) 41                             *
 *     G.te Velde, E.J.Baerends, J.Comp.Phys. 99 (1992) 84                     *
 *     C.Fonseca Guerra et.al. METECC-95 (1995) 305                            *
 *                                                                             *
 *   Online information and documentation:                                     *
 *     http://tc.chem.vu.nl/SCM                                                *
 *                                                                             *
 *   E-mail: adf@chem.vu.nl                                                    *
 *                                                                             *
 **********************************************  rs6000_aix  ******************* 

 ADF 2.2  RunTime: Feb20-97 14:01:44
 Nitrogen (IV, 1s frozen)


 ===============================
 M O D E L   P A R A M E T E R S
 ===============================
  
 DENSITY FUNCTIONAL POTENTIAL (scf)
    LDA:                               VWN                                      
    Gradient Corrections:              ---                                      

 SPIN  (restricted / unrestr.)
    Molecule:                          Restricted                               

 OTHER ASPECTS
    Relativistic Corrections:          ---                                      
    Core Treatment:                    Frozen Orbital(s)                        

    Electric Field:                    ---                                      

    Magnetic Field:                    ---                                      


 ===========================
 A T T A C H E D   F I L E S
 ===========================
  
 CREATE - Data File:    /home/v61u0009/adfhome/atomicdata/IV/N.1s
                        Nitrogen (IV, 1s frozen)


 =====================================
 S Y M M E T R Y ,   E L E C T R O N S
 =====================================
  
 Symmetry: ATOM

 Subspecies
 ----------
 S
 P:x  P:y  P:z
 D:z2  D:x2-y2  D:xy  D:xz  D:yz
 F:z3  F:z  F:xyz  F:z2x  F:z2y  F:x  F:y


 Configuration of Valence Electrons
 ==================================

          Occupation Numbers
          -------------------------------------------------
 S        2
 P        3
 D        0
 F        0
          -------------------------------------------------

 Total:   5

 Net Charge: 0 (Nuclei minus Electrons)


 ================================
 (Slater-type)  F U N C T I O N S  ***  (Basis and Fit)  ***
 ================================
  

 Atom Type    1  (N)
 ==============

 Valence Basis Sets:   8
 -----------------------
   1 S    6.380000
   2 S    1.500000
   2 S    2.500000
   2 S    5.150000
   2 P    1.000000
   2 P    1.880000
   2 P    3.680000
   3 D    2.200000

 Frozen Core Shells
 ------------------
    S:  1

 Charge Fitting Sets (for the computation of the Coulomb Potential):  20
 -----------------------------------------------------------------------
   1 S   12.760000
   2 S   13.770000
   2 S    9.060000
   2 S    5.970000
   3 S    5.770000
   3 S    4.050000
   3 S    2.850000
   3 S    2.000000
   2 P   10.060000
   2 P    6.180000
   3 P    5.600000
   3 P    3.710000
   3 P    2.460000
   3 D    8.380000
   3 D    5.200000
   3 D    3.220000
   3 D    2.000000
   4 F    5.800000
   4 F    3.600000
   5 G    4.500000


 BAS: List of all Elementary Cartesian Basis Functions
 =====================================================

 The numbering in the list below (to the right of the function characteristics) is referred to in print-outs
 of MO eigenvectors and Mulliken populations in the BAS representation (as contrasted to the SFO represen-
 tation).

 Notes:
 1. The functions are characterized by a polynomial prefactor (powers of x,y,z and r) and an exponential
    decay factor alpha.
 2. Since the basis sets are specific for an atom TYPE, the individual functions occur on all atoms of that
    type.
 3. The word 'Core' in the left margin signals that it is a Core Function (CF) : not a degree of freedom in
    the valence set, but only used to ensure orthogonalization of the other (true valence) basis functions
    on the frozen Core Orbitals.


 (power of) X  Y  Z  R     Alpha  on Atom
            ==========     =====     ==========

 N                                    1
                                  ---------------------------------------------------------------------------
    Core    0  0  0  0     6.380      1
            0  0  0  1     1.500      2
            0  0  0  1     2.500      3
            0  0  0  1     5.150      4
            1  0  0  0     1.000      5
            0  1  0  0     1.000      6
            0  0  1  0     1.000      7
            1  0  0  0     1.880      8
            0  1  0  0     1.880      9
            0  0  1  0     1.880     10
            1  0  0  0     3.680     11
            0  1  0  0     3.680     12
            0  0  1  0     3.680     13
            2  0  0  0     2.200     14
            1  1  0  0     2.200     15
            1  0  1  0     2.200     16
            0  2  0  0     2.200     17
            0  1  1  0     2.200     18
            0  0  2  0     2.200     19


 Parallel Execution: Process Information
 =======================================

 Actual Number of Tasks running:     8
 The Master (kid 0) runs on host isis-s102

  Kid Node                   Speed          Task ID   Status
------------------------------------------------------------------
    0 isis-s102               1000           262147   pvmok
    1 isis-s506.sp.sara.nl    1000           524291   pvmok
    2 isis-s204.sp.sara.nl    1000           786434   pvmok
    3 isis-s212.sp.sara.nl    1000          1048578   pvmok
    4 isis-s302.sp.sara.nl    1000          1310722   pvmok
    5 isis-s414.sp.sara.nl    1000          1572866   pvmok
    6 isis-s309.sp.sara.nl    1000          1835010   pvmok
    7 isis-s304.sp.sara.nl    1000          2097154   pvmok
1
 ***************************************************************************************************


                                              ***********************
                                              *  T E C H N I C A L  *
                                              ***********************
  


 =============================================================
 P A R A L L E L I Z A T I O N  and  V E C T O R I Z A T I O N
 =============================================================
  
 nr of parallel processes:                                8
 max vectorlength in NumInt loops:                      256


 ===============
 I O  vs.  C P U  ***  (store numerical data on disk or recalculate)  ***
 ===============
  
 Basis functions:   recalculate when needed
 Fit functions:     recalculate when needed


 =====================
 S C F   U P D A T E S
 =====================
  
 Max. nr. of cycles:                               100
 Convergence criterion:                               .0000000100
 secondary criterion:                                 .0000000100

 Mix parameter (when DIIS does not apply):            .2000000000
 Special mix parameter for the first cycle:          1.0000000000


 DIIS (Direct Inversion in Iteration Space)
    Replace damping when SCF Error is below:          .5000000000
    (Max.) nr. of expansion vectors:                10

    Upperbound on expansion coefficients:            5.0000000000
    (when exceeded, IterationSpace is re-built)
    2nd Upperbound on coefficients:                 25.0000000000
    (when exceeded, simple damping will be used)
 ElectronSmearing (in case of problematic SCF convergence) prohibited


 =================
 P R E C I S I O N  ***  (general: NumInt, NeglectFunctionTails, ...)  ***
 =================
  

 NumInt:           Target precision:                10.0000000000
 -------           Initial precision:               10.0000000000
                   Min. precision (optimization):   10.0000000000
1
 ***************************************************************************************************


                                            ***************************
                                            *  C O M P U T A T I O N  *
                                            ***************************
  


 ===================================================
 Numerical Integration : Atomic Polyhedra (Te Velde)  ***  (parameters, tests)  ***
 ===================================================
  
 General Accuracy Parameter :                         10.00

 Summary of the Symmetry Unique Points:
 --------------------------------------
    Nr. of used Symmetry Operators                     1

    Points in the Atomic Spheres                      52
    Points in the Atomic Polyhedra                     0
    Points in the Outer Region                         0
    ----------------------------------------------------
    Total                                             52

    Sum of Weights                                 58501.056183

 Total nr. of points:         52
 Nr. of blocks:                1
 Block length:                52
 Nr. of dummy points:          0


 Test of Precision of the Numerical Integration Grid
 ===================================================

 Integral of the Total Core Density:                   1.99999999949734
 Relative Error:                                      -2.513E-10


 =====
 S C F
 =====
  

 CYCLE    1
 orbitals (Q,E):
 ---------------
 S :1...3            ( 2.00     -.6773)  (  .00      .5914)  (  .00    12.5756)   
 P :1...3            ( 3.00     -.2673)  (  .00      .2807)  (  .00     3.2723)   
 D :1...1            (  .00     1.2404)   

 CYCLE    2
 orbitals (Q,E):
 ---------------
 S :1...3            ( 2.00     -.6773)  (  .00      .5914)  (  .00    12.5756)   
 P :1...3            ( 3.00     -.2673)  (  .00      .2807)  (  .00     3.2723)   
 D :1...1            (  .00     1.2404)   
 d-Pmat  mean:   .96E-14
 imax=      3:  -.41E-13

 SCF CONVERGED

 CYCLE    3
1
 ***************************************************************************************************


                                                *******************
                                                *  R E S U L T S  *
                                                *******************
  

 Orbital Energies, per Irrep and Spin:
 ======================================
                        Occup              E (au)              E (eV)       Diff (eV) with prev. cycle
                        -----      --------------------        ------       --------------------------
 S
               1        2.000      -.67734452199510E+00       -18.431              -1.33E-13
               2         .000       .59143797032737E+00        16.094
               3         .000       .12575554269560E+02       342.198
 P
               1        3.000      -.26733979662830E+00        -7.275              -1.27E-13
               2         .000       .28070981435301E+00         7.639
               3         .000       .32723453972309E+01        89.045
 D
               1         .000       .12404262323021E+01        33.754


 Partially Occupied:
               1 P                 -.26733979662830E+00
  
 HOMO :        1 S                 -.67734452199510E+00
 LUMO :        2 P                  .28070981435301E+00
  


 Orbital Energies, all Irreps
 ========================================

 Irrep        no.  (spin)   Occup              E (au)                E (eV)
 --------------------------------------------------------------------------
 S             1             2.00        -.67734452199510E+00       -18.431      
 P             1             3.00        -.26733979662830E+00        -7.275      
 P             2              .00         .28070981435301E+00         7.639      
 S             2              .00         .59143797032737E+00        16.094      
 D             1              .00         .12404262323021E+01        33.754      
 P             3              .00         .32723453972309E+01        89.045      
 S             3              .00         .12575554269560E+02       342.198      


 Orbital Energies of the Core Orbitals:
 ======================================
 (Note that the atoms are grouped by atomtype, see the labels, and may hence NOT be in input order)

 AtomType  Orbital  Atom                   E (au)                        E (eV)
 --------  -------  ----           --------------------        ----------------
 N           1S        1           -.14007941726889E+02                -381.176 


 =======================================
 M U L L I K E N   P O P U L A T I O N S
 =======================================
  
 The survey below gives for each atom:
 a) the total charge (Z minus electrons)
 b) the net spin polarization (nr of electrons spin-A minus spin-B)
 c) for each spin the atomic electron valence density (integrated) per L-value.

 Atom              Charge    Spin density          S         P         D         F
 ----              ------    ------------       ------    ------    ------    ------
 1 N                .0000                       2.0000    3.0000     .0000     .0000

 Populations of individual BAS functions
 ----------------------------------------
 1 N             .0004   .9346  1.1180  -.0530   .2981   .2981   .2981   .5563   .5563   .5563
                 .1456   .1456   .1456   .0000   .0000   .0000   .0000   .0000   .0000

 Gross Charges per Atom (Z minus electrons)
 ==========================================
              .0000
 Net Total:   .00000000


 Atom-Atom Population Matrix (off-diagonal elements not doubled)
 ===============================================================

     1 :     5.0000


 =============
 Dipole Moment  ***  (Debye)  ***
 =============
  
 Vector   :          .00000000       .00000000       .00000000
 Magnitude:          .00000000


 ===============================================================================
 Electrostatic potential at the Nuclei due to valence electrons and other nuclei
 ===============================================================================
  
         Atom                  Potential
         ----                  ---------
     1)   N                   5.01249342
1
 ***************************************************************************************************

                                                 A D F   E X I T

 NORMAL TERMINATION


 Currently Open Files (ADFEXI)
 ====================

 Unit    Access Format  Status   Type       Ident (file)
 -------------------------------------------------------
   1      SEQ    FORM   TRANSP  NORMAL      LOGFILE
                                          ( logfile )
   3      SEQ    FORM   OUTPUT  NORMAL      KidOutput


 Buffered I/O statistics
 =======================
 Memory available:                     33554432
 Number of records fitting in memory:      8120
 Input :   1.2% of                          898  *4k bytes
 Output:  11.8% of                          602  *4k bytes
 Records from serial files evicted:           0
                    others evicted:           0
 Hash table lookups:       4066 with          0 conflicts (   .00%)


 Workspace Manager statistics
 ============================
 Allocate  :    1599
 Delocate  :    1156
 Relocate  :      30
 Extend    :       1
 Find      :      65
 Available :      14
 Check     :       4
 Hide      :       3
 Freeze    :      25
 Print     :       1

 (All arrays delocated)


 =================
 Timing Statistics
 =================
  
 Total Used :                     CPU=        5.41      System=        1.31     Elapsed=       11.49

 Calls  Section                     ( Mean, Percentage )
 ---------------------------------------------------------------------------------------------------
     4  ><      ................       .10    7.02              .01    1.53              .11    3.86
     1  INIT    ................       .85   15.71              .76   58.02             6.01   52.32
     1  GEOMET  ................       .08    1.48              .00     .00              .09     .77
     1  INPUTA  ................       .11    2.03              .01     .76              .13    1.16
     1  MAINSY  ................       .08    1.48              .00     .00              .09     .77
     1  SYMFIT  ................       .01     .18              .00     .00              .01     .10
     1  CORORT  ................       .01     .18              .00     .00              .01     .07
     1  SYMORB  ................       .04     .74              .00     .00              .05     .43
     1  FITINT  ................       .05     .92              .01     .76              .12    1.02
     1  ORTHON  ................       .17    3.14              .06    4.58              .22    1.95
     1  CRTP12  ................       .12    2.22              .00     .00              .12    1.07
     1  ETALOW  ................       .04     .74              .00     .00              .05     .43
     1  POINTS  ................       .20    3.70              .00     .00              .22    1.89
     1  WRIPNT  ................       .05     .92              .01     .76              .08     .67
     1  PTCOR   ................       .06    1.11              .01     .76              .06     .55
     1  PTBAS   ................       .04     .74              .00     .00              .04     .36
     4  FOCK00  ................       .02    1.29              .01    1.53              .02     .79
     3  FOCKY   ................       .01     .74              .01    2.29              .03     .80
     3  FOCKTR  ................       .02    1.11              .00     .76              .02     .60
     3  FOCKNM  ................       .00     .18              .00     .00              .00     .07
     3  SDIIS   ................       .03    1.66              .01    2.29              .05    1.36
     3  EMERGE  ................       .25   13.68              .06   14.50              .31    8.09
     3  RHOFIH  ................       .06    3.14              .02    3.82              .09    2.33
     1  COREPS  ................       .08    1.48              .00     .00              .08     .71
     1  POPAN   ................       .04     .74              .02    1.53              .06     .48
     1  DEBYE   ................       .03     .55              .01     .76              .04     .33
     1  QMPOT   ................       .01     .18              .00     .00              .02     .14
     1  EXIT PROCEDURE .........      1.78   32.90              .07    5.34             1.94   16.87
1
 ***************************************************************************************************
 (LOGFILE)
 <Feb20-97> <14:01:44>  ADF 2.2  RunTime: Feb20-97 14:01:44
 <Feb20-97> <14:01:44>  Nitrogen (IV, 1s frozen)
 <Feb20-97> <14:01:44>  RunType   : CREATE
 <Feb20-97> <14:01:45>  Net Charge: 0 (Nuclei minus Electrons)
 <Feb20-97> <14:01:45>  Symmetry  : ATOM
 <Feb20-97> <14:01:45>  >>>> CORORT
 <Feb20-97> <14:01:45>  >>>> FITINT
 <Feb20-97> <14:01:45>  >>>> ORTHON
 <Feb20-97> <14:01:45>  >>>> CRTP12
 <Feb20-97> <14:01:46>  >>>> GENPT
 <Feb20-97> <14:01:46>  Acc.Num.Int.=  10.000
 <Feb20-97> <14:01:46>  Block Length=  52
 <Feb20-97> <14:01:46>  >>>> PTCOR
 <Feb20-97> <14:01:46>  >>>> PTBAS
 <Feb20-97> <14:01:46>  >>>> CYCLE
 <Feb20-97> <14:01:46>    1
 <Feb20-97> <14:01:47>    2  ErrMat    .00000000  MaxEl   .00000000
 <Feb20-97> <14:01:47>  SCF converged
 <Feb20-97> <14:01:47>    3  ErrMat    .00000000  MaxEl   .00000000
 <Feb20-97> <14:01:48>  >>>> COREPS
 <Feb20-97> <14:01:48>  >>>> POPAN
 <Feb20-97> <14:01:48>  NORMAL TERMINATION
 <Feb20-97> <14:01:50>  END
STOP ADF EXIT
 Input for Parallel Execution
 ----------------------------
 Requested number of nodes (nproc):      128
 Allow only one task per node (duphost not specified)
 File for starting kids (prog): /home/v61u0001/bin/pvmspawn


 Parallel Execution: Process Information
 =======================================

 Actual Number of Tasks running:     8
 The Master (kid 0) runs on host isis-s102

  Kid Node                   Speed          Task ID   Status
------------------------------------------------------------------
    0 isis-s102                 -1           262148   pvmok
    1 isis-s506.sp.sara.nl      -1           524292   pvmok
    2 isis-s204.sp.sara.nl      -1           786435   pvmok
    3 isis-s212.sp.sara.nl      -1          1048579   pvmok
    4 isis-s302.sp.sara.nl      -1          1310723   pvmok
    5 isis-s414.sp.sara.nl      -1          1572867   pvmok
    6 isis-s309.sp.sara.nl      -1          1835011   pvmok
    7 isis-s304.sp.sara.nl      -1          2097155   pvmok
1(INPUT FILE)
 title NH3 frequencies
  
 fragments
   N  t21.N
   H  t21.H
 end
  
 define
   rNH=1.02
   theta=112
   phi=120
 end
  
 atoms   Z-matrix
   XX   0 0 0
   N    1 0 0   1.0
   H    2 1 0   rNH   theta
   H    2 1 3   rNH   theta   phi
   H    2 1 4   rNH   theta   phi
 end
  
 geometry
   optim  cartesian
   frequencies
 end
  
 thermo  T=300,400
  
 integration  4.0
  
 end input
1
 *******************************************************************************
 *                                                                             *
 *  -------------------------------------                                      *
 *   Amsterdam Density Functional  (ADF)         2.2       February 20, 1997   *
 *  -------------------------------------                                      *
 *                                                                             *
 *   (c) Copyright 1993-1997, Theoretical Chemistry,                           *
 *       Vrije Universiteit, Amsterdam, The Netherlands                        *
 *   All rights reserved.                                                      *
 *                                                                             *
 *   Recommended citation:                                                     *
 *     ADF 2.2, Theoretical Chemistry, Vrije Universiteit, Amsterdam           *
 *     E.J.Baerends et.al., Chem.Phys. 2 (1973) 41                             *
 *     G.te Velde, E.J.Baerends, J.Comp.Phys. 99 (1992) 84                     *
 *     C.Fonseca Guerra et.al. METECC-95 (1995) 305                            *
 *                                                                             *
 *   Online information and documentation:                                     *
 *     http://tc.chem.vu.nl/SCM                                                *
 *                                                                             *
 *   E-mail: adf@chem.vu.nl                                                    *
 *                                                                             *
 **********************************************  rs6000_aix  ******************* 

 ADF 2.2  RunTime: Feb20-97 14:01:56
 NH3 frequencies


 ===============================
 M O D E L   P A R A M E T E R S
 ===============================
  
 DENSITY FUNCTIONAL POTENTIAL (scf)
    LDA:                               VWN                                      
    Gradient Corrections:              ---                                      

 SPIN  (restricted / unrestr.)
    Molecule:                          Restricted                               
    Fragments:                         Restricted                               

 OTHER ASPECTS
    Relativistic Corrections:          ---                                      
    Core Treatment:                    Frozen Orbital(s)                        

    Electric Field:                    ---                                      

    Magnetic Field:                    ---                                      


 ===========================
 A T T A C H E D   F I L E S
 ===========================
  


 Fragment File(s)
 ----------------
 N:
         file : t21.N
         jobid: ADF 2.2  RunTime: Feb20-97 14:01:44
         title: Nitrogen (IV, 1s frozen)
 H:
         file : t21.H
         jobid: ADF 2.2  RunTime: Feb20-97 14:01:33
         title: Hydrogen (IV)


                                        ***********************************
                                        *  R U N   T Y P E : FREQUENCIES  *
                                        ***********************************
  


 ===============
 G E O M E T R Y  ***  3D  Molecule  ***
 ===============
  

 ATOMS
 =====                            X Y Z                    CHARGE
                                (Angstrom)             Nucl     +Core       At.Mass
                       --------------------------    ----------------       -------
    1  XX               .0000     .0000     .0000       .00       .00         .0000
    2  N                .0000     .0000    1.0000      7.00      5.00       14.0031
    3  H                .4729     .8190    1.3821      1.00      1.00        1.0078
    4  H               -.9457     .0000    1.3821      1.00      1.00        1.0078
    5  H                .4729    -.8190    1.3821      1.00      1.00        1.0078


 FRAGMENTS
 =========             No.s of the Atoms in this Fragment
                       ----------------------------------
    1  N                   2
    2  H                   3
    3  H                   4
    4  H                   5
    5  XX                  1


 Interatomic Distance Matrix (Angstrom)
 --------------------------------------

   1)      .000
   2)     1.000    .000
   3)     1.675   1.020    .000
   4)     1.675   1.020   1.638    .000
   5)     1.675   1.020   1.638   1.638    .000

 Min. Distance =    1.0000
 Max. Distance =    1.6747


 =====================================
 S Y M M E T R Y ,   E L E C T R O N S
 =====================================
  
 Symmetry: NOSYM

 Subspecies
 ----------
 A

 *** In a FREQUENCIES run the point group symmetry is used only in the construction of the Force Matrix.
     Due to possibly symmetry-breaking displacements, the SCF calculations run in 'NOSYM', with only one
     irrep and one subspecies: A.
 (The current implementation does not use C(LIN),D(LIN) symmetries efficiently in Frequencies-runs.
 If specified they will internally be reset to NOSYM)


 Configuration of Valence Electrons
 ==================================
 ( determined in the SCF procedure )

 Total:   8

 Net Charge: 0 (Nuclei minus Electrons)

 Aufbau principle for MO occupations (for each spin separately):
    Initial geometry: until SCF-cycle      5 (frozen thereafter)                 
    Next  geometries: until SCF-cycle      5 (frozen thereafter)                 
1
 ***************************************************************************************************


                                      ****************************************
                                      *  B U I L D : (Fragments, Functions)  *
                                      ****************************************
  


 =======
 S F O s  ***  (Symmetrized Fragment Orbitals)  ***
 =======
  
 SFOs are linear combinations of (valence) Fragment Orbitals (FOs), such that the SFOs transform as the
 irreducible representations of the (molecular) symmetry group. Each SFO is therefore characterized by
 an irrep of the molecule and by a few (or only one) generating FOs.
 The SFOs constitute a symmetry-adapted basis for the Fock matrix. The MO eigenvector coefficients in
 this basis provide a direct interpretation of the MOs in terms of Frontier Orbital Theory.

 The SFOs are combined with auxiliary Core Functions (CFs) to ensure orthogonalization on the (frozen)
 Core Orbitals (COs). The Core-orthogonalized SFOs (CSFOs) constitute the true Fock basis.

 The FOs, and hence also the (C)SFOs are combinations of the elementary basis functions (BAS). The basis
 functions that participate in the description of the SFOs depend on the irrep. The indices of the
 involved functions are printed below for each irrep.
 (The complete list of primitive basis functions is printed in another section)


 Total nr. of (C)SFOs (summation over all irreps) :    35

 NOTE: a (C)SFO that is defined as a combination of more than one FO is usually NOT normalized.


                                       === A ===
 Nr. of SFOs :   35
 Cartesian basis functions that participate in this irrep (total number =    37) :
      1     2     3     4     5     8    11     6     9    12
      7    10    13    14    15    16    17    18    19    20
     21    22    23    24    25    26    27    28    29    30
     31    32    33    34    35    36    37

    SFO  ( index      Occupation       Generating           Expansion in Fragment Orbitals
         incl.CFs)    in Fragment      FragmentType        Coeff.   Orbital     on Fragment
 ------------------------------------------------------------------------------------------
     1    (    2)      2.000           N                    1.00      1 S               1
     2    (    3)       --             N                    1.00      2 S               1
     3    (    4)       --             N                    1.00      3 S               1
     4    (    5)      1.000           N                    1.00      1 P:x             1
     5    (    6)       --             N                    1.00      2 P:x             1
     6    (    7)       --             N                    1.00      3 P:x             1
     7    (    8)      1.000           N                    1.00      1 P:y             1
     8    (    9)       --             N                    1.00      2 P:y             1
     9    (   10)       --             N                    1.00      3 P:y             1
    10    (   11)      1.000           N                    1.00      1 P:z             1
    11    (   12)       --             N                    1.00      2 P:z             1
    12    (   13)       --             N                    1.00      3 P:z             1
    13    (   14)       --             N                    1.00      1 D:z2            1
    14    (   15)       --             N                    1.00      1 D:x2-y2         1
    15    (   16)       --             N                    1.00      1 D:xy            1
    16    (   17)       --             N                    1.00      1 D:xz            1
    17    (   18)       --             N                    1.00      1 D:yz            1
    18    (   19)      1.000           H                    1.00      1 S               2
    19    (   20)       --             H                    1.00      2 S               2
    20    (   21)       --             H                    1.00      3 S               2
    21    (   22)       --             H                    1.00      1 P:x             2
    22    (   23)       --             H                    1.00      1 P:y             2
    23    (   24)       --             H                    1.00      1 P:z             2
    24    (   25)      1.000           H                    1.00      1 S               3
    25    (   26)       --             H                    1.00      2 S               3
    26    (   27)       --             H                    1.00      3 S               3
    27    (   28)       --             H                    1.00      1 P:x             3
    28    (   29)       --             H                    1.00      1 P:y             3
    29    (   30)       --             H                    1.00      1 P:z             3
    30    (   31)      1.000           H                    1.00      1 S               4
    31    (   32)       --             H                    1.00      2 S               4
    32    (   33)       --             H                    1.00      3 S               4
    33    (   34)       --             H                    1.00      1 P:x             4
    34    (   35)       --             H                    1.00      1 P:y             4
    35    (   36)       --             H                    1.00      1 P:z             4


 ================================
 (Slater-type)  F U N C T I O N S  ***  (Basis and Fit)  ***
 ================================
  

 Atom Type    1  (N)
 ==============

 Valence Basis Sets:   8
 -----------------------
   1 S    6.380000
   2 S    1.500000
   2 S    2.500000
   2 S    5.150000
   2 P    1.000000
   2 P    1.880000
   2 P    3.680000
   3 D    2.200000

 Frozen Core Shells
 ------------------
    S:  1

 Charge Fitting Sets (for the computation of the Coulomb Potential):  20
 -----------------------------------------------------------------------
   1 S   12.760000
   2 S   13.770000
   2 S    9.060000
   2 S    5.970000
   3 S    5.770000
   3 S    4.050000
   3 S    2.850000
   3 S    2.000000
   2 P   10.060000
   2 P    6.180000
   3 P    5.600000
   3 P    3.710000
   3 P    2.460000
   3 D    8.380000
   3 D    5.200000
   3 D    3.220000
   3 D    2.000000
   4 F    5.800000
   4 F    3.600000
   5 G    4.500000

 Atom Type    2  (H)
 ==============

 Valence Basis Sets:   4
 -----------------------
   1 S     .690000
   1 S     .920000
   1 S    1.580000
   2 P    1.250000

 Charge Fitting Sets (for the computation of the Coulomb Potential):  11
 -----------------------------------------------------------------------
   1 S    3.160000
   1 S    2.090000
   1 S    1.380000
   2 S    1.500000
   2 P    4.000000
   2 P    2.650000
   2 P    1.750000
   3 D    4.000000
   3 D    2.500000
   4 F    3.000000
   5 G    4.000000


 BAS: List of all Elementary Cartesian Basis Functions
 =====================================================

 The numbering in the list below (to the right of the function characteristics) is referred to in print-outs
 of MO eigenvectors and Mulliken populations in the BAS representation (as contrasted to the SFO represen-
 tation).

 Notes:
 1. The functions are characterized by a polynomial prefactor (powers of x,y,z and r) and an exponential
    decay factor alpha.
 2. Since the basis sets are specific for an atom TYPE, the individual functions occur on all atoms of that
    type.
 3. The word 'Core' in the left margin signals that it is a Core Function (CF) : not a degree of freedom in
    the valence set, but only used to ensure orthogonalization of the other (true valence) basis functions
    on the frozen Core Orbitals.


 (power of) X  Y  Z  R     Alpha  on Atom
            ==========     =====     ==========

 N                                    1
                                  ---------------------------------------------------------------------------
    Core    0  0  0  0     6.380      1
            0  0  0  1     1.500      2
            0  0  0  1     2.500      3
            0  0  0  1     5.150      4
            1  0  0  0     1.000      5
            0  1  0  0     1.000      6
            0  0  1  0     1.000      7
            1  0  0  0     1.880      8
            0  1  0  0     1.880      9
            0  0  1  0     1.880     10
            1  0  0  0     3.680     11
            0  1  0  0     3.680     12
            0  0  1  0     3.680     13
            2  0  0  0     2.200     14
            1  1  0  0     2.200     15
            1  0  1  0     2.200     16
            0  2  0  0     2.200     17
            0  1  1  0     2.200     18
            0  0  2  0     2.200     19

 H                                    2    3    4
                                  ---------------------------------------------------------------------------
            0  0  0  0      .690     20   26   32
            0  0  0  0      .920     21   27   33
            0  0  0  0     1.580     22   28   34
            1  0  0  0     1.250     23   29   35
            0  1  0  0     1.250     24   30   36
            0  0  1  0     1.250     25   31   37


 Parallel Execution: Process Information
 =======================================

 Actual Number of Tasks running:     8
 The Master (kid 0) runs on host isis-s102

  Kid Node                   Speed          Task ID   Status
------------------------------------------------------------------
    0 isis-s102               1000           262148   pvmok
    1 isis-s506.sp.sara.nl    1000           524292   pvmok
    2 isis-s204.sp.sara.nl    1000           786435   pvmok
    3 isis-s212.sp.sara.nl    1000          1048579   pvmok
    4 isis-s302.sp.sara.nl    1000          1310723   pvmok
    5 isis-s414.sp.sara.nl    1000          1572867   pvmok
    6 isis-s309.sp.sara.nl    1000          1835011   pvmok
    7 isis-s304.sp.sara.nl    1000          2097155   pvmok
1
 ***************************************************************************************************


                                              ***********************
                                              *  T E C H N I C A L  *
                                              ***********************
  


 =============================================================
 P A R A L L E L I Z A T I O N  and  V E C T O R I Z A T I O N
 =============================================================
  
 nr of parallel processes:                                8
 max vectorlength in NumInt loops:                      256


 ===============
 I O  vs.  C P U  ***  (store numerical data on disk or recalculate)  ***
 ===============
  
 Basis functions:   recalculate when needed
 Fit functions:     recalculate when needed


 ===============================
 G E O M E T R Y   U P D A T E S
 ===============================
  
 Optimization coordinates:                       Cartesian

 (Max.) nr. of displacements to compute Freq.s:     25
 Second derivatives are computed by 2-point num. differentiation of gradients
 Fewer displacements may be used due to symmetry


 =====================
 S C F   U P D A T E S
 =====================
  
 Max. nr. of cycles:                                50
 Convergence criterion:                               .0000010000
 secondary criterion:                                 .0010000000

 Mix parameter (when DIIS does not apply):            .2000000000


 DIIS (Direct Inversion in Iteration Space)
    Replace damping when SCF Error is below:          .5000000000
    (Max.) nr. of expansion vectors:                10

    Upperbound on expansion coefficients:            5.0000000000
    (when exceeded, IterationSpace is re-built)
    2nd Upperbound on coefficients:                 25.0000000000
    (when exceeded, simple damping will be used)
 ElectronSmearing (in case of problematic SCF convergence) prohibited


 =================
 P R E C I S I O N  ***  (general: NumInt, NeglectFunctionTails, ...)  ***
 =================
  

 NumInt:           Target precision:                 4.0000000000
 -------           Initial precision:                4.0000000000
                   Min. precision (optimization):    4.0000000000

 Neglect Functions:          Basis functions:         .1000000000E-05
 ------------------          Fit functions:           .1000000000E-05
1
 ***************************************************************************************************


                                            ***************************
                                            *  C O M P U T A T I O N  *
                                            ***************************
  


 ===================================================
 Numerical Integration : Atomic Polyhedra (Te Velde)  ***  (parameters, tests)  ***
 ===================================================
  
 General Accuracy Parameter :                          4.00

 Summary of the Symmetry Unique Points:
 --------------------------------------
    Nr. of used Symmetry Operators                     6

    Points in the Atomic Spheres                     259
    Points in the Atomic Polyhedra                  1863
    Points in the Outer Region                      1184
    ----------------------------------------------------
    Total                                           3306

    Sum of Weights                                 45626.771275

 Total nr. of points:      19836
 Nr. of blocks:               78
 Block length:               255
 Nr. of dummy points:         54


 Test of Precision of the Numerical Integration Grid
 ===================================================

 Integral of the Total Core Density:                   1.99999782189169
 Relative Error:                                      -1.089E-06


 =====
 S C F
 =====
  

 CYCLE    1
 orbitals (Q,E):
 ---------------
 A :1...14           ( 2.00     -.9788)  ( 2.00     -.6042)  ( 2.00     -.6042)  ( 2.00     -.4340)   
                     (  .00     -.0730)  (  .00     -.0066)  (  .00     -.0066)  (  .00      .1213)   
                     (  .00      .1213)  (  .00      .1749)  (  .00      .1837)  (  .00      .3271)   
                     (  .00      .3271)  (  .00      .3547)   

 CYCLE    2
 orbitals (Q,E):
 ---------------
 A :1...6            ( 2.00     -.8883)  ( 2.00     -.5227)  ( 2.00     -.5227)  ( 2.00     -.3392)   
                     (  .00     -.0493)  (  .00      .0212)   
 d-Pmat  mean:   .31E-01
 imax=     10:  -.18E+00

 CYCLE    3
 orbitals (Q,E):
 ---------------
 A :1...6            ( 2.00     -.7458)  ( 2.00     -.3935)  ( 2.00     -.3935)  ( 2.00     -.2066)   
                     (  .00     -.0067)  (  .00      .0666)   
 d-Pmat  mean:   .30E-01
 imax=     10:  -.24E+00

 CYCLE    4
 orbitals (Q,E):
 ---------------
 A :1...6            ( 2.00     -.7712)  ( 2.00     -.4158)  ( 2.00     -.4158)  ( 2.00     -.2280)   
                     (  .00     -.0139)  (  .00      .0588)   
 d-Pmat  mean:   .55E-02
 imax=     10:   .44E-01

 CYCLE    5
 orbitals (Q,E):
 ---------------
 A :1...6            ( 2.00     -.7711)  ( 2.00     -.4158)  ( 2.00     -.4158)  ( 2.00     -.2285)   
                     (  .00     -.0140)  (  .00      .0586)   
 d-Pmat  mean:   .14E-03
 imax=     27:  -.89E-03

 CYCLE    6
 orbitals (Q,E):
 ---------------
 A :1...6            ( 2.00     -.7712)  ( 2.00     -.4159)  ( 2.00     -.4159)  ( 2.00     -.2285)   
                     (  .00     -.0141)  (  .00      .0586)   
 d-Pmat  mean:   .30E-04
 imax=      2:  -.24E-03

 CYCLE    7
 orbitals (Q,E):
 ---------------
 A :1...6            ( 2.00     -.7712)  ( 2.00     -.4159)  ( 2.00     -.4159)  ( 2.00     -.2285)   
                     (  .00     -.0141)  (  .00      .0586)   
 d-Pmat  mean:   .54E-05
 imax=     27:  -.37E-04

 CYCLE    8
 orbitals (Q,E):
 ---------------
 A :1...6            ( 2.00     -.7712)  ( 2.00     -.4159)  ( 2.00     -.4159)  ( 2.00     -.2285)   
                     (  .00     -.0141)  (  .00      .0586)   
 d-Pmat  mean:   .31E-06
 imax=      7:  -.26E-05

 CYCLE    9
 orbitals (Q,E):
 ---------------
 A :1...6            ( 2.00     -.7712)  ( 2.00     -.4159)  ( 2.00     -.4159)  ( 2.00     -.2285)   
                     (  .00     -.0141)  (  .00      .0586)   
 d-Pmat  mean:   .77E-08
 imax=     33:  -.38E-07

 SCF CONVERGED

 CYCLE   10
 orbitals (Q,E):
 ---------------
 A :1...14           ( 2.00     -.7712)  ( 2.00     -.4159)  ( 2.00     -.4159)  ( 2.00     -.2285)   
                     (  .00     -.0141)  (  .00      .0586)  (  .00      .0586)  (  .00      .2068)   
                     (  .00      .2068)  (  .00      .2595)  (  .00      .2868)  (  .00      .4327)   
                     (  .00      .4327)  (  .00      .4496)   


 Fit test: (difference of exact and fit density, squared integrated, result summed over spins)
         SCF:                                           .00000796348957

 Gross Charges per Atom (Z minus electrons)
 ==========================================
              .0000    -.3210     .1070     .1070     .1070
 Net Total:   .00000000

 Dipole Moment:
 ==============
 Vector   :          .00000000       .00000000      1.52418234
 Magnitude:         1.52418234
1


 =============================
 F O R C E   C O N S T A N T S  ***  nr. of geometries to evaluate: 25  ***
 =============================
  

 Energy gradients wrt nuclear displacements
 ==========================================

   Atom         Cartesian (a.u./angstrom)   Connection Numbers               Internal
                 X         Y         Z          R Alpha Beta       (au/angstr)  (a.u./radian)
 ----------------------------------------------------------------------------------------------
   1 XX       .000000   .000000   .000000       0    0    0
   2 N        .000000   .000000   .006025       1    0    0         .000000
   3 H       -.002759  -.004779  -.001984       2    1    0        -.005867   .000215
   4 H        .005519   .000000  -.001984       2    1    3        -.005867   .000215   .000000
   5 H       -.002759   .004779  -.001984       2    1    4        -.005867   .000215   .000000
 ----------------------------------------------------------------------------------------------

 Energy:                -.74383412


 Coordinates (Internal)
 =======================

   Atom      Connection Numbers                 Coordinates
               R   Alpha  Beta         Angstr      degree      degree
 --------------------------------------------------------------------
   1 XX        0     0     0          .000000     .000000     .000000
   2 N         1     0     0         1.000050     .000000     .000000
   3 H         2     1     0         1.024674  111.602615     .000000
   4 H         2     1     3         1.010735  112.785293  120.718591
   5 H         2     1     4         1.024674  111.602615  120.718591
 --------------------------------------------------------------------


 Coordinates (Cartesian)
 =======================

   Atom                      bohr                                 angstrom                 Geometric Variables
                   X           Y           Z              X           Y           Z       (0:frozen, *:LT par.)
 --------------------------------------------------------------------------------------------------------------
   1 XX         .000000     .000000     .000000        .000000     .000000     .000000      0       0       0
   2 N         -.018897     .000000    1.889727       -.010000     .000000    1.000000      1       2       3
   3 H          .893583    1.547732    2.611789        .472864     .819024    1.382099      4       5       6
   4 H        -1.787167     .000000    2.611789       -.945728     .000000    1.382099      7       8       9
   5 H          .893583   -1.547732    2.611789        .472864    -.819024    1.382099     10      11      12
 --------------------------------------------------------------------------------------------------------------


 ===================================================
 Numerical Integration : Atomic Polyhedra (Te Velde)  ***  (parameters, tests)  ***
 ===================================================
  
 General Accuracy Parameter :                          4.00

 Summary of the Symmetry Unique Points:
 --------------------------------------
    Nr. of used Symmetry Operators                     2

    Points in the Atomic Spheres                     632
    Points in the Atomic Polyhedra                  5189
    Points in the Outer Region                      3263
    ----------------------------------------------------
    Total                                           9084

    Sum of Weights                                 45609.893277

 Total nr. of points:      18168
 Nr. of blocks:               72
 Block length:               253
 Nr. of dummy points:         48


 Test of Precision of the Numerical Integration Grid
 ===================================================

 Integral of the Total Core Density:                   1.99999809515752
 Relative Error:                                      -9.524E-07


 =====
 S C F
 =====
  

 CYCLE    1
 orbitals (Q,E):
 ---------------
 A :1...14           ( 2.00     -.7712)  ( 2.00     -.4189)  ( 2.00     -.4128)  ( 2.00     -.2285)   
                     (  .00     -.0141)  (  .00      .0584)  (  .00      .0587)  (  .00      .2045)   
                     (  .00      .2090)  (  .00      .2595)  (  .00      .2867)  (  .00      .4315)   
                     (  .00      .4338)  (  .00      .4496)   

 CYCLE    2
 orbitals (Q,E):
 ---------------
 A :1...6            ( 2.00     -.7712)  ( 2.00     -.4186)  ( 2.00     -.4131)  ( 2.00     -.2285)   
                     (  .00     -.0141)  (  .00      .0583)   
 d-Pmat  mean:   .12E-03
 imax=     27:  -.16E-02

 CYCLE    3
 orbitals (Q,E):
 ---------------
 A :1...6            ( 2.00     -.7712)  ( 2.00     -.4182)  ( 2.00     -.4136)  ( 2.00     -.2286)   
                     (  .00     -.0141)  (  .00      .0581)   
 d-Pmat  mean:   .21E-03
 imax=     27:  -.29E-02

 CYCLE    4
 orbitals (Q,E):
 ---------------
 A :1...6            ( 2.00     -.7712)  ( 2.00     -.4182)  ( 2.00     -.4135)  ( 2.00     -.2285)   
                     (  .00     -.0141)  (  .00      .0582)   
 d-Pmat  mean:   .33E-04
 imax=     10:  -.19E-03

 CYCLE    5
 orbitals (Q,E):
 ---------------
 A :1...6            ( 2.00     -.7712)  ( 2.00     -.4182)  ( 2.00     -.4135)  ( 2.00     -.2285)   
                     (  .00     -.0141)  (  .00      .0582)   
 d-Pmat  mean:   .13E-04
 imax=     27:  -.85E-04

 CYCLE    6
 orbitals (Q,E):
 ---------------
 A :1...6            ( 2.00     -.7712)  ( 2.00     -.4182)  ( 2.00     -.4135)  ( 2.00     -.2285)   
                     (  .00     -.0141)  (  .00      .0582)   
 d-Pmat  mean:   .21E-06
 imax=     27:   .29E-05

 SCF CONVERGED

 CYCLE    7
 orbitals (Q,E):
 ---------------
 A :1...14           ( 2.00     -.7712)  ( 2.00     -.4182)  ( 2.00     -.4135)  ( 2.00     -.2285)   
                     (  .00     -.0141)  (  .00      .0582)  (  .00      .0589)  (  .00      .2044)   
                     (  .00      .2092)  (  .00      .2595)  (  .00      .2868)  (  .00      .4314)   
                     (  .00      .4339)  (  .00      .4496)   


 Fit test: (difference of exact and fit density, squared integrated, result summed over spins)
         SCF:                                           .00000798559314

 Gross Charges per Atom (Z minus electrons)
 ==========================================
              .0000    -.3210     .1066     .1077     .1066
 Net Total:   .00000000

 Dipole Moment:
 ==============
 Vector   :          .02044743       .00000000      1.52421072
 Magnitude:         1.52434786


 =============================
 G E O M E T R Y   U P D A T E  ***  2  ***
 =============================
  

 Energy gradients wrt nuclear displacements
 ==========================================

   Atom         Cartesian (a.u./angstrom)   Connection Numbers               Internal
                 X         Y         Z          R Alpha Beta       (au/angstr)  (a.u./radian)
 ----------------------------------------------------------------------------------------------
   1 XX       .000000   .000000   .000000       0    0    0
   2 N       -.022414   .000000   .006518       1    0    0         .000000
   3 H        .001867  -.000104   .000868       2    1    0         .001115   .000488
   4 H        .018733   .000000  -.008236       2    1    3        -.020450  -.000574   .001575
   5 H        .001867   .000104   .000868       2    1    4         .001115   .000488   .001575
 ----------------------------------------------------------------------------------------------

 Energy:                -.74370593


 Coordinates (Internal)
 =======================

   Atom      Connection Numbers                 Coordinates
               R   Alpha  Beta         Angstr      degree      degree
 --------------------------------------------------------------------
   1 XX        0     0     0          .000000     .000000     .000000
   2 N         1     0     0         1.000050     .000000     .000000
   3 H         2     1     0         1.015403  112.385849     .000000
   4 H         2     1     3         1.029279  111.218533  119.268333
   5 H         2     1     4         1.015403  112.385849  119.268333
 --------------------------------------------------------------------


 Coordinates (Cartesian)
 =======================

   Atom                      bohr                                 angstrom                 Geometric Variables
                   X           Y           Z              X           Y           Z       (0:frozen, *:LT par.)
 --------------------------------------------------------------------------------------------------------------
   1 XX         .000000     .000000     .000000        .000000     .000000     .000000      0       0       0
   2 N          .018897     .000000    1.889727        .010000     .000000    1.000000      1       2       3
   3 H          .893583    1.547732    2.611789        .472864     .819024    1.382099      4       5       6
   4 H        -1.787167     .000000    2.611789       -.945728     .000000    1.382099      7       8       9
   5 H          .893583   -1.547732    2.611789        .472864    -.819024    1.382099     10      11      12
 --------------------------------------------------------------------------------------------------------------


 ===================================================
 Numerical Integration : Atomic Polyhedra (Te Velde)  ***  (parameters, tests)  ***
 ===================================================
  
 General Accuracy Parameter :                          4.00

 Summary of the Symmetry Unique Points:
 --------------------------------------
    Nr. of used Symmetry Operators                     2

    Points in the Atomic Spheres                     632
    Points in the Atomic Polyhedra                  5198
    Points in the Outer Region                      3272
    ----------------------------------------------------
    Total                                           9102

    Sum of Weights                                 45618.365152

 Total nr. of points:      18204
 Nr. of blocks:               72
 Block length:               253
 Nr. of dummy points:         12


 Test of Precision of the Numerical Integration Grid
 ===================================================

 Integral of the Total Core Density:                   1.99999777211676
 Relative Error:                                      -1.114E-06


 =====
 S C F
 =====
  

 CYCLE    1
 orbitals (Q,E):
 ---------------
 A :1...14           ( 2.00     -.7712)  ( 2.00     -.4181)  ( 2.00     -.4135)  ( 2.00     -.2285)   
                     (  .00     -.0141)  (  .00      .0581)  (  .00      .0590)  (  .00      .2043)   
                     (  .00      .2092)  (  .00      .2595)  (  .00      .2868)  (  .00      .4313)   
                     (  .00      .4340)  (  .00      .4496)   

 CYCLE    2
 orbitals (Q,E):
 ---------------
 A :1...6            ( 2.00     -.7712)  ( 2.00     -.4181)  ( 2.00     -.4135)  ( 2.00     -.2285)   
                     (  .00     -.0141)  (  .00      .0581)   
 d-Pmat  mean:   .86E-05
 imax=     27:  -.54E-04

 CYCLE    3
 orbitals (Q,E):
 ---------------
 A :1...6            ( 2.00     -.7712)  ( 2.00     -.4182)  ( 2.00     -.4135)  ( 2.00     -.2285)   
                     (  .00     -.0141)  (  .00      .0581)   
 d-Pmat  mean:   .76E-05
 imax=     27:  -.75E-04

 CYCLE    4
 orbitals (Q,E):
 ---------------
 A :1...6            ( 2.00     -.7712)  ( 2.00     -.4182)  ( 2.00     -.4135)  ( 2.00     -.2285)   
                     (  .00     -.0141)  (  .00      .0581)   
 d-Pmat  mean:   .14E-05
 imax=     27:   .14E-04

 CYCLE    5
 orbitals (Q,E):
 ---------------
 A :1...6            ( 2.00     -.7712)  ( 2.00     -.4182)  ( 2.00     -.4135)  ( 2.00     -.2285)   
                     (  .00     -.0141)  (  .00      .0581)   
 d-Pmat  mean:   .85E-07
 imax=     27:  -.98E-06

 CYCLE    6
 orbitals (Q,E):
 ---------------
 A :1...6            ( 2.00     -.7712)  ( 2.00     -.4182)  ( 2.00     -.4135)  ( 2.00     -.2285)   
                     (  .00     -.0141)  (  .00      .0581)   
 d-Pmat  mean:   .12E-07
 imax=     27:  -.13E-06

 SCF CONVERGED

 CYCLE    7
 orbitals (Q,E):
 ---------------
 A :1...14           ( 2.00     -.7712)  ( 2.00     -.4182)  ( 2.00     -.4135)  ( 2.00     -.2285)   
                     (  .00     -.0141)  (  .00      .0581)  (  .00      .0590)  (  .00      .2043)   
                     (  .00      .2092)  (  .00      .2595)  (  .00      .2868)  (  .00      .4313)   
                     (  .00      .4340)  (  .00      .4496)   


 Fit test: (difference of exact and fit density, squared integrated, result summed over spins)
         SCF:                                           .00000798213705

 Gross Charges per Atom (Z minus electrons)
 ==========================================
              .0000    -.3210     .1074     .1063     .1074
 Net Total:   .00000000

 Dipole Moment:
 ==============
 Vector   :         -.02064947       .00000000      1.52420957
 Magnitude:         1.52434943


 =============================
 G E O M E T R Y   U P D A T E  ***  3  ***
 =============================
  

 Energy gradients wrt nuclear displacements
 ==========================================

   Atom         Cartesian (a.u./angstrom)   Connection Numbers               Internal
                 X         Y         Z          R Alpha Beta       (au/angstr)  (a.u./radian)
 ----------------------------------------------------------------------------------------------
   1 XX       .000000   .000000   .000000       0    0    0
   2 N        .021831   .000000   .006531       1    0    0         .000000
   3 H       -.007370  -.009644  -.005145       2    1    0        -.013079  -.000252
   4 H       -.007038   .000000   .003783       2    1    3         .007942   .000889  -.001580
   5 H       -.007370   .009644  -.005145       2    1    4        -.013079  -.000252  -.001580
 ----------------------------------------------------------------------------------------------

 Energy:                -.74370637


 Coordinates (Internal)
 =======================

   Atom      Connection Numbers                 Coordinates
               R   Alpha  Beta         Angstr      degree      degree
 --------------------------------------------------------------------
   1 XX        0     0     0          .000000     .000000     .000000
   2 N         1     0     0         1.000050     .000000     .000000
   3 H         2     1     0         1.028047  111.320967     .000000
   4 H         2     1     3         1.020049  111.991673  118.750579
   5 H         2     1     4         1.011988  112.677737  121.262500
 --------------------------------------------------------------------


 Coordinates (Cartesian)
 =======================

   Atom                      bohr                                 angstrom                 Geometric Variables
                   X           Y           Z              X           Y           Z       (0:frozen, *:LT par.)
 --------------------------------------------------------------------------------------------------------------
   1 XX         .000000     .000000     .000000        .000000     .000000     .000000      0       0       0
   2 N          .000000    -.018897    1.889727        .000000    -.010000    1.000000      1       2       3
   3 H          .893583    1.547732    2.611789        .472864     .819024    1.382099      4       5       6
   4 H        -1.787167     .000000    2.611789       -.945728     .000000    1.382099      7       8       9
   5 H          .893583   -1.547732    2.611789        .472864    -.819024    1.382099     10      11      12
 --------------------------------------------------------------------------------------------------------------


 ===================================================
 Numerical Integration : Atomic Polyhedra (Te Velde)  ***  (parameters, tests)  ***
 ===================================================
  
 General Accuracy Parameter :                          4.00

 Summary of the Symmetry Unique Points:
 --------------------------------------
    Nr. of used Symmetry Operators                     1

    Points in the Atomic Spheres                    1206
    Points in the Atomic Polyhedra                 10125
    Points in the Outer Region                      5856
    ----------------------------------------------------
    Total                                          17187

    Sum of Weights                                 45612.172997

 Total nr. of points:      17187
 Nr. of blocks:               68
 Block length:               253
 Nr. of dummy points:         17


 Test of Precision of the Numerical Integration Grid
 ===================================================

 Integral of the Total Core Density:                   1.99999732536334
 Relative Error:                                      -1.337E-06


 =====
 S C F
 =====
  

 CYCLE    1
 orbitals (Q,E):
 ---------------
 A :1...14           ( 2.00     -.7712)  ( 2.00     -.4189)  ( 2.00     -.4128)  ( 2.00     -.2285)   
                     (  .00     -.0141)  (  .00      .0584)  (  .00      .0587)  (  .00      .2045)   
                     (  .00      .2091)  (  .00      .2595)  (  .00      .2867)  (  .00      .4315)   
                     (  .00      .4338)  (  .00      .4496)   

 CYCLE    2
 orbitals (Q,E):
 ---------------
 A :1...6            ( 2.00     -.7712)  ( 2.00     -.4186)  ( 2.00     -.4130)  ( 2.00     -.2285)   
                     (  .00     -.0141)  (  .00      .0583)   
 d-Pmat  mean:   .94E-04
 imax=     21:   .15E-02

 CYCLE    3
 orbitals (Q,E):
 ---------------
 A :1...6            ( 2.00     -.7712)  ( 2.00     -.4182)  ( 2.00     -.4136)  ( 2.00     -.2286)   
                     (  .00     -.0141)  (  .00      .0581)   
 d-Pmat  mean:   .17E-03
 imax=     21:   .26E-02

 CYCLE    4
 orbitals (Q,E):
 ---------------
 A :1...6            ( 2.00     -.7712)  ( 2.00     -.4181)  ( 2.00     -.4135)  ( 2.00     -.2285)   
                     (  .00     -.0141)  (  .00      .0582)   
 d-Pmat  mean:   .33E-04
 imax=     10:  -.19E-03

 CYCLE    5
 orbitals (Q,E):
 ---------------
 A :1...6            ( 2.00     -.7712)  ( 2.00     -.4182)  ( 2.00     -.4135)  ( 2.00     -.2285)   
                     (  .00     -.0141)  (  .00      .0582)   
 d-Pmat  mean:   .13E-04
 imax=     33:  -.81E-04

 CYCLE    6
 orbitals (Q,E):
 ---------------
 A :1...6            ( 2.00     -.7712)  ( 2.00     -.4182)  ( 2.00     -.4135)  ( 2.00     -.2285)   
                     (  .00     -.0141)  (  .00      .0582)   
 d-Pmat  mean:   .18E-06
 imax=     33:   .28E-05

 SCF CONVERGED

 CYCLE    7
 orbitals (Q,E):
 ---------------
 A :1...14           ( 2.00     -.7712)  ( 2.00     -.4182)  ( 2.00     -.4135)  ( 2.00     -.2285)   
                     (  .00     -.0141)  (  .00      .0582)  (  .00      .0590)  (  .00      .2043)   
                     (  .00      .2092)  (  .00      .2595)  (  .00      .2867)  (  .00      .4314)   
                     (  .00      .4339)  (  .00      .4496)   


 Fit test: (difference of exact and fit density, squared integrated, result summed over spins)
         SCF:                                           .00000799631300

 Gross Charges per Atom (Z minus electrons)
 ==========================================
              .0000    -.3215     .1066     .1071     .1078
 Net Total:   .00000000

 Dipole Moment:
 ==============
 Vector   :         -.00007780       .02053261      1.52426425
 Magnitude:         1.52440254


 =============================
 G E O M E T R Y   U P D A T E  ***  4  ***
 =============================
  

 Energy gradients wrt nuclear displacements
 ==========================================

   Atom         Cartesian (a.u./angstrom)   Connection Numbers               Internal
                 X         Y         Z          R Alpha Beta       (au/angstr)  (a.u./radian)
 ----------------------------------------------------------------------------------------------
   1 XX       .000000   .000000   .000000       0    0    0
   2 N        .000415  -.022130   .006584       1    0    0         .000000
   3 H        .001826   .005127   .002966       2    1    0         .006074   .000765
   4 H        .005481   .001866  -.002072       2    1    3        -.005842   .000097  -.000920
   5 H       -.007721   .015131  -.007462       2    1    4        -.018520  -.000508   .000904
 ----------------------------------------------------------------------------------------------

 Energy:                -.74368946


 Coordinates (Internal)
 =======================

   Atom      Connection Numbers                 Coordinates
               R   Alpha  Beta         Angstr      degree      degree
 --------------------------------------------------------------------
   1 XX        0     0     0          .000000     .000000     .000000
   2 N         1     0     0         1.000050     .000000     .000000
   3 H         2     1     0         1.011988  112.677737     .000000
   4 H         2     1     3         1.020049  111.991673  121.262500
   5 H         2     1     4         1.028047  111.320967  118.750579
 --------------------------------------------------------------------


 Coordinates (Cartesian)
 =======================

   Atom                      bohr                                 angstrom                 Geometric Variables
                   X           Y           Z              X           Y           Z       (0:frozen, *:LT par.)
 --------------------------------------------------------------------------------------------------------------
   1 XX         .000000     .000000     .000000        .000000     .000000     .000000      0       0       0
   2 N          .000000     .018897    1.889727        .000000     .010000    1.000000      1       2       3
   3 H          .893583    1.547732    2.611789        .472864     .819024    1.382099      4       5       6
   4 H        -1.787167     .000000    2.611789       -.945728     .000000    1.382099      7       8       9
   5 H          .893583   -1.547732    2.611789        .472864    -.819024    1.382099     10      11      12
 --------------------------------------------------------------------------------------------------------------


 ===================================================
 Numerical Integration : Atomic Polyhedra (Te Velde)  ***  (parameters, tests)  ***
 ===================================================
  
 General Accuracy Parameter :                          4.00

 Summary of the Symmetry Unique Points:
 --------------------------------------
    Nr. of used Symmetry Operators                     1

    Points in the Atomic Spheres                    1206
    Points in the Atomic Polyhedra                 10119
    Points in the Outer Region                      5856
    ----------------------------------------------------
    Total                                          17181

    Sum of Weights                                 45612.172997

 Total nr. of points:      17181
 Nr. of blocks:               68
 Block length:               253
 Nr. of dummy points:         23


 Test of Precision of the Numerical Integration Grid
 ===================================================

 Integral of the Total Core Density:                   1.99999732536080
 Relative Error:                                      -1.337E-06


 =====
 S C F
 =====
  

 CYCLE    1
 orbitals (Q,E):
 ---------------
 A :1...14           ( 2.00     -.7711)  ( 2.00     -.4181)  ( 2.00     -.4135)  ( 2.00     -.2285)   
                     (  .00     -.0141)  (  .00      .0581)  (  .00      .0590)  (  .00      .2044)   
                     (  .00      .2092)  (  .00      .2595)  (  .00      .2868)  (  .00      .4314)   
                     (  .00      .4339)  (  .00      .4496)   

 CYCLE    2
 orbitals (Q,E):
 ---------------
 A :1...6            ( 2.00     -.7712)  ( 2.00     -.4181)  ( 2.00     -.4135)  ( 2.00     -.2285)   
                     (  .00     -.0141)  (  .00      .0581)   
 d-Pmat  mean:   .78E-05
 imax=     10:   .52E-04

 CYCLE    3
 orbitals (Q,E):
 ---------------
 A :1...6            ( 2.00     -.7712)  ( 2.00     -.4182)  ( 2.00     -.4135)  ( 2.00     -.2285)   
                     (  .00     -.0141)  (  .00      .0581)   
 d-Pmat  mean:   .79E-05
 imax=     27:   .78E-04

 CYCLE    4
 orbitals (Q,E):
 ---------------
 A :1...6            ( 2.00     -.7712)  ( 2.00     -.4182)  ( 2.00     -.4135)  ( 2.00     -.2285)   
                     (  .00     -.0141)  (  .00      .0581)   
 d-Pmat  mean:   .13E-05
 imax=     27:  -.22E-04

 CYCLE    5
 orbitals (Q,E):
 ---------------
 A :1...6            ( 2.00     -.7712)  ( 2.00     -.4182)  ( 2.00     -.4135)  ( 2.00     -.2285)   
                     (  .00     -.0141)  (  .00      .0581)   
 d-Pmat  mean:   .18E-06
 imax=     27:   .13E-05

 CYCLE    6
 orbitals (Q,E):
 ---------------
 A :1...6            ( 2.00     -.7712)  ( 2.00     -.4182)  ( 2.00     -.4135)  ( 2.00     -.2285)   
                     (  .00     -.0141)  (  .00      .0581)   
 d-Pmat  mean:   .20E-07
 imax=     27:   .28E-06

 SCF CONVERGED

 CYCLE    7
 orbitals (Q,E):
 ---------------
 A :1...14           ( 2.00     -.7712)  ( 2.00     -.4182)  ( 2.00     -.4135)  ( 2.00     -.2285)   
                     (  .00     -.0141)  (  .00      .0581)  (  .00      .0590)  (  .00      .2043)   
                     (  .00      .2092)  (  .00      .2595)  (  .00      .2867)  (  .00      .4314)   
                     (  .00      .4339)  (  .00      .4496)   


 Fit test: (difference of exact and fit density, squared integrated, result summed over spins)
         SCF:                                           .00000799627123

 Gross Charges per Atom (Z minus electrons)
 ==========================================
              .0000    -.3215     .1079     .1071     .1066
 Net Total:   .00000000

 Dipole Moment:
 ==============
 Vector   :         -.00011321      -.02059227      1.52425929
 Magnitude:         1.52439838


 =============================
 G E O M E T R Y   U P D A T E  ***  5  ***
 =============================
  

 Energy gradients wrt nuclear displacements
 ==========================================

   Atom         Cartesian (a.u./angstrom)   Connection Numbers               Internal
                 X         Y         Z          R Alpha Beta       (au/angstr)  (a.u./radian)
 ----------------------------------------------------------------------------------------------
   1 XX       .000000   .000000   .000000       0    0    0
   2 N        .000418   .022149   .006584       1    0    0         .000000
   3 H       -.007722  -.015141  -.007457       2    1    0        -.018527  -.000510
   4 H        .005478  -.001874  -.002073       2    1    3        -.005840   .000097   .000906
   5 H        .001822  -.005136   .002962       2    1    4         .006079   .000767  -.000923
 ----------------------------------------------------------------------------------------------

 Energy:                -.74368943


 Coordinates (Internal)
 =======================

   Atom      Connection Numbers                 Coordinates
               R   Alpha  Beta         Angstr      degree      degree
 --------------------------------------------------------------------
   1 XX        0     0     0          .000000     .000000     .000000
   2 N         1     0     0          .990000     .000000     .000000
   3 H         2     1     0         1.023788  112.518901     .000000
   4 H         2     1     3         1.023788  112.518901  120.000000
   5 H         2     1     4         1.023788  112.518901  120.000000
 --------------------------------------------------------------------


 Coordinates (Cartesian)
 =======================

   Atom                      bohr                                 angstrom                 Geometric Variables
                   X           Y           Z              X           Y           Z       (0:frozen, *:LT par.)
 --------------------------------------------------------------------------------------------------------------
   1 XX         .000000     .000000     .000000        .000000     .000000     .000000      0       0       0
   2 N          .000000     .000000    1.870829        .000000     .000000     .990000      1       2       3
   3 H          .893583    1.547732    2.611789        .472864     .819024    1.382099      4       5       6
   4 H        -1.787167     .000000    2.611789       -.945728     .000000    1.382099      7       8       9
   5 H          .893583   -1.547732    2.611789        .472864    -.819024    1.382099     10      11      12
 --------------------------------------------------------------------------------------------------------------


 ===================================================
 Numerical Integration : Atomic Polyhedra (Te Velde)  ***  (parameters, tests)  ***
 ===================================================
  
 General Accuracy Parameter :                          4.00

 Summary of the Symmetry Unique Points:
 --------------------------------------
    Nr. of used Symmetry Operators                     6

    Points in the Atomic Spheres                     259
    Points in the Atomic Polyhedra                  1806
    Points in the Outer Region                      1173
    ----------------------------------------------------
    Total                                           3238

    Sum of Weights                                 45526.368905

 Total nr. of points:      19428
 Nr. of blocks:               78
 Block length:               250
 Nr. of dummy points:         72


 Test of Precision of the Numerical Integration Grid
 ===================================================

 Integral of the Total Core Density:                   1.99999806650354
 Relative Error:                                      -9.667E-07


 =====
 S C F
 =====
  

 CYCLE    1
 orbitals (Q,E):
 ---------------
 A :1...14           ( 2.00     -.7692)  ( 2.00     -.4132)  ( 2.00     -.4132)  ( 2.00     -.2296)   
                     (  .00     -.0143)  (  .00      .0584)  (  .00      .0584)  (  .00      .2058)   
                     (  .00      .2058)  (  .00      .2600)  (  .00      .2859)  (  .00      .4316)   
                     (  .00      .4316)  (  .00      .4489)   

 CYCLE    2
 orbitals (Q,E):
 ---------------
 A :1...6            ( 2.00     -.7697)  ( 2.00     -.4136)  ( 2.00     -.4136)  ( 2.00     -.2297)   
                     (  .00     -.0144)  (  .00      .0583)   
 d-Pmat  mean:   .86E-04
 imax=      2:  -.55E-03

 CYCLE    3
 orbitals (Q,E):
 ---------------
 A :1...6            ( 2.00     -.7706)  ( 2.00     -.4141)  ( 2.00     -.4141)  ( 2.00     -.2296)   
                     (  .00     -.0147)  (  .00      .0582)   
 d-Pmat  mean:   .18E-03
 imax=      2:  -.12E-02

 CYCLE    4
 orbitals (Q,E):
 ---------------
 A :1...6            ( 2.00     -.7707)  ( 2.00     -.4142)  ( 2.00     -.4142)  ( 2.00     -.2298)   
                     (  .00     -.0147)  (  .00      .0582)   
 d-Pmat  mean:   .47E-04
 imax=     10:   .27E-03

 CYCLE    5
 orbitals (Q,E):
 ---------------
 A :1...6            ( 2.00     -.7707)  ( 2.00     -.4142)  ( 2.00     -.4142)  ( 2.00     -.2297)   
                     (  .00     -.0147)  (  .00      .0582)   
 d-Pmat  mean:   .28E-05
 imax=     10:  -.28E-04

 CYCLE    6
 orbitals (Q,E):
 ---------------
 A :1...6            ( 2.00     -.7707)  ( 2.00     -.4142)  ( 2.00     -.4142)  ( 2.00     -.2297)   
                     (  .00     -.0147)  (  .00      .0582)   
 d-Pmat  mean:   .18E-06
 imax=     21:   .14E-05

 SCF CONVERGED

 CYCLE    7
 orbitals (Q,E):
 ---------------
 A :1...14           ( 2.00     -.7707)  ( 2.00     -.4142)  ( 2.00     -.4142)  ( 2.00     -.2297)   
                     (  .00     -.0147)  (  .00      .0582)  (  .00      .0582)  (  .00      .2054)   
                     (  .00      .2054)  (  .00      .2593)  (  .00      .2858)  (  .00      .4309)   
                     (  .00      .4309)  (  .00      .4488)   


 Fit test: (difference of exact and fit density, squared integrated, result summed over spins)
         SCF:                                           .00000790808011

 Gross Charges per Atom (Z minus electrons)
 ==========================================
              .0000    -.3278     .1093     .1093     .1093
 Net Total:   .00000000

 Dipole Moment:
 ==============
 Vector   :          .00000000       .00000000      1.55219980
 Magnitude:         1.55219980


 =============================
 G E O M E T R Y   U P D A T E  ***  6  ***
 =============================
  

 Energy gradients wrt nuclear displacements
 ==========================================

   Atom         Cartesian (a.u./angstrom)   Connection Numbers               Internal
                 X         Y         Z          R Alpha Beta       (au/angstr)  (a.u./radian)
 ----------------------------------------------------------------------------------------------
   1 XX       .000000   .000000   .000000       0    0    0
   2 N        .000000   .000000  -.001025       1    0    0         .000000
   3 H       -.000654  -.001133   .000363       2    1    0        -.001075   .000841
   4 H        .001308   .000000   .000363       2    1    3        -.001075   .000841   .000000
   5 H       -.000654   .001133   .000363       2    1    4        -.001075   .000841   .000000
 ----------------------------------------------------------------------------------------------

 Energy:                -.74387525


 Coordinates (Internal)
 =======================

   Atom      Connection Numbers                 Coordinates
               R   Alpha  Beta         Angstr      degree      degree
 --------------------------------------------------------------------
   1 XX        0     0     0          .000000     .000000     .000000
   2 N         1     0     0         1.010000     .000000     .000000
   3 H         2     1     0         1.016296  111.477274     .000000
   4 H         2     1     3         1.016296  111.477274  120.000000
   5 H         2     1     4         1.016296  111.477274  120.000000
 --------------------------------------------------------------------


 Coordinates (Cartesian)
 =======================

   Atom                      bohr                                 angstrom                 Geometric Variables
                   X           Y           Z              X           Y           Z       (0:frozen, *:LT par.)
 --------------------------------------------------------------------------------------------------------------
   1 XX         .000000     .000000     .000000        .000000     .000000     .000000      0       0       0
   2 N          .000000     .000000    1.908624        .000000     .000000    1.010000      1       2       3
   3 H          .893583    1.547732    2.611789        .472864     .819024    1.382099      4       5       6
   4 H        -1.787167     .000000    2.611789       -.945728     .000000    1.382099      7       8       9
   5 H          .893583   -1.547732    2.611789        .472864    -.819024    1.382099     10      11      12
 --------------------------------------------------------------------------------------------------------------


 ===================================================
 Numerical Integration : Atomic Polyhedra (Te Velde)  ***  (parameters, tests)  ***
 ===================================================
  
 General Accuracy Parameter :                          4.00

 Summary of the Symmetry Unique Points:
 --------------------------------------
    Nr. of used Symmetry Operators                     6

    Points in the Atomic Spheres                     259
    Points in the Atomic Polyhedra                  1816
    Points in the Outer Region                      1184
    ----------------------------------------------------
    Total                                           3259

    Sum of Weights                                 45739.266148

 Total nr. of points:      19554
 Nr. of blocks:               78
 Block length:               251
 Nr. of dummy points:         24


 Test of Precision of the Numerical Integration Grid
 ===================================================

 Integral of the Total Core Density:                   1.99999926627243
 Relative Error:                                      -3.669E-07


 =====
 S C F
 =====
  

 CYCLE    1
 orbitals (Q,E):
 ---------------
 A :1...14           ( 2.00     -.7717)  ( 2.00     -.4175)  ( 2.00     -.4175)  ( 2.00     -.2273)   
                     (  .00     -.0134)  (  .00      .0590)  (  .00      .0590)  (  .00      .2081)   
                     (  .00      .2081)  (  .00      .2597)  (  .00      .2878)  (  .00      .4344)   
                     (  .00      .4344)  (  .00      .4505)   

 CYCLE    2
 orbitals (Q,E):
 ---------------
 A :1...6            ( 2.00     -.7717)  ( 2.00     -.4175)  ( 2.00     -.4175)  ( 2.00     -.2273)   
                     (  .00     -.0134)  (  .00      .0590)   
 d-Pmat  mean:   .12E-04
 imax=     10:   .62E-04

 CYCLE    3
 orbitals (Q,E):
 ---------------
 A :1...6            ( 2.00     -.7717)  ( 2.00     -.4175)  ( 2.00     -.4175)  ( 2.00     -.2273)   
                     (  .00     -.0134)  (  .00      .0589)   
 d-Pmat  mean:   .11E-04
 imax=     27:  -.73E-04

 CYCLE    4
 orbitals (Q,E):
 ---------------
 A :1...6            ( 2.00     -.7717)  ( 2.00     -.4175)  ( 2.00     -.4175)  ( 2.00     -.2273)   
                     (  .00     -.0134)  (  .00      .0589)   
 d-Pmat  mean:   .21E-05
 imax=     10:   .12E-04

 CYCLE    5
 orbitals (Q,E):
 ---------------
 A :1...6            ( 2.00     -.7717)  ( 2.00     -.4175)  ( 2.00     -.4175)  ( 2.00     -.2273)   
                     (  .00     -.0134)  (  .00      .0589)   
 d-Pmat  mean:   .89E-07
 imax=     21:  -.65E-06

 SCF CONVERGED

 CYCLE    6
 orbitals (Q,E):
 ---------------
 A :1...14           ( 2.00     -.7717)  ( 2.00     -.4175)  ( 2.00     -.4175)  ( 2.00     -.2273)   
                     (  .00     -.0134)  (  .00      .0589)  (  .00      .0589)  (  .00      .2081)   
                     (  .00      .2081)  (  .00      .2597)  (  .00      .2877)  (  .00      .4344)   
                     (  .00      .4344)  (  .00      .4505)   


 Fit test: (difference of exact and fit density, squared integrated, result summed over spins)
         SCF:                                           .00000800855027

 Gross Charges per Atom (Z minus electrons)
 ==========================================
              .0000    -.3119     .1040     .1040     .1040
 Net Total:   .00000000

 Dipole Moment:
 ==============
 Vector   :          .00000000       .00000000      1.49517242
 Magnitude:         1.49517242


 =============================
 G E O M E T R Y   U P D A T E  ***  7  ***
 =============================
  

 Energy gradients wrt nuclear displacements
 ==========================================

   Atom         Cartesian (a.u./angstrom)   Connection Numbers               Internal
                 X         Y         Z          R Alpha Beta       (au/angstr)  (a.u./radian)
 ----------------------------------------------------------------------------------------------
   1 XX       .000000   .000000   .000000       0    0    0
   2 N        .000000   .000000   .012857       1    0    0         .000000
   3 H       -.004867  -.008431  -.004261       2    1    0        -.010626  -.000425
   4 H        .009735   .000000  -.004261       2    1    3        -.010626  -.000425   .000000
   5 H       -.004867   .008431  -.004261       2    1    4        -.010626  -.000425   .000000
 ----------------------------------------------------------------------------------------------

 Energy:                -.74376057


 Coordinates (Internal)
 =======================

   Atom      Connection Numbers                 Coordinates
               R   Alpha  Beta         Angstr      degree      degree
 --------------------------------------------------------------------
   1 XX        0     0     0          .000000     .000000     .000000
   2 N         1     0     0         1.000000     .000000     .000000
   3 H         2     1     0         1.015403  112.104846     .000000
   4 H         2     1     3         1.020000  112.000000  119.472555
   5 H         2     1     4         1.020000  112.000000  120.000000
 --------------------------------------------------------------------


 Coordinates (Cartesian)
 =======================

   Atom                      bohr                                 angstrom                 Geometric Variables
                   X           Y           Z              X           Y           Z       (0:frozen, *:LT par.)
 --------------------------------------------------------------------------------------------------------------
   1 XX         .000000     .000000     .000000        .000000     .000000     .000000      0       0       0
   2 N          .000000     .000000    1.889727        .000000     .000000    1.000000      1       2       3
   3 H          .874686    1.547732    2.611789        .462864     .819024    1.382099      4       5       6
   4 H        -1.787167     .000000    2.611789       -.945728     .000000    1.382099      7       8       9
   5 H          .893583   -1.547732    2.611789        .472864    -.819024    1.382099     10      11      12
 --------------------------------------------------------------------------------------------------------------


 ===================================================
 Numerical Integration : Atomic Polyhedra (Te Velde)  ***  (parameters, tests)  ***
 ===================================================
  
 General Accuracy Parameter :                          4.00

 Summary of the Symmetry Unique Points:
 --------------------------------------
    Nr. of used Symmetry Operators                     1

    Points in the Atomic Spheres                    1206
    Points in the Atomic Polyhedra                 10109
    Points in the Outer Region                      5857
    ----------------------------------------------------
    Total                                          17172

    Sum of Weights                                 45600.482939

 Total nr. of points:      17172
 Nr. of blocks:               68
 Block length:               253
 Nr. of dummy points:         32


 Test of Precision of the Numerical Integration Grid
 ===================================================

 Integral of the Total Core Density:                   1.99999724701879
 Relative Error:                                      -1.376E-06


 =====
 S C F
 =====
  

 CYCLE    1
 orbitals (Q,E):
 ---------------
 A :1...14           ( 2.00     -.7721)  ( 2.00     -.4175)  ( 2.00     -.4155)  ( 2.00     -.2288)   
                     (  .00     -.0140)  (  .00      .0585)  (  .00      .0589)  (  .00      .2063)   
                     (  .00      .2079)  (  .00      .2602)  (  .00      .2865)  (  .00      .4321)   
                     (  .00      .4337)  (  .00      .4489)   

 CYCLE    2
 orbitals (Q,E):
 ---------------
 A :1...6            ( 2.00     -.7720)  ( 2.00     -.4173)  ( 2.00     -.4154)  ( 2.00     -.2287)   
                     (  .00     -.0140)  (  .00      .0585)   
 d-Pmat  mean:   .47E-04
 imax=     21:  -.42E-03

 CYCLE    3
 orbitals (Q,E):
 ---------------
 A :1...6            ( 2.00     -.7720)  ( 2.00     -.4172)  ( 2.00     -.4154)  ( 2.00     -.2288)   
                     (  .00     -.0140)  (  .00      .0585)   
 d-Pmat  mean:   .69E-04
 imax=     21:  -.13E-02

 CYCLE    4
 orbitals (Q,E):
 ---------------
 A :1...6            ( 2.00     -.7718)  ( 2.00     -.4171)  ( 2.00     -.4153)  ( 2.00     -.2286)   
                     (  .00     -.0140)  (  .00      .0585)   
 d-Pmat  mean:   .52E-04
 imax=     10:  -.30E-03

 CYCLE    5
 orbitals (Q,E):
 ---------------
 A :1...6            ( 2.00     -.7719)  ( 2.00     -.4171)  ( 2.00     -.4153)  ( 2.00     -.2287)   
                     (  .00     -.0140)  (  .00      .0585)   
 d-Pmat  mean:   .63E-05
 imax=     33:  -.35E-04

 CYCLE    6
 orbitals (Q,E):
 ---------------
 A :1...6            ( 2.00     -.7719)  ( 2.00     -.4171)  ( 2.00     -.4153)  ( 2.00     -.2287)   
                     (  .00     -.0140)  (  .00      .0585)   
 d-Pmat  mean:   .33E-06
 imax=     33:   .35E-05

 CYCLE    7
 orbitals (Q,E):
 ---------------
 A :1...6            ( 2.00     -.7719)  ( 2.00     -.4171)  ( 2.00     -.4153)  ( 2.00     -.2287)   
                     (  .00     -.0140)  (  .00      .0585)   
 d-Pmat  mean:   .23E-07
 imax=     33:   .21E-06

 SCF CONVERGED

 CYCLE    8
 orbitals (Q,E):
 ---------------
 A :1...14           ( 2.00     -.7719)  ( 2.00     -.4171)  ( 2.00     -.4153)  ( 2.00     -.2287)   
                     (  .00     -.0140)  (  .00      .0585)  (  .00      .0589)  (  .00      .2064)   
                     (  .00      .2080)  (  .00      .2604)  (  .00      .2866)  (  .00      .4321)   
                     (  .00      .4339)  (  .00      .4489)   


 Fit test: (difference of exact and fit density, squared integrated, result summed over spins)
         SCF:                                           .00000798039673

 Gross Charges per Atom (Z minus electrons)
 ==========================================
              .0000    -.3208     .1074     .1070     .1064
 Net Total:   .00000000

 Dipole Moment:
 ==============
 Vector   :         -.00750996       .00105218      1.52653655
 Magnitude:         1.52655539


 =============================
 G E O M E T R Y   U P D A T E  ***  8  ***
 =============================
  

 Energy gradients wrt nuclear displacements
 ==========================================

   Atom         Cartesian (a.u./angstrom)   Connection Numbers               Internal
                 X         Y         Z          R Alpha Beta       (au/angstr)  (a.u./radian)
 ----------------------------------------------------------------------------------------------
   1 XX       .000000   .000000   .000000       0    0    0
   2 N        .004601   .004876   .008426       1    0    0         .000000
   3 H       -.007639  -.010129  -.004566       2    1    0        -.013376   .000497
   4 H        .006097   .001087  -.001523       2    1    3        -.006230   .000879  -.001566
   5 H       -.003070   .004176  -.002321       2    1    4        -.005639  -.000215  -.000539
 ----------------------------------------------------------------------------------------------

 Energy:                -.74375125


 Coordinates (Internal)
 =======================

   Atom      Connection Numbers                 Coordinates
               R   Alpha  Beta         Angstr      degree      degree
 --------------------------------------------------------------------
   1 XX        0     0     0          .000000     .000000     .000000
   2 N         1     0     0         1.000000     .000000     .000000
   3 H         2     1     0         1.024674  111.894441     .000000
   4 H         2     1     3         1.020000  112.000000  120.521897
   5 H         2     1     4         1.020000  112.000000  120.000000
 --------------------------------------------------------------------


 Coordinates (Cartesian)
 =======================

   Atom                      bohr                                 angstrom                 Geometric Variables
                   X           Y           Z              X           Y           Z       (0:frozen, *:LT par.)
 --------------------------------------------------------------------------------------------------------------
   1 XX         .000000     .000000     .000000        .000000     .000000     .000000      0       0       0
   2 N          .000000     .000000    1.889727        .000000     .000000    1.000000      1       2       3
   3 H          .912481    1.547732    2.611789        .482864     .819024    1.382099      4       5       6
   4 H        -1.787167     .000000    2.611789       -.945728     .000000    1.382099      7       8       9
   5 H          .893583   -1.547732    2.611789        .472864    -.819024    1.382099     10      11      12
 --------------------------------------------------------------------------------------------------------------


 ===================================================
 Numerical Integration : Atomic Polyhedra (Te Velde)  ***  (parameters, tests)  ***
 ===================================================
  
 General Accuracy Parameter :                          4.00

 Summary of the Symmetry Unique Points:
 --------------------------------------
    Nr. of used Symmetry Operators                     1

    Points in the Atomic Spheres                    1206
    Points in the Atomic Polyhedra                 10124
    Points in the Outer Region                      5851
    ----------------------------------------------------
    Total                                          17181

    Sum of Weights                                 45644.978866

 Total nr. of points:      17181
 Nr. of blocks:               68
 Block length:               253
 Nr. of dummy points:         23


 Test of Precision of the Numerical Integration Grid
 ===================================================

 Integral of the Total Core Density:                   1.99999706765698
 Relative Error:                                      -1.466E-06


 =====
 S C F
 =====
  

 CYCLE    1
 orbitals (Q,E):
 ---------------
 A :1...14           ( 2.00     -.7705)  ( 2.00     -.4164)  ( 2.00     -.4146)  ( 2.00     -.2283)   
                     (  .00     -.0142)  (  .00      .0582)  (  .00      .0586)  (  .00      .2055)   
                     (  .00      .2071)  (  .00      .2587)  (  .00      .2869)  (  .00      .4315)   
                     (  .00      .4332)  (  .00      .4487)   

 CYCLE    2
 orbitals (Q,E):
 ---------------
 A :1...6            ( 2.00     -.7705)  ( 2.00     -.4164)  ( 2.00     -.4146)  ( 2.00     -.2283)   
                     (  .00     -.0142)  (  .00      .0582)   
 d-Pmat  mean:   .34E-05
 imax=     10:   .24E-04

 CYCLE    3
 orbitals (Q,E):
 ---------------
 A :1...6            ( 2.00     -.7705)  ( 2.00     -.4164)  ( 2.00     -.4146)  ( 2.00     -.2284)   
                     (  .00     -.0142)  (  .00      .0582)   
 d-Pmat  mean:   .65E-05
 imax=     27:   .54E-04

 CYCLE    4
 orbitals (Q,E):
 ---------------
 A :1...6            ( 2.00     -.7705)  ( 2.00     -.4164)  ( 2.00     -.4146)  ( 2.00     -.2284)   
                     (  .00     -.0142)  (  .00      .0582)   
 d-Pmat  mean:   .54E-06
 imax=     27:  -.11E-04

 CYCLE    5
 orbitals (Q,E):
 ---------------
 A :1...6            ( 2.00     -.7705)  ( 2.00     -.4164)  ( 2.00     -.4146)  ( 2.00     -.2284)   
                     (  .00     -.0142)  (  .00      .0582)   
 d-Pmat  mean:   .22E-06
 imax=     27:   .17E-05

 CYCLE    6
 orbitals (Q,E):
 ---------------
 A :1...6            ( 2.00     -.7705)  ( 2.00     -.4164)  ( 2.00     -.4146)  ( 2.00     -.2284)   
                     (  .00     -.0142)  (  .00      .0582)   
 d-Pmat  mean:   .18E-07
 imax=     33:   .25E-06

 SCF CONVERGED

 CYCLE    7
 orbitals (Q,E):
 ---------------
 A :1...14           ( 2.00     -.7705)  ( 2.00     -.4164)  ( 2.00     -.4146)  ( 2.00     -.2284)   
                     (  .00     -.0142)  (  .00      .0582)  (  .00      .0587)  (  .00      .2055)   
                     (  .00      .2071)  (  .00      .2587)  (  .00      .2869)  (  .00      .4315)   
                     (  .00      .4332)  (  .00      .4487)   


 Fit test: (difference of exact and fit density, squared integrated, result summed over spins)
         SCF:                                           .00000800310185

 Gross Charges per Atom (Z minus electrons)
 ==========================================
              .0000    -.3222     .1070     .1073     .1079
 Net Total:   .00000000

 Dipole Moment:
 ==============
 Vector   :          .00749231      -.00119003      1.52189194
 Magnitude:         1.52191085


 =============================
 G E O M E T R Y   U P D A T E  ***  9  ***
 =============================
  

 Energy gradients wrt nuclear displacements
 ==========================================

   Atom         Cartesian (a.u./angstrom)   Connection Numbers               Internal
                 X         Y         Z          R Alpha Beta       (au/angstr)  (a.u./radian)
 ----------------------------------------------------------------------------------------------
   1 XX       .000000   .000000   .000000       0    0    0
   2 N       -.004622  -.004741   .004229       1    0    0         .000000
   3 H        .002112   .000396   .000318       2    1    0         .001431  -.000238
   4 H        .004998  -.001068  -.002651       2    1    3        -.005627  -.000598   .001535
   5 H       -.002484   .005403  -.001877       2    1    4        -.006200   .000475   .000524
 ----------------------------------------------------------------------------------------------

 Energy:                -.74379884


 Coordinates (Internal)
 =======================

   Atom      Connection Numbers                 Coordinates
               R   Alpha  Beta         Angstr      degree      degree
 --------------------------------------------------------------------
   1 XX        0     0     0          .000000     .000000     .000000
   2 N         1     0     0         1.000000     .000000     .000000
   3 H         2     1     0         1.011988  112.183394     .000000
   4 H         2     1     3         1.020000  112.000000  120.305716
   5 H         2     1     4         1.020000  112.000000  120.000000
 --------------------------------------------------------------------


 Coordinates (Cartesian)
 =======================

   Atom                      bohr                                 angstrom                 Geometric Variables
                   X           Y           Z              X           Y           Z       (0:frozen, *:LT par.)
 --------------------------------------------------------------------------------------------------------------
   1 XX         .000000     .000000     .000000        .000000     .000000     .000000      0       0       0
   2 N          .000000     .000000    1.889727        .000000     .000000    1.000000      1       2       3
   3 H          .893583    1.528834    2.611789        .472864     .809024    1.382099      4       5       6
   4 H        -1.787167     .000000    2.611789       -.945728     .000000    1.382099      7       8       9
   5 H          .893583   -1.547732    2.611789        .472864    -.819024    1.382099     10      11      12
 --------------------------------------------------------------------------------------------------------------


 ===================================================
 Numerical Integration : Atomic Polyhedra (Te Velde)  ***  (parameters, tests)  ***
 ===================================================
  
 General Accuracy Parameter :                          4.00

 Summary of the Symmetry Unique Points:
 --------------------------------------
    Nr. of used Symmetry Operators                     1

    Points in the Atomic Spheres                    1206
    Points in the Atomic Polyhedra                 10104
    Points in the Outer Region                      5857
    ----------------------------------------------------
    Total                                          17167

    Sum of Weights                                 45580.996886

 Total nr. of points:      17167
 Nr. of blocks:               68
 Block length:               253
 Nr. of dummy points:         37


 Test of Precision of the Numerical Integration Grid
 ===================================================

 Integral of the Total Core Density:                   1.99999721705941
 Relative Error:                                      -1.391E-06


 =====
 S C F
 =====
  

 CYCLE    1
 orbitals (Q,E):
 ---------------
 A :1...14           ( 2.00     -.7729)  ( 2.00     -.4180)  ( 2.00     -.4160)  ( 2.00     -.2290)   
                     (  .00     -.0140)  (  .00      .0585)  (  .00      .0590)  (  .00      .2066)   
                     (  .00      .2080)  (  .00      .2608)  (  .00      .2864)  (  .00      .4326)   
                     (  .00      .4335)  (  .00      .4489)   

 CYCLE    2
 orbitals (Q,E):
 ---------------
 A :1...6            ( 2.00     -.7727)  ( 2.00     -.4177)  ( 2.00     -.4159)  ( 2.00     -.2289)   
                     (  .00     -.0139)  (  .00      .0585)   
 d-Pmat  mean:   .81E-04
 imax=     21:  -.72E-03

 CYCLE    3
 orbitals (Q,E):
 ---------------
 A :1...6            ( 2.00     -.7725)  ( 2.00     -.4173)  ( 2.00     -.4159)  ( 2.00     -.2289)   
                     (  .00     -.0139)  (  .00      .0584)   
 d-Pmat  mean:   .10E-03
 imax=     21:  -.23E-02

 CYCLE    4
 orbitals (Q,E):
 ---------------
 A :1...6            ( 2.00     -.7723)  ( 2.00     -.4172)  ( 2.00     -.4158)  ( 2.00     -.2287)   
                     (  .00     -.0139)  (  .00      .0585)   
 d-Pmat  mean:   .78E-04
 imax=     21:   .50E-03

 CYCLE    5
 orbitals (Q,E):
 ---------------
 A :1...6            ( 2.00     -.7724)  ( 2.00     -.4172)  ( 2.00     -.4158)  ( 2.00     -.2288)   
                     (  .00     -.0139)  (  .00      .0585)   
 d-Pmat  mean:   .69E-05
 imax=     21:  -.46E-04

 CYCLE    6
 orbitals (Q,E):
 ---------------
 A :1...6            ( 2.00     -.7724)  ( 2.00     -.4172)  ( 2.00     -.4158)  ( 2.00     -.2288)   
                     (  .00     -.0139)  (  .00      .0585)   
 d-Pmat  mean:   .37E-06
 imax=     21:  -.39E-05

 CYCLE    7
 orbitals (Q,E):
 ---------------
 A :1...6            ( 2.00     -.7724)  ( 2.00     -.4172)  ( 2.00     -.4158)  ( 2.00     -.2288)   
                     (  .00     -.0139)  (  .00      .0585)   
 d-Pmat  mean:   .54E-07
 imax=     21:  -.55E-06

 SCF CONVERGED

 CYCLE    8
 orbitals (Q,E):
 ---------------
 A :1...14           ( 2.00     -.7724)  ( 2.00     -.4172)  ( 2.00     -.4158)  ( 2.00     -.2288)   
                     (  .00     -.0139)  (  .00      .0585)  (  .00      .0591)  (  .00      .2068)   
                     (  .00      .2083)  (  .00      .2610)  (  .00      .2866)  (  .00      .4328)   
                     (  .00      .4338)  (  .00      .4490)   


 Fit test: (difference of exact and fit density, squared integrated, result summed over spins)
         SCF:                                           .00000797453398

 Gross Charges per Atom (Z minus electrons)
 ==========================================
              .0000    -.3203     .1075     .1062     .1065
 Net Total:   .00000000

 Dipole Moment:
 ==============
 Vector   :          .00110159      -.00625502      1.52825271
 Magnitude:         1.52826590


 =============================
 G E O M E T R Y   U P D A T E  ***  10  ***
 =============================
  

 Energy gradients wrt nuclear displacements
 ==========================================

   Atom         Cartesian (a.u./angstrom)   Connection Numbers               Internal
                 X         Y         Z          R Alpha Beta       (au/angstr)  (a.u./radian)
 ----------------------------------------------------------------------------------------------
   1 XX       .000000   .000000   .000000       0    0    0
   2 N        .005009   .010384   .010064       1    0    0         .000000
   3 H       -.008223  -.015973  -.006468       2    1    0        -.019061   .000775
   4 H        .005408  -.000033  -.002015       2    1    3        -.005764   .000169   .000900
   5 H       -.002184   .005623  -.001563       2    1    4        -.006115   .000798   .000869
 ----------------------------------------------------------------------------------------------

 Energy:                -.74370242


 Coordinates (Internal)
 =======================

   Atom      Connection Numbers                 Coordinates
               R   Alpha  Beta         Angstr      degree      degree
 --------------------------------------------------------------------
   1 XX        0     0     0          .000000     .000000     .000000
   2 N         1     0     0         1.000000     .000000     .000000
   3 H         2     1     0         1.028047  111.818919     .000000
   4 H         2     1     3         1.020000  112.000000  119.699832
   5 H         2     1     4         1.020000  112.000000  120.000000
 --------------------------------------------------------------------


 Coordinates (Cartesian)
 =======================

   Atom                      bohr                                 angstrom                 Geometric Variables
                   X           Y           Z              X           Y           Z       (0:frozen, *:LT par.)
 --------------------------------------------------------------------------------------------------------------
   1 XX         .000000     .000000     .000000        .000000     .000000     .000000      0       0       0
   2 N          .000000     .000000    1.889727        .000000     .000000    1.000000      1       2       3
   3 H          .893583    1.566629    2.611789        .472864     .829024    1.382099      4       5       6
   4 H        -1.787167     .000000    2.611789       -.945728     .000000    1.382099      7       8       9
   5 H          .893583   -1.547732    2.611789        .472864    -.819024    1.382099     10      11      12
 --------------------------------------------------------------------------------------------------------------


 ===================================================
 Numerical Integration : Atomic Polyhedra (Te Velde)  ***  (parameters, tests)  ***
 ===================================================
  
 General Accuracy Parameter :                          4.00

 Summary of the Symmetry Unique Points:
 --------------------------------------
    Nr. of used Symmetry Operators                     1

    Points in the Atomic Spheres                    1206
    Points in the Atomic Polyhedra                 10125
    Points in the Outer Region                      5848
    ----------------------------------------------------
    Total                                          17179

    Sum of Weights                                 45658.174219

 Total nr. of points:      17179
 Nr. of blocks:               68
 Block length:               253
 Nr. of dummy points:         25


 Test of Precision of the Numerical Integration Grid
 ===================================================

 Integral of the Total Core Density:                   1.99999707918380
 Relative Error:                                      -1.460E-06


 =====
 S C F
 =====
  

 CYCLE    1
 orbitals (Q,E):
 ---------------
 A :1...14           ( 2.00     -.7700)  ( 2.00     -.4159)  ( 2.00     -.4145)  ( 2.00     -.2282)   
                     (  .00     -.0143)  (  .00      .0580)  (  .00      .0587)  (  .00      .2051)   
                     (  .00      .2068)  (  .00      .2581)  (  .00      .2870)  (  .00      .4316)   
                     (  .00      .4326)  (  .00      .4486)   

 CYCLE    2
 orbitals (Q,E):
 ---------------
 A :1...6            ( 2.00     -.7700)  ( 2.00     -.4159)  ( 2.00     -.4145)  ( 2.00     -.2282)   
                     (  .00     -.0143)  (  .00      .0580)   
 d-Pmat  mean:   .35E-05
 imax=     21:  -.23E-04

 CYCLE    3
 orbitals (Q,E):
 ---------------
 A :1...6            ( 2.00     -.7700)  ( 2.00     -.4159)  ( 2.00     -.4145)  ( 2.00     -.2282)   
                     (  .00     -.0143)  (  .00      .0580)   
 d-Pmat  mean:   .57E-05
 imax=     33:   .73E-04

 CYCLE    4
 orbitals (Q,E):
 ---------------
 A :1...6            ( 2.00     -.7700)  ( 2.00     -.4159)  ( 2.00     -.4145)  ( 2.00     -.2282)   
                     (  .00     -.0143)  (  .00      .0580)   
 d-Pmat  mean:   .24E-05
 imax=     33:  -.19E-04

 CYCLE    5
 orbitals (Q,E):
 ---------------
 A :1...6            ( 2.00     -.7700)  ( 2.00     -.4159)  ( 2.00     -.4145)  ( 2.00     -.2282)   
                     (  .00     -.0143)  (  .00      .0580)   
 d-Pmat  mean:   .17E-06
 imax=     33:   .11E-05

 SCF CONVERGED

 CYCLE    6
 orbitals (Q,E):
 ---------------
 A :1...14           ( 2.00     -.7700)  ( 2.00     -.4159)  ( 2.00     -.4145)  ( 2.00     -.2282)   
                     (  .00     -.0143)  (  .00      .0580)  (  .00      .0587)  (  .00      .2051)   
                     (  .00      .2068)  (  .00      .2581)  (  .00      .2869)  (  .00      .4316)   
                     (  .00      .4326)  (  .00      .4486)   


 Fit test: (difference of exact and fit density, squared integrated, result summed over spins)
         SCF:                                           .00000801599334

 Gross Charges per Atom (Z minus electrons)
 ==========================================
              .0000    -.3228     .1069     .1081     .1078
 Net Total:   .00000000

 Dipole Moment:
 ==============
 Vector   :         -.00115047       .00617015      1.52021907
 Magnitude:         1.52023203


 =============================
 G E O M E T R Y   U P D A T E  ***  11  ***
 =============================
  

 Energy gradients wrt nuclear displacements
 ==========================================

   Atom         Cartesian (a.u./angstrom)   Connection Numbers               Internal
                 X         Y         Z          R Alpha Beta       (au/angstr)  (a.u./radian)
 ----------------------------------------------------------------------------------------------
   1 XX       .000000   .000000   .000000       0    0    0
   2 N       -.004615  -.009957   .002796       1    0    0         .000000
   3 H        .002318   .005952   .002003       2    1    0         .006610  -.000505
   4 H        .005656   .000022  -.002162       2    1    3        -.006061   .000108  -.000892
   5 H       -.003374   .003988  -.002622       2    1    4        -.005746  -.000515  -.000874
 ----------------------------------------------------------------------------------------------

 Energy:                -.74378473


 Coordinates (Internal)
 =======================

   Atom      Connection Numbers                 Coordinates
               R   Alpha  Beta         Angstr      degree      degree
 --------------------------------------------------------------------
   1 XX        0     0     0          .000000     .000000     .000000
   2 N         1     0     0         1.000000     .000000     .000000
   3 H         2     1     0         1.016296  111.477274     .000000
   4 H         2     1     3         1.020000  112.000000  120.000000
   5 H         2     1     4         1.020000  112.000000  120.000000
 --------------------------------------------------------------------


 Coordinates (Cartesian)
 =======================

   Atom                      bohr                                 angstrom                 Geometric Variables
                   X           Y           Z              X           Y           Z       (0:frozen, *:LT par.)
 --------------------------------------------------------------------------------------------------------------
   1 XX         .000000     .000000     .000000        .000000     .000000     .000000      0       0       0
   2 N          .000000     .000000    1.889727        .000000     .000000    1.000000      1       2       3
   3 H          .893583    1.547732    2.592892        .472864     .819024    1.372099      4       5       6
   4 H        -1.787167     .000000    2.611789       -.945728     .000000    1.382099      7       8       9
   5 H          .893583   -1.547732    2.611789        .472864    -.819024    1.382099     10      11      12
 --------------------------------------------------------------------------------------------------------------


 ===================================================
 Numerical Integration : Atomic Polyhedra (Te Velde)  ***  (parameters, tests)  ***
 ===================================================
  
 General Accuracy Parameter :                          4.00

 Summary of the Symmetry Unique Points:
 --------------------------------------
    Nr. of used Symmetry Operators                     2

    Points in the Atomic Spheres                     632
    Points in the Atomic Polyhedra                  5216
    Points in the Outer Region                      3266
    ----------------------------------------------------
    Total                                           9114

    Sum of Weights                                 45658.671804

 Total nr. of points:      18228
 Nr. of blocks:               72
 Block length:               254
 Nr. of dummy points:         60


 Test of Precision of the Numerical Integration Grid
 ===================================================

 Integral of the Total Core Density:                   1.99999745614190
 Relative Error:                                      -1.272E-06


 =====
 S C F
 =====
  

 CYCLE    1
 orbitals (Q,E):
 ---------------
 A :1...14           ( 2.00     -.7718)  ( 2.00     -.4174)  ( 2.00     -.4160)  ( 2.00     -.2281)   
                     (  .00     -.0140)  (  .00      .0585)  (  .00      .0587)  (  .00      .2065)   
                     (  .00      .2077)  (  .00      .2594)  (  .00      .2871)  (  .00      .4327)   
                     (  .00      .4334)  (  .00      .4499)   

 CYCLE    2
 orbitals (Q,E):
 ---------------
 A :1...6            ( 2.00     -.7717)  ( 2.00     -.4173)  ( 2.00     -.4159)  ( 2.00     -.2281)   
                     (  .00     -.0140)  (  .00      .0585)   
 d-Pmat  mean:   .31E-04
 imax=     21:  -.27E-03

 CYCLE    3
 orbitals (Q,E):
 ---------------
 A :1...6            ( 2.00     -.7714)  ( 2.00     -.4171)  ( 2.00     -.4158)  ( 2.00     -.2281)   
                     (  .00     -.0139)  (  .00      .0586)   
 d-Pmat  mean:   .62E-04
 imax=     21:  -.90E-03

 CYCLE    4
 orbitals (Q,E):
 ---------------
 A :1...6            ( 2.00     -.7713)  ( 2.00     -.4170)  ( 2.00     -.4158)  ( 2.00     -.2281)   
                     (  .00     -.0139)  (  .00      .0586)   
 d-Pmat  mean:   .27E-04
 imax=     10:  -.16E-03

 CYCLE    5
 orbitals (Q,E):
 ---------------
 A :1...6            ( 2.00     -.7713)  ( 2.00     -.4170)  ( 2.00     -.4158)  ( 2.00     -.2281)   
                     (  .00     -.0139)  (  .00      .0586)   
 d-Pmat  mean:   .63E-05
 imax=     10:   .39E-04

 CYCLE    6
 orbitals (Q,E):
 ---------------
 A :1...6            ( 2.00     -.7713)  ( 2.00     -.4170)  ( 2.00     -.4158)  ( 2.00     -.2281)   
                     (  .00     -.0139)  (  .00      .0586)   
 d-Pmat  mean:   .23E-06
 imax=     21:  -.37E-05

 CYCLE    7
 orbitals (Q,E):
 ---------------
 A :1...6            ( 2.00     -.7713)  ( 2.00     -.4170)  ( 2.00     -.4158)  ( 2.00     -.2281)   
                     (  .00     -.0139)  (  .00      .0586)   
 d-Pmat  mean:   .14E-07
 imax=     21:  -.23E-06

 SCF CONVERGED

 CYCLE    8
 orbitals (Q,E):
 ---------------
 A :1...14           ( 2.00     -.7713)  ( 2.00     -.4170)  ( 2.00     -.4158)  ( 2.00     -.2281)   
                     (  .00     -.0139)  (  .00      .0586)  (  .00      .0588)  (  .00      .2066)   
                     (  .00      .2079)  (  .00      .2596)  (  .00      .2871)  (  .00      .4329)   
                     (  .00      .4336)  (  .00      .4499)   


 Fit test: (difference of exact and fit density, squared integrated, result summed over spins)
         SCF:                                           .00000799899393

 Gross Charges per Atom (Z minus electrons)
 ==========================================
              .0000    -.3187     .1064     .1061     .1061
 Net Total:   .00000000

 Dipole Moment:
 ==============
 Vector   :          .00265560       .00459963      1.51465584
 Magnitude:         1.51466515


 =============================
 G E O M E T R Y   U P D A T E  ***  12  ***
 =============================
  

 Energy gradients wrt nuclear displacements
 ==========================================

   Atom         Cartesian (a.u./angstrom)   Connection Numbers               Internal
                 X         Y         Z          R Alpha Beta       (au/angstr)  (a.u./radian)
 ----------------------------------------------------------------------------------------------
   1 XX       .000000   .000000   .000000       0    0    0
   2 N        .002990   .005179   .008449       1    0    0         .000000
   3 H       -.005211  -.009027  -.004291       2    1    0        -.011277  -.000241
   4 H        .005202  -.000464  -.002057       2    1    3        -.005596   .000057   .000000
   5 H       -.003003   .004273  -.002057       2    1    4        -.005596   .000057  -.000426
 ----------------------------------------------------------------------------------------------

 Energy:                -.74377473


 Coordinates (Internal)
 =======================

   Atom      Connection Numbers                 Coordinates
               R   Alpha  Beta         Angstr      degree      degree
 --------------------------------------------------------------------
   1 XX        0     0     0          .000000     .000000     .000000
   2 N         1     0     0         1.000000     .000000     .000000
   3 H         2     1     0         1.023788  112.518901     .000000
   4 H         2     1     3         1.020000  112.000000  120.000000
   5 H         2     1     4         1.020000  112.000000  120.000000
 --------------------------------------------------------------------


 Coordinates (Cartesian)
 =======================

   Atom                      bohr                                 angstrom                 Geometric Variables
                   X           Y           Z              X           Y           Z       (0:frozen, *:LT par.)
 --------------------------------------------------------------------------------------------------------------
   1 XX         .000000     .000000     .000000        .000000     .000000     .000000      0       0       0
   2 N          .000000     .000000    1.889727        .000000     .000000    1.000000      1       2       3
   3 H          .893583    1.547732    2.630686        .472864     .819024    1.392099      4       5       6
   4 H        -1.787167     .000000    2.611789       -.945728     .000000    1.382099      7       8       9
   5 H          .893583   -1.547732    2.611789        .472864    -.819024    1.382099     10      11      12
 --------------------------------------------------------------------------------------------------------------


 ===================================================
 Numerical Integration : Atomic Polyhedra (Te Velde)  ***  (parameters, tests)  ***
 ===================================================
  
 General Accuracy Parameter :                          4.00

 Summary of the Symmetry Unique Points:
 --------------------------------------
    Nr. of used Symmetry Operators                     2

    Points in the Atomic Spheres                     632
    Points in the Atomic Polyhedra                  5208
    Points in the Outer Region                      3263
    ----------------------------------------------------
    Total                                           9103

    Sum of Weights                                 45589.963369

 Total nr. of points:      18206
 Nr. of blocks:               72
 Block length:               253
 Nr. of dummy points:         10


 Test of Precision of the Numerical Integration Grid
 ===================================================

 Integral of the Total Core Density:                   1.99999746364042
 Relative Error:                                      -1.268E-06


 =====
 S C F
 =====
  

 CYCLE    1
 orbitals (Q,E):
 ---------------
 A :1...14           ( 2.00     -.7710)  ( 2.00     -.4159)  ( 2.00     -.4147)  ( 2.00     -.2289)   
                     (  .00     -.0143)  (  .00      .0583)  (  .00      .0585)  (  .00      .2057)   
                     (  .00      .2070)  (  .00      .2595)  (  .00      .2864)  (  .00      .4317)   
                     (  .00      .4325)  (  .00      .4493)   

 CYCLE    2
 orbitals (Q,E):
 ---------------
 A :1...6            ( 2.00     -.7710)  ( 2.00     -.4159)  ( 2.00     -.4147)  ( 2.00     -.2289)   
                     (  .00     -.0143)  (  .00      .0583)   
 d-Pmat  mean:   .23E-05
 imax=     10:   .16E-04

 CYCLE    3
 orbitals (Q,E):
 ---------------
 A :1...6            ( 2.00     -.7710)  ( 2.00     -.4159)  ( 2.00     -.4147)  ( 2.00     -.2289)   
                     (  .00     -.0143)  (  .00      .0583)   
 d-Pmat  mean:   .42E-05
 imax=     27:   .27E-04

 CYCLE    4
 orbitals (Q,E):
 ---------------
 A :1...6            ( 2.00     -.7710)  ( 2.00     -.4159)  ( 2.00     -.4147)  ( 2.00     -.2289)   
                     (  .00     -.0143)  (  .00      .0583)   
 d-Pmat  mean:   .17E-06
 imax=      2:  -.19E-05

 CYCLE    5
 orbitals (Q,E):
 ---------------
 A :1...6            ( 2.00     -.7710)  ( 2.00     -.4159)  ( 2.00     -.4147)  ( 2.00     -.2289)   
                     (  .00     -.0143)  (  .00      .0583)   
 d-Pmat  mean:   .11E-06
 imax=     21:  -.61E-06

 SCF CONVERGED

 CYCLE    6
 orbitals (Q,E):
 ---------------
 A :1...14           ( 2.00     -.7710)  ( 2.00     -.4159)  ( 2.00     -.4147)  ( 2.00     -.2289)   
                     (  .00     -.0143)  (  .00      .0583)  (  .00      .0586)  (  .00      .2057)   
                     (  .00      .2070)  (  .00      .2595)  (  .00      .2864)  (  .00      .4317)   
                     (  .00      .4324)  (  .00      .4493)   


 Fit test: (difference of exact and fit density, squared integrated, result summed over spins)
         SCF:                                           .00000796903445

 Gross Charges per Atom (Z minus electrons)
 ==========================================
              .0000    -.3240     .1078     .1081     .1081
 Net Total:   .00000000

 Dipole Moment:
 ==============
 Vector   :         -.00258863      -.00448363      1.53366913
 Magnitude:         1.53367787


 =============================
 G E O M E T R Y   U P D A T E  ***  13  ***
 =============================
  

 Energy gradients wrt nuclear displacements
 ==========================================

   Atom         Cartesian (a.u./angstrom)   Connection Numbers               Internal
                 X         Y         Z          R Alpha Beta       (au/angstr)  (a.u./radian)
 ----------------------------------------------------------------------------------------------
   1 XX       .000000   .000000   .000000       0    0    0
   2 N       -.002990  -.005179   .003764       1    0    0         .000000
   3 H       -.000334  -.000579   .000420       2    1    0        -.000466   .000593
   4 H        .005872   .000425  -.002070       2    1    3        -.006222   .000303   .000000
   5 H       -.002568   .005298  -.002070       2    1    4        -.006222   .000303   .000414
 ----------------------------------------------------------------------------------------------

 All displacements handled. Matrix of Force constants completed. Go to analysis...
1
 ***************************************************************************************************


                                            ***************************
                                            *  F R E Q U E N C I E S  *
                                            ***************************
  


 Coordinates (Internal)
 =======================

   Atom      Connection Numbers                 Coordinates
               R   Alpha  Beta         Angstr      degree      degree
 --------------------------------------------------------------------
   1 XX        0     0     0          .000000     .000000     .000000
   2 N         1     0     0         1.000000     .000000     .000000
   3 H         2     1     0         1.020000  112.000000     .000000
   4 H         2     1     3         1.020000  112.000000  120.000000
   5 H         2     1     4         1.020000  112.000000  120.000000
 --------------------------------------------------------------------


 Coordinates (Cartesian)
 =======================

   Atom                      bohr                                 angstrom                 Geometric Variables
                   X           Y           Z              X           Y           Z       (0:frozen, *:LT par.)
 --------------------------------------------------------------------------------------------------------------
   1 XX         .000000     .000000     .000000        .000000     .000000     .000000      0       0       0
   2 N          .000000     .000000    1.889727        .000000     .000000    1.000000      1       2       3
   3 H          .893583    1.547732    2.611789        .472864     .819024    1.382099      4       5       6
   4 H        -1.787167     .000000    2.611789       -.945728     .000000    1.382099      7       8       9
   5 H          .893583   -1.547732    2.611789        .472864    -.819024    1.382099     10      11      12
 --------------------------------------------------------------------------------------------------------------


 Atomic Masses:
 ---------------
    1. XX               .00000000
    2. N              14.00307400
    3. H               1.00782500
    4. H               1.00782500
    5. H               1.00782500


 Force Constants Matrix: Computed (free variables)

     1)     .6195   .0000   .0002  -.1294  -.1336  -.0841  -.3608   .0000   .1681  -.1294
            .1336  -.0841
     2)     .0001   .6200   .0000  -.1337  -.2838  -.1458   .0000  -.0524   .0000   .1336
           -.2838   .1458
     3)     .0000   .0000   .1943  -.0590  -.1022  -.0648   .1180   .0000  -.0648  -.0590
            .1022  -.0648
     4)    -.1292  -.1345  -.0588   .1365   .1474   .0686  -.0154  -.0302  -.0156   .0082
            .0172   .0058
     5)    -.1346  -.2848  -.1018   .1476   .3070   .1189   .0035   .0007  -.0023  -.0166
           -.0229  -.0148
     6)    -.0837  -.1451  -.0656   .0683   .1183   .0659   .0094   .0124  -.0001   .0061
            .0143  -.0001
     7)     .0000   .0000   .0000   .0000   .0000   .0000   .0000   .0000   .0000   .0000
            .0000   .0000
     8)     .0000   .0000   .0000   .0000   .0000   .0000   .0000   .0000   .0000   .0000
            .0000   .0000
     9)     .0000   .0000   .0000   .0000   .0000   .0000   .0000   .0000   .0000   .0000
            .0000   .0000
    10)     .0000   .0000   .0000   .0000   .0000   .0000   .0000   .0000   .0000   .0000
            .0000   .0000
    11)     .0000   .0000   .0000   .0000   .0000   .0000   .0000   .0000   .0000   .0000
            .0000   .0000
    12)     .0000   .0000   .0000   .0000   .0000   .0000   .0000   .0000   .0000   .0000
            .0000   .0000

 Dipole:      .000000     .000000     .599654
 Derivatives:
     1)      -.427803     .000000    -.000012
     2)      -.000369    -.428094    -.000052
     3)       .000000     .000000    -.593633
     4)       .156168    -.023341    -.048349
     5)      -.023443     .129341    -.083627
     6)      -.054590    -.094553     .197921
     7)       .000000     .000000     .000000
     8)       .000000     .000000     .000000
     9)       .000000     .000000     .000000
    10)       .000000     .000000     .000000
    11)       .000000     .000000     .000000
    12)       .000000     .000000     .000000


 ======================================
 Normal Modes in Symmetry Displacements  ***  (cartesians, not mass-weighted)  ***
 ======================================
  


                                       === A1 ===

 Symmetry Displacements


                          1                             2
              ------------------------      ------------------------      ------------------------
    1.XX          .000    .000    .000          .000    .000    .000
    2.N           .000    .000    .113          .000    .000    .000
    3.H           .000    .000   -.522          .288    .498    .000
    4.H           .000    .000   -.522         -.575    .000    .000
    5.H           .000    .000   -.522          .288   -.498    .000


 Frequencies and Normal Modes
 ============================

             1           2

          940.9057   3424.0365
        ----------  ----------
   1     .94296289  -.33289787
   2     .33289787   .94296289


 Intensities
 ===========

               Frequency       Dipole Strength        Absorption Intensity (degeneracy not counted)
                 cm-1           1e-40 esu2 cm2          km/mole
              ----------          ----------          ----------
              940.905735          696.640431          164.298221
             3424.036463            1.149375             .986457


                                       === E1:1 ===

 Symmetry Displacements


                          1                             2
              ------------------------      ------------------------      ------------------------
    1.XX          .000    .000    .000          .000    .000    .000
    2.N           .100    .000    .000          .000    .000    .000
    3.H          -.463    .000   -.187          .288   -.498    .000
    4.H          -.463    .000    .374         -.575    .000    .000
    5.H          -.463    .000   -.187          .288    .498    .000


                                       === E1:2 ===

 Symmetry Displacements


                          1                             2
              ------------------------      ------------------------      ------------------------
    1.XX          .000    .000    .000          .000    .000    .000
    2.N           .000    .100    .000          .000    .000    .000
    3.H           .000   -.463   -.324         -.498   -.288    .000
    4.H           .000   -.463    .000          .000    .575    .000
    5.H           .000   -.463    .324          .498   -.288    .000


 Frequencies and Normal Modes
 ============================

             1           2

         1571.3515   3560.4282
        ----------  ----------
   1    -.64930232   .76053040
   2     .76053040   .64930232


 Intensities
 ===========

               Frequency       Dipole Strength        Absorption Intensity (degeneracy not counted)
                 cm-1           1e-40 esu2 cm2          km/mole
              ----------          ----------          ----------
             1571.351493           57.291307           22.565250
             3560.428247           12.402483           11.068505


 Zero-Point Energy :       .033326 a.u.
 ===================       .906852 eV


 ===========================
 Vibrations and Normal Modes  ***  (cartesian coordinates, NOT mass-weighted)  ***
 ===========================
  
 The headers on the normal mode eigenvectors below give the Frequency in cm-1
 (a negative value means an imaginary frequency, no output for (almost-)zero frequencies)


                       940.906                      1571.351                      1571.351
              ------------------------      ------------------------      ------------------------
    1.XX          .000    .000    .000          .000    .000    .000          .000    .000    .000
    2.N           .000    .000    .115          .008    .067    .000         -.067    .008    .000
    3.H           .104    .180   -.534          .323   -.037   -.231          .580   -.398    .098
    4.H          -.208    .000   -.534          .017   -.757    .030         -.140   -.092   -.249
    5.H           .104   -.180   -.534         -.453   -.131    .201          .485    .378    .151


                      3424.036                      3560.428                      3560.428
              ------------------------      ------------------------      ------------------------
    1.XX          .000    .000    .000          .000    .000    .000          .000    .000    .000
    2.N           .000    .000   -.038         -.073    .032    .000          .032    .073    .000
    3.H           .275    .476    .176          .023    .084    .033         -.379   -.651   -.295
    4.H          -.549    .000    .176          .694    .009   -.272         -.303    .020    .119
    5.H           .275   -.476    .176          .294   -.535    .239          .240   -.380    .176


 ====================================
 Normal Modes in Z-matrix coordinates
 ====================================
  


                       940.906                      1571.351                      1571.351
              ------------------------      ------------------------      ------------------------
    1.XX          .000    .000    .000          .000    .000    .000          .000    .000    .000
    2.N           .184    .000    .000          .000    .000    .000          .000    .000    .000
    3.H          -.080   -.562    .000         -.023   -.090    .000          .016    .064    .000
    4.H          -.080   -.562    .000          .003    .012    .651         -.041   -.163    .820
    5.H          -.080   -.562    .000          .020    .078   -.749          .025    .099    .534


                      3424.036                      3560.428                      3560.428
              ------------------------      ------------------------      ------------------------
    1.XX          .000    .000    .000          .000    .000    .000          .000    .000    .000
    2.N          -.037    .000    .000          .000    .000    .000          .000    .000    .000
    3.H           .577   -.004    .000          .090   -.006    .000         -.806    .056    .000
    4.H           .577   -.004    .000         -.745    .052    .063          .325   -.023    .046
    5.H           .577   -.004    .000          .654   -.046    .009          .481   -.033   -.077


 List of All Frequencies:


 Intensities
 ===========

               Frequency       Dipole Strength        Absorption Intensity (degeneracy not counted)
                 cm-1           1e-40 esu2 cm2          km/mole
              ----------          ----------          ----------
              940.905735          696.640431          164.298221
             1571.351493           57.291307           22.565250
             1571.351493           57.291307           22.565250
             3424.036463            1.149375             .986457
             3560.428247           12.402483           11.068505
             3560.428247           12.402483           11.068505
1


 ============================
 Statistical Thermal Analysis  ***  ideal gas assumed  ***
 ============================
  
 Pressure:                  1.000000 atm.

 Lowest Temperature:      300.000000 K
 Highest Temperature:     400.000000 K
 Nr. of T-steps:           10


 Moments of Inertia (and direction vectors)
 ==========================================

           6.1249          6.1249          9.6569
 ------------------------------------------------
           -.1901           .9818           .0000
           -.9818          -.1901           .0000
            .0000           .0000          1.0000


     Temp                                                       Transl     Rotat    Vibrat     Total
     ----                                                       ------     -----    ------     -----

     300.00   Entropy (cal/mole-K):                             34.472    13.676      .140    48.288
              Internal Energy (Kcal/mole):                        .894      .894    20.947    22.736
              Constant Volume Heat Capacity (cal/mole-K):        2.981     2.981      .574     6.536

     310.00   Entropy (cal/mole-K):                             34.635    13.774      .159    48.568
              Internal Energy (Kcal/mole):                        .924      .924    20.953    22.801
              Constant Volume Heat Capacity (cal/mole-K):        2.981     2.981      .638     6.599

     320.00   Entropy (cal/mole-K):                             34.793    13.869      .181    48.842
              Internal Energy (Kcal/mole):                        .954      .954    20.960    22.868
              Constant Volume Heat Capacity (cal/mole-K):        2.981     2.981      .703     6.664

     330.00   Entropy (cal/mole-K):                             34.945    13.960      .203    49.109
              Internal Energy (Kcal/mole):                        .984      .984    20.967    22.935
              Constant Volume Heat Capacity (cal/mole-K):        2.981     2.981      .770     6.732

     340.00   Entropy (cal/mole-K):                             35.094    14.049      .227    49.370
              Internal Energy (Kcal/mole):                       1.013     1.013    20.975    23.002
              Constant Volume Heat Capacity (cal/mole-K):        2.981     2.981      .839     6.801

     350.00   Entropy (cal/mole-K):                             35.238    14.136      .253    49.626
              Internal Energy (Kcal/mole):                       1.043     1.043    20.984    23.071
              Constant Volume Heat Capacity (cal/mole-K):        2.981     2.981      .909     6.871

     360.00   Entropy (cal/mole-K):                             35.378    14.220      .279    49.877
              Internal Energy (Kcal/mole):                       1.073     1.073    20.993    23.140
              Constant Volume Heat Capacity (cal/mole-K):        2.981     2.981      .981     6.943

     370.00   Entropy (cal/mole-K):                             35.514    14.301      .307    50.122
              Internal Energy (Kcal/mole):                       1.103     1.103    21.004    23.209
              Constant Volume Heat Capacity (cal/mole-K):        2.981     2.981     1.054     7.016

     380.00   Entropy (cal/mole-K):                             35.646    14.381      .336    50.363
              Internal Energy (Kcal/mole):                       1.133     1.133    21.015    23.280
              Constant Volume Heat Capacity (cal/mole-K):        2.981     2.981     1.128     7.090

     390.00   Entropy (cal/mole-K):                             35.775    14.458      .366    50.600
              Internal Energy (Kcal/mole):                       1.163     1.163    21.026    23.351
              Constant Volume Heat Capacity (cal/mole-K):        2.981     2.981     1.203     7.165

     400.00   Entropy (cal/mole-K):                             35.901    14.534      .398    50.833
              Internal Energy (Kcal/mole):                       1.192     1.192    21.039    23.423
              Constant Volume Heat Capacity (cal/mole-K):        2.981     2.981     1.279     7.240
1
 ***************************************************************************************************

                                                 A D F   E X I T

 NORMAL TERMINATION


 Currently Open Files (ADFEXI)
 ====================

 Unit    Access Format  Status   Type       Ident (file)
 -------------------------------------------------------
   1      SEQ    FORM   TRANSP  NORMAL      LOGFILE
                                          ( logfile )
   3      SEQ    FORM   OUTPUT  NORMAL      KidOutput


 Buffered I/O statistics
 =======================
 Memory available:                     33554432
 Number of records fitting in memory:      8120
 Input :   2.3% of                        23078  *4k bytes
 Output:   6.7% of                         9034  *4k bytes
 Records from serial files evicted:           0
                    others evicted:           0
 Hash table lookups:      89358 with          0 conflicts (   .00%)


 Workspace Manager statistics
 ============================
 Allocate  :   25674
 Delocate  :   15156
 Relocate  :     209
 Extend    :      13
 Find      :     600
 Available :      43
 Check     :      46
 Hide      :      55
 Freeze    :      49
 Print     :       1

 (All arrays delocated)


 =================
 Timing Statistics
 =================
  
 Total Used :                     CPU=      126.29      System=       36.23     Elapsed=      173.40

 Calls  Section                     ( Mean, Percentage )
 ---------------------------------------------------------------------------------------------------
     4  ><      ................       .08     .26              .00     .03              .10     .22
     1  INIT    ................       .85     .67              .86    2.37             6.24    3.60
     1  GEOMET  ................       .19     .15              .01     .03              .20     .12
     1  FRAGM   ................       .36     .29              .03     .08              .57     .33
    13  INPUTA  ................       .07     .76              .01     .22              .12     .89
    13  MAINSY  ................       .05     .47              .00     .03              .06     .42
    13  SYMFIT  ................       .07     .67              .00     .06              .06     .48
    13  CORORT  ................       .01     .13              .00     .00              .01     .11
    13  SYMORB  ................       .03     .29              .00     .06              .04     .27
    13  FITINT  ................       .10    1.01              .00     .03              .12     .91
    13  ORTHON  ................       .47    4.84              .35   12.70              .84    6.27
     1  ATDEN   ................       .29     .23              .00     .00              .30     .17
     1  CRTP12  ................       .11     .09              .00     .00              .12     .07
    13  ETALOW  ................       .04     .40              .00     .00              .04     .29
    13  POINTS  ................      1.55   15.99              .74   26.39             2.30   17.26
    13  WRIPNT  ................       .12    1.20              .01     .47              .14    1.07
    13  PTCOR   ................       .12    1.24              .03     .91              .15    1.10
    13  PTBAS   ................       .22    2.27              .04    1.49              .26    1.96
    94  FOCK00  ................       .02    1.42              .00     .41              .02    1.10
    94  FOCKY   ................       .41   30.75              .10   26.36              .52   28.36
    94  FOCKTR  ................       .02    1.20              .00    1.10              .02    1.11
    94  FOCKNM  ................       .00     .21              .00     .03              .00     .13
    94  SDIIS   ................       .03    2.57              .01    2.98              .05    2.71
    94  EMERGE  ................       .09    6.98              .02    4.97              .12    6.40
    94  RHOFIH  ................       .05    4.05              .01    3.81              .10    5.31
    13  TOTEN   ................       .67    6.94              .12    4.14              .79    5.92
    13  POPAN   ................       .03     .28              .01     .19              .03     .25
    13  DEBYE   ................       .03     .36              .03     .91              .06     .46
    13  FOCKC   ................       .41    4.19              .09    3.39              .50    3.75
    13  ELNRGY  ................       .07     .72              .03    1.16              .11     .79
    13  ENGRAD  ................       .65    6.64              .13    4.61              .77    5.80
    13  FCONST  ................       .11    1.17              .02     .77              .15    1.09
     1  EXIT PROCEDURE .........      1.99    1.58              .11     .30             2.23    1.29
1
 ***************************************************************************************************
 (LOGFILE)
 <Feb20-97> <14:01:56>  ADF 2.2  RunTime: Feb20-97 14:01:56
 <Feb20-97> <14:01:56>  NH3 frequencies
 <Feb20-97> <14:01:56>  RunType   : FREQUENCIES
 <Feb20-97> <14:01:57>  Net Charge: 0 (Nuclei minus Electrons)
 <Feb20-97> <14:01:57>  Symmetry  : C(3V)
 <Feb20-97> <14:01:57>  >>>> FRAGM
  Coordinates in Frequency Displacement 0
 Atom       X        Y        Z   (Angstrom)
 XX        .0000    .0000    .0000
 N         .0000    .0000   1.0000
 H         .4729    .8190   1.3821
 H        -.9457    .0000   1.3821
 H         .4729   -.8190   1.3821
 <Feb20-97> <14:01:58>  >>>> CORORT
 <Feb20-97> <14:01:58>  >>>> FITINT
 <Feb20-97> <14:01:59>  >>>> ORTHON
 <Feb20-97> <14:01:59>  >>>> CRTP12
 <Feb20-97> <14:01:59>  >>>> GENPT
 <Feb20-97> <14:01:59>  Acc.Num.Int.=   4.000
 <Feb20-97> <14:02:00>  Block Length= 255
 <Feb20-97> <14:02:00>  >>>> PTCOR
 <Feb20-97> <14:02:00>  >>>> PTBAS
 <Feb20-97> <14:02:01>  >>>> CYCLE
 <Feb20-97> <14:02:01>    1
 <Feb20-97> <14:02:02>    2  ErrMat    .92019648  MaxEl  -.30554153
 <Feb20-97> <14:02:03>    3  ErrMat    .41304574  MaxEl  -.14426184
 <Feb20-97> <14:02:04>    4  ErrMat    .10920461  MaxEl   .03928795
 <Feb20-97> <14:02:05>    5  ErrMat    .00301059  MaxEl   .00168272
 <Feb20-97> <14:02:06>    6  ErrMat    .00048749  MaxEl  -.00026887
 <Feb20-97> <14:02:07>    7  ErrMat    .00007206  MaxEl   .00002677
 <Feb20-97> <14:02:08>    8  ErrMat    .00000473  MaxEl   .00000189
 <Feb20-97> <14:02:09>    9  ErrMat    .00000008  MaxEl  -.00000002
 <Feb20-97> <14:02:09>  SCF converged
 <Feb20-97> <14:02:09>   10  ErrMat    .00000002  MaxEl   .00000001
 <Feb20-97> <14:02:10>  >>>> TOTEN
 <Feb20-97> <14:02:11>  >>>> POPAN
 <Feb20-97> <14:02:11>  >>>> FOCKC
 <Feb20-97> <14:02:11>  >>>> ENGRAD
  Coordinates in Frequency Displacement 1
 Atom       X        Y        Z   (Angstrom)
 XX        .0000    .0000    .0000
 N        -.0100    .0000   1.0000
 H         .4729    .8190   1.3821
 H        -.9457    .0000   1.3821
 H         .4729   -.8190   1.3821
 <Feb20-97> <14:02:13>  >>>> CORORT
 <Feb20-97> <14:02:13>  >>>> FITINT
 <Feb20-97> <14:02:14>  >>>> ORTHON
 <Feb20-97> <14:02:14>  >>>> GENPT
 <Feb20-97> <14:02:14>  Acc.Num.Int.=   4.000
 <Feb20-97> <14:02:16>  Block Length= 253
 <Feb20-97> <14:02:16>  >>>> PTCOR
 <Feb20-97> <14:02:16>  >>>> PTBAS
 <Feb20-97> <14:02:16>  >>>> CYCLE
 <Feb20-97> <14:02:17>    1
 <Feb20-97> <14:02:18>    2  ErrMat    .00927275  MaxEl  -.00392925
 <Feb20-97> <14:02:18>    3  ErrMat    .00604390  MaxEl  -.00254713
 <Feb20-97> <14:02:19>    4  ErrMat    .00038991  MaxEl  -.00013078
 <Feb20-97> <14:02:20>    5  ErrMat    .00024727  MaxEl   .00009383
 <Feb20-97> <14:02:21>    6  ErrMat    .00000224  MaxEl  -.00000096
 <Feb20-97> <14:02:21>  SCF converged
 <Feb20-97> <14:02:22>    7  ErrMat    .00000021  MaxEl   .00000008
 <Feb20-97> <14:02:22>  >>>> TOTEN
 <Feb20-97> <14:02:23>  >>>> POPAN
 <Feb20-97> <14:02:23>  >>>> FOCKC
 <Feb20-97> <14:02:23>  >>>> ENGRAD
  Coordinates in Frequency Displacement 2
 Atom       X        Y        Z   (Angstrom)
 XX        .0000    .0000    .0000
 N         .0100    .0000   1.0000
 H         .4729    .8190   1.3821
 H        -.9457    .0000   1.3821
 H         .4729   -.8190   1.3821
 <Feb20-97> <14:02:25>  >>>> CORORT
 <Feb20-97> <14:02:25>  >>>> FITINT
 <Feb20-97> <14:02:25>  >>>> ORTHON
 <Feb20-97> <14:02:26>  >>>> GENPT
 <Feb20-97> <14:02:26>  Acc.Num.Int.=   4.000
 <Feb20-97> <14:02:28>  Block Length= 253
 <Feb20-97> <14:02:28>  >>>> PTCOR
 <Feb20-97> <14:02:28>  >>>> PTBAS
 <Feb20-97> <14:02:28>  >>>> CYCLE
 <Feb20-97> <14:02:29>    1
 <Feb20-97> <14:02:29>    2  ErrMat    .00029630  MaxEl   .00012061
 <Feb20-97> <14:02:30>    3  ErrMat    .00012927  MaxEl   .00005467
 <Feb20-97> <14:02:31>    4  ErrMat    .00002443  MaxEl   .00000876
 <Feb20-97> <14:02:32>    5  ErrMat    .00000234  MaxEl  -.00000103
 <Feb20-97> <14:02:33>    6  ErrMat    .00000014  MaxEl   .00000005
 <Feb20-97> <14:02:33>  SCF converged
 <Feb20-97> <14:02:34>    7  ErrMat    .00000003  MaxEl   .00000001
 <Feb20-97> <14:02:34>  >>>> TOTEN
 <Feb20-97> <14:02:35>  >>>> POPAN
 <Feb20-97> <14:02:35>  >>>> FOCKC
 <Feb20-97> <14:02:35>  >>>> ENGRAD
  Coordinates in Frequency Displacement 3
 Atom       X        Y        Z   (Angstrom)
 XX        .0000    .0000    .0000
 N         .0000   -.0100   1.0000
 H         .4729    .8190   1.3821
 H        -.9457    .0000   1.3821
 H         .4729   -.8190   1.3821
 <Feb20-97> <14:02:36>  >>>> CORORT
 <Feb20-97> <14:02:36>  >>>> FITINT
 <Feb20-97> <14:02:37>  >>>> ORTHON
 <Feb20-97> <14:02:37>  >>>> GENPT
 <Feb20-97> <14:02:37>  Acc.Num.Int.=   4.000
 <Feb20-97> <14:02:41>  Block Length= 253
 <Feb20-97> <14:02:41>  >>>> PTCOR
 <Feb20-97> <14:02:41>  >>>> PTBAS
 <Feb20-97> <14:02:41>  >>>> CYCLE
 <Feb20-97> <14:02:42>    1
 <Feb20-97> <14:02:43>    2  ErrMat    .00923395  MaxEl  -.00391990
 <Feb20-97> <14:02:43>    3  ErrMat    .00601910  MaxEl  -.00254105
 <Feb20-97> <14:02:44>    4  ErrMat    .00039394  MaxEl   .00013542
 <Feb20-97> <14:02:45>    5  ErrMat    .00024532  MaxEl   .00008328
 <Feb20-97> <14:02:46>    6  ErrMat    .00000223  MaxEl  -.00000080
 <Feb20-97> <14:02:46>  SCF converged
 <Feb20-97> <14:02:47>    7  ErrMat    .00000022  MaxEl   .00000007
 <Feb20-97> <14:02:47>  >>>> TOTEN
 <Feb20-97> <14:02:47>  >>>> POPAN
 <Feb20-97> <14:02:48>  >>>> FOCKC
 <Feb20-97> <14:02:48>  >>>> ENGRAD
  Coordinates in Frequency Displacement 4
 Atom       X        Y        Z   (Angstrom)
 XX        .0000    .0000    .0000
 N         .0000    .0100   1.0000
 H         .4729    .8190   1.3821
 H        -.9457    .0000   1.3821
 H         .4729   -.8190   1.3821
 <Feb20-97> <14:02:49>  >>>> CORORT
 <Feb20-97> <14:02:49>  >>>> FITINT
 <Feb20-97> <14:02:50>  >>>> ORTHON
 <Feb20-97> <14:02:50>  >>>> GENPT
 <Feb20-97> <14:02:50>  Acc.Num.Int.=   4.000
 <Feb20-97> <14:02:54>  Block Length= 253
 <Feb20-97> <14:02:54>  >>>> PTCOR
 <Feb20-97> <14:02:54>  >>>> PTBAS
 <Feb20-97> <14:02:54>  >>>> CYCLE
 <Feb20-97> <14:02:55>    1
 <Feb20-97> <14:02:56>    2  ErrMat    .00028768  MaxEl   .00009732
 <Feb20-97> <14:02:56>    3  ErrMat    .00012815  MaxEl   .00004333
 <Feb20-97> <14:02:57>    4  ErrMat    .00002890  MaxEl   .00001134
 <Feb20-97> <14:02:58>    5  ErrMat    .00000337  MaxEl  -.00000119
 <Feb20-97> <14:02:59>    6  ErrMat    .00000016  MaxEl  -.00000007
 <Feb20-97> <14:02:59>  SCF converged
 <Feb20-97> <14:02:59>    7  ErrMat    .00000004  MaxEl   .00000002
 <Feb20-97> <14:03:00>  >>>> TOTEN
 <Feb20-97> <14:03:00>  >>>> POPAN
 <Feb20-97> <14:03:01>  >>>> FOCKC
 <Feb20-97> <14:03:01>  >>>> ENGRAD
  Coordinates in Frequency Displacement 5
 Atom       X        Y        Z   (Angstrom)
 XX        .0000    .0000    .0000
 N         .0000    .0000    .9900
 H         .4729    .8190   1.3821
 H        -.9457    .0000   1.3821
 H         .4729   -.8190   1.3821
 <Feb20-97> <14:03:02>  >>>> CORORT
 <Feb20-97> <14:03:02>  >>>> FITINT
 <Feb20-97> <14:03:03>  >>>> ORTHON
 <Feb20-97> <14:03:03>  >>>> GENPT
 <Feb20-97> <14:03:03>  Acc.Num.Int.=   4.000
 <Feb20-97> <14:03:04>  Block Length= 250
 <Feb20-97> <14:03:04>  >>>> PTCOR
 <Feb20-97> <14:03:04>  >>>> PTBAS
 <Feb20-97> <14:03:05>  >>>> CYCLE
 <Feb20-97> <14:03:05>    1
 <Feb20-97> <14:03:06>    2  ErrMat    .00801256  MaxEl  -.00442252
 <Feb20-97> <14:03:07>    3  ErrMat    .00541062  MaxEl  -.00298359
 <Feb20-97> <14:03:08>    4  ErrMat    .00084434  MaxEl   .00029871
 <Feb20-97> <14:03:09>    5  ErrMat    .00006386  MaxEl  -.00002376
 <Feb20-97> <14:03:10>    6  ErrMat    .00000187  MaxEl  -.00000063
 <Feb20-97> <14:03:10>  SCF converged
 <Feb20-97> <14:03:11>    7  ErrMat    .00000011  MaxEl   .00000004
 <Feb20-97> <14:03:11>  >>>> TOTEN
 <Feb20-97> <14:03:12>  >>>> POPAN
 <Feb20-97> <14:03:12>  >>>> FOCKC
 <Feb20-97> <14:03:13>  >>>> ENGRAD
  Coordinates in Frequency Displacement 6
 Atom       X        Y        Z   (Angstrom)
 XX        .0000    .0000    .0000
 N         .0000    .0000   1.0100
 H         .4729    .8190   1.3821
 H        -.9457    .0000   1.3821
 H         .4729   -.8190   1.3821
 <Feb20-97> <14:03:14>  >>>> CORORT
 <Feb20-97> <14:03:14>  >>>> FITINT
 <Feb20-97> <14:03:15>  >>>> ORTHON
 <Feb20-97> <14:03:15>  >>>> GENPT
 <Feb20-97> <14:03:15>  Acc.Num.Int.=   4.000
 <Feb20-97> <14:03:16>  Block Length= 251
 <Feb20-97> <14:03:16>  >>>> PTCOR
 <Feb20-97> <14:03:16>  >>>> PTBAS
 <Feb20-97> <14:03:16>  >>>> CYCLE
 <Feb20-97> <14:03:17>    1
 <Feb20-97> <14:03:18>    2  ErrMat    .00037858  MaxEl   .00012472
 <Feb20-97> <14:03:19>    3  ErrMat    .00018013  MaxEl   .00007513
 <Feb20-97> <14:03:20>    4  ErrMat    .00005523  MaxEl  -.00002344
 <Feb20-97> <14:03:21>    5  ErrMat    .00000101  MaxEl   .00000036
 <Feb20-97> <14:03:21>  SCF converged
 <Feb20-97> <14:03:22>    6  ErrMat    .00000007  MaxEl   .00000003
 <Feb20-97> <14:03:22>  >>>> TOTEN
 <Feb20-97> <14:03:23>  >>>> POPAN
 <Feb20-97> <14:03:23>  >>>> FOCKC
 <Feb20-97> <14:03:23>  >>>> ENGRAD
  Coordinates in Frequency Displacement 7
 Atom       X        Y        Z   (Angstrom)
 XX        .0000    .0000    .0000
 N         .0000    .0000   1.0000
 H         .4629    .8190   1.3821
 H        -.9457    .0000   1.3821
 H         .4729   -.8190   1.3821
 <Feb20-97> <14:03:25>  >>>> CORORT
 <Feb20-97> <14:03:25>  >>>> FITINT
 <Feb20-97> <14:03:26>  >>>> ORTHON
 <Feb20-97> <14:03:26>  >>>> GENPT
 <Feb20-97> <14:03:26>  Acc.Num.Int.=   4.000
 <Feb20-97> <14:03:29>  Block Length= 253
 <Feb20-97> <14:03:29>  >>>> PTCOR
 <Feb20-97> <14:03:30>  >>>> PTBAS
 <Feb20-97> <14:03:30>  >>>> CYCLE
 <Feb20-97> <14:03:30>    1
 <Feb20-97> <14:03:31>    2  ErrMat    .00299265  MaxEl   .00115278
 <Feb20-97> <14:03:32>    3  ErrMat    .00194596  MaxEl   .00075194
 <Feb20-97> <14:03:33>    4  ErrMat    .00091886  MaxEl  -.00030473
 <Feb20-97> <14:03:34>    5  ErrMat    .00010119  MaxEl   .00003409
 <Feb20-97> <14:03:34>    6  ErrMat    .00000428  MaxEl   .00000153
 <Feb20-97> <14:03:35>    7  ErrMat    .00000061  MaxEl  -.00000032
 <Feb20-97> <14:03:35>  SCF converged
 <Feb20-97> <14:03:36>    8  ErrMat    .00000011  MaxEl  -.00000004
 <Feb20-97> <14:03:36>  >>>> TOTEN
 <Feb20-97> <14:03:37>  >>>> POPAN
 <Feb20-97> <14:03:37>  >>>> FOCKC
 <Feb20-97> <14:03:37>  >>>> ENGRAD
  Coordinates in Frequency Displacement 8
 Atom       X        Y        Z   (Angstrom)
 XX        .0000    .0000    .0000
 N         .0000    .0000   1.0000
 H         .4829    .8190   1.3821
 H        -.9457    .0000   1.3821
 H         .4729   -.8190   1.3821
 <Feb20-97> <14:03:39>  >>>> CORORT
 <Feb20-97> <14:03:39>  >>>> FITINT
 <Feb20-97> <14:03:39>  >>>> ORTHON
 <Feb20-97> <14:03:40>  >>>> GENPT
 <Feb20-97> <14:03:40>  Acc.Num.Int.=   4.000
 <Feb20-97> <14:03:43>  Block Length= 253
 <Feb20-97> <14:03:43>  >>>> PTCOR
 <Feb20-97> <14:03:43>  >>>> PTBAS
 <Feb20-97> <14:03:43>  >>>> CYCLE
 <Feb20-97> <14:03:44>    1
 <Feb20-97> <14:03:45>    2  ErrMat    .00012824  MaxEl   .00004428
 <Feb20-97> <14:03:46>    3  ErrMat    .00006013  MaxEl   .00002018
 <Feb20-97> <14:03:46>    4  ErrMat    .00001703  MaxEl  -.00000689
 <Feb20-97> <14:03:47>    5  ErrMat    .00000329  MaxEl  -.00000143
 <Feb20-97> <14:03:48>    6  ErrMat    .00000015  MaxEl  -.00000007
 <Feb20-97> <14:03:48>  SCF converged
 <Feb20-97> <14:03:49>    7  ErrMat    .00000005  MaxEl   .00000001
 <Feb20-97> <14:03:49>  >>>> TOTEN
 <Feb20-97> <14:03:50>  >>>> POPAN
 <Feb20-97> <14:03:50>  >>>> FOCKC
 <Feb20-97> <14:03:50>  >>>> ENGRAD
  Coordinates in Frequency Displacement 9
 Atom       X        Y        Z   (Angstrom)
 XX        .0000    .0000    .0000
 N         .0000    .0000   1.0000
 H         .4729    .8090   1.3821
 H        -.9457    .0000   1.3821
 H         .4729   -.8190   1.3821
 <Feb20-97> <14:03:51>  >>>> CORORT
 <Feb20-97> <14:03:51>  >>>> FITINT
 <Feb20-97> <14:03:52>  >>>> ORTHON
 <Feb20-97> <14:03:52>  >>>> GENPT
 <Feb20-97> <14:03:52>  Acc.Num.Int.=   4.000
 <Feb20-97> <14:03:56>  Block Length= 253
 <Feb20-97> <14:03:56>  >>>> PTCOR
 <Feb20-97> <14:03:56>  >>>> PTBAS
 <Feb20-97> <14:03:56>  >>>> CYCLE
 <Feb20-97> <14:03:57>    1
 <Feb20-97> <14:03:58>    2  ErrMat    .00414912  MaxEl   .00148502
 <Feb20-97> <14:03:58>    3  ErrMat    .00266333  MaxEl   .00095932
 <Feb20-97> <14:03:59>    4  ErrMat    .00143546  MaxEl  -.00046969
 <Feb20-97> <14:04:00>    5  ErrMat    .00012654  MaxEl  -.00004107
 <Feb20-97> <14:04:01>    6  ErrMat    .00000577  MaxEl   .00000274
 <Feb20-97> <14:04:02>    7  ErrMat    .00000083  MaxEl  -.00000038
 <Feb20-97> <14:04:02>  SCF converged
 <Feb20-97> <14:04:02>    8  ErrMat    .00000010  MaxEl  -.00000003
 <Feb20-97> <14:04:03>  >>>> TOTEN
 <Feb20-97> <14:04:03>  >>>> POPAN
 <Feb20-97> <14:04:03>  >>>> FOCKC
 <Feb20-97> <14:04:04>  >>>> ENGRAD
  Coordinates in Frequency Displacement 10
 Atom       X        Y        Z   (Angstrom)
 XX        .0000    .0000    .0000
 N         .0000    .0000   1.0000
 H         .4729    .8290   1.3821
 H        -.9457    .0000   1.3821
 H         .4729   -.8190   1.3821
 <Feb20-97> <14:04:05>  >>>> CORORT
 <Feb20-97> <14:04:05>  >>>> FITINT
 <Feb20-97> <14:04:06>  >>>> ORTHON
 <Feb20-97> <14:04:06>  >>>> GENPT
 <Feb20-97> <14:04:06>  Acc.Num.Int.=   4.000
 <Feb20-97> <14:04:10>  Block Length= 253
 <Feb20-97> <14:04:10>  >>>> PTCOR
 <Feb20-97> <14:04:10>  >>>> PTBAS
 <Feb20-97> <14:04:10>  >>>> CYCLE
 <Feb20-97> <14:04:11>    1
 <Feb20-97> <14:04:11>    2  ErrMat    .00015342  MaxEl  -.00004907
 <Feb20-97> <14:04:12>    3  ErrMat    .00008581  MaxEl   .00003157
 <Feb20-97> <14:04:13>    4  ErrMat    .00004712  MaxEl   .00001517
 <Feb20-97> <14:04:14>    5  ErrMat    .00000233  MaxEl  -.00000078
 <Feb20-97> <14:04:14>  SCF converged
 <Feb20-97> <14:04:15>    6  ErrMat    .00000014  MaxEl   .00000006
 <Feb20-97> <14:04:15>  >>>> TOTEN
 <Feb20-97> <14:04:15>  >>>> POPAN
 <Feb20-97> <14:04:16>  >>>> FOCKC
 <Feb20-97> <14:04:16>  >>>> ENGRAD
  Coordinates in Frequency Displacement 11
 Atom       X        Y        Z   (Angstrom)
 XX        .0000    .0000    .0000
 N         .0000    .0000   1.0000
 H         .4729    .8190   1.3721
 H        -.9457    .0000   1.3821
 H         .4729   -.8190   1.3821
 <Feb20-97> <14:04:17>  >>>> CORORT
 <Feb20-97> <14:04:17>  >>>> FITINT
 <Feb20-97> <14:04:18>  >>>> ORTHON
 <Feb20-97> <14:04:18>  >>>> GENPT
 <Feb20-97> <14:04:18>  Acc.Num.Int.=   4.000
 <Feb20-97> <14:04:20>  Block Length= 254
 <Feb20-97> <14:04:20>  >>>> PTCOR
 <Feb20-97> <14:04:20>  >>>> PTBAS
 <Feb20-97> <14:04:21>  >>>> CYCLE
 <Feb20-97> <14:04:21>    1
 <Feb20-97> <14:04:22>    2  ErrMat    .00287237  MaxEl   .00149947
 <Feb20-97> <14:04:23>    3  ErrMat    .00196541  MaxEl   .00101196
 <Feb20-97> <14:04:24>    4  ErrMat    .00039854  MaxEl  -.00013172
 <Feb20-97> <14:04:25>    5  ErrMat    .00012355  MaxEl   .00004428
 <Feb20-97> <14:04:26>    6  ErrMat    .00000285  MaxEl  -.00000112
 <Feb20-97> <14:04:26>    7  ErrMat    .00000016  MaxEl   .00000006
 <Feb20-97> <14:04:27>  SCF converged
 <Feb20-97> <14:04:27>    8  ErrMat    .00000006  MaxEl  -.00000002
 <Feb20-97> <14:04:28>  >>>> TOTEN
 <Feb20-97> <14:04:28>  >>>> POPAN
 <Feb20-97> <14:04:28>  >>>> FOCKC
 <Feb20-97> <14:04:29>  >>>> ENGRAD
  Coordinates in Frequency Displacement 12
 Atom       X        Y        Z   (Angstrom)
 XX        .0000    .0000    .0000
 N         .0000    .0000   1.0000
 H         .4729    .8190   1.3921
 H        -.9457    .0000   1.3821
 H         .4729   -.8190   1.3821
 <Feb20-97> <14:04:30>  >>>> CORORT
 <Feb20-97> <14:04:30>  >>>> FITINT
 <Feb20-97> <14:04:31>  >>>> ORTHON
 <Feb20-97> <14:04:31>  >>>> GENPT
 <Feb20-97> <14:04:31>  Acc.Num.Int.=   4.000
 <Feb20-97> <14:04:33>  Block Length= 253
 <Feb20-97> <14:04:33>  >>>> PTCOR
 <Feb20-97> <14:04:33>  >>>> PTBAS
 <Feb20-97> <14:04:34>  >>>> CYCLE
 <Feb20-97> <14:04:34>    1
 <Feb20-97> <14:04:35>    2  ErrMat    .00008564  MaxEl   .00003027
 <Feb20-97> <14:04:36>    3  ErrMat    .00003865  MaxEl   .00001359
 <Feb20-97> <14:04:37>    4  ErrMat    .00000741  MaxEl  -.00000351
 <Feb20-97> <14:04:38>    5  ErrMat    .00000165  MaxEl   .00000053
 <Feb20-97> <14:04:38>  SCF converged
 <Feb20-97> <14:04:38>    6  ErrMat    .00000016  MaxEl  -.00000005
 <Feb20-97> <14:04:39>  >>>> TOTEN
 <Feb20-97> <14:04:39>  >>>> POPAN
 <Feb20-97> <14:04:40>  >>>> FOCKC
 <Feb20-97> <14:04:40>  >>>> ENGRAD
 <Feb20-97> <14:04:41>  Force Constants computed
 <Feb20-97> <14:04:41>  NORMAL TERMINATION
 <Feb20-97> <14:04:44>  END
STOP ADF EXIT

real	3m18.22s
user	2m16.63s
sys	0m39.13s
