# Supplementary material for: Automated reaction database and reaction network analysis: extraction of reaction templates using cheminformatics
Source: J Cheminform. 2018 Mar 9;10:11. doi: 10.1186/s13321-018-0269-8 (PMC5845084; doi:10.1186/s13321-018-0269-8)
Supplement: Supplementary file 9 — Additional file 9. Zip-file containing the source code of the software. [file 13321_2018_269_MOESM9_ESM.zip › source_code/CDK/cdk/bin/data/arff/Acetyl_EthylWithoutHetero.arff]

@relation  Acetyl_EthylWithoutHetero 
@attribute SE_1 numeric 
@attribute SCH_1 numeric 
@attribute SE_2 numeric 
@attribute SCH_2 numeric 
@attribute RES_c1 numeric 
@attribute RES_c2 numeric 
@attribute class {05_0,05_1,05_2,05_3,05_4,05_5,05_6,05_7,05_8,05_9,06_0,06_1,06_2,06_3,06_4,06_5,06_6,06_7,06_8,06_9,07_0,07_1,07_2,07_3,07_4,07_5,07_6,07_7,07_8,07_9,08_0,08_1,08_2,08_3,08_4,08_5,08_6,08_7,08_8,08_9,09_0,09_1,09_2,09_3,09_4,09_5,09_6,09_7,09_8,09_9,10_0,10_1,10_2,10_3,10_4,10_5,10_6,10_7,10_8,10_9,11_0,11_1,11_2,11_3,11_4,11_5,11_6,11_7,11_8,11_9,12_0,12_1,12_2,12_3,12_4,12_5,12_6,12_7,12_8,12_9,13_0,13_1,13_2,13_3,13_4,13_5,13_6,13_7,13_8,13_9,14_0,14_1,14_2,14_3,14_4,14_5,14_6,14_7,14_8,14_9} 
@data 
   9.494807998403894 ,  -0.09543284915830591  ,   9.486935252109493 ,  -0.09627846713773697  ,   0.0   ,   0.0   ,08_7,  
   9.392311208122825 ,  -0.10645089963183557 ,   9.2696685512738 ,  -0.11965967279905781 ,   1.4842083863328226 ,   0.0   ,10_1,  
   9.423769792019508 ,  -0.10306718352743875  ,   9.394860686150572 ,  -0.1061766083090366 ,   1.4842774976883533 ,   1.4840736254617448 ,09_3,  
   9.426337086673692 ,  -0.10279112212931105  ,   9.423821348462623 ,  -0.10306163954128922  ,   1.4842799667482964 ,   1.4842711775204724 ,09_2,  
   9.486659468566145 ,  -0.09630809130185243  ,   9.486659468566145 ,  -0.09630809130185243  ,   0.0   ,   0.0   ,09_0,  
   9.426428118942114 ,  -0.10278133364189258  ,   9.426428118942114 ,  -0.10278133364189258  ,   1.4842802433064235 ,   1.4842802433064235 ,09_1,  
   9.426335619618941 ,  -0.10279127987840847  ,   9.426335619618941 ,  -0.10279127987840847  ,   1.4842794518493745 ,   1.4842794518493745 ,09_2,  
   9.42642675137882 ,  -0.10278148069267178  ,   9.42642675137882 ,  -0.10278148069267178  ,   1.4842802165635192 ,   1.4842802165635192 ,09_1,  
   9.423771151555504 ,  -0.10306703733325863  ,   9.394860694042631 ,  -0.1061766074599701 ,   1.4842775245656659 ,   1.4840736256385545 ,09_3,  
   9.426428110978604 ,  -0.10278133449818995  ,   9.426426759275412 ,  -0.10278147984357008  ,   1.4842802431884417 ,   1.4842802166780846 ,09_0,  
   9.426338438076543 ,  -0.10279097681600548  ,   9.423821356343556 ,  -0.10306163869383428  ,   1.484279993050579 ,   1.484271177638078 ,09_2,  
   9.426425441805513 ,  -0.10278162150793042  ,   9.42633692919027 ,  -0.1027911390631489  ,   1.4842802079900697 ,   1.4842794604462708 ,09_1,  
   9.450070725326562 ,  -0.10023960840330355  ,   9.397347148822334  ,  -0.10590910801748572 ,   1.484354795187887 ,   1.4840768412402776 ,09_3,  
   9.400213161348724  ,  -0.10560078868228678 ,  10.212974738025862 ,  -0.018760018723276494 ,   0.0   ,   0.0   ,11_6,  
   9.39500565034239  ,  -0.10616101236577494 ,   9.269759323795263 ,  -0.1196498863250783 ,   1.4842196566683246 ,   0.0   ,10_0,  
   9.426336937086853 ,  -0.10279113821404723  ,   9.426426801421238 ,  -0.10278147531173129  ,   1.4842794605611507 ,   1.4842802346172543 ,09_1,  
   9.394916580285491 ,  -0.10617059494530891 ,   9.269758014581166 ,  -0.11965002747550309 ,   1.4842188082706158 ,   0.0   ,09_9,  
   9.426428102783722 ,  -0.10278133537936555  ,   9.426426759260107 ,  -0.10278147984521592  ,   1.4842802428418416 ,   1.4842802166776154 ,09_1,  
   9.423771151571476 ,  -0.10306703733154135  ,   9.394860694042631 ,  -0.1061766074599701 ,   1.4842775245671 ,   1.4840736256385545 ,09_3,  
   9.42633844627141 ,  -0.1027909759348299  ,   9.42382135635886 ,  -0.10306163869218844  ,   1.4842799933974968 ,   1.4842711776385615 ,09_1,  
   9.426426793210387 ,  -0.10278147619462419  ,   9.426336937071547 ,  -0.10279113821569306  ,   1.4842802342692225 ,   1.48427946056068 ,09_1,  
   9.426247264619573 ,  -0.10280078049995227  ,   9.423820038947545 ,  -0.10306178035647996  ,   1.48427920995553 ,   1.484271168684614 ,09_2,  
   9.394916580285491 ,  -0.10617059494530891 ,   9.269758014581166 ,  -0.11965002747550309 ,   1.4842188082706158 ,   0.0   ,09_9,  
   9.42377114336102 ,  -0.10306703821443149  ,   9.394860694027335 ,  -0.10617660746161585 ,   1.4842775242157522 ,   1.4840736256378289 ,09_3,  
   9.394860694042631 ,  -0.1061766074599701 ,   9.423771151571476 ,  -0.10306703733154135  ,   1.4840736256385545 ,   1.4842775245671 ,09_2,  
   9.36336433285267 ,  -0.10956604351407395 ,   9.267104482643054 ,  -0.11993611941345131 ,   1.4839877781131126 ,   0.0   ,08_6,  
   9.2696685512738 ,  -0.11965967279905781 ,   9.392311208122825 ,  -0.10645089963183557 ,   0.0   ,   1.4842083863328226 ,07_9,  
   9.489370823428741 ,  -0.09601684849347412  ,   9.489370823428741 ,  -0.09601684849347412  ,   0.0   ,   0.0   ,08_8,  
   9.394916580285491 ,  -0.10617059494530891 ,   9.269758014581166 ,  -0.11965002747550309 ,   1.4842188082706158 ,   0.0   ,09_9,  
   9.426428118875195 ,  -0.10278133364908826  ,   9.426428118875195 ,  -0.10278133364908826  ,   1.4842802433029954 ,   1.4842802433029954 ,09_0,  
   9.426428110680318 ,  -0.10278133453026386  ,   9.426428118875862 ,  -0.1027813336490168  ,   1.484280242956396 ,   1.484280243303947 ,09_0,  
   9.426428110680318 ,  -0.10278133453026386  ,   9.42642811885989 ,  -0.1027813336507341  ,   1.484280242956396 ,   1.4842802433025262 ,09_0,  
   9.481490077125306 ,  -0.09686340335219511  ,   9.428896205082857 ,  -0.10251595183008165  ,   0.0   ,   1.484275701327769 ,09_1,  
   9.392205101662986 ,  -0.10646231558992332 ,   9.392205101662986 ,  -0.10646231558992332 ,   1.4840695428861184 ,   1.4840695428861184 ,09_5,  
   9.42643237080116 ,  -0.10278087644977808  ,   9.272422491862747 ,  -0.11936276842239561 ,   1.484317518299283 ,   0.0   ,10_0,  
   9.489370779589306 ,  -0.09601685320242202  ,   9.489370779589306 ,  -0.09601685320242202  ,   0.0   ,   0.0   ,08_9,  
   9.42620680361743 ,  -0.1028051311885307  ,   9.394948329263588 ,  -0.10616717923787963 ,   1.4842847689291914 ,   1.4840739824463733 ,09_3,  
   9.42874479506797 ,  -0.10253223192572593  ,   9.395037924232216  ,  -0.10615754019106444 ,   1.4842924850953227 ,   1.4840743534877088 ,09_2,  
   9.421204950666688 ,  -0.10334299306999764  ,   9.272242734603012 ,  -0.11938214776256102 ,   1.4843106206806884 ,   0.0   ,10_0,  
   9.42382135635886 ,  -0.10306163869218844  ,   9.426338446287382 ,  -0.10279097593311262  ,   1.4842711776385615 ,   1.484279993398919 ,09_1,  
   9.426336937086853 ,  -0.10279113821404723  ,   9.426426801421238 ,  -0.10278147531173129  ,   1.4842794605611507 ,   1.4842802346172543 ,09_0,  
   9.426426759275412 ,  -0.10278147984357008  ,   9.426428110994575 ,  -0.10278133449647266  ,   1.4842802166780846 ,   1.484280243189862 ,09_0,  
   9.423771151571476 ,  -0.10306703733154135  ,   9.394860694042631 ,  -0.1061766074599701 ,   1.4842775245671 ,   1.4840736256385545 ,09_2,  
   9.426338446287382 ,  -0.10279097593311262  ,   9.42382135635886 ,  -0.10306163869218844  ,   1.484279993398919 ,   1.4842711776385615 ,09_1,  
   9.426426801405267 ,  -0.10278147531344858  ,   9.426336937086853 ,  -0.10279113821404723  ,   1.4842802346158335 ,   1.4842794605611507 ,09_1,  
   9.426338446287382 ,  -0.10279097593311262  ,   9.42382135635886 ,  -0.10306163869218844  ,   1.484279993398919 ,   1.4842711776385615 ,09_1,  
   9.426336937086853 ,  -0.10279113821404723  ,   9.426426801421238 ,  -0.10278147531173129  ,   1.4842794605611507 ,   1.4842802346172543 ,09_1,  
   9.426428110994575 ,  -0.10278133449647266  ,   9.426426759275412 ,  -0.10278147984357008  ,   1.484280243189862 ,   1.4842802166780846 ,09_1,  
   9.39482545174313 ,  -0.10618039900140763 ,   9.269756700897055 ,  -0.1196501691078571 ,   1.4842178992885544 ,   0.0   ,10_1,  
   9.421164502459824 ,  -0.10334734275298108  ,   9.394771070641456 ,  -0.10618624959457211 ,   1.4842683810195445 ,   1.4840732429699983 ,09_4,  
   9.394916572079788 ,  -0.106170595828118 ,   9.269758014565909 ,  -0.1196500274771479 ,   1.4842188078646243 ,   0.0   ,10_0,  
   9.39491658026953 ,  -0.10617059494702602 ,   9.269758014581166 ,  -0.11965002747550309 ,   1.4842188082689571 ,   0.0   ,09_9,  
   9.394860694042631 ,  -0.1061766074599701 ,   9.423771151571476 ,  -0.10306703733154135  ,   1.4840736256385545 ,   1.4842775245671 ,09_2,  
   9.394860694042631 ,  -0.1061766074599701 ,   9.423771151571476 ,  -0.10306703733154135  ,   1.4840736256385545 ,   1.4842775245671 ,09_2,  
   9.426797430224058 ,  -0.10274162261575413  ,   9.272427816144475 ,  -0.11936219442107358 ,   1.484318722229704 ,   0.0   ,09_7,  
   9.436609897460588 ,  -0.10168660566698684  ,   9.272781178387703 ,  -0.11932409918347518 ,   1.4843287222059214 ,   0.0   ,09_3,  
   9.400023491098027  ,  -0.10562119253009009 ,   9.481539578010574 ,  -0.09685808558432395  ,   1.484080705159693 ,   0.0   ,09_1,  
   9.426443966953183 ,  -0.10277962954377796  ,   9.272422558940725 ,  -0.11936276119083812 ,   1.484318210471875 ,   0.0   ,09_5,  
   9.426338446287382 ,  -0.10279097593311262  ,   9.42382135635886 ,  -0.10306163869218844  ,   1.484279993398919 ,   1.4842711776385615 ,09_1,  
   9.269758006709345 ,  -0.11965002832418847 ,   9.394915221501853 ,  -0.1061707411298145 ,   0.0   ,   1.4842187772493678 ,10_0,  
   9.426428110665011 ,  -0.1027813345319097  ,   9.426428110665011 ,  -0.1027813345319097  ,   1.4842802429559263 ,   1.4842802429559263 ,09_0,  
   9.39735104887818  ,  -0.1059086884478954 ,   9.269845494745711 ,  -0.11964059597504041 ,   1.4842270898679075 ,   0.0   ,09_8,  
   9.423679973883715 ,  -0.10307684189533536  ,   9.394859377317255 ,  -0.1061767491197785 ,   1.4842767345671894 ,   1.48407361226022 ,09_3,  
   9.394916580285491 ,  -0.10617059494530891 ,   9.269758014581166 ,  -0.11965002747550309 ,   1.4842188082706158 ,   0.0   ,09_9,  
   9.394916580285491 ,  -0.10617059494530891 ,   9.269758014581166 ,  -0.11965002747550309 ,   1.4842188082706158 ,   0.0   ,09_9,  
   9.269758014581166 ,  -0.11965002747550309 ,   9.394916580285491 ,  -0.10617059494530891 ,   0.0   ,   1.4842188082706158 ,09_8,  
   9.392205101662986 ,  -0.10646231558992332 ,   9.392205101662986 ,  -0.10646231558992332 ,   1.4840695428861184 ,   1.4840695428861184 ,07_9,  
   9.45004225930433 ,  -0.100242668065752  ,   9.274826839426987 ,  -0.11910356527337754 ,   0.0   ,   0.0   ,09_8,  
   9.423725856214167 ,  -0.10307190805221014  ,   9.272331248871442 ,  -0.11937260517469629 ,   1.4843137943632747 ,   0.0   ,09_7,  
   9.455217640585747 ,  -0.09968641779857325  ,   9.455217640585747 ,  -0.09968641779857325  ,   1.484358070992045 ,   1.484358070992045 ,09_1,  
   9.423731687658272 ,  -0.10307128098253947  ,   9.423731687658272 ,  -0.10307128098253947  ,   1.4842709201629687 ,   1.4842709201629687 ,09_3,  
   9.426432300746738 ,  -0.10278088398256038  ,   9.27242249173284 ,  -0.1193627684364006 ,   1.4843174944768562 ,   0.0   ,09_9,  
   9.483988844885998 ,  -0.09659497193591672  ,   9.400111844473864  ,  -0.10561168787466928 ,   0.0   ,   1.4840810480928588 ,09_1,  
   9.47892046782722 ,  -0.09713945674434822  ,   9.399933142660815  ,  -0.10563091181983757 ,   0.0   ,   1.484080337523396 ,09_2,  
   
   7.9827856544680555 ,  -0.08786170174557094 ,   8.111290656485346 ,  -0.07370298935414767 ,   2.2265886287625416 ,   2.2265886287625416 ,08_4,  
   7.98475150114832 ,  -0.0876446007149957 ,   7.98475150114832 ,  -0.0876446007149957 ,   2.2265886287625416 ,   2.2265886287625416 ,08_8,  
   7.984773201568101 ,  -0.08764220428647063 ,   8.015253112542933 ,  -0.08427812433934836 ,   2.2265886287625416 ,   2.2265886287625416 ,08_7,  
   8.012573176288095 ,  -0.08457375879106638 ,   8.012573176288095 ,  -0.08457375879106638 ,   2.2265886287625416 ,   2.2265886287625416 ,07_7,  
   7.982073883572245 ,  -0.08794031103742998 ,   7.982150209441523 ,  -0.0879318813688504 ,   2.2265886287625416 ,   2.2265886287625416 ,08_8,  
   7.982150209441523 ,  -0.0879318813688504 ,   7.982073883572245 ,  -0.08794031103742998 ,   2.2265886287625416 ,   2.2265886287625416 ,08_8,  
   8.007705401807906 ,  -0.08511081689180244 ,   8.007705401807906 ,  -0.08511081689180244 ,   2.2265886287625416 ,   2.2265886287625416 ,08_8,  
   8.083770850720697 ,  -0.07672952285321881 ,   8.107187576770176 ,  -0.07415403902361947 ,   2.2265886287625416 ,   1.1132943143812708 ,08_2,  
   7.982238024694788 ,  -0.08792218280596056 ,   7.982238024694788 ,  -0.08792218280596056 ,   2.2265886287625416 ,   2.2265886287625416 ,07_0,  
   7.951069523892924 ,  -0.09136649231139267 ,   7.8493118019483585 ,  -0.1026390235489057  ,   2.2265886287625416 ,   0.0   ,09_5,  
   7.951728903226433 ,  -0.09129358585727161 ,   7.951728903226433 ,  -0.09129358585727161 ,   2.2265886287625416 ,   2.2265886287625416 ,09_1,  
   8.061345706254976 ,  -0.07919801561346135 ,   7.8758660989849165 ,  -0.09969328488213239  ,   1.1132943143812708 ,   0.0   ,08_9,  
   7.953333186861756 ,  -0.0911162103496624 ,   7.849387990484343 ,  -0.10263056759184942  ,   2.2265886287625416 ,   0.0   ,09_4,  
   7.849388982336065 ,  -0.10263045750909973  ,   7.953411436317378 ,  -0.09110755907032708 ,   0.0   ,   2.2265886287625416 ,09_4,  
   8.14586893082991 ,  -0.06990449497651856 ,   7.883013249422501 ,  -0.09890092865311763  ,   2.2265886287625416 ,   0.0   ,09_0,  
   7.8780829724834405 ,  -0.09944749262206772  ,   8.085074927149316 ,  -0.07658603631963544 ,   0.0   ,   2.2265886287625416 ,09_1,  
   8.007920700150812 ,  -0.08508706114709305 ,   7.984617062047984 ,  -0.08765944718453542 ,   2.2265886287625416 ,   2.2265886287625416 ,08_9,  
   8.1990571965661  ,  -0.06407097522883336 ,   8.091199852381065 ,  -0.0759122069744869 ,   2.2265886287625416 ,   2.2265886287625416 ,08_4,  
   7.982152222509378 ,  -0.08793165903963845 ,   7.982152222509378 ,  -0.08793165903963845 ,   2.2265886287625416 ,   2.2265886287625416 ,08_7,  
   7.8470308149191945 ,  -0.10289219515612827  ,   7.925377203922264 ,  -0.09420863178043633 ,   0.0   ,   2.2265886287625416 ,09_7,  
   8.028825158655316 ,  -0.08278138469961263 ,   7.873345659048147 ,  -0.09997275915639482  ,   2.2265886287625416 ,   0.0   ,09_2,  
   7.878080831499666 ,  -0.09944772999041909  ,   8.084902773557113 ,  -0.07660497785597428 ,   0.0   ,   2.2265886287625416 ,08_9,  
   7.953411436317378 ,  -0.09110755907032707 ,   7.849388982336065 ,  -0.10263045750909973  ,   2.2265886287625416 ,   0.0   ,09_4,  
   7.98198336735418 ,  -0.08795030796339175 ,   7.954169696107324 ,  -0.0910237269731237 ,   2.2265886287625416 ,   2.2265886287625416 ,08_9,  
   7.982152222509378 ,  -0.08793165903963845 ,   7.982152222509378 ,  -0.08793165903963845 ,   2.2265886287625416 ,   2.2265886287625416 ,08_7,  
   7.982152222509378 ,  -0.08793165903963845 ,   7.982152222509378 ,  -0.08793165903963845 ,   2.2265886287625416 ,   2.2265886287625416 ,08_6,  
   7.979730400512281 ,  -0.08819914419895215 ,   7.979730400512281 ,  -0.08819914419895215 ,   2.2265886287625416 ,   2.2265886287625416 ,08_8,  
   8.085065430949518 ,  -0.07658708115452068 ,   7.87808286329659 ,  -0.09944750472748487  ,   2.2265886287625416 ,   0.0   ,09_0,  
   7.979785205722596 ,  -0.08819309081450655 ,   7.954093615786895 ,  -0.09103213819655645 ,   2.2265886287625416 ,   2.2265886287625416 ,08_9,  
   8.011172276634797 ,  -0.08472830920604993 ,   8.08827809760482 ,  -0.07623362295615903 ,   2.2265886287625416 ,   1.1132943143812708 ,08_6,  
   7.984687637102445 ,  -0.08765165338328305 ,   8.014694186651678 ,  -0.0843397792795488 ,   2.2265886287625416 ,   2.2265886287625416 ,08_9,  
   7.982238024694788 ,  -0.08792218280596056 ,   7.982238024694788 ,  -0.08792218280596056 ,   2.2265886287625416 ,   2.2265886287625416 ,09_0,  
   7.982238024694788 ,  -0.08792218280596056 ,   7.982238024694788 ,  -0.08792218280596056 ,   2.2265886287625416 ,   2.2265886287625416 ,07_5,  
   8.01079158896252 ,  -0.08477030890537189 ,   8.111314304092586 ,  -0.0737003899792802 ,   1.1132943143812708 ,   2.2265886287625416 ,08_4,  
   7.981996314606469 ,  -0.08794887802177198 ,   7.979806969715055 ,  -0.08819068692577345 ,   2.2265886287625416 ,   2.2265886287625416 ,08_9,  
   7.987166110108045 ,  -0.08737796150302073 ,   8.038286013007108 ,  -0.08173847270959735 ,   2.2265886287625416 ,   0.0   ,08_8,  
   7.982073633772812 ,  -0.0879403386261024 ,   7.979807963141795 ,  -0.08819057719929055 ,   2.2265886287625416 ,   2.2265886287625416 ,08_8,  
   7.982072890061741 ,  -0.08794042076400488 ,   7.982072890061741 ,  -0.08794042076400488 ,   2.2265886287625416 ,   2.2265886287625416 ,08_8,  
   7.982152222509378 ,  -0.08793165903963845 ,   7.982152222509378 ,  -0.08793165903963845 ,   2.2265886287625416 ,   2.2265886287625416 ,08_7,  
   7.982073633772812 ,  -0.0879403386261024 ,   7.979807963141795 ,  -0.08819057719929055 ,   2.2265886287625416 ,   2.2265886287625416 ,08_8,  
   8.028825158655316 ,  -0.08278138469961263 ,   7.873345659048147 ,  -0.09997275915639482  ,   2.2265886287625416 ,   0.0   ,07_9,  
   8.010189226833873 ,  -0.0848367662331019 ,   7.984532805520722 ,  -0.08766875189574053 ,   2.2265886287625416 ,   2.2265886287625416 ,08_7,  
   8.1136673933815 ,  -0.0734417466465393 ,   8.010869644995687 ,  -0.0847616972575651 ,   1.1132943143812708 ,   2.2265886287625416 ,08_3,  
   8.113667397537478 ,  -0.07344174618974827 ,   8.010869644995687 ,  -0.0847616972575651 ,   1.1132943143812708 ,   2.2265886287625416 ,08_3,  
   8.012475213546283 ,  -0.08458456600329664 ,   7.984610433605639 ,  -0.08766017918305936 ,   2.2265886287625416 ,   2.2265886287625416 ,08_7,  
   8.111462989920138 ,  -0.07368404629663251 ,   7.982787805370483 ,  -0.08786146419905916 ,   2.2265886287625416 ,   2.2265886287625416 ,08_7,  
   7.878080840091757 ,  -0.0994477290378241  ,   8.08490495212446 ,  -0.07660473815408818 ,   0.0   ,   2.2265886287625416 ,08_7,  
   8.018586224734204 ,  -0.08391047606611535 ,   8.018586224734204 ,  -0.08391047606611535 ,   1.4843924191750277 ,   1.4843924191750277 ,09_1,  
   8.015266078130772 ,  -0.08427669412443875 ,   8.015266078130772 ,  -0.08427669412443875 ,   2.2265886287625416 ,   2.2265886287625416 ,08_7,  
   8.108882358127216 ,  -0.07396772429959822 ,   8.008365863186366 ,  -0.08503794302158593 ,   2.2265886287625416 ,   2.2265886287625416 ,08_4,  
   8.00705174172336 ,  -0.08518294206448143 ,   7.854061304643917 ,  -0.10211193505913951  ,   0.0   ,   0.0   ,08_9,  
   8.11603423022087 ,  -0.07318161462939636 ,   8.011027334581053 ,  -0.0847442999952016 ,   1.1132943143812708 ,   2.2265886287625416 ,08_3,  
   7.849387990484343 ,  -0.10263056759184942  ,   7.953333186861756 ,  -0.09111621034966241 ,   0.0   ,   2.2265886287625416 ,07_3,  
   8.012555565439532 ,  -0.08457570161027919 ,   7.98461144939418 ,  -0.08766006700651008 ,   2.2265886287625416 ,   2.2265886287625416 ,08_6,  
   7.9820746492830486 ,  -0.08794022646980772 ,   7.979807967182855 ,  -0.08819057675294537 ,   2.2265886287625416 ,   2.2265886287625416 ,09_0,  
   7.9820746492830486 ,  -0.08794022646980772 ,   7.979807967182855 ,  -0.08819057675294537 ,   2.2265886287625416 ,   2.2265886287625416 ,08_8,  
   7.982151220824105 ,  -0.08793176966874258 ,   7.982073887613651 ,  -0.08794031059108377 ,   2.2265886287625416 ,   2.2265886287625416 ,08_7,  
   7.982151220824105 ,  -0.08793176966874258 ,   7.982073887613651 ,  -0.08794031059108377 ,   2.2265886287625416 ,   2.2265886287625416 ,08_7,  
   8.109490804064126 ,  -0.07390083798901777 ,   8.109490804064126 ,  -0.07390083798901777 ,   1.1132943143812708 ,   1.1132943143812708 ,08_1,  
   8.109490804064126 ,  -0.07390083798901777 ,   8.109490804064126 ,  -0.07390083798901777 ,   1.1132943143812708 ,   1.1132943143812708 ,08_1,  
   8.135278165935267 ,  -0.07106740382546503 ,   8.086152299419284 ,  -0.0764674990318757 ,   1.1132943143812708 ,   2.2265886287625416 ,08_1,  
   8.13292434594633 ,  -0.07132592371439643 ,   8.086074028184047 ,  -0.0764761106239443 ,   2.2265886287625416 ,   2.2265886287625416 ,08_1,  
   8.083849049613642 ,  -0.07672091849592194 ,   8.109540330991374 ,  -0.07389539357158646 ,   2.2265886287625416 ,   1.1132943143812708 ,08_1,  
   7.8470308149191945 ,  -0.10289219515612827  ,   7.925377203922264 ,  -0.09420863178043633 ,   0.0   ,   2.2265886287625416 ,08_1,  
   7.982074645152557 ,  -0.08794022692599278 ,   7.979807967182855 ,  -0.08819057675294537 ,   2.2265886287625416 ,   2.2265886287625416 ,08_8,  
   7.979785209852728 ,  -0.0881930903583228 ,   7.954093615786895 ,  -0.09103213819655645 ,   2.2265886287625416 ,   2.2265886287625416 ,08_9,  
   7.979807967182855 ,  -0.08819057675294537 ,   7.982074645152557 ,  -0.08794022692599278 ,   2.2265886287625416 ,   2.2265886287625416 ,08_8,  
   7.979785209852728 ,  -0.0881930903583228 ,   7.954093615786895 ,  -0.09103213819655645 ,   2.2265886287625416 ,   2.2265886287625416 ,08_8,  
   8.03346725173621 ,  -0.08226962091825095 ,   7.958778760784923 ,  -0.09051420597144474 ,   0.0   ,   2.2265886287625416 ,08_6,  
   7.982152222509378 ,  -0.08793165903963845 ,   7.982152222509378 ,  -0.08793165903963845 ,   2.2265886287625416 ,   2.2265886287625416 ,08_8,  
   7.982785663102432 ,  -0.08786170079198696 ,   8.111292837318114 ,  -0.07370274963416032 ,   2.2265886287625416 ,   2.2265886287625416 ,08_4,  
   8.111399456960843 ,  -0.07369102988698718 ,   8.010877394112773 ,  -0.0847608423260601 ,   1.1132943143812708 ,   2.2265886287625416 ,08_5,  
   7.984510235743527 ,  -0.0876712443515622 ,   7.982310424484517 ,  -0.08791418679369895 ,   2.2265886287625416 ,   2.2265886287625416 ,08_8,  
   7.8493118019483585 ,  -0.1026390235489057  ,   7.951069523892924 ,  -0.09136649231139267 ,   0.0   ,   2.2265886287625416 ,08_0,  
   8.015348198035156 ,  -0.08426763561449035 ,   8.015348198035156 ,  -0.08426763561449035 ,   2.2265886287625416 ,   2.2265886287625416 ,08_8,  
   7.982152222509378 ,  -0.08793165903963845 ,   7.982152222509378 ,  -0.08793165903963845 ,   2.2265886287625416 ,   2.2265886287625416 ,08_9,  
   8.059054452768287 ,  -0.07945034405131117 ,   7.875788351715623 ,  -0.09970190535191943  ,   1.1132943143812708 ,   0.0   ,09_0,  
   8.010275477739727 ,  -0.08482725026451769 ,   7.984696137353607 ,  -0.08765071467806786 ,   2.2265886287625416 ,   2.2265886287625416 ,08_8,  
   8.012573176288095 ,  -0.08457375879106638 ,   8.012573176288095 ,  -0.08457375879106638 ,   2.2265886287625416 ,   2.2265886287625416 ,07_7,  
   8.172190679123238 ,  -0.067016200568246 ,   8.04371761356111 ,  -0.08113988681323012 ,   2.2265886287625416 ,   2.2265886287625416 ,07_4,  
   8.113751536123035 ,  -0.07343249838231257 ,   8.010955446395776 ,  -0.0847522311191558 ,   2.2265886287625416 ,   1.1132943143812708 ,08_4,  
   7.953411436317378 ,  -0.09110755907032707 ,   7.849388982336065 ,  -0.10263045750909973  ,   2.2265886287625416 ,   0.0   ,09_3,  
   7.982152222509378 ,  -0.08793165903963845 ,   7.982152222509378 ,  -0.08793165903963845 ,   2.2265886287625416 ,   2.2265886287625416 ,08_6,  
   8.010868640571216 ,  -0.08476180807203004 ,   8.113588657724717 ,  -0.0734504006350856 ,   2.2265886287625416 ,   1.1132943143812708 ,08_4,  
   8.012640417392907 ,  -0.08456634080060768 ,   7.9846914443238095 ,  -0.08765123294172293 ,   2.2265886287625416 ,   2.2265886287625416 ,08_6,  
   7.981423071940436 ,  -0.08801218967952379 ,   7.851758570877903 ,  -0.10236747533607125  ,   2.2265886287625416 ,   0.0   ,09_4,  
   8.207020159552052 ,  -0.06319859163571906 ,   8.207020159552052 ,  -0.06319859163571906 ,   2.2265886287625416 ,   2.2265886287625416 ,08_5,  
   7.820673744386191 ,  -0.10581918258723029 ,   7.820673744386191 ,  -0.10581918258723029 ,   0.0   ,   0.0   ,08_5,  
   8.012641924232641 ,  -0.08456617456733877 ,   7.984775820139865 ,  -0.08764191511154584 ,   2.2265886287625416 ,   2.2265886287625416 ,08_9,  
   8.01779709123507 ,  -0.08399751484331627 ,   8.01779709123507 ,  -0.08399751484331627 ,   2.2265886287625416 ,   2.2265886287625416 ,08_8,  
   8.006037305201565 ,  -0.08529487891809101 ,   8.057539546285696 ,  -0.07961718749976576 ,   2.2265886287625416 ,   2.2265886287625416 ,08_6,  
   8.145780020930356 ,  -0.06991425577709752 ,   7.883011918262818 ,  -0.09890107621021946  ,   2.2265886287625416 ,   0.0   ,08_6,  
   8.147984952605572 ,  -0.06967220095813471 ,   8.147984952605572 ,  -0.06967220095813471 ,   2.2265886287625416 ,   2.2265886287625416 ,08_9,  
   8.094635044377137 ,  -0.07553435275498879 ,   8.057640849572932 ,  -0.07960603022531113 ,   1.1132943143812708 ,   0.0   ,08_3,  
   8.091018753678476 ,  -0.07593212825697304 ,   8.193805514343655 ,  -0.06464646189484803 ,   2.2265886287625416 ,   2.2265886287625416 ,07_8,  
   8.018586224734204 ,  -0.08391047606611535 ,   8.018586224734204 ,  -0.08391047606611535 ,   1.4843924191750277 ,   1.4843924191750277 ,09_6,  
   7.9845318008458355 ,  -0.08766886284529726 ,   8.010110398104423 ,  -0.08484546334742937 ,   2.2265886287625416 ,   2.2265886287625416 ,08_8,  
   8.216214830840451 ,  -0.06219158114103324 ,   8.068995185171866 ,  -0.0783557562092411 ,   0.0   ,   0.0   ,08_1,  
   8.018586224734204 ,  -0.08391047606611535 ,   8.018586224734204 ,  -0.08391047606611535 ,   1.4843924191750277 ,   1.4843924191750277 ,06_6,  
   8.115296110643722 ,  -0.07326273675290008 ,   7.880539259886858 ,  -0.09917517935352402  ,   1.1132943143812708 ,   0.0   ,08_8,  
   8.015349259190456 ,  -0.08426751856039431 ,   8.015349259190456 ,  -0.08426751856039431 ,   2.2265886287625416 ,   2.2265886287625416 ,08_8,  
   8.20370694982397  ,  -0.06356154023230162 ,   8.20370694982397  ,  -0.06356154023230162 ,   2.2265886287625416 ,   2.2265886287625416 ,07_8,  
   8.113673817526896 ,  -0.07344104055737212 ,   8.010954446036873 ,  -0.08475234148473335 ,   2.2265886287625416 ,   1.1132943143812708 ,08_4,  
   8.083849045532721 ,  -0.07672091894495194 ,   8.109539313854397 ,  -0.07389550538376019 ,   2.2265886287625416 ,   1.1132943143812708 ,08_1,  
   8.111765013557735 ,  -0.07365084785414301 ,   8.109568070515994 ,  -0.07389234421345237 ,   1.1132943143812708 ,   1.1132943143812708 ,08_0,  
   8.017742869471528 ,  -0.08400349541455845 ,   8.017742869471528 ,  -0.08400349541455845 ,   2.2265886287625416 ,   2.2265886287625416 ,09_0,  
   8.140987468607099 ,  -0.070440443571857 ,   7.882843164383869 ,  -0.0989197823896607  ,   2.2265886287625416 ,   0.0   ,09_4,  
   8.010869640925053 ,  -0.08476169770666324 ,   8.113666376084508 ,  -0.07344185845946359 ,   1.1132943143812708 ,   2.2265886287625416 ,08_4,  
   8.141717906972781 ,  -0.0703602407598379 ,   8.013258586379202 ,  -0.0844981457003499 ,   1.1132943143812708 ,   2.2265886287625416 ,08_3,  
   8.114041806570473 ,  -0.07340059450787896 ,   8.08400418648744 ,  -0.07670384859444734 ,   1.1132943143812708 ,   2.2265886287625416 ,08_0,  
   8.010274459242886 ,  -0.08482736263398975 ,   7.984696133281978 ,  -0.08765071512770849 ,   2.2265886287625416 ,   2.2265886287625416 ,08_8,  
   8.1104685368987 ,  -0.07379335917240348 ,   7.880400825880023 ,  -0.09919052600850214  ,   2.2265886287625416 ,   0.0   ,09_0,  
   7.982152222509378 ,  -0.08793165903963845 ,   7.982152222509378 ,  -0.08793165903963845 ,   2.2265886287625416 ,   2.2265886287625416 ,08_8,  
   7.987213682559333 ,  -0.08737270843468645 ,   8.015334642514542 ,  -0.0842691308995197 ,   2.2265886287625416 ,   2.2265886287625416 ,08_8,  
   7.982152222509378 ,  -0.08793165903963845 ,   7.982152222509378 ,  -0.08793165903963845 ,   2.2265886287625416 ,   2.2265886287625416 ,08_9,  
   8.084902764742008 ,  -0.07660497882587664 ,   7.878080831499666 ,  -0.09944772999041909  ,   2.2265886287625416 ,   0.0   ,08_7,  
   8.015267136395867 ,  -0.08427657738880386 ,   8.015267136395867 ,  -0.08427657738880386 ,   2.2265886287625416 ,   2.2265886287625416 ,08_9,  
   8.10309878288879  ,  -0.07460358546207553 ,   8.178282187718777 ,  -0.06634817089601996 ,   0.0   ,   2.2265886287625416 ,08_5,  
   8.005385605297677 ,  -0.08536679221171947 ,   7.956390803929023 ,  -0.09077817803189155 ,   2.2265886287625416 ,   2.2265886287625416 ,08_9,  
   8.150987406777205 ,  -0.06934262628225024 ,   7.883164781570929 ,  -0.09888413158396285  ,   2.2265886287625416 ,   0.0   ,08_4,  
   8.017719695331255 ,  -0.08400605148770843 ,   8.015348007759256 ,  -0.0842676566034763 ,   2.2265886287625416 ,   2.2265886287625416 ,08_5,  
   7.984509212662073 ,  -0.08767135733391089 ,   7.982310416243126 ,  -0.08791418770389733 ,   2.2265886287625416 ,   2.2265886287625416 ,08_8,  
   8.010275481900713 ,  -0.08482724980544129 ,   7.984696137353607 ,  -0.08765071467806786 ,   2.2265886287625416 ,   2.2265886287625416 ,08_8,  
   8.11382984616568 ,  -0.07342389122492035 ,   8.01095645567843 ,  -0.08475211976906072 ,   1.1132943143812708 ,   2.2265886287625416 ,08_4,  
   8.010276505321556 ,  -0.08482713689271466 ,   7.984696141464052 ,  -0.08765071422414056 ,   2.2265886287625416 ,   2.2265886287625416 ,08_8,  
   8.010275481900713 ,  -0.08482724980544129 ,   7.984696137353607 ,  -0.08765071467806786 ,   2.2265886287625416 ,   2.2265886287625416 ,08_8,  
   8.050658261061459 ,  -0.08037517089750135 ,   8.050658261061459 ,  -0.08037517089750135 ,   0.0   ,   0.0   ,09_0,  
   8.19872777557579  ,  -0.06410707041905106 ,   8.091179706318734 ,  -0.075914423082127 ,   2.2265886287625416 ,   2.2265886287625416 ,08_1,  
   8.084902764742008 ,  -0.07660497882587664 ,   7.878080831499666 ,  -0.09944772999041909  ,   2.2265886287625416 ,   0.0   ,08_9,  
   8.151155055628838 ,  -0.06932422479262225 ,   7.883166858677139 ,  -0.09888390134108974  ,   2.2265886287625416 ,   0.0   ,08_4,  
   8.050655001693581 ,  -0.08037552996682021 ,   8.050655001693581 ,  -0.08037552996682021 ,   0.0   ,   0.0   ,09_0,  
   8.074358641656545 ,  -0.07776534398259649 ,   8.074358641656545 ,  -0.07776534398259649 ,   0.0   ,   0.0   ,09_4,  
   8.113667397537478 ,  -0.07344174618974827 ,   8.010869644995687 ,  -0.0847616972575651 ,   1.1132943143812708 ,   2.2265886287625416 ,08_3,  
   8.11587378376177 ,  -0.07319924811418409 ,   8.01094627812442 ,  -0.084753242617841 ,   2.2265886287625416 ,   1.1132943143812708 ,08_4,  
   8.010188204277277 ,  -0.08483687905083936 ,   7.9845328014494985 ,  -0.08766875234533922 ,   2.2265886287625416 ,   2.2265886287625416 ,08_8,  
   8.010189222673342 ,  -0.08483676669212956 ,   7.984532805520722 ,  -0.08766875189574053 ,   2.2265886287625416 ,   2.2265886287625416 ,08_8,  
   7.986886811510356 ,  -0.08740880253411135 ,   8.01026844975824 ,  -0.08482802565293839 ,   2.2265886287625416 ,   2.2265886287625416 ,08_8,  
   7.979706881657417 ,  -0.08820174192414669 ,   7.954092619326118 ,  -0.09103224836257724 ,   2.2265886287625416 ,   2.2265886287625416 ,08_9,  
   8.140983168308734 ,  -0.07044091575493339 ,   7.882843147396748 ,  -0.09891978427266988  ,   2.2265886287625416 ,   0.0   ,09_0,  
   7.984533810977879 ,  -0.08766864085979918 ,   8.010266602457538 ,  -0.08482822946335095 ,   2.2265886287625416 ,   2.2265886287625416 ,08_7,  
   7.985006686680517 ,  -0.08761642009612415 ,   7.954256601247378 ,  -0.09101411901738102 ,   2.2265886287625416 ,   2.2265886287625416 ,07_6,  
   8.142404326570677 ,  -0.07028487319346038 ,   8.142404326570677 ,  -0.07028487319346038 ,   2.2265886287625416 ,   2.2265886287625416 ,08_1,  
   8.012483348500327 ,  -0.08458366855679467 ,   7.984773789199929 ,  -0.08764213939292899 ,   2.2265886287625416 ,   2.2265886287625416 ,08_8,  
   8.113752553423168 ,  -0.0734323865693903 ,   8.010955450466433 ,  -0.08475223067005654 ,   1.1132943143812708 ,   2.2265886287625416 ,08_4,  
   8.010955450466433 ,  -0.08475223067005654 ,   8.113752557579161 ,  -0.07343238611259927 ,   1.1132943143812708 ,   2.2265886287625416 ,08_4,  
   8.113752557579161 ,  -0.07343238611259928 ,   8.010955450466433 ,  -0.08475223067005654 ,   2.2265886287625416 ,   1.1132943143812708 ,08_4,  
   8.08486003852272 ,  -0.07660967988034831 ,   7.878090148937809 ,  -0.09944669697715508  ,   1.1132943143812708 ,   0.0   ,08_6,  
   8.089629918049555 ,  -0.07608490781966894 ,   7.878237361197232 ,  -0.09943037577679294  ,   2.2265886287625416 ,   0.0   ,09_0,  
   8.017740712167317 ,  -0.08400373336190751 ,   8.017740712167317 ,  -0.08400373336190751 ,   2.2265886287625416 ,   2.2265886287625416 ,09_3,  
   8.11537808441199 ,  -0.07325372741898922 ,   7.880540283508983 ,  -0.0991750658760969  ,   1.1132943143812708 ,   0.0   ,09_0,  
   8.012738551845775 ,  -0.08455551471104934 ,   8.012738551845775 ,  -0.08455551471104934 ,   2.2265886287625416 ,   2.2265886287625416 ,08_8,  
   8.21388835839569 ,  -0.06244634726362967 ,   8.04333680758143 ,  -0.08118184939397201 ,   0.0   ,   2.2265886287625416 ,08_3,  
   8.1352295944686 ,  -0.07107273820235249 ,   8.11179600483474 ,  -0.07364744131323601 ,   2.2265886287625416 ,   1.1132943143812708 ,08_1,  
   8.139813213553072 ,  -0.07056938234012508 ,   8.137614234155457 ,  -0.07081085552658324 ,   1.1132943143812708 ,   2.2265886287625416 ,08_0,  
   7.978037426584114 ,  -0.08838614379202425 ,   8.055169461395991 ,  -0.07987823415939581 ,   2.2265886287625416 ,   2.2265886287625416 ,08_6,  
   8.01791302324618 ,  -0.08398472777334266 ,   8.01791302324618 ,  -0.08398472777334266 ,   2.2265886287625416 ,   2.2265886287625416 ,08_6,  
   7.977441146809824 ,  -0.08845200941239281 ,   7.954016124467614 ,  -0.09104070544028459 ,   2.2265886287625416 ,   2.2265886287625416 ,07_0,  
   7.981737550357903 ,  -0.08797745701565864 ,   7.851762604051667 ,  -0.10236702774529347  ,   2.2265886287625416 ,   0.0   ,09_4,  
   8.03829239980632 ,  -0.08173776878663827 ,   7.9871661356217665 ,  -0.0873779586857298 ,   0.0   ,   2.2265886287625416 ,08_4,  
   7.976720789092432 ,  -0.08853158272849686 ,   7.851603358140568 ,  -0.10238470047925914  ,   2.2265886287625416 ,   0.0   ,08_0,  
   8.115958950530233 ,  -0.07318988805110463 ,   8.011032083907738 ,  -0.08474377602251486 ,   2.2265886287625416 ,   1.1132943143812708 ,08_4,  
   7.987240928704559 ,  -0.08736969985174219 ,   8.042971102679823 ,  -0.08122214847627245 ,   2.2265886287625416 ,   0.0   ,08_4,  
   8.017719695331255 ,  -0.08400605148770843 ,   8.015348007759256 ,  -0.0842676566034763 ,   2.2265886287625416 ,   2.2265886287625416 ,08_6,  
   8.202289497345957  ,  -0.06371682967528806 ,   7.887805983961514 ,  -0.0983697082938086  ,   0.0   ,   0.0   ,09_2,  
   8.088298832753756 ,  -0.07623134180593115 ,   8.04375662067467 ,  -0.08113558849167 ,   2.2265886287625416 ,   1.1132943143812708 ,08_2,  
   7.853905313075769 ,  -0.1021292451528566  ,   8.002327575439098   ,  -0.08570426042333858 ,   0.0   ,   0.0   ,09_4,  
   8.01779709123507 ,  -0.08399751484331627 ,   8.01779709123507 ,  -0.08399751484331627 ,   2.2265886287625416 ,   2.2265886287625416 ,08_3,  
   7.976720789092432 ,  -0.08853158272849686 ,   7.851603358140568 ,  -0.10238470047925914  ,   2.2265886287625416 ,   0.0   ,09_5,  
   8.054503859107422 ,  -0.07995154921982621 ,   7.875634601690798 ,  -0.09971895293637759  ,   1.1132943143812708 ,   0.0   ,09_1,  
   8.08014037052357 ,  -0.07712901785661744 ,   7.877934115279953 ,  -0.09946399628997683  ,   1.1132943143812708 ,   0.0   ,09_0,  
   8.081469645264136 ,  -0.07698273942176737 ,   8.081469645264136 ,  -0.07698273942176737 ,   2.2265886287625416 ,   2.2265886287625416 ,08_2,  
   8.132863129902395 ,  -0.07133264736409431 ,   8.086082651161856 ,  -0.07647516190170163 ,   1.1132943143812708 ,   2.2265886287625416 ,08_1,  
   8.142244648175675 ,  -0.07030240540943311 ,   8.142244648175675 ,  -0.07030240540943311 ,   2.2265886287625416 ,   2.2265886287625416 ,08_1,  
   8.182805417744365 ,  -0.06585222321482406 ,   7.8871602155467855 ,  -0.09844127890513489  ,   0.0   ,   0.0   ,08_7,  
   7.951728903226433 ,  -0.09129358585727161 ,   7.951728903226433 ,  -0.09129358585727161 ,   2.2265886287625416 ,   2.2265886287625416 ,09_1,  
   7.98230839613365 ,  -0.08791441080950672 ,   7.984431402697166 ,  -0.08767995016423226 ,   2.2265886287625416 ,   2.2265886287625416 ,08_9,  
   7.984454759946003 ,  -0.08767737073783703 ,   8.00783454877528 ,  -0.08509656695748097 ,   2.2265886287625416 ,   2.2265886287625416 ,08_8,  
   8.008492160940936 ,  -0.08502400780393331 ,   8.085592914497838 ,  -0.07652904446554104 ,   1.1132943143812708 ,   2.2265886287625416 ,08_6,  
   7.849388978319 ,  -0.10263045795494215  ,   7.953410421957664 ,  -0.09110767121803026 ,   0.0   ,   2.2265886287625416 ,09_4,  
   7.979706881657417 ,  -0.08820174192414669 ,   7.954092619326118 ,  -0.09103224836257724 ,   2.2265886287625416 ,   2.2265886287625416 ,08_8,  
   7.849388982336065 ,  -0.10263045750909973  ,   7.95341143219166 ,  -0.09110755952646683 ,   0.0   ,   2.2265886287625416 ,09_3,  
   7.979784194429445 ,  -0.08819320251447316 ,   7.954093611749992 ,  -0.09103213864286551 ,   2.2265886287625416 ,   2.2265886287625416 ,08_8,  
   7.981996314606469 ,  -0.08794887802177198 ,   7.979806969715055 ,  -0.08819068692577345 ,   2.2265886287625416 ,   2.2265886287625416 ,08_7,  
   8.105731269490368 ,  -0.07431414645694237 ,   7.880244028463238 ,  -0.09920790850790062  ,   2.2265886287625416 ,   0.0   ,09_0,  
   7.875634601690798 ,  -0.09971895293637759  ,   8.054503859107422 ,  -0.07995154921982622 ,   0.0   ,   1.1132943143812708 ,07_9,  
   8.137484228979519 ,  -0.07082513219305023 ,   8.137484228979519 ,  -0.07082513219305023 ,   1.1132943143812708 ,   1.1132943143812708 ,08_2,  
   8.137484228979519 ,  -0.07082513219305023 ,   8.137484228979519 ,  -0.07082513219305023 ,   1.1132943143812708 ,   1.1132943143812708 ,08_2,  
   8.05685133090954 ,  -0.07969298680589995 ,   7.875712178962973 ,  -0.0997103512664197  ,   1.1132943143812708 ,   0.0   ,09_0,  
   8.09029698016781 ,  -0.07601152634765194 ,   7.878250779814451 ,  -0.0994288880794494  ,   2.2265886287625416 ,   0.0   ,09_6,  
   7.989504854062175 ,  -0.08711972247471803 ,   8.015574022596077 ,  -0.08424272542404482 ,   2.2265886287625416 ,   2.2265886287625416 ,08_6,  
   8.017957857513052 ,  -0.08397978265758839 ,   7.989664792074977 ,  -0.08710206327902272 ,   2.2265886287625416 ,   2.2265886287625416 ,08_3,  
   7.9873732001290945 ,  -0.08735509417523986 ,   8.01771786743808 ,  -0.08400625310169528 ,   2.2265886287625416 ,   2.2265886287625416 ,08_4,  
   7.9845883891490335 ,  -0.08766261361899133 ,   7.9845883891490335 ,  -0.08766261361899133 ,   2.2265886287625416 ,   2.2265886287625416 ,08_9,  
   8.015100083065489 ,  -0.08429500484723447 ,   8.015100083065489 ,  -0.08429500484723447 ,   2.2265886287625416 ,   2.2265886287625416 ,08_5,  
   8.012799620252698 ,  -0.08454877772837961 ,   7.987049027496621 ,  -0.08739089009523059 ,   2.2265886287625416 ,   2.2265886287625416 ,08_9,  
   8.17221561019698 ,  -0.06701346618286244 ,   7.987730485290288 ,  -0.08731564238535565 ,   2.2265886287625416 ,   2.2265886287625416 ,08_2,  
   7.951728903226433 ,  -0.09129358585727161 ,   7.951728903226433 ,  -0.09129358585727161 ,   2.2265886287625416 ,   2.2265886287625416 ,09_1,  
   8.057462750036144 ,  -0.07962564566190317 ,   8.003769503882815   ,  -0.08554513199852347 ,   2.2265886287625416 ,   2.2265886287625416 ,08_5,  
   7.984847147697684 ,  -0.08763403825540227 ,   8.014855585743689 ,  -0.08432197526616073 ,   2.2265886287625416 ,   2.2265886287625416 ,08_9,  
   7.977441146809824 ,  -0.08845200941239281 ,   7.954016124467614 ,  -0.09104070544028459 ,   2.2265886287625416 ,   2.2265886287625416 ,09_0,  
   7.9821522268949545 ,  -0.08793165855528234 ,   7.9821522268949545 ,  -0.08793165855528234 ,   2.2265886287625416 ,   2.2265886287625416 ,09_0,  
   8.161079044134134 ,  -0.06823514690211611 ,   7.883489595038799 ,  -0.09884812690693622  ,   2.2265886287625416 ,   0.0   ,08_5,  
   8.146229120683756 ,  -0.06986495255641258 ,   7.8830070554304905 ,  -0.09890161524812532  ,   2.2265886287625416 ,   0.0   ,08_8,  
   7.979785209852728 ,  -0.0881930903583228 ,   7.954093615786895 ,  -0.09103213819655645 ,   2.2265886287625416 ,   2.2265886287625416 ,08_9,  
   7.979785209852728 ,  -0.0881930903583228 ,   7.954093615786895 ,  -0.09103213819655645 ,   2.2265886287625416 ,   2.2265886287625416 ,08_9,  
   7.977441146809824 ,  -0.08845200941239281 ,   7.954016124467614 ,  -0.09104070544028459 ,   2.2265886287625416 ,   2.2265886287625416 ,09_0,  
   8.15115052158465 ,  -0.0693247224573465 ,   7.883166840844351 ,  -0.09888390331781687  ,   2.2265886287625416 ,   0.0   ,09_0,  
   7.951069523892924 ,  -0.09136649231139267 ,   7.8493118019483585 ,  -0.1026390235489057  ,   2.2265886287625416 ,   0.0   ,07_4,  
   7.982152222509378 ,  -0.08793165903963845 ,   7.982152222509378 ,  -0.08793165903963845 ,   2.2265886287625416 ,   2.2265886287625416 ,08_6,  
   8.014855585743689 ,  -0.08432197526616073 ,   7.984847147697684 ,  -0.08763403825540227 ,   2.2265886287625416 ,   2.2265886287625416 ,08_9,  
   8.017972889273693 ,  -0.08397812469104167 ,   8.017972889273693 ,  -0.08397812469104167 ,   2.2265886287625416 ,   2.2265886287625416 ,08_5,  
   8.0137240453003 ,  -0.08444679827526862 ,   8.121170334171593 ,  -0.07261719791329403 ,   2.2265886287625416 ,   1.1132943143812708 ,08_2,  
   8.199056748180745  ,  -0.06407102435884843 ,   8.091183955048056 ,  -0.07591395571316457 ,   2.2265886287625416 ,   2.2265886287625416 ,08_1,  
   7.990596259618237 ,  -0.08699921945297827 ,   7.852069008740869 ,  -0.10233302397321227  ,   2.2265886287625416 ,   0.0   ,09_1,  
   8.145898696140945 ,  -0.06990122725673516 ,   7.883002837083735 ,  -0.09890208284581961  ,   2.2265886287625416 ,   0.0   ,09_2,  
   8.003112241436037   ,  -0.08561766515997918 ,   7.956313927590364 ,  -0.09078667656420725 ,   2.2265886287625416 ,   2.2265886287625416 ,08_9,  
   8.014855585743689 ,  -0.08432197526616073 ,   7.984847147697684 ,  -0.08763403825540227 ,   2.2265886287625416 ,   2.2265886287625416 ,08_9,  
   8.020274115341715 ,  -0.08372431586585435 ,   8.020274115341715 ,  -0.08372431586585435 ,   2.2265886287625416 ,   2.2265886287625416 ,08_7,  
   8.028738760500588 ,  -0.0827909104206343 ,   7.958622141429575 ,  -0.09053151844160423 ,   0.0   ,   2.2265886287625416 ,08_9,  
   7.849464758708769 ,  -0.1026220473210004  ,   7.955607592079771 ,  -0.09086476173356481 ,   0.0   ,   2.2265886287625416 ,09_4,  
   8.003112241436037   ,  -0.08561766515997918 ,   7.956313927590364 ,  -0.09078667656420725 ,   2.2265886287625416 ,   2.2265886287625416 ,08_9,  
   8.03565031723482 ,  -0.08202898077605006 ,   8.03565031723482 ,  -0.08202898077605006 ,   0.0   ,   0.0   ,08_6,  
   8.03565031723482 ,  -0.08202898077605006 ,   8.03565031723482 ,  -0.08202898077605006 ,   0.0   ,   0.0   ,08_7,  
   8.007705401807906 ,  -0.08511081689180244 ,   8.007705401807906 ,  -0.08511081689180244 ,   2.2265886287625416 ,   2.2265886287625416 ,08_8,  
   7.981427317072778 ,  -0.08801172082191999 ,   7.851758587723029 ,  -0.10236747346664447  ,   2.2265886287625416 ,   0.0   ,09_1,  
   8.008577953638728 ,  -0.08501454179830556 ,   8.0856779841571 ,  -0.07651968473083398 ,   2.2265886287625416 ,   1.1132943143812708 ,08_6,  
   8.010196646857374 ,  -0.08483594758879748 ,   7.984695128397814 ,  -0.08765082609970891 ,   2.2265886287625416 ,   2.2265886287625416 ,08_8,  
   8.116176697131667 ,  -0.0731659572304152 ,   8.039108836661176 ,  -0.08164778631591853 ,   1.1132943143812708 ,   2.2265886287625416 ,08_5,  
   7.98142305464155 ,  -0.08801219159011549 ,   7.851758570877903 ,  -0.10236747533607125  ,   2.2265886287625416 ,   0.0   ,09_5,  
   8.015266078130772 ,  -0.08427669412443875 ,   8.015266078130772 ,  -0.08427669412443875 ,   2.2265886287625416 ,   2.2265886287625416 ,09_0,  
   8.193597894360865 ,  -0.06466921543463292 ,   8.193597894360865 ,  -0.06466921543463292 ,   2.2265886287625416 ,   2.2265886287625416 ,08_1,  
   8.01510049808723 ,  -0.08429495906652915 ,   8.01510049808723 ,  -0.08429495906652915 ,   2.2265886287625416 ,   2.2265886287625416 ,08_8,  
   8.079277376081611 ,  -0.07722398884579437 ,   8.079277376081611 ,  -0.07722398884579437 ,   0.0   ,   0.0   ,09_3,  
   8.012571042635642 ,  -0.08457399417437492 ,   8.012571042635642 ,  -0.08457399417437492 ,   2.2265886287625416 ,   2.2265886287625416 ,08_9,  
   8.142491680343259 ,  -0.07027528205046364 ,   8.142491680343259 ,  -0.07027528205046364 ,   1.1132943143812708 ,   1.1132943143812708 ,08_2,  
   8.109461607271827 ,  -0.07390404755121187 ,   8.083848042874855 ,  -0.07672102926894789 ,   1.1132943143812708 ,   2.2265886287625416 ,08_1,  
   8.150901266257184 ,  -0.06935208129007563 ,   7.883163733939613 ,  -0.09888424771170667  ,   1.1132943143812708 ,   0.0   ,09_0,  
   7.954169696107324 ,  -0.0910237269731237 ,   7.98198336735418 ,  -0.08795030796339175 ,   2.2265886287625416 ,   2.2265886287625416 ,08_9,  
   7.982151202954838 ,  -0.08793177164227753 ,   7.982151202954838 ,  -0.08793177164227753 ,   2.2265886287625416 ,   2.2265886287625416 ,08_7,  
   7.982151202954838 ,  -0.08793177164227753 ,   7.982151202954838 ,  -0.08793177164227753 ,   2.2265886287625416 ,   2.2265886287625416 ,08_7,  
   8.017798326245966 ,  -0.0839973786237866 ,   8.017798326245966 ,  -0.0839973786237866 ,   2.2265886287625416 ,   2.2265886287625416 ,08_7,  
   7.978992077447207 ,  -0.08828069517986781 ,   7.851679926792005 ,  -0.10237620305864588  ,   2.2265886287625416 ,   0.0   ,09_4,  
   8.080201422791246 ,  -0.0771222992776853 ,   7.877925511900787 ,  -0.09946495014188533  ,   2.2265886287625416 ,   0.0   ,09_0,  
   7.957892565961708 ,  -0.09061216594532381 ,   7.8495421051238035 ,  -0.10261346290314911  ,   2.2265886287625416 ,   0.0   ,09_3,  
   8.028738760500588 ,  -0.0827909104206343 ,   7.958622141429575 ,  -0.09053151844160423 ,   0.0   ,   2.2265886287625416 ,08_9,  
   7.875711185447771 ,  -0.09971046142597394  ,   8.056773778926065 ,  -0.0797015284183022 ,   0.0   ,   1.1132943143812708 ,09_0,  
   7.979785205722596 ,  -0.08819309081450655 ,   7.954093615786895 ,  -0.09103213819655645 ,   2.2265886287625416 ,   2.2265886287625416 ,08_9,  
   7.979730400512281 ,  -0.08819914419895215 ,   7.979730400512281 ,  -0.08819914419895215 ,   2.2265886287625416 ,   2.2265886287625416 ,08_9,  
   7.982072890061741 ,  -0.08794042076400488 ,   7.982072890061741 ,  -0.08794042076400488 ,   2.2265886287625416 ,   2.2265886287625416 ,08_8,  
   7.986923582033302 ,  -0.08740474219899069 ,   8.038204597757703 ,  -0.08174744592977656 ,   2.2265886287625416 ,   0.0   ,08_4,  
   8.086230592409189 ,  -0.0764588850709563 ,   8.137636412271485 ,  -0.07080842001826093 ,   2.2265886287625416 ,   2.2265886287625416 ,08_3,  
   7.979706881657417 ,  -0.08820174192414669 ,   7.954092619326118 ,  -0.09103224836257724 ,   2.2265886287625416 ,   2.2265886287625416 ,08_9,  
   8.16672231786503 ,  -0.06761601827086329 ,   7.885159481618763 ,  -0.09866303143529608  ,   2.2265886287625416 ,   0.0   ,08_8,  
   8.013556745369074 ,  -0.08446525398259037 ,   8.118461773925905 ,  -0.07291483382968182 ,   1.1132943143812708 ,   2.2265886287625416 ,08_0,  
   7.984848739337135 ,  -0.08763386248745872 ,   7.984848739337135 ,  -0.08763386248745872 ,   2.2265886287625416 ,   2.2265886287625416 ,09_4,  
   7.882843164383869 ,  -0.0989197823896607  ,   8.140987468607099 ,  -0.070440443571857 ,   0.0   ,   2.2265886287625416 ,08_0,  
   8.010347956056773 ,  -0.08481925383399903 ,   7.986889951603332 ,  -0.08740845579338913 ,   2.2265886287625416 ,   2.2265886287625416 ,08_7,  
   8.175375496527575 ,  -0.06666691684033564 ,   8.198783064558544  ,  -0.06410101228576237 ,   1.1132943143812708 ,   1.1132943143812708 ,08_1,  
   7.953411436317378 ,  -0.09110755907032707 ,   7.849388982336065 ,  -0.10263045750909973  ,   2.2265886287625416 ,   0.0   ,09_4,  
   7.987166110108045 ,  -0.08737796150302073 ,   8.038285986936282 ,  -0.08173847558300136 ,   0.0   ,   2.2265886287625416 ,08_9,  
   8.141298296955902 ,  -0.07040631406930738 ,   7.882847194399695 ,  -0.09891933566553159  ,   2.2265886287625416 ,   0.0   ,08_8,  
   8.080867822417435 ,  -0.07704896540980165 ,   7.980332584299957 ,  -0.08813263203348264 ,   1.1132943143812708 ,   2.2265886287625416 ,08_5,  
   8.012573176288095 ,  -0.08457375879106638 ,   8.012573176288095 ,  -0.08457375879106638 ,   2.2265886287625416 ,   2.2265886287625416 ,09_0,  
   7.982152222509378 ,  -0.08793165903963845 ,   7.982152222509378 ,  -0.08793165903963845 ,   2.2265886287625416 ,   2.2265886287625416 ,08_8,  
   7.982152222509378 ,  -0.08793165903963845 ,   7.982152222509378 ,  -0.08793165903963845 ,   2.2265886287625416 ,   2.2265886287625416 ,09_0,  
   7.982152222509378 ,  -0.08793165903963845 ,   7.982152222509378 ,  -0.08793165903963845 ,   2.2265886287625416 ,   2.2265886287625416 ,08_8,  
   7.982152222509378 ,  -0.08793165903963845 ,   7.982152222509378 ,  -0.08793165903963845 ,   2.2265886287625416 ,   2.2265886287625416 ,08_9,  
   
