# Supplementary material for: Automated reaction database and reaction network analysis: extraction of reaction templates using cheminformatics
Source: J Cheminform. 2018 Mar 9;10:11. doi: 10.1186/s13321-018-0269-8 (PMC5845084; doi:10.1186/s13321-018-0269-8)
Supplement: Supplementary file 9 — Additional file 9. Zip-file containing the source code of the software. [file 13321_2018_269_MOESM9_ESM.zip › source_code/CDK/cdk/bin/data/arff/Carbonyl1.arff]

@relation  Carbonyl1 
@attribute SE_c numeric 
@attribute PCH_c numeric 
@attribute SB numeric 
@attribute SE_x numeric 
@attribute PCH_x numeric 
@attribute RES_c numeric 
@attribute class {05_0,05_1,05_2,05_3,05_4,05_5,05_6,05_7,05_8,05_9,06_0,06_1,06_2,06_3,06_4,06_5,06_6,06_7,06_8,06_9,07_0,07_1,07_2,07_3,07_4,07_5,07_6,07_7,07_8,07_9,08_0,08_1,08_2,08_3,08_4,08_5,08_6,08_7,08_8,08_9,09_0,09_1,09_2,09_3,09_4,09_5,09_6,09_7,09_8,09_9,10_0,10_1,10_2,10_3,10_4,10_5,10_6,10_7,10_8,10_9,11_0,11_1,11_2,11_3,11_4,11_5,11_6,11_7,11_8,11_9,12_0,12_1,12_2,12_3,12_4,12_5,12_6,12_7,12_8,12_9,13_0,13_1,13_2,13_3,13_4,13_5,13_6,13_7,13_8,13_9,14_0,14_1,14_2,14_3,14_4,14_5,14_6,14_7,14_8,14_9} 
@data 
  10.14223696457717 ,   0.014375359490302008 ,   0.4357614827468826 ,  13.010144750817991 ,  -0.014375359490302008 ,   0.15904204491161006 ,08_5,  
  10.115595009165439 ,   0.030036254484584527 ,   0.433265930148359 ,  13.00832193431444 ,  -0.030036254484584527 ,   0.5566471571906354 ,09_0,  
  10.069206520828265 ,   0.014857098728605701 ,   0.4290106628067516 ,  13.000881459331142   ,  -0.014857098728605701 ,   0.24739873652917127 ,09_1,  
  10.053323843042925 ,   0.030481383669501205 ,   0.427518527156048 ,  12.999809313103185   ,  -0.030481383669501205 ,   0.5566471571906354 ,09_1,  
  10.289068219060296 ,   0.013502157885677749 ,   0.4492797491334761 ,  13.028926405386928 ,  -0.013502157885677749 ,   0.2783235785953177 ,08_6,  
   8.024100674579385 ,   2.7920942192701776 ,   0.010091041816101959 ,   8.282969831068904 ,  -2.7920942192701776 ,   1.1132943143812708 ,09_7,  
  10.026033886745763 ,   0.030529769766583607 ,   0.42500423855023695 ,  12.995791602861736   ,  -0.030529769766583607 ,   0.5566471571906354 ,09_3,  
  10.028586962263011 ,   0.03041299881886391 ,   0.4252470668350704 ,  12.995937410169796   ,  -0.03041299881886391 ,   0.5566471571906354 ,09_3,  
  10.06088316880118 ,   0.030144614857738592 ,   0.4282373365521245 ,  13.000243792786874   ,  -0.030144614857738592 ,   0.5566471571906354 ,09_0,  
  10.055967332703583 ,   0.030348668878102468 ,   0.4277689927875876 ,  12.999956550232218   ,  -0.030348668878102468 ,   0.5566471571906354 ,09_1,  
  10.029157498089255 ,   0.03034729622823242 ,   0.42529884499824955 ,  12.995957565774757   ,   0.0   ,   0.5566471571906354 ,09_5,  
  10.026226269382743 ,   0.030501470916229612 ,   0.42502133901408096 ,  12.995796231041266   ,  -0.030501470916229612 ,   0.5566471571906354 ,09_2,  
  10.026131291500178 ,   0.030515114688239305 ,   0.42501286947117667 ,  12.9957939233456   ,  -0.030515114688239305 ,   0.5566471571906354 ,09_2,  
   9.930173557608919 ,   0.012817585707726512 ,   0.4183343038198407 ,  12.950438474714261 ,  -0.012817585707726512 ,   1.1132943143812708 ,09_7,  
  10.026131302539845 ,   0.03051510738634019 ,   0.42501286993545445 ,  12.995793923392641   ,  -0.03051510738634019 ,   0.5566471571906354 ,09_4,  
   9.930175120358061 ,   0.012816988774519564 ,   0.4183344171562495 ,  12.950438490869567 ,  -0.012816988774519564 ,   1.1132943143812708 ,09_6,  
   9.930269786929722 ,   0.012799247806622208 ,   0.41834288452537216 ,  12.950440789109889 ,  -0.012799247806622208 ,   1.1132943143812708 ,09_8,  
  10.026131302572116 ,   0.030515107355948482 ,   0.4250128699354545 ,  12.995793923392686   ,  -0.030515107355948482 ,   0.5566471571906354 ,09_2,  
  10.115595009165439 ,   0.030036254484584527 ,   0.433265930148359 ,  13.00832193431444 ,  -0.030036254484584527 ,   0.5566471571906354 ,09_2,  
  10.161012886890456 ,   0.029206203441354068 ,   0.4374720659446574 ,  13.013618733609128 ,   0.0   ,   1.1132943143812708 ,08_9,  
  10.093175912802899 ,   0.029877742821928222 ,   0.43120988170262076 ,  13.004730990550904   ,   0.0   ,   0.44531772575250833 ,09_1,  
  10.130420565550153 ,   0.014703539540414276 ,   0.43464956765354507 ,  13.009509662915168 ,  -0.014703539540414276 ,   0.2783235785953177 ,08_2,  
  10.056223158166366 ,   0.0303015206120995 ,   0.42779090932452424 ,  12.999962052752455   ,  -0.0303015206120995 ,   0.5566471571906354 ,09_4,  
  10.169935777442715 ,   0.015000104391745329 ,   0.43824978567891354 ,  13.016434786438277 ,  -0.015000104391745329 ,   0.0   ,08_8,  
  10.055971030610777 ,   0.030347303208813445 ,   0.4277692513813015 ,  12.99995658677092   ,  -0.030347303208813445 ,   0.5566471571906354 ,09_2,  
   9.973259897329552 ,   0.005606373038410509 ,   0.4223470979559885 ,  12.955515112303287 ,  -0.005606373038410509 ,   0.31808408982322023 ,09_3,  
   9.957335322284623 ,   0.011997685806357789 ,   0.42084518672631427 ,  12.95446076679854 ,  -0.011997685806357789 ,   1.1132943143812708 ,09_7,  
  10.055772282962447 ,   0.030378004710248162 ,   0.4277517285430902 ,  12.999951904368778   ,  -0.030378004710248162 ,   0.5566471571906354 ,09_1,  
   9.92754062805054 ,   0.013071664412142876 ,   0.4180837415240912 ,  12.950291928624345 ,  -0.013071664412142876 ,   1.1132943143812708 ,09_9,  
   9.930078014775631 ,   0.012835833767728087 ,   0.41832578768406464 ,  12.95043617980971 ,  -0.012835833767728087 ,   1.1132943143812708 ,09_8,  
  10.142807937791822 ,   0.030011821928424186 ,   0.4357628952054311 ,  13.012378470845295 ,  -0.030011821928424186 ,   1.1132943143812708 ,08_8,  
   9.933408114349119 ,   0.006233196055761297 ,   0.41863947133275675 ,  12.950606489422318 ,  -0.006233196055761297 ,   1.1132943143812708 ,08_7,  
  10.061278633795576 ,   0.030084697459071844 ,   0.4282722902016855 ,  13.000253175940621   ,  -0.030084697459071844 ,   0.5566471571906354 ,09_2,  
  10.115588034599794 ,   0.03003874029383303 ,   0.43326543642377513 ,  13.008321864004165 ,  -0.03003874029383303 ,   0.5566471571906354 ,08_9,  
  10.130207417295116 ,   0.029440164141601142 ,   0.4346308632030557 ,  13.009504685757793 ,   0.0   ,   0.37109810479375693 ,09_4,  
  10.140052817044495 ,   0.028576883462660692 ,   0.43556173359696315 ,  13.009606961581559 ,  -0.028576883462660692 ,   0.5566471571906354 ,08_4,  
  10.055967307696625 ,   0.030348685666762635 ,   0.42776899177711325 ,  12.999956550128417   ,  -0.030348685666762635 ,   0.5566471571906354 ,09_1,  
  10.082983412577843 ,   0.0303435529440055 ,   0.43025194925072874 ,  13.004018826299452   ,  -0.0303435529440055 ,   1.1132943143812708 ,09_3,  
   9.92754062805054 ,   0.006535832206071438 ,   0.4180837415240912 ,  12.950291928624345 ,  -0.006535832206071438 ,   1.1132943143812708 ,06_6,  
   8.62389914739769 ,   0.0   ,   0.2949283947611918 ,   9.43958855008736 ,   0.0   ,   0.0   ,09_4,  
   9.93272238263547 ,   0.012581947984459784 ,   0.41857748244814413 ,  12.950583776873179 ,  -0.012581947984459784 ,   1.1132943143812708 ,09_9,  
  10.08593145065085 ,   0.030173234339375903 ,   0.4305295116352289 ,  13.004174547877533   ,  -0.030173234339375903 ,   1.1132943143812708 ,08_8,  
  10.11855349506123 ,   0.029863898585237445 ,   0.43354409984582676 ,  13.0084782204764 ,  -0.029863898585237445 ,   0.5566471571906354 ,08_8,  
   9.041208694495825 ,   0.02957934693745509 ,   0.07528760613858912 ,   9.681268874166234 ,  -0.02957934693745509 ,   0.0   ,08_8,  
  10.090790269187131 ,   0.02997643947100667 ,   0.43099519952033744 ,  13.00442807105895   ,  -0.02997643947100667 ,   0.5566471571906354 ,09_8,  
   9.930286550112157 ,   0.006397125914174465 ,   0.41834422220143047 ,  12.950441064567892 ,  -0.006397125914174465 ,   1.1132943143812708 ,08_8,  
  10.936332825006174 ,  -0.03623180605148446 ,   0.502853388245659  ,  13.19310619257268 ,   0.0   ,   0.0   ,08_8,  
   9.959982015805766 ,   0.011864968824332646 ,   0.42109677559156755 ,  12.95460816618311 ,  -0.011864968824332646 ,   1.1132943143812708 ,09_6,  
   8.62389914739769 ,   0.016985397312086703 ,   0.2949283947611918 ,   9.43958855008736 ,  -0.016985397312086703 ,   0.0   ,09_8,  
  10.08021706834077 ,   0.03049174298431059 ,   0.4299908127153823 ,  13.00386781343683   ,  -0.03049174298431059 ,   1.1132943143812708 ,09_0,  
   8.724789389490919 ,   0.04998312302408295 ,   0.30277695935678  ,   9.472589693963172 ,  -0.04998312302408295 ,   1.1132943143812708 ,10_1,  
  10.12867558176142 ,   0.029450035205618265 ,   0.4344925709285653 ,  13.009251820011245 ,   0.0   ,   0.44531772575250833 ,08_9,  
  10.026243091948466 ,   0.015248561062802896 ,   0.4250226774380089 ,  12.99579650765508   ,  -0.015248561062802896 ,   0.5566471571906354 ,09_0,  
  10.053252980504885 ,   0.030491812852840226 ,   0.42751079985426077 ,  12.999823754552924   ,  -0.030491812852840226 ,   0.5566471571906354 ,09_2,  
  10.029370949525912 ,   0.015156708797084984 ,   0.42531760342201974 ,  12.995962527192663   ,  -0.015156708797084984 ,   0.5566471571906354 ,09_0,  
  10.085960212257511 ,   0.030165128555503552 ,   0.430534822617881 ,  13.00414225042995   ,  -0.030165128555503552 ,   0.5566471571906354 ,08_9,  
   9.962344977474677 ,   0.0117775377633666 ,   0.4213233094708757 ,  12.954749610043388 ,  -0.0117775377633666 ,   1.1132943143812708 ,09_4,  
  10.088422622911224 ,   0.030062073910407657 ,   0.43076912487793495 ,  13.004286007216503   ,  -0.030062073910407657 ,   0.5566471571906354 ,09_0,  
   9.935185475022818 ,   0.012364929987177408 ,   0.41881312744105736 ,  12.95072779198975 ,  -0.012364929987177408 ,   1.1132943143812708 ,09_6,  
  10.088531288121494 ,   0.030047660258066544 ,   0.43077878460175023 ,  13.004289064376238   ,  -0.030047660258066544 ,   0.5566471571906354 ,09_0,  
   9.900329262065231  ,   0.007183975223245206 ,   0.4155644081063608 ,  12.946287204169645 ,  -0.007183975223245206 ,   1.1132943143812708 ,08_0,  
  10.029252767276528 ,   0.030332979616527683 ,   0.42530728509744836 ,  12.995959834606943   ,   0.0   ,   0.5566471571906354 ,09_4,  
  10.138359961854515 ,   0.028777187193696506 ,   0.43540893696499294 ,  13.009552556580147 ,  -0.028777187193696506 ,   0.5566471571906354 ,09_3,  
  10.265666858587492 ,   0.014121277704823111 ,   0.447085966124175 ,  13.027658784601226 ,  -0.014121277704823111 ,   0.22265886287625414 ,08_2,  
  10.03476980092667 ,   0.01090845307757662 ,   0.42803214357981867 ,  12.96423047319378 ,   0.0   ,   0.5566471571906354 ,09_6,  
  10.093671515554968 ,   0.029814581403702124 ,   0.43126663671724197 ,  13.004583030112471   ,  -0.029814581403702124 ,   0.5566471571906354 ,09_0,  
  10.201909141445899  ,   0.014253493740376605 ,   0.44124596757479173 ,  13.01857240562904 ,  -0.014253493740376605 ,   0.37109810479375693 ,08_6,  
  -4.51481016268729 ,   0.0   ,  14.407791761954437 ,   0.0   ,   0.0   ,   0.0   ,09_2,  
  10.096101079637238  ,   0.02972638501357497 ,   0.43148634414322046 ,  13.004892421741225   ,   0.0   ,   0.44531772575250833 ,09_4,  
   9.47686347576306 ,   0.0   ,   0.36851729190999505 ,   9.622529306768225 ,   0.05885559009314119 ,   0.0   ,13_0,  
  10.086169485606325 ,   0.03013285265563926 ,   0.430553288571549 ,  13.004147451805201   ,  -0.03013285265563926 ,   0.5566471571906354 ,09_7,  
  10.157659381674126 ,   0.01469743507430548 ,   0.4371482438562997 ,  13.013573209004887 ,  -0.01469743507430548 ,   0.2783235785953177 ,08_2,  
  10.056355268041548 ,   0.0302918401111672 ,   0.4278034552338006 ,  12.999965894743129   ,  -0.0302918401111672 ,   0.5566471571906354 ,09_1,  
  10.19006834397268 ,   0.029154525411185957 ,   0.44013370368586435 ,  13.017934154127728 ,   0.0   ,   0.37109810479375693 ,09_1,  
  10.056818491593129 ,   0.015108265391005748 ,   0.4278439800237567 ,  12.999976541537515   ,  -0.015108265391005748 ,   0.5566471571906354 ,08_8,  
  10.902200633040964  ,   0.02594330551739629 ,   0.4997661305829534  ,  13.188914408034249 ,  -0.02594330551739629 ,   0.0   ,09_6,  
  10.093068955135674 ,   0.029893947105601316 ,   0.4312004380622686 ,  13.004728452608276   ,   0.0   ,   0.44531772575250833 ,09_1,  
   8.422176769407034 ,   0.07319580698986364 ,   0.0225621659389132 ,   9.558024919527528 ,  -0.07319580698986364 ,   1.1132943143812708 ,08_6,  
  10.088525170072744 ,   0.030046009720711843 ,   0.4307781288944342 ,  13.00428840265738   ,  -0.030046009720711843 ,   0.5566471571906354 ,09_1,  
  10.064478025205313 ,   0.029629485605585162 ,   0.42855659010807357 ,  13.00034147909411   ,  -0.029629485605585162 ,   0.5566471571906354 ,09_1,  
  10.055967307767768 ,   0.03034868560062377 ,   0.42776899177711325 ,  12.999956550128513   ,  -0.03034868560062377 ,   0.5566471571906354 ,09_4,  
  10.055967307696692 ,   0.030348685666762635 ,   0.42776899177711325 ,  12.999956550128417   ,  -0.030348685666762635 ,   0.5566471571906354 ,09_0,  
  10.055964166902173 ,   0.030349770051007526 ,   0.42776876488071536 ,  12.999956517641637   ,  -0.030349770051007526 ,   0.5566471571906354 ,09_7,  
  10.095040576405937  ,   0.014828617862847658 ,   0.43139058682810005 ,  13.00463225197204   ,  -0.014828617862847658 ,   0.5566471571906354 ,08_8,  
  10.045071506697775 ,   0.010270730856097055 ,   0.42900415075111986 ,  12.964704755863647 ,   0.0   ,   1.1132943143812708 ,09_8,  
   8.888980471352694 ,   0.06640233293231354 ,   0.31673437013737993 ,   9.511807154416761 ,  -0.06640233293231354 ,   0.5566471571906354 ,10_0,  
  10.062455940993807 ,   0.01497219966353068 ,   0.4283786333208238 ,  13.000294111143374   ,  -0.01497219966353068 ,   0.5566471571906354 ,08_2,  
  10.050607058190716 ,   0.03062244319536012 ,   0.42725997307376795 ,  12.999676011805697   ,  -0.03062244319536012 ,   0.5566471571906354 ,09_3,  
  10.053156686529102 ,   0.030505903341716316 ,   0.42750224774920975 ,  12.99982143770746   ,  -0.030505903341716316 ,   0.5566471571906354 ,09_2,  
  10.077816850784409 ,   0.030588734502957675 ,   0.4297649851264006 ,  13.00369427315527   ,  -0.030588734502957675 ,   0.5566471571906354 ,09_1,  
  10.104967708719926  ,   0.030565088923031784 ,   0.4322609000073822 ,  13.007729417343743 ,  -0.030565088923031784 ,   0.5566471571906354 ,08_9,  
  10.061476811919965 ,   0.030054893289389352 ,   0.42828982331723714 ,  13.000257897160806   ,  -0.030054893289389352 ,   0.5566471571906354 ,09_1,  
  10.277248642315962 ,   0.013819093539055534 ,   0.44817253660953854 ,  13.02828938551552 ,  -0.013819093539055534 ,   0.2783235785953177 ,08_5,  
  10.083110594107026 ,   0.030325520956447024 ,   0.43026623646619067 ,  13.003989504220396   ,  -0.030325520956447024 ,   0.5566471571906354 ,09_5,  
  10.201411016252742  ,   0.02865298040736105 ,   0.44119915198898785 ,  13.018647566113964 ,   0.0   ,   1.1132943143812708 ,08_9,  
  10.132056213822427 ,   0.030551156091966288 ,   0.43474739212445523 ,  13.01178113434938 ,  -0.030551156091966288 ,   1.1132943143812708 ,08_7,  
  10.053227908849864 ,   0.03049550121757169 ,   0.42751000896485103 ,  12.999807006634992   ,  -0.03049550121757169 ,   0.5566471571906354 ,09_1,  
  10.055868224788707 ,   0.03036388737696087 ,   0.42776024671227386 ,  12.999954211002866   ,  -0.03036388737696087 ,   0.5566471571906354 ,09_1,  
  10.056160613776084 ,   0.030320311645482774 ,   0.4277861596271503 ,  12.99996120289166   ,  -0.030320311645482774 ,   0.5566471571906354 ,09_1,  
  10.031150794858263 ,   0.03029704494688704 ,   0.4254909611634896 ,  12.99608425473044   ,  -0.03029704494688704 ,   0.5566471571906354 ,09_2,  
  10.970851772755536 ,  -0.028906330475400074 ,   0.5059707750852689 ,  13.197321237677343  ,   0.0   ,   0.0   ,08_7,  
   9.932626365689543 ,   0.012600246303250743 ,   0.41856892284412756 ,  12.950581468928638 ,  -0.012600246303250743 ,   1.1132943143812708 ,09_6,  
  10.02612973380446 ,   0.03051564958728133 ,   0.4250127564965356 ,  12.99579390716649   ,  -0.03051564958728133 ,   0.5566471571906354 ,09_3,  
  10.933619845189174 ,  -0.03628521403194104 ,   0.5026002654593243  ,  13.192962684929102 ,   0.0   ,   0.0   ,08_9,  
  10.133243620227205 ,   0.029056357209874185 ,   0.4349257683347385 ,  13.009288816022343 ,   0.0   ,   1.1132943143812708 ,08_8,  
  -4.0670676983837275 ,   5.360386620507413 ,   8.391674933057354 ,   0.0   ,  -5.360386620507413 ,   0.0   ,08_7,  
   7.91956337299616 ,   1.3719153759868787 ,   0.018409726859536443 ,   8.256995750668972 ,  -1.3719153759868787 ,   0.0   ,10_3,  
  11.059702744792189 ,   0.025085720867814423 ,   0.5139964962307523 ,  13.207446254200248 ,  -0.025085720867814423 ,   0.0   ,09_1,  
  10.135010027257419 ,   0.014530446132451554 ,   0.43508621170093587 ,  13.009580335904628 ,  -0.014530446132451554 ,   0.44531772575250833 ,08_9,  
   9.981787138726581 ,   0.006042822776430541 ,   0.42309501924795273 ,  12.958351755879045 ,  -0.006042822776430541 ,   0.0   ,09_5,  
  -4.51481016268729 ,   4.689326109747102 ,   8.23923087213108 ,   0.0   ,  -4.689326109747102 ,   0.0   ,08_9,  
   9.930175109363786 ,   0.012816996299540535 ,   0.4183344166925374 ,  12.950438490822739 ,  -0.012816996299540535 ,   1.1132943143812708 ,09_7,  
  -4.575828730673521 ,   9.193317416044708 ,   8.212464399525516 ,   0.0   ,  -9.193317416044708 ,   1.1132943143812708 ,08_5,  
  9.996317767687245   ,   0.030682304365268167 ,   0.42225592767655074 ,  12.991634529408142 ,  -0.030682304365268167 ,   0.5566471571906354 ,09_7,  
   8.39610205336337  ,   0.07344832488108251 ,   0.020004154358109302 ,   9.555576117219347 ,  -0.07344832488108251 ,   1.1132943143812708 ,08_9,  
   9.97335631083658 ,   0.0055990527000059735 ,   0.4223556323088127 ,  12.955517388813313 ,  -0.0055990527000059735 ,   0.31808408982322023 ,08_5,  
  10.126774955435748 ,   0.029439522796828797 ,   0.4343202105207972 ,  13.008931272397449 ,  -0.029439522796828797 ,   0.5566471571906354 ,08_8,  
  10.190078983161397 ,   0.029150810833311766 ,   0.4401344587590527 ,  13.017934262129824 ,   0.0   ,   0.37109810479375693 ,09_1,  
  10.128890340732806 ,   0.02941707904647517 ,   0.43451143483787635 ,  13.009256857928245 ,   0.0   ,   0.44531772575250833 ,08_9,  
  10.12133906218419 ,   0.02971347343224473 ,   0.4338066115300069 ,  13.00863018060056 ,  -0.02971347343224473 ,   0.5566471571906354 ,09_0,  
  10.11597678269888 ,   0.02998238577079301 ,   0.433299918526169 ,  13.008331236819512 ,  -0.02998238577079301 ,   0.5566471571906354 ,08_8,  
  10.121131468563892 ,   0.02974525799497063 ,   0.4337883725872229 ,  13.008625239581352 ,  -0.02974525799497063 ,   0.5566471571906354 ,09_2,  
  10.09118962177946 ,   0.02991614310067266 ,   0.4310304598279645 ,  13.004437549349387   ,  -0.02991614310067266 ,   0.5566471571906354 ,09_4,  
  10.118195712316167 ,   0.029920667665253163 ,   0.433511178228715 ,  13.008486540385883 ,  -0.029920667665253163 ,   1.1132943143812708 ,09_4,  
   9.900329262065231  ,   0.014367950446490415 ,   0.4155644081063608 ,  12.946287204169645 ,  -0.014367950446490415 ,   1.1132943143812708 ,10_2,  
  10.077660203730877 ,   0.030607266622734948 ,   0.4297480334727165 ,  13.003721744900636   ,  -0.030607266622734948 ,   1.1132943143812708 ,09_1,  
  10.12097169869051 ,   0.029776309298128682 ,   0.4337732812364117 ,  13.008639340883757 ,  -0.029776309298128682 ,   1.1132943143812708 ,08_7,  
  10.055911639901261 ,   0.030357734611010496 ,   0.42776257636294873 ,  12.999971749181361   ,  -0.030357734611010496 ,   0.5566471571906354 ,09_5,  
   9.954694393651287 ,   0.012129439766988985 ,   0.42059405438555525 ,  12.954313548668747 ,  -0.012129439766988985 ,   1.1132943143812708 ,09_7,  
  10.023491774799673 ,   0.03064733903964851 ,   0.42476249588304227 ,  12.995646836819134   ,  -0.03064733903964851 ,   0.5566471571906354 ,09_5,  
  11.062472836423165 ,   0.02501169843462819 ,   0.5142531869546936 ,  13.207586338582468 ,   0.0   ,   0.0   ,08_6,  
  10.159162238145829 ,   0.015268920131677263 ,   0.43723309549496436 ,  13.015835854653117 ,  -0.015268920131677263 ,   0.0   ,08_6,  
  10.134791381391095 ,   0.014547484547165925 ,   0.43506706364309866 ,  13.00957525069415 ,  -0.014547484547165925 ,   0.44531772575250833 ,08_7,  
  10.026131302572084 ,   0.030515107355948482 ,   0.4250128699354545 ,  12.995793923392686   ,  -0.030515107355948482 ,   0.5566471571906354 ,09_3,  
  10.055967307696625 ,   0.030348685666762635 ,   0.42776899177711325 ,  12.999956550128417   ,  -0.030348685666762635 ,   0.5566471571906354 ,08_9,  
   8.292339755779297 ,   0.0442186107343548 ,   0.01214340462182844 ,   9.524856581933687 ,  -0.0442186107343548 ,   0.0   ,09_3,  
   8.664584353934035 ,   0.030596785373637116 ,   0.043915759033837175 ,   9.601430568440042  ,  -0.030596785373637116 ,   0.0   ,08_4,  
  10.121080306105117 ,   0.029762943246791854 ,   0.43378292161867105 ,  13.008642266718619 ,  -0.029762943246791854 ,   1.1132943143812708 ,08_9,  
  10.13310870928706 ,   0.029076786272534016 ,   0.4349156590665919 ,  13.009268712659892 ,   0.0   ,   0.5566471571906354 ,08_9,  
  10.058572486917585 ,   0.030227923645947473 ,   0.4280148374543625 ,  13.000120722689314   ,  -0.030227923645947473 ,   0.5566471571906354 ,09_3,  
   9.957239332288003 ,   0.01201179798358135 ,   0.42083663635016666 ,  12.95445845936819 ,  -0.01201179798358135 ,   1.1132943143812708 ,09_5,  
  10.050683727346291 ,   0.030613003621118125 ,   0.4272682875425977 ,  12.999662117402675   ,  -0.030613003621118125 ,   0.5566471571906354 ,09_3,  
   9.95978667629054 ,   0.011894269739974006 ,   0.4210794291291332 ,  12.954603513581901 ,  -0.011894269739974006 ,   1.1132943143812708 ,09_5,  
  10.05617011313598 ,   0.030317058437990072 ,   0.4277868483770628 ,  12.999961301652252   ,  -0.030317058437990072 ,   0.5566471571906354 ,09_0,  
