# Supplementary material for: Automated reaction database and reaction network analysis: extraction of reaction templates using cheminformatics
Source: J Cheminform. 2018 Mar 9;10:11. doi: 10.1186/s13321-018-0269-8 (PMC5845084; doi:10.1186/s13321-018-0269-8)
Supplement: Supplementary file 9 — Additional file 9. Zip-file containing the source code of the software. [file 13321_2018_269_MOESM9_ESM.zip › source_code/CDK/cdk/bin/data/arff/ConjugatedPiSys.arff]

@relation  ConjugatedPiSys 
@attribute SE_1 numeric 
@attribute EE_1 numeric 
@attribute RES_c2 numeric 
@attribute class {05_0,05_1,05_2,05_3,05_4,05_5,05_6,05_7,05_8,05_9,06_0,06_1,06_2,06_3,06_4,06_5,06_6,06_7,06_8,06_9,07_0,07_1,07_2,07_3,07_4,07_5,07_6,07_7,07_8,07_9,08_0,08_1,08_2,08_3,08_4,08_5,08_6,08_7,08_8,08_9,09_0,09_1,09_2,09_3,09_4,09_5,09_6,09_7,09_8,09_9,10_0,10_1,10_2,10_3,10_4,10_5,10_6,10_7,10_8,10_9,11_0,11_1,11_2,11_3,11_4,11_5,11_6,11_7,11_8,11_9,12_0,12_1,12_2,12_3,12_4,12_5,12_6,12_7,12_8,12_9,13_0,13_1,13_2,13_3,13_4,13_5,13_6,13_7,13_8,13_9,14_0,14_1,14_2,14_3,14_4,14_5,14_6,14_7,14_8,14_9} 
@data 
   0.014940764240207564 ,   0.3923088046643676 ,   8.663224132551656 ,09_5,  
   0.01493735531850792 ,   0.4165703452233212 ,   8.219737895231422 ,08_8,  
   0.014829986142253504 ,   0.554067332829014 ,   8.017534309250385 ,09_0,  
   0.005081779064925242 ,   0.24732492484337135 ,  10.055313149835085 ,08_6,  
   0.015007001741086315 ,   2.2125054046928305 ,   8.090649041299988 ,08_4,  
   0.004810555975427776   ,   0.37105195126604507 ,   9.90504995908529 ,08_6,  
   0.0029557115624993906   ,   0.5450879723650338 ,   8.281291946879396 ,07_4,  
   0.002768031694085107   ,   0.31593169685429767 ,   8.11751678571257 ,08_3,  
   0.0   ,   2.4146571425282066 ,   8.682722488070882 ,12_3,  
   0.003954744016425375   ,   0.315717793908928 ,   8.091964697625295 ,08_1,  
   0.0   ,   0.21840246725631757 ,   8.931018974871005 ,08_9,  
   0.015290833382203536 ,   1.8649125995085252 ,   8.104599942247052  ,08_6,  
   0.01219935613516415 ,   1.2197406316758972 ,   8.965322657040122 ,08_7,  
   0.015339556966881536 ,   1.1226485168982803 ,   8.115026036224224 ,08_6,  
   0.014854654089370894 ,   0.4320654786828737 ,   8.057971614929226 ,08_5,  
   0.015058695727311812 ,   1.529439292119374 ,   8.259505324519157 ,08_5,  
   0.0028852341614840054   ,   0.4947974730583426 ,   8.361135296644248 ,07_5,  
   0.007402861323856244 ,   1.0174351753951334 ,   8.090638720621323 ,08_6,  
   0.00875008447035039 ,   0.5536072028185541 ,   8.148423610896895 ,08_2,  
   0.004701802169854457   ,   0.3288047882762199 ,   8.91737607905812 ,09_1,  
   0.014853809989152603 ,   0.42800287205538723 ,   8.050939414804102 ,08_6,  
   0.015160311066177712 ,   1.6716074751355186 ,   8.130347053659776 ,08_2,  
   0.01530624959939325 ,   1.8660007325024093 ,   8.11226520693427 ,08_5,  
   0.004827880334585895   ,   0.3710489655093479 ,   9.903743056819234  ,08_8,  
   0.0048111299501078   ,   0.3710517106766638 ,   9.9050083511714 ,08_7,  
   0.004762038235152711   ,   0.12245409106921257 ,   9.244282743221191 ,09_1,  
   0.004762038235152711   ,   0.12245409106921257 ,   9.244282743221191 ,09_0,  
   0.0148833331741144 ,   0.179399076717754 ,   8.129403650085948 ,07_8,  
   0.003411943270810363   ,   0.31994748986600785 ,   8.09962398700958  ,08_4,  
   0.004722254084798743   ,   0.1455085244758897 ,   8.568493701112702 ,07_2,  
   0.01714536062207937 ,   1.1580416851738955 ,   8.975001253431007 ,08_5,  
   0.017145360592131672 ,   1.158041492642082 ,   8.974980483278092 ,08_6,  
   0.0   ,   0.21840418929455352 ,   8.931693678059903 ,08_8,  
   0.014883322908775596 ,   0.17844716758349924 ,   8.107347630962444 ,07_9,  
   0.007740994255326014 ,   1.4847655045001886 ,   8.163759529303181 ,07_8,  
   0.004701802169854457   ,   0.3288047882762199 ,   8.91737607905812 ,09_0,  
   0.014853809989152603 ,   0.42800287205538723 ,   8.050939414804102 ,08_5,  
   0.004115531557394376   ,   0.33079345459104526 ,   8.25314883449386 ,08_3,  
   0.014854654089370894 ,   0.4377405324418027 ,   8.057971614929226 ,08_5,  
   0.0   ,   0.0   ,  10.086794636249065 ,08_3,  
   0.0   ,   0.0   ,  10.162595966321579 ,08_1,  
   0.0   ,   0.0   ,  10.208076773054351 ,08_0,  
   0.015382746163114717 ,   0.30934729147324 ,   8.158035414944447 ,08_1,  
   0.015322584153021623 ,   1.1117170652236268 ,   8.113576479472746 ,08_5,  
   0.007740994255326013 ,   1.4847655045001886 ,   8.163759529303181 ,08_1,  
   0.002754989883760565   ,   0.2429687905851681 ,   8.117955056139339 ,08_7,  
   0.007279750397548967 ,   0.8486691673999974 ,   8.287497531356555 ,08_0,  
   0.004701802169854457   ,   0.3288047882762199 ,   8.91737607905812 ,08_5,  
   0.014883312711178587 ,   0.20486622911643507  ,   8.085075552787531 ,08_4,  
   0.00914232187843061 ,   0.5452959070404598 ,   8.126492579349517 ,08_2,  
   0.015444406426181256 ,   1.8121991005668834 ,   8.134684565890254 ,08_2,  
   0.01714535323354188 ,   1.1579439062806212 ,   8.974348892446386 ,08_6,  
   0.014854665065881812 ,   0.43206307970691454 ,   8.058558345048308 ,08_4,  
   0.007740994255326013 ,   1.479227383933325 ,   8.163759529303181 ,08_0,  
   0.014907374915071993 ,   0.6185022684018435 ,   8.111975093980446 ,08_2,  
   0.0035590259346010354   ,   2.235086286614217 ,   8.260166852520575 ,08_5,  
   0.014883312711178587 ,   0.20486622911643507  ,   8.085075552787531 ,08_3,  
   0.004719541572263376   ,   0.33792708289708573 ,   8.964610606218322 ,08_5,  
   0.007402861323856244 ,   1.0119347956749267 ,   8.090638720621321 ,08_4,  
   0.007402861323856244 ,   1.0119347956749267 ,   8.090638720621321 ,08_3,  
   0.0015798081767423161   ,   0.19767955271273477  ,   8.428211024245023 ,07_4,  
   0.004719556683819548   ,   0.32888352702282797 ,   8.965871594407568 ,08_4,  
   0.005015083264877905 ,   0.37098797263920624 ,   9.887983059581163 ,08_9,  
   0.015322008849920575 ,   1.297804422552269  ,   8.113531910834055 ,08_9,  
   0.01603060543426945 ,   0.936844235811965 ,   8.192700130696496 ,08_0,  
   0.0036030561526609302   ,   0.33053773908287554 ,   8.421970306007962 ,08_5,  
   0.00899578091432903 ,   0.5453278210522543 ,   8.134011122375373 ,07_7,  
   0.0   ,   0.0   ,  10.001048357465299   ,09_5,  
   0.014992590531447308 ,   2.2897526471947245 ,   8.057235631757214 ,07_9,  
   0.016028489150634585 ,   0.9076255183843344 ,   8.17402437336093 ,08_6,  
   0.0   ,   0.7023066694892027  ,   8.29223618724089 ,09_0,  
   0.0   ,   1.8544493711035002 ,   8.292236187240892 ,08_3,  
   0.0056412785738301115 ,   0.9608747057464908 ,   8.15713270526183 ,08_1,  
   0.014855504397629168 ,   0.43203709872740853 ,   8.064996310486265 ,08_4,  
   0.014938177854068058 ,   0.41666253952770715 ,   8.22763780749311 ,08_5,  
   0.0   ,   2.7343023733572127 ,   8.142897040654756 ,09_0,  
   0.015138258879246164 ,   1.9201180244217895 ,   8.064892836964999 ,08_8,  
   0.009271110031163507 ,   0.26223817697504354 ,   8.33429002414252 ,08_4,  
   0.0027645259423579537   ,   0.3116188478486648 ,   8.117602536809315 ,08_0,  
   0.0028088997834376044   ,   0.12729298538754893 ,   8.152026261150054 ,06_2,  
   0.014856360894710978 ,   0.5546195781243706 ,   8.072012600267893 ,08_4,  
   0.015499549896810546 ,   1.2986112415596565  ,   8.130217155770872 ,08_4,  
   0.015498426110881503 ,   1.2985788250223083  ,   8.130131156256875 ,08_3,  
   0.017166387388757268 ,   1.4239771489352575 ,   8.823965880170197 ,09_0,  
   0.0027693434293385223   ,   0.31161867854869374 ,   8.117487947836679 ,08_2,  
   0.014883334442587203 ,   0.11395257172876803 ,   8.11884997317532 ,07_7,  
   0.006269555256794201 ,   0.37614724480967027 ,   8.157700681652546 ,08_4,  
   0.003411943270810363   ,   0.31994748986600785 ,   8.09962398700958  ,08_6,  
   0.014854665110623371 ,   0.43206299917004054 ,   8.058577952221146 ,08_4,  
   0.01521252507179916 ,   1.728105898579591 ,   8.299932928618974  ,08_1,  
   0.014878569378766427 ,   0.3839865536644945 ,   8.09163955348604 ,08_0,  
   0.0017264767516819819   ,   0.6204929940917557 ,   8.278932114246807 ,07_3,  
   0.003410198264948922   ,   0.3199473624925603 ,   8.099666408631947  ,08_3,  
   0.016031826100452454 ,   1.5219959844041517 ,   8.253359986715331 ,08_1,  
   0.00879694134126179 ,   0.5621366238594518 ,   8.145957373315781 ,08_2,  
   0.004702387698771252   ,   0.33797263506211744 ,   8.925091603864411 ,08_9,  
   0.004702387698771252   ,   0.33797263506211744 ,   8.925091603864411 ,08_8,  
   0.008798552884821094 ,   0.4326558937342989 ,   8.179721766992113 ,08_0,  
   0.0020327234474595787   ,   0.6184331753042638 ,   8.26482129855025 ,07_8,  
   0.0023252144675955685   ,   0.31177764718021245 ,   8.213490611814292 ,07_8,  
   0.0023172108142900313   ,   0.12608190091205088 ,   8.161423311363068 ,08_4,  
   0.0048107923965550175   ,   0.18552453696661075 ,   9.853716393468511 ,09_2,  
   0.0   ,   0.0   ,   9.806593949687294 ,10_1,  
   0.006270406775269552 ,   0.5030605020845975  ,   8.191377739764798 ,08_1,  
   0.014878558337457866 ,   0.38398689235595407 ,   8.091051165917133 ,08_1,  
   0.004998609610914084   ,   0.18549405852733036 ,   9.84578630742233 ,09_5,  
   0.016064605957684 ,   0.285524548462061 ,   8.253359986715331 ,07_8,  
   0.014853809989152603 ,   0.42800287205538723 ,   8.050939414804102 ,08_6,  
   0.015145444603298579 ,   1.853143173829958 ,   8.096935735757219  ,08_6,  
   0.003953092510611552   ,   0.3157414581754286 ,   8.08434568226478 ,08_2,  
   0.003953092510611552   ,   0.3157414581754286 ,   8.08434568226478 ,08_2,  
   0.016412959562885035 ,   0.4901253306136075 ,   8.266223924808656 ,08_8,  
   0.00472226931573726   ,   0.31647397399534216 ,   8.987296027422252 ,07_8,  
   0.0021602241997929917   ,   0.47709837354322365 ,   8.964206453791498 ,08_4,  
   0.0021602241997929917   ,   0.47709837354322365 ,   8.964206453791498 ,08_4,  
   0.002754989883760563   ,   0.24570320409171054 ,   8.117955056139339 ,08_5,  
   0.0028088997834376044   ,   0.12664450612454423 ,   8.152026261150054 ,08_2,  
   0.0034868980347140402   ,   1.4882180467196815 ,   8.260650810833061 ,08_2,  
   0.014854665110623371 ,   0.4320629981237937 ,   8.05857820643738 ,08_4,  
   0.003953092510611551   ,   0.31157753311020964 ,   8.08434568226478 ,08_4,  
   0.003358556039509073   ,   0.31572850156913507 ,   8.100974756030112  ,08_2,  
   0.008701239746625372 ,   0.5453936812185022 ,   8.150970047967691 ,08_2,  
   0.0056412785738301115 ,   0.9608747057464908 ,   8.15713270526183 ,07_8,  
   0.014856360894710978 ,   0.5531515404151286 ,   8.072012600267893 ,08_4,  
   0.003953092510611552   ,   0.3157414581754286 ,   8.08434568226478 ,08_1,  
   0.0   ,   0.0   ,   9.935204264197484 ,08_6,  
   0.0   ,   0.0   ,  10.098286246932897  ,09_0,  
   0.008192164379208083 ,   1.1956071460823903  ,   9.006232948085795 ,08_2,  
   0.002864759364535612   ,   0.3157173053754056 ,   8.115063646002053 ,08_1,  
   0.003954722880094968   ,   0.3199656425698248 ,   8.091377964232372 ,08_1,  
   0.01623266613839807 ,   0.4317170334501536 ,   8.294417398859094 ,07_5,  
   0.0   ,   0.21837376728861146 ,   8.92310570589974 ,09_0,  
   0.0   ,   0.13717035544864206 ,   9.252514264631637 ,07_6,  
   0.002868165191200149   ,   0.3157173726599946 ,   8.114980820175134 ,08_2,  
   0.0027680315144045986   ,   0.3157151528346904 ,   8.117516789969823 ,08_2,  
   0.007239960321331761 ,   0.8331422954173255 ,   8.23077366796273 ,07_9,  
   0.0   ,   4.023173074217438 ,   8.474363868018191 ,06_3,  
   0.0021554782325906123   ,   0.4290633369360197 ,   8.82614614139868 ,08_4,  
   0.004685279646561477   ,   0.07919165903144637 ,   8.883991847729808 ,09_5,  
   0.004762038235152711   ,   0.12245409106921257 ,   9.244282743221191 ,09_6,  
   0.01714536062207937 ,   1.1580416898728707 ,   8.97500152082809 ,08_5,  
   0.002942589466670152   ,   0.4680503777520835 ,   9.003726439312132   ,08_1,  
   0.012218728464613504 ,   1.3337178930238611 ,   9.004443259056055   ,08_2,  
   0.012218728464613504 ,   1.3337178930238611 ,   9.004443259056055   ,08_2,  
   0.008220895565894396 ,   1.359699006192413 ,   9.045355310484048 ,07_8,  
   0.007380513295483913 ,   0.30313171940909966  ,   8.235553381754245 ,07_7,  
   0.00215941736860825   ,   0.4771192126908712 ,   8.972796577308493 ,08_5,  
   0.0010002728915656785   ,   0.31172957408277735 ,   8.15051119732913 ,07_9,  
   0.008749996300619973 ,   0.5536071977864606 ,   8.148427996547284 ,08_1,  
   0.008750084831717886 ,   0.5621201032172475 ,   8.148423593079297 ,08_1,  
   0.014883312711178587 ,   0.20486622911643507  ,   8.085075552787531 ,08_3,  
   0.0   ,   0.08129077120492371 ,   8.77028770320369 ,08_5,  
   0.007459789154085073 ,   0.960708329305776 ,   8.157143707936054 ,08_3,  
   0.007459789154085073 ,   0.960708329305776 ,   8.157143707936054 ,08_0,  
   0.015007001741086315 ,   1.8604110220007675 ,   8.090649041299987 ,08_4,  
   0.017144783456338807 ,   1.157985000412328 ,   8.963211710512752 ,08_7,  
   0.014877710129483477 ,   0.43215284635528717 ,   8.084020430807533 ,08_2,  
   0.01518538496502686 ,   1.748900623662117 ,   8.108000912341883 ,08_4,  
   0.011824659560284353 ,   1.2200302096250215 ,   8.973714366019951 ,08_6,  
   
