# Supplementary material for: Automated reaction database and reaction network analysis: extraction of reaction templates using cheminformatics
Source: J Cheminform. 2018 Mar 9;10:11. doi: 10.1186/s13321-018-0269-8 (PMC5845084; doi:10.1186/s13321-018-0269-8)
Supplement: Supplementary file 9 — Additional file 9. Zip-file containing the source code of the software. [file 13321_2018_269_MOESM9_ESM.zip › source_code/CDK/cdk/bin/data/arff/HeteroAtom1.arff]

@relation  HeteroAtom1 
@attribute SE numeric 
@attribute SCH numeric 
@attribute EE numeric 
@attribute class {05_0,05_1,05_2,05_3,05_4,05_5,05_6,05_7,05_8,05_9,06_0,06_1,06_2,06_3,06_4,06_5,06_6,06_7,06_8,06_9,07_0,07_1,07_2,07_3,07_4,07_5,07_6,07_7,07_8,07_9,08_0,08_1,08_2,08_3,08_4,08_5,08_6,08_7,08_8,08_9,09_0,09_1,09_2,09_3,09_4,09_5,09_6,09_7,09_8,09_9,10_0,10_1,10_2,10_3,10_4,10_5,10_6,10_7,10_8,10_9,11_0,11_1,11_2,11_3,11_4,11_5,11_6,11_7,11_8,11_9,12_0,12_1,12_2,12_3,12_4,12_5,12_6,12_7,12_8,12_9,13_0,13_1,13_2,13_3,13_4,13_5,13_6,13_7,13_8,13_9,14_0,14_1,14_2,14_3,14_4,14_5,14_6,14_7,14_8,14_9} 
@data 
   8.358226088454181 ,  -0.3058196694098954 ,   7.764625000000002 ,07_7,  
  10.134690353784602 ,  -0.13814212884565194 ,   6.912343750000001 ,08_9,  
  10.528191562644437 ,  -0.16832552226006248 ,   5.755343750000001 ,09_1,  
   8.156183641892781 ,  -0.3261038662736955 ,   5.2763437500000006 ,08_4,  
   9.340056723461968 ,  -0.3910615119215043 ,   4.463343750000001 ,08_2,  
   8.592565142973081 ,  -0.17406887400033358 ,   6.999343750000001   ,08_8,  
   9.381853945550388 ,  -0.3875306722051299 ,   5.624093750000002 ,08_3,  
   8.388337594005247 ,  -0.3028061890826569  ,   7.933875000000002 ,07_5,  
   8.708562727897434 ,  -0.1606866537870598 ,   7.5165000000000015 ,08_7,  
   9.505410020768332 ,  -0.3771102857779075 ,   6.359125000000002 ,09_2,  
  12.99646640990975   ,  -0.2984331317719864  ,   5.254343750000001 ,08_5,  
   8.446378174411883 ,  -0.2970046009669147  ,   9.559187500000002 ,07_8,  
  12.994873974638299 ,  -0.29855100771125764  ,   4.5505 ,09_0,  
  14.339237834189342 ,  -0.2615972615319359 ,   5.049132812500001 ,08_8,  
   8.387759922128712 ,  -0.3028639777181398  ,   8.852875000000003 ,07_0,  
   8.501042624676744  ,  -0.29154883142579185 ,   9.106000000000002 ,08_3,  
   8.38804323034907 ,  -0.3028356362638783  ,   9.324437500000002 ,07_0,  
   8.390534868818051 ,  -0.302586388321885  ,   8.707750000000003 ,08_1,  
  11.240048722323937 ,  -0.5017309536393159  ,   5.974843750000001 ,09_6,  
   8.33592111813925 ,  -0.3080534875690826 ,   8.301687500000002  ,08_2,  
   9.573620184774315 ,  -0.37136850315513015 ,   7.488687500000001 ,09_1,  
  10.090545355860277 ,  -0.1429084685289698 ,   6.657171875000001 ,09_0,  
   8.266524093226554 ,  -0.3150122357251741 ,   6.533843750000001 ,08_7,  
  12.987313499326659 ,  -0.2991106657094772  ,   4.370421875 ,09_1,  
   8.374610617127324 ,  -0.30417964227005223  ,   7.791343750000002 ,07_6,  
   9.467108150525696 ,  -0.380337840800761 ,   6.141500000000002 ,09_1,  
   9.333007940991148 ,  -0.39165724975172955 ,   4.1649609375 ,08_1,  
   9.370976936948157 ,  -0.38844923079489097 ,   4.672125000000001 ,09_6,  
  10.52819157995473 ,  -0.16832552058449196 ,   5.7953906250000005  ,08_7,  
   9.416851292647147 ,  -0.384576504607463 ,   6.252843750000002 ,08_0,  
   8.090240425386556 ,  -0.332748715029036 ,   3.5085000000000006 ,06_2,  
  12.986356224271256 ,  -0.2991815287666175  ,   4.35103125 ,09_1,  
  13.015020327670102 ,  -0.29705979681547506  ,   5.36 ,08_6,  
   9.560638239820227 ,  -0.37246070073301957 ,   4.509125000000001 ,10_1,  
  10.087231504788887 ,  -0.14326652486754932 ,   6.087625000000001 ,10_1,  
  10.128724526421136 ,  -0.1387858844264663 ,   6.172000000000001 ,10_0,  
  10.217437422204354 ,  -0.1292251775414925 ,   5.9586250000000005 ,10_4,  
   8.551425415204589 ,  -0.17882876313228188 ,   6.174625000000001 ,09_2,  
  10.521525247754235 ,  -0.16897085718829657 ,   5.015000000000001 ,10_0,  
   9.210253787308913 ,  -0.08510576598333318 ,   8.377625 ,09_2,  
   8.117629296810437 ,  -0.329987372350079 ,   4.451625000000001 ,08_5,  
   8.151094673416729 ,  -0.3266162318017707 ,   4.536000000000001 ,09_4,  
  14.326094201496435 ,  -0.262620786268573 ,   3.505625 ,11_8,  
   9.332766497899433 ,  -0.39167765713361763 ,   3.7230000000000003 ,09_6,  
   9.434243257393495 ,  -0.38310918943815214 ,   3.5096250000000007 ,10_4,  
   8.74648742325209 ,  -0.15632374513612035 ,   6.730750000000001 ,08_6,  
   8.387222851963761 ,  -0.3029177054901521  ,   5.636500000000002 ,09_2,  
   8.279333680429351 ,  -0.07568719110436713 ,   2.7727500000000003 ,09_7,  
   8.8060597543675 ,  -0.14948263136960932 ,  10.261500000000002 ,08_2,  
   8.592749198647201 ,  -0.1740475949019255 ,   7.371015625 ,08_0,  
  12.9823360868327 ,  -0.2994791264941241  ,   3.9580625000000005 ,09_3,  
  12.982481987887443 ,  -0.2994683258047794  ,   4.1152500000000005 ,09_3,  
   8.30091434294074  ,  -0.3115621216987585 ,   7.281000000000002 ,07_6,  
   9.526852766593828 ,  -0.37530445062054485 ,   6.468000000000002 ,09_2,  
  12.986790981501729 ,  -0.2991493454690883  ,   4.744000000000001 ,09_0,  
  10.121469424588476 ,  -0.13956891990336917 ,   7.115375000000001 ,09_8,  
   8.142501022640447 ,  -0.3274816176347653 ,   5.479375000000001 ,08_4,  
   9.323362428013741 ,  -0.39247258909620514 ,   4.666375000000001 ,10_0,  
  12.986503555471508 ,  -0.2991706224330807  ,   4.1998750000000005  ,09_1,  
   8.281538469689297 ,  -0.3135055572184893 ,   6.821500000000002 ,07_9,  
  12.982498263412047 ,  -0.2994671209689948  ,   4.05775 ,09_5,  
  10.087323152945537 ,  -0.14325662194195762 ,   6.244812500000001 ,10_1,  
  10.475438509039716 ,  -0.1734356394424199 ,   5.087812500000001 ,10_6,  
   8.11771505136608 ,  -0.3299787298687019 ,   4.608812500000001 ,08_7,  
  14.32622870310273 ,  -0.2626103125439818 ,   3.6628125000000002 ,11_8,  
  14.330655935786515 ,  -0.26226555857835054 ,   3.7050000000000005 ,10_2,  
   8.551508380827155 ,  -0.1788191566779825 ,   6.331812500000002 ,09_1,  
   8.251812643810032 ,  -0.31648911714599687 ,   6.023500000000002 ,07_9,  
   8.324654813758285 ,  -0.3091823125205618 ,   5.942500000000001 ,08_6,  
   9.46377744309678 ,  -0.3806186224120376 ,   5.017000000000001 ,09_4,  
   8.702488299973192  ,  -0.1613860263226812 ,   7.553000000000002 ,08_6,  
  12.982340717977218 ,  -0.29947878366197983  ,   4.1152500000000005 ,09_2,  
  12.98233840880324 ,  -0.29947895460440205  ,   4.075953125000001 ,09_2,  
  10.087324520674773 ,  -0.143256474153916 ,   6.3234062500000014 ,10_1,  
   8.117716175861895 ,  -0.32997861654034977 ,   4.68740625 ,09_3,  
  12.936921489940232 ,  -0.30284144986402967  ,   3.3959062500000003  ,09_7,  
   8.256984614790861 ,  -0.3159698354342966 ,   6.192750000000002 ,08_0,  
   8.26183120014585 ,  -0.3154832902590167 ,   7.281000000000002 ,07_8,  
  12.98233840885031 ,  -0.29947895460091756  ,   4.095601562499999  ,09_4,  
  10.087324528938465 ,  -0.1432564732609945 ,   6.362703125 ,10_0,  
   8.117716180460109 ,  -0.329978616076935 ,   4.726703125000002 ,08_6,  
   9.285132568127938 ,  -0.39570571347548694  ,   3.913703125000001 ,10_3,  
   9.46351262389956 ,  -0.38064094769984114 ,   5.839250000000002 ,09_3,  
   8.702311623903235  ,  -0.16140637005278843 ,   8.375250000000001 ,08_4,  
   8.256984570928617 ,  -0.31596983983788773 ,   6.555500000000002 ,08_4,  
   9.285132568148645 ,  -0.39570571347373523  ,   3.9333515625000004 ,10_4,  
  12.936921506106197 ,  -0.30284144866702334  ,   3.454851562500001 ,09_6,  
   9.431800290000044 ,  -0.38331526581075187 ,   5.5248750000000015 ,09_3,  
  10.087324528954543 ,  -0.14325647325925733 ,   6.392175781249999 ,09_5,  
  10.47544005399847 ,  -0.1734354896722553 ,   5.23517578125 ,10_1,  
   8.117716180460109 ,  -0.329978616076935 ,   4.7561757812500005 ,08_5,  
  12.936923805847746 ,  -0.30284127838301705  ,   3.474500000000001 ,09_8,  
   8.25698230209789 ,  -0.3159700676192912 ,   6.966625000000002 ,07_6,  
  10.087425420276595 ,  -0.1432455716076877 ,   6.344500000000001 ,09_6,  
  12.982338408850357 ,  -0.2994789546009142  ,   4.1127939453125 ,09_2,  
  12.994873974638299 ,  -0.29855100771125764  ,   4.5505 ,09_2,  
  13.0000613972807   ,  -0.29816702560134895  ,   5.3816250000000005 ,08_9,  
  12.9911697199948 ,  -0.29882520940684637  ,   4.4234375 ,09_1,  
  12.995839912677294   ,  -0.29847950650843375  ,   4.465625000000001 ,08_2,  
   8.330845327062951 ,  -0.3085620123843765 ,   7.5361718750000035 ,07_7,  
   9.38728061418425 ,  -0.3870724664783751 ,   3.953000000000001 ,10_0,  
   9.402813090485125  ,  -0.3857612399470682 ,   4.980500000000001 ,09_9,  
   9.498752541153722  ,  -0.37767111145180843 ,   4.767125000000001 ,10_1,  
   8.928624422319963 ,  -0.13545405739055363 ,   8.473937500000002 ,08_7,  
   9.630697341974633 ,  -0.297256490210943  ,   5.749000000000001 ,09_4,  
  12.986508939894039 ,  -0.29917022384619046  ,   3.6557500000000003 ,09_4,  
   8.357844414680002 ,  -0.3058578821897136 ,   7.813000000000002 ,08_2,  
   8.262020200753826 ,  -0.3154643179350139 ,   6.821500000000002 ,08_0,  
  13.002991662407716   ,  -0.2979501267784268  ,   5.360625000000001 ,08_8,  
   9.33799390337623 ,  -0.391235845451106 ,   5.568812500000002 ,08_6,  
  12.986503591182187 ,  -0.29917061978956433  ,   4.0185 ,09_2,  
   8.357858070575535 ,  -0.30585651496884986 ,   7.087500000000002 ,08_4,  
   8.380045135987594 ,  -0.30363582988850624  ,   7.9097500000000025 ,07_5,  
  12.941885968434757 ,  -0.30247386052403114  ,   3.729671875 ,09_3,  
  12.940946265704206 ,  -0.3025434390557036  ,   3.7102812500000004 ,09_7,  
  12.986498906654566 ,  -0.299170966566091  ,   4.429625000000001 ,09_1,  
  12.936774847832757 ,  -0.3028523079603031  ,   3.1601250000000007 ,09_9,  
  12.936919193536566 ,  -0.3028416199008851  ,   3.3173125000000008 ,09_8,  
   8.256995301453054 ,  -0.3159687625369465 ,   5.830000000000002 ,08_7,  
   8.324478974819279 ,  -0.30919993341809077 ,   6.8210000000000015 ,08_8,  
   8.197238269108672  ,  -0.32197304668059856 ,   4.766000000000001 ,08_2,  
   8.364008971672625 ,  -0.30524074182699273 ,   8.133601562500003 ,07_9,  
   9.47779462782224 ,  -0.3794370859292449 ,   6.330750000000002 ,09_0,  
   8.391308191146766 ,  -0.3025090334257805  ,   7.897375000000002  ,08_1,  
   9.337482168206177 ,  -0.39127909443794345 ,   5.073250000000002 ,09_4,  
  12.998932936415686   ,  -0.29825055537798795  ,   5.046250000000001 ,08_8,  
   8.784856008880208 ,  -0.15191590829418636 ,  10.104781249999997  ,08_1,  
   8.833597988308036 ,  -0.14632522340391774 ,   9.455000000000002 ,08_2,  
  12.937085665450185 ,  -0.30282929351892723  ,   3.6020859375  ,08_7,  
  10.15569398789695 ,  -0.13587661770143367 ,   7.780375000000001 ,09_7,  
   8.20226315719442  ,  -0.32146777485922146 ,   6.863500000000002 ,08_6,  
   8.40373531834961  ,  -0.19597657042090072  ,   3.974 ,10_2,  
   7.984435377199229 ,  -0.3434356734618478 ,   2.2510000000000003 ,10_0,  
   7.984435377199229 ,  -0.3434356734618478 ,   2.2510000000000003 ,10_0,  
  14.339148370710419 ,  -0.2616042284065458 ,   4.365812500000001 ,08_8,  
   8.363996917107723 ,  -0.3052419485211238 ,   7.652625000000001 ,09_0,  
   8.171034295995296 ,  -0.08912451030994256 ,  10.592250000000003 ,07_7,  
   9.38728061418425 ,  -0.3870724664783751 ,   3.953000000000001 ,10_0,  
   9.28832831584728 ,  -0.3954353528284216  ,   4.1101875 ,09_8,  
  10.121469424771792 ,  -0.13956891988358178 ,   6.934000000000001 ,09_9,  
   7.948081041853531 ,  -0.11701353140213498 ,   0.774 ,09_8,  
   8.68109573037258 ,  -0.27363550454135266 ,   1.864 ,10_7,  
   7.984435377199229 ,  -0.3434356734618478 ,   2.2510000000000003 ,10_0,  
   9.289076967682613 ,  -0.3953720192770267  ,   4.418437500000001 ,07_1,  
  10.14 ,   0.0   ,   0.0   ,10_4,  
   8.13974006301294 ,  -0.3277596914862232 ,   5.080375000000002 ,08_5,  
   8.349006123698326 ,  -0.06707973409238023 ,   0.387 ,10_1,  
  14.330945985290155 ,  -0.26224297189812246 ,   4.075171875 ,09_3,  
  12.986800370619555 ,  -0.2991486504319371  ,   4.4658750000000005 ,09_2,  
  12.994873905151962 ,  -0.2985510128548267  ,   4.913250000000001 ,08_9,  
   9.463748027880197 ,  -0.3806211022233794 ,   5.379750000000001 ,09_2,  
   8.256810107772928 ,  -0.31598735527248883 ,   6.652250000000002 ,07_8,  
   9.463744320288676 ,  -0.3806214147871332 ,   6.153625000000002 ,09_2,  
   9.104677270984876  ,  -0.41100024784844297 ,   1.4380000000000002 ,12_6,  
  12.99583504454936   ,  -0.2984798668588158  ,   4.074750000000001 ,09_4,  
   9.72228582468542 ,  -0.358880790360979 ,   7.1016875000000015  ,08_6,  
   8.363010758563746 ,  -0.3053406669672554 ,   8.079000000000002 ,07_6,  
   7.9260325870679385 ,  -0.11978836939556868 ,   6.690500000000003 ,06_8,  
  12.996152050338107   ,  -0.2984564013569274  ,   4.8648750000000005 ,08_4,  
   9.294502597385314 ,  -0.09394037439810782 ,   5.473250000000001 ,09_6,  
   9.104677270984876  ,  -0.41100024784844297 ,   1.4380000000000002 ,12_6,  
  12.98650355537012 ,  -0.2991706224405859  ,   4.60796875 ,09_1,  
   8.68109573037258 ,  -0.27363550454135266 ,   1.864 ,11_4,  
   8.280871366579374 ,  -0.3135724872348934 ,   4.379000000000001 ,09_2,  
   8.943161937848922 ,  -0.24771648459497242 ,   4.379000000000001 ,05_1,  
  10.305214596510679 ,  -0.11979061584030905 ,  10.469093750000003 ,08_0,  
   8.697567473708697  ,  -0.1619526941958799 ,   7.746500000000002 ,08_7,  
   9.243067853936525 ,  -0.08089512530698056 ,   9.224 ,09_0,  
   9.663616682464827 ,  -0.2941646861644358 ,   6.389750000000001 ,08_8,  
  12.990568295803348 ,  -0.2988697293919994  ,   4.3328750000000005 ,09_3,  
   9.367946755767669 ,  -0.38870516354689433 ,   4.508937500000002 ,09_5,  
   9.716870175773003 ,  -0.2891663146292202 ,   4.104500000000001  ,10_5,  
   9.46749275410207 ,  -0.38030541956561886 ,   5.966062500000002 ,09_0,  
  13.110648668982249 ,  -0.2899836012209555 ,   2.978625 ,06_6,  
  11.032852947909024 ,  -0.16688981441462056 ,   2.8470000000000004 ,09_4,  
   9.463659679695276 ,  -0.3806285503101636 ,   6.120359375000001 ,09_3,  
   9.463659679695276 ,  -0.3806285503101636 ,   6.120359375000001 ,09_3,  
  12.93706688728604 ,  -0.3028306839440782  ,   3.5530937500000004 ,09_9,  
   9.416851292148127 ,  -0.3845765046495714 ,   6.434218750000001 ,08_0,  
   9.633712585256639 ,  -0.2969732332577758  ,   6.2205625000000015 ,09_0,  
   8.407905847618096 ,  -0.3008491736377731  ,   8.277968750000001 ,08_6,  
   8.70248108798936  ,  -0.16138685675884443 ,   7.915750000000002 ,08_4,  
   9.518394147935176 ,  -0.3760167155480891 ,   5.778500000000002 ,08_8,  
   9.491766900445421 ,  -0.3782596606055884 ,   5.839250000000002 ,09_4,  
   9.33026197433497 ,  -0.39188935158398297 ,   5.101625  ,09_1,  
  11.204859912841293  ,  -0.23628030485946905 ,   3.2516250000000007 ,09_2,  
   9.38728061418425 ,  -0.3870724664783751 ,   3.953000000000001 ,06_9,  
   8.363010758563746 ,  -0.3053406669672554 ,   8.079000000000002 ,07_6,  
   9.323395869733218 ,  -0.3924697619834313 ,   3.7595000000000005 ,09_3,  
  12.990724117880106 ,  -0.2988581947636895  ,   5.028125000000001 ,08_8,  
  12.887232000677583 ,  -0.3065211716310154 ,   2.2170000000000005 ,10_9,  
   9.72228582468542 ,  -0.358880790360979 ,   7.1016875000000015  ,08_6,  
   9.42219772630527 ,  -0.38412538604138846 ,   4.581750000000001 ,09_6,  
   9.42219772630527 ,  -0.38412538604138846 ,   4.581750000000001 ,06_5,  
   8.521991829091817 ,  -0.1822386933141923 ,   5.2315000000000005 ,07_5,  
   9.559245462382943 ,  -0.3725778945219139 ,   5.129500000000002 ,09_1,  
   8.77406465149314 ,  -0.15315501206590496 ,   7.6655000000000015 ,08_5,  
   9.560154870269322 ,  -0.372501372990193 ,   6.302125000000001  ,07_2,  
   9.470970758101839 ,  -0.38001224266719197 ,   6.183687500000001 ,08_6,  
   9.470970758101839 ,  -0.38001224266719197 ,   6.183687500000001 ,08_6,  
   9.323362428013741 ,  -0.39247258909620514 ,   5.142484375 ,09_2,  
   9.561630575029188 ,  -0.37237720369310556 ,   7.096750000000002  ,09_2,  
   8.70466502238801  ,  -0.1611353939271581 ,   8.689625000000001 ,08_4,  
   9.636534618966143 ,  -0.2967081383396681  ,   6.377750000000002 ,09_2,  
   8.115136606543633 ,  -0.3302385986132602 ,   4.137250000000001 ,09_3,  
   9.565477387165123 ,  -0.30338650009025453  ,   4.491500000000001 ,09_8,  
   9.104677270984876  ,  -0.41100024784844297 ,   1.4380000000000002 ,13_0,  
   7.984435377199229 ,  -0.3434356734618478 ,   2.2510000000000003 ,14_5,  
  12.995030360584524   ,  -0.29853943159962254  ,   4.8406875000000005 ,08_8,  
   9.460441022820305 ,  -0.3808999041471293 ,   5.760656250000002 ,09_4,  
   9.508316844993642 ,  -0.37686543818238 ,   7.580375000000003 ,09_1,  
   9.508316844993642 ,  -0.37686543818238 ,   7.580375000000003 ,09_0,  
   9.673782416265302 ,  -0.05146469576236328 ,   5.7705 ,08_8,  
  12.990977785865406 ,  -0.2988394171751752  ,   4.985812500000001 ,09_8,  
  12.936924019963921 ,  -0.3028412625288181  ,   3.5382929687500004 ,08_8,  
   9.63360965164281 ,  -0.29698290280088085  ,   6.0633750000000015 ,09_4,  
   9.246836613267126 ,  -0.39894689433322494  ,   2.6955000000000005  ,10_8,  
   8.357012264882025 ,  -0.3059411975374147 ,   7.813000000000002 ,08_3,  
   9.333245732387075 ,  -0.39163715111606945 ,   3.848875000000001 ,08_7,  
  11.204989150895875  ,  -0.23626976613184514 ,   3.4088125000000007 ,09_2,  
   9.374562290275975 ,  -0.3881464273974435 ,   5.46409375 ,09_1,  
   9.374562290275975 ,  -0.3881464273974435 ,   5.46409375 ,09_3,  
   9.330663235359443 ,  -0.3918554343521756 ,   5.1075625 ,09_2,  
   8.477178476299846 ,  -0.29392959211303044 ,   5.249500000000001 ,09_7,  
  10.528191580062055 ,  -0.1683255205741032 ,   5.854335937499997 ,08_6,  
   8.357844414517746 ,  -0.3058578822059585 ,   7.9943750000000025 ,08_0,  
   9.636312102941297 ,  -0.3660980254950388 ,   6.975250000000001 ,08_5,  
  12.932767644473767 ,  -0.303149024001462  ,   2.8457500000000007 ,10_1,  
   8.117716180460109 ,  -0.329978616076935 ,   4.763543945312501 ,08_6,  
   9.469502684822636 ,  -0.3801359908361155 ,   4.138375 ,10_4,  
  13.176827942190592 ,  -0.2850885817659513 ,   3.1920625000000005 ,08_8,  
   8.785229385869059 ,  -0.15187304446751246 ,   9.370312500000002 ,07_9,  
   8.117812525292393 ,  -0.3299689063152542 ,   4.893585937500001 ,08_8,  
  12.94109376142893 ,  -0.3025325179882537  ,   3.8311875000000004 ,09_6,  
   9.43356304720823 ,  -0.3158035000765262 ,   3.2340000000000004 ,09_8,  
   9.36152675243712 ,  -0.3892474555798505 ,   5.5369375000000005 ,09_6,  
   9.636050540617987 ,  -0.36612000142814216 ,   6.919000000000002 ,08_8,  
  12.99041718716767 ,  -0.298880915119728  ,   4.586812500000001 ,09_0,  
   9.466613032136298 ,  -0.3126902117591183 ,   3.8627500000000006 ,10_1,  
   9.62044858212984 ,  -0.3674310502698533 ,   5.519679687500001 ,08_2,  
   9.331412212076934 ,  -0.39179212661677465 ,   4.3600625000000015 ,10_2,  
  11.16057489367344 ,  -0.23989301402426383 ,   2.3085000000000004 ,08_3,  
   9.595636521292686  ,  -0.3695168611908971 ,   4.823500000000001 ,09_9,  
  11.20131901157088  ,  -0.23656905773588238 ,   2.9372500000000006 ,09_1,  
   8.363766462332727 ,  -0.30526501773563186 ,   7.051000000000002 ,07_8,  
   9.323366035726933 ,  -0.39247228410545604 ,   4.862859375000001 ,09_9,  
  11.277926769392904 ,  -0.4988105511653194  ,   6.603593750000002  ,09_3,  
   9.666499613727584 ,  -0.293893992209012 ,   6.704125000000001  ,08_3,  
  14.322286318820392 ,  -0.2629173065711852 ,   3.19125 ,12_2,  
   9.63670124378012 ,  -0.29669248636460155  ,   6.2810000000000015 ,08_9,  
  12.995688719197835   ,  -0.2984906982127888  ,   4.6410625 ,08_9,  
  12.982340932994957 ,  -0.29947876774475013  ,   4.179042968749999 ,09_0,  
   9.567383060177518 ,  -0.3718932103809301 ,   5.137875000000001 ,10_0,  
   8.439198091175143 ,  -0.29772180802085974  ,   6.894000000000002 ,08_6,  
   9.281832565711683 ,  -0.3959849121258387  ,   3.3242500000000006 ,06_7,  
   8.434918820796746 ,  -0.2981493239909587  ,   8.078500000000002 ,08_4,  
  12.887232000677583 ,  -0.3065211716310154 ,   2.2170000000000005 ,08_5,  
   8.411248607063841 ,  -0.3005149693721766  ,   8.707750000000003 ,07_7,  
   8.785034493053907 ,  -0.1518954181675005 ,   8.656625 ,08_5,  
   7.833611038752637 ,  -0.13145328203265266 ,   4.304750000000001  ,09_3,  
   8.14250112395567 ,  -0.3274816074310517 ,   4.935250000000002 ,08_6,  
   9.549784226194342 ,  -0.3733740853216274 ,   6.878812500000002 ,09_1,  
  12.986370682829556 ,  -0.2991804584575929  ,   4.35103125 ,09_2,  
  12.982503157668608 ,  -0.2994667586596213  ,   4.2428359375 ,09_0,  
  12.99069178346707 ,  -0.2988605882969109  ,   4.713750000000001 ,08_9,  
  14.326520623273844 ,  -0.26258758052096964 ,   3.3605 ,09_9,  
   9.246836613267126 ,  -0.39894689433322494  ,   2.6955000000000005  ,07_5,  
  13.050072889433867 ,  -0.29446561344391264 ,   2.0235000000000003 ,08_1,  
   8.11388413544124 ,  -0.09624414701658447  ,  10.846125 ,07_7,  
  12.941235297737263 ,  -0.30252203818335344  ,   3.946062500000001 ,09_4,  
   8.178840199236967 ,  -0.3238236395695938 ,   4.572500000000002 ,05_4,  
   8.332209267513123 ,  -0.3084253572895538 ,   5.636500000000002 ,09_2,  
   9.49518064801968  ,  -0.3779720378752275 ,   6.153625000000002 ,09_2,  
   8.72876884566235 ,  -0.15836136225566247 ,   9.450000000000003 ,08_1,  
  12.990835631501222 ,  -0.29884994004579435  ,   4.5988750000000005  ,09_0,  
   9.505410020768332 ,  -0.3771102857779075 ,   6.359125000000002 ,09_2,  
  10.528194492071373 ,  -0.16832523870266639 ,   5.915531250000001 ,08_6,  
  11.178453842457332 ,  -0.5064791690857376 ,   5.307312500000001 ,11_7,  
   8.286837016502774 ,  -0.3129740009085012 ,   6.628000000000002 ,08_5,  
   8.311327841087614 ,  -0.3105180542768726 ,   6.894000000000002 ,09_0,  
   9.54019555069403 ,  -0.3741811518684921 ,   6.081000000000001 ,09_5,  
   8.761634108102873 ,  -0.15458293672137874 ,   8.617 ,08_2,  
   8.707362004190076 ,  -0.16082488545780918 ,   8.447750000000001 ,08_4,  
   8.286737740999452 ,  -0.3129839596324539 ,   6.990750000000002 ,08_2,  
   9.330269500943967 ,  -0.39188871538279546 ,   5.520750000000001 ,09_0,  
   9.540128680582729 ,  -0.3741867807753926 ,   6.8065000000000015 ,09_0,  
   8.76161434382651 ,  -0.15458520760339461 ,   9.342500000000001 ,08_2,  
   8.396097315462036  ,  -0.3020300168987677  ,   8.417500000000002 ,07_5,  
   8.374610617127324 ,  -0.30417964227005223  ,   7.791343750000002 ,07_6,  
   8.311314626506606 ,  -0.3105193789952257 ,   7.619500000000002 ,08_5,  
   9.540161911606248 ,  -0.3741839834957721 ,   6.8065000000000015 ,09_1,  
   9.60259131709904  ,  -0.3689321079139489 ,   5.355500000000001 ,09_8,  
   8.702973381701186  ,  -0.1613301712639301 ,   6.8275000000000015 ,08_6,  
   8.15333389225365 ,  -0.326390774791918 ,   4.856375000000002 ,08_8,  
   9.665772163487578 ,  -0.293962295329742 ,   6.692125000000002 ,08_5,  
   8.330845327062951 ,  -0.3085620123843765 ,   7.5361718750000035 ,07_7,  
   9.323362630848441 ,  -0.39247257194885826 ,   4.122250000000001 ,09_5,  
  14.322286318820392 ,  -0.2629173065711852 ,   3.19125 ,09_9,  
   9.457027729750198 ,  -0.3811876859453192 ,   5.2105000000000015 ,09_4,  
  14.330945999322898 ,  -0.2622429708053668 ,   4.11521875 ,09_1,  
  14.330945985370178 ,  -0.26224297189189105 ,   4.0951953125  ,09_1,  
  12.93721099673051 ,  -0.30282001339450665  ,   3.631687500000001 ,09_6,  
  12.990838690113305 ,  -0.2988497136342387  ,   4.689562500000001 ,09_0,  
   8.145359502885572 ,  -0.32719374417600655 ,   5.649921875000001 ,08_9,  
   9.378493889989011 ,  -0.3878144062750885 ,   5.78463671875 ,08_5,  
  14.280459130455757 ,  -0.26617415167004577 ,   2.5625 ,13_6,  
   8.115136606543633 ,  -0.3302385986132602 ,   4.137250000000001 ,05_7,  
   8.297495876819438  ,  -0.3119049252533137 ,   6.023500000000002 ,05_7,  
   9.245347763910102 ,  -0.08060273111171311 ,   9.623000000000001 ,09_0,  
   8.147500476702952 ,  -0.3269781446309837 ,   5.697000000000001  ,08_3,  
   8.388051942366761 ,  -0.30283476473862103  ,   8.864937500000002 ,06_9,  
   8.197238269108672  ,  -0.32197304668059856 ,   4.766000000000001 ,05_9,  
  13.106473424055 ,  -0.2902924834769922 ,   2.66425 ,08_0,  
   9.295767059202529  ,  -0.3948061008008154 ,   4.7401718750000015 ,08_3,  
  10.161391154297391 ,  -0.13526235523541302 ,   7.586875000000001 ,09_2,  
   9.37141710319744 ,  -0.3884120551026097 ,   4.569375000000001 ,09_6,  
   9.33026197433497 ,  -0.39188935158398297 ,   5.101625  ,09_3,  
  12.982500532304357 ,  -0.29946695300866294  ,   4.13784375 ,09_4,  
  14.326094201496435 ,  -0.262620786268573 ,   3.505625 ,09_8,  
   8.417436947611291 ,  -0.2998963481607502  ,   9.421125000000002 ,07_9,  
   9.695791450231876  ,  -0.29114428664270015 ,   7.018500000000001 ,08_4,  
   8.012453766005445 ,  -0.10892956254277099 ,   7.134125000000003 ,07_8,  
  12.996105121574722   ,  -0.2984598751301487  ,   4.042625 ,09_3,  
   0.0   ,   0.0   ,   0.0   ,13_0,  
  10.513193153945618 ,  -0.1697776198950975 ,   6.434484375000001 ,09_0,  
   8.610750110539183 ,  -0.17196716581653904 ,   8.314750000000002 ,08_7,  
   9.24725179620422 ,   0.04141132897826686 ,   2.1012500000000003  ,09_8,  
  13.013768335907974 ,  -0.2971524633602706  ,   5.053875000000001 ,08_2,  
   8.697626455415593  ,  -0.16194590143168983 ,   7.746500000000002 ,08_4,  
   9.371293608605232 ,  -0.38842248521293893 ,   4.947234375 ,09_3,  
   9.371293608605232 ,  -0.38842248521293893 ,   4.947234375000002 ,09_1,  
   8.910507833457242 ,  -0.13752374633688644 ,   9.623750000000003 ,08_3,  
   9.598424653094753  ,  -0.059859820403226856 ,   5.0735 ,07_4,  
   9.470321504709238 ,  -0.38006696968245945 ,   6.2745000000000015 ,09_2,  
   9.330265596777352 ,  -0.3918890453900203 ,   5.5066875 ,09_6,  
   9.330265596777352 ,  -0.3918890453900203 ,   5.5066875 ,09_3,  
   9.47779462782224 ,  -0.3794370859292449 ,   6.330750000000002 ,08_8,  
   8.320308178045975 ,  -0.3096179156140601 ,   7.075125000000002 ,08_3,  
   8.427120973459362 ,  -0.2989284874060378  ,   8.332625000000002 ,07_9,  
  12.95049627919552 ,  -0.301836341850432  ,   3.434 ,09_6,  
  10.519879615983783 ,  -0.1691301819082937 ,   6.218187500000001 ,09_0,  
  10.519879615983783 ,  -0.1691301819082937 ,   6.218187500000001 ,09_1,  
   8.753860284090022 ,  -0.15547626220144584 ,   7.673875000000002 ,08_5,  
  12.991132842710883 ,  -0.2988279392168022  ,   4.7318750000000005 ,09_0,  
  10.528193055391826 ,  -0.16832537776778442 ,   5.953328125 ,08_7,  
  13.004897683190299   ,  -0.29780904448801804  ,   4.9552499999999995 ,08_6,  
   9.499586019468294  ,  -0.3095857221513621 ,   4.503500000000001  ,10_0,  
   8.67282647092589 ,  -0.1648033433753709 ,   7.432125000000002 ,08_8,  
  12.996476333944047   ,  -0.29843239717381587  ,   4.92715625 ,07_9,  
   8.390548455119275 ,  -0.30258502927954783  ,   8.345000000000002 ,08_1,  
  11.241987450882252 ,  -0.23325377140263015 ,   3.5660000000000007 ,09_2,  
   9.51164778303114 ,  -0.37658488389391964 ,   5.826875000000001 ,09_4,  
   9.928743948796114 ,  -0.34159865748362206 ,   5.19425 ,09_6,  
   9.928743948796114 ,  -0.34159865748362206 ,   5.19425 ,09_5,  
   9.591770888556649 ,  -0.3698419148444024 ,   6.890875000000002 ,08_6,  
  10.600748506909477  ,  -0.16130948979283447 ,   7.342500000000001 ,09_1,  
   8.37461062597084 ,  -0.3041796413850484  ,   7.831390625000002 ,07_6,  
   9.471076755998123 ,  -0.3800033079349511 ,   5.798750000000002  ,09_1,  
  12.99132741028579 ,  -0.2988135365214049  ,   4.242062500000001 ,09_4,  
   8.699968943021062  ,  -0.16167613530589475 ,   8.060875000000001 ,08_5,  
  11.235757860752088 ,  -0.14824412665217465 ,   3.3505000000000003 ,13_0,  
  12.932767644473767 ,  -0.303149024001462  ,   2.8457500000000007 ,10_2,  
  12.990696987776376 ,  -0.298860203051381  ,   4.7802500000000006 ,09_7,  
   9.52338106441016 ,  -0.3755967737842963 ,   5.277468750000001 ,10_6,  
   8.716941107874034 ,  -0.1597222732112197 ,   6.102000000000001  ,09_0,  
   9.246836613267126 ,  -0.39894689433322494  ,   2.695500000000001  ,10_8,  
  12.99990515300705   ,  -0.29817859092630494  ,   4.78 ,08_2,  
   9.331281087837604 ,  -0.3918032099088444 ,   5.036812500000001 ,08_5,  
  12.986512905927626 ,  -0.29916993025686933  ,   4.3570625000000005 ,09_1,  
   8.776484116548712 ,  -0.1528771577721588 ,   7.985875000000002 ,08_3,  
   8.761627033755655 ,  -0.15458374955175327 ,   9.886625000000002 ,07_7,  
   8.761627033755655 ,  -0.15458374955175327 ,   9.886625000000002 ,07_8,  
   8.761627033755655 ,  -0.15458374955175327 ,   9.886625000000002 ,07_8,  
  13.004268005645283   ,  -0.29785565261480607  ,   4.969500000000001 ,09_1,  
   8.407075995527585 ,  -0.3009321457587553  ,   8.619875000000002 ,07_7,  
  10.12148523920613 ,  -0.13956721285981497 ,   6.208500000000001 ,09_9,  
   9.426883360478865 ,  -0.3837300633120341 ,   5.490843750000002 ,08_6,  
   8.746623661546774 ,  -0.1563080829842034 ,   8.743468750000002 ,08_7,  
   8.38261656422187 ,  -0.30337854454059354  ,   8.224125000000003 ,07_7,  
  12.986523305374194 ,  -0.2991691604282034  ,   4.641835937499999 ,08_8,  
   8.388625094866418 ,  -0.3027774286608491  ,   8.091062500000001 ,08_0,  
   8.388629464741243 ,  -0.3027769915180057  ,   8.169656250000003 ,08_0,  
   8.388633872252308 ,  -0.30277655061025255  ,   8.248250000000002 ,07_9,  
   8.388638317418327 ,  -0.3027761059357195  ,   8.326843750000002 ,07_9,  
  13.17262704172025 ,  -0.2853992562693936 ,   2.7205000000000004 ,09_6,  
  12.991167241512667 ,  -0.29882539287438753  ,   4.514125000000001 ,09_1,  
   9.425502082576351 ,  -0.3838465966729272 ,   5.171203125000002 ,09_4,  
   9.552294581162858 ,  -0.06500959924075501 ,   6.210125000000001 ,08_6,  
   8.416603982307995 ,  -0.2999796099817501  ,   8.877000000000002 ,07_8,  
   9.522727443742495 ,  -0.37565181198158865 ,   6.207468750000001 ,08_9,  
  12.990838027594474 ,  -0.2988497626767174  ,   4.4175 ,09_1,  
   9.970133893380057 ,  -0.14783638811700148 ,   2.7345000000000006 ,06_7,  
   9.296985798717099  ,  -0.09366045440026077 ,   5.787625000000001 ,08_2,  
  12.98688109264384 ,  -0.2991426749192419  ,   3.293 ,09_1,  
  12.986503555370215 ,  -0.29917062244057885  ,   4.3812500000000005 ,09_4,  
  12.98650355537012 ,  -0.2991706224405859  ,   4.4719375 ,09_0,  
  12.98650352286247 ,  -0.2991706248469949  ,   4.586812500000001 ,09_7,  
   8.25780367671362 ,  -0.3158876058650287 ,   5.104500000000002  ,08_6,  
   9.465717733203462 ,  -0.3804550519763845 ,   4.291500000000001 ,09_6,  
   9.332876157378516 ,  -0.39166838842445745 ,   3.8801875000000003 ,09_1,  
   8.330645133573295 ,  -0.30858207047746 ,   7.6434609375 ,08_2,  
   9.636703036338016 ,  -0.29669231798010115  ,   5.918250000000001 ,08_9,  
   8.70807059180339 ,  -0.16074330954596275 ,   8.118125000000001 ,09_2,  
   9.026284916335873 ,  -0.12432023009042306 ,   7.730250000000001 ,08_8,  
   9.026284916335873 ,  -0.12432023009042306 ,   7.730250000000001 ,08_8,  
   9.358213952765167 ,  -0.3895273118680773 ,   5.7370859375 ,09_2,  
  12.991173952611572 ,  -0.29882489609097956  ,   5.398171875000001  ,08_8,  
   8.833785895622961 ,  -0.14630368964171686 ,   9.511250000000002 ,08_2,  
  10.147417663252408 ,  -0.1367691522391608 ,   7.030750000000001 ,09_9,  
  10.54178561508753 ,  -0.16700992289702293 ,   5.873750000000001 ,10_3,  
   8.388955829304344 ,  -0.3027443436054916  ,   8.375835937500002 ,08_1,  
  10.478269054352518 ,  -0.17316125399577406 ,   5.245000000000001 ,10_7,  
   9.212449635670747 ,  -0.08482386446194827 ,   8.692 ,09_1,  
   9.335899297509043 ,  -0.39141287257484464 ,   4.043375 ,09_2,  
   8.553768279103291 ,  -0.17855749807915722 ,   6.489000000000001 ,09_1,  
   9.240800762146238 ,  -0.08118589614481686 ,   9.006375000000002 ,09_1,  
   8.578499851932696 ,  -0.1756954221639696 ,   6.803375000000001  ,09_1,  
   8.724731037460526 ,  -0.15882589025781066 ,   8.375250000000001 ,08_3,  
  10.48496265210766 ,  -0.17251248242239337 ,   6.1289218750000005 ,08_7,  
  10.09034513145551 ,  -0.14293010142738147 ,   6.287000000000001 ,09_9,  
  10.528194548218725 ,  -0.16832523326781645 ,   6.1513124999999995 ,08_2,  
   9.368092324804877 ,  -0.3886928682590052 ,   6.322875000000002 ,09_4,  
   9.368092324804877 ,  -0.3886928682590052 ,   6.322875000000002 ,09_4,  
   8.456193914166246 ,  -0.2960243484335332  ,   8.110125000000002 ,08_2,  
   8.39076063454464 ,  -0.30256380496459206  ,   7.997625000000001   ,08_4,  
   8.37926199393402 ,  -0.30371419107945713  ,   7.732000000000003 ,08_7,  
   8.389591082059054 ,  -0.30268079686271687  ,   8.137406250000002 ,08_3,  
  12.951196075359917 ,  -0.3017845292697735  ,   3.2528125 ,09_8,  
   8.790851433738363 ,  -0.1512277014993091 ,   9.245750000000001 ,08_3,  
   8.416620691097066 ,  -0.29997793978056597  ,   8.514250000000002 ,08_2,  
   9.378608925321437 ,  -0.387804692003318 ,   5.494093750000001 ,08_7,  
   8.735736893930953 ,  -0.15755988706753796 ,   8.145250000000003 ,08_5,  
   9.650289816196311 ,  -0.3649238105610444 ,   6.890500000000002 ,08_7,  
   9.76179912105114 ,  -0.3555678387964325 ,   7.700000000000001  ,08_6,  
   9.327451128917678 ,  -0.3921269503817434 ,   5.080234375000002 ,08_6,  
   8.711918250608264 ,  -0.16030038602177252 ,   9.536000000000001 ,08_1,  
   8.784855979603407 ,  -0.15191591165519783 ,  10.024687500000002 ,08_0,  
   9.480374447066428 ,  -0.37921966345287245 ,   5.720843750000001 ,08_8,  
   9.515346544829622 ,  -0.37627337057607446 ,   6.349593750000002 ,08_4,  
  10.475335754561616 ,  -0.17344560060019748 ,   4.930625000000001 ,10_8,  
   9.42219772630527 ,  -0.38412538604138846 ,   4.581750000000001 ,09_7,  
   9.210406690971462 ,  -0.08508613569037593 ,   8.692 ,09_1,  
  10.513193153945618 ,  -0.1697776198950975 ,   5.958375000000001 ,10_1,  
   9.210329958600859 ,  -0.08509598684176153 ,   8.534812500000001 ,09_2,  
   9.320050996149641 ,  -0.3927525418786227 ,   4.542453125000001 ,09_7,  
  10.475440044695686 ,  -0.1734354905740783 ,   5.166406250000001 ,10_4,  
   9.505878002444966 ,  -0.30899349135420684 ,   4.3100000000000005 ,10_0,  
  10.4754400539804 ,  -0.17343548967400696 ,   5.205703125000001 ,10_2,  
   8.702478521008281  ,  -0.16138715233830644 ,   8.689625000000001 ,08_4,  
   8.730056043932406 ,  -0.15821329145520927 ,   9.259171875000002 ,08_2,  
  14.330191043904058 ,  -0.2623017605065695 ,   3.72325 ,11_2,  
  12.98683339742798 ,  -0.2991462055956113  ,   4.697203124999998  ,08_2,  
   8.389898050045353 ,  -0.3026500900843648  ,   8.248250000000002 ,07_7,  
   8.5011552393357  ,  -0.29153760028672643 ,   9.255125000000001 ,08_3,  
   8.569959319594503 ,  -0.28468210594959664 ,   9.367625000000002 ,08_1,  
   8.435095225024687 ,  -0.29813169953206103  ,   7.200000000000003  ,08_2,  
   8.031536016283328 ,  -0.10653817154702826 ,   6.819750000000003 ,08_0,  
   8.379277950516848 ,  -0.30371259444716014  ,   7.006500000000003 ,08_7,  
   9.248655229984045 ,  -0.0801785915982834 ,   8.462000000000002 ,09_3,  
   9.425384567684887 ,  -0.3838565111212087 ,   4.896125000000001  ,09_4,  
   9.265221080913669 ,  -0.07805489234763076 ,   9.32075 ,08_9,  
   9.595524184789555  ,  -0.3695263070038574 ,   4.823500000000001 ,10_0,  
   8.816424524964665 ,  -0.1482938838898287 ,  10.849750000000002 ,08_3,  
   8.426710131993206 ,  -0.29896954339367293  ,   8.381000000000002 ,08_1,  
   9.463656059403384 ,  -0.38062885551476655 ,   5.7425000000000015 ,09_4,  
   9.470966989636596 ,  -0.3800125603175001 ,   6.365062500000002 ,08_7,  
   9.467106348903862 ,  -0.38033799267409685 ,   6.322875000000002 ,09_0,  
  12.98622284528243 ,  -0.2991914022814478  ,   4.1152500000000005 ,09_3,  
  12.986368364505227 ,  -0.2991806300738303  ,   4.2724375000000006 ,09_2,  
  12.99024352095099 ,  -0.298893770669853  ,   4.429625000000001 ,09_1,  
  12.994281083950527 ,  -0.298594895171726  ,   4.744000000000001 ,08_9,  
   9.747432964706682 ,  -0.3567720584055104 ,   7.003000000000002   ,08_8,  
   8.072948504383316 ,  -0.10135612210679798  ,   8.901968750000002  ,08_0,  
   8.068226460187212 ,  -0.10194646751815976  ,   8.161625000000003 ,08_2,  
  12.986805093977875 ,  -0.29914830078147453  ,   4.4658750000000005 ,09_1,  
   8.374611724483902 ,  -0.30417953145273907  ,   7.8714375000000025 ,07_6,  
   9.245347763910102 ,  -0.08060273111171311 ,   9.623000000000001 ,09_0,  
   9.636834441152226 ,  -0.29667997443910143  ,   5.555500000000001 ,09_7,  
  13.014391195809063 ,  -0.2971063621236906  ,   5.011500000000001 ,08_5,  
   9.460441033483102 ,  -0.38089990324815715 ,   5.799953125000002  ,09_3,  
   8.590282128452673 ,  -0.17433283055465726 ,   8.375250000000001 ,08_7,  
   8.357847525771541 ,  -0.3058575707088691 ,   8.317031250000003 ,08_0,  
  10.713229437781644 ,  -0.15046126510819857 ,   8.7116875 ,07_7,  
  10.12745422900856 ,  -0.13892297376419166 ,   7.375187500000001 ,09_2,  
   8.122649424139572 ,  -0.32948147036278375 ,   5.080375000000002 ,08_5,  
  12.990538939920748 ,  -0.29887190244323203  ,   4.5142500000000005 ,09_5,  
   9.323126816855515 ,  -0.3924925073631433 ,   4.581750000000001 ,09_7,  
  13.00497775178083   ,  -0.29780311789872116  ,   5.5840000000000005 ,08_9,  
   9.246836613267126 ,  -0.39894689433322494  ,   2.695500000000001  ,07_5,  
   8.304625070187779  ,  -0.31119004649373705 ,   8.224125000000003 ,07_8,  
   9.722802162362932 ,  -0.35883748205833776 ,   7.010937500000001 ,08_2,  
  12.99833522384841   ,  -0.2982947988433339  ,   5.058375000000001 ,08_7,  
  10.12745422900856 ,  -0.13892297376419166 ,   7.375187500000001 ,09_2,  
   8.230168610120005 ,  -0.3186630438223116 ,   6.278671875000003 ,08_6,  
  12.986353916334838 ,  -0.2991816996138923  ,   4.2724375000000006 ,09_1,  
   9.323358894481725 ,  -0.3924728878158083 ,   4.896125000000001  ,09_6,  
  12.986501214756187 ,  -0.2991707957067145  ,   4.50821875 ,09_1,  
   9.323244607370286 ,  -0.3924825494915395 ,   4.817531250000002 ,09_6,  
  12.98650821109107 ,  -0.299170277796508  ,   4.278468750000001 ,09_1,  
  12.982628926841679 ,  -0.2994574482905411  ,   4.2724375000000006 ,09_2,  
   9.358198892292746 ,  -0.38952858417774483 ,   5.2951250000000005  ,09_8,  
  13.181051953466786 ,  -0.2847762048848044 ,   3.2584999999999997 ,08_7,  
  12.93706457783401 ,  -0.30283085494696954  ,   3.474500000000001 ,09_6,  
  12.982338392613663 ,  -0.2994789558028763  ,   4.03665625 ,09_3,  
   8.707018615830384 ,  -0.1608644186884536 ,   9.004000000000001   ,08_3,  
   8.773896044444179 ,  -0.15317437601547532 ,   8.544000000000002 ,08_5,  
   9.463747848848735 ,  -0.3806211173163969 ,   5.7425000000000015 ,09_1,  
  10.164422091168971 ,  -0.13493560625066192 ,   7.550562500000001 ,09_3,  
   7.764014149961422 ,  -0.1402734294918761 ,   2.4185000000000003 ,09_1,  
   7.787182357232254 ,  -0.13733381667648775 ,   3.047250000000001 ,09_5,  
  11.136825355269284 ,  -0.5096876873464505 ,   4.207000000000001 ,11_5,  
   7.961840880115352 ,  -0.11528338068596355 ,   4.933500000000002 ,08_1,  
   9.267351456335607 ,  -0.07778186300313955 ,   9.635125 ,08_9,  
   8.163773719184357 ,  -0.3253398186255989 ,   5.709125000000002 ,08_5,  
   8.787749948459272 ,  -0.15158369810903125 ,   7.129500000000001 ,08_8,  
   9.367836656512106 ,  -0.3887144629521909 ,   4.351750000000001 ,09_5,  
   9.457027729750198 ,  -0.38118768594531927 ,   5.2105000000000015 ,09_4,  
   8.324996992154762 ,  -0.30914802291532073 ,   6.652250000000002 ,07_7,  
   9.323138005358373 ,  -0.39249156149926717 ,   4.581750000000001 ,09_7,  
  13.176684287910527 ,  -0.2850992055017406 ,   3.0348750000000004 ,08_9,  
   9.457134425199882 ,  -0.38117868993736925 ,   5.2105000000000015 ,09_5,  
   9.320049231559087 ,  -0.39275269106432725 ,   4.4245625 ,09_7,  
   8.677538863498372 ,  -0.16426018396398076 ,   8.060875000000001 ,08_4,  
  12.995833194961932   ,  -0.29848000376966854  ,   5.0400625 ,08_8,  
   9.332876157378516 ,  -0.39166838842445745 ,   3.8801875000000003 ,09_1,  
   8.253319511513734 ,  -0.07890846526356518 ,   2.144 ,10_3,  
  13.190949845189989 ,  -0.2840442560053473 ,   2.97225 ,09_1,  
   9.37105721533653 ,  -0.38844245059464316 ,   4.666125000000001 ,09_4,  
   8.724609918486134 ,  -0.15883982539948774 ,   8.375250000000001 ,08_3,  
   9.596427540619368  ,  -0.36945034893471596 ,   7.725500000000002 ,08_8,  
   8.352513415210632 ,  -0.30639165786326417 ,   7.281000000000002 ,07_5,  
   9.620959185682754 ,  -0.36738813736448017 ,   6.077187500000001 ,07_4,  
   9.620701865815374 ,  -0.3674097633707958 ,   5.854707031249999 ,07_4,  
   9.253562961896327 ,  -0.079549319131878 ,   9.20234375  ,08_7,  
  10.528193027320233 ,  -0.16832538048500795 ,   5.8354375 ,08_8,  
  12.996012837399393   ,  -0.29846670621600735  ,   4.7210625 ,08_9,  
   9.323242851462119 ,  -0.39248269793377993 ,   4.7389375000000005 ,09_6,  
  10.619987331931071 ,  -0.15945156533398203 ,   4.8016250000000005  ,10_7,  
   8.224517747043388 ,  -0.31923082913534273 ,   5.394750000000002 ,08_1,  
  11.1747150056063 ,  -0.5067673576845483 ,   4.835750000000001 ,11_2,  
   8.670486245403218 ,  -0.1650731171436635 ,   7.117750000000002 ,08_5,  
   8.139834211988909 ,  -0.3277502087935714 ,   5.237562500000001 ,09_3,  
   9.323748979012358 ,  -0.3924399107695623 ,   4.466750000000001 ,09_3,  
   9.491983908997039 ,  -0.37824137613679076 ,   5.839250000000002 ,09_3,  
   8.751858887053569 ,  -0.1557062928177705 ,   9.004000000000001   ,08_2,  
   8.305929734575445 ,  -0.3110592365608411 ,   7.9097500000000025 ,07_6,  
   8.259496678032406 ,  -0.31571764316520023 ,   6.507125000000002 ,08_0,  
   8.257158132038645 ,  -0.3159524150483549 ,   6.349937500000001 ,08_0,  
   9.243067853936525 ,  -0.08089512530698056 ,   9.405375000000001 ,09_0,  
   8.357844497630932 ,  -0.30585787388471 ,   7.450250000000002 ,07_8,  
   9.425616920038618 ,  -0.38383690813516935 ,   5.2105000000000015 ,09_6,  
   9.320050985483997 ,  -0.3927525427803398 ,   4.503156250000002  ,09_8,  
   9.463526537619206 ,  -0.38063977471627836 ,   5.839250000000002 ,09_3,  
   9.28882091552299 ,  -0.3953936803648389  ,   3.8380000000000005 ,09_5,  
  11.178317930064235 ,  -0.5064896452391693 ,   5.150125000000001 ,11_8,  
   9.473073670229905 ,  -0.37983498833559765 ,   4.980500000000001 ,09_8,  
   9.574424580983331 ,  -0.37130083683518883 ,   4.767125000000001 ,09_7,  
   7.90980995274558 ,  -0.12183197536088335 ,   4.933500000000002 ,08_5,  
   9.21033109279501 ,  -0.08509584123005481 ,   8.61340625 ,09_2,  
   9.425500320028341 ,  -0.3838467453746864 ,   5.053312500000001 ,09_5,  
   9.4603234287211 ,  -0.38090981842599214 ,   5.5248750000000015 ,09_5,  
   9.425502071922331 ,  -0.38384659757178 ,   5.131906250000002 ,09_6,  
   9.4604392695181 ,  -0.3809000519666817 ,   5.6820625000000025 ,09_3,  
  10.087324528954543 ,  -0.14325647325925733 ,   6.382351562499999 ,09_8,  
  10.47544005399847 ,  -0.1734354896722553 ,   5.2253515625 ,10_1,  
   0.0   ,   4.741797213560677 ,   1.279 ,14_0,  
  10.092495804777041 ,  -0.14269774259011103 ,   6.716375000000001 ,10_0,  
  12.944839646120913 ,  -0.3022551631763944  ,   3.788875000000001 ,09_5,  
   8.508443524310488 ,  -0.2908108072578503 ,  10.067125000000003 ,07_8,  
  10.087428313051104 ,  -0.14324525903402857 ,   6.5295859375 ,09_0,  
   9.52674245189937 ,  -0.37531373899569165 ,   6.468000000000002 ,09_3,  
   9.210331099640086 ,  -0.08509584035126067 ,   8.652703125 ,09_1,  
   8.120777245064499 ,  -0.32967013050495664 ,   5.021171875000001 ,08_9,  
   9.631366376476372 ,  -0.29719363889444395  ,   5.761000000000001 ,09_2,  
   9.701785692943371  ,  -0.2905817392055978 ,   7.731875000000001 ,08_2,  
   9.281832565711683 ,  -0.3959849121258387  ,   3.3242500000000006 ,10_4,  
   9.334639202029027 ,  -0.39151937399941605 ,   5.614671875000002 ,07_8,  
   9.598460759285832  ,  -0.3002856494427098  ,   5.120250000000001 ,09_1,  
   9.478307829916304 ,  -0.379393833307141 ,   6.826312500000002 ,08_4,  
   9.330276726752988 ,  -0.39188810460739726 ,   5.407875000000001 ,09_1,  
   9.330276726752988 ,  -0.39188810460739726 ,   5.407875000000002 ,09_1,  
   9.337486006695812 ,  -0.3912787700286894 ,   5.464125000000001 ,08_4,  
   9.337486006695812 ,  -0.3912787700286894 ,   5.464125000000001 ,08_6,  
   9.477798480085509 ,  -0.379436761259242 ,   6.721625000000001 ,08_2,  
   8.444172983182606 ,  -0.29722485912941937  ,   9.505750000000003 ,07_7,  
   8.47090953413215 ,  -0.2945552562362032 ,  10.134500000000003 ,07_6,  
   8.49541717414709  ,  -0.29210990511248347 ,  10.763250000000003 ,07_3,  
   8.357844414517746 ,  -0.3058578822059585 ,   8.266437500000002 ,07_9,  
   8.761624166191982 ,  -0.15458407902996563 ,   9.342500000000001 ,08_1,  
   9.518975142971795 ,  -0.3759677885853675 ,   3.5660000000000007 ,10_5,  
   8.37396722362898 ,  -0.06400301270120835 ,   3.4015000000000013  ,09_4,  
  12.936921506059337 ,  -0.30284144867049306  ,   3.435203125000001 ,09_7,  
  12.978176482213959 ,  -0.29978705501173075  ,   3.4865000000000004 ,09_6,  
   8.32378390309196 ,  -0.30926958769053736 ,   6.7123750000000015 ,08_6,  
   9.330663235359443 ,  -0.3918554343521756 ,   5.1075625 ,09_1,  
   9.636088709167053 ,  -0.3661167945774424 ,   6.193500000000002 ,09_4,  
   8.38453932372497 ,  -0.3031861737896519  ,   8.079000000000002 ,07_6,  
   9.41625123074815 ,  -0.38462713929439124 ,   6.407250000000001 ,09_3,  
   9.316742717011003 ,  -0.3930322465207552 ,   3.9530000000000007 ,10_1,  
  12.978176482213959 ,  -0.29978705501173075  ,   3.4865000000000004 ,09_7,  
   7.863407326451804 ,  -0.12768663444738798 ,   3.676000000000001 ,08_5,  
   9.641310497936155 ,  -0.296259529559689  ,   4.830000000000001 ,09_8,  
   8.44416229879058 ,  -0.2972259263363253  ,   7.900750000000002  ,08_4,  
   9.460222304574136 ,  -0.3809183441527596 ,   5.5248750000000015 ,09_2,  
   9.685853483850332 ,  -0.29207705575548343 ,   7.090875000000001 ,09_3,  
   9.409632447209479 ,  -0.38518568830585803 ,   5.621312500000002 ,09_2,  
   9.51479702331073 ,  -0.37631965037612797 ,   6.72159375 ,08_9,  
   9.51479702331073 ,  -0.37631965037612797 ,   6.72159375 ,09_3,  
   9.41625123074815 ,  -0.38462713929439124 ,   6.407250000000001 ,09_2,  
   9.217652566568448 ,   0.037906521355485105 ,   1.4725 ,10_7,  
   9.54984415541676 ,  -0.06528338384086799 ,   5.8957500000000005  ,08_9,  
   9.533250753425078 ,  -0.37476578175776043 ,   7.096750000000002  ,09_1,  
  14.280459130455757 ,  -0.26617415167004577 ,   2.5625 ,12_5,  
  12.941888246049814 ,  -0.30247369188269213  ,   3.8097656250000007 ,08_5,  
   8.293687163516168 ,  -0.31228690052590935 ,   6.277125000000002 ,08_6,  
   8.401988919777981  ,  -0.30144081402511913  ,   7.534625000000002 ,08_6,  
  12.995483699099175   ,  -0.2985058743066532  ,   5.034125 ,08_8,  
   9.337482168206177 ,  -0.39127909443794345 ,   5.073250000000002 ,09_1,  
  13.004268111912374   ,  -0.2978556447490054  ,   4.606750000000001 ,09_1,  
  12.995693695409118   ,  -0.29849032986154334  ,   4.4596875 ,08_9,  
  12.995182415124788   ,  -0.2985281761193378  ,   4.45375 ,09_0,  
   8.358034604968296 ,  -0.305838840486895 ,   7.607437500000002 ,07_7,  
   8.360427535224362 ,  -0.3055992706183946 ,   7.764625000000002 ,07_7,  
   9.330026418531146 ,  -0.39190926244210994 ,   5.422062500000001 ,09_0,  
  12.994883284729154 ,  -0.298550318552836  ,   4.955562500000001 ,08_8,  
   9.330517885319745 ,  -0.3918677202662308 ,   5.673875000000001 ,08_8,  
   9.365372189662594 ,  -0.3889226265868747 ,   6.302625000000003  ,08_7,  
   9.364878688015656 ,  -0.3889643119153398 ,   6.050812500000001 ,09_2,  
   9.33026197433497 ,  -0.39188935158398297 ,   5.101625  ,09_1,  
   9.33026197433497 ,  -0.39188935158398297 ,   5.101625  ,08_8,  
  12.995177471865725   ,  -0.29852854203234336  ,   4.635125 ,09_2,  
   8.443971663647938 ,  -0.2972449679154828  ,   7.1190000000000015 ,08_6,  
   8.267990854990407 ,  -0.31486502025334784 ,   6.781000000000002 ,08_6,  
   8.466175675590563 ,  -0.29502778364670806  ,  10.182875000000003 ,08_3,  
   9.285015388707313 ,  -0.395715627195515  ,   3.6386250000000007 ,10_2,  
   8.37945390061191 ,  -0.3036949887433983  ,   7.7882500000000014 ,08_3,  
   9.285130811918387 ,  -0.3957058620557557  ,   3.7958125000000007  ,09_9,  
   9.733319461505214 ,  -0.3579554289777006 ,   7.0877500000000015 ,08_5,  
   9.285132557515972 ,  -0.39570571437328905  ,   3.874406250000001 ,10_4,  
   9.556411120544125 ,  -0.3728163971496219 ,   7.664750000000002 ,09_3,  
   9.511523940884889 ,  -0.3765953143931004 ,   6.204734375000002  ,09_2,  
   9.511523940884889 ,  -0.3765953143931004 ,   6.204734375000002  ,08_9,  
   9.264333251083336 ,  -0.09734317708760873  ,   4.844500000000001 ,09_2,  
  11.25006738056483 ,  -0.5009585482926111  ,   6.093250000000001 ,10_5,  
   8.43528856661659 ,  -0.2981123829664911  ,   6.837625000000002 ,08_2,  
   8.330143913874904 ,  -0.30863228993094255 ,   7.281000000000002 ,08_3,  
   8.147500476702952 ,  -0.3269781446309837 ,   5.697000000000001  ,08_4,  
  11.16057489367344 ,  -0.23989301402426383 ,   2.3085000000000004 ,10_7,  
   8.229986595032441 ,  -0.31868133089325473 ,   6.3859609375 ,08_3,  
   9.264333251083336 ,  -0.09734317708760873  ,   4.844500000000001 ,09_2,  
  10.126940348613648 ,  -0.1389784327772061 ,   7.871062500000001 ,09_3,  
   8.446748616284722 ,  -0.2969676019103553  ,   9.820125000000003 ,07_7,  
   8.707726369040852 ,  -0.1607829378122073 ,   8.475875000000002 ,08_2,  
   9.271975691697811 ,  -0.07718928218820888 ,   9.707625 ,08_9,  
   9.278494086650333 ,  -0.07635411534319088 ,   9.8285 ,08_7,  
   9.278933553849471 ,  -0.07629781485430645 ,   9.840562499999999 ,08_7,  
  10.053166048056529 ,  -0.14694934972559995 ,   5.144500000000001 ,10_5,  
  10.437665977151756 ,  -0.17709932172689177 ,   3.9875000000000007 ,11_2,  
  12.990987269279328 ,  -0.2988387151728179  ,   4.937437500000001 ,09_4,  
  12.995038694311928   ,  -0.2985388147147926  ,   5.161125000000001 ,09_4,  
  14.280459130455757 ,  -0.26617415167004577 ,   2.5625 ,13_6,  
  10.084617400505023 ,  -0.14354900028855797 ,   5.773250000000001 ,10_2,  
  10.472415895291148 ,  -0.17372866785626795 ,   4.616250000000001 ,10_9,  
   9.208068129039786 ,  -0.08538637845746704 ,   8.06325 ,09_3,  
   8.115136606543633 ,  -0.3302385986132602 ,   4.137250000000001 ,08_8,  
  14.322286318820392 ,  -0.2629173065711852 ,   3.19125 ,12_2,  
  12.932767644473767 ,  -0.303149024001462  ,   2.8457500000000007 ,10_2,  
   8.549093239561747 ,  -0.17909881401869215 ,   5.860250000000001 ,09_3,  
   8.64336947519181 ,  -0.16820074269342924 ,   6.489000000000002 ,08_6,  
   8.388047594157179 ,  -0.302835199721008  ,   9.330468750000003 ,07_8,  
   9.518975142971795 ,  -0.3759677885853675 ,   3.5660000000000007 ,10_5,  
  10.116035759695743 ,  -0.14015548319949267 ,   6.402000000000001  ,10_1,  
  10.507123693152378 ,  -0.1703654210713284 ,   5.245000000000001 ,10_7,  
   9.23867701778925 ,  -0.08145830023659462 ,   8.692 ,09_1,  
   8.139701186133124 ,  -0.3277636071759624 ,   4.766000000000002 ,08_6,  
   8.576160210047274 ,  -0.17596606659946532 ,   6.489000000000001 ,09_1,  
   8.297495876819438  ,  -0.3119049252533137 ,   6.023500000000002 ,07_8,  
   8.30807086852659 ,  -0.3108445695572059 ,   5.0077500000000015 ,09_5,  
   9.557288301900059 ,  -0.37274258315670467 ,   4.194750000000001 ,10_2,  
   8.161423796329423 ,  -0.32557635421105646 ,   5.394750000000002 ,08_5,  
   9.351563332487917 ,  -0.39008919368105616 ,   4.581750000000001 ,09_9,  
   8.603189500711187  ,  -0.17284080409668148 ,   7.117750000000001 ,09_0,  
   9.29142310914339 ,  -0.39517354932138904  ,   4.267375000000001 ,09_7,  
   9.354761373829753 ,  -0.3898189959031158 ,   4.896125000000001  ,10_1,  
  12.990271025100618 ,  -0.29889173468891184  ,   4.429625000000001 ,09_1,  
  12.995191591119113   ,  -0.298527496888187  ,   5.046250000000001 ,08_7,  
   8.254716545623545 ,  -0.3161975474525775 ,   6.907421875000001 ,08_6,  
   9.434349847497346 ,  -0.3831001982628662 ,   3.6668125000000003 ,09_7,  
   8.144891646573116 ,  -0.32724085976270634 ,   4.572500000000002 ,09_4,  
  12.986518771529354 ,  -0.2991694960502627  ,   4.0185 ,09_5,  
   8.30610520571953 ,  -0.31104164360411846 ,   7.450250000000002 ,07_9,  
   7.984435377199229 ,  -0.3434356734618478 ,   2.2510000000000003 ,10_0,  
   8.714029478506781 ,  -0.1600573783477462 ,   8.256843750000002 ,08_4,  
   8.351388994147289 ,  -0.3065042524050203 ,   8.707750000000003 ,07_5,  
  10.155880853811366 ,  -0.13585646832502205 ,   8.22775 ,09_3,  
   9.272046410834529 ,  -0.07718022041964485 ,  10.517750000000001 ,08_7,  
   9.361879391416823 ,  -0.3892176666829711 ,   5.7787500000000005 ,09_0,  
  10.155600590129197 ,  -0.1358866886382215 ,   7.985937500000001 ,09_4,  
   9.50174313258955  ,  -0.3774191751006359 ,   6.794437500000003 ,09_1,  
   9.63649127024259 ,  -0.2967122103274624  ,   6.377750000000002 ,08_6,  
   7.666984011870174 ,  -0.15262259181118568 ,   1.161 ,10_4,  
   8.417450545031368 ,  -0.2998949890009769  ,   9.058375000000002 ,07_9,  
   9.104677270984876  ,  -0.41100024784844297 ,   1.4380000000000002 ,12_6,  
  10.155787506009903 ,  -0.13586653381671776 ,   7.417625000000001 ,09_7,  
   8.705096758898623 ,  -0.16108568524982453 ,   8.637406250000002 ,08_2,  
   8.705096758898623 ,  -0.16108568524982453 ,   8.63740625 ,08_2,  
   9.50202854961431  ,  -0.37739513149534604 ,   5.081500000000002 ,10_0,  
   8.40373531834961  ,  -0.19597657042090072  ,   3.974 ,10_4,  
   9.104677270984876  ,  -0.41100024784844297 ,   1.4380000000000002 ,12_6,  
   7.666984011870174 ,  -0.15262259181118568 ,   1.161 ,09_8,  
  14.334028393763177 ,  -0.26200293784162665 ,   4.037625 ,10_5,  
   9.254454557099706 ,   0.04226350422032628 ,   3.0443750000000005 ,09_7,  
   9.505551069120056 ,  -0.37709840467017025 ,   5.480500000000001 ,10_6,  
  10.118657796368279 ,  -0.13987242259189844 ,   6.716375000000001 ,10_0,  
  10.089857705766464 ,  -0.14298276504403548 ,   6.402000000000001  ,10_0,  
   8.120133633791305 ,  -0.32973498969222415 ,   4.766000000000002 ,08_5,  
  14.32991642274711 ,  -0.2623231457011685 ,   3.8200000000000003 ,11_7,  
   9.288212320526425 ,  -0.39544516574606503  ,   3.9530000000000007 ,10_0,  
  12.94079895132888 ,  -0.30255434670373477  ,   3.474500000000001 ,09_7,  
  10.510052157464283 ,  -0.17008179926366754 ,   5.559375000000001 ,10_5,  
   9.319933317230472 ,  -0.3927624909473541 ,   4.267375000000001 ,09_8,  
  12.982191227693484 ,  -0.299489850061105  ,   3.8008750000000004  ,09_5,  
  13.191090320924173 ,  -0.2840338680958526 ,   3.1294375 ,08_6,  
  10.158722223217488 ,  -0.13555010329618217 ,   7.453875000000001 ,09_2,  
   8.460226569976093 ,  -0.29562170137368615  ,   9.965250000000003 ,07_2,  
   9.312572681924884 ,  -0.39338483612986325 ,   2.5020000000000002  ,07_5,  
   9.246836613267126 ,  -0.39894689433322494  ,   2.6955000000000005  ,10_8,  
  13.002392355097905   ,  -0.2979944873615738  ,   5.372750000000001 ,08_6,  
  12.996007814617927   ,  -0.2984670780138797  ,   4.9024375000000004  ,08_7,  
   8.002656952004056   ,  -0.11015818166798214 ,   7.448500000000003 ,08_3,  
   9.28525969251787 ,  -0.39569495840825275  ,   3.8955000000000006  ,09_4,  
  12.982338408850357 ,  -0.2994789546009142  ,   4.10542578125 ,09_3,  
   9.470568531089512 ,  -0.3800461471956726 ,   6.7641875 ,09_2,  
   9.470568531089512 ,  -0.3800461471956726 ,   6.7641875 ,09_1,  
  12.98650355537012 ,  -0.2991706224405859  ,   4.675984374999999 ,08_9,  
   8.761627033755655 ,  -0.15458374955175327 ,   9.886625000000002 ,07_8,  
   8.388154732158007 ,  -0.3028244819583891  ,   9.352312500000002 ,07_3,  
   8.14996463138233 ,  -0.3267300160061382 ,   6.458750000000002 ,08_8,  
   8.150156709366644 ,  -0.3267106753775454 ,   6.486875000000001 ,08_5,  
   9.33025831104383 ,  -0.3918896612307887 ,   5.645750000000001 ,09_5,  
   9.47082153482189 ,  -0.38002482096787327 ,   6.931375000000002 ,08_3,  
   8.428173365748128 ,  -0.2988233223977725  ,  10.065875000000002 ,07_5,  
  14.34303429355049 ,  -0.2613016143590174 ,   4.093875000000001 ,10_7,  
   9.470561219202343 ,  -0.38004676353192524 ,   6.903250000000002  ,09_1,  
   8.427979761190182 ,  -0.29884266897384637  ,  10.037750000000003 ,07_9,  
   9.51907903785316 ,  -0.06872272105631895 ,   5.267 ,09_3,  
   8.587115747030714 ,  -0.17469895663637036 ,   6.259 ,09_2,  
   9.59575360930573  ,  -0.06015778245613641 ,   8.410625 ,08_4,  
  12.995194519578188   ,  -0.29852728011597746  ,   5.179250000000001 ,08_9,  
   8.37396722362898 ,  -0.06400301270120835 ,   3.4015000000000013  ,09_6,  
   8.299595166352788  ,  -0.31169440484100835 ,   7.020468750000003 ,08_5,  
  12.995813433006813   ,  -0.29848146659658914  ,   5.135312500000001 ,08_9,  
   8.376114053530067 ,  -0.3040291908461817  ,   7.9097500000000025 ,08_0,  
   9.281832565711683 ,  -0.3959849121258387  ,   3.324250000000001 ,10_4,  
   8.327659070694997 ,  -0.3088812676839582 ,   7.123812500000002 ,08_3,  
   9.29646389260295  ,  -0.39474715961540285 ,   3.731312500000001 ,09_6,  
   9.612788554526322 ,  -0.36807487738606204 ,   4.5935000000000015 ,09_7,  
  12.986667840576645 ,  -0.29915846108021915  ,   4.1756875 ,09_3,  
   9.271904932331179 ,  -0.07719834913163479 ,  10.070375 ,08_9,  
  11.219958396724829 ,  -0.5032797763225393  ,   6.177875000000001 ,10_7,  
   9.463656059006428 ,  -0.3806288555482315 ,   5.923875000000002 ,09_2,  
   9.271834211861922 ,  -0.0772074111107329 ,  10.275937500000001 ,08_8,  
  10.551239448511195 ,  -0.16609530235023853 ,   7.070750000000001 ,09_3,  
   9.416851548238755 ,  -0.38457648304014785 ,   5.89009375 ,08_0,  
   9.323366035726933 ,  -0.39247228410545604 ,   4.862859375000001 ,09_8,  
   9.620444882489556 ,  -0.3674313612021103 ,   5.333843750000001 ,09_0,  
  12.940943956772035 ,  -0.30254361001668395  ,   3.631687500000001 ,09_5,  
  12.986208934481153 ,  -0.29919243204300194  ,   4.1152500000000005 ,09_3,  
   9.323362428409068 ,  -0.39247258906278465 ,   4.485000000000001 ,09_5,  
   9.498639387964067  ,  -0.37768064410619734 ,   5.645750000000001 ,09_2,  
   9.467481899184202 ,  -0.38030633460792995 ,   6.126250000000002 ,09_1,  
  12.94108910580032 ,  -0.302532862706146  ,   3.788875000000001 ,09_5,  
  12.9865083099151 ,  -0.2991702704809672  ,   4.396359375  ,09_0,  
   8.357012264682572 ,  -0.30594119755738436 ,   7.9943750000000025 ,08_0,  
   8.351667602469236 ,  -0.30647635348068325 ,   7.281000000000002 ,08_2,  
   8.358055142464504 ,  -0.3058367842947543 ,   8.095562500000002  ,07_7,  
   8.427707590016212 ,  -0.29886986675103633  ,   8.716625000000002 ,08_2,  
   8.037799784942427 ,  -0.10575368826146647 ,   8.234437500000002 ,08_0,  
