# Supplementary material for: Automated reaction database and reaction network analysis: extraction of reaction templates using cheminformatics
Source: J Cheminform. 2018 Mar 9;10:11. doi: 10.1186/s13321-018-0269-8 (PMC5845084; doi:10.1186/s13321-018-0269-8)
Supplement: Supplementary file 9 — Additional file 9. Zip-file containing the source code of the software. [file 13321_2018_269_MOESM9_ESM.zip › source_code/CDK/cdk/bin/data/arff/PySystWithHetero.arff]

@relation  PySystWithHetero 
@attribute SE_1 numeric 
@attribute SE_2 numeric 
@attribute EE_1 numeric 
@attribute RES_c2 numeric 
@attribute class {05_0,05_1,05_2,05_3,05_4,05_5,05_6,05_7,05_8,05_9,06_0,06_1,06_2,06_3,06_4,06_5,06_6,06_7,06_8,06_9,07_0,07_1,07_2,07_3,07_4,07_5,07_6,07_7,07_8,07_9,08_0,08_1,08_2,08_3,08_4,08_5,08_6,08_7,08_8,08_9,09_0,09_1,09_2,09_3,09_4,09_5,09_6,09_7,09_8,09_9,10_0,10_1,10_2,10_3,10_4,10_5,10_6,10_7,10_8,10_9,11_0,11_1,11_2,11_3,11_4,11_5,11_6,11_7,11_8,11_9,12_0,12_1,12_2,12_3,12_4,12_5,12_6,12_7,12_8,12_9,13_0,13_1,13_2,13_3,13_4,13_5,13_6,13_7,13_8,13_9,14_0,14_1,14_2,14_3,14_4,14_5,14_6,14_7,14_8,14_9} 
@data 
   0.0   ,   0.02400393560678362 ,   0.008001311868927873 ,   0.002667103956309291   ,07_7,  
   0.0   ,   0.040657590584378143 ,   0.013552530194792715 ,   0.004517510064930905   ,09_1,  
   0.0   ,   0.0493960465247311 ,   0.01646534884157703 ,   0.005488449613859011 ,09_4,  
   0.0   ,   0.15896947407760312 ,   0.031793894815520626 ,   0.006358778963104125 ,08_0,  
   0.0   ,   0.0   ,   0.0   ,   0.0   ,08_8,  
   0.0   ,   0.13478911041053926 ,   0.02695782208210785 ,   0.005391564416421571 ,08_9,  
   0.0   ,   2.022266577221744 ,   0.6740888590739146 ,   0.22469628635797154 ,07_7,  
   0.0   ,   2.0289123326652305 ,   0.6763041108884101 ,   0.22543470362947005 ,07_7,  
   0.0   ,   0.07406805316050709 ,   0.024689351053502364 ,   0.008229783684500789 ,08_9,  
   0.0   ,   0.07376665347682652 ,   0.024588884492275507 ,   0.008196294830758502 ,08_9,  
   0.13003215369585985 ,   0.01715239691669317 ,   0.003430479383338634   ,   6.860958766677268E-4   ,08_6,  
   0.0   ,   0.08131434989910344 ,   0.027104783299701146 ,   0.00903492776656705 ,08_3,  
   0.0   ,   0.031038888559628306 ,   0.010346296186542769 ,   0.0034487653955142562   ,08_1,  
   0.0   ,   0.06269676648981913 ,   0.020898922163273045 ,   0.006966307387757682 ,07_1,  
   0.0   ,   0.07474730868483634 ,   0.024915769561612112 ,   0.00830525652053737 ,08_6,  
   0.0045199565195203585   ,   0.0   ,   0.0   ,   0.0   ,10_9,  
   0.17224237683931667 ,   0.19690049991526784  ,   0.03938009998305357 ,   0.007876019996610714 ,08_4,  
   0.0   ,   0.03706733500800318 ,   0.007413467001600636 ,   0.0014826934003201273   ,08_8,  
   0.0   ,   0.030928325921458753 ,   0.010309441973819585 ,   0.0034364806579398615   ,07_9,  
   0.0   ,   0.16104151720626558 ,   0.05368050573542186 ,   0.017893501911807285 ,08_7,  
   0.008579836513232117 ,   0.0   ,   0.0   ,   0.0   ,08_7,  
   0.0   ,   0.0   ,   0.0   ,   0.0   ,09_2,  
   0.0   ,   4.211236056896374 ,   1.4037453522987915  ,   0.4679151174329305 ,09_5,  
   0.0   ,   4.216003341907773 ,   1.405334447302591 ,   0.46844481576753033 ,08_9,  
   0.0   ,   2.5144352227330815 ,   0.8381450742443605 ,   0.2793816914147868 ,08_6,  
   0.0   ,   2.004488958728172   ,   0.668162986242724 ,   0.2227209954142413 ,08_2,  
   0.0   ,   0.06192269402540209 ,   0.020640898008467364 ,   0.0068802993361557875 ,07_2,  
   0.0   ,   0.06357649534212322 ,   0.02119216511404107 ,   0.00706405503801369 ,07_5,  
   0.0   ,   0.06304884274411156 ,   0.021016280914703853 ,   0.007005426971567951 ,08_0,  
   0.0   ,   0.0621897749724591 ,   0.0207299249908197 ,   0.006909974996939901 ,07_2,  
   0.0   ,   0.04619809272270834 ,   0.01539936424090278 ,   0.0051331214136342606 ,08_0,  
   0.0   ,   0.0   ,   0.0   ,   0.0   ,09_9,  
   0.0   ,   0.06306382564465741 ,   0.021021275214885806 ,   0.007007091738295269 ,07_5,  
   0.0   ,   0.08167553712249866 ,   0.027225179040832884 ,   0.009075059680277628 ,08_4,  
   0.0   ,   0.06269952277577863 ,   0.020899840925259542 ,   0.006966613641753181 ,07_4,  
   0.0   ,   0.045215082173222454 ,   0.015071694057740817 ,   0.005023898019246939 ,08_1,  
   0.1130098182277085 ,  -0.10960055979306078 ,  -0.021920111958612157 ,  -0.004384022391722432   ,08_5,  
   0.0   ,   0.08274230381780526 ,   0.02758076793926842 ,   0.009193589313089473 ,08_1,  
   0.004783577690108704   ,   0.08042251873827223 ,   0.016084503747654445 ,   0.003216900749530889   ,08_0,  
   0.0   ,   0.04465810092365554 ,   0.014886033641218514 ,   0.004962011213739505   ,08_4,  
   0.0   ,   0.04568498256076209 ,   0.015228327520254029 ,   0.00507610917341801 ,08_1,  
   0.0029281849751186828   ,   0.0   ,   0.0   ,   0.0   ,07_5,  
   0.006525021417954035 ,   0.0   ,   0.0   ,   0.0   ,09_6,  
   0.0   ,   2.0715148441057862 ,   0.6905049480352621 ,   0.23016831601175403 ,09_5,  
   0.0   ,   0.06192291240600763 ,   0.020640970802002542 ,   0.006880323600667514 ,07_6,  
   0.0   ,   0.13709167034752645 ,   0.045697223449175484 ,   0.015232407816391827 ,08_4,  
   0.004783563388219602   ,   0.08122526733671481 ,   0.016245053467342962 ,   0.0032490106934685925   ,07_7,  
   0.0   ,   0.09646968717669505  ,   0.032156562392231684 ,   0.010718854130743895 ,08_0,  
   0.0   ,   0.13709167034752645 ,   0.045697223449175484 ,   0.015232407816391827 ,08_4,  
   0.0   ,   0.0682216315403075 ,   0.022740543846769167 ,   0.007580181282256389 ,07_6,  
   0.0   ,   0.06099787924586924 ,   0.020332626415289747 ,   0.006777542138429915 ,08_3,  
   0.0   ,   0.0   ,   0.0   ,   0.0   ,11_5,  
   0.11369001279827816 ,  -0.10983760267525347 ,  -0.021967520535050696 ,  -0.004393504107010139   ,08_3,  
   0.05156490307035426 ,  -0.02790761402684485 ,  -0.00558152280536897 ,  -0.001116304561073794   ,08_0,  
   0.0   ,   0.13262237090248147 ,   0.04420745696749382 ,   0.014735818989164607 ,08_6,  
   0.0   ,   0.06269698487127973 ,   0.020898994957093242 ,   0.006966331652364414 ,07_5,  
   0.0   ,   0.06593843498772005 ,   0.021979478329240017 ,   0.007326492776413339 ,09_5,  
   0.0   ,   0.0628024229398792 ,   0.020934140979959732 ,   0.006978046993319911 ,07_6,  
   0.0038433738458009646   ,  -0.0024786760778495393   ,  -4.957352155699078E-4   ,  -9.914704311398156E-5   ,07_4,  
   0.01011626157459479 ,  -0.015645163856218246 ,  -0.003129032771243649   ,  -6.258065542487298E-4   ,07_3,  
   0.0   ,   0.0648004766764439 ,   0.012960095335288779 ,   0.0025920190670577557   ,08_9,  
   0.0   ,   0.13878185249011235 ,   0.04626061749670412 ,   0.015420205832234706 ,08_1,  
   0.0   ,   0.07578677522578546 ,   0.015157355045157092 ,   0.0030314710090314184   ,08_4,  
   0.0   ,   0.0   ,   0.0   ,   0.0   ,09_3,  
   6.950410812216592 , -20.839608889361763 ,  -2.9770869841945378 ,  -0.42529814059921967 ,08_5,  
   0.005056847031243411 ,   0.0   ,   0.0   ,   0.0   ,08_8,  
   0.005093931788773407 ,   0.0   ,   0.0   ,   0.0   ,09_0,  
   0.005130010794704912 ,   0.0   ,   0.0   ,   0.0   ,09_1,  
   0.0023657501150229163   ,   0.0   ,   0.0   ,   0.0   ,08_9,  
   0.20619324778441045 ,   0.19366148530440916 ,   0.03873229706088183 ,   0.007746459412176367 ,08_7,  
   0.0   ,   0.1467650588768706 ,   0.048921686292290205 ,   0.016307228764096734 ,09_4,  
   0.0   ,   0.04521653827414585 ,   0.015072179424715284 ,   0.0050240598082384276 ,08_1,  
   0.0   ,   0.06357903326307908 ,   0.021193011087693028 ,   0.0070643370292310095 ,07_4,  
   0.0   ,   0.0   ,   0.0   ,   0.0   ,08_6,  
   0.0   ,   0.03143724199757557 ,   0.010479080665858523 ,   0.0034930268886195076   ,08_3,  
   0.0   ,   0.02970571011747327 ,   0.0   ,   0.0   ,08_0,  
   0.0   ,   0.13222533346388374 ,   0.044075111154627915 ,   0.014691703718209305 ,09_3,  
   0.0   ,   0.028788076315750446 ,   0.009596025438583481 ,   0.003198675146194494   ,09_5,  
   0.0   ,   0.06305073175550362 ,   0.021016910585167872 ,   0.007005636861722624 ,07_3,  
   0.0   ,   0.05126193489103263 ,   0.0   ,   0.0   ,08_7,  
   0.003750106955083271   ,   0.0   ,   0.0   ,   0.0   ,08_1,  
   0.0   ,   0.13768122241183872 ,   0.04589374080394624 ,   0.015297913601315412 ,08_3,  
   0.0   ,   0.13899443814568258 ,   0.04633147938189419 ,   0.015443826460631397 ,08_2,  
   0.0   ,   0.13701360739850968 ,   0.045671202466169895 ,   0.015223734155389966 ,08_6,  
   0.0   ,   0.13701360739850968 ,   0.045671202466169895 ,   0.015223734155389966 ,08_7,  
   0.0   ,   2.0672307982855647 ,   0.6890769327618549 ,   0.2296923109206183 ,09_6,  
   0.0   ,   0.02119175377925782 ,   0.007063917926419273 ,   0.0023546393088064244   ,09_3,  
   0.0   ,   0.13322989654981465 ,   0.02664597930996293 ,   0.005329195861992586 ,08_6,  
   0.0   ,   0.0816950023488559 ,   0.027231667449618635 ,   0.009077222483206212 ,08_0,  
   0.0   ,   0.02951965600622432 ,   0.009839885335408107 ,   0.003279961778469369   ,09_8,  
   0.0   ,   0.0   ,   0.0   ,   0.0   ,10_3,  
   0.0   ,   0.0   ,   0.0   ,   0.0   ,10_6,  
   0.0   ,   0.03370479748695826 ,   0.011234932495652753 ,   0.0037449774985509176   ,09_3,  
   0.0   ,   0.14647666664204584 ,   0.04882555554734861 ,   0.016275185182449536 ,08_6,  
   0.0   ,   0.0   ,   0.0   ,   0.0   ,09_5,  
   0.0   ,   0.0   ,   0.0   ,   0.0   ,09_2,  
   0.0   ,   0.0   ,   0.0   ,   0.0   ,09_7,  
   0.0   ,   0.02519999545657388 ,   0.008399998485524626 ,   0.0027999994951748756   ,07_8,  
   0.0   ,   0.132658615730187 ,   0.044219538576729 ,   0.014739846192243 ,08_6,  
   0.004005148984492095   ,   0.0   ,   0.0   ,   0.0   ,09_1,  
   0.0   ,   0.04517162980662495 ,   0.015057209935541651 ,   0.005019069978513884 ,08_2,  
   0.07605562093734908 ,   0.10103211756900202  ,   0.020206423513800403 ,   0.00404128470276008   ,08_2,  
   0.0   ,   0.0   ,   0.0   ,   0.0   ,09_4,  
   0.0   ,   0.051365545204515486 ,   0.01712184840150516 ,   0.005707282800501721 ,09_3,  
   0.0   ,   0.06822184058780238 ,   0.02274061352926746 ,   0.00758020450975582 ,07_9,  
   0.0   ,   0.06906520073060976 ,   0.02302173357686992 ,   0.007673911192289973 ,08_1,  
   0.0   ,   0.26292308390407726 ,   0.052584616780815455 ,   0.010516923356163091 ,08_5,  
   0.0   ,   0.26292308390407726 ,   0.052584616780815455 ,   0.010516923356163091 ,08_4,  
   0.0   ,   0.03091326439595632 ,   0.010304421465318772 ,   0.0034348071551062575   ,07_9,  
   0.0   ,   0.06269930439431075 ,   0.020899768131436916 ,   0.006966589377145639 ,07_1,  
   0.0   ,   0.06218999289765557 ,   0.020729997632551855 ,   0.006909999210850618 ,07_4,  
   0.0   ,   0.0626802325985742 ,   0.0208934108661914 ,   0.006964470288730467 ,07_4,  
   0.0   ,   0.0   ,   0.0   ,   0.0   ,10_1,  
   0.0   ,   0.03852857909363817 ,   0.01284285969787939 ,   0.004280953232626463   ,09_9,  
   0.0   ,   0.05066213189165898 ,   0.01688737729721966 ,   0.005629125765739887 ,10_3,  
   8.941053157717155E-4   ,   0.0   ,   0.0   ,   0.0   ,09_0,  
   0.007953666574936659 ,   0.0   ,   0.0   ,   0.0   ,09_8,  
   0.0   ,   0.06099787924586924 ,   0.020332626415289747 ,   0.006777542138429915 ,08_3,  
   0.0   ,   0.06170530546356818 ,   0.020568435154522727 ,   0.006856145051507576 ,08_2,  
   0.0   ,   0.06775674143018168 ,   0.022585580476727225 ,   0.007528526825575741 ,08_2,  
   0.0   ,   0.06170530546356818 ,   0.020568435154522727 ,   0.006856145051507576 ,08_2,  
   0.0   ,   0.06217331144197361 ,   0.020724437147324536 ,   0.006908145715774846 ,07_6,  
   0.0   ,   0.0682058380763787 ,   0.0227352793587929 ,   0.007578426452930966 ,07_5,  
   0.0   ,   0.06190616019684666 ,   0.02063538673228222 ,   0.006878462244094073 ,07_4,  
   0.0   ,   0.07346543134869794 ,   0.024488477116232647 ,   0.008162825705410883 ,08_9,  
   0.0   ,   0.04556463640526575 ,   0.015188212135088584 ,   0.005062737378362861 ,08_7,  
   0.0   ,   0.05059774131410197 ,   0.010119548262820393 ,   0.0020239096525640787   ,07_7,  
