# Supplementary material for: Automated reaction database and reaction network analysis: extraction of reaction templates using cheminformatics
Source: J Cheminform. 2018 Mar 9;10:11. doi: 10.1186/s13321-018-0269-8 (PMC5845084; doi:10.1186/s13321-018-0269-8)
Supplement: Supplementary file 9 — Additional file 9. Zip-file containing the source code of the software. [file 13321_2018_269_MOESM9_ESM.zip › source_code/CDK/cdk/bin/data/arff/Table1.arff]

@relation 'table1' 
@attribute 'x1' real 
@attribute 'x2' real 
@attribute 'y3' real
@data 1,1,0,
3,3,2,
4,4,3,
6,6,5,
