# Supplementary material for: Automated reaction database and reaction network analysis: extraction of reaction templates using cheminformatics
Source: J Cheminform. 2018 Mar 9;10:11. doi: 10.1186/s13321-018-0269-8 (PMC5845084; doi:10.1186/s13321-018-0269-8)
Supplement: Supplementary file 9 — Additional file 9. Zip-file containing the source code of the software. [file 13321_2018_269_MOESM9_ESM.zip › source_code/CDK/cdk/bin/data/arff/Table3.arff]

@relation 'table3' 
@attribute 'x1' numeric 
@attribute 'x2' numeric
@attribute 'x3' numeric
@attribute class {"A_","B_","C_"}
@data 10,10,10,A_,
10 ,-10 ,  -10,B_,
-10,-10 ,  -10,C_,
11 , 11 ,   11,A_,
11 ,-11 ,  -11,B_,
-11,-11 ,  -11,C_,
