# Supplementary material for: Automated reaction database and reaction network analysis: extraction of reaction templates using cheminformatics
Source: J Cheminform. 2018 Mar 9;10:11. doi: 10.1186/s13321-018-0269-8 (PMC5845084; doi:10.1186/s13321-018-0269-8)
Supplement: Supplementary file 9 — Additional file 9. Zip-file containing the source code of the software. [file 13321_2018_269_MOESM9_ESM.zip › source_code/CDK/cdk/bin/data/arff/Table4.arff]

@relation 'table4' 
@attribute 'x1' numeric
@attribute 'x2' numeric
@attribute 'x3' numeric
@attribute class {"A_","B_","C_"}
@data 11,-11,-11,A_,
 -10,-10,-10,A_,
