# Supplementary material for: Automated reaction database and reaction network analysis: extraction of reaction templates using cheminformatics
Source: J Cheminform. 2018 Mar 9;10:11. doi: 10.1186/s13321-018-0269-8 (PMC5845084; doi:10.1186/s13321-018-0269-8)
Supplement: Supplementary file 9 — Additional file 9. Zip-file containing the source code of the software. [file 13321_2018_269_MOESM9_ESM.zip › source_code/CDK/cdk/bin/data/asn/pubchem/aceticAcids38.xml]

<?xml version="1.0"?>
<PC-Compounds xmlns="http://www.ncbi.nlm.nih.gov" xmlns:xs="http://www.w3.org/2001/XMLSchema-instance" xs:schemaLocation="http://www.ncbi.nlm.nih.gov ftp://ftp.ncbi.nlm.nih.gov/pubchem/specifications/pubchem.xsd">
  <PC-Compound>
    <PC-Compound_id>
      <PC-CompoundType>
        <PC-CompoundType_id>
          <PC-CompoundType_id_cid>176</PC-CompoundType_id_cid>
        </PC-CompoundType_id>
      </PC-CompoundType>
    </PC-Compound_id>
    <PC-Compound_atoms>
      <PC-Atoms>
        <PC-Atoms_aid>
          <PC-Atoms_aid_E>1</PC-Atoms_aid_E>
          <PC-Atoms_aid_E>2</PC-Atoms_aid_E>
          <PC-Atoms_aid_E>3</PC-Atoms_aid_E>
          <PC-Atoms_aid_E>4</PC-Atoms_aid_E>
          <PC-Atoms_aid_E>5</PC-Atoms_aid_E>
          <PC-Atoms_aid_E>6</PC-Atoms_aid_E>
          <PC-Atoms_aid_E>7</PC-Atoms_aid_E>
          <PC-Atoms_aid_E>8</PC-Atoms_aid_E>
        </PC-Atoms_aid>
        <PC-Atoms_element>
          <PC-Element value="o">8</PC-Element>
          <PC-Element value="o">8</PC-Element>
          <PC-Element value="c">6</PC-Element>
          <PC-Element value="c">6</PC-Element>
          <PC-Element value="h">1</PC-Element>
          <PC-Element value="h">1</PC-Element>
          <PC-Element value="h">1</PC-Element>
          <PC-Element value="h">1</PC-Element>
        </PC-Atoms_element>
      </PC-Atoms>
    </PC-Compound_atoms>
    <PC-Compound_bonds>
      <PC-Bonds>
        <PC-Bonds_aid1>
          <PC-Bonds_aid1_E>1</PC-Bonds_aid1_E>
          <PC-Bonds_aid1_E>1</PC-Bonds_aid1_E>
          <PC-Bonds_aid1_E>2</PC-Bonds_aid1_E>
          <PC-Bonds_aid1_E>3</PC-Bonds_aid1_E>
          <PC-Bonds_aid1_E>3</PC-Bonds_aid1_E>
          <PC-Bonds_aid1_E>3</PC-Bonds_aid1_E>
          <PC-Bonds_aid1_E>3</PC-Bonds_aid1_E>
        </PC-Bonds_aid1>
        <PC-Bonds_aid2>
          <PC-Bonds_aid2_E>4</PC-Bonds_aid2_E>
          <PC-Bonds_aid2_E>8</PC-Bonds_aid2_E>
          <PC-Bonds_aid2_E>4</PC-Bonds_aid2_E>
          <PC-Bonds_aid2_E>4</PC-Bonds_aid2_E>
          <PC-Bonds_aid2_E>5</PC-Bonds_aid2_E>
          <PC-Bonds_aid2_E>6</PC-Bonds_aid2_E>
          <PC-Bonds_aid2_E>7</PC-Bonds_aid2_E>
        </PC-Bonds_aid2>
        <PC-Bonds_order>
          <PC-BondType value="single">1</PC-BondType>
          <PC-BondType value="single">1</PC-BondType>
          <PC-BondType value="double">2</PC-BondType>
          <PC-BondType value="single">1</PC-BondType>
          <PC-BondType value="single">1</PC-BondType>
          <PC-BondType value="single">1</PC-BondType>
          <PC-BondType value="single">1</PC-BondType>
        </PC-Bonds_order>
      </PC-Bonds>
    </PC-Compound_bonds>
    <PC-Compound_coords>
      <PC-Coordinates>
        <PC-Coordinates_type>
          <PC-CoordinateType value="twod">1</PC-CoordinateType>
          <PC-CoordinateType value="computed">5</PC-CoordinateType>
          <PC-CoordinateType value="units-unknown">255</PC-CoordinateType>
        </PC-Coordinates_type>
        <PC-Coordinates_aid>
          <PC-Coordinates_aid_E>1</PC-Coordinates_aid_E>
          <PC-Coordinates_aid_E>2</PC-Coordinates_aid_E>
          <PC-Coordinates_aid_E>3</PC-Coordinates_aid_E>
          <PC-Coordinates_aid_E>4</PC-Coordinates_aid_E>
          <PC-Coordinates_aid_E>5</PC-Coordinates_aid_E>
          <PC-Coordinates_aid_E>6</PC-Coordinates_aid_E>
          <PC-Coordinates_aid_E>7</PC-Coordinates_aid_E>
          <PC-Coordinates_aid_E>8</PC-Coordinates_aid_E>
        </PC-Coordinates_aid>
        <PC-Coordinates_conformers>
          <PC-Conformer>
            <PC-Conformer_x>
              <PC-Conformer_x_E>3.7321</PC-Conformer_x_E>
              <PC-Conformer_x_E>2.866</PC-Conformer_x_E>
              <PC-Conformer_x_E>2</PC-Conformer_x_E>
              <PC-Conformer_x_E>2.866</PC-Conformer_x_E>
              <PC-Conformer_x_E>2.31</PC-Conformer_x_E>
              <PC-Conformer_x_E>1.4631</PC-Conformer_x_E>
              <PC-Conformer_x_E>1.69</PC-Conformer_x_E>
              <PC-Conformer_x_E>4.269</PC-Conformer_x_E>
            </PC-Conformer_x>
            <PC-Conformer_y>
              <PC-Conformer_y_E>0.75</PC-Conformer_y_E>
              <PC-Conformer_y_E>-0.75</PC-Conformer_y_E>
              <PC-Conformer_y_E>0.75</PC-Conformer_y_E>
              <PC-Conformer_y_E>0.25</PC-Conformer_y_E>
              <PC-Conformer_y_E>1.2869</PC-Conformer_y_E>
              <PC-Conformer_y_E>1.06</PC-Conformer_y_E>
              <PC-Conformer_y_E>0.2131</PC-Conformer_y_E>
              <PC-Conformer_y_E>0.44</PC-Conformer_y_E>
            </PC-Conformer_y>
          </PC-Conformer>
        </PC-Coordinates_conformers>
      </PC-Coordinates>
    </PC-Compound_coords>
    <PC-Compound_charge>0</PC-Compound_charge>
    <PC-Compound_props>
      <PC-InfoData>
        <PC-InfoData_urn>
          <PC-Urn>
            <PC-Urn_label>Compound</PC-Urn_label>
            <PC-Urn_name>Canonicalized</PC-Urn_name>
            <PC-Urn_datatype>
              <PC-UrnDataType value="uint">5</PC-UrnDataType>
            </PC-Urn_datatype>
            <PC-Urn_release>2008.01.11</PC-Urn_release>
          </PC-Urn>
        </PC-InfoData_urn>
        <PC-InfoData_value>
          <PC-InfoData_value_ival>1</PC-InfoData_value_ival>
        </PC-InfoData_value>
      </PC-InfoData>
      <PC-InfoData>
        <PC-InfoData_urn>
          <PC-Urn>
            <PC-Urn_label>Compound Complexity</PC-Urn_label>
            <PC-Urn_datatype>
              <PC-UrnDataType value="double">7</PC-UrnDataType>
            </PC-Urn_datatype>
            <PC-Urn_implementation>E_COMPLEXITY</PC-Urn_implementation>
            <PC-Urn_version>3.347</PC-Urn_version>
            <PC-Urn_software>Cactvs</PC-Urn_software>
            <PC-Urn_source>xemistry.com</PC-Urn_source>
            <PC-Urn_release>2008.01.11</PC-Urn_release>
          </PC-Urn>
        </PC-InfoData_urn>
        <PC-InfoData_value>
          <PC-InfoData_value_fval>31</PC-InfoData_value_fval>
        </PC-InfoData_value>
      </PC-InfoData>
      <PC-InfoData>
        <PC-InfoData_urn>
          <PC-Urn>
            <PC-Urn_label>Count</PC-Urn_label>
            <PC-Urn_name>Hydrogen Bond Acceptor</PC-Urn_name>
            <PC-Urn_datatype>
              <PC-UrnDataType value="uint">5</PC-UrnDataType>
            </PC-Urn_datatype>
            <PC-Urn_implementation>E_NHACCEPTORS</PC-Urn_implementation>
            <PC-Urn_version>3.347</PC-Urn_version>
            <PC-Urn_software>Cactvs</PC-Urn_software>
            <PC-Urn_source>xemistry.com</PC-Urn_source>
            <PC-Urn_release>2008.01.11</PC-Urn_release>
          </PC-Urn>
        </PC-InfoData_urn>
        <PC-InfoData_value>
          <PC-InfoData_value_ival>2</PC-InfoData_value_ival>
        </PC-InfoData_value>
      </PC-InfoData>
      <PC-InfoData>
        <PC-InfoData_urn>
          <PC-Urn>
            <PC-Urn_label>Count</PC-Urn_label>
            <PC-Urn_name>Hydrogen Bond Donor</PC-Urn_name>
            <PC-Urn_datatype>
              <PC-UrnDataType value="uint">5</PC-UrnDataType>
            </PC-Urn_datatype>
            <PC-Urn_implementation>E_NHDONORS</PC-Urn_implementation>
            <PC-Urn_version>3.347</PC-Urn_version>
            <PC-Urn_software>Cactvs</PC-Urn_software>
            <PC-Urn_source>xemistry.com</PC-Urn_source>
            <PC-Urn_release>2008.01.11</PC-Urn_release>
          </PC-Urn>
        </PC-InfoData_urn>
        <PC-InfoData_value>
          <PC-InfoData_value_ival>1</PC-InfoData_value_ival>
        </PC-InfoData_value>
      </PC-InfoData>
      <PC-InfoData>
        <PC-InfoData_urn>
          <PC-Urn>
            <PC-Urn_label>Count</PC-Urn_label>
            <PC-Urn_name>Rotatable Bond</PC-Urn_name>
            <PC-Urn_datatype>
              <PC-UrnDataType value="uint">5</PC-UrnDataType>
            </PC-Urn_datatype>
            <PC-Urn_implementation>E_NROTBONDS</PC-Urn_implementation>
            <PC-Urn_version>3.347</PC-Urn_version>
            <PC-Urn_software>Cactvs</PC-Urn_software>
            <PC-Urn_source>xemistry.com</PC-Urn_source>
            <PC-Urn_release>2008.01.11</PC-Urn_release>
          </PC-Urn>
        </PC-InfoData_urn>
        <PC-InfoData_value>
          <PC-InfoData_value_ival>0</PC-InfoData_value_ival>
        </PC-InfoData_value>
      </PC-InfoData>
      <PC-InfoData>
        <PC-InfoData_urn>
          <PC-Urn>
            <PC-Urn_label>Fingerprint</PC-Urn_label>
            <PC-Urn_name>SubStructure Keys</PC-Urn_name>
            <PC-Urn_datatype>
              <PC-UrnDataType value="fingerprint">16</PC-UrnDataType>
            </PC-Urn_datatype>
            <PC-Urn_parameters>extended 2</PC-Urn_parameters>
            <PC-Urn_implementation>E_SCREEN</PC-Urn_implementation>
            <PC-Urn_version>3.347</PC-Urn_version>
            <PC-Urn_software>Cactvs</PC-Urn_software>
            <PC-Urn_source>xemistry.com</PC-Urn_source>
            <PC-Urn_release>2008.01.11</PC-Urn_release>
          </PC-Urn>
        </PC-InfoData_urn>
        <PC-InfoData_value>
          <PC-InfoData_value_binary>0000037180403000000000000000000000000000000000000000000000000000000000000000001A000008000000008080000208000002000800009008000000000000000000000000000000000000000000000000000000000000000000000000000000000000000000000000000000000000</PC-InfoData_value_binary>
        </PC-InfoData_value>
      </PC-InfoData>
      <PC-InfoData>
        <PC-InfoData_urn>
          <PC-Urn>
            <PC-Urn_label>IUPAC Name</PC-Urn_label>
            <PC-Urn_name>Allowed</PC-Urn_name>
            <PC-Urn_datatype>
              <PC-UrnDataType value="string">1</PC-UrnDataType>
            </PC-Urn_datatype>
            <PC-Urn_version>1.6.0</PC-Urn_version>
            <PC-Urn_software>LexiChem</PC-Urn_software>
            <PC-Urn_source>openeye.com</PC-Urn_source>
            <PC-Urn_release>2008.01.11</PC-Urn_release>
          </PC-Urn>
        </PC-InfoData_urn>
        <PC-InfoData_value>
          <PC-InfoData_value_sval>acetic acid</PC-InfoData_value_sval>
        </PC-InfoData_value>
      </PC-InfoData>
      <PC-InfoData>
        <PC-InfoData_urn>
          <PC-Urn>
            <PC-Urn_label>IUPAC Name</PC-Urn_label>
            <PC-Urn_name>CAS-like Style</PC-Urn_name>
            <PC-Urn_datatype>
              <PC-UrnDataType value="string">1</PC-UrnDataType>
            </PC-Urn_datatype>
            <PC-Urn_version>1.6.0</PC-Urn_version>
            <PC-Urn_software>LexiChem</PC-Urn_software>
            <PC-Urn_source>openeye.com</PC-Urn_source>
            <PC-Urn_release>2008.01.11</PC-Urn_release>
          </PC-Urn>
        </PC-InfoData_urn>
        <PC-InfoData_value>
          <PC-InfoData_value_sval>acetic acid</PC-InfoData_value_sval>
        </PC-InfoData_value>
      </PC-InfoData>
      <PC-InfoData>
        <PC-InfoData_urn>
          <PC-Urn>
            <PC-Urn_label>IUPAC Name</PC-Urn_label>
            <PC-Urn_name>Preferred</PC-Urn_name>
            <PC-Urn_datatype>
              <PC-UrnDataType value="string">1</PC-UrnDataType>
            </PC-Urn_datatype>
            <PC-Urn_version>1.6.0</PC-Urn_version>
            <PC-Urn_software>LexiChem</PC-Urn_software>
            <PC-Urn_source>openeye.com</PC-Urn_source>
            <PC-Urn_release>2008.01.11</PC-Urn_release>
          </PC-Urn>
        </PC-InfoData_urn>
        <PC-InfoData_value>
          <PC-InfoData_value_sval>acetic acid</PC-InfoData_value_sval>
        </PC-InfoData_value>
      </PC-InfoData>
      <PC-InfoData>
        <PC-InfoData_urn>
          <PC-Urn>
            <PC-Urn_label>IUPAC Name</PC-Urn_label>
            <PC-Urn_name>Systematic</PC-Urn_name>
            <PC-Urn_datatype>
              <PC-UrnDataType value="string">1</PC-UrnDataType>
            </PC-Urn_datatype>
            <PC-Urn_version>1.6.0</PC-Urn_version>
            <PC-Urn_software>LexiChem</PC-Urn_software>
            <PC-Urn_source>openeye.com</PC-Urn_source>
            <PC-Urn_release>2008.01.11</PC-Urn_release>
          </PC-Urn>
        </PC-InfoData_urn>
        <PC-InfoData_value>
          <PC-InfoData_value_sval>ethanoic acid</PC-InfoData_value_sval>
        </PC-InfoData_value>
      </PC-InfoData>
      <PC-InfoData>
        <PC-InfoData_urn>
          <PC-Urn>
            <PC-Urn_label>IUPAC Name</PC-Urn_label>
            <PC-Urn_name>Traditional</PC-Urn_name>
            <PC-Urn_datatype>
              <PC-UrnDataType value="string">1</PC-UrnDataType>
            </PC-Urn_datatype>
            <PC-Urn_version>1.6.0</PC-Urn_version>
            <PC-Urn_software>LexiChem</PC-Urn_software>
            <PC-Urn_source>openeye.com</PC-Urn_source>
            <PC-Urn_release>2008.01.11</PC-Urn_release>
          </PC-Urn>
        </PC-InfoData_urn>
        <PC-InfoData_value>
          <PC-InfoData_value_sval>acetic acid</PC-InfoData_value_sval>
        </PC-InfoData_value>
      </PC-InfoData>
      <PC-InfoData>
        <PC-InfoData_urn>
          <PC-Urn>
            <PC-Urn_label>InChI</PC-Urn_label>
            <PC-Urn_datatype>
              <PC-UrnDataType value="string">1</PC-UrnDataType>
            </PC-Urn_datatype>
            <PC-Urn_parameters>options {auxnonr donotaddh w0 fixedh recmet newps}</PC-Urn_parameters>
            <PC-Urn_implementation>E_INCHI</PC-Urn_implementation>
            <PC-Urn_version>1.0.1</PC-Urn_version>
            <PC-Urn_software>InChI</PC-Urn_software>
            <PC-Urn_source>nist.gov</PC-Urn_source>
            <PC-Urn_release>2008.01.11</PC-Urn_release>
          </PC-Urn>
        </PC-InfoData_urn>
        <PC-InfoData_value>
          <PC-InfoData_value_sval>InChI=1/C2H4O2/c1-2(3)4/h1H3,(H,3,4)/f/h3H</PC-InfoData_value_sval>
        </PC-InfoData_value>
      </PC-InfoData>
      <PC-InfoData>
        <PC-InfoData_urn>
          <PC-Urn>
            <PC-Urn_label>Log P</PC-Urn_label>
            <PC-Urn_name>XLogP2</PC-Urn_name>
            <PC-Urn_datatype>
              <PC-UrnDataType value="double">7</PC-UrnDataType>
            </PC-Urn_datatype>
            <PC-Urn_implementation>E_XLOGP2</PC-Urn_implementation>
            <PC-Urn_version>3.347</PC-Urn_version>
            <PC-Urn_software>Cactvs</PC-Urn_software>
            <PC-Urn_source>xemistry.com</PC-Urn_source>
            <PC-Urn_release>2008.01.11</PC-Urn_release>
          </PC-Urn>
        </PC-InfoData_urn>
        <PC-InfoData_value>
          <PC-InfoData_value_fval>-0.1</PC-InfoData_value_fval>
        </PC-InfoData_value>
      </PC-InfoData>
      <PC-InfoData>
        <PC-InfoData_urn>
          <PC-Urn>
            <PC-Urn_label>Mass</PC-Urn_label>
            <PC-Urn_name>Exact</PC-Urn_name>
            <PC-Urn_datatype>
              <PC-UrnDataType value="double">7</PC-UrnDataType>
            </PC-Urn_datatype>
            <PC-Urn_version>2.1</PC-Urn_version>
            <PC-Urn_software>PubChem</PC-Urn_software>
            <PC-Urn_source>ncbi.nlm.nih.gov</PC-Urn_source>
            <PC-Urn_release>2008.01.11</PC-Urn_release>
          </PC-Urn>
        </PC-InfoData_urn>
        <PC-InfoData_value>
          <PC-InfoData_value_fval>60.021129</PC-InfoData_value_fval>
        </PC-InfoData_value>
      </PC-InfoData>
      <PC-InfoData>
        <PC-InfoData_urn>
          <PC-Urn>
            <PC-Urn_label>Molecular Formula</PC-Urn_label>
            <PC-Urn_datatype>
              <PC-UrnDataType value="string">1</PC-UrnDataType>
            </PC-Urn_datatype>
            <PC-Urn_version>2.1</PC-Urn_version>
            <PC-Urn_software>PubChem</PC-Urn_software>
            <PC-Urn_source>ncbi.nlm.nih.gov</PC-Urn_source>
            <PC-Urn_release>2008.01.11</PC-Urn_release>
          </PC-Urn>
        </PC-InfoData_urn>
        <PC-InfoData_value>
          <PC-InfoData_value_sval>C2H4O2</PC-InfoData_value_sval>
        </PC-InfoData_value>
      </PC-InfoData>
      <PC-InfoData>
        <PC-InfoData_urn>
          <PC-Urn>
            <PC-Urn_label>Molecular Weight</PC-Urn_label>
            <PC-Urn_datatype>
              <PC-UrnDataType value="double">7</PC-UrnDataType>
            </PC-Urn_datatype>
            <PC-Urn_version>2.1</PC-Urn_version>
            <PC-Urn_software>PubChem</PC-Urn_software>
            <PC-Urn_source>ncbi.nlm.nih.gov</PC-Urn_source>
            <PC-Urn_release>2008.01.11</PC-Urn_release>
          </PC-Urn>
        </PC-InfoData_urn>
        <PC-InfoData_value>
          <PC-InfoData_value_fval>60.05196</PC-InfoData_value_fval>
        </PC-InfoData_value>
      </PC-InfoData>
      <PC-InfoData>
        <PC-InfoData_urn>
          <PC-Urn>
            <PC-Urn_label>SMILES</PC-Urn_label>
            <PC-Urn_name>Canonical</PC-Urn_name>
            <PC-Urn_datatype>
              <PC-UrnDataType value="string">1</PC-UrnDataType>
            </PC-Urn_datatype>
            <PC-Urn_version>1.5.1</PC-Urn_version>
            <PC-Urn_software>OEChem</PC-Urn_software>
            <PC-Urn_source>openeye.com</PC-Urn_source>
            <PC-Urn_release>2008.01.11</PC-Urn_release>
          </PC-Urn>
        </PC-InfoData_urn>
        <PC-InfoData_value>
          <PC-InfoData_value_sval>CC(=O)O</PC-InfoData_value_sval>
        </PC-InfoData_value>
      </PC-InfoData>
      <PC-InfoData>
        <PC-InfoData_urn>
          <PC-Urn>
            <PC-Urn_label>SMILES</PC-Urn_label>
            <PC-Urn_name>Isomeric</PC-Urn_name>
            <PC-Urn_datatype>
              <PC-UrnDataType value="string">1</PC-UrnDataType>
            </PC-Urn_datatype>
            <PC-Urn_version>1.5.1</PC-Urn_version>
            <PC-Urn_software>OEChem</PC-Urn_software>
            <PC-Urn_source>openeye.com</PC-Urn_source>
            <PC-Urn_release>2008.01.11</PC-Urn_release>
          </PC-Urn>
        </PC-InfoData_urn>
        <PC-InfoData_value>
          <PC-InfoData_value_sval>CC(=O)O</PC-InfoData_value_sval>
        </PC-InfoData_value>
      </PC-InfoData>
      <PC-InfoData>
        <PC-InfoData_urn>
          <PC-Urn>
            <PC-Urn_label>Topological</PC-Urn_label>
            <PC-Urn_name>Polar Surface Area</PC-Urn_name>
            <PC-Urn_datatype>
              <PC-UrnDataType value="double">7</PC-UrnDataType>
            </PC-Urn_datatype>
            <PC-Urn_implementation>E_TPSA</PC-Urn_implementation>
            <PC-Urn_version>3.347</PC-Urn_version>
            <PC-Urn_software>Cactvs</PC-Urn_software>
            <PC-Urn_source>xemistry.com</PC-Urn_source>
            <PC-Urn_release>2008.01.11</PC-Urn_release>
          </PC-Urn>
        </PC-InfoData_urn>
        <PC-InfoData_value>
          <PC-InfoData_value_fval>37.3</PC-InfoData_value_fval>
        </PC-InfoData_value>
      </PC-InfoData>
      <PC-InfoData>
        <PC-InfoData_urn>
          <PC-Urn>
            <PC-Urn_label>Weight</PC-Urn_label>
            <PC-Urn_name>MonoIsotopic</PC-Urn_name>
            <PC-Urn_datatype>
              <PC-UrnDataType value="double">7</PC-UrnDataType>
            </PC-Urn_datatype>
            <PC-Urn_version>2.1</PC-Urn_version>
            <PC-Urn_software>PubChem</PC-Urn_software>
            <PC-Urn_source>ncbi.nlm.nih.gov</PC-Urn_source>
            <PC-Urn_release>2008.01.11</PC-Urn_release>
          </PC-Urn>
        </PC-InfoData_urn>
        <PC-InfoData_value>
          <PC-InfoData_value_fval>60.021129</PC-InfoData_value_fval>
        </PC-InfoData_value>
      </PC-InfoData>
    </PC-Compound_props>
    <PC-Compound_count>
      <PC-Count>
        <PC-Count_heavy-atom>4</PC-Count_heavy-atom>
        <PC-Count_atom-chiral>0</PC-Count_atom-chiral>
        <PC-Count_atom-chiral-def>0</PC-Count_atom-chiral-def>
        <PC-Count_atom-chiral-undef>0</PC-Count_atom-chiral-undef>
        <PC-Count_bond-chiral>0</PC-Count_bond-chiral>
        <PC-Count_bond-chiral-def>0</PC-Count_bond-chiral-def>
        <PC-Count_bond-chiral-undef>0</PC-Count_bond-chiral-undef>
        <PC-Count_isotope-atom>0</PC-Count_isotope-atom>
        <PC-Count_covalent-unit>1</PC-Count_covalent-unit>
        <PC-Count_tautomers>1</PC-Count_tautomers>
      </PC-Count>
    </PC-Compound_count>
  </PC-Compound>
  <PC-Compound>
    <PC-Compound_id>
      <PC-CompoundType>
        <PC-CompoundType_id>
          <PC-CompoundType_id_cid>175</PC-CompoundType_id_cid>
        </PC-CompoundType_id>
      </PC-CompoundType>
    </PC-Compound_id>
    <PC-Compound_atoms>
      <PC-Atoms>
        <PC-Atoms_aid>
          <PC-Atoms_aid_E>1</PC-Atoms_aid_E>
          <PC-Atoms_aid_E>2</PC-Atoms_aid_E>
          <PC-Atoms_aid_E>3</PC-Atoms_aid_E>
          <PC-Atoms_aid_E>4</PC-Atoms_aid_E>
          <PC-Atoms_aid_E>5</PC-Atoms_aid_E>
          <PC-Atoms_aid_E>6</PC-Atoms_aid_E>
          <PC-Atoms_aid_E>7</PC-Atoms_aid_E>
        </PC-Atoms_aid>
        <PC-Atoms_element>
          <PC-Element value="o">8</PC-Element>
          <PC-Element value="o">8</PC-Element>
          <PC-Element value="c">6</PC-Element>
          <PC-Element value="c">6</PC-Element>
          <PC-Element value="h">1</PC-Element>
          <PC-Element value="h">1</PC-Element>
          <PC-Element value="h">1</PC-Element>
        </PC-Atoms_element>
        <PC-Atoms_charge>
          <PC-AtomInt>
            <PC-AtomInt_aid>1</PC-AtomInt_aid>
            <PC-AtomInt_value>-1</PC-AtomInt_value>
          </PC-AtomInt>
        </PC-Atoms_charge>
      </PC-Atoms>
    </PC-Compound_atoms>
    <PC-Compound_bonds>
      <PC-Bonds>
        <PC-Bonds_aid1>
          <PC-Bonds_aid1_E>1</PC-Bonds_aid1_E>
          <PC-Bonds_aid1_E>2</PC-Bonds_aid1_E>
          <PC-Bonds_aid1_E>3</PC-Bonds_aid1_E>
          <PC-Bonds_aid1_E>3</PC-Bonds_aid1_E>
          <PC-Bonds_aid1_E>3</PC-Bonds_aid1_E>
          <PC-Bonds_aid1_E>3</PC-Bonds_aid1_E>
        </PC-Bonds_aid1>
        <PC-Bonds_aid2>
          <PC-Bonds_aid2_E>4</PC-Bonds_aid2_E>
          <PC-Bonds_aid2_E>4</PC-Bonds_aid2_E>
          <PC-Bonds_aid2_E>4</PC-Bonds_aid2_E>
          <PC-Bonds_aid2_E>5</PC-Bonds_aid2_E>
          <PC-Bonds_aid2_E>6</PC-Bonds_aid2_E>
          <PC-Bonds_aid2_E>7</PC-Bonds_aid2_E>
        </PC-Bonds_aid2>
        <PC-Bonds_order>
          <PC-BondType value="single">1</PC-BondType>
          <PC-BondType value="double">2</PC-BondType>
          <PC-BondType value="single">1</PC-BondType>
          <PC-BondType value="single">1</PC-BondType>
          <PC-BondType value="single">1</PC-BondType>
          <PC-BondType value="single">1</PC-BondType>
        </PC-Bonds_order>
      </PC-Bonds>
    </PC-Compound_bonds>
    <PC-Compound_coords>
      <PC-Coordinates>
        <PC-Coordinates_type>
          <PC-CoordinateType value="twod">1</PC-CoordinateType>
          <PC-CoordinateType value="computed">5</PC-CoordinateType>
          <PC-CoordinateType value="units-unknown">255</PC-CoordinateType>
        </PC-Coordinates_type>
        <PC-Coordinates_aid>
          <PC-Coordinates_aid_E>1</PC-Coordinates_aid_E>
          <PC-Coordinates_aid_E>2</PC-Coordinates_aid_E>
          <PC-Coordinates_aid_E>3</PC-Coordinates_aid_E>
          <PC-Coordinates_aid_E>4</PC-Coordinates_aid_E>
          <PC-Coordinates_aid_E>5</PC-Coordinates_aid_E>
          <PC-Coordinates_aid_E>6</PC-Coordinates_aid_E>
          <PC-Coordinates_aid_E>7</PC-Coordinates_aid_E>
        </PC-Coordinates_aid>
        <PC-Coordinates_conformers>
          <PC-Conformer>
            <PC-Conformer_x>
              <PC-Conformer_x_E>2</PC-Conformer_x_E>
              <PC-Conformer_x_E>3.7321</PC-Conformer_x_E>
              <PC-Conformer_x_E>2.866</PC-Conformer_x_E>
              <PC-Conformer_x_E>2.866</PC-Conformer_x_E>
              <PC-Conformer_x_E>2.246</PC-Conformer_x_E>
              <PC-Conformer_x_E>2.866</PC-Conformer_x_E>
              <PC-Conformer_x_E>3.486</PC-Conformer_x_E>
            </PC-Conformer_x>
            <PC-Conformer_y>
              <PC-Conformer_y_E>0.75</PC-Conformer_y_E>
              <PC-Conformer_y_E>0.75</PC-Conformer_y_E>
              <PC-Conformer_y_E>-0.75</PC-Conformer_y_E>
              <PC-Conformer_y_E>0.25</PC-Conformer_y_E>
              <PC-Conformer_y_E>-0.75</PC-Conformer_y_E>
              <PC-Conformer_y_E>-1.37</PC-Conformer_y_E>
              <PC-Conformer_y_E>-0.75</PC-Conformer_y_E>
            </PC-Conformer_y>
          </PC-Conformer>
        </PC-Coordinates_conformers>
      </PC-Coordinates>
    </PC-Compound_coords>
    <PC-Compound_charge>-1</PC-Compound_charge>
    <PC-Compound_props>
      <PC-InfoData>
        <PC-InfoData_urn>
          <PC-Urn>
            <PC-Urn_label>Compound</PC-Urn_label>
            <PC-Urn_name>Canonicalized</PC-Urn_name>
            <PC-Urn_datatype>
              <PC-UrnDataType value="uint">5</PC-UrnDataType>
            </PC-Urn_datatype>
            <PC-Urn_release>2008.01.11</PC-Urn_release>
          </PC-Urn>
        </PC-InfoData_urn>
        <PC-InfoData_value>
          <PC-InfoData_value_ival>1</PC-InfoData_value_ival>
        </PC-InfoData_value>
      </PC-InfoData>
      <PC-InfoData>
        <PC-InfoData_urn>
          <PC-Urn>
            <PC-Urn_label>Compound Complexity</PC-Urn_label>
            <PC-Urn_datatype>
              <PC-UrnDataType value="double">7</PC-UrnDataType>
            </PC-Urn_datatype>
            <PC-Urn_implementation>E_COMPLEXITY</PC-Urn_implementation>
            <PC-Urn_version>3.347</PC-Urn_version>
            <PC-Urn_software>Cactvs</PC-Urn_software>
            <PC-Urn_source>xemistry.com</PC-Urn_source>
            <PC-Urn_release>2008.01.11</PC-Urn_release>
          </PC-Urn>
        </PC-InfoData_urn>
        <PC-InfoData_value>
          <PC-InfoData_value_fval>25.5</PC-InfoData_value_fval>
        </PC-InfoData_value>
      </PC-InfoData>
      <PC-InfoData>
        <PC-InfoData_urn>
          <PC-Urn>
            <PC-Urn_label>Count</PC-Urn_label>
            <PC-Urn_name>Hydrogen Bond Acceptor</PC-Urn_name>
            <PC-Urn_datatype>
              <PC-UrnDataType value="uint">5</PC-UrnDataType>
            </PC-Urn_datatype>
            <PC-Urn_implementation>E_NHACCEPTORS</PC-Urn_implementation>
            <PC-Urn_version>3.347</PC-Urn_version>
            <PC-Urn_software>Cactvs</PC-Urn_software>
            <PC-Urn_source>xemistry.com</PC-Urn_source>
            <PC-Urn_release>2008.01.11</PC-Urn_release>
          </PC-Urn>
        </PC-InfoData_urn>
        <PC-InfoData_value>
          <PC-InfoData_value_ival>2</PC-InfoData_value_ival>
        </PC-InfoData_value>
      </PC-InfoData>
      <PC-InfoData>
        <PC-InfoData_urn>
          <PC-Urn>
            <PC-Urn_label>Count</PC-Urn_label>
            <PC-Urn_name>Hydrogen Bond Donor</PC-Urn_name>
            <PC-Urn_datatype>
              <PC-UrnDataType value="uint">5</PC-UrnDataType>
            </PC-Urn_datatype>
            <PC-Urn_implementation>E_NHDONORS</PC-Urn_implementation>
            <PC-Urn_version>3.347</PC-Urn_version>
            <PC-Urn_software>Cactvs</PC-Urn_software>
            <PC-Urn_source>xemistry.com</PC-Urn_source>
            <PC-Urn_release>2008.01.11</PC-Urn_release>
          </PC-Urn>
        </PC-InfoData_urn>
        <PC-InfoData_value>
          <PC-InfoData_value_ival>0</PC-InfoData_value_ival>
        </PC-InfoData_value>
      </PC-InfoData>
      <PC-InfoData>
        <PC-InfoData_urn>
          <PC-Urn>
            <PC-Urn_label>Count</PC-Urn_label>
            <PC-Urn_name>Rotatable Bond</PC-Urn_name>
            <PC-Urn_datatype>
              <PC-UrnDataType value="uint">5</PC-UrnDataType>
            </PC-Urn_datatype>
            <PC-Urn_implementation>E_NROTBONDS</PC-Urn_implementation>
            <PC-Urn_version>3.347</PC-Urn_version>
            <PC-Urn_software>Cactvs</PC-Urn_software>
            <PC-Urn_source>xemistry.com</PC-Urn_source>
            <PC-Urn_release>2008.01.11</PC-Urn_release>
          </PC-Urn>
        </PC-InfoData_urn>
        <PC-InfoData_value>
          <PC-InfoData_value_ival>0</PC-InfoData_value_ival>
        </PC-InfoData_value>
      </PC-InfoData>
      <PC-InfoData>
        <PC-InfoData_urn>
          <PC-Urn>
            <PC-Urn_label>Fingerprint</PC-Urn_label>
            <PC-Urn_name>SubStructure Keys</PC-Urn_name>
            <PC-Urn_datatype>
              <PC-UrnDataType value="fingerprint">16</PC-UrnDataType>
            </PC-Urn_datatype>
            <PC-Urn_parameters>extended 2</PC-Urn_parameters>
            <PC-Urn_implementation>E_SCREEN</PC-Urn_implementation>
            <PC-Urn_version>3.347</PC-Urn_version>
            <PC-Urn_software>Cactvs</PC-Urn_software>
            <PC-Urn_source>xemistry.com</PC-Urn_source>
            <PC-Urn_release>2008.01.11</PC-Urn_release>
          </PC-Urn>
        </PC-InfoData_urn>
        <PC-InfoData_value>
          <PC-InfoData_value_binary>0000037100403000000000000000000000000000000000000000000000000000000000000000001A000000000000008080000208000000000800009008000000000000000000000000000000000000000000000000000000000000000000000000000000000000000000000000000000000000</PC-InfoData_value_binary>
        </PC-InfoData_value>
      </PC-InfoData>
      <PC-InfoData>
        <PC-InfoData_urn>
          <PC-Urn>
            <PC-Urn_label>IUPAC Name</PC-Urn_label>
            <PC-Urn_name>Allowed</PC-Urn_name>
            <PC-Urn_datatype>
              <PC-UrnDataType value="string">1</PC-UrnDataType>
            </PC-Urn_datatype>
            <PC-Urn_version>1.6.0</PC-Urn_version>
            <PC-Urn_software>LexiChem</PC-Urn_software>
            <PC-Urn_source>openeye.com</PC-Urn_source>
            <PC-Urn_release>2008.01.11</PC-Urn_release>
          </PC-Urn>
        </PC-InfoData_urn>
        <PC-InfoData_value>
          <PC-InfoData_value_sval>acetate</PC-InfoData_value_sval>
        </PC-InfoData_value>
      </PC-InfoData>
      <PC-InfoData>
        <PC-InfoData_urn>
          <PC-Urn>
            <PC-Urn_label>IUPAC Name</PC-Urn_label>
            <PC-Urn_name>CAS-like Style</PC-Urn_name>
            <PC-Urn_datatype>
              <PC-UrnDataType value="string">1</PC-UrnDataType>
            </PC-Urn_datatype>
            <PC-Urn_version>1.6.0</PC-Urn_version>
            <PC-Urn_software>LexiChem</PC-Urn_software>
            <PC-Urn_source>openeye.com</PC-Urn_source>
            <PC-Urn_release>2008.01.11</PC-Urn_release>
          </PC-Urn>
        </PC-InfoData_urn>
        <PC-InfoData_value>
          <PC-InfoData_value_sval>acetate</PC-InfoData_value_sval>
        </PC-InfoData_value>
      </PC-InfoData>
      <PC-InfoData>
        <PC-InfoData_urn>
          <PC-Urn>
            <PC-Urn_label>IUPAC Name</PC-Urn_label>
            <PC-Urn_name>Preferred</PC-Urn_name>
            <PC-Urn_datatype>
              <PC-UrnDataType value="string">1</PC-UrnDataType>
            </PC-Urn_datatype>
            <PC-Urn_version>1.6.0</PC-Urn_version>
            <PC-Urn_software>LexiChem</PC-Urn_software>
            <PC-Urn_source>openeye.com</PC-Urn_source>
            <PC-Urn_release>2008.01.11</PC-Urn_release>
          </PC-Urn>
        </PC-InfoData_urn>
        <PC-InfoData_value>
          <PC-InfoData_value_sval>acetate</PC-InfoData_value_sval>
        </PC-InfoData_value>
      </PC-InfoData>
      <PC-InfoData>
        <PC-InfoData_urn>
          <PC-Urn>
            <PC-Urn_label>IUPAC Name</PC-Urn_label>
            <PC-Urn_name>Systematic</PC-Urn_name>
            <PC-Urn_datatype>
              <PC-UrnDataType value="string">1</PC-UrnDataType>
            </PC-Urn_datatype>
            <PC-Urn_version>1.6.0</PC-Urn_version>
            <PC-Urn_software>LexiChem</PC-Urn_software>
            <PC-Urn_source>openeye.com</PC-Urn_source>
            <PC-Urn_release>2008.01.11</PC-Urn_release>
          </PC-Urn>
        </PC-InfoData_urn>
        <PC-InfoData_value>
          <PC-InfoData_value_sval>ethanoate</PC-InfoData_value_sval>
        </PC-InfoData_value>
      </PC-InfoData>
      <PC-InfoData>
        <PC-InfoData_urn>
          <PC-Urn>
            <PC-Urn_label>IUPAC Name</PC-Urn_label>
            <PC-Urn_name>Traditional</PC-Urn_name>
            <PC-Urn_datatype>
              <PC-UrnDataType value="string">1</PC-UrnDataType>
            </PC-Urn_datatype>
            <PC-Urn_version>1.6.0</PC-Urn_version>
            <PC-Urn_software>LexiChem</PC-Urn_software>
            <PC-Urn_source>openeye.com</PC-Urn_source>
            <PC-Urn_release>2008.01.11</PC-Urn_release>
          </PC-Urn>
        </PC-InfoData_urn>
        <PC-InfoData_value>
          <PC-InfoData_value_sval>acetate</PC-InfoData_value_sval>
        </PC-InfoData_value>
      </PC-InfoData>
      <PC-InfoData>
        <PC-InfoData_urn>
          <PC-Urn>
            <PC-Urn_label>InChI</PC-Urn_label>
            <PC-Urn_datatype>
              <PC-UrnDataType value="string">1</PC-UrnDataType>
            </PC-Urn_datatype>
            <PC-Urn_parameters>options {auxnonr donotaddh w0 fixedh recmet newps}</PC-Urn_parameters>
            <PC-Urn_implementation>E_INCHI</PC-Urn_implementation>
            <PC-Urn_version>1.0.1</PC-Urn_version>
            <PC-Urn_software>InChI</PC-Urn_software>
            <PC-Urn_source>nist.gov</PC-Urn_source>
            <PC-Urn_release>2008.01.11</PC-Urn_release>
          </PC-Urn>
        </PC-InfoData_urn>
        <PC-InfoData_value>
          <PC-InfoData_value_sval>InChI=1/C2H4O2/c1-2(3)4/h1H3,(H,3,4)/p-1/fC2H3O2/q-1</PC-InfoData_value_sval>
        </PC-InfoData_value>
      </PC-InfoData>
      <PC-InfoData>
        <PC-InfoData_urn>
          <PC-Urn>
            <PC-Urn_label>Mass</PC-Urn_label>
            <PC-Urn_name>Exact</PC-Urn_name>
            <PC-Urn_datatype>
              <PC-UrnDataType value="double">7</PC-UrnDataType>
            </PC-Urn_datatype>
            <PC-Urn_version>2.1</PC-Urn_version>
            <PC-Urn_software>PubChem</PC-Urn_software>
            <PC-Urn_source>ncbi.nlm.nih.gov</PC-Urn_source>
            <PC-Urn_release>2008.01.11</PC-Urn_release>
          </PC-Urn>
        </PC-InfoData_urn>
        <PC-InfoData_value>
          <PC-InfoData_value_fval>59.013304</PC-InfoData_value_fval>
        </PC-InfoData_value>
      </PC-InfoData>
      <PC-InfoData>
        <PC-InfoData_urn>
          <PC-Urn>
            <PC-Urn_label>Molecular Formula</PC-Urn_label>
            <PC-Urn_datatype>
              <PC-UrnDataType value="string">1</PC-UrnDataType>
            </PC-Urn_datatype>
            <PC-Urn_version>2.1</PC-Urn_version>
            <PC-Urn_software>PubChem</PC-Urn_software>
            <PC-Urn_source>ncbi.nlm.nih.gov</PC-Urn_source>
            <PC-Urn_release>2008.01.11</PC-Urn_release>
          </PC-Urn>
        </PC-InfoData_urn>
        <PC-InfoData_value>
          <PC-InfoData_value_sval>C2H3O2-</PC-InfoData_value_sval>
        </PC-InfoData_value>
      </PC-InfoData>
      <PC-InfoData>
        <PC-InfoData_urn>
          <PC-Urn>
            <PC-Urn_label>Molecular Weight</PC-Urn_label>
            <PC-Urn_datatype>
              <PC-UrnDataType value="double">7</PC-UrnDataType>
            </PC-Urn_datatype>
            <PC-Urn_version>2.1</PC-Urn_version>
            <PC-Urn_software>PubChem</PC-Urn_software>
            <PC-Urn_source>ncbi.nlm.nih.gov</PC-Urn_source>
            <PC-Urn_release>2008.01.11</PC-Urn_release>
          </PC-Urn>
        </PC-InfoData_urn>
        <PC-InfoData_value>
          <PC-InfoData_value_fval>59.04402</PC-InfoData_value_fval>
        </PC-InfoData_value>
      </PC-InfoData>
      <PC-InfoData>
        <PC-InfoData_urn>
          <PC-Urn>
            <PC-Urn_label>SMILES</PC-Urn_label>
            <PC-Urn_name>Canonical</PC-Urn_name>
            <PC-Urn_datatype>
              <PC-UrnDataType value="string">1</PC-UrnDataType>
            </PC-Urn_datatype>
            <PC-Urn_version>1.5.1</PC-Urn_version>
            <PC-Urn_software>OEChem</PC-Urn_software>
            <PC-Urn_source>openeye.com</PC-Urn_source>
            <PC-Urn_release>2008.01.11</PC-Urn_release>
          </PC-Urn>
        </PC-InfoData_urn>
        <PC-InfoData_value>
          <PC-InfoData_value_sval>CC(=O)[O-]</PC-InfoData_value_sval>
        </PC-InfoData_value>
      </PC-InfoData>
      <PC-InfoData>
        <PC-InfoData_urn>
          <PC-Urn>
            <PC-Urn_label>SMILES</PC-Urn_label>
            <PC-Urn_name>Isomeric</PC-Urn_name>
            <PC-Urn_datatype>
              <PC-UrnDataType value="string">1</PC-UrnDataType>
            </PC-Urn_datatype>
            <PC-Urn_version>1.5.1</PC-Urn_version>
            <PC-Urn_software>OEChem</PC-Urn_software>
            <PC-Urn_source>openeye.com</PC-Urn_source>
            <PC-Urn_release>2008.01.11</PC-Urn_release>
          </PC-Urn>
        </PC-InfoData_urn>
        <PC-InfoData_value>
          <PC-InfoData_value_sval>CC(=O)[O-]</PC-InfoData_value_sval>
        </PC-InfoData_value>
      </PC-InfoData>
      <PC-InfoData>
        <PC-InfoData_urn>
          <PC-Urn>
            <PC-Urn_label>Topological</PC-Urn_label>
            <PC-Urn_name>Polar Surface Area</PC-Urn_name>
            <PC-Urn_datatype>
              <PC-UrnDataType value="double">7</PC-UrnDataType>
            </PC-Urn_datatype>
            <PC-Urn_implementation>E_TPSA</PC-Urn_implementation>
            <PC-Urn_version>3.347</PC-Urn_version>
            <PC-Urn_software>Cactvs</PC-Urn_software>
            <PC-Urn_source>xemistry.com</PC-Urn_source>
            <PC-Urn_release>2008.01.11</PC-Urn_release>
          </PC-Urn>
        </PC-InfoData_urn>
        <PC-InfoData_value>
          <PC-InfoData_value_fval>40.1</PC-InfoData_value_fval>
        </PC-InfoData_value>
      </PC-InfoData>
      <PC-InfoData>
        <PC-InfoData_urn>
          <PC-Urn>
            <PC-Urn_label>Weight</PC-Urn_label>
            <PC-Urn_name>MonoIsotopic</PC-Urn_name>
            <PC-Urn_datatype>
              <PC-UrnDataType value="double">7</PC-UrnDataType>
            </PC-Urn_datatype>
            <PC-Urn_version>2.1</PC-Urn_version>
            <PC-Urn_software>PubChem</PC-Urn_software>
            <PC-Urn_source>ncbi.nlm.nih.gov</PC-Urn_source>
            <PC-Urn_release>2008.01.11</PC-Urn_release>
          </PC-Urn>
        </PC-InfoData_urn>
        <PC-InfoData_value>
          <PC-InfoData_value_fval>59.013304</PC-InfoData_value_fval>
        </PC-InfoData_value>
      </PC-InfoData>
    </PC-Compound_props>
    <PC-Compound_count>
      <PC-Count>
        <PC-Count_heavy-atom>4</PC-Count_heavy-atom>
        <PC-Count_atom-chiral>0</PC-Count_atom-chiral>
        <PC-Count_atom-chiral-def>0</PC-Count_atom-chiral-def>
        <PC-Count_atom-chiral-undef>0</PC-Count_atom-chiral-undef>
        <PC-Count_bond-chiral>0</PC-Count_bond-chiral>
        <PC-Count_bond-chiral-def>0</PC-Count_bond-chiral-def>
        <PC-Count_bond-chiral-undef>0</PC-Count_bond-chiral-undef>
        <PC-Count_isotope-atom>0</PC-Count_isotope-atom>
        <PC-Count_covalent-unit>1</PC-Count_covalent-unit>
        <PC-Count_tautomers>1</PC-Count_tautomers>
      </PC-Count>
    </PC-Compound_count>
  </PC-Compound>
  <PC-Compound>
    <PC-Compound_id>
      <PC-CompoundType>
        <PC-CompoundType_id>
          <PC-CompoundType_id_cid>16685160</PC-CompoundType_id_cid>
        </PC-CompoundType_id>
      </PC-CompoundType>
    </PC-Compound_id>
    <PC-Compound_atoms>
      <PC-Atoms>
        <PC-Atoms_aid>
          <PC-Atoms_aid_E>1</PC-Atoms_aid_E>
          <PC-Atoms_aid_E>2</PC-Atoms_aid_E>
          <PC-Atoms_aid_E>3</PC-Atoms_aid_E>
          <PC-Atoms_aid_E>4</PC-Atoms_aid_E>
          <PC-Atoms_aid_E>5</PC-Atoms_aid_E>
          <PC-Atoms_aid_E>6</PC-Atoms_aid_E>
          <PC-Atoms_aid_E>7</PC-Atoms_aid_E>
          <PC-Atoms_aid_E>8</PC-Atoms_aid_E>
        </PC-Atoms_aid>
        <PC-Atoms_element>
          <PC-Element value="hg">80</PC-Element>
          <PC-Element value="o">8</PC-Element>
          <PC-Element value="o">8</PC-Element>
          <PC-Element value="c">6</PC-Element>
          <PC-Element value="c">6</PC-Element>
          <PC-Element value="h">1</PC-Element>
          <PC-Element value="h">1</PC-Element>
          <PC-Element value="h">1</PC-Element>
        </PC-Atoms_element>
        <PC-Atoms_charge>
          <PC-AtomInt>
            <PC-AtomInt_aid>1</PC-AtomInt_aid>
            <PC-AtomInt_value>1</PC-AtomInt_value>
          </PC-AtomInt>
        </PC-Atoms_charge>
      </PC-Atoms>
    </PC-Compound_atoms>
    <PC-Compound_bonds>
      <PC-Bonds>
        <PC-Bonds_aid1>
          <PC-Bonds_aid1_E>1</PC-Bonds_aid1_E>
          <PC-Bonds_aid1_E>2</PC-Bonds_aid1_E>
          <PC-Bonds_aid1_E>3</PC-Bonds_aid1_E>
          <PC-Bonds_aid1_E>4</PC-Bonds_aid1_E>
          <PC-Bonds_aid1_E>4</PC-Bonds_aid1_E>
          <PC-Bonds_aid1_E>4</PC-Bonds_aid1_E>
          <PC-Bonds_aid1_E>4</PC-Bonds_aid1_E>
        </PC-Bonds_aid1>
        <PC-Bonds_aid2>
          <PC-Bonds_aid2_E>2</PC-Bonds_aid2_E>
          <PC-Bonds_aid2_E>5</PC-Bonds_aid2_E>
          <PC-Bonds_aid2_E>5</PC-Bonds_aid2_E>
          <PC-Bonds_aid2_E>5</PC-Bonds_aid2_E>
          <PC-Bonds_aid2_E>6</PC-Bonds_aid2_E>
          <PC-Bonds_aid2_E>7</PC-Bonds_aid2_E>
          <PC-Bonds_aid2_E>8</PC-Bonds_aid2_E>
        </PC-Bonds_aid2>
        <PC-Bonds_order>
          <PC-BondType value="single">1</PC-BondType>
          <PC-BondType value="single">1</PC-BondType>
          <PC-BondType value="double">2</PC-BondType>
          <PC-BondType value="single">1</PC-BondType>
          <PC-BondType value="single">1</PC-BondType>
          <PC-BondType value="single">1</PC-BondType>
          <PC-BondType value="single">1</PC-BondType>
        </PC-Bonds_order>
      </PC-Bonds>
    </PC-Compound_bonds>
    <PC-Compound_coords>
      <PC-Coordinates>
        <PC-Coordinates_type>
          <PC-CoordinateType value="twod">1</PC-CoordinateType>
          <PC-CoordinateType value="computed">5</PC-CoordinateType>
          <PC-CoordinateType value="units-unknown">255</PC-CoordinateType>
        </PC-Coordinates_type>
        <PC-Coordinates_aid>
          <PC-Coordinates_aid_E>1</PC-Coordinates_aid_E>
          <PC-Coordinates_aid_E>2</PC-Coordinates_aid_E>
          <PC-Coordinates_aid_E>3</PC-Coordinates_aid_E>
          <PC-Coordinates_aid_E>4</PC-Coordinates_aid_E>
          <PC-Coordinates_aid_E>5</PC-Coordinates_aid_E>
          <PC-Coordinates_aid_E>6</PC-Coordinates_aid_E>
          <PC-Coordinates_aid_E>7</PC-Coordinates_aid_E>
          <PC-Coordinates_aid_E>8</PC-Coordinates_aid_E>
        </PC-Coordinates_aid>
        <PC-Coordinates_conformers>
          <PC-Conformer>
            <PC-Conformer_x>
              <PC-Conformer_x_E>4.5981</PC-Conformer_x_E>
              <PC-Conformer_x_E>3.7321</PC-Conformer_x_E>
              <PC-Conformer_x_E>2.866</PC-Conformer_x_E>
              <PC-Conformer_x_E>2</PC-Conformer_x_E>
              <PC-Conformer_x_E>2.866</PC-Conformer_x_E>
              <PC-Conformer_x_E>2.31</PC-Conformer_x_E>
              <PC-Conformer_x_E>1.4631</PC-Conformer_x_E>
              <PC-Conformer_x_E>1.69</PC-Conformer_x_E>
            </PC-Conformer_x>
            <PC-Conformer_y>
              <PC-Conformer_y_E>0.25</PC-Conformer_y_E>
              <PC-Conformer_y_E>0.75</PC-Conformer_y_E>
              <PC-Conformer_y_E>-0.75</PC-Conformer_y_E>
              <PC-Conformer_y_E>0.75</PC-Conformer_y_E>
              <PC-Conformer_y_E>0.25</PC-Conformer_y_E>
              <PC-Conformer_y_E>1.2869</PC-Conformer_y_E>
              <PC-Conformer_y_E>1.06</PC-Conformer_y_E>
              <PC-Conformer_y_E>0.2131</PC-Conformer_y_E>
            </PC-Conformer_y>
          </PC-Conformer>
        </PC-Coordinates_conformers>
      </PC-Coordinates>
    </PC-Compound_coords>
    <PC-Compound_charge>1</PC-Compound_charge>
    <PC-Compound_props>
      <PC-InfoData>
        <PC-InfoData_urn>
          <PC-Urn>
            <PC-Urn_label>Compound</PC-Urn_label>
            <PC-Urn_name>Canonicalized</PC-Urn_name>
            <PC-Urn_datatype>
              <PC-UrnDataType value="uint">5</PC-UrnDataType>
            </PC-Urn_datatype>
            <PC-Urn_release>2008.01.11</PC-Urn_release>
          </PC-Urn>
        </PC-InfoData_urn>
        <PC-InfoData_value>
          <PC-InfoData_value_ival>1</PC-InfoData_value_ival>
        </PC-InfoData_value>
      </PC-InfoData>
      <PC-InfoData>
        <PC-InfoData_urn>
          <PC-Urn>
            <PC-Urn_label>Compound Complexity</PC-Urn_label>
            <PC-Urn_datatype>
              <PC-UrnDataType value="double">7</PC-UrnDataType>
            </PC-Urn_datatype>
            <PC-Urn_implementation>E_COMPLEXITY</PC-Urn_implementation>
            <PC-Urn_version>3.347</PC-Urn_version>
            <PC-Urn_software>Cactvs</PC-Urn_software>
            <PC-Urn_source>xemistry.com</PC-Urn_source>
            <PC-Urn_release>2008.01.11</PC-Urn_release>
          </PC-Urn>
        </PC-InfoData_urn>
        <PC-InfoData_value>
          <PC-InfoData_value_fval>42.9</PC-InfoData_value_fval>
        </PC-InfoData_value>
      </PC-InfoData>
      <PC-InfoData>
        <PC-InfoData_urn>
          <PC-Urn>
            <PC-Urn_label>Count</PC-Urn_label>
            <PC-Urn_name>Hydrogen Bond Acceptor</PC-Urn_name>
            <PC-Urn_datatype>
              <PC-UrnDataType value="uint">5</PC-UrnDataType>
            </PC-Urn_datatype>
            <PC-Urn_implementation>E_NHACCEPTORS</PC-Urn_implementation>
            <PC-Urn_version>3.347</PC-Urn_version>
            <PC-Urn_software>Cactvs</PC-Urn_software>
            <PC-Urn_source>xemistry.com</PC-Urn_source>
            <PC-Urn_release>2008.01.11</PC-Urn_release>
          </PC-Urn>
        </PC-InfoData_urn>
        <PC-InfoData_value>
          <PC-InfoData_value_ival>2</PC-InfoData_value_ival>
        </PC-InfoData_value>
      </PC-InfoData>
      <PC-InfoData>
        <PC-InfoData_urn>
          <PC-Urn>
            <PC-Urn_label>Count</PC-Urn_label>
            <PC-Urn_name>Hydrogen Bond Donor</PC-Urn_name>
            <PC-Urn_datatype>
              <PC-UrnDataType value="uint">5</PC-UrnDataType>
            </PC-Urn_datatype>
            <PC-Urn_implementation>E_NHDONORS</PC-Urn_implementation>
            <PC-Urn_version>3.347</PC-Urn_version>
            <PC-Urn_software>Cactvs</PC-Urn_software>
            <PC-Urn_source>xemistry.com</PC-Urn_source>
            <PC-Urn_release>2008.01.11</PC-Urn_release>
          </PC-Urn>
        </PC-InfoData_urn>
        <PC-InfoData_value>
          <PC-InfoData_value_ival>0</PC-InfoData_value_ival>
        </PC-InfoData_value>
      </PC-InfoData>
      <PC-InfoData>
        <PC-InfoData_urn>
          <PC-Urn>
            <PC-Urn_label>Count</PC-Urn_label>
            <PC-Urn_name>Rotatable Bond</PC-Urn_name>
            <PC-Urn_datatype>
              <PC-UrnDataType value="uint">5</PC-UrnDataType>
            </PC-Urn_datatype>
            <PC-Urn_implementation>E_NROTBONDS</PC-Urn_implementation>
            <PC-Urn_version>3.347</PC-Urn_version>
            <PC-Urn_software>Cactvs</PC-Urn_software>
            <PC-Urn_source>xemistry.com</PC-Urn_source>
            <PC-Urn_release>2008.01.11</PC-Urn_release>
          </PC-Urn>
        </PC-InfoData_urn>
        <PC-InfoData_value>
          <PC-InfoData_value_ival>0</PC-InfoData_value_ival>
        </PC-InfoData_value>
      </PC-InfoData>
      <PC-InfoData>
        <PC-InfoData_urn>
          <PC-Urn>
            <PC-Urn_label>Fingerprint</PC-Urn_label>
            <PC-Urn_name>SubStructure Keys</PC-Urn_name>
            <PC-Urn_datatype>
              <PC-UrnDataType value="fingerprint">16</PC-UrnDataType>
            </PC-Urn_datatype>
            <PC-Urn_parameters>extended 2</PC-Urn_parameters>
            <PC-Urn_implementation>E_SCREEN</PC-Urn_implementation>
            <PC-Urn_version>3.347</PC-Urn_version>
            <PC-Urn_software>Cactvs</PC-Urn_software>
            <PC-Urn_source>xemistry.com</PC-Urn_source>
            <PC-Urn_release>2008.01.11</PC-Urn_release>
          </PC-Urn>
        </PC-InfoData_urn>
        <PC-InfoData_value>
          <PC-InfoData_value_binary>0000037100403000000000000000000100000000000000000000000000000000000000000000001A000000000000008080000208000000000800009008000000000000000000000000000000000000000000000000000000000000000000000000000000000000000000000000000000000000</PC-InfoData_value_binary>
        </PC-InfoData_value>
      </PC-InfoData>
      <PC-InfoData>
        <PC-InfoData_urn>
          <PC-Urn>
            <PC-Urn_label>IUPAC Name</PC-Urn_label>
            <PC-Urn_name>Allowed</PC-Urn_name>
            <PC-Urn_datatype>
              <PC-UrnDataType value="string">1</PC-UrnDataType>
            </PC-Urn_datatype>
            <PC-Urn_version>1.6.0</PC-Urn_version>
            <PC-Urn_software>LexiChem</PC-Urn_software>
            <PC-Urn_source>openeye.com</PC-Urn_source>
            <PC-Urn_release>2008.01.11</PC-Urn_release>
          </PC-Urn>
        </PC-InfoData_urn>
        <PC-InfoData_value>
          <PC-InfoData_value_sval>acetoxymercury</PC-InfoData_value_sval>
        </PC-InfoData_value>
      </PC-InfoData>
      <PC-InfoData>
        <PC-InfoData_urn>
          <PC-Urn>
            <PC-Urn_label>IUPAC Name</PC-Urn_label>
            <PC-Urn_name>CAS-like Style</PC-Urn_name>
            <PC-Urn_datatype>
              <PC-UrnDataType value="string">1</PC-UrnDataType>
            </PC-Urn_datatype>
            <PC-Urn_version>1.6.0</PC-Urn_version>
            <PC-Urn_software>LexiChem</PC-Urn_software>
            <PC-Urn_source>openeye.com</PC-Urn_source>
            <PC-Urn_release>2008.01.11</PC-Urn_release>
          </PC-Urn>
        </PC-InfoData_urn>
        <PC-InfoData_value>
          <PC-InfoData_value_sval>acetoxymercury</PC-InfoData_value_sval>
        </PC-InfoData_value>
      </PC-InfoData>
      <PC-InfoData>
        <PC-InfoData_urn>
          <PC-Urn>
            <PC-Urn_label>IUPAC Name</PC-Urn_label>
            <PC-Urn_name>Preferred</PC-Urn_name>
            <PC-Urn_datatype>
              <PC-UrnDataType value="string">1</PC-UrnDataType>
            </PC-Urn_datatype>
            <PC-Urn_version>1.6.0</PC-Urn_version>
            <PC-Urn_software>LexiChem</PC-Urn_software>
            <PC-Urn_source>openeye.com</PC-Urn_source>
            <PC-Urn_release>2008.01.11</PC-Urn_release>
          </PC-Urn>
        </PC-InfoData_urn>
        <PC-InfoData_value>
          <PC-InfoData_value_sval>acetyloxymercury</PC-InfoData_value_sval>
        </PC-InfoData_value>
      </PC-InfoData>
      <PC-InfoData>
        <PC-InfoData_urn>
          <PC-Urn>
            <PC-Urn_label>IUPAC Name</PC-Urn_label>
            <PC-Urn_name>Systematic</PC-Urn_name>
            <PC-Urn_datatype>
              <PC-UrnDataType value="string">1</PC-UrnDataType>
            </PC-Urn_datatype>
            <PC-Urn_version>1.6.0</PC-Urn_version>
            <PC-Urn_software>LexiChem</PC-Urn_software>
            <PC-Urn_source>openeye.com</PC-Urn_source>
            <PC-Urn_release>2008.01.11</PC-Urn_release>
          </PC-Urn>
        </PC-InfoData_urn>
        <PC-InfoData_value>
          <PC-InfoData_value_sval>acetyloxymercury</PC-InfoData_value_sval>
        </PC-InfoData_value>
      </PC-InfoData>
      <PC-InfoData>
        <PC-InfoData_urn>
          <PC-Urn>
            <PC-Urn_label>IUPAC Name</PC-Urn_label>
            <PC-Urn_name>Traditional</PC-Urn_name>
            <PC-Urn_datatype>
              <PC-UrnDataType value="string">1</PC-UrnDataType>
            </PC-Urn_datatype>
            <PC-Urn_version>1.6.0</PC-Urn_version>
            <PC-Urn_software>LexiChem</PC-Urn_software>
            <PC-Urn_source>openeye.com</PC-Urn_source>
            <PC-Urn_release>2008.01.11</PC-Urn_release>
          </PC-Urn>
        </PC-InfoData_urn>
        <PC-InfoData_value>
          <PC-InfoData_value_sval>acetoxymercury</PC-InfoData_value_sval>
        </PC-InfoData_value>
      </PC-InfoData>
      <PC-InfoData>
        <PC-InfoData_urn>
          <PC-Urn>
            <PC-Urn_label>InChI</PC-Urn_label>
            <PC-Urn_datatype>
              <PC-UrnDataType value="string">1</PC-UrnDataType>
            </PC-Urn_datatype>
            <PC-Urn_parameters>options {auxnonr donotaddh w0 fixedh recmet newps}</PC-Urn_parameters>
            <PC-Urn_implementation>E_INCHI</PC-Urn_implementation>
            <PC-Urn_version>1.0.1</PC-Urn_version>
            <PC-Urn_software>InChI</PC-Urn_software>
            <PC-Urn_source>nist.gov</PC-Urn_source>
            <PC-Urn_release>2008.01.11</PC-Urn_release>
          </PC-Urn>
        </PC-InfoData_urn>
        <PC-InfoData_value>
          <PC-InfoData_value_sval>InChI=1/C2H4O2.Hg/c1-2(3)4;/h1H3,(H,3,4);/q;+2/p-1/fC2H3O2.Hg/q-1;m/rC2H3HgO2/c1-2(4)5-3/h1H3/q+1</PC-InfoData_value_sval>
        </PC-InfoData_value>
      </PC-InfoData>
      <PC-InfoData>
        <PC-InfoData_urn>
          <PC-Urn>
            <PC-Urn_label>Mass</PC-Urn_label>
            <PC-Urn_name>Exact</PC-Urn_name>
            <PC-Urn_datatype>
              <PC-UrnDataType value="double">7</PC-UrnDataType>
            </PC-Urn_datatype>
            <PC-Urn_version>2.1</PC-Urn_version>
            <PC-Urn_software>PubChem</PC-Urn_software>
            <PC-Urn_source>ncbi.nlm.nih.gov</PC-Urn_source>
            <PC-Urn_release>2008.01.11</PC-Urn_release>
          </PC-Urn>
        </PC-InfoData_urn>
        <PC-InfoData_value>
          <PC-InfoData_value_fval>260.98393</PC-InfoData_value_fval>
        </PC-InfoData_value>
      </PC-InfoData>
      <PC-InfoData>
        <PC-InfoData_urn>
          <PC-Urn>
            <PC-Urn_label>Molecular Formula</PC-Urn_label>
            <PC-Urn_datatype>
              <PC-UrnDataType value="string">1</PC-UrnDataType>
            </PC-Urn_datatype>
            <PC-Urn_version>2.1</PC-Urn_version>
            <PC-Urn_software>PubChem</PC-Urn_software>
            <PC-Urn_source>ncbi.nlm.nih.gov</PC-Urn_source>
            <PC-Urn_release>2008.01.11</PC-Urn_release>
          </PC-Urn>
        </PC-InfoData_urn>
        <PC-InfoData_value>
          <PC-InfoData_value_sval>C2H3HgO2+</PC-InfoData_value_sval>
        </PC-InfoData_value>
      </PC-InfoData>
      <PC-InfoData>
        <PC-InfoData_urn>
          <PC-Urn>
            <PC-Urn_label>Molecular Weight</PC-Urn_label>
            <PC-Urn_datatype>
              <PC-UrnDataType value="double">7</PC-UrnDataType>
            </PC-Urn_datatype>
            <PC-Urn_version>2.1</PC-Urn_version>
            <PC-Urn_software>PubChem</PC-Urn_software>
            <PC-Urn_source>ncbi.nlm.nih.gov</PC-Urn_source>
            <PC-Urn_release>2008.01.11</PC-Urn_release>
          </PC-Urn>
        </PC-InfoData_urn>
        <PC-InfoData_value>
          <PC-InfoData_value_fval>259.63402</PC-InfoData_value_fval>
        </PC-InfoData_value>
      </PC-InfoData>
      <PC-InfoData>
        <PC-InfoData_urn>
          <PC-Urn>
            <PC-Urn_label>SMILES</PC-Urn_label>
            <PC-Urn_name>Canonical</PC-Urn_name>
            <PC-Urn_datatype>
              <PC-UrnDataType value="string">1</PC-UrnDataType>
            </PC-Urn_datatype>
            <PC-Urn_version>1.5.1</PC-Urn_version>
            <PC-Urn_software>OEChem</PC-Urn_software>
            <PC-Urn_source>openeye.com</PC-Urn_source>
            <PC-Urn_release>2008.01.11</PC-Urn_release>
          </PC-Urn>
        </PC-InfoData_urn>
        <PC-InfoData_value>
          <PC-InfoData_value_sval>CC(=O)O[Hg+]</PC-InfoData_value_sval>
        </PC-InfoData_value>
      </PC-InfoData>
      <PC-InfoData>
        <PC-InfoData_urn>
          <PC-Urn>
            <PC-Urn_label>SMILES</PC-Urn_label>
            <PC-Urn_name>Isomeric</PC-Urn_name>
            <PC-Urn_datatype>
              <PC-UrnDataType value="string">1</PC-UrnDataType>
            </PC-Urn_datatype>
            <PC-Urn_version>1.5.1</PC-Urn_version>
            <PC-Urn_software>OEChem</PC-Urn_software>
            <PC-Urn_source>openeye.com</PC-Urn_source>
            <PC-Urn_release>2008.01.11</PC-Urn_release>
          </PC-Urn>
        </PC-InfoData_urn>
        <PC-InfoData_value>
          <PC-InfoData_value_sval>CC(=O)O[Hg+]</PC-InfoData_value_sval>
        </PC-InfoData_value>
      </PC-InfoData>
      <PC-InfoData>
        <PC-InfoData_urn>
          <PC-Urn>
            <PC-Urn_label>Topological</PC-Urn_label>
            <PC-Urn_name>Polar Surface Area</PC-Urn_name>
            <PC-Urn_datatype>
              <PC-UrnDataType value="double">7</PC-UrnDataType>
            </PC-Urn_datatype>
            <PC-Urn_implementation>E_TPSA</PC-Urn_implementation>
            <PC-Urn_version>3.347</PC-Urn_version>
            <PC-Urn_software>Cactvs</PC-Urn_software>
            <PC-Urn_source>xemistry.com</PC-Urn_source>
            <PC-Urn_release>2008.01.11</PC-Urn_release>
          </PC-Urn>
        </PC-InfoData_urn>
        <PC-InfoData_value>
          <PC-InfoData_value_fval>26.3</PC-InfoData_value_fval>
        </PC-InfoData_value>
      </PC-InfoData>
      <PC-InfoData>
        <PC-InfoData_urn>
          <PC-Urn>
            <PC-Urn_label>Weight</PC-Urn_label>
            <PC-Urn_name>MonoIsotopic</PC-Urn_name>
            <PC-Urn_datatype>
              <PC-UrnDataType value="double">7</PC-UrnDataType>
            </PC-Urn_datatype>
            <PC-Urn_version>2.1</PC-Urn_version>
            <PC-Urn_software>PubChem</PC-Urn_software>
            <PC-Urn_source>ncbi.nlm.nih.gov</PC-Urn_source>
            <PC-Urn_release>2008.01.11</PC-Urn_release>
          </PC-Urn>
        </PC-InfoData_urn>
        <PC-InfoData_value>
          <PC-InfoData_value_fval>260.98393</PC-InfoData_value_fval>
        </PC-InfoData_value>
      </PC-InfoData>
    </PC-Compound_props>
    <PC-Compound_count>
      <PC-Count>
        <PC-Count_heavy-atom>5</PC-Count_heavy-atom>
        <PC-Count_atom-chiral>0</PC-Count_atom-chiral>
        <PC-Count_atom-chiral-def>0</PC-Count_atom-chiral-def>
        <PC-Count_atom-chiral-undef>0</PC-Count_atom-chiral-undef>
        <PC-Count_bond-chiral>0</PC-Count_bond-chiral>
        <PC-Count_bond-chiral-def>0</PC-Count_bond-chiral-def>
        <PC-Count_bond-chiral-undef>0</PC-Count_bond-chiral-undef>
        <PC-Count_isotope-atom>0</PC-Count_isotope-atom>
        <PC-Count_covalent-unit>1</PC-Count_covalent-unit>
        <PC-Count_tautomers>1</PC-Count_tautomers>
      </PC-Count>
    </PC-Compound_count>
  </PC-Compound>
</PC-Compounds>
