# Supplementary material for: Automated reaction database and reaction network analysis: extraction of reaction templates using cheminformatics
Source: J Cheminform. 2018 Mar 9;10:11. doi: 10.1186/s13321-018-0269-8 (PMC5845084; doi:10.1186/s13321-018-0269-8)
Supplement: Supplementary file 9 — Additional file 9. Zip-file containing the source code of the software. [file 13321_2018_269_MOESM9_ESM.zip › source_code/CDK/cdk/bin/data/asn/pubchem/cid1.asn]

PC-Compound ::= {
  id {
    id cid 1
  },
  atoms {
    aid {
      1,
      2,
      3,
      4,
      5,
      6,
      7,
      8,
      9,
      10,
      11,
      12,
      13,
      14,
      15,
      16,
      17,
      18,
      19,
      20,
      21,
      22,
      23,
      24,
      25,
      26,
      27,
      28,
      29,
      30,
      31
    },
    element {
      o,
      o,
      o,
      o,
      n,
      c,
      c,
      c,
      c,
      c,
      c,
      c,
      c,
      c,
      h,
      h,
      h,
      h,
      h,
      h,
      h,
      h,
      h,
      h,
      h,
      h,
      h,
      h,
      h,
      h,
      h
    },
    charge {
      {
        aid 2,
        value -1
      },
      {
        aid 5,
        value 1
      }
    }
  },
  bonds {
    aid1 {
      1,
      1,
      2,
      3,
      4,
      5,
      5,
      5,
      5,
      6,
      6,
      6,
      7,
      7,
      8,
      8,
      8,
      9,
      9,
      9,
      10,
      10,
      10,
      11,
      11,
      11,
      13,
      14,
      14,
      14
    },
    aid2 {
      7,
      13,
      12,
      12,
      13,
      6,
      8,
      9,
      10,
      7,
      15,
      16,
      11,
      17,
      18,
      19,
      20,
      21,
      22,
      23,
      24,
      25,
      26,
      12,
      27,
      28,
      14,
      29,
      30,
      31
    },
    order {
      single,
      single,
      single,
      double,
      double,
      single,
      single,
      single,
      single,
      single,
      single,
      single,
      single,
      single,
      single,
      single,
      single,
      single,
      single,
      single,
      single,
      single,
      single,
      single,
      single,
      single,
      single,
      single,
      single,
      single
    }
  },
  stereo {
    tetrahedral {
      center 7,
      above 1,
      top 6,
      bottom 11,
      below 17,
      parity any,
      type tetrahedral
    }
  },
  coords {
    {
      type {
        twod,
        computed,
        units-unknown
      },
      aid {
        1,
        2,
        3,
        4,
        5,
        6,
        7,
        8,
        9,
        10,
        11,
        12,
        13,
        14,
        15,
        16,
        17,
        18,
        19,
        20,
        21,
        22,
        23,
        24,
        25,
        26,
        27,
        28,
        29,
        30,
        31
      },
      conformers {
        {
          x {
            { 37320508956909, 10, -13 },
            { 2, 10, 0 },
            { 37320508956909, 10, -13 },
            { 2, 10, 0 },
            { 54641017913818, 10, -13 },
            { 45980763435364, 10, -13 },
            { 37320508956909, 10, -13 },
            { 63301272392273, 10, -13 },
            { 59641017913818, 10, -13 },
            { 49641017913818, 10, -13 },
            { 28660254478455, 10, -13 },
            { 28660254478455, 10, -13 },
            { 28660254478455, 10, -13 },
            { 28660254478455, 10, -13 },
            { 41995482444763, 10, -13 },
            { 49966044425964, 10, -13 },
            { 42689867019653, 10, -13 },
            { 60201272964478, 10, -13 },
            { 68670630455017, 10, -13 },
            { 66401271820068, 10, -13 },
            { 65010375976562, 10, -13 },
            { 62741017341614, 10, -13 },
            { 54271659851074, 10, -13 },
            { 44271659851074, 10, -13 },
            { 46541018486023, 10, -13 },
            { 55010375976562, 10, -13 },
            { 22554445266724, 10, -13 },
            { 2653972864151, 10, -12 },
            { 22460255622864, 10, -13 },
            { 28660254478455, 10, -13 },
            { 34860253334045, 10, -13 }
          },
          y {
            { -75, 10, -2 },
            { 225, 10, -2 },
            { 225, 10, -2 },
            { -75, 10, -2 },
            { 25, 10, -2 },
            { 75, 10, -2 },
            { 25, 10, -2 },
            { -25, 10, -2 },
            { 11160254478455, 10, -13 },
            { -616025388240814, 10, -15 },
            { 75, 10, -2 },
            { 175, 10, -2 },
            { -125, 10, -2 },
            { -225, 10, -2 },
            { 12249475717545, 10, -13 },
            { 12249475717545, 10, -13 },
            { -600000061094761, 10, -16 },
            { -786935746669769, 10, -15 },
            { -560000002384186, 10, -15 },
            { 286935746669769, 10, -15 },
            { 806025445461273, 10, -15 },
            { 16529612541199, 10, -13 },
            { 1426025390625, 10, -12 },
            { -306025385856628, 10, -15 },
            { -11529611349106, 10, -13 },
            { -926025390625, 10, -12 },
            { 857661843299866, 10, -15 },
            { 167390570044518, 10, -15 },
            { -225, 10, -2 },
            { -28699998855591, 10, -13 },
            { -225, 10, -2 }
          },
          style {
            annotation {
              wavy
            },
            aid1 {
              7
            },
            aid2 {
              6
            }
          }
        }
      }
    }
  },
  charge 0,
  props {
    {
      urn {
        label "Count",
        name "Hydrogen Bond Acceptor",
        datatype uint,
        implementation "E_NHACCEPTORS",
        version "3.328",
        software "Cactvs",
        source "xemistry.com",
        release "2006.10.23"
      },
      value ival 4
    },
    {
      urn {
        label "Count",
        name "Hydrogen Bond Donor",
        datatype uint,
        implementation "E_NHDONORS",
        version "3.328",
        software "Cactvs",
        source "xemistry.com",
        release "2006.10.23"
      },
      value ival 0
    },
    {
      urn {
        label "Count",
        name "Rotatable Bond",
        datatype uint,
        implementation "E_NROTBONDS",
        version "3.328",
        software "Cactvs",
        source "xemistry.com",
        release "2006.10.23"
      },
      value ival 5
    },
    {
      urn {
        label "Fingerprint",
        name "SubStructure Keys",
        datatype fingerprint,
        parameters "extended 2",
        implementation "E_SCREEN",
        version "3.328",
        software "Cactvs",
        source "xemistry.com",
        release "2006.10.23"
      },
      value binary '00000371E0723800000000000000000000000000000000000000000000
000000000000000000001E00000000000814E18006020803000400080000900800000000000000
000001080000020014008000070000052000100000240000000000000000000000000000000000
0000000000000000'H
    },
    {
      urn {
        label "IUPAC Name",
        name "Allowed",
        datatype string,
        version "1.3",
        software "LexiChem",
        source "openeye.com",
        release "2006.10.23"
      },
      value sval "3-acetoxy-4-trimethylammonio-butanoate"
    },
    {
      urn {
        label "IUPAC Name",
        name "CAS-like Style",
        datatype string,
        version "1.3",
        software "LexiChem",
        source "openeye.com",
        release "2006.10.23"
      },
      value sval "3-acetoxy-4-trimethylammonio-butanoate"
    },
    {
      urn {
        label "IUPAC Name",
        name "Preferred",
        datatype string,
        version "1.3",
        software "LexiChem",
        source "openeye.com",
        release "2006.10.23"
      },
      value sval "3-acetyloxy-4-trimethylammonio-butanoate"
    },
    {
      urn {
        label "IUPAC Name",
        name "Systematic",
        datatype string,
        version "1.3",
        software "LexiChem",
        source "openeye.com",
        release "2006.10.23"
      },
      value sval "3-acetyloxy-4-trimethylammonio-butanoate"
    },
    {
      urn {
        label "IUPAC Name",
        name "Traditional",
        datatype string,
        version "1.3",
        software "LexiChem",
        source "openeye.com",
        release "2006.10.23"
      },
      value sval "3-acetoxy-4-trimethylammonio-butanoate"
    },
    {
      urn {
        label "InChI",
        datatype string,
        parameters "options {auxnonr donotaddh w0 fixedh recmet newps}",
        implementation "E_INCHI",
        version "1.0.1",
        software "InChI",
        source "nist.gov",
        release "2006.10.23"
      },
      value sval "InChI=1/C9H17NO4/c1-7(11)14-8(5-9(12)13)6-10(2,3)4/h8H,5-6H2
,1-4H3"
    },
    {
      urn {
        label "Mass",
        name "Exact",
        datatype double,
        implementation "E_EXACT_MASS",
        version "3.328",
        software "Cactvs",
        source "xemistry.com",
        release "2006.10.23"
      },
      value fval { 203116, 10, -3 }
    },
    {
      urn {
        label "Molecular Formula",
        datatype string,
        version "1.3.4",
        software "OEChem",
        source "openeye.com",
        release "2006.10.23"
      },
      value sval "C9H17NO4"
    },
    {
      urn {
        label "Molecular Weight",
        datatype double,
        version "1.3.4",
        software "OEChem",
        source "openeye.com",
        release "2006.10.23"
      },
      value fval { 203236, 10, -3 }
    },
    {
      urn {
        label "SMILES",
        name "Canonical",
        datatype string,
        version "1.3.4",
        software "OEChem",
        source "openeye.com",
        release "2006.10.23"
      },
      value sval "CC(=O)OC(CC(=O)[O-])C[N+](C)(C)C"
    },
    {
      urn {
        label "SMILES",
        name "Isomeric",
        datatype string,
        version "1.3.4",
        software "OEChem",
        source "openeye.com",
        release "2006.10.23"
      },
      value sval "CC(=O)OC(CC(=O)[O-])C[N+](C)(C)C"
    },
    {
      urn {
        label "Topological",
        name "Polar Surface Area",
        datatype double,
        implementation "E_TPSA",
        version "3.328",
        software "Cactvs",
        source "xemistry.com",
        release "2006.10.23"
      },
      value fval { 6643, 10, -2 }
    },
    {
      urn {
        label "Weight",
        name "MonoIsotopic",
        datatype double,
        version "1.3.4",
        software "OEChem",
        source "openeye.com",
        release "2006.10.23"
      },
      value fval { 203116, 10, -3 }
    }
  },
  count {
    heavy-atom 14,
    atom-chiral 1,
    atom-chiral-def 0,
    atom-chiral-undef 1,
    bond-chiral 0,
    bond-chiral-def 0,
    bond-chiral-undef 0,
    isotope-atom 0,
    covalent-unit 1,
    tautomers 1
  }
}
