# Supplementary material for: Automated reaction database and reaction network analysis: extraction of reaction templates using cheminformatics
Source: J Cheminform. 2018 Mar 9;10:11. doi: 10.1186/s13321-018-0269-8 (PMC5845084; doi:10.1186/s13321-018-0269-8)
Supplement: Supplementary file 9 — Additional file 9. Zip-file containing the source code of the software. [file 13321_2018_269_MOESM9_ESM.zip › source_code/CDK/cdk/bin/data/asn/pubchem/cid176.xml]

<?xml version="1.0"?>
<PC-Compound
    xmlns="http://www.ncbi.nlm.nih.gov"
    xmlns:xs="http://www.w3.org/2001/XMLSchema-instance"
    xs:schemaLocation="http://www.ncbi.nlm.nih.gov ftp://ftp.ncbi.nlm.nih.gov/pubchem/specifications/pubchem.xsd"
>
  <PC-Compound_id>
    <PC-CompoundType>
      <PC-CompoundType_id>
        <PC-CompoundType_id_cid>176</PC-CompoundType_id_cid>
      </PC-CompoundType_id>
    </PC-CompoundType>
  </PC-Compound_id>
  <PC-Compound_atoms>
    <PC-Atoms>
      <PC-Atoms_aid>
        <PC-Atoms_aid_E>1</PC-Atoms_aid_E>
        <PC-Atoms_aid_E>2</PC-Atoms_aid_E>
        <PC-Atoms_aid_E>3</PC-Atoms_aid_E>
        <PC-Atoms_aid_E>4</PC-Atoms_aid_E>
        <PC-Atoms_aid_E>5</PC-Atoms_aid_E>
        <PC-Atoms_aid_E>6</PC-Atoms_aid_E>
        <PC-Atoms_aid_E>7</PC-Atoms_aid_E>
        <PC-Atoms_aid_E>8</PC-Atoms_aid_E>
      </PC-Atoms_aid>
      <PC-Atoms_element>
        <PC-Element value="o">8</PC-Element>
        <PC-Element value="o">8</PC-Element>
        <PC-Element value="c">6</PC-Element>
        <PC-Element value="c">6</PC-Element>
        <PC-Element value="h">1</PC-Element>
        <PC-Element value="h">1</PC-Element>
        <PC-Element value="h">1</PC-Element>
        <PC-Element value="h">1</PC-Element>
      </PC-Atoms_element>
    </PC-Atoms>
  </PC-Compound_atoms>
  <PC-Compound_bonds>
    <PC-Bonds>
      <PC-Bonds_aid1>
        <PC-Bonds_aid1_E>1</PC-Bonds_aid1_E>
        <PC-Bonds_aid1_E>1</PC-Bonds_aid1_E>
        <PC-Bonds_aid1_E>2</PC-Bonds_aid1_E>
        <PC-Bonds_aid1_E>3</PC-Bonds_aid1_E>
        <PC-Bonds_aid1_E>3</PC-Bonds_aid1_E>
        <PC-Bonds_aid1_E>3</PC-Bonds_aid1_E>
        <PC-Bonds_aid1_E>3</PC-Bonds_aid1_E>
      </PC-Bonds_aid1>
      <PC-Bonds_aid2>
        <PC-Bonds_aid2_E>4</PC-Bonds_aid2_E>
        <PC-Bonds_aid2_E>8</PC-Bonds_aid2_E>
        <PC-Bonds_aid2_E>4</PC-Bonds_aid2_E>
        <PC-Bonds_aid2_E>4</PC-Bonds_aid2_E>
        <PC-Bonds_aid2_E>5</PC-Bonds_aid2_E>
        <PC-Bonds_aid2_E>6</PC-Bonds_aid2_E>
        <PC-Bonds_aid2_E>7</PC-Bonds_aid2_E>
      </PC-Bonds_aid2>
      <PC-Bonds_order>
        <PC-BondType value="single">1</PC-BondType>
        <PC-BondType value="single">1</PC-BondType>
        <PC-BondType value="double">2</PC-BondType>
        <PC-BondType value="single">1</PC-BondType>
        <PC-BondType value="single">1</PC-BondType>
        <PC-BondType value="single">1</PC-BondType>
        <PC-BondType value="single">1</PC-BondType>
      </PC-Bonds_order>
    </PC-Bonds>
  </PC-Compound_bonds>
  <PC-Compound_coords>
    <PC-Coordinates>
      <PC-Coordinates_type>
        <PC-CoordinateType value="threed">2</PC-CoordinateType>
        <PC-CoordinateType value="computed">5</PC-CoordinateType>
        <PC-CoordinateType value="units-unknown">255</PC-CoordinateType>
      </PC-Coordinates_type>
      <PC-Coordinates_aid>
        <PC-Coordinates_aid_E>1</PC-Coordinates_aid_E>
        <PC-Coordinates_aid_E>2</PC-Coordinates_aid_E>
        <PC-Coordinates_aid_E>3</PC-Coordinates_aid_E>
        <PC-Coordinates_aid_E>4</PC-Coordinates_aid_E>
        <PC-Coordinates_aid_E>5</PC-Coordinates_aid_E>
        <PC-Coordinates_aid_E>6</PC-Coordinates_aid_E>
        <PC-Coordinates_aid_E>7</PC-Coordinates_aid_E>
        <PC-Coordinates_aid_E>8</PC-Coordinates_aid_E>
      </PC-Coordinates_aid>
      <PC-Coordinates_conformers>
        <PC-Conformer>
          <PC-Conformer_x>
            <PC-Conformer_x_E>-0.9598</PC-Conformer_x_E>
            <PC-Conformer_x_E>-2.6517</PC-Conformer_x_E>
            <PC-Conformer_x_E>-1.0284</PC-Conformer_x_E>
            <PC-Conformer_x_E>-1.653</PC-Conformer_x_E>
            <PC-Conformer_x_E>-1.0429</PC-Conformer_x_E>
            <PC-Conformer_x_E>-0.0042</PC-Conformer_x_E>
            <PC-Conformer_x_E>-1.6006</PC-Conformer_x_E>
            <PC-Conformer_x_E>-1.3548</PC-Conformer_x_E>
          </PC-Conformer_x>
          <PC-Conformer_y>
            <PC-Conformer_y_E>1.5616</PC-Conformer_y_E>
            <PC-Conformer_y_E>0.0533</PC-Conformer_y_E>
            <PC-Conformer_y_E>0.3448</PC-Conformer_y_E>
            <PC-Conformer_y_E>0.6105</PC-Conformer_y_E>
            <PC-Conformer_y_E>1.2551</PC-Conformer_y_E>
            <PC-Conformer_y_E>-0.0118</PC-Conformer_y_E>
            <PC-Conformer_y_E>-0.4286</PC-Conformer_y_E>
            <PC-Conformer_y_E>1.7513</PC-Conformer_y_E>
          </PC-Conformer_y>
          <PC-Conformer_z>
            <PC-Conformer_z_E>1.8714</PC-Conformer_z_E>
            <PC-Conformer_z_E>1.6296</PC-Conformer_z_E>
            <PC-Conformer_z_E>-0.134</PC-Conformer_z_E>
            <PC-Conformer_z_E>1.199</PC-Conformer_z_E>
            <PC-Conformer_z_E>-0.7385</PC-Conformer_z_E>
            <PC-Conformer_z_E>0.0007</PC-Conformer_z_E>
            <PC-Conformer_z_E>-0.6544</PC-Conformer_z_E>
            <PC-Conformer_z_E>2.7491</PC-Conformer_z_E>
          </PC-Conformer_z>
          <PC-Conformer_data>
            <PC-InfoData>
              <PC-InfoData_urn>
                <PC-Urn>
                  <PC-Urn_label>Conformer</PC-Urn_label>
                  <PC-Urn_name>ID</PC-Urn_name>
                  <PC-Urn_datatype>
                    <PC-UrnDataType value="uint64">11</PC-UrnDataType>
                  </PC-Urn_datatype>
                  <PC-Urn_version>2.2.1</PC-Urn_version>
                  <PC-Urn_software>Omega</PC-Urn_software>
                  <PC-Urn_source>openeye.com</PC-Urn_source>
                  <PC-Urn_release>2007.10.31</PC-Urn_release>
                </PC-Urn>
              </PC-InfoData_urn>
              <PC-InfoData_value>
                <PC-InfoData_value_sval>000000B000000001</PC-InfoData_value_sval>
              </PC-InfoData_value>
            </PC-InfoData>
            <PC-InfoData>
              <PC-InfoData_urn>
                <PC-Urn>
                  <PC-Urn_label>Energy</PC-Urn_label>
                  <PC-Urn_name>MMFF94 NoEstat</PC-Urn_name>
                  <PC-Urn_datatype>
                    <PC-UrnDataType value="double">7</PC-UrnDataType>
                  </PC-Urn_datatype>
                  <PC-Urn_version>1.1.1</PC-Urn_version>
                  <PC-Urn_software>Case</PC-Urn_software>
                  <PC-Urn_source>openeye.com</PC-Urn_source>
                  <PC-Urn_release>2007.10.31</PC-Urn_release>
                </PC-Urn>
              </PC-InfoData_urn>
              <PC-InfoData_value>
                <PC-InfoData_value_fval>1.2463</PC-InfoData_value_fval>
              </PC-InfoData_value>
            </PC-InfoData>
            <PC-InfoData>
              <PC-InfoData_urn>
                <PC-Urn>
                  <PC-Urn_label>Shape</PC-Urn_label>
                  <PC-Urn_name>Multipoles</PC-Urn_name>
                  <PC-Urn_datatype>
                    <PC-UrnDataType value="doublevec">8</PC-UrnDataType>
                  </PC-Urn_datatype>
                  <PC-Urn_version>1.6.2</PC-Urn_version>
                  <PC-Urn_software>OEShape</PC-Urn_software>
                  <PC-Urn_source>openeye.com</PC-Urn_source>
                  <PC-Urn_release>2007.10.31</PC-Urn_release>
                </PC-Urn>
              </PC-InfoData_urn>
              <PC-InfoData_value>
                <PC-InfoData_value_fvec>
                  <PC-InfoData_value_fvec_E>1.34</PC-InfoData_value_fvec_E>
                  <PC-InfoData_value_fvec_E>1.17</PC-InfoData_value_fvec_E>
                  <PC-InfoData_value_fvec_E>0.58</PC-InfoData_value_fvec_E>
                  <PC-InfoData_value_fvec_E>0.19</PC-InfoData_value_fvec_E>
                  <PC-InfoData_value_fvec_E>0</PC-InfoData_value_fvec_E>
                  <PC-InfoData_value_fvec_E>0</PC-InfoData_value_fvec_E>
                  <PC-InfoData_value_fvec_E>0</PC-InfoData_value_fvec_E>
                  <PC-InfoData_value_fvec_E>-0.05</PC-InfoData_value_fvec_E>
                  <PC-InfoData_value_fvec_E>-0.02</PC-InfoData_value_fvec_E>
                  <PC-InfoData_value_fvec_E>0</PC-InfoData_value_fvec_E>
                  <PC-InfoData_value_fvec_E>0</PC-InfoData_value_fvec_E>
                  <PC-InfoData_value_fvec_E>1.27</PC-InfoData_value_fvec_E>
                  <PC-InfoData_value_fvec_E>-0.64</PC-InfoData_value_fvec_E>
                </PC-InfoData_value_fvec>
              </PC-InfoData_value>
            </PC-InfoData>
            <PC-InfoData>
              <PC-InfoData_urn>
                <PC-Urn>
                  <PC-Urn_label>Shape</PC-Urn_label>
                  <PC-Urn_name>Volume</PC-Urn_name>
                  <PC-Urn_datatype>
                    <PC-UrnDataType value="double">7</PC-UrnDataType>
                  </PC-Urn_datatype>
                  <PC-Urn_version>1.6.2</PC-Urn_version>
                  <PC-Urn_software>OEShape</PC-Urn_software>
                  <PC-Urn_source>openeye.com</PC-Urn_source>
                  <PC-Urn_release>2007.10.31</PC-Urn_release>
                </PC-Urn>
              </PC-InfoData_urn>
              <PC-InfoData_value>
                <PC-InfoData_value_fval>51</PC-InfoData_value_fval>
              </PC-InfoData_value>
            </PC-InfoData>
          </PC-Conformer_data>
        </PC-Conformer>
      </PC-Coordinates_conformers>
      <PC-Coordinates_data>
        <PC-InfoData>
          <PC-InfoData_urn>
            <PC-Urn>
              <PC-Urn_label>Conformer</PC-Urn_label>
              <PC-Urn_name>RMSD</PC-Urn_name>
              <PC-Urn_datatype>
                <PC-UrnDataType value="double">7</PC-UrnDataType>
              </PC-Urn_datatype>
              <PC-Urn_release>2007.10.31</PC-Urn_release>
            </PC-Urn>
          </PC-InfoData_urn>
          <PC-InfoData_value>
            <PC-InfoData_value_fval>0.4</PC-InfoData_value_fval>
          </PC-InfoData_value>
        </PC-InfoData>
      </PC-Coordinates_data>
    </PC-Coordinates>
  </PC-Compound_coords>
  <PC-Compound_props>
    <PC-InfoData>
      <PC-InfoData_urn>
        <PC-Urn>
          <PC-Urn_label>Charge</PC-Urn_label>
          <PC-Urn_name>MMFF94 Partial</PC-Urn_name>
          <PC-Urn_datatype>
            <PC-UrnDataType value="doublevec">8</PC-UrnDataType>
          </PC-Urn_datatype>
          <PC-Urn_version>1.5.1</PC-Urn_version>
          <PC-Urn_software>OEChem</PC-Urn_software>
          <PC-Urn_source>openeye.com</PC-Urn_source>
          <PC-Urn_release>2007.10.31</PC-Urn_release>
        </PC-Urn>
      </PC-InfoData_urn>
      <PC-InfoData_value>
        <PC-InfoData_value_fvec>
          <PC-InfoData_value_fvec_E>-0.65</PC-InfoData_value_fvec_E>
          <PC-InfoData_value_fvec_E>-0.57</PC-InfoData_value_fvec_E>
          <PC-InfoData_value_fvec_E>0.06</PC-InfoData_value_fvec_E>
          <PC-InfoData_value_fvec_E>0.66</PC-InfoData_value_fvec_E>
          <PC-InfoData_value_fvec_E>0</PC-InfoData_value_fvec_E>
          <PC-InfoData_value_fvec_E>0</PC-InfoData_value_fvec_E>
          <PC-InfoData_value_fvec_E>0</PC-InfoData_value_fvec_E>
          <PC-InfoData_value_fvec_E>0.5</PC-InfoData_value_fvec_E>
        </PC-InfoData_value_fvec>
      </PC-InfoData_value>
    </PC-InfoData>
    <PC-InfoData>
      <PC-InfoData_urn>
        <PC-Urn>
          <PC-Urn_label>Count</PC-Urn_label>
          <PC-Urn_name>Effective Rotor</PC-Urn_name>
          <PC-Urn_datatype>
            <PC-UrnDataType value="double">7</PC-UrnDataType>
          </PC-Urn_datatype>
          <PC-Urn_version>1.5.1</PC-Urn_version>
          <PC-Urn_software>OEChem</PC-Urn_software>
          <PC-Urn_source>ncbi.nlm.nih.gov</PC-Urn_source>
          <PC-Urn_release>2007.10.31</PC-Urn_release>
        </PC-Urn>
      </PC-InfoData_urn>
      <PC-InfoData_value>
        <PC-InfoData_value_fval>0</PC-InfoData_value_fval>
      </PC-InfoData_value>
    </PC-InfoData>
  </PC-Compound_props>
  <PC-Compound_count>
    <PC-Count>
      <PC-Count_heavy-atom>4</PC-Count_heavy-atom>
      <PC-Count_atom-chiral>0</PC-Count_atom-chiral>
      <PC-Count_atom-chiral-def>0</PC-Count_atom-chiral-def>
      <PC-Count_atom-chiral-undef>0</PC-Count_atom-chiral-undef>
      <PC-Count_bond-chiral>0</PC-Count_bond-chiral>
      <PC-Count_bond-chiral-def>0</PC-Count_bond-chiral-def>
      <PC-Count_bond-chiral-undef>0</PC-Count_bond-chiral-undef>
      <PC-Count_isotope-atom>0</PC-Count_isotope-atom>
      <PC-Count_covalent-unit>1</PC-Count_covalent-unit>
      <PC-Count_tautomers>1</PC-Count_tautomers>
    </PC-Count>
  </PC-Compound_count>
</PC-Compound>
