# Supplementary material for: Automated reaction database and reaction network analysis: extraction of reaction templates using cheminformatics
Source: J Cheminform. 2018 Mar 9;10:11. doi: 10.1186/s13321-018-0269-8 (PMC5845084; doi:10.1186/s13321-018-0269-8)
Supplement: Supplementary file 9 — Additional file 9. Zip-file containing the source code of the software. [file 13321_2018_269_MOESM9_ESM.zip › source_code/CDK/cdk/bin/data/asn/pubchem/list.asn]

PC-Substances ::= {
{
  compound {
    id {
      id cid 1
    },
    atoms {
      aid {
        1,
        2,
        3,
        4,
        5,
        6,
        7,
        8,
        9,
        10,
        11,
        12,
        13,
        14,
        15,
        16,
        17,
        18,
        19,
        20,
        21,
        22,
        23,
        24,
        25,
        26,
        27,
        28,
        29,
        30,
        31
      },
      element {
        o,
        o,
        o,
        o,
        n,
        c,
        c,
        c,
        c,
        c,
        c,
        c,
        c,
        c,
        h,
        h,
        h,
        h,
        h,
        h,
        h,
        h,
        h,
        h,
        h,
        h,
        h,
        h,
        h,
        h,
        h
      },
      charge {
        {
          aid 2,
          value -1
        },
        {
          aid 5,
          value 1
        }
      }
    },
    bonds {
      aid1 {
        1,
        1,
        2,
        3,
        4,
        5,
        5,
        5,
        5,
        6,
        6,
        6,
        7,
        7,
        8,
        8,
        8,
        9,
        9,
        9,
        10,
        10,
        10,
        11,
        11,
        11,
        13,
        14,
        14,
        14
      },
      aid2 {
        7,
        13,
        12,
        12,
        13,
        6,
        8,
        9,
        10,
        7,
        15,
        16,
        11,
        17,
        18,
        19,
        20,
        21,
        22,
        23,
        24,
        25,
        26,
        12,
        27,
        28,
        14,
        29,
        30,
        31
      },
      order {
        single,
        single,
        single,
        double,
        double,
        single,
        single,
        single,
        single,
        single,
        single,
        single,
        single,
        single,
        single,
        single,
        single,
        single,
        single,
        single,
        single,
        single,
        single,
        single,
        single,
        single,
        single,
        single,
        single,
        single
      }
    },
    stereo {
      tetrahedral {
        center 7,
        above 1,
        top 6,
        bottom 11,
        below 17,
        parity any,
        type tetrahedral
      }
    },
    coords {
      {
        type {
          twod,
          computed,
          units-unknown
        },
        aid {
          1,
          2,
          3,
          4,
          5,
          6,
          7,
          8,
          9,
          10,
          11,
          12,
          13,
          14,
          15,
          16,
          17,
          18,
          19,
          20,
          21,
          22,
          23,
          24,
          25,
          26,
          27,
          28,
          29,
          30,
          31
        },
        conformers {
          {
            x {
              { 37320508956909, 10, -13 },
              { 2, 10, 0 },
              { 37320508956909, 10, -13 },
              { 2, 10, 0 },
              { 54641017913818, 10, -13 },
              { 45980763435364, 10, -13 },
              { 37320508956909, 10, -13 },
              { 63301272392273, 10, -13 },
              { 59641017913818, 10, -13 },
              { 49641017913818, 10, -13 },
              { 28660254478455, 10, -13 },
              { 28660254478455, 10, -13 },
              { 28660254478455, 10, -13 },
              { 28660254478455, 10, -13 },
              { 41995482444763, 10, -13 },
              { 49966044425964, 10, -13 },
              { 42689867019653, 10, -13 },
              { 60201272964478, 10, -13 },
              { 68670630455017, 10, -13 },
              { 66401271820068, 10, -13 },
              { 65010375976562, 10, -13 },
              { 62741017341614, 10, -13 },
              { 54271659851074, 10, -13 },
              { 44271659851074, 10, -13 },
              { 46541018486023, 10, -13 },
              { 55010375976562, 10, -13 },
              { 22554445266724, 10, -13 },
              { 2653972864151, 10, -12 },
              { 22460255622864, 10, -13 },
              { 28660254478455, 10, -13 },
              { 34860253334045, 10, -13 }
            },
            y {
              { -75, 10, -2 },
              { 225, 10, -2 },
              { 225, 10, -2 },
              { -75, 10, -2 },
              { 25, 10, -2 },
              { 75, 10, -2 },
              { 25, 10, -2 },
              { -25, 10, -2 },
              { 11160254478455, 10, -13 },
              { -616025388240814, 10, -15 },
              { 75, 10, -2 },
              { 175, 10, -2 },
              { -125, 10, -2 },
              { -225, 10, -2 },
              { 12249475717545, 10, -13 },
              { 12249475717545, 10, -13 },
              { -600000061094761, 10, -16 },
              { -786935746669769, 10, -15 },
              { -560000002384186, 10, -15 },
              { 286935746669769, 10, -15 },
              { 806025445461273, 10, -15 },
              { 16529612541199, 10, -13 },
              { 1426025390625, 10, -12 },
              { -306025385856628, 10, -15 },
              { -11529611349106, 10, -13 },
              { -926025390625, 10, -12 },
              { 857661843299866, 10, -15 },
              { 167390570044518, 10, -15 },
              { -225, 10, -2 },
              { -28699998855591, 10, -13 },
              { -225, 10, -2 }
            },
            style {
              annotation {
                wavy
              },
              aid1 {
                7
              },
              aid2 {
                6
              }
            }
          }
        }
      }
    },
    charge 0,
    props {
      {
        urn {
          label "Count",
          name "Hydrogen Bond Acceptor",
          datatype uint,
          implementation "E_NHACCEPTORS",
          version "3.328",
          software "Cactvs",
          source "xemistry.com",
          release "2006.10.23"
        },
        value ival 4
      },
      {
        urn {
          label "Count",
          name "Hydrogen Bond Donor",
          datatype uint,
          implementation "E_NHDONORS",
          version "3.328",
          software "Cactvs",
          source "xemistry.com",
          release "2006.10.23"
        },
        value ival 0
      },
      {
        urn {
          label "Count",
          name "Rotatable Bond",
          datatype uint,
          implementation "E_NROTBONDS",
          version "3.328",
          software "Cactvs",
          source "xemistry.com",
          release "2006.10.23"
        },
        value ival 5
      },
      {
        urn {
          label "Fingerprint",
          name "SubStructure Keys",
          datatype fingerprint,
          parameters "extended 2",
          implementation "E_SCREEN",
          version "3.328",
          software "Cactvs",
          source "xemistry.com",
          release "2006.10.23"
        },
        value binary '00000371E0723800000000000000000000000000000000000000000000
000000000000000000001E00000000000814E18006020803000400080000900800000000000000
000001080000020014008000070000052000100000240000000000000000000000000000000000
0000000000000000'H
      },
      {
        urn {
          label "IUPAC Name",
          name "Allowed",
          datatype string,
          version "1.3",
          software "LexiChem",
          source "openeye.com",
          release "2006.10.23"
        },
        value sval "3-acetoxy-4-trimethylammonio-butanoate"
      },
      {
        urn {
          label "IUPAC Name",
          name "CAS-like Style",
          datatype string,
          version "1.3",
          software "LexiChem",
          source "openeye.com",
          release "2006.10.23"
        },
        value sval "3-acetoxy-4-trimethylammonio-butanoate"
      },
      {
        urn {
          label "IUPAC Name",
          name "Preferred",
          datatype string,
          version "1.3",
          software "LexiChem",
          source "openeye.com",
          release "2006.10.23"
        },
        value sval "3-acetyloxy-4-trimethylammonio-butanoate"
      },
      {
        urn {
          label "IUPAC Name",
          name "Systematic",
          datatype string,
          version "1.3",
          software "LexiChem",
          source "openeye.com",
          release "2006.10.23"
        },
        value sval "3-acetyloxy-4-trimethylammonio-butanoate"
      },
      {
        urn {
          label "IUPAC Name",
          name "Traditional",
          datatype string,
          version "1.3",
          software "LexiChem",
          source "openeye.com",
          release "2006.10.23"
        },
        value sval "3-acetoxy-4-trimethylammonio-butanoate"
      },
      {
        urn {
          label "InChI",
          datatype string,
          parameters "options {auxnonr donotaddh w0 fixedh recmet newps}",
          implementation "E_INCHI",
          version "1.0.1",
          software "InChI",
          source "nist.gov",
          release "2006.10.23"
        },
        value sval "InChI=1/C9H17NO4/c1-7(11)14-8(5-9(12)13)6-10(2,3)4/h8H,5-6H2
,1-4H3"
      },
      {
        urn {
          label "Mass",
          name "Exact",
          datatype double,
          implementation "E_EXACT_MASS",
          version "3.328",
          software "Cactvs",
          source "xemistry.com",
          release "2006.10.23"
        },
        value fval { 203116, 10, -3 }
      },
      {
        urn {
          label "Molecular Formula",
          datatype string,
          version "1.3.4",
          software "OEChem",
          source "openeye.com",
          release "2006.10.23"
        },
        value sval "C9H17NO4"
      },
      {
        urn {
          label "Molecular Weight",
          datatype double,
          version "1.3.4",
          software "OEChem",
          source "openeye.com",
          release "2006.10.23"
        },
        value fval { 203236, 10, -3 }
      },
      {
        urn {
          label "SMILES",
          name "Canonical",
          datatype string,
          version "1.3.4",
          software "OEChem",
          source "openeye.com",
          release "2006.10.23"
        },
        value sval "CC(=O)OC(CC(=O)[O-])C[N+](C)(C)C"
      },
      {
        urn {
          label "SMILES",
          name "Isomeric",
          datatype string,
          version "1.3.4",
          software "OEChem",
          source "openeye.com",
          release "2006.10.23"
        },
        value sval "CC(=O)OC(CC(=O)[O-])C[N+](C)(C)C"
      },
      {
        urn {
          label "Topological",
          name "Polar Surface Area",
          datatype double,
          implementation "E_TPSA",
          version "3.328",
          software "Cactvs",
          source "xemistry.com",
          release "2006.10.23"
        },
        value fval { 6643, 10, -2 }
      },
      {
        urn {
          label "Weight",
          name "MonoIsotopic",
          datatype double,
          version "1.3.4",
          software "OEChem",
          source "openeye.com",
          release "2006.10.23"
        },
        value fval { 203116, 10, -3 }
      }
    },
    count {
      heavy-atom 14,
      atom-chiral 1,
      atom-chiral-def 0,
      atom-chiral-undef 1,
      bond-chiral 0,
      bond-chiral-def 0,
      bond-chiral-undef 0,
      isotope-atom 0,
      covalent-unit 1,
      tautomers 1
    }
  },
  compound {
    id {
      id cid 1
    },
    atoms {
      aid {
        1,
        2,
        3,
        4,
        5,
        6,
        7,
        8,
        9,
        10,
        11,
        12,
        13,
        14,
        15,
        16,
        17,
        18,
        19,
        20,
        21,
        22,
        23,
        24,
        25,
        26,
        27,
        28,
        29,
        30,
        31
      },
      element {
        o,
        o,
        o,
        o,
        n,
        c,
        c,
        c,
        c,
        c,
        c,
        c,
        c,
        c,
        h,
        h,
        h,
        h,
        h,
        h,
        h,
        h,
        h,
        h,
        h,
        h,
        h,
        h,
        h,
        h,
        h
      },
      charge {
        {
          aid 2,
          value -1
        },
        {
          aid 5,
          value 1
        }
      }
    },
    bonds {
      aid1 {
        1,
        1,
        2,
        3,
        4,
        5,
        5,
        5,
        5,
        6,
        6,
        6,
        7,
        7,
        8,
        8,
        8,
        9,
        9,
        9,
        10,
        10,
        10,
        11,
        11,
        11,
        13,
        14,
        14,
        14
      },
      aid2 {
        7,
        13,
        12,
        12,
        13,
        6,
        8,
        9,
        10,
        7,
        15,
        16,
        11,
        17,
        18,
        19,
        20,
        21,
        22,
        23,
        24,
        25,
        26,
        12,
        27,
        28,
        14,
        29,
        30,
        31
      },
      order {
        single,
        single,
        single,
        double,
        double,
        single,
        single,
        single,
        single,
        single,
        single,
        single,
        single,
        single,
        single,
        single,
        single,
        single,
        single,
        single,
        single,
        single,
        single,
        single,
        single,
        single,
        single,
        single,
        single,
        single
      }
    },
    stereo {
      tetrahedral {
        center 7,
        above 1,
        top 6,
        bottom 11,
        below 17,
        parity any,
        type tetrahedral
      }
    },
    coords {
      {
        type {
          twod,
          computed,
          units-unknown
        },
        aid {
          1,
          2,
          3,
          4,
          5,
          6,
          7,
          8,
          9,
          10,
          11,
          12,
          13,
          14,
          15,
          16,
          17,
          18,
          19,
          20,
          21,
          22,
          23,
          24,
          25,
          26,
          27,
          28,
          29,
          30,
          31
        },
        conformers {
          {
            x {
              { 37320508956909, 10, -13 },
              { 2, 10, 0 },
              { 37320508956909, 10, -13 },
              { 2, 10, 0 },
              { 54641017913818, 10, -13 },
              { 45980763435364, 10, -13 },
              { 37320508956909, 10, -13 },
              { 63301272392273, 10, -13 },
              { 59641017913818, 10, -13 },
              { 49641017913818, 10, -13 },
              { 28660254478455, 10, -13 },
              { 28660254478455, 10, -13 },
              { 28660254478455, 10, -13 },
              { 28660254478455, 10, -13 },
              { 41995482444763, 10, -13 },
              { 49966044425964, 10, -13 },
              { 42689867019653, 10, -13 },
              { 60201272964478, 10, -13 },
              { 68670630455017, 10, -13 },
              { 66401271820068, 10, -13 },
              { 65010375976562, 10, -13 },
              { 62741017341614, 10, -13 },
              { 54271659851074, 10, -13 },
              { 44271659851074, 10, -13 },
              { 46541018486023, 10, -13 },
              { 55010375976562, 10, -13 },
              { 22554445266724, 10, -13 },
              { 2653972864151, 10, -12 },
              { 22460255622864, 10, -13 },
              { 28660254478455, 10, -13 },
              { 34860253334045, 10, -13 }
            },
            y {
              { -75, 10, -2 },
              { 225, 10, -2 },
              { 225, 10, -2 },
              { -75, 10, -2 },
              { 25, 10, -2 },
              { 75, 10, -2 },
              { 25, 10, -2 },
              { -25, 10, -2 },
              { 11160254478455, 10, -13 },
              { -616025388240814, 10, -15 },
              { 75, 10, -2 },
              { 175, 10, -2 },
              { -125, 10, -2 },
              { -225, 10, -2 },
              { 12249475717545, 10, -13 },
              { 12249475717545, 10, -13 },
              { -600000061094761, 10, -16 },
              { -786935746669769, 10, -15 },
              { -560000002384186, 10, -15 },
              { 286935746669769, 10, -15 },
              { 806025445461273, 10, -15 },
              { 16529612541199, 10, -13 },
              { 1426025390625, 10, -12 },
              { -306025385856628, 10, -15 },
              { -11529611349106, 10, -13 },
              { -926025390625, 10, -12 },
              { 857661843299866, 10, -15 },
              { 167390570044518, 10, -15 },
              { -225, 10, -2 },
              { -28699998855591, 10, -13 },
              { -225, 10, -2 }
            },
            style {
              annotation {
                wavy
              },
              aid1 {
                7
              },
              aid2 {
                6
              }
            }
          }
        }
      }
    },
    charge 0,
    props {
      {
        urn {
          label "Count",
          name "Hydrogen Bond Acceptor",
          datatype uint,
          implementation "E_NHACCEPTORS",
          version "3.328",
          software "Cactvs",
          source "xemistry.com",
          release "2006.10.23"
        },
        value ival 4
      },
      {
        urn {
          label "Count",
          name "Hydrogen Bond Donor",
          datatype uint,
          implementation "E_NHDONORS",
          version "3.328",
          software "Cactvs",
          source "xemistry.com",
          release "2006.10.23"
        },
        value ival 0
      },
      {
        urn {
          label "Count",
          name "Rotatable Bond",
          datatype uint,
          implementation "E_NROTBONDS",
          version "3.328",
          software "Cactvs",
          source "xemistry.com",
          release "2006.10.23"
        },
        value ival 5
      },
      {
        urn {
          label "Fingerprint",
          name "SubStructure Keys",
          datatype fingerprint,
          parameters "extended 2",
          implementation "E_SCREEN",
          version "3.328",
          software "Cactvs",
          source "xemistry.com",
          release "2006.10.23"
        },
        value binary '00000371E0723800000000000000000000000000000000000000000000
000000000000000000001E00000000000814E18006020803000400080000900800000000000000
000001080000020014008000070000052000100000240000000000000000000000000000000000
0000000000000000'H
      },
      {
        urn {
          label "IUPAC Name",
          name "Allowed",
          datatype string,
          version "1.3",
          software "LexiChem",
          source "openeye.com",
          release "2006.10.23"
        },
        value sval "3-acetoxy-4-trimethylammonio-butanoate"
      },
      {
        urn {
          label "IUPAC Name",
          name "CAS-like Style",
          datatype string,
          version "1.3",
          software "LexiChem",
          source "openeye.com",
          release "2006.10.23"
        },
        value sval "3-acetoxy-4-trimethylammonio-butanoate"
      },
      {
        urn {
          label "IUPAC Name",
          name "Preferred",
          datatype string,
          version "1.3",
          software "LexiChem",
          source "openeye.com",
          release "2006.10.23"
        },
        value sval "3-acetyloxy-4-trimethylammonio-butanoate"
      },
      {
        urn {
          label "IUPAC Name",
          name "Systematic",
          datatype string,
          version "1.3",
          software "LexiChem",
          source "openeye.com",
          release "2006.10.23"
        },
        value sval "3-acetyloxy-4-trimethylammonio-butanoate"
      },
      {
        urn {
          label "IUPAC Name",
          name "Traditional",
          datatype string,
          version "1.3",
          software "LexiChem",
          source "openeye.com",
          release "2006.10.23"
        },
        value sval "3-acetoxy-4-trimethylammonio-butanoate"
      },
      {
        urn {
          label "InChI",
          datatype string,
          parameters "options {auxnonr donotaddh w0 fixedh recmet newps}",
          implementation "E_INCHI",
          version "1.0.1",
          software "InChI",
          source "nist.gov",
          release "2006.10.23"
        },
        value sval "InChI=1/C9H17NO4/c1-7(11)14-8(5-9(12)13)6-10(2,3)4/h8H,5-6H2
,1-4H3"
      },
      {
        urn {
          label "Mass",
          name "Exact",
          datatype double,
          implementation "E_EXACT_MASS",
          version "3.328",
          software "Cactvs",
          source "xemistry.com",
          release "2006.10.23"
        },
        value fval { 203116, 10, -3 }
      },
      {
        urn {
          label "Molecular Formula",
          datatype string,
          version "1.3.4",
          software "OEChem",
          source "openeye.com",
          release "2006.10.23"
        },
        value sval "C9H17NO4"
      },
      {
        urn {
          label "Molecular Weight",
          datatype double,
          version "1.3.4",
          software "OEChem",
          source "openeye.com",
          release "2006.10.23"
        },
        value fval { 203236, 10, -3 }
      },
      {
        urn {
          label "SMILES",
          name "Canonical",
          datatype string,
          version "1.3.4",
          software "OEChem",
          source "openeye.com",
          release "2006.10.23"
        },
        value sval "CC(=O)OC(CC(=O)[O-])C[N+](C)(C)C"
      },
      {
        urn {
          label "SMILES",
          name "Isomeric",
          datatype string,
          version "1.3.4",
          software "OEChem",
          source "openeye.com",
          release "2006.10.23"
        },
        value sval "CC(=O)OC(CC(=O)[O-])C[N+](C)(C)C"
      },
      {
        urn {
          label "Topological",
          name "Polar Surface Area",
          datatype double,
          implementation "E_TPSA",
          version "3.328",
          software "Cactvs",
          source "xemistry.com",
          release "2006.10.23"
        },
        value fval { 6643, 10, -2 }
      },
      {
        urn {
          label "Weight",
          name "MonoIsotopic",
          datatype double,
          version "1.3.4",
          software "OEChem",
          source "openeye.com",
          release "2006.10.23"
        },
        value fval { 203116, 10, -3 }
      }
    },
    count {
      heavy-atom 14,
      atom-chiral 1,
      atom-chiral-def 0,
      atom-chiral-undef 1,
      bond-chiral 0,
      bond-chiral-def 0,
      bond-chiral-undef 0,
      isotope-atom 0,
      covalent-unit 1,
      tautomers 1
    }
  }
}
}
