# Supplementary material for: Automated reaction database and reaction network analysis: extraction of reaction templates using cheminformatics
Source: J Cheminform. 2018 Mar 9;10:11. doi: 10.1186/s13321-018-0269-8 (PMC5845084; doi:10.1186/s13321-018-0269-8)
Supplement: Supplementary file 9 — Additional file 9. Zip-file containing the source code of the software. [file 13321_2018_269_MOESM9_ESM.zip › source_code/CDK/cdk/bin/data/asn/pubchem/sid577309.xml]

<?xml version="1.0"?>
<PC-Substance
    xmlns="http://www.ncbi.nlm.nih.gov"
    xmlns:xs="http://www.w3.org/2001/XMLSchema-instance"
    xs:schemaLocation="http://www.ncbi.nlm.nih.gov ftp://ftp.ncbi.nlm.nih.gov/pubchem/specifications/pubchem.xsd"
>
  <PC-Substance_sid>
    <PC-ID>
      <PC-ID_id>577309</PC-ID_id>
      <PC-ID_version>2</PC-ID_version>
    </PC-ID>
  </PC-Substance_sid>
  <PC-Substance_source>
    <PC-Source>
      <PC-Source_db>
        <PC-DBTracking>
          <PC-DBTracking_name>DTP/NCI</PC-DBTracking_name>
          <PC-DBTracking_source-id>
            <Object-id>
              <Object-id_str>371097</Object-id_str>
            </Object-id>
          </PC-DBTracking_source-id>
        </PC-DBTracking>
      </PC-Source_db>
    </PC-Source>
  </PC-Substance_source>
  <PC-Substance_synonyms>
    <PC-Substance_synonyms_E>NSC371097</PC-Substance_synonyms_E>
  </PC-Substance_synonyms>
  <PC-Substance_comment>
    <PC-Substance_comment_E>DTP/NCI from SANSS.  Release-June 2007.</PC-Substance_comment_E>
    <PC-Substance_comment_E>Structure Evaluation:No Comparision - Unparameterized Atom - Ge.</PC-Substance_comment_E>
    <PC-Substance_comment_E>Deposition record created from database webdb on host dtpiv1.ncifcrf.gov on Feb 22, 2008</PC-Substance_comment_E>
  </PC-Substance_comment>
  <PC-Substance_xref>
    <PC-XRefData>
      <PC-XRefData_regid>371097</PC-XRefData_regid>
    </PC-XRefData>
    <PC-XRefData>
      <PC-XRefData_dburl>http://dtp.nci.nih.gov/</PC-XRefData_dburl>
    </PC-XRefData>
    <PC-XRefData>
      <PC-XRefData_sburl>http://dtp.nci.nih.gov/dtpstandard/servlet/dwindex?searchtype=NSC&amp;outputformat=html&amp;searchlist=371097</PC-XRefData_sburl>
    </PC-XRefData>
  </PC-Substance_xref>
  <PC-Substance_compound>
    <PC-Compounds>
      <PC-Compound>
        <PC-Compound_id>
          <PC-CompoundType>
            <PC-CompoundType_type value="deposited">0</PC-CompoundType_type>
          </PC-CompoundType>
        </PC-Compound_id>
        <PC-Compound_atoms>
          <PC-Atoms>
            <PC-Atoms_aid>
              <PC-Atoms_aid_E>1</PC-Atoms_aid_E>
              <PC-Atoms_aid_E>2</PC-Atoms_aid_E>
              <PC-Atoms_aid_E>3</PC-Atoms_aid_E>
              <PC-Atoms_aid_E>4</PC-Atoms_aid_E>
              <PC-Atoms_aid_E>5</PC-Atoms_aid_E>
              <PC-Atoms_aid_E>6</PC-Atoms_aid_E>
              <PC-Atoms_aid_E>7</PC-Atoms_aid_E>
              <PC-Atoms_aid_E>8</PC-Atoms_aid_E>
              <PC-Atoms_aid_E>9</PC-Atoms_aid_E>
              <PC-Atoms_aid_E>10</PC-Atoms_aid_E>
              <PC-Atoms_aid_E>11</PC-Atoms_aid_E>
              <PC-Atoms_aid_E>12</PC-Atoms_aid_E>
              <PC-Atoms_aid_E>13</PC-Atoms_aid_E>
              <PC-Atoms_aid_E>14</PC-Atoms_aid_E>
              <PC-Atoms_aid_E>15</PC-Atoms_aid_E>
              <PC-Atoms_aid_E>16</PC-Atoms_aid_E>
              <PC-Atoms_aid_E>17</PC-Atoms_aid_E>
              <PC-Atoms_aid_E>18</PC-Atoms_aid_E>
              <PC-Atoms_aid_E>19</PC-Atoms_aid_E>
            </PC-Atoms_aid>
            <PC-Atoms_element>
              <PC-Element value="a">255</PC-Element>
              <PC-Element value="a">255</PC-Element>
              <PC-Element value="ge">32</PC-Element>
              <PC-Element value="ge">32</PC-Element>
              <PC-Element value="o">8</PC-Element>
              <PC-Element value="c">6</PC-Element>
              <PC-Element value="c">6</PC-Element>
              <PC-Element value="c">6</PC-Element>
              <PC-Element value="c">6</PC-Element>
              <PC-Element value="c">6</PC-Element>
              <PC-Element value="c">6</PC-Element>
              <PC-Element value="c">6</PC-Element>
              <PC-Element value="c">6</PC-Element>
              <PC-Element value="c">6</PC-Element>
              <PC-Element value="c">6</PC-Element>
              <PC-Element value="c">6</PC-Element>
              <PC-Element value="c">6</PC-Element>
              <PC-Element value="c">6</PC-Element>
              <PC-Element value="c">6</PC-Element>
            </PC-Atoms_element>
            <PC-Atoms_label>
              <PC-AtomString>
                <PC-AtomString_aid>1</PC-AtomString_aid>
                <PC-AtomString_value>R</PC-AtomString_value>
              </PC-AtomString>
              <PC-AtomString>
                <PC-AtomString_aid>2</PC-AtomString_aid>
                <PC-AtomString_value>R</PC-AtomString_value>
              </PC-AtomString>
            </PC-Atoms_label>
          </PC-Atoms>
        </PC-Compound_atoms>
        <PC-Compound_bonds>
          <PC-Bonds>
            <PC-Bonds_aid1>
              <PC-Bonds_aid1_E>1</PC-Bonds_aid1_E>
              <PC-Bonds_aid1_E>2</PC-Bonds_aid1_E>
              <PC-Bonds_aid1_E>3</PC-Bonds_aid1_E>
              <PC-Bonds_aid1_E>3</PC-Bonds_aid1_E>
              <PC-Bonds_aid1_E>3</PC-Bonds_aid1_E>
              <PC-Bonds_aid1_E>3</PC-Bonds_aid1_E>
              <PC-Bonds_aid1_E>4</PC-Bonds_aid1_E>
              <PC-Bonds_aid1_E>4</PC-Bonds_aid1_E>
              <PC-Bonds_aid1_E>4</PC-Bonds_aid1_E>
              <PC-Bonds_aid1_E>6</PC-Bonds_aid1_E>
              <PC-Bonds_aid1_E>6</PC-Bonds_aid1_E>
              <PC-Bonds_aid1_E>7</PC-Bonds_aid1_E>
              <PC-Bonds_aid1_E>7</PC-Bonds_aid1_E>
              <PC-Bonds_aid1_E>8</PC-Bonds_aid1_E>
              <PC-Bonds_aid1_E>9</PC-Bonds_aid1_E>
              <PC-Bonds_aid1_E>12</PC-Bonds_aid1_E>
              <PC-Bonds_aid1_E>13</PC-Bonds_aid1_E>
              <PC-Bonds_aid1_E>14</PC-Bonds_aid1_E>
              <PC-Bonds_aid1_E>15</PC-Bonds_aid1_E>
            </PC-Bonds_aid1>
            <PC-Bonds_aid2>
              <PC-Bonds_aid2_E>4</PC-Bonds_aid2_E>
              <PC-Bonds_aid2_E>5</PC-Bonds_aid2_E>
              <PC-Bonds_aid2_E>5</PC-Bonds_aid2_E>
              <PC-Bonds_aid2_E>6</PC-Bonds_aid2_E>
              <PC-Bonds_aid2_E>12</PC-Bonds_aid2_E>
              <PC-Bonds_aid2_E>13</PC-Bonds_aid2_E>
              <PC-Bonds_aid2_E>7</PC-Bonds_aid2_E>
              <PC-Bonds_aid2_E>14</PC-Bonds_aid2_E>
              <PC-Bonds_aid2_E>15</PC-Bonds_aid2_E>
              <PC-Bonds_aid2_E>8</PC-Bonds_aid2_E>
              <PC-Bonds_aid2_E>9</PC-Bonds_aid2_E>
              <PC-Bonds_aid2_E>10</PC-Bonds_aid2_E>
              <PC-Bonds_aid2_E>11</PC-Bonds_aid2_E>
              <PC-Bonds_aid2_E>10</PC-Bonds_aid2_E>
              <PC-Bonds_aid2_E>11</PC-Bonds_aid2_E>
              <PC-Bonds_aid2_E>16</PC-Bonds_aid2_E>
              <PC-Bonds_aid2_E>17</PC-Bonds_aid2_E>
              <PC-Bonds_aid2_E>18</PC-Bonds_aid2_E>
              <PC-Bonds_aid2_E>19</PC-Bonds_aid2_E>
            </PC-Bonds_aid2>
            <PC-Bonds_order>
              <PC-BondType value="single">1</PC-BondType>
              <PC-BondType value="single">1</PC-BondType>
              <PC-BondType value="single">1</PC-BondType>
              <PC-BondType value="single">1</PC-BondType>
              <PC-BondType value="single">1</PC-BondType>
              <PC-BondType value="single">1</PC-BondType>
              <PC-BondType value="single">1</PC-BondType>
              <PC-BondType value="single">1</PC-BondType>
              <PC-BondType value="single">1</PC-BondType>
              <PC-BondType value="double">2</PC-BondType>
              <PC-BondType value="single">1</PC-BondType>
              <PC-BondType value="double">2</PC-BondType>
              <PC-BondType value="single">1</PC-BondType>
              <PC-BondType value="single">1</PC-BondType>
              <PC-BondType value="double">2</PC-BondType>
              <PC-BondType value="single">1</PC-BondType>
              <PC-BondType value="single">1</PC-BondType>
              <PC-BondType value="single">1</PC-BondType>
              <PC-BondType value="single">1</PC-BondType>
            </PC-Bonds_order>
          </PC-Bonds>
        </PC-Compound_bonds>
        <PC-Compound_coords>
          <PC-Coordinates>
            <PC-Coordinates_type>
              <PC-CoordinateType value="twod">1</PC-CoordinateType>
              <PC-CoordinateType value="submitted">3</PC-CoordinateType>
            </PC-Coordinates_type>
            <PC-Coordinates_aid>
              <PC-Coordinates_aid_E>1</PC-Coordinates_aid_E>
              <PC-Coordinates_aid_E>2</PC-Coordinates_aid_E>
              <PC-Coordinates_aid_E>3</PC-Coordinates_aid_E>
              <PC-Coordinates_aid_E>4</PC-Coordinates_aid_E>
              <PC-Coordinates_aid_E>5</PC-Coordinates_aid_E>
              <PC-Coordinates_aid_E>6</PC-Coordinates_aid_E>
              <PC-Coordinates_aid_E>7</PC-Coordinates_aid_E>
              <PC-Coordinates_aid_E>8</PC-Coordinates_aid_E>
              <PC-Coordinates_aid_E>9</PC-Coordinates_aid_E>
              <PC-Coordinates_aid_E>10</PC-Coordinates_aid_E>
              <PC-Coordinates_aid_E>11</PC-Coordinates_aid_E>
              <PC-Coordinates_aid_E>12</PC-Coordinates_aid_E>
              <PC-Coordinates_aid_E>13</PC-Coordinates_aid_E>
              <PC-Coordinates_aid_E>14</PC-Coordinates_aid_E>
              <PC-Coordinates_aid_E>15</PC-Coordinates_aid_E>
              <PC-Coordinates_aid_E>16</PC-Coordinates_aid_E>
              <PC-Coordinates_aid_E>17</PC-Coordinates_aid_E>
              <PC-Coordinates_aid_E>18</PC-Coordinates_aid_E>
              <PC-Coordinates_aid_E>19</PC-Coordinates_aid_E>
            </PC-Coordinates_aid>
            <PC-Coordinates_conformers>
              <PC-Conformer>
                <PC-Conformer_x>
                  <PC-Conformer_x_E>4.5</PC-Conformer_x_E>
                  <PC-Conformer_x_E>2</PC-Conformer_x_E>
                  <PC-Conformer_x_E>3.5</PC-Conformer_x_E>
                  <PC-Conformer_x_E>3.5</PC-Conformer_x_E>
                  <PC-Conformer_x_E>2.5</PC-Conformer_x_E>
                  <PC-Conformer_x_E>3.5</PC-Conformer_x_E>
                  <PC-Conformer_x_E>3.5</PC-Conformer_x_E>
                  <PC-Conformer_x_E>4.366</PC-Conformer_x_E>
                  <PC-Conformer_x_E>2.634</PC-Conformer_x_E>
                  <PC-Conformer_x_E>4.366</PC-Conformer_x_E>
                  <PC-Conformer_x_E>2.634</PC-Conformer_x_E>
                  <PC-Conformer_x_E>3.5</PC-Conformer_x_E>
                  <PC-Conformer_x_E>4.5</PC-Conformer_x_E>
                  <PC-Conformer_x_E>3.5</PC-Conformer_x_E>
                  <PC-Conformer_x_E>2.5</PC-Conformer_x_E>
                  <PC-Conformer_x_E>4.366</PC-Conformer_x_E>
                  <PC-Conformer_x_E>5</PC-Conformer_x_E>
                  <PC-Conformer_x_E>2.634</PC-Conformer_x_E>
                  <PC-Conformer_x_E>2</PC-Conformer_x_E>
                </PC-Conformer_x>
                <PC-Conformer_y>
                  <PC-Conformer_y_E>-2</PC-Conformer_y_E>
                  <PC-Conformer_y_E>2.866</PC-Conformer_y_E>
                  <PC-Conformer_y_E>2</PC-Conformer_y_E>
                  <PC-Conformer_y_E>-2</PC-Conformer_y_E>
                  <PC-Conformer_y_E>2</PC-Conformer_y_E>
                  <PC-Conformer_y_E>1</PC-Conformer_y_E>
                  <PC-Conformer_y_E>-1</PC-Conformer_y_E>
                  <PC-Conformer_y_E>0.5</PC-Conformer_y_E>
                  <PC-Conformer_y_E>0.5</PC-Conformer_y_E>
                  <PC-Conformer_y_E>-0.5</PC-Conformer_y_E>
                  <PC-Conformer_y_E>-0.5</PC-Conformer_y_E>
                  <PC-Conformer_y_E>3</PC-Conformer_y_E>
                  <PC-Conformer_y_E>2</PC-Conformer_y_E>
                  <PC-Conformer_y_E>-3</PC-Conformer_y_E>
                  <PC-Conformer_y_E>-2</PC-Conformer_y_E>
                  <PC-Conformer_y_E>3.5</PC-Conformer_y_E>
                  <PC-Conformer_y_E>2.866</PC-Conformer_y_E>
                  <PC-Conformer_y_E>-3.5</PC-Conformer_y_E>
                  <PC-Conformer_y_E>-2.866</PC-Conformer_y_E>
                </PC-Conformer_y>
              </PC-Conformer>
            </PC-Coordinates_conformers>
          </PC-Coordinates>
        </PC-Compound_coords>
        <PC-Compound_charge>0</PC-Compound_charge>
      </PC-Compound>
    </PC-Compounds>
  </PC-Substance_compound>
</PC-Substance>
