# Supplementary material for: Automated reaction database and reaction network analysis: extraction of reaction templates using cheminformatics
Source: J Cheminform. 2018 Mar 9;10:11. doi: 10.1186/s13321-018-0269-8 (PMC5845084; doi:10.1186/s13321-018-0269-8)
Supplement: Supplementary file 9 — Additional file 9. Zip-file containing the source code of the software. [file 13321_2018_269_MOESM9_ESM.zip › source_code/CDK/cdk/bin/data/asn/pubchem/taxols.xml]

<?xml version="1.0"?>
<PC-Substances xmlns="http://www.ncbi.nlm.nih.gov" xmlns:xs="http://www.w3.org/2001/XMLSchema-instance" xs:schemaLocation="http://www.ncbi.nlm.nih.gov ftp://ftp.ncbi.nlm.nih.gov/pubchem/specifications/pubchem.xsd">
  <PC-Substance>
    <PC-Substance_sid>
      <PC-ID>
        <PC-ID_id>26697100</PC-ID_id>
        <PC-ID_version>1</PC-ID_version>
      </PC-ID>
    </PC-Substance_sid>
    <PC-Substance_source>
      <PC-Source>
        <PC-Source_db>
          <PC-DBTracking>
            <PC-DBTracking_name>ChEBI</PC-DBTracking_name>
            <PC-DBTracking_source-id>
              <Object-id>
                <Object-id_str>CHEBI:45863</Object-id_str>
              </Object-id>
            </PC-DBTracking_source-id>
            <PC-DBTracking_date>
              <Date>
                <Date_std>
                  <Date-std>
                    <Date-std_year>2007</Date-std_year>
                    <Date-std_month>9</Date-std_month>
                    <Date-std_day>13</Date-std_day>
                  </Date-std>
                </Date_std>
              </Date>
            </PC-DBTracking_date>
          </PC-DBTracking>
        </PC-Source_db>
      </PC-Source>
    </PC-Substance_source>
    <PC-Substance_synonyms>
      <PC-Substance_synonyms_E>(2aR-(2aalpha,4beta,4abeta,6beta,9alpha(alpha R*,betaS*),11alpha,12alpha,12balpha))-beta-(Benzoylamino)-alpha-hydroxybenzenepropanoic acid 6,12b-bis(acetyloxy)-12-(benzoyloxy)-2a,3,4,4a,5,6,9,10,11,12,12a,12b-dodecahydro-4,11-dihydroxy-4a,8,13,13-tetramethyl-5-oxo-7,11-methano-1H-cyclodeca(3,4)benz(1,2-b)oxet-9-yl ester</PC-Substance_synonyms_E>
      <PC-Substance_synonyms_E>4alpha,10beta-bis(acetyloxy)-13alpha-[(2S,3S)-3-(benzoylamino)-2-hydroxy-3-phenylpropanoyloxy]-1,7beta-dihydroxy-9-oxo-5beta,20-epoxytax-11-en-2alpha-yl benzoate</PC-Substance_synonyms_E>
      <PC-Substance_synonyms_E>5beta,20-Epoxy-1,2-alpha,4,7beta,10beta,13alpha-hexahydroxytax-11-en-9-one 4,10-diacetate 2-benzoate 13-ester with (2R,3S)-N-benzoyl-3-phenylisoserine</PC-Substance_synonyms_E>
      <PC-Substance_synonyms_E>CHEBI:45863</PC-Substance_synonyms_E>
      <PC-Substance_synonyms_E>Paclitaxel</PC-Substance_synonyms_E>
      <PC-Substance_synonyms_E>TAXOL</PC-Substance_synonyms_E>
      <PC-Substance_synonyms_E>Taxol A</PC-Substance_synonyms_E>
    </PC-Substance_synonyms>
    <PC-Substance_xref>
      <PC-XRefData>
        <PC-XRefData_regid>CHEBI:45863</PC-XRefData_regid>
      </PC-XRefData>
      <PC-XRefData>
        <PC-XRefData_dburl>http://www.ebi.ac.uk/chebi/</PC-XRefData_dburl>
      </PC-XRefData>
      <PC-XRefData>
        <PC-XRefData_sburl>http://www.ebi.ac.uk/chebi/searchId.do?chebiId=CHEBI:45863</PC-XRefData_sburl>
      </PC-XRefData>
    </PC-Substance_xref>
    <PC-Substance_compound>
      <PC-Compounds>
        <PC-Compound>
          <PC-Compound_id>
            <PC-CompoundType>
              <PC-CompoundType_type value="deposited">0</PC-CompoundType_type>
            </PC-CompoundType>
          </PC-Compound_id>
          <PC-Compound_atoms>
            <PC-Atoms>
              <PC-Atoms_aid>
                <PC-Atoms_aid_E>1</PC-Atoms_aid_E>
                <PC-Atoms_aid_E>2</PC-Atoms_aid_E>
                <PC-Atoms_aid_E>3</PC-Atoms_aid_E>
                <PC-Atoms_aid_E>4</PC-Atoms_aid_E>
                <PC-Atoms_aid_E>5</PC-Atoms_aid_E>
                <PC-Atoms_aid_E>6</PC-Atoms_aid_E>
                <PC-Atoms_aid_E>7</PC-Atoms_aid_E>
                <PC-Atoms_aid_E>8</PC-Atoms_aid_E>
                <PC-Atoms_aid_E>9</PC-Atoms_aid_E>
                <PC-Atoms_aid_E>10</PC-Atoms_aid_E>
                <PC-Atoms_aid_E>11</PC-Atoms_aid_E>
                <PC-Atoms_aid_E>12</PC-Atoms_aid_E>
                <PC-Atoms_aid_E>13</PC-Atoms_aid_E>
                <PC-Atoms_aid_E>14</PC-Atoms_aid_E>
                <PC-Atoms_aid_E>15</PC-Atoms_aid_E>
                <PC-Atoms_aid_E>16</PC-Atoms_aid_E>
                <PC-Atoms_aid_E>17</PC-Atoms_aid_E>
                <PC-Atoms_aid_E>18</PC-Atoms_aid_E>
                <PC-Atoms_aid_E>19</PC-Atoms_aid_E>
                <PC-Atoms_aid_E>20</PC-Atoms_aid_E>
                <PC-Atoms_aid_E>21</PC-Atoms_aid_E>
                <PC-Atoms_aid_E>22</PC-Atoms_aid_E>
                <PC-Atoms_aid_E>23</PC-Atoms_aid_E>
                <PC-Atoms_aid_E>24</PC-Atoms_aid_E>
                <PC-Atoms_aid_E>25</PC-Atoms_aid_E>
                <PC-Atoms_aid_E>26</PC-Atoms_aid_E>
                <PC-Atoms_aid_E>27</PC-Atoms_aid_E>
                <PC-Atoms_aid_E>28</PC-Atoms_aid_E>
                <PC-Atoms_aid_E>29</PC-Atoms_aid_E>
                <PC-Atoms_aid_E>30</PC-Atoms_aid_E>
                <PC-Atoms_aid_E>31</PC-Atoms_aid_E>
                <PC-Atoms_aid_E>32</PC-Atoms_aid_E>
                <PC-Atoms_aid_E>33</PC-Atoms_aid_E>
                <PC-Atoms_aid_E>34</PC-Atoms_aid_E>
                <PC-Atoms_aid_E>35</PC-Atoms_aid_E>
                <PC-Atoms_aid_E>36</PC-Atoms_aid_E>
                <PC-Atoms_aid_E>37</PC-Atoms_aid_E>
                <PC-Atoms_aid_E>38</PC-Atoms_aid_E>
                <PC-Atoms_aid_E>39</PC-Atoms_aid_E>
                <PC-Atoms_aid_E>40</PC-Atoms_aid_E>
                <PC-Atoms_aid_E>41</PC-Atoms_aid_E>
                <PC-Atoms_aid_E>42</PC-Atoms_aid_E>
                <PC-Atoms_aid_E>43</PC-Atoms_aid_E>
                <PC-Atoms_aid_E>44</PC-Atoms_aid_E>
                <PC-Atoms_aid_E>45</PC-Atoms_aid_E>
                <PC-Atoms_aid_E>46</PC-Atoms_aid_E>
                <PC-Atoms_aid_E>47</PC-Atoms_aid_E>
                <PC-Atoms_aid_E>48</PC-Atoms_aid_E>
                <PC-Atoms_aid_E>49</PC-Atoms_aid_E>
                <PC-Atoms_aid_E>50</PC-Atoms_aid_E>
                <PC-Atoms_aid_E>51</PC-Atoms_aid_E>
                <PC-Atoms_aid_E>52</PC-Atoms_aid_E>
                <PC-Atoms_aid_E>53</PC-Atoms_aid_E>
                <PC-Atoms_aid_E>54</PC-Atoms_aid_E>
                <PC-Atoms_aid_E>55</PC-Atoms_aid_E>
                <PC-Atoms_aid_E>56</PC-Atoms_aid_E>
                <PC-Atoms_aid_E>57</PC-Atoms_aid_E>
                <PC-Atoms_aid_E>58</PC-Atoms_aid_E>
                <PC-Atoms_aid_E>59</PC-Atoms_aid_E>
                <PC-Atoms_aid_E>60</PC-Atoms_aid_E>
                <PC-Atoms_aid_E>61</PC-Atoms_aid_E>
                <PC-Atoms_aid_E>62</PC-Atoms_aid_E>
                <PC-Atoms_aid_E>63</PC-Atoms_aid_E>
              </PC-Atoms_aid>
              <PC-Atoms_element>
                <PC-Element value="o">8</PC-Element>
                <PC-Element value="o">8</PC-Element>
                <PC-Element value="o">8</PC-Element>
                <PC-Element value="o">8</PC-Element>
                <PC-Element value="o">8</PC-Element>
                <PC-Element value="o">8</PC-Element>
                <PC-Element value="o">8</PC-Element>
                <PC-Element value="o">8</PC-Element>
                <PC-Element value="o">8</PC-Element>
                <PC-Element value="o">8</PC-Element>
                <PC-Element value="o">8</PC-Element>
                <PC-Element value="o">8</PC-Element>
                <PC-Element value="o">8</PC-Element>
                <PC-Element value="o">8</PC-Element>
                <PC-Element value="n">7</PC-Element>
                <PC-Element value="c">6</PC-Element>
                <PC-Element value="c">6</PC-Element>
                <PC-Element value="c">6</PC-Element>
                <PC-Element value="c">6</PC-Element>
                <PC-Element value="c">6</PC-Element>
                <PC-Element value="c">6</PC-Element>
                <PC-Element value="c">6</PC-Element>
                <PC-Element value="c">6</PC-Element>
                <PC-Element value="c">6</PC-Element>
                <PC-Element value="c">6</PC-Element>
                <PC-Element value="c">6</PC-Element>
                <PC-Element value="c">6</PC-Element>
                <PC-Element value="c">6</PC-Element>
                <PC-Element value="c">6</PC-Element>
                <PC-Element value="c">6</PC-Element>
                <PC-Element value="c">6</PC-Element>
                <PC-Element value="c">6</PC-Element>
                <PC-Element value="c">6</PC-Element>
                <PC-Element value="c">6</PC-Element>
                <PC-Element value="c">6</PC-Element>
                <PC-Element value="c">6</PC-Element>
                <PC-Element value="c">6</PC-Element>
                <PC-Element value="c">6</PC-Element>
                <PC-Element value="c">6</PC-Element>
                <PC-Element value="c">6</PC-Element>
                <PC-Element value="c">6</PC-Element>
                <PC-Element value="c">6</PC-Element>
                <PC-Element value="c">6</PC-Element>
                <PC-Element value="c">6</PC-Element>
                <PC-Element value="c">6</PC-Element>
                <PC-Element value="c">6</PC-Element>
                <PC-Element value="c">6</PC-Element>
                <PC-Element value="c">6</PC-Element>
                <PC-Element value="c">6</PC-Element>
                <PC-Element value="c">6</PC-Element>
                <PC-Element value="c">6</PC-Element>
                <PC-Element value="c">6</PC-Element>
                <PC-Element value="c">6</PC-Element>
                <PC-Element value="c">6</PC-Element>
                <PC-Element value="c">6</PC-Element>
                <PC-Element value="c">6</PC-Element>
                <PC-Element value="c">6</PC-Element>
                <PC-Element value="c">6</PC-Element>
                <PC-Element value="c">6</PC-Element>
                <PC-Element value="c">6</PC-Element>
                <PC-Element value="c">6</PC-Element>
                <PC-Element value="c">6</PC-Element>
                <PC-Element value="h">1</PC-Element>
              </PC-Atoms_element>
            </PC-Atoms>
          </PC-Compound_atoms>
          <PC-Compound_bonds>
            <PC-Bonds>
              <PC-Bonds_aid1>
                <PC-Bonds_aid1_E>1</PC-Bonds_aid1_E>
                <PC-Bonds_aid1_E>1</PC-Bonds_aid1_E>
                <PC-Bonds_aid1_E>2</PC-Bonds_aid1_E>
                <PC-Bonds_aid1_E>2</PC-Bonds_aid1_E>
                <PC-Bonds_aid1_E>3</PC-Bonds_aid1_E>
                <PC-Bonds_aid1_E>3</PC-Bonds_aid1_E>
                <PC-Bonds_aid1_E>4</PC-Bonds_aid1_E>
                <PC-Bonds_aid1_E>5</PC-Bonds_aid1_E>
                <PC-Bonds_aid1_E>6</PC-Bonds_aid1_E>
                <PC-Bonds_aid1_E>7</PC-Bonds_aid1_E>
                <PC-Bonds_aid1_E>7</PC-Bonds_aid1_E>
                <PC-Bonds_aid1_E>8</PC-Bonds_aid1_E>
                <PC-Bonds_aid1_E>8</PC-Bonds_aid1_E>
                <PC-Bonds_aid1_E>9</PC-Bonds_aid1_E>
                <PC-Bonds_aid1_E>10</PC-Bonds_aid1_E>
                <PC-Bonds_aid1_E>11</PC-Bonds_aid1_E>
                <PC-Bonds_aid1_E>12</PC-Bonds_aid1_E>
                <PC-Bonds_aid1_E>13</PC-Bonds_aid1_E>
                <PC-Bonds_aid1_E>14</PC-Bonds_aid1_E>
                <PC-Bonds_aid1_E>15</PC-Bonds_aid1_E>
                <PC-Bonds_aid1_E>15</PC-Bonds_aid1_E>
                <PC-Bonds_aid1_E>16</PC-Bonds_aid1_E>
                <PC-Bonds_aid1_E>16</PC-Bonds_aid1_E>
                <PC-Bonds_aid1_E>16</PC-Bonds_aid1_E>
                <PC-Bonds_aid1_E>16</PC-Bonds_aid1_E>
                <PC-Bonds_aid1_E>17</PC-Bonds_aid1_E>
                <PC-Bonds_aid1_E>17</PC-Bonds_aid1_E>
                <PC-Bonds_aid1_E>18</PC-Bonds_aid1_E>
                <PC-Bonds_aid1_E>18</PC-Bonds_aid1_E>
                <PC-Bonds_aid1_E>18</PC-Bonds_aid1_E>
                <PC-Bonds_aid1_E>19</PC-Bonds_aid1_E>
                <PC-Bonds_aid1_E>20</PC-Bonds_aid1_E>
                <PC-Bonds_aid1_E>20</PC-Bonds_aid1_E>
                <PC-Bonds_aid1_E>21</PC-Bonds_aid1_E>
                <PC-Bonds_aid1_E>22</PC-Bonds_aid1_E>
                <PC-Bonds_aid1_E>22</PC-Bonds_aid1_E>
                <PC-Bonds_aid1_E>22</PC-Bonds_aid1_E>
                <PC-Bonds_aid1_E>23</PC-Bonds_aid1_E>
                <PC-Bonds_aid1_E>24</PC-Bonds_aid1_E>
                <PC-Bonds_aid1_E>25</PC-Bonds_aid1_E>
                <PC-Bonds_aid1_E>25</PC-Bonds_aid1_E>
                <PC-Bonds_aid1_E>29</PC-Bonds_aid1_E>
                <PC-Bonds_aid1_E>31</PC-Bonds_aid1_E>
                <PC-Bonds_aid1_E>31</PC-Bonds_aid1_E>
                <PC-Bonds_aid1_E>35</PC-Bonds_aid1_E>
                <PC-Bonds_aid1_E>36</PC-Bonds_aid1_E>
                <PC-Bonds_aid1_E>38</PC-Bonds_aid1_E>
                <PC-Bonds_aid1_E>39</PC-Bonds_aid1_E>
                <PC-Bonds_aid1_E>39</PC-Bonds_aid1_E>
                <PC-Bonds_aid1_E>41</PC-Bonds_aid1_E>
                <PC-Bonds_aid1_E>42</PC-Bonds_aid1_E>
                <PC-Bonds_aid1_E>43</PC-Bonds_aid1_E>
                <PC-Bonds_aid1_E>44</PC-Bonds_aid1_E>
                <PC-Bonds_aid1_E>46</PC-Bonds_aid1_E>
                <PC-Bonds_aid1_E>47</PC-Bonds_aid1_E>
                <PC-Bonds_aid1_E>48</PC-Bonds_aid1_E>
                <PC-Bonds_aid1_E>50</PC-Bonds_aid1_E>
                <PC-Bonds_aid1_E>50</PC-Bonds_aid1_E>
                <PC-Bonds_aid1_E>51</PC-Bonds_aid1_E>
                <PC-Bonds_aid1_E>52</PC-Bonds_aid1_E>
                <PC-Bonds_aid1_E>53</PC-Bonds_aid1_E>
                <PC-Bonds_aid1_E>54</PC-Bonds_aid1_E>
                <PC-Bonds_aid1_E>54</PC-Bonds_aid1_E>
                <PC-Bonds_aid1_E>55</PC-Bonds_aid1_E>
                <PC-Bonds_aid1_E>56</PC-Bonds_aid1_E>
                <PC-Bonds_aid1_E>58</PC-Bonds_aid1_E>
                <PC-Bonds_aid1_E>59</PC-Bonds_aid1_E>
                <PC-Bonds_aid1_E>60</PC-Bonds_aid1_E>
                <PC-Bonds_aid1_E>61</PC-Bonds_aid1_E>
              </PC-Bonds_aid1>
              <PC-Bonds_aid2>
                <PC-Bonds_aid2_E>17</PC-Bonds_aid2_E>
                <PC-Bonds_aid2_E>35</PC-Bonds_aid2_E>
                <PC-Bonds_aid2_E>21</PC-Bonds_aid2_E>
                <PC-Bonds_aid2_E>26</PC-Bonds_aid2_E>
                <PC-Bonds_aid2_E>19</PC-Bonds_aid2_E>
                <PC-Bonds_aid2_E>36</PC-Bonds_aid2_E>
                <PC-Bonds_aid2_E>20</PC-Bonds_aid2_E>
                <PC-Bonds_aid2_E>23</PC-Bonds_aid2_E>
                <PC-Bonds_aid2_E>24</PC-Bonds_aid2_E>
                <PC-Bonds_aid2_E>27</PC-Bonds_aid2_E>
                <PC-Bonds_aid2_E>38</PC-Bonds_aid2_E>
                <PC-Bonds_aid2_E>32</PC-Bonds_aid2_E>
                <PC-Bonds_aid2_E>41</PC-Bonds_aid2_E>
                <PC-Bonds_aid2_E>35</PC-Bonds_aid2_E>
                <PC-Bonds_aid2_E>36</PC-Bonds_aid2_E>
                <PC-Bonds_aid2_E>38</PC-Bonds_aid2_E>
                <PC-Bonds_aid2_E>41</PC-Bonds_aid2_E>
                <PC-Bonds_aid2_E>44</PC-Bonds_aid2_E>
                <PC-Bonds_aid2_E>51</PC-Bonds_aid2_E>
                <PC-Bonds_aid2_E>46</PC-Bonds_aid2_E>
                <PC-Bonds_aid2_E>51</PC-Bonds_aid2_E>
                <PC-Bonds_aid2_E>17</PC-Bonds_aid2_E>
                <PC-Bonds_aid2_E>18</PC-Bonds_aid2_E>
                <PC-Bonds_aid2_E>19</PC-Bonds_aid2_E>
                <PC-Bonds_aid2_E>63</PC-Bonds_aid2_E>
                <PC-Bonds_aid2_E>21</PC-Bonds_aid2_E>
                <PC-Bonds_aid2_E>26</PC-Bonds_aid2_E>
                <PC-Bonds_aid2_E>23</PC-Bonds_aid2_E>
                <PC-Bonds_aid2_E>24</PC-Bonds_aid2_E>
                <PC-Bonds_aid2_E>30</PC-Bonds_aid2_E>
                <PC-Bonds_aid2_E>20</PC-Bonds_aid2_E>
                <PC-Bonds_aid2_E>22</PC-Bonds_aid2_E>
                <PC-Bonds_aid2_E>29</PC-Bonds_aid2_E>
                <PC-Bonds_aid2_E>28</PC-Bonds_aid2_E>
                <PC-Bonds_aid2_E>25</PC-Bonds_aid2_E>
                <PC-Bonds_aid2_E>33</PC-Bonds_aid2_E>
                <PC-Bonds_aid2_E>34</PC-Bonds_aid2_E>
                <PC-Bonds_aid2_E>27</PC-Bonds_aid2_E>
                <PC-Bonds_aid2_E>28</PC-Bonds_aid2_E>
                <PC-Bonds_aid2_E>27</PC-Bonds_aid2_E>
                <PC-Bonds_aid2_E>31</PC-Bonds_aid2_E>
                <PC-Bonds_aid2_E>32</PC-Bonds_aid2_E>
                <PC-Bonds_aid2_E>32</PC-Bonds_aid2_E>
                <PC-Bonds_aid2_E>37</PC-Bonds_aid2_E>
                <PC-Bonds_aid2_E>40</PC-Bonds_aid2_E>
                <PC-Bonds_aid2_E>39</PC-Bonds_aid2_E>
                <PC-Bonds_aid2_E>45</PC-Bonds_aid2_E>
                <PC-Bonds_aid2_E>42</PC-Bonds_aid2_E>
                <PC-Bonds_aid2_E>43</PC-Bonds_aid2_E>
                <PC-Bonds_aid2_E>44</PC-Bonds_aid2_E>
                <PC-Bonds_aid2_E>47</PC-Bonds_aid2_E>
                <PC-Bonds_aid2_E>48</PC-Bonds_aid2_E>
                <PC-Bonds_aid2_E>46</PC-Bonds_aid2_E>
                <PC-Bonds_aid2_E>50</PC-Bonds_aid2_E>
                <PC-Bonds_aid2_E>49</PC-Bonds_aid2_E>
                <PC-Bonds_aid2_E>49</PC-Bonds_aid2_E>
                <PC-Bonds_aid2_E>52</PC-Bonds_aid2_E>
                <PC-Bonds_aid2_E>53</PC-Bonds_aid2_E>
                <PC-Bonds_aid2_E>54</PC-Bonds_aid2_E>
                <PC-Bonds_aid2_E>55</PC-Bonds_aid2_E>
                <PC-Bonds_aid2_E>56</PC-Bonds_aid2_E>
                <PC-Bonds_aid2_E>58</PC-Bonds_aid2_E>
                <PC-Bonds_aid2_E>59</PC-Bonds_aid2_E>
                <PC-Bonds_aid2_E>57</PC-Bonds_aid2_E>
                <PC-Bonds_aid2_E>57</PC-Bonds_aid2_E>
                <PC-Bonds_aid2_E>60</PC-Bonds_aid2_E>
                <PC-Bonds_aid2_E>61</PC-Bonds_aid2_E>
                <PC-Bonds_aid2_E>62</PC-Bonds_aid2_E>
                <PC-Bonds_aid2_E>62</PC-Bonds_aid2_E>
              </PC-Bonds_aid2>
              <PC-Bonds_order>
                <PC-BondType value="single">1</PC-BondType>
                <PC-BondType value="single">1</PC-BondType>
                <PC-BondType value="single">1</PC-BondType>
                <PC-BondType value="single">1</PC-BondType>
                <PC-BondType value="single">1</PC-BondType>
                <PC-BondType value="single">1</PC-BondType>
                <PC-BondType value="single">1</PC-BondType>
                <PC-BondType value="double">2</PC-BondType>
                <PC-BondType value="single">1</PC-BondType>
                <PC-BondType value="single">1</PC-BondType>
                <PC-BondType value="single">1</PC-BondType>
                <PC-BondType value="single">1</PC-BondType>
                <PC-BondType value="single">1</PC-BondType>
                <PC-BondType value="double">2</PC-BondType>
                <PC-BondType value="double">2</PC-BondType>
                <PC-BondType value="double">2</PC-BondType>
                <PC-BondType value="double">2</PC-BondType>
                <PC-BondType value="single">1</PC-BondType>
                <PC-BondType value="double">2</PC-BondType>
                <PC-BondType value="single">1</PC-BondType>
                <PC-BondType value="single">1</PC-BondType>
                <PC-BondType value="single">1</PC-BondType>
                <PC-BondType value="single">1</PC-BondType>
                <PC-BondType value="single">1</PC-BondType>
                <PC-BondType value="single">1</PC-BondType>
                <PC-BondType value="single">1</PC-BondType>
                <PC-BondType value="single">1</PC-BondType>
                <PC-BondType value="single">1</PC-BondType>
                <PC-BondType value="single">1</PC-BondType>
                <PC-BondType value="single">1</PC-BondType>
                <PC-BondType value="single">1</PC-BondType>
                <PC-BondType value="single">1</PC-BondType>
                <PC-BondType value="single">1</PC-BondType>
                <PC-BondType value="single">1</PC-BondType>
                <PC-BondType value="single">1</PC-BondType>
                <PC-BondType value="single">1</PC-BondType>
                <PC-BondType value="single">1</PC-BondType>
                <PC-BondType value="single">1</PC-BondType>
                <PC-BondType value="single">1</PC-BondType>
                <PC-BondType value="single">1</PC-BondType>
                <PC-BondType value="double">2</PC-BondType>
                <PC-BondType value="single">1</PC-BondType>
                <PC-BondType value="single">1</PC-BondType>
                <PC-BondType value="single">1</PC-BondType>
                <PC-BondType value="single">1</PC-BondType>
                <PC-BondType value="single">1</PC-BondType>
                <PC-BondType value="single">1</PC-BondType>
                <PC-BondType value="double">2</PC-BondType>
                <PC-BondType value="single">1</PC-BondType>
                <PC-BondType value="single">1</PC-BondType>
                <PC-BondType value="single">1</PC-BondType>
                <PC-BondType value="double">2</PC-BondType>
                <PC-BondType value="single">1</PC-BondType>
                <PC-BondType value="single">1</PC-BondType>
                <PC-BondType value="double">2</PC-BondType>
                <PC-BondType value="single">1</PC-BondType>
                <PC-BondType value="double">2</PC-BondType>
                <PC-BondType value="single">1</PC-BondType>
                <PC-BondType value="single">1</PC-BondType>
                <PC-BondType value="single">1</PC-BondType>
                <PC-BondType value="double">2</PC-BondType>
                <PC-BondType value="double">2</PC-BondType>
                <PC-BondType value="single">1</PC-BondType>
                <PC-BondType value="double">2</PC-BondType>
                <PC-BondType value="single">1</PC-BondType>
                <PC-BondType value="single">1</PC-BondType>
                <PC-BondType value="double">2</PC-BondType>
                <PC-BondType value="double">2</PC-BondType>
                <PC-BondType value="single">1</PC-BondType>
              </PC-Bonds_order>
            </PC-Bonds>
          </PC-Compound_bonds>
          <PC-Compound_coords>
            <PC-Coordinates>
              <PC-Coordinates_type>
                <PC-CoordinateType value="twod">1</PC-CoordinateType>
                <PC-CoordinateType value="submitted">3</PC-CoordinateType>
              </PC-Coordinates_type>
              <PC-Coordinates_aid>
                <PC-Coordinates_aid_E>1</PC-Coordinates_aid_E>
                <PC-Coordinates_aid_E>2</PC-Coordinates_aid_E>
                <PC-Coordinates_aid_E>3</PC-Coordinates_aid_E>
                <PC-Coordinates_aid_E>4</PC-Coordinates_aid_E>
                <PC-Coordinates_aid_E>5</PC-Coordinates_aid_E>
                <PC-Coordinates_aid_E>6</PC-Coordinates_aid_E>
                <PC-Coordinates_aid_E>7</PC-Coordinates_aid_E>
                <PC-Coordinates_aid_E>8</PC-Coordinates_aid_E>
                <PC-Coordinates_aid_E>9</PC-Coordinates_aid_E>
                <PC-Coordinates_aid_E>10</PC-Coordinates_aid_E>
                <PC-Coordinates_aid_E>11</PC-Coordinates_aid_E>
                <PC-Coordinates_aid_E>12</PC-Coordinates_aid_E>
                <PC-Coordinates_aid_E>13</PC-Coordinates_aid_E>
                <PC-Coordinates_aid_E>14</PC-Coordinates_aid_E>
                <PC-Coordinates_aid_E>15</PC-Coordinates_aid_E>
                <PC-Coordinates_aid_E>16</PC-Coordinates_aid_E>
                <PC-Coordinates_aid_E>17</PC-Coordinates_aid_E>
                <PC-Coordinates_aid_E>18</PC-Coordinates_aid_E>
                <PC-Coordinates_aid_E>19</PC-Coordinates_aid_E>
                <PC-Coordinates_aid_E>20</PC-Coordinates_aid_E>
                <PC-Coordinates_aid_E>21</PC-Coordinates_aid_E>
                <PC-Coordinates_aid_E>22</PC-Coordinates_aid_E>
                <PC-Coordinates_aid_E>23</PC-Coordinates_aid_E>
                <PC-Coordinates_aid_E>24</PC-Coordinates_aid_E>
                <PC-Coordinates_aid_E>25</PC-Coordinates_aid_E>
                <PC-Coordinates_aid_E>26</PC-Coordinates_aid_E>
                <PC-Coordinates_aid_E>27</PC-Coordinates_aid_E>
                <PC-Coordinates_aid_E>28</PC-Coordinates_aid_E>
                <PC-Coordinates_aid_E>29</PC-Coordinates_aid_E>
                <PC-Coordinates_aid_E>30</PC-Coordinates_aid_E>
                <PC-Coordinates_aid_E>31</PC-Coordinates_aid_E>
                <PC-Coordinates_aid_E>32</PC-Coordinates_aid_E>
                <PC-Coordinates_aid_E>33</PC-Coordinates_aid_E>
                <PC-Coordinates_aid_E>34</PC-Coordinates_aid_E>
                <PC-Coordinates_aid_E>35</PC-Coordinates_aid_E>
                <PC-Coordinates_aid_E>36</PC-Coordinates_aid_E>
                <PC-Coordinates_aid_E>37</PC-Coordinates_aid_E>
                <PC-Coordinates_aid_E>38</PC-Coordinates_aid_E>
                <PC-Coordinates_aid_E>39</PC-Coordinates_aid_E>
                <PC-Coordinates_aid_E>40</PC-Coordinates_aid_E>
                <PC-Coordinates_aid_E>41</PC-Coordinates_aid_E>
                <PC-Coordinates_aid_E>42</PC-Coordinates_aid_E>
                <PC-Coordinates_aid_E>43</PC-Coordinates_aid_E>
                <PC-Coordinates_aid_E>44</PC-Coordinates_aid_E>
                <PC-Coordinates_aid_E>45</PC-Coordinates_aid_E>
                <PC-Coordinates_aid_E>46</PC-Coordinates_aid_E>
                <PC-Coordinates_aid_E>47</PC-Coordinates_aid_E>
                <PC-Coordinates_aid_E>48</PC-Coordinates_aid_E>
                <PC-Coordinates_aid_E>49</PC-Coordinates_aid_E>
                <PC-Coordinates_aid_E>50</PC-Coordinates_aid_E>
                <PC-Coordinates_aid_E>51</PC-Coordinates_aid_E>
                <PC-Coordinates_aid_E>52</PC-Coordinates_aid_E>
                <PC-Coordinates_aid_E>53</PC-Coordinates_aid_E>
                <PC-Coordinates_aid_E>54</PC-Coordinates_aid_E>
                <PC-Coordinates_aid_E>55</PC-Coordinates_aid_E>
                <PC-Coordinates_aid_E>56</PC-Coordinates_aid_E>
                <PC-Coordinates_aid_E>57</PC-Coordinates_aid_E>
                <PC-Coordinates_aid_E>58</PC-Coordinates_aid_E>
                <PC-Coordinates_aid_E>59</PC-Coordinates_aid_E>
                <PC-Coordinates_aid_E>60</PC-Coordinates_aid_E>
                <PC-Coordinates_aid_E>61</PC-Coordinates_aid_E>
                <PC-Coordinates_aid_E>62</PC-Coordinates_aid_E>
                <PC-Coordinates_aid_E>63</PC-Coordinates_aid_E>
              </PC-Coordinates_aid>
              <PC-Coordinates_conformers>
                <PC-Conformer>
                  <PC-Conformer_x>
                    <PC-Conformer_x_E>2.5138</PC-Conformer_x_E>
                    <PC-Conformer_x_E>3.8655</PC-Conformer_x_E>
                    <PC-Conformer_x_E>0.8008</PC-Conformer_x_E>
                    <PC-Conformer_x_E>-0.3625</PC-Conformer_x_E>
                    <PC-Conformer_x_E>1.4552</PC-Conformer_x_E>
                    <PC-Conformer_x_E>2.5189</PC-Conformer_x_E>
                    <PC-Conformer_x_E>-0.185</PC-Conformer_x_E>
                    <PC-Conformer_x_E>-2.1161</PC-Conformer_x_E>
                    <PC-Conformer_x_E>3.144</PC-Conformer_x_E>
                    <PC-Conformer_x_E>-0.6281</PC-Conformer_x_E>
                    <PC-Conformer_x_E>-0.8995</PC-Conformer_x_E>
                    <PC-Conformer_x_E>-2.8306</PC-Conformer_x_E>
                    <PC-Conformer_x_E>-3.545</PC-Conformer_x_E>
                    <PC-Conformer_x_E>-5.6884</PC-Conformer_x_E>
                    <PC-Conformer_x_E>-4.2595</PC-Conformer_x_E>
                    <PC-Conformer_x_E>1.8776</PC-Conformer_x_E>
                    <PC-Conformer_x_E>2.5189</PC-Conformer_x_E>
                    <PC-Conformer_x_E>1.8776</PC-Conformer_x_E>
                    <PC-Conformer_x_E>0.8458</PC-Conformer_x_E>
                    <PC-Conformer_x_E>-0.3625</PC-Conformer_x_E>
                    <PC-Conformer_x_E>3.151</PC-Conformer_x_E>
                    <PC-Conformer_x_E>0</PC-Conformer_x_E>
                    <PC-Conformer_x_E>1.2455</PC-Conformer_x_E>
                    <PC-Conformer_x_E>2.5189</PC-Conformer_x_E>
                    <PC-Conformer_x_E>-0.3625</PC-Conformer_x_E>
                    <PC-Conformer_x_E>3.1785</PC-Conformer_x_E>
                    <PC-Conformer_x_E>0.2138</PC-Conformer_x_E>
                    <PC-Conformer_x_E>3.151</PC-Conformer_x_E>
                    <PC-Conformer_x_E>-1.0969</PC-Conformer_x_E>
                    <PC-Conformer_x_E>1.8776</PC-Conformer_x_E>
                    <PC-Conformer_x_E>-1.0969</PC-Conformer_x_E>
                    <PC-Conformer_x_E>-1.4686</PC-Conformer_x_E>
                    <PC-Conformer_x_E>0.7145</PC-Conformer_x_E>
                    <PC-Conformer_x_E>0.7145</PC-Conformer_x_E>
                    <PC-Conformer_x_E>3.144</PC-Conformer_x_E>
                    <PC-Conformer_x_E>0.0863</PC-Conformer_x_E>
                    <PC-Conformer_x_E>-1.4686</PC-Conformer_x_E>
                    <PC-Conformer_x_E>-0.185</PC-Conformer_x_E>
                    <PC-Conformer_x_E>0.0863</PC-Conformer_x_E>
                    <PC-Conformer_x_E>3.8793</PC-Conformer_x_E>
                    <PC-Conformer_x_E>-2.8306</PC-Conformer_x_E>
                    <PC-Conformer_x_E>-0.6281</PC-Conformer_x_E>
                    <PC-Conformer_x_E>0.8008</PC-Conformer_x_E>
                    <PC-Conformer_x_E>-3.545</PC-Conformer_x_E>
                    <PC-Conformer_x_E>0.5295</PC-Conformer_x_E>
                    <PC-Conformer_x_E>-4.2595</PC-Conformer_x_E>
                    <PC-Conformer_x_E>-0.6281</PC-Conformer_x_E>
                    <PC-Conformer_x_E>0.8008</PC-Conformer_x_E>
                    <PC-Conformer_x_E>0.0863</PC-Conformer_x_E>
                    <PC-Conformer_x_E>-4.974</PC-Conformer_x_E>
                    <PC-Conformer_x_E>-4.974</PC-Conformer_x_E>
                    <PC-Conformer_x_E>-4.974</PC-Conformer_x_E>
                    <PC-Conformer_x_E>-5.7049</PC-Conformer_x_E>
                    <PC-Conformer_x_E>-4.974</PC-Conformer_x_E>
                    <PC-Conformer_x_E>-5.7049</PC-Conformer_x_E>
                    <PC-Conformer_x_E>-6.4194</PC-Conformer_x_E>
                    <PC-Conformer_x_E>-6.4194</PC-Conformer_x_E>
                    <PC-Conformer_x_E>-5.6884</PC-Conformer_x_E>
                    <PC-Conformer_x_E>-4.2595</PC-Conformer_x_E>
                    <PC-Conformer_x_E>-5.6884</PC-Conformer_x_E>
                    <PC-Conformer_x_E>-4.2595</PC-Conformer_x_E>
                    <PC-Conformer_x_E>-4.974</PC-Conformer_x_E>
                    <PC-Conformer_x_E>1.8776</PC-Conformer_x_E>
                  </PC-Conformer_x>
                  <PC-Conformer_y>
                    <PC-Conformer_y_E>-1.5603</PC-Conformer_y_E>
                    <PC-Conformer_y_E>-0.8493</PC-Conformer_y_E>
                    <PC-Conformer_y_E>-2.0693</PC-Conformer_y_E>
                    <PC-Conformer_y_E>-1.4663</PC-Conformer_y_E>
                    <PC-Conformer_y_E>1.9708</PC-Conformer_y_E>
                    <PC-Conformer_y_E>1.4943</PC-Conformer_y_E>
                    <PC-Conformer_y_E>2.1</PC-Conformer_y_E>
                    <PC-Conformer_y_E>-0.3725</PC-Conformer_y_E>
                    <PC-Conformer_y_E>-2.6511</PC-Conformer_y_E>
                    <PC-Conformer_y_E>-2.0693</PC-Conformer_y_E>
                    <PC-Conformer_y_E>3.3375</PC-Conformer_y_E>
                    <PC-Conformer_y_E>0.865</PC-Conformer_y_E>
                    <PC-Conformer_y_E>-1.1975</PC-Conformer_y_E>
                    <PC-Conformer_y_E>0.8485</PC-Conformer_y_E>
                    <PC-Conformer_y_E>0.8485</PC-Conformer_y_E>
                    <PC-Conformer_y_E>-0.4368</PC-Conformer_y_E>
                    <PC-Conformer_y_E>-0.7993</PC-Conformer_y_E>
                    <PC-Conformer_y_E>0.3068</PC-Conformer_y_E>
                    <PC-Conformer_y_E>-1.1897</PC-Conformer_y_E>
                    <PC-Conformer_y_E>-0.6413</PC-Conformer_y_E>
                    <PC-Conformer_y_E>-0.4368</PC-Conformer_y_E>
                    <PC-Conformer_y_E>0</PC-Conformer_y_E>
                    <PC-Conformer_y_E>1.2363</PC-Conformer_y_E>
                    <PC-Conformer_y_E>0.6693</PC-Conformer_y_E>
                    <PC-Conformer_y_E>0.6415</PC-Conformer_y_E>
                    <PC-Conformer_y_E>-1.2832</PC-Conformer_y_E>
                    <PC-Conformer_y_E>1.2363</PC-Conformer_y_E>
                    <PC-Conformer_y_E>0.3068</PC-Conformer_y_E>
                    <PC-Conformer_y_E>-0.6413</PC-Conformer_y_E>
                    <PC-Conformer_y_E>1.1318</PC-Conformer_y_E>
                    <PC-Conformer_y_E>0.6415</PC-Conformer_y_E>
                    <PC-Conformer_y_E>0</PC-Conformer_y_E>
                    <PC-Conformer_y_E>0.4125</PC-Conformer_y_E>
                    <PC-Conformer_y_E>-0.4125</PC-Conformer_y_E>
                    <PC-Conformer_y_E>-1.94</PC-Conformer_y_E>
                    <PC-Conformer_y_E>-2.4818</PC-Conformer_y_E>
                    <PC-Conformer_y_E>1.2735</PC-Conformer_y_E>
                    <PC-Conformer_y_E>2.925</PC-Conformer_y_E>
                    <PC-Conformer_y_E>-3.3068</PC-Conformer_y_E>
                    <PC-Conformer_y_E>-1.536</PC-Conformer_y_E>
                    <PC-Conformer_y_E>0.04</PC-Conformer_y_E>
                    <PC-Conformer_y_E>-3.7193</PC-Conformer_y_E>
                    <PC-Conformer_y_E>-3.7193</PC-Conformer_y_E>
                    <PC-Conformer_y_E>-0.3725</PC-Conformer_y_E>
                    <PC-Conformer_y_E>3.3375</PC-Conformer_y_E>
                    <PC-Conformer_y_E>0.0235</PC-Conformer_y_E>
                    <PC-Conformer_y_E>-4.5443</PC-Conformer_y_E>
                    <PC-Conformer_y_E>-4.5443</PC-Conformer_y_E>
                    <PC-Conformer_y_E>-4.9568</PC-Conformer_y_E>
                    <PC-Conformer_y_E>-0.389</PC-Conformer_y_E>
                    <PC-Conformer_y_E>1.261</PC-Conformer_y_E>
                    <PC-Conformer_y_E>-1.214</PC-Conformer_y_E>
                    <PC-Conformer_y_E>0.0235</PC-Conformer_y_E>
                    <PC-Conformer_y_E>2.086</PC-Conformer_y_E>
                    <PC-Conformer_y_E>-1.6265</PC-Conformer_y_E>
                    <PC-Conformer_y_E>-0.389</PC-Conformer_y_E>
                    <PC-Conformer_y_E>-1.214</PC-Conformer_y_E>
                    <PC-Conformer_y_E>2.4985</PC-Conformer_y_E>
                    <PC-Conformer_y_E>2.4985</PC-Conformer_y_E>
                    <PC-Conformer_y_E>3.3235</PC-Conformer_y_E>
                    <PC-Conformer_y_E>3.3235</PC-Conformer_y_E>
                    <PC-Conformer_y_E>3.736</PC-Conformer_y_E>
                    <PC-Conformer_y_E>-1.2618</PC-Conformer_y_E>
                  </PC-Conformer_y>
                  <PC-Conformer_style>
                    <PC-DrawAnnotations>
                      <PC-DrawAnnotations_annotation>
                        <PC-BondAnnotation value="wedge-down">6</PC-BondAnnotation>
                        <PC-BondAnnotation value="wedge-down">6</PC-BondAnnotation>
                        <PC-BondAnnotation value="wedge-up">5</PC-BondAnnotation>
                        <PC-BondAnnotation value="wedge-up">5</PC-BondAnnotation>
                        <PC-BondAnnotation value="wedge-down">6</PC-BondAnnotation>
                        <PC-BondAnnotation value="wedge-up">5</PC-BondAnnotation>
                        <PC-BondAnnotation value="wedge-up">5</PC-BondAnnotation>
                        <PC-BondAnnotation value="wedge-up">5</PC-BondAnnotation>
                        <PC-BondAnnotation value="wedge-up">5</PC-BondAnnotation>
                        <PC-BondAnnotation value="wedge-down">6</PC-BondAnnotation>
                        <PC-BondAnnotation value="wedge-down">6</PC-BondAnnotation>
                        <PC-BondAnnotation value="wedge-down">6</PC-BondAnnotation>
                      </PC-DrawAnnotations_annotation>
                      <PC-DrawAnnotations_aid1>
                        <PC-DrawAnnotations_aid1_E>16</PC-DrawAnnotations_aid1_E>
                        <PC-DrawAnnotations_aid1_E>17</PC-DrawAnnotations_aid1_E>
                        <PC-DrawAnnotations_aid1_E>17</PC-DrawAnnotations_aid1_E>
                        <PC-DrawAnnotations_aid1_E>18</PC-DrawAnnotations_aid1_E>
                        <PC-DrawAnnotations_aid1_E>19</PC-DrawAnnotations_aid1_E>
                        <PC-DrawAnnotations_aid1_E>20</PC-DrawAnnotations_aid1_E>
                        <PC-DrawAnnotations_aid1_E>21</PC-DrawAnnotations_aid1_E>
                        <PC-DrawAnnotations_aid1_E>24</PC-DrawAnnotations_aid1_E>
                        <PC-DrawAnnotations_aid1_E>27</PC-DrawAnnotations_aid1_E>
                        <PC-DrawAnnotations_aid1_E>32</PC-DrawAnnotations_aid1_E>
                        <PC-DrawAnnotations_aid1_E>44</PC-DrawAnnotations_aid1_E>
                        <PC-DrawAnnotations_aid1_E>46</PC-DrawAnnotations_aid1_E>
                      </PC-DrawAnnotations_aid1>
                      <PC-DrawAnnotations_aid2>
                        <PC-DrawAnnotations_aid2_E>63</PC-DrawAnnotations_aid2_E>
                        <PC-DrawAnnotations_aid2_E>1</PC-DrawAnnotations_aid2_E>
                        <PC-DrawAnnotations_aid2_E>26</PC-DrawAnnotations_aid2_E>
                        <PC-DrawAnnotations_aid2_E>30</PC-DrawAnnotations_aid2_E>
                        <PC-DrawAnnotations_aid2_E>3</PC-DrawAnnotations_aid2_E>
                        <PC-DrawAnnotations_aid2_E>4</PC-DrawAnnotations_aid2_E>
                        <PC-DrawAnnotations_aid2_E>2</PC-DrawAnnotations_aid2_E>
                        <PC-DrawAnnotations_aid2_E>6</PC-DrawAnnotations_aid2_E>
                        <PC-DrawAnnotations_aid2_E>7</PC-DrawAnnotations_aid2_E>
                        <PC-DrawAnnotations_aid2_E>8</PC-DrawAnnotations_aid2_E>
                        <PC-DrawAnnotations_aid2_E>13</PC-DrawAnnotations_aid2_E>
                        <PC-DrawAnnotations_aid2_E>15</PC-DrawAnnotations_aid2_E>
                      </PC-DrawAnnotations_aid2>
                    </PC-DrawAnnotations>
                  </PC-Conformer_style>
                </PC-Conformer>
              </PC-Coordinates_conformers>
            </PC-Coordinates>
          </PC-Compound_coords>
          <PC-Compound_charge>0</PC-Compound_charge>
        </PC-Compound>
        <PC-Compound>
          <PC-Compound_id>
            <PC-CompoundType>
              <PC-CompoundType_type value="standardized">1</PC-CompoundType_type>
              <PC-CompoundType_id>
                <PC-CompoundType_id_cid>36314</PC-CompoundType_id_cid>
              </PC-CompoundType_id>
            </PC-CompoundType>
          </PC-Compound_id>
        </PC-Compound>
      </PC-Compounds>
    </PC-Substance_compound>
  </PC-Substance>
  <PC-Substance>
    <PC-Substance_sid>
      <PC-ID>
        <PC-ID_id>177831</PC-ID_id>
        <PC-ID_version>3</PC-ID_version>
      </PC-ID>
    </PC-Substance_sid>
    <PC-Substance_source>
      <PC-Source>
        <PC-Source_db>
          <PC-DBTracking>
            <PC-DBTracking_name>ChemIDplus</PC-DBTracking_name>
            <PC-DBTracking_source-id>
              <Object-id>
                <Object-id_str>033069624</Object-id_str>
              </Object-id>
            </PC-DBTracking_source-id>
          </PC-DBTracking>
        </PC-Source_db>
      </PC-Source>
    </PC-Substance_source>
    <PC-Substance_synonyms>
      <PC-Substance_synonyms_E>(2aR,4S,4aS,6R,9S,11S,12S,12aR,12bS)-1,2a,3,4,4a,6,9,10,11,12,12a,12b-Dodecahydro-4,6,9,11,12,12b-hexahydroxy-4a,8,13,13-tetramethyl-7,11-methano-5H-cyclodeca(3,4)benz(1,2-b)oxet-5-one 6,12b-diacetate, 12-benzoate, 9-ester with (2R,3S)-N-benzoyl-3-phenylisoserine</PC-Substance_synonyms_E>
      <PC-Substance_synonyms_E>(2aR-(2aalpha,4beta,4abeta,6beta,9alpha(alpha R*,betaS*),11alpha,12alpha,12balpha))-beta-(Benzoylamino)-alpha-hydroxybenzenepropanoic acid 6,12b-bis(acetyloxy)-12-(benzoyloxy)-2a,3,4,4a,5,6,9,10,11,12,12a,12b-dodecahydro-4,11-dihydroxy-4a,8,13,13-tetramethyl-5-oxo-7,11-methano-1H-cyclodeca(3,4)benz(1,2-b)oxet-9-yl ester</PC-Substance_synonyms_E>
      <PC-Substance_synonyms_E>33069-62-4</PC-Substance_synonyms_E>
      <PC-Substance_synonyms_E>5beta,20-Epoxy-1,2-alpha,4,7beta,10beta,13alpha-hexahydroxytax-11-en-9-one 4,10-diacetate 2-benzoate 13-ester with (2R,3S)-N-benzoyl-3-phenylisoserine</PC-Substance_synonyms_E>
      <PC-Substance_synonyms_E>ABI 007</PC-Substance_synonyms_E>
      <PC-Substance_synonyms_E>ABI-007</PC-Substance_synonyms_E>
      <PC-Substance_synonyms_E>Abraxane</PC-Substance_synonyms_E>
      <PC-Substance_synonyms_E>BMS 181339-01</PC-Substance_synonyms_E>
      <PC-Substance_synonyms_E>Benzenepropanoic acid, beta-(benzoylamino)-alpha-hydroxy-, 6,12b-bis(acetyloxy)-12-(benzoyloxy)-2a,3,4,4a,5,6,9,10,11,12,12a,12b-dodecahydro-4,11-dihydroxy-4a,8,13,13-tetramethyl-5-oxo-7,11-methano-1H-cyclodeca(3,4)benz(1,2-b)oxet-9-yl ester, (2aR-(2a-alpha,4-beta,4a-beta,6-beta,9-alpha(alpha-R*,beta-S*),11-alpha,12-alpha,12a-alpha, 12b-alpha))-</PC-Substance_synonyms_E>
      <PC-Substance_synonyms_E>Benzenepropanoic acid, beta-(benzoylamino)-alpha-hydroxy-, 6,12b-bis(acetyloxy)-12-(benzoyloxy)-2a,3,4,4a,5,6,9,10,11,12,12a,12b-dodecahydro-4,11-dihydroxy-4a,8,13,13-tetramethyl-5-oxo-7,11-methano-1H-cyclodeca(3,4)benz(1,2-b)oxet-9-yl ester, (2aR-(2aalpha,4beta,4abeta,6beta,9alpha(alphaR*,betaS*),11alpha,12alpha,12aalpha,12balpha))-</PC-Substance_synonyms_E>
      <PC-Substance_synonyms_E>Capxol</PC-Substance_synonyms_E>
      <PC-Substance_synonyms_E>DRG-0190</PC-Substance_synonyms_E>
      <PC-Substance_synonyms_E>Ebetaxel</PC-Substance_synonyms_E>
      <PC-Substance_synonyms_E>HSDB 6839</PC-Substance_synonyms_E>
      <PC-Substance_synonyms_E>LipoPac</PC-Substance_synonyms_E>
      <PC-Substance_synonyms_E>MBT 0206</PC-Substance_synonyms_E>
      <PC-Substance_synonyms_E>NSC 125973</PC-Substance_synonyms_E>
      <PC-Substance_synonyms_E>NSC-125973</PC-Substance_synonyms_E>
      <PC-Substance_synonyms_E>Onxol</PC-Substance_synonyms_E>
      <PC-Substance_synonyms_E>Paclitaxel</PC-Substance_synonyms_E>
      <PC-Substance_synonyms_E>Paclitaxel [USAN:BAN:INN]</PC-Substance_synonyms_E>
      <PC-Substance_synonyms_E>Paxceed</PC-Substance_synonyms_E>
      <PC-Substance_synonyms_E>Plaxicel</PC-Substance_synonyms_E>
      <PC-Substance_synonyms_E>QW 8184</PC-Substance_synonyms_E>
      <PC-Substance_synonyms_E>TAXOL</PC-Substance_synonyms_E>
      <PC-Substance_synonyms_E>Tax-11-en-9-one, 5beta,20-epoxy-1,2alpha,4,7beta,10beta,13alpha- hexahydroxy-, 4,10-diacetate 2-benzoate, 13-ester with (2R,3S)-N-benzoyl-3-phenylisoserine (8CI)</PC-Substance_synonyms_E>
      <PC-Substance_synonyms_E>TaxAlbin</PC-Substance_synonyms_E>
      <PC-Substance_synonyms_E>Taxol A</PC-Substance_synonyms_E>
      <PC-Substance_synonyms_E>Yewtaxan</PC-Substance_synonyms_E>
    </PC-Substance_synonyms>
    <PC-Substance_xref>
      <PC-XRefData>
        <PC-XRefData_regid>033069624</PC-XRefData_regid>
      </PC-XRefData>
      <PC-XRefData>
        <PC-XRefData_rn>33069-62-4</PC-XRefData_rn>
      </PC-XRefData>
      <PC-XRefData>
        <PC-XRefData_dburl>http://chem.sis.nlm.nih.gov/chemidplus/</PC-XRefData_dburl>
      </PC-XRefData>
      <PC-XRefData>
        <PC-XRefData_sburl>http://chem.sis.nlm.nih.gov/chemidplus/direct.jsp?result=advanced&amp;regno=033069624</PC-XRefData_sburl>
      </PC-XRefData>
    </PC-Substance_xref>
    <PC-Substance_compound>
      <PC-Compounds>
        <PC-Compound>
          <PC-Compound_id>
            <PC-CompoundType>
              <PC-CompoundType_type value="deposited">0</PC-CompoundType_type>
            </PC-CompoundType>
          </PC-Compound_id>
          <PC-Compound_atoms>
            <PC-Atoms>
              <PC-Atoms_aid>
                <PC-Atoms_aid_E>1</PC-Atoms_aid_E>
                <PC-Atoms_aid_E>2</PC-Atoms_aid_E>
                <PC-Atoms_aid_E>3</PC-Atoms_aid_E>
                <PC-Atoms_aid_E>4</PC-Atoms_aid_E>
                <PC-Atoms_aid_E>5</PC-Atoms_aid_E>
                <PC-Atoms_aid_E>6</PC-Atoms_aid_E>
                <PC-Atoms_aid_E>7</PC-Atoms_aid_E>
                <PC-Atoms_aid_E>8</PC-Atoms_aid_E>
                <PC-Atoms_aid_E>9</PC-Atoms_aid_E>
                <PC-Atoms_aid_E>10</PC-Atoms_aid_E>
                <PC-Atoms_aid_E>11</PC-Atoms_aid_E>
                <PC-Atoms_aid_E>12</PC-Atoms_aid_E>
                <PC-Atoms_aid_E>13</PC-Atoms_aid_E>
                <PC-Atoms_aid_E>14</PC-Atoms_aid_E>
                <PC-Atoms_aid_E>15</PC-Atoms_aid_E>
                <PC-Atoms_aid_E>16</PC-Atoms_aid_E>
                <PC-Atoms_aid_E>17</PC-Atoms_aid_E>
                <PC-Atoms_aid_E>18</PC-Atoms_aid_E>
                <PC-Atoms_aid_E>19</PC-Atoms_aid_E>
                <PC-Atoms_aid_E>20</PC-Atoms_aid_E>
                <PC-Atoms_aid_E>21</PC-Atoms_aid_E>
                <PC-Atoms_aid_E>22</PC-Atoms_aid_E>
                <PC-Atoms_aid_E>23</PC-Atoms_aid_E>
                <PC-Atoms_aid_E>24</PC-Atoms_aid_E>
                <PC-Atoms_aid_E>25</PC-Atoms_aid_E>
                <PC-Atoms_aid_E>26</PC-Atoms_aid_E>
                <PC-Atoms_aid_E>27</PC-Atoms_aid_E>
                <PC-Atoms_aid_E>28</PC-Atoms_aid_E>
                <PC-Atoms_aid_E>29</PC-Atoms_aid_E>
                <PC-Atoms_aid_E>30</PC-Atoms_aid_E>
                <PC-Atoms_aid_E>31</PC-Atoms_aid_E>
                <PC-Atoms_aid_E>32</PC-Atoms_aid_E>
                <PC-Atoms_aid_E>33</PC-Atoms_aid_E>
                <PC-Atoms_aid_E>34</PC-Atoms_aid_E>
                <PC-Atoms_aid_E>35</PC-Atoms_aid_E>
                <PC-Atoms_aid_E>36</PC-Atoms_aid_E>
                <PC-Atoms_aid_E>37</PC-Atoms_aid_E>
                <PC-Atoms_aid_E>38</PC-Atoms_aid_E>
                <PC-Atoms_aid_E>39</PC-Atoms_aid_E>
                <PC-Atoms_aid_E>40</PC-Atoms_aid_E>
                <PC-Atoms_aid_E>41</PC-Atoms_aid_E>
                <PC-Atoms_aid_E>42</PC-Atoms_aid_E>
                <PC-Atoms_aid_E>43</PC-Atoms_aid_E>
                <PC-Atoms_aid_E>44</PC-Atoms_aid_E>
                <PC-Atoms_aid_E>45</PC-Atoms_aid_E>
                <PC-Atoms_aid_E>46</PC-Atoms_aid_E>
                <PC-Atoms_aid_E>47</PC-Atoms_aid_E>
                <PC-Atoms_aid_E>48</PC-Atoms_aid_E>
                <PC-Atoms_aid_E>49</PC-Atoms_aid_E>
                <PC-Atoms_aid_E>50</PC-Atoms_aid_E>
                <PC-Atoms_aid_E>51</PC-Atoms_aid_E>
                <PC-Atoms_aid_E>52</PC-Atoms_aid_E>
                <PC-Atoms_aid_E>53</PC-Atoms_aid_E>
                <PC-Atoms_aid_E>54</PC-Atoms_aid_E>
                <PC-Atoms_aid_E>55</PC-Atoms_aid_E>
                <PC-Atoms_aid_E>56</PC-Atoms_aid_E>
                <PC-Atoms_aid_E>57</PC-Atoms_aid_E>
                <PC-Atoms_aid_E>58</PC-Atoms_aid_E>
                <PC-Atoms_aid_E>59</PC-Atoms_aid_E>
                <PC-Atoms_aid_E>60</PC-Atoms_aid_E>
                <PC-Atoms_aid_E>61</PC-Atoms_aid_E>
                <PC-Atoms_aid_E>62</PC-Atoms_aid_E>
                <PC-Atoms_aid_E>63</PC-Atoms_aid_E>
              </PC-Atoms_aid>
              <PC-Atoms_element>
                <PC-Element value="o">8</PC-Element>
                <PC-Element value="o">8</PC-Element>
                <PC-Element value="o">8</PC-Element>
                <PC-Element value="o">8</PC-Element>
                <PC-Element value="o">8</PC-Element>
                <PC-Element value="o">8</PC-Element>
                <PC-Element value="o">8</PC-Element>
                <PC-Element value="o">8</PC-Element>
                <PC-Element value="o">8</PC-Element>
                <PC-Element value="o">8</PC-Element>
                <PC-Element value="o">8</PC-Element>
                <PC-Element value="o">8</PC-Element>
                <PC-Element value="o">8</PC-Element>
                <PC-Element value="o">8</PC-Element>
                <PC-Element value="n">7</PC-Element>
                <PC-Element value="c">6</PC-Element>
                <PC-Element value="c">6</PC-Element>
                <PC-Element value="c">6</PC-Element>
                <PC-Element value="c">6</PC-Element>
                <PC-Element value="c">6</PC-Element>
                <PC-Element value="c">6</PC-Element>
                <PC-Element value="c">6</PC-Element>
                <PC-Element value="c">6</PC-Element>
                <PC-Element value="c">6</PC-Element>
                <PC-Element value="c">6</PC-Element>
                <PC-Element value="c">6</PC-Element>
                <PC-Element value="c">6</PC-Element>
                <PC-Element value="c">6</PC-Element>
                <PC-Element value="c">6</PC-Element>
                <PC-Element value="c">6</PC-Element>
                <PC-Element value="c">6</PC-Element>
                <PC-Element value="c">6</PC-Element>
                <PC-Element value="c">6</PC-Element>
                <PC-Element value="c">6</PC-Element>
                <PC-Element value="c">6</PC-Element>
                <PC-Element value="c">6</PC-Element>
                <PC-Element value="c">6</PC-Element>
                <PC-Element value="c">6</PC-Element>
                <PC-Element value="c">6</PC-Element>
                <PC-Element value="c">6</PC-Element>
                <PC-Element value="c">6</PC-Element>
                <PC-Element value="c">6</PC-Element>
                <PC-Element value="c">6</PC-Element>
                <PC-Element value="c">6</PC-Element>
                <PC-Element value="c">6</PC-Element>
                <PC-Element value="c">6</PC-Element>
                <PC-Element value="c">6</PC-Element>
                <PC-Element value="c">6</PC-Element>
                <PC-Element value="c">6</PC-Element>
                <PC-Element value="c">6</PC-Element>
                <PC-Element value="c">6</PC-Element>
                <PC-Element value="c">6</PC-Element>
                <PC-Element value="c">6</PC-Element>
                <PC-Element value="c">6</PC-Element>
                <PC-Element value="c">6</PC-Element>
                <PC-Element value="c">6</PC-Element>
                <PC-Element value="c">6</PC-Element>
                <PC-Element value="c">6</PC-Element>
                <PC-Element value="c">6</PC-Element>
                <PC-Element value="c">6</PC-Element>
                <PC-Element value="c">6</PC-Element>
                <PC-Element value="c">6</PC-Element>
                <PC-Element value="h">1</PC-Element>
              </PC-Atoms_element>
            </PC-Atoms>
          </PC-Compound_atoms>
          <PC-Compound_bonds>
            <PC-Bonds>
              <PC-Bonds_aid1>
                <PC-Bonds_aid1_E>1</PC-Bonds_aid1_E>
                <PC-Bonds_aid1_E>1</PC-Bonds_aid1_E>
                <PC-Bonds_aid1_E>2</PC-Bonds_aid1_E>
                <PC-Bonds_aid1_E>2</PC-Bonds_aid1_E>
                <PC-Bonds_aid1_E>3</PC-Bonds_aid1_E>
                <PC-Bonds_aid1_E>3</PC-Bonds_aid1_E>
                <PC-Bonds_aid1_E>4</PC-Bonds_aid1_E>
                <PC-Bonds_aid1_E>5</PC-Bonds_aid1_E>
                <PC-Bonds_aid1_E>6</PC-Bonds_aid1_E>
                <PC-Bonds_aid1_E>7</PC-Bonds_aid1_E>
                <PC-Bonds_aid1_E>7</PC-Bonds_aid1_E>
                <PC-Bonds_aid1_E>8</PC-Bonds_aid1_E>
                <PC-Bonds_aid1_E>8</PC-Bonds_aid1_E>
                <PC-Bonds_aid1_E>9</PC-Bonds_aid1_E>
                <PC-Bonds_aid1_E>10</PC-Bonds_aid1_E>
                <PC-Bonds_aid1_E>11</PC-Bonds_aid1_E>
                <PC-Bonds_aid1_E>12</PC-Bonds_aid1_E>
                <PC-Bonds_aid1_E>13</PC-Bonds_aid1_E>
                <PC-Bonds_aid1_E>14</PC-Bonds_aid1_E>
                <PC-Bonds_aid1_E>15</PC-Bonds_aid1_E>
                <PC-Bonds_aid1_E>15</PC-Bonds_aid1_E>
                <PC-Bonds_aid1_E>16</PC-Bonds_aid1_E>
                <PC-Bonds_aid1_E>16</PC-Bonds_aid1_E>
                <PC-Bonds_aid1_E>16</PC-Bonds_aid1_E>
                <PC-Bonds_aid1_E>16</PC-Bonds_aid1_E>
                <PC-Bonds_aid1_E>17</PC-Bonds_aid1_E>
                <PC-Bonds_aid1_E>17</PC-Bonds_aid1_E>
                <PC-Bonds_aid1_E>18</PC-Bonds_aid1_E>
                <PC-Bonds_aid1_E>18</PC-Bonds_aid1_E>
                <PC-Bonds_aid1_E>18</PC-Bonds_aid1_E>
                <PC-Bonds_aid1_E>19</PC-Bonds_aid1_E>
                <PC-Bonds_aid1_E>20</PC-Bonds_aid1_E>
                <PC-Bonds_aid1_E>20</PC-Bonds_aid1_E>
                <PC-Bonds_aid1_E>21</PC-Bonds_aid1_E>
                <PC-Bonds_aid1_E>22</PC-Bonds_aid1_E>
                <PC-Bonds_aid1_E>22</PC-Bonds_aid1_E>
                <PC-Bonds_aid1_E>22</PC-Bonds_aid1_E>
                <PC-Bonds_aid1_E>23</PC-Bonds_aid1_E>
                <PC-Bonds_aid1_E>24</PC-Bonds_aid1_E>
                <PC-Bonds_aid1_E>25</PC-Bonds_aid1_E>
                <PC-Bonds_aid1_E>25</PC-Bonds_aid1_E>
                <PC-Bonds_aid1_E>29</PC-Bonds_aid1_E>
                <PC-Bonds_aid1_E>31</PC-Bonds_aid1_E>
                <PC-Bonds_aid1_E>31</PC-Bonds_aid1_E>
                <PC-Bonds_aid1_E>35</PC-Bonds_aid1_E>
                <PC-Bonds_aid1_E>36</PC-Bonds_aid1_E>
                <PC-Bonds_aid1_E>38</PC-Bonds_aid1_E>
                <PC-Bonds_aid1_E>39</PC-Bonds_aid1_E>
                <PC-Bonds_aid1_E>39</PC-Bonds_aid1_E>
                <PC-Bonds_aid1_E>41</PC-Bonds_aid1_E>
                <PC-Bonds_aid1_E>42</PC-Bonds_aid1_E>
                <PC-Bonds_aid1_E>43</PC-Bonds_aid1_E>
                <PC-Bonds_aid1_E>44</PC-Bonds_aid1_E>
                <PC-Bonds_aid1_E>46</PC-Bonds_aid1_E>
                <PC-Bonds_aid1_E>47</PC-Bonds_aid1_E>
                <PC-Bonds_aid1_E>48</PC-Bonds_aid1_E>
                <PC-Bonds_aid1_E>50</PC-Bonds_aid1_E>
                <PC-Bonds_aid1_E>50</PC-Bonds_aid1_E>
                <PC-Bonds_aid1_E>51</PC-Bonds_aid1_E>
                <PC-Bonds_aid1_E>52</PC-Bonds_aid1_E>
                <PC-Bonds_aid1_E>53</PC-Bonds_aid1_E>
                <PC-Bonds_aid1_E>54</PC-Bonds_aid1_E>
                <PC-Bonds_aid1_E>54</PC-Bonds_aid1_E>
                <PC-Bonds_aid1_E>55</PC-Bonds_aid1_E>
                <PC-Bonds_aid1_E>56</PC-Bonds_aid1_E>
                <PC-Bonds_aid1_E>58</PC-Bonds_aid1_E>
                <PC-Bonds_aid1_E>59</PC-Bonds_aid1_E>
                <PC-Bonds_aid1_E>60</PC-Bonds_aid1_E>
                <PC-Bonds_aid1_E>61</PC-Bonds_aid1_E>
              </PC-Bonds_aid1>
              <PC-Bonds_aid2>
                <PC-Bonds_aid2_E>17</PC-Bonds_aid2_E>
                <PC-Bonds_aid2_E>35</PC-Bonds_aid2_E>
                <PC-Bonds_aid2_E>21</PC-Bonds_aid2_E>
                <PC-Bonds_aid2_E>26</PC-Bonds_aid2_E>
                <PC-Bonds_aid2_E>19</PC-Bonds_aid2_E>
                <PC-Bonds_aid2_E>36</PC-Bonds_aid2_E>
                <PC-Bonds_aid2_E>20</PC-Bonds_aid2_E>
                <PC-Bonds_aid2_E>23</PC-Bonds_aid2_E>
                <PC-Bonds_aid2_E>24</PC-Bonds_aid2_E>
                <PC-Bonds_aid2_E>27</PC-Bonds_aid2_E>
                <PC-Bonds_aid2_E>38</PC-Bonds_aid2_E>
                <PC-Bonds_aid2_E>32</PC-Bonds_aid2_E>
                <PC-Bonds_aid2_E>41</PC-Bonds_aid2_E>
                <PC-Bonds_aid2_E>35</PC-Bonds_aid2_E>
                <PC-Bonds_aid2_E>36</PC-Bonds_aid2_E>
                <PC-Bonds_aid2_E>38</PC-Bonds_aid2_E>
                <PC-Bonds_aid2_E>41</PC-Bonds_aid2_E>
                <PC-Bonds_aid2_E>44</PC-Bonds_aid2_E>
                <PC-Bonds_aid2_E>51</PC-Bonds_aid2_E>
                <PC-Bonds_aid2_E>46</PC-Bonds_aid2_E>
                <PC-Bonds_aid2_E>51</PC-Bonds_aid2_E>
                <PC-Bonds_aid2_E>17</PC-Bonds_aid2_E>
                <PC-Bonds_aid2_E>18</PC-Bonds_aid2_E>
                <PC-Bonds_aid2_E>19</PC-Bonds_aid2_E>
                <PC-Bonds_aid2_E>63</PC-Bonds_aid2_E>
                <PC-Bonds_aid2_E>21</PC-Bonds_aid2_E>
                <PC-Bonds_aid2_E>26</PC-Bonds_aid2_E>
                <PC-Bonds_aid2_E>23</PC-Bonds_aid2_E>
                <PC-Bonds_aid2_E>24</PC-Bonds_aid2_E>
                <PC-Bonds_aid2_E>30</PC-Bonds_aid2_E>
                <PC-Bonds_aid2_E>20</PC-Bonds_aid2_E>
                <PC-Bonds_aid2_E>22</PC-Bonds_aid2_E>
                <PC-Bonds_aid2_E>29</PC-Bonds_aid2_E>
                <PC-Bonds_aid2_E>28</PC-Bonds_aid2_E>
                <PC-Bonds_aid2_E>25</PC-Bonds_aid2_E>
                <PC-Bonds_aid2_E>33</PC-Bonds_aid2_E>
                <PC-Bonds_aid2_E>34</PC-Bonds_aid2_E>
                <PC-Bonds_aid2_E>27</PC-Bonds_aid2_E>
                <PC-Bonds_aid2_E>28</PC-Bonds_aid2_E>
                <PC-Bonds_aid2_E>27</PC-Bonds_aid2_E>
                <PC-Bonds_aid2_E>31</PC-Bonds_aid2_E>
                <PC-Bonds_aid2_E>32</PC-Bonds_aid2_E>
                <PC-Bonds_aid2_E>32</PC-Bonds_aid2_E>
                <PC-Bonds_aid2_E>37</PC-Bonds_aid2_E>
                <PC-Bonds_aid2_E>40</PC-Bonds_aid2_E>
                <PC-Bonds_aid2_E>39</PC-Bonds_aid2_E>
                <PC-Bonds_aid2_E>45</PC-Bonds_aid2_E>
                <PC-Bonds_aid2_E>42</PC-Bonds_aid2_E>
                <PC-Bonds_aid2_E>43</PC-Bonds_aid2_E>
                <PC-Bonds_aid2_E>44</PC-Bonds_aid2_E>
                <PC-Bonds_aid2_E>47</PC-Bonds_aid2_E>
                <PC-Bonds_aid2_E>48</PC-Bonds_aid2_E>
                <PC-Bonds_aid2_E>46</PC-Bonds_aid2_E>
                <PC-Bonds_aid2_E>50</PC-Bonds_aid2_E>
                <PC-Bonds_aid2_E>49</PC-Bonds_aid2_E>
                <PC-Bonds_aid2_E>49</PC-Bonds_aid2_E>
                <PC-Bonds_aid2_E>52</PC-Bonds_aid2_E>
                <PC-Bonds_aid2_E>53</PC-Bonds_aid2_E>
                <PC-Bonds_aid2_E>54</PC-Bonds_aid2_E>
                <PC-Bonds_aid2_E>55</PC-Bonds_aid2_E>
                <PC-Bonds_aid2_E>56</PC-Bonds_aid2_E>
                <PC-Bonds_aid2_E>58</PC-Bonds_aid2_E>
                <PC-Bonds_aid2_E>59</PC-Bonds_aid2_E>
                <PC-Bonds_aid2_E>57</PC-Bonds_aid2_E>
                <PC-Bonds_aid2_E>57</PC-Bonds_aid2_E>
                <PC-Bonds_aid2_E>60</PC-Bonds_aid2_E>
                <PC-Bonds_aid2_E>61</PC-Bonds_aid2_E>
                <PC-Bonds_aid2_E>62</PC-Bonds_aid2_E>
                <PC-Bonds_aid2_E>62</PC-Bonds_aid2_E>
              </PC-Bonds_aid2>
              <PC-Bonds_order>
                <PC-BondType value="single">1</PC-BondType>
                <PC-BondType value="single">1</PC-BondType>
                <PC-BondType value="single">1</PC-BondType>
                <PC-BondType value="single">1</PC-BondType>
                <PC-BondType value="single">1</PC-BondType>
                <PC-BondType value="single">1</PC-BondType>
                <PC-BondType value="single">1</PC-BondType>
                <PC-BondType value="double">2</PC-BondType>
                <PC-BondType value="single">1</PC-BondType>
                <PC-BondType value="single">1</PC-BondType>
                <PC-BondType value="single">1</PC-BondType>
                <PC-BondType value="single">1</PC-BondType>
                <PC-BondType value="single">1</PC-BondType>
                <PC-BondType value="double">2</PC-BondType>
                <PC-BondType value="double">2</PC-BondType>
                <PC-BondType value="double">2</PC-BondType>
                <PC-BondType value="double">2</PC-BondType>
                <PC-BondType value="single">1</PC-BondType>
                <PC-BondType value="double">2</PC-BondType>
                <PC-BondType value="single">1</PC-BondType>
                <PC-BondType value="single">1</PC-BondType>
                <PC-BondType value="single">1</PC-BondType>
                <PC-BondType value="single">1</PC-BondType>
                <PC-BondType value="single">1</PC-BondType>
                <PC-BondType value="single">1</PC-BondType>
                <PC-BondType value="single">1</PC-BondType>
                <PC-BondType value="single">1</PC-BondType>
                <PC-BondType value="single">1</PC-BondType>
                <PC-BondType value="single">1</PC-BondType>
                <PC-BondType value="single">1</PC-BondType>
                <PC-BondType value="single">1</PC-BondType>
                <PC-BondType value="single">1</PC-BondType>
                <PC-BondType value="single">1</PC-BondType>
                <PC-BondType value="single">1</PC-BondType>
                <PC-BondType value="single">1</PC-BondType>
                <PC-BondType value="single">1</PC-BondType>
                <PC-BondType value="single">1</PC-BondType>
                <PC-BondType value="single">1</PC-BondType>
                <PC-BondType value="single">1</PC-BondType>
                <PC-BondType value="single">1</PC-BondType>
                <PC-BondType value="double">2</PC-BondType>
                <PC-BondType value="single">1</PC-BondType>
                <PC-BondType value="single">1</PC-BondType>
                <PC-BondType value="single">1</PC-BondType>
                <PC-BondType value="single">1</PC-BondType>
                <PC-BondType value="single">1</PC-BondType>
                <PC-BondType value="single">1</PC-BondType>
                <PC-BondType value="double">2</PC-BondType>
                <PC-BondType value="single">1</PC-BondType>
                <PC-BondType value="single">1</PC-BondType>
                <PC-BondType value="single">1</PC-BondType>
                <PC-BondType value="double">2</PC-BondType>
                <PC-BondType value="single">1</PC-BondType>
                <PC-BondType value="single">1</PC-BondType>
                <PC-BondType value="double">2</PC-BondType>
                <PC-BondType value="single">1</PC-BondType>
                <PC-BondType value="double">2</PC-BondType>
                <PC-BondType value="single">1</PC-BondType>
                <PC-BondType value="single">1</PC-BondType>
                <PC-BondType value="single">1</PC-BondType>
                <PC-BondType value="double">2</PC-BondType>
                <PC-BondType value="double">2</PC-BondType>
                <PC-BondType value="single">1</PC-BondType>
                <PC-BondType value="double">2</PC-BondType>
                <PC-BondType value="single">1</PC-BondType>
                <PC-BondType value="single">1</PC-BondType>
                <PC-BondType value="double">2</PC-BondType>
                <PC-BondType value="double">2</PC-BondType>
                <PC-BondType value="single">1</PC-BondType>
              </PC-Bonds_order>
            </PC-Bonds>
          </PC-Compound_bonds>
          <PC-Compound_coords>
            <PC-Coordinates>
              <PC-Coordinates_type>
                <PC-CoordinateType value="twod">1</PC-CoordinateType>
                <PC-CoordinateType value="submitted">3</PC-CoordinateType>
              </PC-Coordinates_type>
              <PC-Coordinates_aid>
                <PC-Coordinates_aid_E>1</PC-Coordinates_aid_E>
                <PC-Coordinates_aid_E>2</PC-Coordinates_aid_E>
                <PC-Coordinates_aid_E>3</PC-Coordinates_aid_E>
                <PC-Coordinates_aid_E>4</PC-Coordinates_aid_E>
                <PC-Coordinates_aid_E>5</PC-Coordinates_aid_E>
                <PC-Coordinates_aid_E>6</PC-Coordinates_aid_E>
                <PC-Coordinates_aid_E>7</PC-Coordinates_aid_E>
                <PC-Coordinates_aid_E>8</PC-Coordinates_aid_E>
                <PC-Coordinates_aid_E>9</PC-Coordinates_aid_E>
                <PC-Coordinates_aid_E>10</PC-Coordinates_aid_E>
                <PC-Coordinates_aid_E>11</PC-Coordinates_aid_E>
                <PC-Coordinates_aid_E>12</PC-Coordinates_aid_E>
                <PC-Coordinates_aid_E>13</PC-Coordinates_aid_E>
                <PC-Coordinates_aid_E>14</PC-Coordinates_aid_E>
                <PC-Coordinates_aid_E>15</PC-Coordinates_aid_E>
                <PC-Coordinates_aid_E>16</PC-Coordinates_aid_E>
                <PC-Coordinates_aid_E>17</PC-Coordinates_aid_E>
                <PC-Coordinates_aid_E>18</PC-Coordinates_aid_E>
                <PC-Coordinates_aid_E>19</PC-Coordinates_aid_E>
                <PC-Coordinates_aid_E>20</PC-Coordinates_aid_E>
                <PC-Coordinates_aid_E>21</PC-Coordinates_aid_E>
                <PC-Coordinates_aid_E>22</PC-Coordinates_aid_E>
                <PC-Coordinates_aid_E>23</PC-Coordinates_aid_E>
                <PC-Coordinates_aid_E>24</PC-Coordinates_aid_E>
                <PC-Coordinates_aid_E>25</PC-Coordinates_aid_E>
                <PC-Coordinates_aid_E>26</PC-Coordinates_aid_E>
                <PC-Coordinates_aid_E>27</PC-Coordinates_aid_E>
                <PC-Coordinates_aid_E>28</PC-Coordinates_aid_E>
                <PC-Coordinates_aid_E>29</PC-Coordinates_aid_E>
                <PC-Coordinates_aid_E>30</PC-Coordinates_aid_E>
                <PC-Coordinates_aid_E>31</PC-Coordinates_aid_E>
                <PC-Coordinates_aid_E>32</PC-Coordinates_aid_E>
                <PC-Coordinates_aid_E>33</PC-Coordinates_aid_E>
                <PC-Coordinates_aid_E>34</PC-Coordinates_aid_E>
                <PC-Coordinates_aid_E>35</PC-Coordinates_aid_E>
                <PC-Coordinates_aid_E>36</PC-Coordinates_aid_E>
                <PC-Coordinates_aid_E>37</PC-Coordinates_aid_E>
                <PC-Coordinates_aid_E>38</PC-Coordinates_aid_E>
                <PC-Coordinates_aid_E>39</PC-Coordinates_aid_E>
                <PC-Coordinates_aid_E>40</PC-Coordinates_aid_E>
                <PC-Coordinates_aid_E>41</PC-Coordinates_aid_E>
                <PC-Coordinates_aid_E>42</PC-Coordinates_aid_E>
                <PC-Coordinates_aid_E>43</PC-Coordinates_aid_E>
                <PC-Coordinates_aid_E>44</PC-Coordinates_aid_E>
                <PC-Coordinates_aid_E>45</PC-Coordinates_aid_E>
                <PC-Coordinates_aid_E>46</PC-Coordinates_aid_E>
                <PC-Coordinates_aid_E>47</PC-Coordinates_aid_E>
                <PC-Coordinates_aid_E>48</PC-Coordinates_aid_E>
                <PC-Coordinates_aid_E>49</PC-Coordinates_aid_E>
                <PC-Coordinates_aid_E>50</PC-Coordinates_aid_E>
                <PC-Coordinates_aid_E>51</PC-Coordinates_aid_E>
                <PC-Coordinates_aid_E>52</PC-Coordinates_aid_E>
                <PC-Coordinates_aid_E>53</PC-Coordinates_aid_E>
                <PC-Coordinates_aid_E>54</PC-Coordinates_aid_E>
                <PC-Coordinates_aid_E>55</PC-Coordinates_aid_E>
                <PC-Coordinates_aid_E>56</PC-Coordinates_aid_E>
                <PC-Coordinates_aid_E>57</PC-Coordinates_aid_E>
                <PC-Coordinates_aid_E>58</PC-Coordinates_aid_E>
                <PC-Coordinates_aid_E>59</PC-Coordinates_aid_E>
                <PC-Coordinates_aid_E>60</PC-Coordinates_aid_E>
                <PC-Coordinates_aid_E>61</PC-Coordinates_aid_E>
                <PC-Coordinates_aid_E>62</PC-Coordinates_aid_E>
                <PC-Coordinates_aid_E>63</PC-Coordinates_aid_E>
              </PC-Coordinates_aid>
              <PC-Coordinates_conformers>
                <PC-Conformer>
                  <PC-Conformer_x>
                    <PC-Conformer_x_E>3.4207</PC-Conformer_x_E>
                    <PC-Conformer_x_E>4.5586</PC-Conformer_x_E>
                    <PC-Conformer_x_E>2.1655</PC-Conformer_x_E>
                    <PC-Conformer_x_E>1.0414</PC-Conformer_x_E>
                    <PC-Conformer_x_E>1.7448</PC-Conformer_x_E>
                    <PC-Conformer_x_E>3.3931</PC-Conformer_x_E>
                    <PC-Conformer_x_E>0.431</PC-Conformer_x_E>
                    <PC-Conformer_x_E>-1.0966</PC-Conformer_x_E>
                    <PC-Conformer_x_E>4.1448</PC-Conformer_x_E>
                    <PC-Conformer_x_E>2.8172</PC-Conformer_x_E>
                    <PC-Conformer_x_E>1.169</PC-Conformer_x_E>
                    <PC-Conformer_x_E>-1.7966</PC-Conformer_x_E>
                    <PC-Conformer_x_E>-2.4828</PC-Conformer_x_E>
                    <PC-Conformer_x_E>-4.5931</PC-Conformer_x_E>
                    <PC-Conformer_x_E>-3.1931</PC-Conformer_x_E>
                    <PC-Conformer_x_E>2.7414</PC-Conformer_x_E>
                    <PC-Conformer_x_E>3.4172</PC-Conformer_x_E>
                    <PC-Conformer_x_E>2.7414</PC-Conformer_x_E>
                    <PC-Conformer_x_E>2.1828</PC-Conformer_x_E>
                    <PC-Conformer_x_E>0.9414</PC-Conformer_x_E>
                    <PC-Conformer_x_E>4.0828</PC-Conformer_x_E>
                    <PC-Conformer_x_E>0.9414</PC-Conformer_x_E>
                    <PC-Conformer_x_E>1.5931</PC-Conformer_x_E>
                    <PC-Conformer_x_E>3.4172</PC-Conformer_x_E>
                    <PC-Conformer_x_E>0.2517</PC-Conformer_x_E>
                    <PC-Conformer_x_E>3.8586</PC-Conformer_x_E>
                    <PC-Conformer_x_E>0.8172</PC-Conformer_x_E>
                    <PC-Conformer_x_E>4.0828</PC-Conformer_x_E>
                    <PC-Conformer_x_E>0.2517</PC-Conformer_x_E>
                    <PC-Conformer_x_E>2.731</PC-Conformer_x_E>
                    <PC-Conformer_x_E>-0.4207</PC-Conformer_x_E>
                    <PC-Conformer_x_E>-0.4207</PC-Conformer_x_E>
                    <PC-Conformer_x_E>1.2172</PC-Conformer_x_E>
                    <PC-Conformer_x_E>1.4586</PC-Conformer_x_E>
                    <PC-Conformer_x_E>4.1517</PC-Conformer_x_E>
                    <PC-Conformer_x_E>2.1586</PC-Conformer_x_E>
                    <PC-Conformer_x_E>-1.0414</PC-Conformer_x_E>
                    <PC-Conformer_x_E>0.431</PC-Conformer_x_E>
                    <PC-Conformer_x_E>1.5034</PC-Conformer_x_E>
                    <PC-Conformer_x_E>4.8828</PC-Conformer_x_E>
                    <PC-Conformer_x_E>-1.7966</PC-Conformer_x_E>
                    <PC-Conformer_x_E>0.9276</PC-Conformer_x_E>
                    <PC-Conformer_x_E>1.3069</PC-Conformer_x_E>
                    <PC-Conformer_x_E>-2.4931</PC-Conformer_x_E>
                    <PC-Conformer_x_E>-0.3069</PC-Conformer_x_E>
                    <PC-Conformer_x_E>-3.1828</PC-Conformer_x_E>
                    <PC-Conformer_x_E>0.1448</PC-Conformer_x_E>
                    <PC-Conformer_x_E>0.531</PC-Conformer_x_E>
                    <PC-Conformer_x_E>-0.0483</PC-Conformer_x_E>
                    <PC-Conformer_x_E>-3.8931</PC-Conformer_x_E>
                    <PC-Conformer_x_E>-3.8931</PC-Conformer_x_E>
                    <PC-Conformer_x_E>-4.5793</PC-Conformer_x_E>
                    <PC-Conformer_x_E>-3.8793</PC-Conformer_x_E>
                    <PC-Conformer_x_E>-3.8966</PC-Conformer_x_E>
                    <PC-Conformer_x_E>-5.2793</PC-Conformer_x_E>
                    <PC-Conformer_x_E>-4.569</PC-Conformer_x_E>
                    <PC-Conformer_x_E>-5.269</PC-Conformer_x_E>
                    <PC-Conformer_x_E>-3.1966</PC-Conformer_x_E>
                    <PC-Conformer_x_E>-4.5966</PC-Conformer_x_E>
                    <PC-Conformer_x_E>-3.2069</PC-Conformer_x_E>
                    <PC-Conformer_x_E>-4.6069</PC-Conformer_x_E>
                    <PC-Conformer_x_E>-3.9069</PC-Conformer_x_E>
                    <PC-Conformer_x_E>3.4276</PC-Conformer_x_E>
                  </PC-Conformer_x>
                  <PC-Conformer_y>
                    <PC-Conformer_y_E>-1.5207</PC-Conformer_y_E>
                    <PC-Conformer_y_E>-0.5414</PC-Conformer_y_E>
                    <PC-Conformer_y_E>-1.4586</PC-Conformer_y_E>
                    <PC-Conformer_y_E>-1.069</PC-Conformer_y_E>
                    <PC-Conformer_y_E>2.0931</PC-Conformer_y_E>
                    <PC-Conformer_y_E>1.9103</PC-Conformer_y_E>
                    <PC-Conformer_y_E>2.0069</PC-Conformer_y_E>
                    <PC-Conformer_y_E>-0.7034</PC-Conformer_y_E>
                    <PC-Conformer_y_E>-2.7931</PC-Conformer_y_E>
                    <PC-Conformer_y_E>-2.6034</PC-Conformer_y_E>
                    <PC-Conformer_y_E>3.2931</PC-Conformer_y_E>
                    <PC-Conformer_y_E>0.4966</PC-Conformer_y_E>
                    <PC-Conformer_y_E>-1.5207</PC-Conformer_y_E>
                    <PC-Conformer_y_E>0.4793</PC-Conformer_y_E>
                    <PC-Conformer_y_E>0.4931</PC-Conformer_y_E>
                    <PC-Conformer_y_E>0.1103</PC-Conformer_y_E>
                    <PC-Conformer_y_E>-0.2828</PC-Conformer_y_E>
                    <PC-Conformer_y_E>0.8966</PC-Conformer_y_E>
                    <PC-Conformer_y_E>-0.4586</PC-Conformer_y_E>
                    <PC-Conformer_y_E>-0.3207</PC-Conformer_y_E>
                    <PC-Conformer_y_E>0.1103</PC-Conformer_y_E>
                    <PC-Conformer_y_E>0.4586</PC-Conformer_y_E>
                    <PC-Conformer_y_E>1.4172</PC-Conformer_y_E>
                    <PC-Conformer_y_E>1.2793</PC-Conformer_y_E>
                    <PC-Conformer_y_E>0.8586</PC-Conformer_y_E>
                    <PC-Conformer_y_E>-0.9414</PC-Conformer_y_E>
                    <PC-Conformer_y_E>1.4103</PC-Conformer_y_E>
                    <PC-Conformer_y_E>0.8931</PC-Conformer_y_E>
                    <PC-Conformer_y_E>-0.7069</PC-Conformer_y_E>
                    <PC-Conformer_y_E>2.6207</PC-Conformer_y_E>
                    <PC-Conformer_y_E>0.469</PC-Conformer_y_E>
                    <PC-Conformer_y_E>-0.3138</PC-Conformer_y_E>
                    <PC-Conformer_y_E>1.0069</PC-Conformer_y_E>
                    <PC-Conformer_y_E>0.2931</PC-Conformer_y_E>
                    <PC-Conformer_y_E>-1.9586</PC-Conformer_y_E>
                    <PC-Conformer_y_E>-2.2207</PC-Conformer_y_E>
                    <PC-Conformer_y_E>1.3069</PC-Conformer_y_E>
                    <PC-Conformer_y_E>2.8586</PC-Conformer_y_E>
                    <PC-Conformer_y_E>-2.5931</PC-Conformer_y_E>
                    <PC-Conformer_y_E>-1.531</PC-Conformer_y_E>
                    <PC-Conformer_y_E>-0.3069</PC-Conformer_y_E>
                    <PC-Conformer_y_E>-2.031</PC-Conformer_y_E>
                    <PC-Conformer_y_E>-3.3793</PC-Conformer_y_E>
                    <PC-Conformer_y_E>-0.7138</PC-Conformer_y_E>
                    <PC-Conformer_y_E>3.2931</PC-Conformer_y_E>
                    <PC-Conformer_y_E>-0.3207</PC-Conformer_y_E>
                    <PC-Conformer_y_E>-2.2517</PC-Conformer_y_E>
                    <PC-Conformer_y_E>-3.5931</PC-Conformer_y_E>
                    <PC-Conformer_y_E>-3.031</PC-Conformer_y_E>
                    <PC-Conformer_y_E>-0.7207</PC-Conformer_y_E>
                    <PC-Conformer_y_E>0.8931</PC-Conformer_y_E>
                    <PC-Conformer_y_E>-0.3207</PC-Conformer_y_E>
                    <PC-Conformer_y_E>-1.5207</PC-Conformer_y_E>
                    <PC-Conformer_y_E>1.6966</PC-Conformer_y_E>
                    <PC-Conformer_y_E>-0.7207</PC-Conformer_y_E>
                    <PC-Conformer_y_E>-1.931</PC-Conformer_y_E>
                    <PC-Conformer_y_E>-1.531</PC-Conformer_y_E>
                    <PC-Conformer_y_E>2.0966</PC-Conformer_y_E>
                    <PC-Conformer_y_E>2.0862</PC-Conformer_y_E>
                    <PC-Conformer_y_E>2.8966</PC-Conformer_y_E>
                    <PC-Conformer_y_E>2.8931</PC-Conformer_y_E>
                    <PC-Conformer_y_E>3.2966</PC-Conformer_y_E>
                    <PC-Conformer_y_E>0.5103</PC-Conformer_y_E>
                  </PC-Conformer_y>
                  <PC-Conformer_style>
                    <PC-DrawAnnotations>
                      <PC-DrawAnnotations_annotation>
                        <PC-BondAnnotation value="wedge-down">6</PC-BondAnnotation>
                        <PC-BondAnnotation value="wedge-down">6</PC-BondAnnotation>
                        <PC-BondAnnotation value="wedge-up">5</PC-BondAnnotation>
                        <PC-BondAnnotation value="wedge-up">5</PC-BondAnnotation>
                        <PC-BondAnnotation value="wedge-down">6</PC-BondAnnotation>
                        <PC-BondAnnotation value="wedge-up">5</PC-BondAnnotation>
                        <PC-BondAnnotation value="wedge-up">5</PC-BondAnnotation>
                        <PC-BondAnnotation value="wedge-up">5</PC-BondAnnotation>
                        <PC-BondAnnotation value="wedge-up">5</PC-BondAnnotation>
                        <PC-BondAnnotation value="wedge-down">6</PC-BondAnnotation>
                        <PC-BondAnnotation value="wedge-down">6</PC-BondAnnotation>
                        <PC-BondAnnotation value="wedge-down">6</PC-BondAnnotation>
                      </PC-DrawAnnotations_annotation>
                      <PC-DrawAnnotations_aid1>
                        <PC-DrawAnnotations_aid1_E>16</PC-DrawAnnotations_aid1_E>
                        <PC-DrawAnnotations_aid1_E>17</PC-DrawAnnotations_aid1_E>
                        <PC-DrawAnnotations_aid1_E>17</PC-DrawAnnotations_aid1_E>
                        <PC-DrawAnnotations_aid1_E>18</PC-DrawAnnotations_aid1_E>
                        <PC-DrawAnnotations_aid1_E>19</PC-DrawAnnotations_aid1_E>
                        <PC-DrawAnnotations_aid1_E>20</PC-DrawAnnotations_aid1_E>
                        <PC-DrawAnnotations_aid1_E>21</PC-DrawAnnotations_aid1_E>
                        <PC-DrawAnnotations_aid1_E>24</PC-DrawAnnotations_aid1_E>
                        <PC-DrawAnnotations_aid1_E>27</PC-DrawAnnotations_aid1_E>
                        <PC-DrawAnnotations_aid1_E>32</PC-DrawAnnotations_aid1_E>
                        <PC-DrawAnnotations_aid1_E>44</PC-DrawAnnotations_aid1_E>
                        <PC-DrawAnnotations_aid1_E>46</PC-DrawAnnotations_aid1_E>
                      </PC-DrawAnnotations_aid1>
                      <PC-DrawAnnotations_aid2>
                        <PC-DrawAnnotations_aid2_E>63</PC-DrawAnnotations_aid2_E>
                        <PC-DrawAnnotations_aid2_E>1</PC-DrawAnnotations_aid2_E>
                        <PC-DrawAnnotations_aid2_E>26</PC-DrawAnnotations_aid2_E>
                        <PC-DrawAnnotations_aid2_E>30</PC-DrawAnnotations_aid2_E>
                        <PC-DrawAnnotations_aid2_E>3</PC-DrawAnnotations_aid2_E>
                        <PC-DrawAnnotations_aid2_E>4</PC-DrawAnnotations_aid2_E>
                        <PC-DrawAnnotations_aid2_E>2</PC-DrawAnnotations_aid2_E>
                        <PC-DrawAnnotations_aid2_E>6</PC-DrawAnnotations_aid2_E>
                        <PC-DrawAnnotations_aid2_E>7</PC-DrawAnnotations_aid2_E>
                        <PC-DrawAnnotations_aid2_E>8</PC-DrawAnnotations_aid2_E>
                        <PC-DrawAnnotations_aid2_E>13</PC-DrawAnnotations_aid2_E>
                        <PC-DrawAnnotations_aid2_E>15</PC-DrawAnnotations_aid2_E>
                      </PC-DrawAnnotations_aid2>
                    </PC-DrawAnnotations>
                  </PC-Conformer_style>
                </PC-Conformer>
              </PC-Coordinates_conformers>
            </PC-Coordinates>
          </PC-Compound_coords>
          <PC-Compound_charge>0</PC-Compound_charge>
        </PC-Compound>
        <PC-Compound>
          <PC-Compound_id>
            <PC-CompoundType>
              <PC-CompoundType_type value="standardized">1</PC-CompoundType_type>
              <PC-CompoundType_id>
                <PC-CompoundType_id_cid>36314</PC-CompoundType_id_cid>
              </PC-CompoundType_id>
            </PC-CompoundType>
          </PC-Compound_id>
        </PC-Compound>
      </PC-Compounds>
    </PC-Substance_compound>
  </PC-Substance>
  <PC-Substance>
    <PC-Substance_sid>
      <PC-ID>
        <PC-ID_id>841111</PC-ID_id>
        <PC-ID_version>1</PC-ID_version>
      </PC-ID>
    </PC-Substance_sid>
    <PC-Substance_source>
      <PC-Source>
        <PC-Source_db>
          <PC-DBTracking>
            <PC-DBTracking_name>BIND</PC-DBTracking_name>
            <PC-DBTracking_source-id>
              <Object-id>
                <Object-id_str>201</Object-id_str>
              </Object-id>
            </PC-DBTracking_source-id>
          </PC-DBTracking>
        </PC-Source_db>
      </PC-Source>
    </PC-Substance_source>
    <PC-Substance_synonyms>
      <PC-Substance_synonyms_E>(2aR,4S,4aS,6R,9S,11S,12S,12aR,12bS)-1,2a,3,4,4a,6,9,10,11,12,12a,12b-Dodecahydro 4,6,9,11,12,12b-hexahydroxy-4a,8,13,13-tetramethyl-7,11-methano 5Hcyclodeca(3,4)benz(1,2-b)oxet-5-one 6,12b-diacetate,</PC-Substance_synonyms_E>
      <PC-Substance_synonyms_E>(2aR-(2aalpha,4beta,4abeta,6beta,9alpha(alpha R*,betaS*),11alpha,12alpha,12balpha))-beta-(Benzoylamino)-alpha-hydroxybenzenepropanoic acid 6,12b-bis(acetyloxy)-12-(benzoyloxy)-2a,3,4,4a,5,6,9,10,11,12</PC-Substance_synonyms_E>
      <PC-Substance_synonyms_E>,12a,12b-dodecahydro-4,11-dihydroxy-4a,8,13,13-tetramethyl-5-oxo-7,11-methano-1H-cyclodeca(3,4)benz(1,2-b)oxet-9-yl ester</PC-Substance_synonyms_E>
      <PC-Substance_synonyms_E>,13-tetramethyl-5-oxo-7,11-methano-1H-cyclodeca[3,4]benz[1,2-b]oxet-9-yl ester, (alphaR,betaS)- (9CI)</PC-Substance_synonyms_E>
      <PC-Substance_synonyms_E>-cyclodeca[3,4]benz[1,2-b]oxet-9-yl ester, [2aR-[2aalpha,4beta,4abeta,6beta,9alpha(aR*,betaS*),11alpha,12alpha,12aalpha,12balpha]]-</PC-Substance_synonyms_E>
      <PC-Substance_synonyms_E>12-benzoate, 9-ester with (2R,3S)-N-benzoyl-3-phenylisoserine</PC-Substance_synonyms_E>
      <PC-Substance_synonyms_E>33069-62-4</PC-Substance_synonyms_E>
      <PC-Substance_synonyms_E>5beta,20-Epoxy-1,2-alpha,4,7beta,10beta,13alpha-hexahydroxytax-11-en-9-one 4,10-diacetate 2-benzoate 13-ester with (2R,3S)-N-benzoyl-3-phenylisoserine</PC-Substance_synonyms_E>
      <PC-Substance_synonyms_E>7,11-Methano-1H-cyclodeca[3,4]benz[1,2-b]oxete, benzenepropanoic acid deriv.</PC-Substance_synonyms_E>
      <PC-Substance_synonyms_E>ABI 007</PC-Substance_synonyms_E>
      <PC-Substance_synonyms_E>ABI-007</PC-Substance_synonyms_E>
      <PC-Substance_synonyms_E>Abraxane</PC-Substance_synonyms_E>
      <PC-Substance_synonyms_E>BMS 181339-01</PC-Substance_synonyms_E>
      <PC-Substance_synonyms_E>Benzenepropanoic acid, beta-(benzoylamino)-alpha-hydroxy-, (2aR,4S,4aS,6R,9S,11S,12S,12aR,12bS)-6,12b-bis(acetyloxy)-12-(benzoyloxy)-2a,3,4,4a,5,6,9,10,11,12,12a,12b-dodecahydro-4,11-dihydroxy-4a,8,13</PC-Substance_synonyms_E>
      <PC-Substance_synonyms_E>Benzenepropanoic acid, beta-(benzoylamino)-alpha-hydroxy-, 6,12b-bis(acetyloxy)-12-(benzoyloxy)-2a,3,4,4a,5,6,9,10,11,12,12a,12b-dodecahydro-4,11-dihydroxy-4a,8,13,13-tetramethyl-5-oxo-7,11-methano-1H</PC-Substance_synonyms_E>
      <PC-Substance_synonyms_E>Capxol</PC-Substance_synonyms_E>
      <PC-Substance_synonyms_E>DRG-0190</PC-Substance_synonyms_E>
      <PC-Substance_synonyms_E>Ebetaxel</PC-Substance_synonyms_E>
      <PC-Substance_synonyms_E>HSDB 6839</PC-Substance_synonyms_E>
      <PC-Substance_synonyms_E>LipoPac</PC-Substance_synonyms_E>
      <PC-Substance_synonyms_E>MBT 0206</PC-Substance_synonyms_E>
      <PC-Substance_synonyms_E>Onxol</PC-Substance_synonyms_E>
      <PC-Substance_synonyms_E>Paclitaxel</PC-Substance_synonyms_E>
      <PC-Substance_synonyms_E>Paxceed</PC-Substance_synonyms_E>
      <PC-Substance_synonyms_E>Paxene</PC-Substance_synonyms_E>
      <PC-Substance_synonyms_E>Plaxicel</PC-Substance_synonyms_E>
      <PC-Substance_synonyms_E>QW 8184</PC-Substance_synonyms_E>
      <PC-Substance_synonyms_E>Tax-11-en-9-one, 5beta,20-epoxy-1,2alpha,4,7beta,10beta,13alpha-hexahydroxy-, 4,10-diacetate 2-benzoate 13-ester with (2R,3S)-N-benzoyl-3-phenylisoserine (8CI)</PC-Substance_synonyms_E>
      <PC-Substance_synonyms_E>TaxAlbin</PC-Substance_synonyms_E>
      <PC-Substance_synonyms_E>Taxol</PC-Substance_synonyms_E>
      <PC-Substance_synonyms_E>Taxol A</PC-Substance_synonyms_E>
      <PC-Substance_synonyms_E>Yewtaxan</PC-Substance_synonyms_E>
    </PC-Substance_synonyms>
    <PC-Substance_comment>
      <PC-Substance_comment_E>Antineoplastic</PC-Substance_comment_E>
      <PC-Substance_comment_E>Antileukemic and antitumor agent</PC-Substance_comment_E>
      <PC-Substance_comment_E>Promotes assembly of microtubules and inhibits the tubulin disassembly process and thus mimics the action of the PROTO-ONCOGENE PROTEINS C-MOS</PC-Substance_comment_E>
      <PC-Substance_comment_E>Radiation-sensitizing agents</PC-Substance_comment_E>
      <PC-Substance_comment_E>Antineoplastic agent isolated from the bark of the Pacific yew tree, Taxus brevifolia. Paclitaxel stabilizes microtubules in their polymerized form and thus mimics the action of the PROTO-ONCOGENE</PC-Substance_comment_E>
      <PC-Substance_comment_E>PROTEINS C-MOS</PC-Substance_comment_E>
      <PC-Substance_comment_E>Promotes assembly of microtubules and inhibits the tubulin disassembly process and thus</PC-Substance_comment_E>
      <PC-Substance_comment_E>mimics the action of the PROTO-ONCOGENE PROTEINS C-MOS</PC-Substance_comment_E>
      <PC-Substance_comment_E>Antineoplastic agent isolated from the bark of the Pacific yew tree, Taxus brevifolia.</PC-Substance_comment_E>
      <PC-Substance_comment_E>Paclitaxel stabilizes microtubules in their polymerized form and thus mimics the</PC-Substance_comment_E>
      <PC-Substance_comment_E>action of the PROTO-ONCOGENE PROTEINS C-MOS</PC-Substance_comment_E>
    </PC-Substance_comment>
    <PC-Substance_xref>
      <PC-XRefData>
        <PC-XRefData_regid>201</PC-XRefData_regid>
      </PC-XRefData>
      <PC-XRefData>
        <PC-XRefData_rn>33069-62-4</PC-XRefData_rn>
      </PC-XRefData>
      <PC-XRefData>
        <PC-XRefData_pmid>7657589</PC-XRefData_pmid>
      </PC-XRefData>
      <PC-XRefData>
        <PC-XRefData_pmid>7906266</PC-XRefData_pmid>
      </PC-XRefData>
      <PC-XRefData>
        <PC-XRefData_pmid>10583365</PC-XRefData_pmid>
      </PC-XRefData>
      <PC-XRefData>
        <PC-XRefData_pmid>10780927</PC-XRefData_pmid>
      </PC-XRefData>
      <PC-XRefData>
        <PC-XRefData_pmid>15797218</PC-XRefData_pmid>
      </PC-XRefData>
      <PC-XRefData>
        <PC-XRefData_dburl>http://bind.ca</PC-XRefData_dburl>
      </PC-XRefData>
      <PC-XRefData>
        <PC-XRefData_sburl>http://www.bind.ca/Action?pg=3001&amp;butval=search&amp;identifier=smallmoleculeid&amp;searchterm=201</PC-XRefData_sburl>
      </PC-XRefData>
    </PC-Substance_xref>
    <PC-Substance_compound>
      <PC-Compounds>
        <PC-Compound>
          <PC-Compound_id>
            <PC-CompoundType>
              <PC-CompoundType_type value="deposited">0</PC-CompoundType_type>
            </PC-CompoundType>
          </PC-Compound_id>
          <PC-Compound_atoms>
            <PC-Atoms>
              <PC-Atoms_aid>
                <PC-Atoms_aid_E>1</PC-Atoms_aid_E>
                <PC-Atoms_aid_E>2</PC-Atoms_aid_E>
                <PC-Atoms_aid_E>3</PC-Atoms_aid_E>
                <PC-Atoms_aid_E>4</PC-Atoms_aid_E>
                <PC-Atoms_aid_E>5</PC-Atoms_aid_E>
                <PC-Atoms_aid_E>6</PC-Atoms_aid_E>
                <PC-Atoms_aid_E>7</PC-Atoms_aid_E>
                <PC-Atoms_aid_E>8</PC-Atoms_aid_E>
                <PC-Atoms_aid_E>9</PC-Atoms_aid_E>
                <PC-Atoms_aid_E>10</PC-Atoms_aid_E>
                <PC-Atoms_aid_E>11</PC-Atoms_aid_E>
                <PC-Atoms_aid_E>12</PC-Atoms_aid_E>
                <PC-Atoms_aid_E>13</PC-Atoms_aid_E>
                <PC-Atoms_aid_E>14</PC-Atoms_aid_E>
                <PC-Atoms_aid_E>15</PC-Atoms_aid_E>
                <PC-Atoms_aid_E>16</PC-Atoms_aid_E>
                <PC-Atoms_aid_E>17</PC-Atoms_aid_E>
                <PC-Atoms_aid_E>18</PC-Atoms_aid_E>
                <PC-Atoms_aid_E>19</PC-Atoms_aid_E>
                <PC-Atoms_aid_E>20</PC-Atoms_aid_E>
                <PC-Atoms_aid_E>21</PC-Atoms_aid_E>
                <PC-Atoms_aid_E>22</PC-Atoms_aid_E>
                <PC-Atoms_aid_E>23</PC-Atoms_aid_E>
                <PC-Atoms_aid_E>24</PC-Atoms_aid_E>
                <PC-Atoms_aid_E>25</PC-Atoms_aid_E>
                <PC-Atoms_aid_E>26</PC-Atoms_aid_E>
                <PC-Atoms_aid_E>27</PC-Atoms_aid_E>
                <PC-Atoms_aid_E>28</PC-Atoms_aid_E>
                <PC-Atoms_aid_E>29</PC-Atoms_aid_E>
                <PC-Atoms_aid_E>30</PC-Atoms_aid_E>
                <PC-Atoms_aid_E>31</PC-Atoms_aid_E>
                <PC-Atoms_aid_E>32</PC-Atoms_aid_E>
                <PC-Atoms_aid_E>33</PC-Atoms_aid_E>
                <PC-Atoms_aid_E>34</PC-Atoms_aid_E>
                <PC-Atoms_aid_E>35</PC-Atoms_aid_E>
                <PC-Atoms_aid_E>36</PC-Atoms_aid_E>
                <PC-Atoms_aid_E>37</PC-Atoms_aid_E>
                <PC-Atoms_aid_E>38</PC-Atoms_aid_E>
                <PC-Atoms_aid_E>39</PC-Atoms_aid_E>
                <PC-Atoms_aid_E>40</PC-Atoms_aid_E>
                <PC-Atoms_aid_E>41</PC-Atoms_aid_E>
                <PC-Atoms_aid_E>42</PC-Atoms_aid_E>
                <PC-Atoms_aid_E>43</PC-Atoms_aid_E>
                <PC-Atoms_aid_E>44</PC-Atoms_aid_E>
                <PC-Atoms_aid_E>45</PC-Atoms_aid_E>
                <PC-Atoms_aid_E>46</PC-Atoms_aid_E>
                <PC-Atoms_aid_E>47</PC-Atoms_aid_E>
                <PC-Atoms_aid_E>48</PC-Atoms_aid_E>
                <PC-Atoms_aid_E>49</PC-Atoms_aid_E>
                <PC-Atoms_aid_E>50</PC-Atoms_aid_E>
                <PC-Atoms_aid_E>51</PC-Atoms_aid_E>
                <PC-Atoms_aid_E>52</PC-Atoms_aid_E>
                <PC-Atoms_aid_E>53</PC-Atoms_aid_E>
                <PC-Atoms_aid_E>54</PC-Atoms_aid_E>
                <PC-Atoms_aid_E>55</PC-Atoms_aid_E>
                <PC-Atoms_aid_E>56</PC-Atoms_aid_E>
                <PC-Atoms_aid_E>57</PC-Atoms_aid_E>
                <PC-Atoms_aid_E>58</PC-Atoms_aid_E>
                <PC-Atoms_aid_E>59</PC-Atoms_aid_E>
                <PC-Atoms_aid_E>60</PC-Atoms_aid_E>
                <PC-Atoms_aid_E>61</PC-Atoms_aid_E>
                <PC-Atoms_aid_E>62</PC-Atoms_aid_E>
                <PC-Atoms_aid_E>63</PC-Atoms_aid_E>
                <PC-Atoms_aid_E>64</PC-Atoms_aid_E>
              </PC-Atoms_aid>
              <PC-Atoms_element>
                <PC-Element value="o">8</PC-Element>
                <PC-Element value="o">8</PC-Element>
                <PC-Element value="o">8</PC-Element>
                <PC-Element value="o">8</PC-Element>
                <PC-Element value="o">8</PC-Element>
                <PC-Element value="o">8</PC-Element>
                <PC-Element value="o">8</PC-Element>
                <PC-Element value="o">8</PC-Element>
                <PC-Element value="o">8</PC-Element>
                <PC-Element value="o">8</PC-Element>
                <PC-Element value="o">8</PC-Element>
                <PC-Element value="o">8</PC-Element>
                <PC-Element value="o">8</PC-Element>
                <PC-Element value="o">8</PC-Element>
                <PC-Element value="n">7</PC-Element>
                <PC-Element value="c">6</PC-Element>
                <PC-Element value="c">6</PC-Element>
                <PC-Element value="c">6</PC-Element>
                <PC-Element value="c">6</PC-Element>
                <PC-Element value="c">6</PC-Element>
                <PC-Element value="c">6</PC-Element>
                <PC-Element value="c">6</PC-Element>
                <PC-Element value="c">6</PC-Element>
                <PC-Element value="c">6</PC-Element>
                <PC-Element value="c">6</PC-Element>
                <PC-Element value="c">6</PC-Element>
                <PC-Element value="c">6</PC-Element>
                <PC-Element value="c">6</PC-Element>
                <PC-Element value="c">6</PC-Element>
                <PC-Element value="c">6</PC-Element>
                <PC-Element value="c">6</PC-Element>
                <PC-Element value="c">6</PC-Element>
                <PC-Element value="c">6</PC-Element>
                <PC-Element value="c">6</PC-Element>
                <PC-Element value="c">6</PC-Element>
                <PC-Element value="c">6</PC-Element>
                <PC-Element value="c">6</PC-Element>
                <PC-Element value="c">6</PC-Element>
                <PC-Element value="c">6</PC-Element>
                <PC-Element value="c">6</PC-Element>
                <PC-Element value="c">6</PC-Element>
                <PC-Element value="c">6</PC-Element>
                <PC-Element value="c">6</PC-Element>
                <PC-Element value="c">6</PC-Element>
                <PC-Element value="c">6</PC-Element>
                <PC-Element value="c">6</PC-Element>
                <PC-Element value="c">6</PC-Element>
                <PC-Element value="c">6</PC-Element>
                <PC-Element value="c">6</PC-Element>
                <PC-Element value="c">6</PC-Element>
                <PC-Element value="c">6</PC-Element>
                <PC-Element value="c">6</PC-Element>
                <PC-Element value="c">6</PC-Element>
                <PC-Element value="c">6</PC-Element>
                <PC-Element value="c">6</PC-Element>
                <PC-Element value="c">6</PC-Element>
                <PC-Element value="c">6</PC-Element>
                <PC-Element value="c">6</PC-Element>
                <PC-Element value="c">6</PC-Element>
                <PC-Element value="c">6</PC-Element>
                <PC-Element value="c">6</PC-Element>
                <PC-Element value="c">6</PC-Element>
                <PC-Element value="h">1</PC-Element>
                <PC-Element value="h">1</PC-Element>
              </PC-Atoms_element>
            </PC-Atoms>
          </PC-Compound_atoms>
          <PC-Compound_bonds>
            <PC-Bonds>
              <PC-Bonds_aid1>
                <PC-Bonds_aid1_E>1</PC-Bonds_aid1_E>
                <PC-Bonds_aid1_E>1</PC-Bonds_aid1_E>
                <PC-Bonds_aid1_E>2</PC-Bonds_aid1_E>
                <PC-Bonds_aid1_E>2</PC-Bonds_aid1_E>
                <PC-Bonds_aid1_E>3</PC-Bonds_aid1_E>
                <PC-Bonds_aid1_E>3</PC-Bonds_aid1_E>
                <PC-Bonds_aid1_E>4</PC-Bonds_aid1_E>
                <PC-Bonds_aid1_E>5</PC-Bonds_aid1_E>
                <PC-Bonds_aid1_E>6</PC-Bonds_aid1_E>
                <PC-Bonds_aid1_E>7</PC-Bonds_aid1_E>
                <PC-Bonds_aid1_E>7</PC-Bonds_aid1_E>
                <PC-Bonds_aid1_E>8</PC-Bonds_aid1_E>
                <PC-Bonds_aid1_E>8</PC-Bonds_aid1_E>
                <PC-Bonds_aid1_E>9</PC-Bonds_aid1_E>
                <PC-Bonds_aid1_E>10</PC-Bonds_aid1_E>
                <PC-Bonds_aid1_E>11</PC-Bonds_aid1_E>
                <PC-Bonds_aid1_E>12</PC-Bonds_aid1_E>
                <PC-Bonds_aid1_E>13</PC-Bonds_aid1_E>
                <PC-Bonds_aid1_E>14</PC-Bonds_aid1_E>
                <PC-Bonds_aid1_E>15</PC-Bonds_aid1_E>
                <PC-Bonds_aid1_E>15</PC-Bonds_aid1_E>
                <PC-Bonds_aid1_E>16</PC-Bonds_aid1_E>
                <PC-Bonds_aid1_E>16</PC-Bonds_aid1_E>
                <PC-Bonds_aid1_E>16</PC-Bonds_aid1_E>
                <PC-Bonds_aid1_E>16</PC-Bonds_aid1_E>
                <PC-Bonds_aid1_E>17</PC-Bonds_aid1_E>
                <PC-Bonds_aid1_E>17</PC-Bonds_aid1_E>
                <PC-Bonds_aid1_E>18</PC-Bonds_aid1_E>
                <PC-Bonds_aid1_E>18</PC-Bonds_aid1_E>
                <PC-Bonds_aid1_E>18</PC-Bonds_aid1_E>
                <PC-Bonds_aid1_E>19</PC-Bonds_aid1_E>
                <PC-Bonds_aid1_E>19</PC-Bonds_aid1_E>
                <PC-Bonds_aid1_E>20</PC-Bonds_aid1_E>
                <PC-Bonds_aid1_E>21</PC-Bonds_aid1_E>
                <PC-Bonds_aid1_E>21</PC-Bonds_aid1_E>
                <PC-Bonds_aid1_E>22</PC-Bonds_aid1_E>
                <PC-Bonds_aid1_E>24</PC-Bonds_aid1_E>
                <PC-Bonds_aid1_E>25</PC-Bonds_aid1_E>
                <PC-Bonds_aid1_E>25</PC-Bonds_aid1_E>
                <PC-Bonds_aid1_E>25</PC-Bonds_aid1_E>
                <PC-Bonds_aid1_E>27</PC-Bonds_aid1_E>
                <PC-Bonds_aid1_E>27</PC-Bonds_aid1_E>
                <PC-Bonds_aid1_E>30</PC-Bonds_aid1_E>
                <PC-Bonds_aid1_E>31</PC-Bonds_aid1_E>
                <PC-Bonds_aid1_E>31</PC-Bonds_aid1_E>
                <PC-Bonds_aid1_E>33</PC-Bonds_aid1_E>
                <PC-Bonds_aid1_E>36</PC-Bonds_aid1_E>
                <PC-Bonds_aid1_E>38</PC-Bonds_aid1_E>
                <PC-Bonds_aid1_E>38</PC-Bonds_aid1_E>
                <PC-Bonds_aid1_E>39</PC-Bonds_aid1_E>
                <PC-Bonds_aid1_E>41</PC-Bonds_aid1_E>
                <PC-Bonds_aid1_E>42</PC-Bonds_aid1_E>
                <PC-Bonds_aid1_E>43</PC-Bonds_aid1_E>
                <PC-Bonds_aid1_E>44</PC-Bonds_aid1_E>
                <PC-Bonds_aid1_E>46</PC-Bonds_aid1_E>
                <PC-Bonds_aid1_E>47</PC-Bonds_aid1_E>
                <PC-Bonds_aid1_E>48</PC-Bonds_aid1_E>
                <PC-Bonds_aid1_E>50</PC-Bonds_aid1_E>
                <PC-Bonds_aid1_E>50</PC-Bonds_aid1_E>
                <PC-Bonds_aid1_E>51</PC-Bonds_aid1_E>
                <PC-Bonds_aid1_E>52</PC-Bonds_aid1_E>
                <PC-Bonds_aid1_E>53</PC-Bonds_aid1_E>
                <PC-Bonds_aid1_E>54</PC-Bonds_aid1_E>
                <PC-Bonds_aid1_E>54</PC-Bonds_aid1_E>
                <PC-Bonds_aid1_E>55</PC-Bonds_aid1_E>
                <PC-Bonds_aid1_E>56</PC-Bonds_aid1_E>
                <PC-Bonds_aid1_E>58</PC-Bonds_aid1_E>
                <PC-Bonds_aid1_E>59</PC-Bonds_aid1_E>
                <PC-Bonds_aid1_E>60</PC-Bonds_aid1_E>
                <PC-Bonds_aid1_E>61</PC-Bonds_aid1_E>
              </PC-Bonds_aid1>
              <PC-Bonds_aid2>
                <PC-Bonds_aid2_E>19</PC-Bonds_aid2_E>
                <PC-Bonds_aid2_E>23</PC-Bonds_aid2_E>
                <PC-Bonds_aid2_E>17</PC-Bonds_aid2_E>
                <PC-Bonds_aid2_E>33</PC-Bonds_aid2_E>
                <PC-Bonds_aid2_E>20</PC-Bonds_aid2_E>
                <PC-Bonds_aid2_E>36</PC-Bonds_aid2_E>
                <PC-Bonds_aid2_E>21</PC-Bonds_aid2_E>
                <PC-Bonds_aid2_E>22</PC-Bonds_aid2_E>
                <PC-Bonds_aid2_E>24</PC-Bonds_aid2_E>
                <PC-Bonds_aid2_E>28</PC-Bonds_aid2_E>
                <PC-Bonds_aid2_E>39</PC-Bonds_aid2_E>
                <PC-Bonds_aid2_E>32</PC-Bonds_aid2_E>
                <PC-Bonds_aid2_E>41</PC-Bonds_aid2_E>
                <PC-Bonds_aid2_E>33</PC-Bonds_aid2_E>
                <PC-Bonds_aid2_E>36</PC-Bonds_aid2_E>
                <PC-Bonds_aid2_E>39</PC-Bonds_aid2_E>
                <PC-Bonds_aid2_E>41</PC-Bonds_aid2_E>
                <PC-Bonds_aid2_E>44</PC-Bonds_aid2_E>
                <PC-Bonds_aid2_E>51</PC-Bonds_aid2_E>
                <PC-Bonds_aid2_E>48</PC-Bonds_aid2_E>
                <PC-Bonds_aid2_E>51</PC-Bonds_aid2_E>
                <PC-Bonds_aid2_E>17</PC-Bonds_aid2_E>
                <PC-Bonds_aid2_E>18</PC-Bonds_aid2_E>
                <PC-Bonds_aid2_E>20</PC-Bonds_aid2_E>
                <PC-Bonds_aid2_E>63</PC-Bonds_aid2_E>
                <PC-Bonds_aid2_E>19</PC-Bonds_aid2_E>
                <PC-Bonds_aid2_E>23</PC-Bonds_aid2_E>
                <PC-Bonds_aid2_E>22</PC-Bonds_aid2_E>
                <PC-Bonds_aid2_E>24</PC-Bonds_aid2_E>
                <PC-Bonds_aid2_E>29</PC-Bonds_aid2_E>
                <PC-Bonds_aid2_E>26</PC-Bonds_aid2_E>
                <PC-Bonds_aid2_E>64</PC-Bonds_aid2_E>
                <PC-Bonds_aid2_E>21</PC-Bonds_aid2_E>
                <PC-Bonds_aid2_E>25</PC-Bonds_aid2_E>
                <PC-Bonds_aid2_E>30</PC-Bonds_aid2_E>
                <PC-Bonds_aid2_E>26</PC-Bonds_aid2_E>
                <PC-Bonds_aid2_E>28</PC-Bonds_aid2_E>
                <PC-Bonds_aid2_E>27</PC-Bonds_aid2_E>
                <PC-Bonds_aid2_E>34</PC-Bonds_aid2_E>
                <PC-Bonds_aid2_E>35</PC-Bonds_aid2_E>
                <PC-Bonds_aid2_E>28</PC-Bonds_aid2_E>
                <PC-Bonds_aid2_E>31</PC-Bonds_aid2_E>
                <PC-Bonds_aid2_E>32</PC-Bonds_aid2_E>
                <PC-Bonds_aid2_E>32</PC-Bonds_aid2_E>
                <PC-Bonds_aid2_E>37</PC-Bonds_aid2_E>
                <PC-Bonds_aid2_E>40</PC-Bonds_aid2_E>
                <PC-Bonds_aid2_E>38</PC-Bonds_aid2_E>
                <PC-Bonds_aid2_E>42</PC-Bonds_aid2_E>
                <PC-Bonds_aid2_E>43</PC-Bonds_aid2_E>
                <PC-Bonds_aid2_E>45</PC-Bonds_aid2_E>
                <PC-Bonds_aid2_E>44</PC-Bonds_aid2_E>
                <PC-Bonds_aid2_E>46</PC-Bonds_aid2_E>
                <PC-Bonds_aid2_E>47</PC-Bonds_aid2_E>
                <PC-Bonds_aid2_E>48</PC-Bonds_aid2_E>
                <PC-Bonds_aid2_E>49</PC-Bonds_aid2_E>
                <PC-Bonds_aid2_E>49</PC-Bonds_aid2_E>
                <PC-Bonds_aid2_E>50</PC-Bonds_aid2_E>
                <PC-Bonds_aid2_E>52</PC-Bonds_aid2_E>
                <PC-Bonds_aid2_E>53</PC-Bonds_aid2_E>
                <PC-Bonds_aid2_E>54</PC-Bonds_aid2_E>
                <PC-Bonds_aid2_E>55</PC-Bonds_aid2_E>
                <PC-Bonds_aid2_E>56</PC-Bonds_aid2_E>
                <PC-Bonds_aid2_E>58</PC-Bonds_aid2_E>
                <PC-Bonds_aid2_E>59</PC-Bonds_aid2_E>
                <PC-Bonds_aid2_E>57</PC-Bonds_aid2_E>
                <PC-Bonds_aid2_E>57</PC-Bonds_aid2_E>
                <PC-Bonds_aid2_E>60</PC-Bonds_aid2_E>
                <PC-Bonds_aid2_E>61</PC-Bonds_aid2_E>
                <PC-Bonds_aid2_E>62</PC-Bonds_aid2_E>
                <PC-Bonds_aid2_E>62</PC-Bonds_aid2_E>
              </PC-Bonds_aid2>
              <PC-Bonds_order>
                <PC-BondType value="single">1</PC-BondType>
                <PC-BondType value="single">1</PC-BondType>
                <PC-BondType value="single">1</PC-BondType>
                <PC-BondType value="single">1</PC-BondType>
                <PC-BondType value="single">1</PC-BondType>
                <PC-BondType value="single">1</PC-BondType>
                <PC-BondType value="single">1</PC-BondType>
                <PC-BondType value="single">1</PC-BondType>
                <PC-BondType value="double">2</PC-BondType>
                <PC-BondType value="single">1</PC-BondType>
                <PC-BondType value="single">1</PC-BondType>
                <PC-BondType value="single">1</PC-BondType>
                <PC-BondType value="single">1</PC-BondType>
                <PC-BondType value="double">2</PC-BondType>
                <PC-BondType value="double">2</PC-BondType>
                <PC-BondType value="double">2</PC-BondType>
                <PC-BondType value="double">2</PC-BondType>
                <PC-BondType value="single">1</PC-BondType>
                <PC-BondType value="double">2</PC-BondType>
                <PC-BondType value="single">1</PC-BondType>
                <PC-BondType value="single">1</PC-BondType>
                <PC-BondType value="single">1</PC-BondType>
                <PC-BondType value="single">1</PC-BondType>
                <PC-BondType value="single">1</PC-BondType>
                <PC-BondType value="single">1</PC-BondType>
                <PC-BondType value="single">1</PC-BondType>
                <PC-BondType value="single">1</PC-BondType>
                <PC-BondType value="single">1</PC-BondType>
                <PC-BondType value="single">1</PC-BondType>
                <PC-BondType value="single">1</PC-BondType>
                <PC-BondType value="single">1</PC-BondType>
                <PC-BondType value="single">1</PC-BondType>
                <PC-BondType value="single">1</PC-BondType>
                <PC-BondType value="single">1</PC-BondType>
                <PC-BondType value="single">1</PC-BondType>
                <PC-BondType value="single">1</PC-BondType>
                <PC-BondType value="single">1</PC-BondType>
                <PC-BondType value="single">1</PC-BondType>
                <PC-BondType value="single">1</PC-BondType>
                <PC-BondType value="single">1</PC-BondType>
                <PC-BondType value="single">1</PC-BondType>
                <PC-BondType value="double">2</PC-BondType>
                <PC-BondType value="single">1</PC-BondType>
                <PC-BondType value="single">1</PC-BondType>
                <PC-BondType value="single">1</PC-BondType>
                <PC-BondType value="single">1</PC-BondType>
                <PC-BondType value="single">1</PC-BondType>
                <PC-BondType value="double">2</PC-BondType>
                <PC-BondType value="single">1</PC-BondType>
                <PC-BondType value="single">1</PC-BondType>
                <PC-BondType value="single">1</PC-BondType>
                <PC-BondType value="single">1</PC-BondType>
                <PC-BondType value="double">2</PC-BondType>
                <PC-BondType value="single">1</PC-BondType>
                <PC-BondType value="double">2</PC-BondType>
                <PC-BondType value="single">1</PC-BondType>
                <PC-BondType value="single">1</PC-BondType>
                <PC-BondType value="double">2</PC-BondType>
                <PC-BondType value="single">1</PC-BondType>
                <PC-BondType value="single">1</PC-BondType>
                <PC-BondType value="single">1</PC-BondType>
                <PC-BondType value="double">2</PC-BondType>
                <PC-BondType value="double">2</PC-BondType>
                <PC-BondType value="single">1</PC-BondType>
                <PC-BondType value="double">2</PC-BondType>
                <PC-BondType value="single">1</PC-BondType>
                <PC-BondType value="single">1</PC-BondType>
                <PC-BondType value="double">2</PC-BondType>
                <PC-BondType value="double">2</PC-BondType>
                <PC-BondType value="single">1</PC-BondType>
              </PC-Bonds_order>
            </PC-Bonds>
          </PC-Compound_bonds>
          <PC-Compound_coords>
            <PC-Coordinates>
              <PC-Coordinates_type>
                <PC-CoordinateType value="twod">1</PC-CoordinateType>
                <PC-CoordinateType value="submitted">3</PC-CoordinateType>
              </PC-Coordinates_type>
              <PC-Coordinates_aid>
                <PC-Coordinates_aid_E>1</PC-Coordinates_aid_E>
                <PC-Coordinates_aid_E>2</PC-Coordinates_aid_E>
                <PC-Coordinates_aid_E>3</PC-Coordinates_aid_E>
                <PC-Coordinates_aid_E>4</PC-Coordinates_aid_E>
                <PC-Coordinates_aid_E>5</PC-Coordinates_aid_E>
                <PC-Coordinates_aid_E>6</PC-Coordinates_aid_E>
                <PC-Coordinates_aid_E>7</PC-Coordinates_aid_E>
                <PC-Coordinates_aid_E>8</PC-Coordinates_aid_E>
                <PC-Coordinates_aid_E>9</PC-Coordinates_aid_E>
                <PC-Coordinates_aid_E>10</PC-Coordinates_aid_E>
                <PC-Coordinates_aid_E>11</PC-Coordinates_aid_E>
                <PC-Coordinates_aid_E>12</PC-Coordinates_aid_E>
                <PC-Coordinates_aid_E>13</PC-Coordinates_aid_E>
                <PC-Coordinates_aid_E>14</PC-Coordinates_aid_E>
                <PC-Coordinates_aid_E>15</PC-Coordinates_aid_E>
                <PC-Coordinates_aid_E>16</PC-Coordinates_aid_E>
                <PC-Coordinates_aid_E>17</PC-Coordinates_aid_E>
                <PC-Coordinates_aid_E>18</PC-Coordinates_aid_E>
                <PC-Coordinates_aid_E>19</PC-Coordinates_aid_E>
                <PC-Coordinates_aid_E>20</PC-Coordinates_aid_E>
                <PC-Coordinates_aid_E>21</PC-Coordinates_aid_E>
                <PC-Coordinates_aid_E>22</PC-Coordinates_aid_E>
                <PC-Coordinates_aid_E>23</PC-Coordinates_aid_E>
                <PC-Coordinates_aid_E>24</PC-Coordinates_aid_E>
                <PC-Coordinates_aid_E>25</PC-Coordinates_aid_E>
                <PC-Coordinates_aid_E>26</PC-Coordinates_aid_E>
                <PC-Coordinates_aid_E>27</PC-Coordinates_aid_E>
                <PC-Coordinates_aid_E>28</PC-Coordinates_aid_E>
                <PC-Coordinates_aid_E>29</PC-Coordinates_aid_E>
                <PC-Coordinates_aid_E>30</PC-Coordinates_aid_E>
                <PC-Coordinates_aid_E>31</PC-Coordinates_aid_E>
                <PC-Coordinates_aid_E>32</PC-Coordinates_aid_E>
                <PC-Coordinates_aid_E>33</PC-Coordinates_aid_E>
                <PC-Coordinates_aid_E>34</PC-Coordinates_aid_E>
                <PC-Coordinates_aid_E>35</PC-Coordinates_aid_E>
                <PC-Coordinates_aid_E>36</PC-Coordinates_aid_E>
                <PC-Coordinates_aid_E>37</PC-Coordinates_aid_E>
                <PC-Coordinates_aid_E>38</PC-Coordinates_aid_E>
                <PC-Coordinates_aid_E>39</PC-Coordinates_aid_E>
                <PC-Coordinates_aid_E>40</PC-Coordinates_aid_E>
                <PC-Coordinates_aid_E>41</PC-Coordinates_aid_E>
                <PC-Coordinates_aid_E>42</PC-Coordinates_aid_E>
                <PC-Coordinates_aid_E>43</PC-Coordinates_aid_E>
                <PC-Coordinates_aid_E>44</PC-Coordinates_aid_E>
                <PC-Coordinates_aid_E>45</PC-Coordinates_aid_E>
                <PC-Coordinates_aid_E>46</PC-Coordinates_aid_E>
                <PC-Coordinates_aid_E>47</PC-Coordinates_aid_E>
                <PC-Coordinates_aid_E>48</PC-Coordinates_aid_E>
                <PC-Coordinates_aid_E>49</PC-Coordinates_aid_E>
                <PC-Coordinates_aid_E>50</PC-Coordinates_aid_E>
                <PC-Coordinates_aid_E>51</PC-Coordinates_aid_E>
                <PC-Coordinates_aid_E>52</PC-Coordinates_aid_E>
                <PC-Coordinates_aid_E>53</PC-Coordinates_aid_E>
                <PC-Coordinates_aid_E>54</PC-Coordinates_aid_E>
                <PC-Coordinates_aid_E>55</PC-Coordinates_aid_E>
                <PC-Coordinates_aid_E>56</PC-Coordinates_aid_E>
                <PC-Coordinates_aid_E>57</PC-Coordinates_aid_E>
                <PC-Coordinates_aid_E>58</PC-Coordinates_aid_E>
                <PC-Coordinates_aid_E>59</PC-Coordinates_aid_E>
                <PC-Coordinates_aid_E>60</PC-Coordinates_aid_E>
                <PC-Coordinates_aid_E>61</PC-Coordinates_aid_E>
                <PC-Coordinates_aid_E>62</PC-Coordinates_aid_E>
                <PC-Coordinates_aid_E>63</PC-Coordinates_aid_E>
                <PC-Coordinates_aid_E>64</PC-Coordinates_aid_E>
              </PC-Coordinates_aid>
              <PC-Coordinates_conformers>
                <PC-Conformer>
                  <PC-Conformer_x>
                    <PC-Conformer_x_E>11.3896</PC-Conformer_x_E>
                    <PC-Conformer_x_E>10.2625</PC-Conformer_x_E>
                    <PC-Conformer_x_E>8.2978</PC-Conformer_x_E>
                    <PC-Conformer_x_E>7.5791</PC-Conformer_x_E>
                    <PC-Conformer_x_E>10.2781</PC-Conformer_x_E>
                    <PC-Conformer_x_E>9.2948</PC-Conformer_x_E>
                    <PC-Conformer_x_E>7.8349</PC-Conformer_x_E>
                    <PC-Conformer_x_E>5.6321</PC-Conformer_x_E>
                    <PC-Conformer_x_E>9.5418</PC-Conformer_x_E>
                    <PC-Conformer_x_E>6.8689</PC-Conformer_x_E>
                    <PC-Conformer_x_E>6.5916</PC-Conformer_x_E>
                    <PC-Conformer_x_E>4.9196</PC-Conformer_x_E>
                    <PC-Conformer_x_E>4.2019</PC-Conformer_x_E>
                    <PC-Conformer_x_E>2.0617</PC-Conformer_x_E>
                    <PC-Conformer_x_E>2.7742</PC-Conformer_x_E>
                    <PC-Conformer_x_E>9.5583</PC-Conformer_x_E>
                    <PC-Conformer_x_E>10.268</PC-Conformer_x_E>
                    <PC-Conformer_x_E>9.5625</PC-Conformer_x_E>
                    <PC-Conformer_x_E>10.9839</PC-Conformer_x_E>
                    <PC-Conformer_x_E>8.2958</PC-Conformer_x_E>
                    <PC-Conformer_x_E>7.5871</PC-Conformer_x_E>
                    <PC-Conformer_x_E>10.2751</PC-Conformer_x_E>
                    <PC-Conformer_x_E>10.6737</PC-Conformer_x_E>
                    <PC-Conformer_x_E>8.9791</PC-Conformer_x_E>
                    <PC-Conformer_x_E>7.9945</PC-Conformer_x_E>
                    <PC-Conformer_x_E>10.9881</PC-Conformer_x_E>
                    <PC-Conformer_x_E>7.5743</PC-Conformer_x_E>
                    <PC-Conformer_x_E>8.1541</PC-Conformer_x_E>
                    <PC-Conformer_x_E>10.275</PC-Conformer_x_E>
                    <PC-Conformer_x_E>6.7658</PC-Conformer_x_E>
                    <PC-Conformer_x_E>6.7467</PC-Conformer_x_E>
                    <PC-Conformer_x_E>6.3482</PC-Conformer_x_E>
                    <PC-Conformer_x_E>10.2583</PC-Conformer_x_E>
                    <PC-Conformer_x_E>7.1666</PC-Conformer_x_E>
                    <PC-Conformer_x_E>8.7041</PC-Conformer_x_E>
                    <PC-Conformer_x_E>7.5843</PC-Conformer_x_E>
                    <PC-Conformer_x_E>6.3248</PC-Conformer_x_E>
                    <PC-Conformer_x_E>7.5864</PC-Conformer_x_E>
                    <PC-Conformer_x_E>7.4166</PC-Conformer_x_E>
                    <PC-Conformer_x_E>10.9707</PC-Conformer_x_E>
                    <PC-Conformer_x_E>4.9183</PC-Conformer_x_E>
                    <PC-Conformer_x_E>6.8726</PC-Conformer_x_E>
                    <PC-Conformer_x_E>8.3009</PC-Conformer_x_E>
                    <PC-Conformer_x_E>4.2032</PC-Conformer_x_E>
                    <PC-Conformer_x_E>7.8265</PC-Conformer_x_E>
                    <PC-Conformer_x_E>6.8743</PC-Conformer_x_E>
                    <PC-Conformer_x_E>8.3061</PC-Conformer_x_E>
                    <PC-Conformer_x_E>3.4894</PC-Conformer_x_E>
                    <PC-Conformer_x_E>7.5903</PC-Conformer_x_E>
                    <PC-Conformer_x_E>3.4907</PC-Conformer_x_E>
                    <PC-Conformer_x_E>2.0604</PC-Conformer_x_E>
                    <PC-Conformer_x_E>2.7773</PC-Conformer_x_E>
                    <PC-Conformer_x_E>4.2056</PC-Conformer_x_E>
                    <PC-Conformer_x_E>1.3453</PC-Conformer_x_E>
                    <PC-Conformer_x_E>2.7782</PC-Conformer_x_E>
                    <PC-Conformer_x_E>4.2101</PC-Conformer_x_E>
                    <PC-Conformer_x_E>3.4939</PC-Conformer_x_E>
                    <PC-Conformer_x_E>0.6289</PC-Conformer_x_E>
                    <PC-Conformer_x_E>1.3424</PC-Conformer_x_E>
                    <PC-Conformer_x_E>-0.086</PC-Conformer_x_E>
                    <PC-Conformer_x_E>0.6271</PC-Conformer_x_E>
                    <PC-Conformer_x_E>-0.0848</PC-Conformer_x_E>
                    <PC-Conformer_x_E>9.5541</PC-Conformer_x_E>
                    <PC-Conformer_x_E>11.7791</PC-Conformer_x_E>
                  </PC-Conformer_x>
                  <PC-Conformer_y>
                    <PC-Conformer_y_E>-3.8481</PC-Conformer_y_E>
                    <PC-Conformer_y_E>-4.3625</PC-Conformer_y_E>
                    <PC-Conformer_y_E>-4.9708</PC-Conformer_y_E>
                    <PC-Conformer_y_E>-4.5583</PC-Conformer_y_E>
                    <PC-Conformer_y_E>-1.0638</PC-Conformer_y_E>
                    <PC-Conformer_y_E>-0.9544</PC-Conformer_y_E>
                    <PC-Conformer_y_E>-0.9559</PC-Conformer_y_E>
                    <PC-Conformer_y_E>-2.6243</PC-Conformer_y_E>
                    <PC-Conformer_y_E>-5.5964</PC-Conformer_y_E>
                    <PC-Conformer_y_E>-4.9743</PC-Conformer_y_E>
                    <PC-Conformer_y_E>-0.2405</PC-Conformer_y_E>
                    <PC-Conformer_y_E>-3.8629</PC-Conformer_y_E>
                    <PC-Conformer_y_E>-1.8015</PC-Conformer_y_E>
                    <PC-Conformer_y_E>-3.8674</PC-Conformer_y_E>
                    <PC-Conformer_y_E>-2.6287</PC-Conformer_y_E>
                    <PC-Conformer_y_E>-3.125</PC-Conformer_y_E>
                    <PC-Conformer_y_E>-3.5379</PC-Conformer_y_E>
                    <PC-Conformer_y_E>-2.3</PC-Conformer_y_E>
                    <PC-Conformer_y_E>-3.1322</PC-Conformer_y_E>
                    <PC-Conformer_y_E>-4.1458</PC-Conformer_y_E>
                    <PC-Conformer_y_E>-3.736</PC-Conformer_y_E>
                    <PC-Conformer_y_E>-1.8888</PC-Conformer_y_E>
                    <PC-Conformer_y_E>-4.2539</PC-Conformer_y_E>
                    <PC-Conformer_y_E>-1.7166</PC-Conformer_y_E>
                    <PC-Conformer_y_E>-3.0182</PC-Conformer_y_E>
                    <PC-Conformer_y_E>-2.3072</PC-Conformer_y_E>
                    <PC-Conformer_y_E>-2.3071</PC-Conformer_y_E>
                    <PC-Conformer_y_E>-1.7166</PC-Conformer_y_E>
                    <PC-Conformer_y_E>-2.7125</PC-Conformer_y_E>
                    <PC-Conformer_y_E>-3.7443</PC-Conformer_y_E>
                    <PC-Conformer_y_E>-2.3138</PC-Conformer_y_E>
                    <PC-Conformer_y_E>-3.0346</PC-Conformer_y_E>
                    <PC-Conformer_y_E>-5.1875</PC-Conformer_y_E>
                    <PC-Conformer_y_E>-3.0166</PC-Conformer_y_E>
                    <PC-Conformer_y_E>-2.6</PC-Conformer_y_E>
                    <PC-Conformer_y_E>-5.385</PC-Conformer_y_E>
                    <PC-Conformer_y_E>-1.6049</PC-Conformer_y_E>
                    <PC-Conformer_y_E>-6.21</PC-Conformer_y_E>
                    <PC-Conformer_y_E>-0.2375</PC-Conformer_y_E>
                    <PC-Conformer_y_E>-5.6036</PC-Conformer_y_E>
                    <PC-Conformer_y_E>-3.0379</PC-Conformer_y_E>
                    <PC-Conformer_y_E>-6.6225</PC-Conformer_y_E>
                    <PC-Conformer_y_E>-6.6168</PC-Conformer_y_E>
                    <PC-Conformer_y_E>-2.6265</PC-Conformer_y_E>
                    <PC-Conformer_y_E>0.4785</PC-Conformer_y_E>
                    <PC-Conformer_y_E>-7.4467</PC-Conformer_y_E>
                    <PC-Conformer_y_E>-7.4396</PC-Conformer_y_E>
                    <PC-Conformer_y_E>-3.0401</PC-Conformer_y_E>
                    <PC-Conformer_y_E>-7.8583</PC-Conformer_y_E>
                    <PC-Conformer_y_E>-3.8651</PC-Conformer_y_E>
                    <PC-Conformer_y_E>-3.0424</PC-Conformer_y_E>
                    <PC-Conformer_y_E>-4.2764</PC-Conformer_y_E>
                    <PC-Conformer_y_E>-4.2719</PC-Conformer_y_E>
                    <PC-Conformer_y_E>-2.631</PC-Conformer_y_E>
                    <PC-Conformer_y_E>-5.1006</PC-Conformer_y_E>
                    <PC-Conformer_y_E>-5.0948</PC-Conformer_y_E>
                    <PC-Conformer_y_E>-5.5128</PC-Conformer_y_E>
                    <PC-Conformer_y_E>-3.0443</PC-Conformer_y_E>
                    <PC-Conformer_y_E>-1.8005</PC-Conformer_y_E>
                    <PC-Conformer_y_E>-2.6315</PC-Conformer_y_E>
                    <PC-Conformer_y_E>-1.3913</PC-Conformer_y_E>
                    <PC-Conformer_y_E>-1.8041</PC-Conformer_y_E>
                    <PC-Conformer_y_E>-3.95</PC-Conformer_y_E>
                    <PC-Conformer_y_E>-3.3416</PC-Conformer_y_E>
                  </PC-Conformer_y>
                  <PC-Conformer_style>
                    <PC-DrawAnnotations>
                      <PC-DrawAnnotations_annotation>
                        <PC-BondAnnotation value="wedge-down">6</PC-BondAnnotation>
                        <PC-BondAnnotation value="wedge-down">6</PC-BondAnnotation>
                        <PC-BondAnnotation value="wedge-up">5</PC-BondAnnotation>
                        <PC-BondAnnotation value="wedge-down">6</PC-BondAnnotation>
                        <PC-BondAnnotation value="wedge-down">6</PC-BondAnnotation>
                        <PC-BondAnnotation value="wedge-up">5</PC-BondAnnotation>
                        <PC-BondAnnotation value="wedge-up">5</PC-BondAnnotation>
                        <PC-BondAnnotation value="wedge-up">5</PC-BondAnnotation>
                        <PC-BondAnnotation value="wedge-down">6</PC-BondAnnotation>
                        <PC-BondAnnotation value="wedge-up">5</PC-BondAnnotation>
                        <PC-BondAnnotation value="wedge-down">6</PC-BondAnnotation>
                      </PC-DrawAnnotations_annotation>
                      <PC-DrawAnnotations_aid1>
                        <PC-DrawAnnotations_aid1_E>16</PC-DrawAnnotations_aid1_E>
                        <PC-DrawAnnotations_aid1_E>17</PC-DrawAnnotations_aid1_E>
                        <PC-DrawAnnotations_aid1_E>18</PC-DrawAnnotations_aid1_E>
                        <PC-DrawAnnotations_aid1_E>19</PC-DrawAnnotations_aid1_E>
                        <PC-DrawAnnotations_aid1_E>20</PC-DrawAnnotations_aid1_E>
                        <PC-DrawAnnotations_aid1_E>21</PC-DrawAnnotations_aid1_E>
                        <PC-DrawAnnotations_aid1_E>22</PC-DrawAnnotations_aid1_E>
                        <PC-DrawAnnotations_aid1_E>28</PC-DrawAnnotations_aid1_E>
                        <PC-DrawAnnotations_aid1_E>32</PC-DrawAnnotations_aid1_E>
                        <PC-DrawAnnotations_aid1_E>44</PC-DrawAnnotations_aid1_E>
                        <PC-DrawAnnotations_aid1_E>48</PC-DrawAnnotations_aid1_E>
                      </PC-DrawAnnotations_aid1>
                      <PC-DrawAnnotations_aid2>
                        <PC-DrawAnnotations_aid2_E>63</PC-DrawAnnotations_aid2_E>
                        <PC-DrawAnnotations_aid2_E>2</PC-DrawAnnotations_aid2_E>
                        <PC-DrawAnnotations_aid2_E>29</PC-DrawAnnotations_aid2_E>
                        <PC-DrawAnnotations_aid2_E>64</PC-DrawAnnotations_aid2_E>
                        <PC-DrawAnnotations_aid2_E>3</PC-DrawAnnotations_aid2_E>
                        <PC-DrawAnnotations_aid2_E>4</PC-DrawAnnotations_aid2_E>
                        <PC-DrawAnnotations_aid2_E>5</PC-DrawAnnotations_aid2_E>
                        <PC-DrawAnnotations_aid2_E>7</PC-DrawAnnotations_aid2_E>
                        <PC-DrawAnnotations_aid2_E>8</PC-DrawAnnotations_aid2_E>
                        <PC-DrawAnnotations_aid2_E>13</PC-DrawAnnotations_aid2_E>
                        <PC-DrawAnnotations_aid2_E>50</PC-DrawAnnotations_aid2_E>
                      </PC-DrawAnnotations_aid2>
                    </PC-DrawAnnotations>
                  </PC-Conformer_style>
                </PC-Conformer>
              </PC-Coordinates_conformers>
            </PC-Coordinates>
          </PC-Compound_coords>
          <PC-Compound_charge>0</PC-Compound_charge>
        </PC-Compound>
        <PC-Compound>
          <PC-Compound_id>
            <PC-CompoundType>
              <PC-CompoundType_type value="standardized">1</PC-CompoundType_type>
              <PC-CompoundType_id>
                <PC-CompoundType_id_cid>36314</PC-CompoundType_id_cid>
              </PC-CompoundType_id>
            </PC-CompoundType>
          </PC-Compound_id>
        </PC-Compound>
      </PC-Compounds>
    </PC-Substance_compound>
  </PC-Substance>
  <PC-Substance>
    <PC-Substance_sid>
      <PC-ID>
        <PC-ID_id>598380</PC-ID_id>
        <PC-ID_version>4</PC-ID_version>
      </PC-ID>
    </PC-Substance_sid>
    <PC-Substance_source>
      <PC-Source>
        <PC-Source_db>
          <PC-DBTracking>
            <PC-DBTracking_name>NIAID</PC-DBTracking_name>
            <PC-DBTracking_source-id>
              <Object-id>
                <Object-id_str>002657</Object-id_str>
              </Object-id>
            </PC-DBTracking_source-id>
          </PC-DBTracking>
        </PC-Source_db>
      </PC-Source>
    </PC-Substance_source>
    <PC-Substance_synonyms>
      <PC-Substance_synonyms_E>33069-62-4</PC-Substance_synonyms_E>
      <PC-Substance_synonyms_E>AIDS-002657</PC-Substance_synonyms_E>
      <PC-Substance_synonyms_E>AIDS002657</PC-Substance_synonyms_E>
      <PC-Substance_synonyms_E>BMS-181339-01</PC-Substance_synonyms_E>
      <PC-Substance_synonyms_E>Benzenepropanoic acid, b-(benzoylamino)-.alpha.-hydroxy-, (2aR,4S,4aS,6R,9S,11S,12S,12aR,12bS)-6,12b-bis(acetyloxy)-12-(benzoyloxy)-2a,3,4,4a,5,6,9,10,11,12,12a,12b-dodecahydro-4,11-dihydroxy-4a,8,13,13-tetramethyl-5-oxo-7,11-methano-1H-cyclodeca[3,4]benz[1,2-b]oxet-9-yl ester, (aR,bS)-</PC-Substance_synonyms_E>
      <PC-Substance_synonyms_E>NSC125973</PC-Substance_synonyms_E>
      <PC-Substance_synonyms_E>Paclitaxel</PC-Substance_synonyms_E>
      <PC-Substance_synonyms_E>Plaxicel</PC-Substance_synonyms_E>
      <PC-Substance_synonyms_E>Taxol</PC-Substance_synonyms_E>
      <PC-Substance_synonyms_E>Taxol A</PC-Substance_synonyms_E>
      <PC-Substance_synonyms_E>Yewtaxan</PC-Substance_synonyms_E>
    </PC-Substance_synonyms>
    <PC-Substance_comment>
      <PC-Substance_comment_E>NIAID - Anti-HIV/OI Chemical Compound Database</PC-Substance_comment_E>
      <PC-Substance_comment_E>ANTINEOPLASTICS</PC-Substance_comment_E>
      <PC-Substance_comment_E>ALKALOIDS</PC-Substance_comment_E>
      <PC-Substance_comment_E>NATURAL PRODUCTS, PLANT</PC-Substance_comment_E>
    </PC-Substance_comment>
    <PC-Substance_xref>
      <PC-XRefData>
        <PC-XRefData_regid>002657</PC-XRefData_regid>
      </PC-XRefData>
      <PC-XRefData>
        <PC-XRefData_regid>AIDS002657</PC-XRefData_regid>
      </PC-XRefData>
      <PC-XRefData>
        <PC-XRefData_rn>33069-62-4</PC-XRefData_rn>
      </PC-XRefData>
      <PC-XRefData>
        <PC-XRefData_pmid>1356825</PC-XRefData_pmid>
      </PC-XRefData>
      <PC-XRefData>
        <PC-XRefData_pmid>1710653</PC-XRefData_pmid>
      </PC-XRefData>
      <PC-XRefData>
        <PC-XRefData_pmid>9403935</PC-XRefData_pmid>
      </PC-XRefData>
      <PC-XRefData>
        <PC-XRefData_pmid>10583365</PC-XRefData_pmid>
      </PC-XRefData>
      <PC-XRefData>
        <PC-XRefData_pmid>10704375</PC-XRefData_pmid>
      </PC-XRefData>
      <PC-XRefData>
        <PC-XRefData_pmid>10869082</PC-XRefData_pmid>
      </PC-XRefData>
      <PC-XRefData>
        <PC-XRefData_pmid>12206878</PC-XRefData_pmid>
      </PC-XRefData>
      <PC-XRefData>
        <PC-XRefData_pmid>12422230</PC-XRefData_pmid>
      </PC-XRefData>
      <PC-XRefData>
        <PC-XRefData_pmid>15633995</PC-XRefData_pmid>
      </PC-XRefData>
      <PC-XRefData>
        <PC-XRefData_pmid>16420032</PC-XRefData_pmid>
      </PC-XRefData>
      <PC-XRefData>
        <PC-XRefData_dburl>http://chemdb.niaid.nih.gov/struct_search/an/an_search.htm</PC-XRefData_dburl>
      </PC-XRefData>
      <PC-XRefData>
        <PC-XRefData_sburl>http://chemdb.niaid.nih.gov/struct_search/all/url_search.asp?aids_no=002657</PC-XRefData_sburl>
      </PC-XRefData>
    </PC-Substance_xref>
    <PC-Substance_compound>
      <PC-Compounds>
        <PC-Compound>
          <PC-Compound_id>
            <PC-CompoundType>
              <PC-CompoundType_type value="deposited">0</PC-CompoundType_type>
            </PC-CompoundType>
          </PC-Compound_id>
          <PC-Compound_atoms>
            <PC-Atoms>
              <PC-Atoms_aid>
                <PC-Atoms_aid_E>1</PC-Atoms_aid_E>
                <PC-Atoms_aid_E>2</PC-Atoms_aid_E>
                <PC-Atoms_aid_E>3</PC-Atoms_aid_E>
                <PC-Atoms_aid_E>4</PC-Atoms_aid_E>
                <PC-Atoms_aid_E>5</PC-Atoms_aid_E>
                <PC-Atoms_aid_E>6</PC-Atoms_aid_E>
                <PC-Atoms_aid_E>7</PC-Atoms_aid_E>
                <PC-Atoms_aid_E>8</PC-Atoms_aid_E>
                <PC-Atoms_aid_E>9</PC-Atoms_aid_E>
                <PC-Atoms_aid_E>10</PC-Atoms_aid_E>
                <PC-Atoms_aid_E>11</PC-Atoms_aid_E>
                <PC-Atoms_aid_E>12</PC-Atoms_aid_E>
                <PC-Atoms_aid_E>13</PC-Atoms_aid_E>
                <PC-Atoms_aid_E>14</PC-Atoms_aid_E>
                <PC-Atoms_aid_E>15</PC-Atoms_aid_E>
                <PC-Atoms_aid_E>16</PC-Atoms_aid_E>
                <PC-Atoms_aid_E>17</PC-Atoms_aid_E>
                <PC-Atoms_aid_E>18</PC-Atoms_aid_E>
                <PC-Atoms_aid_E>19</PC-Atoms_aid_E>
                <PC-Atoms_aid_E>20</PC-Atoms_aid_E>
                <PC-Atoms_aid_E>21</PC-Atoms_aid_E>
                <PC-Atoms_aid_E>22</PC-Atoms_aid_E>
                <PC-Atoms_aid_E>23</PC-Atoms_aid_E>
                <PC-Atoms_aid_E>24</PC-Atoms_aid_E>
                <PC-Atoms_aid_E>25</PC-Atoms_aid_E>
                <PC-Atoms_aid_E>26</PC-Atoms_aid_E>
                <PC-Atoms_aid_E>27</PC-Atoms_aid_E>
                <PC-Atoms_aid_E>28</PC-Atoms_aid_E>
                <PC-Atoms_aid_E>29</PC-Atoms_aid_E>
                <PC-Atoms_aid_E>30</PC-Atoms_aid_E>
                <PC-Atoms_aid_E>31</PC-Atoms_aid_E>
                <PC-Atoms_aid_E>32</PC-Atoms_aid_E>
                <PC-Atoms_aid_E>33</PC-Atoms_aid_E>
                <PC-Atoms_aid_E>34</PC-Atoms_aid_E>
                <PC-Atoms_aid_E>35</PC-Atoms_aid_E>
                <PC-Atoms_aid_E>36</PC-Atoms_aid_E>
                <PC-Atoms_aid_E>37</PC-Atoms_aid_E>
                <PC-Atoms_aid_E>38</PC-Atoms_aid_E>
                <PC-Atoms_aid_E>39</PC-Atoms_aid_E>
                <PC-Atoms_aid_E>40</PC-Atoms_aid_E>
                <PC-Atoms_aid_E>41</PC-Atoms_aid_E>
                <PC-Atoms_aid_E>42</PC-Atoms_aid_E>
                <PC-Atoms_aid_E>43</PC-Atoms_aid_E>
                <PC-Atoms_aid_E>44</PC-Atoms_aid_E>
                <PC-Atoms_aid_E>45</PC-Atoms_aid_E>
                <PC-Atoms_aid_E>46</PC-Atoms_aid_E>
                <PC-Atoms_aid_E>47</PC-Atoms_aid_E>
                <PC-Atoms_aid_E>48</PC-Atoms_aid_E>
                <PC-Atoms_aid_E>49</PC-Atoms_aid_E>
                <PC-Atoms_aid_E>50</PC-Atoms_aid_E>
                <PC-Atoms_aid_E>51</PC-Atoms_aid_E>
                <PC-Atoms_aid_E>52</PC-Atoms_aid_E>
                <PC-Atoms_aid_E>53</PC-Atoms_aid_E>
                <PC-Atoms_aid_E>54</PC-Atoms_aid_E>
                <PC-Atoms_aid_E>55</PC-Atoms_aid_E>
                <PC-Atoms_aid_E>56</PC-Atoms_aid_E>
                <PC-Atoms_aid_E>57</PC-Atoms_aid_E>
                <PC-Atoms_aid_E>58</PC-Atoms_aid_E>
                <PC-Atoms_aid_E>59</PC-Atoms_aid_E>
                <PC-Atoms_aid_E>60</PC-Atoms_aid_E>
                <PC-Atoms_aid_E>61</PC-Atoms_aid_E>
                <PC-Atoms_aid_E>62</PC-Atoms_aid_E>
                <PC-Atoms_aid_E>63</PC-Atoms_aid_E>
                <PC-Atoms_aid_E>64</PC-Atoms_aid_E>
              </PC-Atoms_aid>
              <PC-Atoms_element>
                <PC-Element value="o">8</PC-Element>
                <PC-Element value="o">8</PC-Element>
                <PC-Element value="o">8</PC-Element>
                <PC-Element value="o">8</PC-Element>
                <PC-Element value="o">8</PC-Element>
                <PC-Element value="o">8</PC-Element>
                <PC-Element value="o">8</PC-Element>
                <PC-Element value="o">8</PC-Element>
                <PC-Element value="o">8</PC-Element>
                <PC-Element value="o">8</PC-Element>
                <PC-Element value="o">8</PC-Element>
                <PC-Element value="o">8</PC-Element>
                <PC-Element value="o">8</PC-Element>
                <PC-Element value="o">8</PC-Element>
                <PC-Element value="n">7</PC-Element>
                <PC-Element value="c">6</PC-Element>
                <PC-Element value="c">6</PC-Element>
                <PC-Element value="c">6</PC-Element>
                <PC-Element value="c">6</PC-Element>
                <PC-Element value="c">6</PC-Element>
                <PC-Element value="c">6</PC-Element>
                <PC-Element value="c">6</PC-Element>
                <PC-Element value="c">6</PC-Element>
                <PC-Element value="c">6</PC-Element>
                <PC-Element value="c">6</PC-Element>
                <PC-Element value="c">6</PC-Element>
                <PC-Element value="c">6</PC-Element>
                <PC-Element value="c">6</PC-Element>
                <PC-Element value="c">6</PC-Element>
                <PC-Element value="c">6</PC-Element>
                <PC-Element value="c">6</PC-Element>
                <PC-Element value="c">6</PC-Element>
                <PC-Element value="c">6</PC-Element>
                <PC-Element value="c">6</PC-Element>
                <PC-Element value="c">6</PC-Element>
                <PC-Element value="c">6</PC-Element>
                <PC-Element value="c">6</PC-Element>
                <PC-Element value="c">6</PC-Element>
                <PC-Element value="c">6</PC-Element>
                <PC-Element value="c">6</PC-Element>
                <PC-Element value="c">6</PC-Element>
                <PC-Element value="c">6</PC-Element>
                <PC-Element value="c">6</PC-Element>
                <PC-Element value="c">6</PC-Element>
                <PC-Element value="c">6</PC-Element>
                <PC-Element value="c">6</PC-Element>
                <PC-Element value="c">6</PC-Element>
                <PC-Element value="c">6</PC-Element>
                <PC-Element value="c">6</PC-Element>
                <PC-Element value="c">6</PC-Element>
                <PC-Element value="c">6</PC-Element>
                <PC-Element value="c">6</PC-Element>
                <PC-Element value="c">6</PC-Element>
                <PC-Element value="c">6</PC-Element>
                <PC-Element value="c">6</PC-Element>
                <PC-Element value="c">6</PC-Element>
                <PC-Element value="c">6</PC-Element>
                <PC-Element value="c">6</PC-Element>
                <PC-Element value="c">6</PC-Element>
                <PC-Element value="c">6</PC-Element>
                <PC-Element value="c">6</PC-Element>
                <PC-Element value="c">6</PC-Element>
                <PC-Element value="h">1</PC-Element>
                <PC-Element value="h">1</PC-Element>
              </PC-Atoms_element>
            </PC-Atoms>
          </PC-Compound_atoms>
          <PC-Compound_bonds>
            <PC-Bonds>
              <PC-Bonds_aid1>
                <PC-Bonds_aid1_E>1</PC-Bonds_aid1_E>
                <PC-Bonds_aid1_E>1</PC-Bonds_aid1_E>
                <PC-Bonds_aid1_E>2</PC-Bonds_aid1_E>
                <PC-Bonds_aid1_E>2</PC-Bonds_aid1_E>
                <PC-Bonds_aid1_E>3</PC-Bonds_aid1_E>
                <PC-Bonds_aid1_E>3</PC-Bonds_aid1_E>
                <PC-Bonds_aid1_E>4</PC-Bonds_aid1_E>
                <PC-Bonds_aid1_E>5</PC-Bonds_aid1_E>
                <PC-Bonds_aid1_E>6</PC-Bonds_aid1_E>
                <PC-Bonds_aid1_E>7</PC-Bonds_aid1_E>
                <PC-Bonds_aid1_E>7</PC-Bonds_aid1_E>
                <PC-Bonds_aid1_E>8</PC-Bonds_aid1_E>
                <PC-Bonds_aid1_E>8</PC-Bonds_aid1_E>
                <PC-Bonds_aid1_E>9</PC-Bonds_aid1_E>
                <PC-Bonds_aid1_E>10</PC-Bonds_aid1_E>
                <PC-Bonds_aid1_E>11</PC-Bonds_aid1_E>
                <PC-Bonds_aid1_E>12</PC-Bonds_aid1_E>
                <PC-Bonds_aid1_E>13</PC-Bonds_aid1_E>
                <PC-Bonds_aid1_E>14</PC-Bonds_aid1_E>
                <PC-Bonds_aid1_E>15</PC-Bonds_aid1_E>
                <PC-Bonds_aid1_E>15</PC-Bonds_aid1_E>
                <PC-Bonds_aid1_E>16</PC-Bonds_aid1_E>
                <PC-Bonds_aid1_E>16</PC-Bonds_aid1_E>
                <PC-Bonds_aid1_E>16</PC-Bonds_aid1_E>
                <PC-Bonds_aid1_E>16</PC-Bonds_aid1_E>
                <PC-Bonds_aid1_E>17</PC-Bonds_aid1_E>
                <PC-Bonds_aid1_E>17</PC-Bonds_aid1_E>
                <PC-Bonds_aid1_E>18</PC-Bonds_aid1_E>
                <PC-Bonds_aid1_E>18</PC-Bonds_aid1_E>
                <PC-Bonds_aid1_E>18</PC-Bonds_aid1_E>
                <PC-Bonds_aid1_E>19</PC-Bonds_aid1_E>
                <PC-Bonds_aid1_E>19</PC-Bonds_aid1_E>
                <PC-Bonds_aid1_E>20</PC-Bonds_aid1_E>
                <PC-Bonds_aid1_E>21</PC-Bonds_aid1_E>
                <PC-Bonds_aid1_E>21</PC-Bonds_aid1_E>
                <PC-Bonds_aid1_E>22</PC-Bonds_aid1_E>
                <PC-Bonds_aid1_E>24</PC-Bonds_aid1_E>
                <PC-Bonds_aid1_E>25</PC-Bonds_aid1_E>
                <PC-Bonds_aid1_E>25</PC-Bonds_aid1_E>
                <PC-Bonds_aid1_E>25</PC-Bonds_aid1_E>
                <PC-Bonds_aid1_E>27</PC-Bonds_aid1_E>
                <PC-Bonds_aid1_E>27</PC-Bonds_aid1_E>
                <PC-Bonds_aid1_E>30</PC-Bonds_aid1_E>
                <PC-Bonds_aid1_E>31</PC-Bonds_aid1_E>
                <PC-Bonds_aid1_E>31</PC-Bonds_aid1_E>
                <PC-Bonds_aid1_E>33</PC-Bonds_aid1_E>
                <PC-Bonds_aid1_E>36</PC-Bonds_aid1_E>
                <PC-Bonds_aid1_E>38</PC-Bonds_aid1_E>
                <PC-Bonds_aid1_E>38</PC-Bonds_aid1_E>
                <PC-Bonds_aid1_E>39</PC-Bonds_aid1_E>
                <PC-Bonds_aid1_E>41</PC-Bonds_aid1_E>
                <PC-Bonds_aid1_E>42</PC-Bonds_aid1_E>
                <PC-Bonds_aid1_E>43</PC-Bonds_aid1_E>
                <PC-Bonds_aid1_E>44</PC-Bonds_aid1_E>
                <PC-Bonds_aid1_E>46</PC-Bonds_aid1_E>
                <PC-Bonds_aid1_E>47</PC-Bonds_aid1_E>
                <PC-Bonds_aid1_E>48</PC-Bonds_aid1_E>
                <PC-Bonds_aid1_E>50</PC-Bonds_aid1_E>
                <PC-Bonds_aid1_E>50</PC-Bonds_aid1_E>
                <PC-Bonds_aid1_E>51</PC-Bonds_aid1_E>
                <PC-Bonds_aid1_E>52</PC-Bonds_aid1_E>
                <PC-Bonds_aid1_E>53</PC-Bonds_aid1_E>
                <PC-Bonds_aid1_E>54</PC-Bonds_aid1_E>
                <PC-Bonds_aid1_E>54</PC-Bonds_aid1_E>
                <PC-Bonds_aid1_E>55</PC-Bonds_aid1_E>
                <PC-Bonds_aid1_E>56</PC-Bonds_aid1_E>
                <PC-Bonds_aid1_E>58</PC-Bonds_aid1_E>
                <PC-Bonds_aid1_E>59</PC-Bonds_aid1_E>
                <PC-Bonds_aid1_E>60</PC-Bonds_aid1_E>
                <PC-Bonds_aid1_E>61</PC-Bonds_aid1_E>
              </PC-Bonds_aid1>
              <PC-Bonds_aid2>
                <PC-Bonds_aid2_E>19</PC-Bonds_aid2_E>
                <PC-Bonds_aid2_E>23</PC-Bonds_aid2_E>
                <PC-Bonds_aid2_E>17</PC-Bonds_aid2_E>
                <PC-Bonds_aid2_E>33</PC-Bonds_aid2_E>
                <PC-Bonds_aid2_E>20</PC-Bonds_aid2_E>
                <PC-Bonds_aid2_E>36</PC-Bonds_aid2_E>
                <PC-Bonds_aid2_E>21</PC-Bonds_aid2_E>
                <PC-Bonds_aid2_E>22</PC-Bonds_aid2_E>
                <PC-Bonds_aid2_E>24</PC-Bonds_aid2_E>
                <PC-Bonds_aid2_E>28</PC-Bonds_aid2_E>
                <PC-Bonds_aid2_E>39</PC-Bonds_aid2_E>
                <PC-Bonds_aid2_E>32</PC-Bonds_aid2_E>
                <PC-Bonds_aid2_E>41</PC-Bonds_aid2_E>
                <PC-Bonds_aid2_E>33</PC-Bonds_aid2_E>
                <PC-Bonds_aid2_E>36</PC-Bonds_aid2_E>
                <PC-Bonds_aid2_E>39</PC-Bonds_aid2_E>
                <PC-Bonds_aid2_E>41</PC-Bonds_aid2_E>
                <PC-Bonds_aid2_E>44</PC-Bonds_aid2_E>
                <PC-Bonds_aid2_E>51</PC-Bonds_aid2_E>
                <PC-Bonds_aid2_E>48</PC-Bonds_aid2_E>
                <PC-Bonds_aid2_E>51</PC-Bonds_aid2_E>
                <PC-Bonds_aid2_E>17</PC-Bonds_aid2_E>
                <PC-Bonds_aid2_E>18</PC-Bonds_aid2_E>
                <PC-Bonds_aid2_E>20</PC-Bonds_aid2_E>
                <PC-Bonds_aid2_E>63</PC-Bonds_aid2_E>
                <PC-Bonds_aid2_E>19</PC-Bonds_aid2_E>
                <PC-Bonds_aid2_E>23</PC-Bonds_aid2_E>
                <PC-Bonds_aid2_E>22</PC-Bonds_aid2_E>
                <PC-Bonds_aid2_E>24</PC-Bonds_aid2_E>
                <PC-Bonds_aid2_E>29</PC-Bonds_aid2_E>
                <PC-Bonds_aid2_E>26</PC-Bonds_aid2_E>
                <PC-Bonds_aid2_E>64</PC-Bonds_aid2_E>
                <PC-Bonds_aid2_E>21</PC-Bonds_aid2_E>
                <PC-Bonds_aid2_E>25</PC-Bonds_aid2_E>
                <PC-Bonds_aid2_E>30</PC-Bonds_aid2_E>
                <PC-Bonds_aid2_E>26</PC-Bonds_aid2_E>
                <PC-Bonds_aid2_E>28</PC-Bonds_aid2_E>
                <PC-Bonds_aid2_E>27</PC-Bonds_aid2_E>
                <PC-Bonds_aid2_E>34</PC-Bonds_aid2_E>
                <PC-Bonds_aid2_E>35</PC-Bonds_aid2_E>
                <PC-Bonds_aid2_E>28</PC-Bonds_aid2_E>
                <PC-Bonds_aid2_E>31</PC-Bonds_aid2_E>
                <PC-Bonds_aid2_E>32</PC-Bonds_aid2_E>
                <PC-Bonds_aid2_E>32</PC-Bonds_aid2_E>
                <PC-Bonds_aid2_E>37</PC-Bonds_aid2_E>
                <PC-Bonds_aid2_E>40</PC-Bonds_aid2_E>
                <PC-Bonds_aid2_E>38</PC-Bonds_aid2_E>
                <PC-Bonds_aid2_E>42</PC-Bonds_aid2_E>
                <PC-Bonds_aid2_E>43</PC-Bonds_aid2_E>
                <PC-Bonds_aid2_E>45</PC-Bonds_aid2_E>
                <PC-Bonds_aid2_E>44</PC-Bonds_aid2_E>
                <PC-Bonds_aid2_E>46</PC-Bonds_aid2_E>
                <PC-Bonds_aid2_E>47</PC-Bonds_aid2_E>
                <PC-Bonds_aid2_E>48</PC-Bonds_aid2_E>
                <PC-Bonds_aid2_E>49</PC-Bonds_aid2_E>
                <PC-Bonds_aid2_E>49</PC-Bonds_aid2_E>
                <PC-Bonds_aid2_E>50</PC-Bonds_aid2_E>
                <PC-Bonds_aid2_E>52</PC-Bonds_aid2_E>
                <PC-Bonds_aid2_E>53</PC-Bonds_aid2_E>
                <PC-Bonds_aid2_E>54</PC-Bonds_aid2_E>
                <PC-Bonds_aid2_E>55</PC-Bonds_aid2_E>
                <PC-Bonds_aid2_E>56</PC-Bonds_aid2_E>
                <PC-Bonds_aid2_E>58</PC-Bonds_aid2_E>
                <PC-Bonds_aid2_E>59</PC-Bonds_aid2_E>
                <PC-Bonds_aid2_E>57</PC-Bonds_aid2_E>
                <PC-Bonds_aid2_E>57</PC-Bonds_aid2_E>
                <PC-Bonds_aid2_E>60</PC-Bonds_aid2_E>
                <PC-Bonds_aid2_E>61</PC-Bonds_aid2_E>
                <PC-Bonds_aid2_E>62</PC-Bonds_aid2_E>
                <PC-Bonds_aid2_E>62</PC-Bonds_aid2_E>
              </PC-Bonds_aid2>
              <PC-Bonds_order>
                <PC-BondType value="single">1</PC-BondType>
                <PC-BondType value="single">1</PC-BondType>
                <PC-BondType value="single">1</PC-BondType>
                <PC-BondType value="single">1</PC-BondType>
                <PC-BondType value="single">1</PC-BondType>
                <PC-BondType value="single">1</PC-BondType>
                <PC-BondType value="single">1</PC-BondType>
                <PC-BondType value="single">1</PC-BondType>
                <PC-BondType value="double">2</PC-BondType>
                <PC-BondType value="single">1</PC-BondType>
                <PC-BondType value="single">1</PC-BondType>
                <PC-BondType value="single">1</PC-BondType>
                <PC-BondType value="single">1</PC-BondType>
                <PC-BondType value="double">2</PC-BondType>
                <PC-BondType value="double">2</PC-BondType>
                <PC-BondType value="double">2</PC-BondType>
                <PC-BondType value="double">2</PC-BondType>
                <PC-BondType value="single">1</PC-BondType>
                <PC-BondType value="double">2</PC-BondType>
                <PC-BondType value="single">1</PC-BondType>
                <PC-BondType value="single">1</PC-BondType>
                <PC-BondType value="single">1</PC-BondType>
                <PC-BondType value="single">1</PC-BondType>
                <PC-BondType value="single">1</PC-BondType>
                <PC-BondType value="single">1</PC-BondType>
                <PC-BondType value="single">1</PC-BondType>
                <PC-BondType value="single">1</PC-BondType>
                <PC-BondType value="single">1</PC-BondType>
                <PC-BondType value="single">1</PC-BondType>
                <PC-BondType value="single">1</PC-BondType>
                <PC-BondType value="single">1</PC-BondType>
                <PC-BondType value="single">1</PC-BondType>
                <PC-BondType value="single">1</PC-BondType>
                <PC-BondType value="single">1</PC-BondType>
                <PC-BondType value="single">1</PC-BondType>
                <PC-BondType value="single">1</PC-BondType>
                <PC-BondType value="single">1</PC-BondType>
                <PC-BondType value="single">1</PC-BondType>
                <PC-BondType value="single">1</PC-BondType>
                <PC-BondType value="single">1</PC-BondType>
                <PC-BondType value="single">1</PC-BondType>
                <PC-BondType value="double">2</PC-BondType>
                <PC-BondType value="single">1</PC-BondType>
                <PC-BondType value="single">1</PC-BondType>
                <PC-BondType value="single">1</PC-BondType>
                <PC-BondType value="single">1</PC-BondType>
                <PC-BondType value="single">1</PC-BondType>
                <PC-BondType value="double">2</PC-BondType>
                <PC-BondType value="single">1</PC-BondType>
                <PC-BondType value="single">1</PC-BondType>
                <PC-BondType value="single">1</PC-BondType>
                <PC-BondType value="single">1</PC-BondType>
                <PC-BondType value="double">2</PC-BondType>
                <PC-BondType value="single">1</PC-BondType>
                <PC-BondType value="double">2</PC-BondType>
                <PC-BondType value="single">1</PC-BondType>
                <PC-BondType value="single">1</PC-BondType>
                <PC-BondType value="double">2</PC-BondType>
                <PC-BondType value="single">1</PC-BondType>
                <PC-BondType value="single">1</PC-BondType>
                <PC-BondType value="single">1</PC-BondType>
                <PC-BondType value="double">2</PC-BondType>
                <PC-BondType value="double">2</PC-BondType>
                <PC-BondType value="single">1</PC-BondType>
                <PC-BondType value="double">2</PC-BondType>
                <PC-BondType value="single">1</PC-BondType>
                <PC-BondType value="single">1</PC-BondType>
                <PC-BondType value="double">2</PC-BondType>
                <PC-BondType value="double">2</PC-BondType>
                <PC-BondType value="single">1</PC-BondType>
              </PC-Bonds_order>
            </PC-Bonds>
          </PC-Compound_bonds>
          <PC-Compound_coords>
            <PC-Coordinates>
              <PC-Coordinates_type>
                <PC-CoordinateType value="twod">1</PC-CoordinateType>
                <PC-CoordinateType value="submitted">3</PC-CoordinateType>
              </PC-Coordinates_type>
              <PC-Coordinates_aid>
                <PC-Coordinates_aid_E>1</PC-Coordinates_aid_E>
                <PC-Coordinates_aid_E>2</PC-Coordinates_aid_E>
                <PC-Coordinates_aid_E>3</PC-Coordinates_aid_E>
                <PC-Coordinates_aid_E>4</PC-Coordinates_aid_E>
                <PC-Coordinates_aid_E>5</PC-Coordinates_aid_E>
                <PC-Coordinates_aid_E>6</PC-Coordinates_aid_E>
                <PC-Coordinates_aid_E>7</PC-Coordinates_aid_E>
                <PC-Coordinates_aid_E>8</PC-Coordinates_aid_E>
                <PC-Coordinates_aid_E>9</PC-Coordinates_aid_E>
                <PC-Coordinates_aid_E>10</PC-Coordinates_aid_E>
                <PC-Coordinates_aid_E>11</PC-Coordinates_aid_E>
                <PC-Coordinates_aid_E>12</PC-Coordinates_aid_E>
                <PC-Coordinates_aid_E>13</PC-Coordinates_aid_E>
                <PC-Coordinates_aid_E>14</PC-Coordinates_aid_E>
                <PC-Coordinates_aid_E>15</PC-Coordinates_aid_E>
                <PC-Coordinates_aid_E>16</PC-Coordinates_aid_E>
                <PC-Coordinates_aid_E>17</PC-Coordinates_aid_E>
                <PC-Coordinates_aid_E>18</PC-Coordinates_aid_E>
                <PC-Coordinates_aid_E>19</PC-Coordinates_aid_E>
                <PC-Coordinates_aid_E>20</PC-Coordinates_aid_E>
                <PC-Coordinates_aid_E>21</PC-Coordinates_aid_E>
                <PC-Coordinates_aid_E>22</PC-Coordinates_aid_E>
                <PC-Coordinates_aid_E>23</PC-Coordinates_aid_E>
                <PC-Coordinates_aid_E>24</PC-Coordinates_aid_E>
                <PC-Coordinates_aid_E>25</PC-Coordinates_aid_E>
                <PC-Coordinates_aid_E>26</PC-Coordinates_aid_E>
                <PC-Coordinates_aid_E>27</PC-Coordinates_aid_E>
                <PC-Coordinates_aid_E>28</PC-Coordinates_aid_E>
                <PC-Coordinates_aid_E>29</PC-Coordinates_aid_E>
                <PC-Coordinates_aid_E>30</PC-Coordinates_aid_E>
                <PC-Coordinates_aid_E>31</PC-Coordinates_aid_E>
                <PC-Coordinates_aid_E>32</PC-Coordinates_aid_E>
                <PC-Coordinates_aid_E>33</PC-Coordinates_aid_E>
                <PC-Coordinates_aid_E>34</PC-Coordinates_aid_E>
                <PC-Coordinates_aid_E>35</PC-Coordinates_aid_E>
                <PC-Coordinates_aid_E>36</PC-Coordinates_aid_E>
                <PC-Coordinates_aid_E>37</PC-Coordinates_aid_E>
                <PC-Coordinates_aid_E>38</PC-Coordinates_aid_E>
                <PC-Coordinates_aid_E>39</PC-Coordinates_aid_E>
                <PC-Coordinates_aid_E>40</PC-Coordinates_aid_E>
                <PC-Coordinates_aid_E>41</PC-Coordinates_aid_E>
                <PC-Coordinates_aid_E>42</PC-Coordinates_aid_E>
                <PC-Coordinates_aid_E>43</PC-Coordinates_aid_E>
                <PC-Coordinates_aid_E>44</PC-Coordinates_aid_E>
                <PC-Coordinates_aid_E>45</PC-Coordinates_aid_E>
                <PC-Coordinates_aid_E>46</PC-Coordinates_aid_E>
                <PC-Coordinates_aid_E>47</PC-Coordinates_aid_E>
                <PC-Coordinates_aid_E>48</PC-Coordinates_aid_E>
                <PC-Coordinates_aid_E>49</PC-Coordinates_aid_E>
                <PC-Coordinates_aid_E>50</PC-Coordinates_aid_E>
                <PC-Coordinates_aid_E>51</PC-Coordinates_aid_E>
                <PC-Coordinates_aid_E>52</PC-Coordinates_aid_E>
                <PC-Coordinates_aid_E>53</PC-Coordinates_aid_E>
                <PC-Coordinates_aid_E>54</PC-Coordinates_aid_E>
                <PC-Coordinates_aid_E>55</PC-Coordinates_aid_E>
                <PC-Coordinates_aid_E>56</PC-Coordinates_aid_E>
                <PC-Coordinates_aid_E>57</PC-Coordinates_aid_E>
                <PC-Coordinates_aid_E>58</PC-Coordinates_aid_E>
                <PC-Coordinates_aid_E>59</PC-Coordinates_aid_E>
                <PC-Coordinates_aid_E>60</PC-Coordinates_aid_E>
                <PC-Coordinates_aid_E>61</PC-Coordinates_aid_E>
                <PC-Coordinates_aid_E>62</PC-Coordinates_aid_E>
                <PC-Coordinates_aid_E>63</PC-Coordinates_aid_E>
                <PC-Coordinates_aid_E>64</PC-Coordinates_aid_E>
              </PC-Coordinates_aid>
              <PC-Coordinates_conformers>
                <PC-Conformer>
                  <PC-Conformer_x>
                    <PC-Conformer_x_E>11.0708</PC-Conformer_x_E>
                    <PC-Conformer_x_E>9.0333</PC-Conformer_x_E>
                    <PC-Conformer_x_E>7.8542</PC-Conformer_x_E>
                    <PC-Conformer_x_E>7.0542</PC-Conformer_x_E>
                    <PC-Conformer_x_E>11.0542</PC-Conformer_x_E>
                    <PC-Conformer_x_E>9.5833</PC-Conformer_x_E>
                    <PC-Conformer_x_E>7.9625</PC-Conformer_x_E>
                    <PC-Conformer_x_E>5.3625</PC-Conformer_x_E>
                    <PC-Conformer_x_E>8.3709</PC-Conformer_x_E>
                    <PC-Conformer_x_E>7.0334</PC-Conformer_x_E>
                    <PC-Conformer_x_E>6.9625</PC-Conformer_x_E>
                    <PC-Conformer_x_E>4.6625</PC-Conformer_x_E>
                    <PC-Conformer_x_E>4.0959</PC-Conformer_x_E>
                    <PC-Conformer_x_E>1.568</PC-Conformer_x_E>
                    <PC-Conformer_x_E>2.588</PC-Conformer_x_E>
                    <PC-Conformer_x_E>8.8791</PC-Conformer_x_E>
                    <PC-Conformer_x_E>9.3083</PC-Conformer_x_E>
                    <PC-Conformer_x_E>9.2958</PC-Conformer_x_E>
                    <PC-Conformer_x_E>10.4333</PC-Conformer_x_E>
                    <PC-Conformer_x_E>8.2333</PC-Conformer_x_E>
                    <PC-Conformer_x_E>7.5125</PC-Conformer_x_E>
                    <PC-Conformer_x_E>10.2542</PC-Conformer_x_E>
                    <PC-Conformer_x_E>9.8584</PC-Conformer_x_E>
                    <PC-Conformer_x_E>8.9834</PC-Conformer_x_E>
                    <PC-Conformer_x_E>7.9334</PC-Conformer_x_E>
                    <PC-Conformer_x_E>10.675</PC-Conformer_x_E>
                    <PC-Conformer_x_E>7.55</PC-Conformer_x_E>
                    <PC-Conformer_x_E>8.0834</PC-Conformer_x_E>
                    <PC-Conformer_x_E>9.825</PC-Conformer_x_E>
                    <PC-Conformer_x_E>6.5167</PC-Conformer_x_E>
                    <PC-Conformer_x_E>6.5625</PC-Conformer_x_E>
                    <PC-Conformer_x_E>6.1083</PC-Conformer_x_E>
                    <PC-Conformer_x_E>9.0333</PC-Conformer_x_E>
                    <PC-Conformer_x_E>8.475</PC-Conformer_x_E>
                    <PC-Conformer_x_E>8.3584</PC-Conformer_x_E>
                    <PC-Conformer_x_E>7.0334</PC-Conformer_x_E>
                    <PC-Conformer_x_E>6.0709</PC-Conformer_x_E>
                    <PC-Conformer_x_E>6.1407</PC-Conformer_x_E>
                    <PC-Conformer_x_E>6.9625</PC-Conformer_x_E>
                    <PC-Conformer_x_E>9.7458</PC-Conformer_x_E>
                    <PC-Conformer_x_E>4.6625</PC-Conformer_x_E>
                    <PC-Conformer_x_E>5.863</PC-Conformer_x_E>
                    <PC-Conformer_x_E>5.6551</PC-Conformer_x_E>
                    <PC-Conformer_x_E>4.0958</PC-Conformer_x_E>
                    <PC-Conformer_x_E>6.2667</PC-Conformer_x_E>
                    <PC-Conformer_x_E>5.0169</PC-Conformer_x_E>
                    <PC-Conformer_x_E>4.7889</PC-Conformer_x_E>
                    <PC-Conformer_x_E>3.2913</PC-Conformer_x_E>
                    <PC-Conformer_x_E>4.5161</PC-Conformer_x_E>
                    <PC-Conformer_x_E>3.3179</PC-Conformer_x_E>
                    <PC-Conformer_x_E>1.6975</PC-Conformer_x_E>
                    <PC-Conformer_x_E>3.9862</PC-Conformer_x_E>
                    <PC-Conformer_x_E>2.6859</PC-Conformer_x_E>
                    <PC-Conformer_x_E>1.0952</PC-Conformer_x_E>
                    <PC-Conformer_x_E>4.0305</PC-Conformer_x_E>
                    <PC-Conformer_x_E>2.7294</PC-Conformer_x_E>
                    <PC-Conformer_x_E>3.4093</PC-Conformer_x_E>
                    <PC-Conformer_x_E>1.1037</PC-Conformer_x_E>
                    <PC-Conformer_x_E>0.4452</PC-Conformer_x_E>
                    <PC-Conformer_x_E>0.4589</PC-Conformer_x_E>
                    <PC-Conformer_x_E>-0.1954</PC-Conformer_x_E>
                    <PC-Conformer_x_E>-0.1951</PC-Conformer_x_E>
                    <PC-Conformer_x_E>8.6833</PC-Conformer_x_E>
                    <PC-Conformer_x_E>11.125</PC-Conformer_x_E>
                  </PC-Conformer_x>
                  <PC-Conformer_y>
                    <PC-Conformer_y_E>-5.3625</PC-Conformer_y_E>
                    <PC-Conformer_y_E>-5.6583</PC-Conformer_y_E>
                    <PC-Conformer_y_E>-5.3375</PC-Conformer_y_E>
                    <PC-Conformer_y_E>-4.775</PC-Conformer_y_E>
                    <PC-Conformer_y_E>-2.575</PC-Conformer_y_E>
                    <PC-Conformer_y_E>-1.5542</PC-Conformer_y_E>
                    <PC-Conformer_y_E>-1.2917</PC-Conformer_y_E>
                    <PC-Conformer_y_E>-3.2208</PC-Conformer_y_E>
                    <PC-Conformer_y_E>-6.9</PC-Conformer_y_E>
                    <PC-Conformer_y_E>-6.5709</PC-Conformer_y_E>
                    <PC-Conformer_y_E>-0.1708</PC-Conformer_y_E>
                    <PC-Conformer_y_E>-2.2833</PC-Conformer_y_E>
                    <PC-Conformer_y_E>-4.125</PC-Conformer_y_E>
                    <PC-Conformer_y_E>-2.4436</PC-Conformer_y_E>
                    <PC-Conformer_y_E>-3.5269</PC-Conformer_y_E>
                    <PC-Conformer_y_E>-4.1416</PC-Conformer_y_E>
                    <PC-Conformer_y_E>-4.5958</PC-Conformer_y_E>
                    <PC-Conformer_y_E>-3.25</PC-Conformer_y_E>
                    <PC-Conformer_y_E>-4.5833</PC-Conformer_y_E>
                    <PC-Conformer_y_E>-4.2375</PC-Conformer_y_E>
                    <PC-Conformer_y_E>-3.95</PC-Conformer_y_E>
                    <PC-Conformer_y_E>-3.2583</PC-Conformer_y_E>
                    <PC-Conformer_y_E>-5.3625</PC-Conformer_y_E>
                    <PC-Conformer_y_E>-2.3041</PC-Conformer_y_E>
                    <PC-Conformer_y_E>-3.2917</PC-Conformer_y_E>
                    <PC-Conformer_y_E>-3.9333</PC-Conformer_y_E>
                    <PC-Conformer_y_E>-2.6709</PC-Conformer_y_E>
                    <PC-Conformer_y_E>-2.1833</PC-Conformer_y_E>
                    <PC-Conformer_y_E>-2.3875</PC-Conformer_y_E>
                    <PC-Conformer_y_E>-3.95</PC-Conformer_y_E>
                    <PC-Conformer_y_E>-2.6709</PC-Conformer_y_E>
                    <PC-Conformer_y_E>-3.2792</PC-Conformer_y_E>
                    <PC-Conformer_y_E>-6.4042</PC-Conformer_y_E>
                    <PC-Conformer_y_E>-2.775</PC-Conformer_y_E>
                    <PC-Conformer_y_E>-3.6291</PC-Conformer_y_E>
                    <PC-Conformer_y_E>-5.8083</PC-Conformer_y_E>
                    <PC-Conformer_y_E>-2.1417</PC-Conformer_y_E>
                    <PC-Conformer_y_E>-5.5665</PC-Conformer_y_E>
                    <PC-Conformer_y_E>-0.9458</PC-Conformer_y_E>
                    <PC-Conformer_y_E>-6.7916</PC-Conformer_y_E>
                    <PC-Conformer_y_E>-2.8875</PC-Conformer_y_E>
                    <PC-Conformer_y_E>-4.9285</PC-Conformer_y_E>
                    <PC-Conformer_y_E>-6.1687</PC-Conformer_y_E>
                    <PC-Conformer_y_E>-3.3167</PC-Conformer_y_E>
                    <PC-Conformer_y_E>-1.2917</PC-Conformer_y_E>
                    <PC-Conformer_y_E>-4.7224</PC-Conformer_y_E>
                    <PC-Conformer_y_E>-5.9576</PC-Conformer_y_E>
                    <PC-Conformer_y_E>-2.8972</PC-Conformer_y_E>
                    <PC-Conformer_y_E>-5.2993</PC-Conformer_y_E>
                    <PC-Conformer_y_E>-2.0069</PC-Conformer_y_E>
                    <PC-Conformer_y_E>-3.2748</PC-Conformer_y_E>
                    <PC-Conformer_y_E>-1.6622</PC-Conformer_y_E>
                    <PC-Conformer_y_E>-1.5869</PC-Conformer_y_E>
                    <PC-Conformer_y_E>-3.6077</PC-Conformer_y_E>
                    <PC-Conformer_y_E>-0.9038</PC-Conformer_y_E>
                    <PC-Conformer_y_E>-0.8326</PC-Conformer_y_E>
                    <PC-Conformer_y_E>-0.4779</PC-Conformer_y_E>
                    <PC-Conformer_y_E>-4.3746</PC-Conformer_y_E>
                    <PC-Conformer_y_E>-3.2268</PC-Conformer_y_E>
                    <PC-Conformer_y_E>-4.7683</PC-Conformer_y_E>
                    <PC-Conformer_y_E>-3.6205</PC-Conformer_y_E>
                    <PC-Conformer_y_E>-4.3859</PC-Conformer_y_E>
                    <PC-Conformer_y_E>-4.8375</PC-Conformer_y_E>
                    <PC-Conformer_y_E>-4.3917</PC-Conformer_y_E>
                  </PC-Conformer_y>
                  <PC-Conformer_style>
                    <PC-DrawAnnotations>
                      <PC-DrawAnnotations_annotation>
                        <PC-BondAnnotation value="wedge-down">6</PC-BondAnnotation>
                        <PC-BondAnnotation value="wedge-down">6</PC-BondAnnotation>
                        <PC-BondAnnotation value="wedge-up">5</PC-BondAnnotation>
                        <PC-BondAnnotation value="wedge-down">6</PC-BondAnnotation>
                        <PC-BondAnnotation value="wedge-down">6</PC-BondAnnotation>
                        <PC-BondAnnotation value="wedge-up">5</PC-BondAnnotation>
                        <PC-BondAnnotation value="wedge-up">5</PC-BondAnnotation>
                        <PC-BondAnnotation value="wedge-up">5</PC-BondAnnotation>
                        <PC-BondAnnotation value="wedge-down">6</PC-BondAnnotation>
                        <PC-BondAnnotation value="wedge-down">6</PC-BondAnnotation>
                        <PC-BondAnnotation value="wedge-up">5</PC-BondAnnotation>
                      </PC-DrawAnnotations_annotation>
                      <PC-DrawAnnotations_aid1>
                        <PC-DrawAnnotations_aid1_E>16</PC-DrawAnnotations_aid1_E>
                        <PC-DrawAnnotations_aid1_E>17</PC-DrawAnnotations_aid1_E>
                        <PC-DrawAnnotations_aid1_E>18</PC-DrawAnnotations_aid1_E>
                        <PC-DrawAnnotations_aid1_E>19</PC-DrawAnnotations_aid1_E>
                        <PC-DrawAnnotations_aid1_E>20</PC-DrawAnnotations_aid1_E>
                        <PC-DrawAnnotations_aid1_E>21</PC-DrawAnnotations_aid1_E>
                        <PC-DrawAnnotations_aid1_E>22</PC-DrawAnnotations_aid1_E>
                        <PC-DrawAnnotations_aid1_E>28</PC-DrawAnnotations_aid1_E>
                        <PC-DrawAnnotations_aid1_E>32</PC-DrawAnnotations_aid1_E>
                        <PC-DrawAnnotations_aid1_E>44</PC-DrawAnnotations_aid1_E>
                        <PC-DrawAnnotations_aid1_E>48</PC-DrawAnnotations_aid1_E>
                      </PC-DrawAnnotations_aid1>
                      <PC-DrawAnnotations_aid2>
                        <PC-DrawAnnotations_aid2_E>63</PC-DrawAnnotations_aid2_E>
                        <PC-DrawAnnotations_aid2_E>2</PC-DrawAnnotations_aid2_E>
                        <PC-DrawAnnotations_aid2_E>29</PC-DrawAnnotations_aid2_E>
                        <PC-DrawAnnotations_aid2_E>64</PC-DrawAnnotations_aid2_E>
                        <PC-DrawAnnotations_aid2_E>3</PC-DrawAnnotations_aid2_E>
                        <PC-DrawAnnotations_aid2_E>4</PC-DrawAnnotations_aid2_E>
                        <PC-DrawAnnotations_aid2_E>5</PC-DrawAnnotations_aid2_E>
                        <PC-DrawAnnotations_aid2_E>7</PC-DrawAnnotations_aid2_E>
                        <PC-DrawAnnotations_aid2_E>8</PC-DrawAnnotations_aid2_E>
                        <PC-DrawAnnotations_aid2_E>13</PC-DrawAnnotations_aid2_E>
                        <PC-DrawAnnotations_aid2_E>50</PC-DrawAnnotations_aid2_E>
                      </PC-DrawAnnotations_aid2>
                    </PC-DrawAnnotations>
                  </PC-Conformer_style>
                </PC-Conformer>
              </PC-Coordinates_conformers>
            </PC-Coordinates>
          </PC-Compound_coords>
          <PC-Compound_charge>0</PC-Compound_charge>
        </PC-Compound>
        <PC-Compound>
          <PC-Compound_id>
            <PC-CompoundType>
              <PC-CompoundType_type value="standardized">1</PC-CompoundType_type>
              <PC-CompoundType_id>
                <PC-CompoundType_id_cid>36314</PC-CompoundType_id_cid>
              </PC-CompoundType_id>
            </PC-CompoundType>
          </PC-Compound_id>
        </PC-Compound>
      </PC-Compounds>
    </PC-Substance_compound>
  </PC-Substance>
  <PC-Substance>
    <PC-Substance_sid>
      <PC-ID>
        <PC-ID_id>12013494</PC-ID_id>
        <PC-ID_version>4</PC-ID_version>
      </PC-ID>
    </PC-Substance_sid>
    <PC-Substance_source>
      <PC-Source>
        <PC-Source_db>
          <PC-DBTracking>
            <PC-DBTracking_name>Prous Science Drugs of the Future</PC-DBTracking_name>
            <PC-DBTracking_source-id>
              <Object-id>
                <Object-id_str>101438</Object-id_str>
              </Object-id>
            </PC-DBTracking_source-id>
          </PC-DBTracking>
        </PC-Source_db>
      </PC-Source>
    </PC-Substance_source>
    <PC-Substance_synonyms>
      <PC-Substance_synonyms_E>ANX-513</PC-Substance_synonyms_E>
      <PC-Substance_synonyms_E>Anzatax</PC-Substance_synonyms_E>
      <PC-Substance_synonyms_E>BMS-181339</PC-Substance_synonyms_E>
      <PC-Substance_synonyms_E>DHP-107</PC-Substance_synonyms_E>
      <PC-Substance_synonyms_E>DHP-208</PC-Substance_synonyms_E>
      <PC-Substance_synonyms_E>DTS-301</PC-Substance_synonyms_E>
      <PC-Substance_synonyms_E>Genaxol</PC-Substance_synonyms_E>
      <PC-Substance_synonyms_E>Genexol</PC-Substance_synonyms_E>
      <PC-Substance_synonyms_E>Genexol-PM</PC-Substance_synonyms_E>
      <PC-Substance_synonyms_E>Intaxel</PC-Substance_synonyms_E>
      <PC-Substance_synonyms_E>MPI-5018</PC-Substance_synonyms_E>
      <PC-Substance_synonyms_E>NSC-125973</PC-Substance_synonyms_E>
      <PC-Substance_synonyms_E>Nanotaxel</PC-Substance_synonyms_E>
      <PC-Substance_synonyms_E>Nova-12005</PC-Substance_synonyms_E>
      <PC-Substance_synonyms_E>OAS-PAC-100</PC-Substance_synonyms_E>
      <PC-Substance_synonyms_E>OncoGel</PC-Substance_synonyms_E>
      <PC-Substance_synonyms_E>Paclical</PC-Substance_synonyms_E>
      <PC-Substance_synonyms_E>Pacligel</PC-Substance_synonyms_E>
      <PC-Substance_synonyms_E>Paclitaxel</PC-Substance_synonyms_E>
      <PC-Substance_synonyms_E>Paxceed</PC-Substance_synonyms_E>
      <PC-Substance_synonyms_E>Paxene</PC-Substance_synonyms_E>
      <PC-Substance_synonyms_E>Paxoral</PC-Substance_synonyms_E>
      <PC-Substance_synonyms_E>SDP-013</PC-Substance_synonyms_E>
      <PC-Substance_synonyms_E>Taxol</PC-Substance_synonyms_E>
      <PC-Substance_synonyms_E>Xorane</PC-Substance_synonyms_E>
      <PC-Substance_synonyms_E>Yewtaxan</PC-Substance_synonyms_E>
    </PC-Substance_synonyms>
    <PC-Substance_xref>
      <PC-XRefData>
        <PC-XRefData_regid>101438</PC-XRefData_regid>
      </PC-XRefData>
      <PC-XRefData>
        <PC-XRefData_dburl>http://journals.prous.com/journals/servlet/xmlxsl/pk_journals.xml_journal_homet_pr?p_type=1959f8821565c34e42a0f67c3fe47e&amp;p_JournalId=2</PC-XRefData_dburl>
      </PC-XRefData>
      <PC-XRefData>
        <PC-XRefData_sburl>http://journals.prous.com/journals/servlet/xmlxsl/pk_journals.xml_summaryt_pr?p_type=1959f8821565c34e42a0f67c3fe47e&amp;p_JournalId=2&amp;p_RefId=953585</PC-XRefData_sburl>
      </PC-XRefData>
    </PC-Substance_xref>
    <PC-Substance_compound>
      <PC-Compounds>
        <PC-Compound>
          <PC-Compound_id>
            <PC-CompoundType>
              <PC-CompoundType_type value="deposited">0</PC-CompoundType_type>
            </PC-CompoundType>
          </PC-Compound_id>
          <PC-Compound_atoms>
            <PC-Atoms>
              <PC-Atoms_aid>
                <PC-Atoms_aid_E>1</PC-Atoms_aid_E>
                <PC-Atoms_aid_E>2</PC-Atoms_aid_E>
                <PC-Atoms_aid_E>3</PC-Atoms_aid_E>
                <PC-Atoms_aid_E>4</PC-Atoms_aid_E>
                <PC-Atoms_aid_E>5</PC-Atoms_aid_E>
                <PC-Atoms_aid_E>6</PC-Atoms_aid_E>
                <PC-Atoms_aid_E>7</PC-Atoms_aid_E>
                <PC-Atoms_aid_E>8</PC-Atoms_aid_E>
                <PC-Atoms_aid_E>9</PC-Atoms_aid_E>
                <PC-Atoms_aid_E>10</PC-Atoms_aid_E>
                <PC-Atoms_aid_E>11</PC-Atoms_aid_E>
                <PC-Atoms_aid_E>12</PC-Atoms_aid_E>
                <PC-Atoms_aid_E>13</PC-Atoms_aid_E>
                <PC-Atoms_aid_E>14</PC-Atoms_aid_E>
                <PC-Atoms_aid_E>15</PC-Atoms_aid_E>
                <PC-Atoms_aid_E>16</PC-Atoms_aid_E>
                <PC-Atoms_aid_E>17</PC-Atoms_aid_E>
                <PC-Atoms_aid_E>18</PC-Atoms_aid_E>
                <PC-Atoms_aid_E>19</PC-Atoms_aid_E>
                <PC-Atoms_aid_E>20</PC-Atoms_aid_E>
                <PC-Atoms_aid_E>21</PC-Atoms_aid_E>
                <PC-Atoms_aid_E>22</PC-Atoms_aid_E>
                <PC-Atoms_aid_E>23</PC-Atoms_aid_E>
                <PC-Atoms_aid_E>24</PC-Atoms_aid_E>
                <PC-Atoms_aid_E>25</PC-Atoms_aid_E>
                <PC-Atoms_aid_E>26</PC-Atoms_aid_E>
                <PC-Atoms_aid_E>27</PC-Atoms_aid_E>
                <PC-Atoms_aid_E>28</PC-Atoms_aid_E>
                <PC-Atoms_aid_E>29</PC-Atoms_aid_E>
                <PC-Atoms_aid_E>30</PC-Atoms_aid_E>
                <PC-Atoms_aid_E>31</PC-Atoms_aid_E>
                <PC-Atoms_aid_E>32</PC-Atoms_aid_E>
                <PC-Atoms_aid_E>33</PC-Atoms_aid_E>
                <PC-Atoms_aid_E>34</PC-Atoms_aid_E>
                <PC-Atoms_aid_E>35</PC-Atoms_aid_E>
                <PC-Atoms_aid_E>36</PC-Atoms_aid_E>
                <PC-Atoms_aid_E>37</PC-Atoms_aid_E>
                <PC-Atoms_aid_E>38</PC-Atoms_aid_E>
                <PC-Atoms_aid_E>39</PC-Atoms_aid_E>
                <PC-Atoms_aid_E>40</PC-Atoms_aid_E>
                <PC-Atoms_aid_E>41</PC-Atoms_aid_E>
                <PC-Atoms_aid_E>42</PC-Atoms_aid_E>
                <PC-Atoms_aid_E>43</PC-Atoms_aid_E>
                <PC-Atoms_aid_E>44</PC-Atoms_aid_E>
                <PC-Atoms_aid_E>45</PC-Atoms_aid_E>
                <PC-Atoms_aid_E>46</PC-Atoms_aid_E>
                <PC-Atoms_aid_E>47</PC-Atoms_aid_E>
                <PC-Atoms_aid_E>48</PC-Atoms_aid_E>
                <PC-Atoms_aid_E>49</PC-Atoms_aid_E>
                <PC-Atoms_aid_E>50</PC-Atoms_aid_E>
                <PC-Atoms_aid_E>51</PC-Atoms_aid_E>
                <PC-Atoms_aid_E>52</PC-Atoms_aid_E>
                <PC-Atoms_aid_E>53</PC-Atoms_aid_E>
                <PC-Atoms_aid_E>54</PC-Atoms_aid_E>
                <PC-Atoms_aid_E>55</PC-Atoms_aid_E>
                <PC-Atoms_aid_E>56</PC-Atoms_aid_E>
                <PC-Atoms_aid_E>57</PC-Atoms_aid_E>
                <PC-Atoms_aid_E>58</PC-Atoms_aid_E>
                <PC-Atoms_aid_E>59</PC-Atoms_aid_E>
                <PC-Atoms_aid_E>60</PC-Atoms_aid_E>
                <PC-Atoms_aid_E>61</PC-Atoms_aid_E>
                <PC-Atoms_aid_E>62</PC-Atoms_aid_E>
                <PC-Atoms_aid_E>63</PC-Atoms_aid_E>
              </PC-Atoms_aid>
              <PC-Atoms_element>
                <PC-Element value="o">8</PC-Element>
                <PC-Element value="o">8</PC-Element>
                <PC-Element value="o">8</PC-Element>
                <PC-Element value="o">8</PC-Element>
                <PC-Element value="o">8</PC-Element>
                <PC-Element value="o">8</PC-Element>
                <PC-Element value="o">8</PC-Element>
                <PC-Element value="o">8</PC-Element>
                <PC-Element value="o">8</PC-Element>
                <PC-Element value="o">8</PC-Element>
                <PC-Element value="o">8</PC-Element>
                <PC-Element value="o">8</PC-Element>
                <PC-Element value="o">8</PC-Element>
                <PC-Element value="o">8</PC-Element>
                <PC-Element value="n">7</PC-Element>
                <PC-Element value="c">6</PC-Element>
                <PC-Element value="c">6</PC-Element>
                <PC-Element value="c">6</PC-Element>
                <PC-Element value="c">6</PC-Element>
                <PC-Element value="c">6</PC-Element>
                <PC-Element value="c">6</PC-Element>
                <PC-Element value="c">6</PC-Element>
                <PC-Element value="c">6</PC-Element>
                <PC-Element value="c">6</PC-Element>
                <PC-Element value="c">6</PC-Element>
                <PC-Element value="c">6</PC-Element>
                <PC-Element value="c">6</PC-Element>
                <PC-Element value="c">6</PC-Element>
                <PC-Element value="c">6</PC-Element>
                <PC-Element value="c">6</PC-Element>
                <PC-Element value="c">6</PC-Element>
                <PC-Element value="c">6</PC-Element>
                <PC-Element value="c">6</PC-Element>
                <PC-Element value="c">6</PC-Element>
                <PC-Element value="c">6</PC-Element>
                <PC-Element value="c">6</PC-Element>
                <PC-Element value="c">6</PC-Element>
                <PC-Element value="c">6</PC-Element>
                <PC-Element value="c">6</PC-Element>
                <PC-Element value="c">6</PC-Element>
                <PC-Element value="c">6</PC-Element>
                <PC-Element value="c">6</PC-Element>
                <PC-Element value="c">6</PC-Element>
                <PC-Element value="c">6</PC-Element>
                <PC-Element value="c">6</PC-Element>
                <PC-Element value="c">6</PC-Element>
                <PC-Element value="c">6</PC-Element>
                <PC-Element value="c">6</PC-Element>
                <PC-Element value="c">6</PC-Element>
                <PC-Element value="c">6</PC-Element>
                <PC-Element value="c">6</PC-Element>
                <PC-Element value="c">6</PC-Element>
                <PC-Element value="c">6</PC-Element>
                <PC-Element value="c">6</PC-Element>
                <PC-Element value="c">6</PC-Element>
                <PC-Element value="c">6</PC-Element>
                <PC-Element value="c">6</PC-Element>
                <PC-Element value="c">6</PC-Element>
                <PC-Element value="c">6</PC-Element>
                <PC-Element value="c">6</PC-Element>
                <PC-Element value="c">6</PC-Element>
                <PC-Element value="c">6</PC-Element>
                <PC-Element value="h">1</PC-Element>
              </PC-Atoms_element>
            </PC-Atoms>
          </PC-Compound_atoms>
          <PC-Compound_bonds>
            <PC-Bonds>
              <PC-Bonds_aid1>
                <PC-Bonds_aid1_E>1</PC-Bonds_aid1_E>
                <PC-Bonds_aid1_E>1</PC-Bonds_aid1_E>
                <PC-Bonds_aid1_E>2</PC-Bonds_aid1_E>
                <PC-Bonds_aid1_E>2</PC-Bonds_aid1_E>
                <PC-Bonds_aid1_E>3</PC-Bonds_aid1_E>
                <PC-Bonds_aid1_E>3</PC-Bonds_aid1_E>
                <PC-Bonds_aid1_E>4</PC-Bonds_aid1_E>
                <PC-Bonds_aid1_E>5</PC-Bonds_aid1_E>
                <PC-Bonds_aid1_E>6</PC-Bonds_aid1_E>
                <PC-Bonds_aid1_E>7</PC-Bonds_aid1_E>
                <PC-Bonds_aid1_E>7</PC-Bonds_aid1_E>
                <PC-Bonds_aid1_E>8</PC-Bonds_aid1_E>
                <PC-Bonds_aid1_E>8</PC-Bonds_aid1_E>
                <PC-Bonds_aid1_E>9</PC-Bonds_aid1_E>
                <PC-Bonds_aid1_E>10</PC-Bonds_aid1_E>
                <PC-Bonds_aid1_E>11</PC-Bonds_aid1_E>
                <PC-Bonds_aid1_E>12</PC-Bonds_aid1_E>
                <PC-Bonds_aid1_E>13</PC-Bonds_aid1_E>
                <PC-Bonds_aid1_E>14</PC-Bonds_aid1_E>
                <PC-Bonds_aid1_E>15</PC-Bonds_aid1_E>
                <PC-Bonds_aid1_E>15</PC-Bonds_aid1_E>
                <PC-Bonds_aid1_E>16</PC-Bonds_aid1_E>
                <PC-Bonds_aid1_E>16</PC-Bonds_aid1_E>
                <PC-Bonds_aid1_E>16</PC-Bonds_aid1_E>
                <PC-Bonds_aid1_E>16</PC-Bonds_aid1_E>
                <PC-Bonds_aid1_E>17</PC-Bonds_aid1_E>
                <PC-Bonds_aid1_E>17</PC-Bonds_aid1_E>
                <PC-Bonds_aid1_E>18</PC-Bonds_aid1_E>
                <PC-Bonds_aid1_E>18</PC-Bonds_aid1_E>
                <PC-Bonds_aid1_E>18</PC-Bonds_aid1_E>
                <PC-Bonds_aid1_E>19</PC-Bonds_aid1_E>
                <PC-Bonds_aid1_E>20</PC-Bonds_aid1_E>
                <PC-Bonds_aid1_E>20</PC-Bonds_aid1_E>
                <PC-Bonds_aid1_E>21</PC-Bonds_aid1_E>
                <PC-Bonds_aid1_E>22</PC-Bonds_aid1_E>
                <PC-Bonds_aid1_E>22</PC-Bonds_aid1_E>
                <PC-Bonds_aid1_E>22</PC-Bonds_aid1_E>
                <PC-Bonds_aid1_E>23</PC-Bonds_aid1_E>
                <PC-Bonds_aid1_E>24</PC-Bonds_aid1_E>
                <PC-Bonds_aid1_E>25</PC-Bonds_aid1_E>
                <PC-Bonds_aid1_E>25</PC-Bonds_aid1_E>
                <PC-Bonds_aid1_E>29</PC-Bonds_aid1_E>
                <PC-Bonds_aid1_E>31</PC-Bonds_aid1_E>
                <PC-Bonds_aid1_E>31</PC-Bonds_aid1_E>
                <PC-Bonds_aid1_E>35</PC-Bonds_aid1_E>
                <PC-Bonds_aid1_E>36</PC-Bonds_aid1_E>
                <PC-Bonds_aid1_E>38</PC-Bonds_aid1_E>
                <PC-Bonds_aid1_E>39</PC-Bonds_aid1_E>
                <PC-Bonds_aid1_E>39</PC-Bonds_aid1_E>
                <PC-Bonds_aid1_E>41</PC-Bonds_aid1_E>
                <PC-Bonds_aid1_E>42</PC-Bonds_aid1_E>
                <PC-Bonds_aid1_E>43</PC-Bonds_aid1_E>
                <PC-Bonds_aid1_E>44</PC-Bonds_aid1_E>
                <PC-Bonds_aid1_E>46</PC-Bonds_aid1_E>
                <PC-Bonds_aid1_E>47</PC-Bonds_aid1_E>
                <PC-Bonds_aid1_E>48</PC-Bonds_aid1_E>
                <PC-Bonds_aid1_E>50</PC-Bonds_aid1_E>
                <PC-Bonds_aid1_E>50</PC-Bonds_aid1_E>
                <PC-Bonds_aid1_E>51</PC-Bonds_aid1_E>
                <PC-Bonds_aid1_E>52</PC-Bonds_aid1_E>
                <PC-Bonds_aid1_E>53</PC-Bonds_aid1_E>
                <PC-Bonds_aid1_E>54</PC-Bonds_aid1_E>
                <PC-Bonds_aid1_E>54</PC-Bonds_aid1_E>
                <PC-Bonds_aid1_E>55</PC-Bonds_aid1_E>
                <PC-Bonds_aid1_E>56</PC-Bonds_aid1_E>
                <PC-Bonds_aid1_E>58</PC-Bonds_aid1_E>
                <PC-Bonds_aid1_E>59</PC-Bonds_aid1_E>
                <PC-Bonds_aid1_E>60</PC-Bonds_aid1_E>
                <PC-Bonds_aid1_E>61</PC-Bonds_aid1_E>
              </PC-Bonds_aid1>
              <PC-Bonds_aid2>
                <PC-Bonds_aid2_E>17</PC-Bonds_aid2_E>
                <PC-Bonds_aid2_E>35</PC-Bonds_aid2_E>
                <PC-Bonds_aid2_E>21</PC-Bonds_aid2_E>
                <PC-Bonds_aid2_E>26</PC-Bonds_aid2_E>
                <PC-Bonds_aid2_E>19</PC-Bonds_aid2_E>
                <PC-Bonds_aid2_E>36</PC-Bonds_aid2_E>
                <PC-Bonds_aid2_E>20</PC-Bonds_aid2_E>
                <PC-Bonds_aid2_E>23</PC-Bonds_aid2_E>
                <PC-Bonds_aid2_E>24</PC-Bonds_aid2_E>
                <PC-Bonds_aid2_E>27</PC-Bonds_aid2_E>
                <PC-Bonds_aid2_E>38</PC-Bonds_aid2_E>
                <PC-Bonds_aid2_E>32</PC-Bonds_aid2_E>
                <PC-Bonds_aid2_E>41</PC-Bonds_aid2_E>
                <PC-Bonds_aid2_E>35</PC-Bonds_aid2_E>
                <PC-Bonds_aid2_E>36</PC-Bonds_aid2_E>
                <PC-Bonds_aid2_E>38</PC-Bonds_aid2_E>
                <PC-Bonds_aid2_E>41</PC-Bonds_aid2_E>
                <PC-Bonds_aid2_E>44</PC-Bonds_aid2_E>
                <PC-Bonds_aid2_E>51</PC-Bonds_aid2_E>
                <PC-Bonds_aid2_E>46</PC-Bonds_aid2_E>
                <PC-Bonds_aid2_E>51</PC-Bonds_aid2_E>
                <PC-Bonds_aid2_E>17</PC-Bonds_aid2_E>
                <PC-Bonds_aid2_E>18</PC-Bonds_aid2_E>
                <PC-Bonds_aid2_E>19</PC-Bonds_aid2_E>
                <PC-Bonds_aid2_E>63</PC-Bonds_aid2_E>
                <PC-Bonds_aid2_E>21</PC-Bonds_aid2_E>
                <PC-Bonds_aid2_E>26</PC-Bonds_aid2_E>
                <PC-Bonds_aid2_E>23</PC-Bonds_aid2_E>
                <PC-Bonds_aid2_E>24</PC-Bonds_aid2_E>
                <PC-Bonds_aid2_E>30</PC-Bonds_aid2_E>
                <PC-Bonds_aid2_E>20</PC-Bonds_aid2_E>
                <PC-Bonds_aid2_E>22</PC-Bonds_aid2_E>
                <PC-Bonds_aid2_E>29</PC-Bonds_aid2_E>
                <PC-Bonds_aid2_E>28</PC-Bonds_aid2_E>
                <PC-Bonds_aid2_E>25</PC-Bonds_aid2_E>
                <PC-Bonds_aid2_E>33</PC-Bonds_aid2_E>
                <PC-Bonds_aid2_E>34</PC-Bonds_aid2_E>
                <PC-Bonds_aid2_E>27</PC-Bonds_aid2_E>
                <PC-Bonds_aid2_E>28</PC-Bonds_aid2_E>
                <PC-Bonds_aid2_E>27</PC-Bonds_aid2_E>
                <PC-Bonds_aid2_E>31</PC-Bonds_aid2_E>
                <PC-Bonds_aid2_E>32</PC-Bonds_aid2_E>
                <PC-Bonds_aid2_E>32</PC-Bonds_aid2_E>
                <PC-Bonds_aid2_E>37</PC-Bonds_aid2_E>
                <PC-Bonds_aid2_E>40</PC-Bonds_aid2_E>
                <PC-Bonds_aid2_E>39</PC-Bonds_aid2_E>
                <PC-Bonds_aid2_E>45</PC-Bonds_aid2_E>
                <PC-Bonds_aid2_E>42</PC-Bonds_aid2_E>
                <PC-Bonds_aid2_E>43</PC-Bonds_aid2_E>
                <PC-Bonds_aid2_E>44</PC-Bonds_aid2_E>
                <PC-Bonds_aid2_E>47</PC-Bonds_aid2_E>
                <PC-Bonds_aid2_E>48</PC-Bonds_aid2_E>
                <PC-Bonds_aid2_E>46</PC-Bonds_aid2_E>
                <PC-Bonds_aid2_E>50</PC-Bonds_aid2_E>
                <PC-Bonds_aid2_E>49</PC-Bonds_aid2_E>
                <PC-Bonds_aid2_E>49</PC-Bonds_aid2_E>
                <PC-Bonds_aid2_E>52</PC-Bonds_aid2_E>
                <PC-Bonds_aid2_E>53</PC-Bonds_aid2_E>
                <PC-Bonds_aid2_E>54</PC-Bonds_aid2_E>
                <PC-Bonds_aid2_E>55</PC-Bonds_aid2_E>
                <PC-Bonds_aid2_E>56</PC-Bonds_aid2_E>
                <PC-Bonds_aid2_E>58</PC-Bonds_aid2_E>
                <PC-Bonds_aid2_E>59</PC-Bonds_aid2_E>
                <PC-Bonds_aid2_E>57</PC-Bonds_aid2_E>
                <PC-Bonds_aid2_E>57</PC-Bonds_aid2_E>
                <PC-Bonds_aid2_E>60</PC-Bonds_aid2_E>
                <PC-Bonds_aid2_E>61</PC-Bonds_aid2_E>
                <PC-Bonds_aid2_E>62</PC-Bonds_aid2_E>
                <PC-Bonds_aid2_E>62</PC-Bonds_aid2_E>
              </PC-Bonds_aid2>
              <PC-Bonds_order>
                <PC-BondType value="single">1</PC-BondType>
                <PC-BondType value="single">1</PC-BondType>
                <PC-BondType value="single">1</PC-BondType>
                <PC-BondType value="single">1</PC-BondType>
                <PC-BondType value="single">1</PC-BondType>
                <PC-BondType value="single">1</PC-BondType>
                <PC-BondType value="single">1</PC-BondType>
                <PC-BondType value="double">2</PC-BondType>
                <PC-BondType value="single">1</PC-BondType>
                <PC-BondType value="single">1</PC-BondType>
                <PC-BondType value="single">1</PC-BondType>
                <PC-BondType value="single">1</PC-BondType>
                <PC-BondType value="single">1</PC-BondType>
                <PC-BondType value="double">2</PC-BondType>
                <PC-BondType value="double">2</PC-BondType>
                <PC-BondType value="double">2</PC-BondType>
                <PC-BondType value="double">2</PC-BondType>
                <PC-BondType value="single">1</PC-BondType>
                <PC-BondType value="double">2</PC-BondType>
                <PC-BondType value="single">1</PC-BondType>
                <PC-BondType value="single">1</PC-BondType>
                <PC-BondType value="single">1</PC-BondType>
                <PC-BondType value="single">1</PC-BondType>
                <PC-BondType value="single">1</PC-BondType>
                <PC-BondType value="single">1</PC-BondType>
                <PC-BondType value="single">1</PC-BondType>
                <PC-BondType value="single">1</PC-BondType>
                <PC-BondType value="single">1</PC-BondType>
                <PC-BondType value="single">1</PC-BondType>
                <PC-BondType value="single">1</PC-BondType>
                <PC-BondType value="single">1</PC-BondType>
                <PC-BondType value="single">1</PC-BondType>
                <PC-BondType value="single">1</PC-BondType>
                <PC-BondType value="single">1</PC-BondType>
                <PC-BondType value="single">1</PC-BondType>
                <PC-BondType value="single">1</PC-BondType>
                <PC-BondType value="single">1</PC-BondType>
                <PC-BondType value="single">1</PC-BondType>
                <PC-BondType value="single">1</PC-BondType>
                <PC-BondType value="single">1</PC-BondType>
                <PC-BondType value="double">2</PC-BondType>
                <PC-BondType value="single">1</PC-BondType>
                <PC-BondType value="single">1</PC-BondType>
                <PC-BondType value="single">1</PC-BondType>
                <PC-BondType value="single">1</PC-BondType>
                <PC-BondType value="single">1</PC-BondType>
                <PC-BondType value="single">1</PC-BondType>
                <PC-BondType value="double">2</PC-BondType>
                <PC-BondType value="single">1</PC-BondType>
                <PC-BondType value="single">1</PC-BondType>
                <PC-BondType value="single">1</PC-BondType>
                <PC-BondType value="double">2</PC-BondType>
                <PC-BondType value="single">1</PC-BondType>
                <PC-BondType value="single">1</PC-BondType>
                <PC-BondType value="double">2</PC-BondType>
                <PC-BondType value="single">1</PC-BondType>
                <PC-BondType value="double">2</PC-BondType>
                <PC-BondType value="single">1</PC-BondType>
                <PC-BondType value="single">1</PC-BondType>
                <PC-BondType value="single">1</PC-BondType>
                <PC-BondType value="double">2</PC-BondType>
                <PC-BondType value="double">2</PC-BondType>
                <PC-BondType value="single">1</PC-BondType>
                <PC-BondType value="double">2</PC-BondType>
                <PC-BondType value="single">1</PC-BondType>
                <PC-BondType value="single">1</PC-BondType>
                <PC-BondType value="double">2</PC-BondType>
                <PC-BondType value="double">2</PC-BondType>
                <PC-BondType value="single">1</PC-BondType>
              </PC-Bonds_order>
            </PC-Bonds>
          </PC-Compound_bonds>
          <PC-Compound_coords>
            <PC-Coordinates>
              <PC-Coordinates_type>
                <PC-CoordinateType value="twod">1</PC-CoordinateType>
                <PC-CoordinateType value="submitted">3</PC-CoordinateType>
              </PC-Coordinates_type>
              <PC-Coordinates_aid>
                <PC-Coordinates_aid_E>1</PC-Coordinates_aid_E>
                <PC-Coordinates_aid_E>2</PC-Coordinates_aid_E>
                <PC-Coordinates_aid_E>3</PC-Coordinates_aid_E>
                <PC-Coordinates_aid_E>4</PC-Coordinates_aid_E>
                <PC-Coordinates_aid_E>5</PC-Coordinates_aid_E>
                <PC-Coordinates_aid_E>6</PC-Coordinates_aid_E>
                <PC-Coordinates_aid_E>7</PC-Coordinates_aid_E>
                <PC-Coordinates_aid_E>8</PC-Coordinates_aid_E>
                <PC-Coordinates_aid_E>9</PC-Coordinates_aid_E>
                <PC-Coordinates_aid_E>10</PC-Coordinates_aid_E>
                <PC-Coordinates_aid_E>11</PC-Coordinates_aid_E>
                <PC-Coordinates_aid_E>12</PC-Coordinates_aid_E>
                <PC-Coordinates_aid_E>13</PC-Coordinates_aid_E>
                <PC-Coordinates_aid_E>14</PC-Coordinates_aid_E>
                <PC-Coordinates_aid_E>15</PC-Coordinates_aid_E>
                <PC-Coordinates_aid_E>16</PC-Coordinates_aid_E>
                <PC-Coordinates_aid_E>17</PC-Coordinates_aid_E>
                <PC-Coordinates_aid_E>18</PC-Coordinates_aid_E>
                <PC-Coordinates_aid_E>19</PC-Coordinates_aid_E>
                <PC-Coordinates_aid_E>20</PC-Coordinates_aid_E>
                <PC-Coordinates_aid_E>21</PC-Coordinates_aid_E>
                <PC-Coordinates_aid_E>22</PC-Coordinates_aid_E>
                <PC-Coordinates_aid_E>23</PC-Coordinates_aid_E>
                <PC-Coordinates_aid_E>24</PC-Coordinates_aid_E>
                <PC-Coordinates_aid_E>25</PC-Coordinates_aid_E>
                <PC-Coordinates_aid_E>26</PC-Coordinates_aid_E>
                <PC-Coordinates_aid_E>27</PC-Coordinates_aid_E>
                <PC-Coordinates_aid_E>28</PC-Coordinates_aid_E>
                <PC-Coordinates_aid_E>29</PC-Coordinates_aid_E>
                <PC-Coordinates_aid_E>30</PC-Coordinates_aid_E>
                <PC-Coordinates_aid_E>31</PC-Coordinates_aid_E>
                <PC-Coordinates_aid_E>32</PC-Coordinates_aid_E>
                <PC-Coordinates_aid_E>33</PC-Coordinates_aid_E>
                <PC-Coordinates_aid_E>34</PC-Coordinates_aid_E>
                <PC-Coordinates_aid_E>35</PC-Coordinates_aid_E>
                <PC-Coordinates_aid_E>36</PC-Coordinates_aid_E>
                <PC-Coordinates_aid_E>37</PC-Coordinates_aid_E>
                <PC-Coordinates_aid_E>38</PC-Coordinates_aid_E>
                <PC-Coordinates_aid_E>39</PC-Coordinates_aid_E>
                <PC-Coordinates_aid_E>40</PC-Coordinates_aid_E>
                <PC-Coordinates_aid_E>41</PC-Coordinates_aid_E>
                <PC-Coordinates_aid_E>42</PC-Coordinates_aid_E>
                <PC-Coordinates_aid_E>43</PC-Coordinates_aid_E>
                <PC-Coordinates_aid_E>44</PC-Coordinates_aid_E>
                <PC-Coordinates_aid_E>45</PC-Coordinates_aid_E>
                <PC-Coordinates_aid_E>46</PC-Coordinates_aid_E>
                <PC-Coordinates_aid_E>47</PC-Coordinates_aid_E>
                <PC-Coordinates_aid_E>48</PC-Coordinates_aid_E>
                <PC-Coordinates_aid_E>49</PC-Coordinates_aid_E>
                <PC-Coordinates_aid_E>50</PC-Coordinates_aid_E>
                <PC-Coordinates_aid_E>51</PC-Coordinates_aid_E>
                <PC-Coordinates_aid_E>52</PC-Coordinates_aid_E>
                <PC-Coordinates_aid_E>53</PC-Coordinates_aid_E>
                <PC-Coordinates_aid_E>54</PC-Coordinates_aid_E>
                <PC-Coordinates_aid_E>55</PC-Coordinates_aid_E>
                <PC-Coordinates_aid_E>56</PC-Coordinates_aid_E>
                <PC-Coordinates_aid_E>57</PC-Coordinates_aid_E>
                <PC-Coordinates_aid_E>58</PC-Coordinates_aid_E>
                <PC-Coordinates_aid_E>59</PC-Coordinates_aid_E>
                <PC-Coordinates_aid_E>60</PC-Coordinates_aid_E>
                <PC-Coordinates_aid_E>61</PC-Coordinates_aid_E>
                <PC-Coordinates_aid_E>62</PC-Coordinates_aid_E>
                <PC-Coordinates_aid_E>63</PC-Coordinates_aid_E>
              </PC-Coordinates_aid>
              <PC-Coordinates_conformers>
                <PC-Conformer>
                  <PC-Conformer_x>
                    <PC-Conformer_x_E>3.5789</PC-Conformer_x_E>
                    <PC-Conformer_x_E>4.676</PC-Conformer_x_E>
                    <PC-Conformer_x_E>2.2019</PC-Conformer_x_E>
                    <PC-Conformer_x_E>1.1681</PC-Conformer_x_E>
                    <PC-Conformer_x_E>2.0863</PC-Conformer_x_E>
                    <PC-Conformer_x_E>3.5789</PC-Conformer_x_E>
                    <PC-Conformer_x_E>0.8211</PC-Conformer_x_E>
                    <PC-Conformer_x_E>-0.989</PC-Conformer_x_E>
                    <PC-Conformer_x_E>4.2394</PC-Conformer_x_E>
                    <PC-Conformer_x_E>0.8473</PC-Conformer_x_E>
                    <PC-Conformer_x_E>0.0971</PC-Conformer_x_E>
                    <PC-Conformer_x_E>-1.7017</PC-Conformer_x_E>
                    <PC-Conformer_x_E>-2.4781</PC-Conformer_x_E>
                    <PC-Conformer_x_E>-4.6238</PC-Conformer_x_E>
                    <PC-Conformer_x_E>-3.9037</PC-Conformer_x_E>
                    <PC-Conformer_x_E>2.8736</PC-Conformer_x_E>
                    <PC-Conformer_x_E>3.5789</PC-Conformer_x_E>
                    <PC-Conformer_x_E>2.8736</PC-Conformer_x_E>
                    <PC-Conformer_x_E>2.2019</PC-Conformer_x_E>
                    <PC-Conformer_x_E>1.1681</PC-Conformer_x_E>
                    <PC-Conformer_x_E>4.2768</PC-Conformer_x_E>
                    <PC-Conformer_x_E>1.1681</PC-Conformer_x_E>
                    <PC-Conformer_x_E>2.0601</PC-Conformer_x_E>
                    <PC-Conformer_x_E>3.5789</PC-Conformer_x_E>
                    <PC-Conformer_x_E>0.4589</PC-Conformer_x_E>
                    <PC-Conformer_x_E>4.0155</PC-Conformer_x_E>
                    <PC-Conformer_x_E>1.0412</PC-Conformer_x_E>
                    <PC-Conformer_x_E>4.2768</PC-Conformer_x_E>
                    <PC-Conformer_x_E>0.4589</PC-Conformer_x_E>
                    <PC-Conformer_x_E>2.7505</PC-Conformer_x_E>
                    <PC-Conformer_x_E>-0.2463</PC-Conformer_x_E>
                    <PC-Conformer_x_E>-0.2463</PC-Conformer_x_E>
                    <PC-Conformer_x_E>1.3622</PC-Conformer_x_E>
                    <PC-Conformer_x_E>1.9182</PC-Conformer_x_E>
                    <PC-Conformer_x_E>4.2469</PC-Conformer_x_E>
                    <PC-Conformer_x_E>1.5041</PC-Conformer_x_E>
                    <PC-Conformer_x_E>-0.9852</PC-Conformer_x_E>
                    <PC-Conformer_x_E>0.0971</PC-Conformer_x_E>
                    <PC-Conformer_x_E>1.5041</PC-Conformer_x_E>
                    <PC-Conformer_x_E>4.8591</PC-Conformer_x_E>
                    <PC-Conformer_x_E>-1.7092</PC-Conformer_x_E>
                    <PC-Conformer_x_E>0.8211</PC-Conformer_x_E>
                    <PC-Conformer_x_E>2.2279</PC-Conformer_x_E>
                    <PC-Conformer_x_E>-2.4706</PC-Conformer_x_E>
                    <PC-Conformer_x_E>-0.6232</PC-Conformer_x_E>
                    <PC-Conformer_x_E>-3.1684</PC-Conformer_x_E>
                    <PC-Conformer_x_E>0.8211</PC-Conformer_x_E>
                    <PC-Conformer_x_E>2.2279</PC-Conformer_x_E>
                    <PC-Conformer_x_E>1.5041</PC-Conformer_x_E>
                    <PC-Conformer_x_E>-3.1609</PC-Conformer_x_E>
                    <PC-Conformer_x_E>-4.6088</PC-Conformer_x_E>
                    <PC-Conformer_x_E>-3.885</PC-Conformer_x_E>
                    <PC-Conformer_x_E>-2.4444</PC-Conformer_x_E>
                    <PC-Conformer_x_E>-5.3852</PC-Conformer_x_E>
                    <PC-Conformer_x_E>-3.885</PC-Conformer_x_E>
                    <PC-Conformer_x_E>-2.4482</PC-Conformer_x_E>
                    <PC-Conformer_x_E>-3.1646</PC-Conformer_x_E>
                    <PC-Conformer_x_E>-5.3703</PC-Conformer_x_E>
                    <PC-Conformer_x_E>-6.0793</PC-Conformer_x_E>
                    <PC-Conformer_x_E>-6.0682</PC-Conformer_x_E>
                    <PC-Conformer_x_E>-6.7809</PC-Conformer_x_E>
                    <PC-Conformer_x_E>-6.7623</PC-Conformer_x_E>
                    <PC-Conformer_x_E>2.8736</PC-Conformer_x_E>
                  </PC-Conformer_x>
                  <PC-Conformer_y>
                    <PC-Conformer_y_E>-1.1532</PC-Conformer_y_E>
                    <PC-Conformer_y_E>-0.1979</PC-Conformer_y_E>
                    <PC-Conformer_y_E>-1.4181</PC-Conformer_y_E>
                    <PC-Conformer_y_E>-0.933</PC-Conformer_y_E>
                    <PC-Conformer_y_E>2.7728</PC-Conformer_y_E>
                    <PC-Conformer_y_E>2.5714</PC-Conformer_y_E>
                    <PC-Conformer_y_E>2.6011</PC-Conformer_y_E>
                    <PC-Conformer_y_E>-0.597</PC-Conformer_y_E>
                    <PC-Conformer_y_E>-2.1906</PC-Conformer_y_E>
                    <PC-Conformer_y_E>-1.5227</PC-Conformer_y_E>
                    <PC-Conformer_y_E>3.8776</PC-Conformer_y_E>
                    <PC-Conformer_y_E>0.6456</PC-Conformer_y_E>
                    <PC-Conformer_y_E>-1.4518</PC-Conformer_y_E>
                    <PC-Conformer_y_E>0.7203</PC-Conformer_y_E>
                    <PC-Conformer_y_E>-0.571</PC-Conformer_y_E>
                    <PC-Conformer_y_E>0.3844</PC-Conformer_y_E>
                    <PC-Conformer_y_E>0.0373</PC-Conformer_y_E>
                    <PC-Conformer_y_E>1.2876</PC-Conformer_y_E>
                    <PC-Conformer_y_E>-0.2463</PC-Conformer_y_E>
                    <PC-Conformer_y_E>-0.1717</PC-Conformer_y_E>
                    <PC-Conformer_y_E>0.4365</PC-Conformer_y_E>
                    <PC-Conformer_y_E>0.6307</PC-Conformer_y_E>
                    <PC-Conformer_y_E>1.922</PC-Conformer_y_E>
                    <PC-Conformer_y_E>1.7017</PC-Conformer_y_E>
                    <PC-Conformer_y_E>1.0412</PC-Conformer_y_E>
                    <PC-Conformer_y_E>-0.597</PC-Conformer_y_E>
                    <PC-Conformer_y_E>1.7913</PC-Conformer_y_E>
                    <PC-Conformer_y_E>1.2614</PC-Conformer_y_E>
                    <PC-Conformer_y_E>-0.571</PC-Conformer_y_E>
                    <PC-Conformer_y_E>2.1757</PC-Conformer_y_E>
                    <PC-Conformer_y_E>0.6307</PC-Conformer_y_E>
                    <PC-Conformer_y_E>-0.1829</PC-Conformer_y_E>
                    <PC-Conformer_y_E>1.4181</PC-Conformer_y_E>
                    <PC-Conformer_y_E>0.6158</PC-Conformer_y_E>
                    <PC-Conformer_y_E>-1.4853</PC-Conformer_y_E>
                    <PC-Conformer_y_E>-1.8584</PC-Conformer_y_E>
                    <PC-Conformer_y_E>1.0823</PC-Conformer_y_E>
                    <PC-Conformer_y_E>3.0228</PC-Conformer_y_E>
                    <PC-Conformer_y_E>-2.7094</PC-Conformer_y_E>
                    <PC-Conformer_y_E>-1.0897</PC-Conformer_y_E>
                    <PC-Conformer_y_E>-0.168</PC-Conformer_y_E>
                    <PC-Conformer_y_E>-3.1087</PC-Conformer_y_E>
                    <PC-Conformer_y_E>-3.1087</PC-Conformer_y_E>
                    <PC-Conformer_y_E>-0.5784</PC-Conformer_y_E>
                    <PC-Conformer_y_E>2.6459</PC-Conformer_y_E>
                    <PC-Conformer_y_E>-0.1642</PC-Conformer_y_E>
                    <PC-Conformer_y_E>-3.9447</PC-Conformer_y_E>
                    <PC-Conformer_y_E>-3.9447</PC-Conformer_y_E>
                    <PC-Conformer_y_E>-4.3962</PC-Conformer_y_E>
                    <PC-Conformer_y_E>0.6979</PC-Conformer_y_E>
                    <PC-Conformer_y_E>-0.1605</PC-Conformer_y_E>
                    <PC-Conformer_y_E>1.1158</PC-Conformer_y_E>
                    <PC-Conformer_y_E>1.1121</PC-Conformer_y_E>
                    <PC-Conformer_y_E>-0.5784</PC-Conformer_y_E>
                    <PC-Conformer_y_E>1.963</PC-Conformer_y_E>
                    <PC-Conformer_y_E>1.948</PC-Conformer_y_E>
                    <PC-Conformer_y_E>2.3586</PC-Conformer_y_E>
                    <PC-Conformer_y_E>-1.4033</PC-Conformer_y_E>
                    <PC-Conformer_y_E>-0.1717</PC-Conformer_y_E>
                    <PC-Conformer_y_E>-1.8249</PC-Conformer_y_E>
                    <PC-Conformer_y_E>-0.5859</PC-Conformer_y_E>
                    <PC-Conformer_y_E>-1.3883</PC-Conformer_y_E>
                    <PC-Conformer_y_E>-0.4926</PC-Conformer_y_E>
                  </PC-Conformer_y>
                  <PC-Conformer_style>
                    <PC-DrawAnnotations>
                      <PC-DrawAnnotations_annotation>
                        <PC-BondAnnotation value="wedge-down">6</PC-BondAnnotation>
                        <PC-BondAnnotation value="wedge-down">6</PC-BondAnnotation>
                        <PC-BondAnnotation value="wedge-up">5</PC-BondAnnotation>
                        <PC-BondAnnotation value="wedge-down">6</PC-BondAnnotation>
                        <PC-BondAnnotation value="wedge-up">5</PC-BondAnnotation>
                        <PC-BondAnnotation value="wedge-up">5</PC-BondAnnotation>
                        <PC-BondAnnotation value="wedge-up">5</PC-BondAnnotation>
                        <PC-BondAnnotation value="wedge-up">5</PC-BondAnnotation>
                        <PC-BondAnnotation value="wedge-down">6</PC-BondAnnotation>
                        <PC-BondAnnotation value="wedge-down">6</PC-BondAnnotation>
                        <PC-BondAnnotation value="wedge-up">5</PC-BondAnnotation>
                      </PC-DrawAnnotations_annotation>
                      <PC-DrawAnnotations_aid1>
                        <PC-DrawAnnotations_aid1_E>16</PC-DrawAnnotations_aid1_E>
                        <PC-DrawAnnotations_aid1_E>17</PC-DrawAnnotations_aid1_E>
                        <PC-DrawAnnotations_aid1_E>18</PC-DrawAnnotations_aid1_E>
                        <PC-DrawAnnotations_aid1_E>19</PC-DrawAnnotations_aid1_E>
                        <PC-DrawAnnotations_aid1_E>20</PC-DrawAnnotations_aid1_E>
                        <PC-DrawAnnotations_aid1_E>21</PC-DrawAnnotations_aid1_E>
                        <PC-DrawAnnotations_aid1_E>24</PC-DrawAnnotations_aid1_E>
                        <PC-DrawAnnotations_aid1_E>27</PC-DrawAnnotations_aid1_E>
                        <PC-DrawAnnotations_aid1_E>32</PC-DrawAnnotations_aid1_E>
                        <PC-DrawAnnotations_aid1_E>44</PC-DrawAnnotations_aid1_E>
                        <PC-DrawAnnotations_aid1_E>46</PC-DrawAnnotations_aid1_E>
                      </PC-DrawAnnotations_aid1>
                      <PC-DrawAnnotations_aid2>
                        <PC-DrawAnnotations_aid2_E>63</PC-DrawAnnotations_aid2_E>
                        <PC-DrawAnnotations_aid2_E>1</PC-DrawAnnotations_aid2_E>
                        <PC-DrawAnnotations_aid2_E>30</PC-DrawAnnotations_aid2_E>
                        <PC-DrawAnnotations_aid2_E>3</PC-DrawAnnotations_aid2_E>
                        <PC-DrawAnnotations_aid2_E>4</PC-DrawAnnotations_aid2_E>
                        <PC-DrawAnnotations_aid2_E>28</PC-DrawAnnotations_aid2_E>
                        <PC-DrawAnnotations_aid2_E>6</PC-DrawAnnotations_aid2_E>
                        <PC-DrawAnnotations_aid2_E>7</PC-DrawAnnotations_aid2_E>
                        <PC-DrawAnnotations_aid2_E>8</PC-DrawAnnotations_aid2_E>
                        <PC-DrawAnnotations_aid2_E>13</PC-DrawAnnotations_aid2_E>
                        <PC-DrawAnnotations_aid2_E>50</PC-DrawAnnotations_aid2_E>
                      </PC-DrawAnnotations_aid2>
                    </PC-DrawAnnotations>
                  </PC-Conformer_style>
                </PC-Conformer>
              </PC-Coordinates_conformers>
            </PC-Coordinates>
          </PC-Compound_coords>
          <PC-Compound_charge>0</PC-Compound_charge>
        </PC-Compound>
        <PC-Compound>
          <PC-Compound_id>
            <PC-CompoundType>
              <PC-CompoundType_type value="standardized">1</PC-CompoundType_type>
              <PC-CompoundType_id>
                <PC-CompoundType_id_cid>36314</PC-CompoundType_id_cid>
              </PC-CompoundType_id>
            </PC-CompoundType>
          </PC-Compound_id>
        </PC-Compound>
      </PC-Compounds>
    </PC-Substance_compound>
  </PC-Substance>
  <PC-Substance>
    <PC-Substance_sid>
      <PC-ID>
        <PC-ID_id>8139661</PC-ID_id>
        <PC-ID_version>1</PC-ID_version>
      </PC-ID>
    </PC-Substance_sid>
    <PC-Substance_source>
      <PC-Source>
        <PC-Source_db>
          <PC-DBTracking>
            <PC-DBTracking_name>MTDP</PC-DBTracking_name>
            <PC-DBTracking_source-id>
              <Object-id>
                <Object-id_str>NSC125973</Object-id_str>
              </Object-id>
            </PC-DBTracking_source-id>
          </PC-DBTracking>
        </PC-Source_db>
      </PC-Source>
    </PC-Substance_source>
    <PC-Substance_synonyms>
      <PC-Substance_synonyms_E>33069-62-4</PC-Substance_synonyms_E>
      <PC-Substance_synonyms_E>NSC125973</PC-Substance_synonyms_E>
      <PC-Substance_synonyms_E>Taxol</PC-Substance_synonyms_E>
    </PC-Substance_synonyms>
    <PC-Substance_xref>
      <PC-XRefData>
        <PC-XRefData_regid>NSC125973</PC-XRefData_regid>
      </PC-XRefData>
      <PC-XRefData>
        <PC-XRefData_rn>33069-62-4</PC-XRefData_rn>
      </PC-XRefData>
    </PC-Substance_xref>
    <PC-Substance_compound>
      <PC-Compounds>
        <PC-Compound>
          <PC-Compound_id>
            <PC-CompoundType>
              <PC-CompoundType_type value="deposited">0</PC-CompoundType_type>
            </PC-CompoundType>
          </PC-Compound_id>
          <PC-Compound_atoms>
            <PC-Atoms>
              <PC-Atoms_aid>
                <PC-Atoms_aid_E>1</PC-Atoms_aid_E>
                <PC-Atoms_aid_E>2</PC-Atoms_aid_E>
                <PC-Atoms_aid_E>3</PC-Atoms_aid_E>
                <PC-Atoms_aid_E>4</PC-Atoms_aid_E>
                <PC-Atoms_aid_E>5</PC-Atoms_aid_E>
                <PC-Atoms_aid_E>6</PC-Atoms_aid_E>
                <PC-Atoms_aid_E>7</PC-Atoms_aid_E>
                <PC-Atoms_aid_E>8</PC-Atoms_aid_E>
                <PC-Atoms_aid_E>9</PC-Atoms_aid_E>
                <PC-Atoms_aid_E>10</PC-Atoms_aid_E>
                <PC-Atoms_aid_E>11</PC-Atoms_aid_E>
                <PC-Atoms_aid_E>12</PC-Atoms_aid_E>
                <PC-Atoms_aid_E>13</PC-Atoms_aid_E>
                <PC-Atoms_aid_E>14</PC-Atoms_aid_E>
                <PC-Atoms_aid_E>15</PC-Atoms_aid_E>
                <PC-Atoms_aid_E>16</PC-Atoms_aid_E>
                <PC-Atoms_aid_E>17</PC-Atoms_aid_E>
                <PC-Atoms_aid_E>18</PC-Atoms_aid_E>
                <PC-Atoms_aid_E>19</PC-Atoms_aid_E>
                <PC-Atoms_aid_E>20</PC-Atoms_aid_E>
                <PC-Atoms_aid_E>21</PC-Atoms_aid_E>
                <PC-Atoms_aid_E>22</PC-Atoms_aid_E>
                <PC-Atoms_aid_E>23</PC-Atoms_aid_E>
                <PC-Atoms_aid_E>24</PC-Atoms_aid_E>
                <PC-Atoms_aid_E>25</PC-Atoms_aid_E>
                <PC-Atoms_aid_E>26</PC-Atoms_aid_E>
                <PC-Atoms_aid_E>27</PC-Atoms_aid_E>
                <PC-Atoms_aid_E>28</PC-Atoms_aid_E>
                <PC-Atoms_aid_E>29</PC-Atoms_aid_E>
                <PC-Atoms_aid_E>30</PC-Atoms_aid_E>
                <PC-Atoms_aid_E>31</PC-Atoms_aid_E>
                <PC-Atoms_aid_E>32</PC-Atoms_aid_E>
                <PC-Atoms_aid_E>33</PC-Atoms_aid_E>
                <PC-Atoms_aid_E>34</PC-Atoms_aid_E>
                <PC-Atoms_aid_E>35</PC-Atoms_aid_E>
                <PC-Atoms_aid_E>36</PC-Atoms_aid_E>
                <PC-Atoms_aid_E>37</PC-Atoms_aid_E>
                <PC-Atoms_aid_E>38</PC-Atoms_aid_E>
                <PC-Atoms_aid_E>39</PC-Atoms_aid_E>
                <PC-Atoms_aid_E>40</PC-Atoms_aid_E>
                <PC-Atoms_aid_E>41</PC-Atoms_aid_E>
                <PC-Atoms_aid_E>42</PC-Atoms_aid_E>
                <PC-Atoms_aid_E>43</PC-Atoms_aid_E>
                <PC-Atoms_aid_E>44</PC-Atoms_aid_E>
                <PC-Atoms_aid_E>45</PC-Atoms_aid_E>
                <PC-Atoms_aid_E>46</PC-Atoms_aid_E>
                <PC-Atoms_aid_E>47</PC-Atoms_aid_E>
                <PC-Atoms_aid_E>48</PC-Atoms_aid_E>
                <PC-Atoms_aid_E>49</PC-Atoms_aid_E>
                <PC-Atoms_aid_E>50</PC-Atoms_aid_E>
                <PC-Atoms_aid_E>51</PC-Atoms_aid_E>
                <PC-Atoms_aid_E>52</PC-Atoms_aid_E>
                <PC-Atoms_aid_E>53</PC-Atoms_aid_E>
                <PC-Atoms_aid_E>54</PC-Atoms_aid_E>
                <PC-Atoms_aid_E>55</PC-Atoms_aid_E>
                <PC-Atoms_aid_E>56</PC-Atoms_aid_E>
                <PC-Atoms_aid_E>57</PC-Atoms_aid_E>
                <PC-Atoms_aid_E>58</PC-Atoms_aid_E>
                <PC-Atoms_aid_E>59</PC-Atoms_aid_E>
                <PC-Atoms_aid_E>60</PC-Atoms_aid_E>
                <PC-Atoms_aid_E>61</PC-Atoms_aid_E>
                <PC-Atoms_aid_E>62</PC-Atoms_aid_E>
                <PC-Atoms_aid_E>63</PC-Atoms_aid_E>
                <PC-Atoms_aid_E>64</PC-Atoms_aid_E>
              </PC-Atoms_aid>
              <PC-Atoms_element>
                <PC-Element value="o">8</PC-Element>
                <PC-Element value="o">8</PC-Element>
                <PC-Element value="o">8</PC-Element>
                <PC-Element value="o">8</PC-Element>
                <PC-Element value="o">8</PC-Element>
                <PC-Element value="o">8</PC-Element>
                <PC-Element value="o">8</PC-Element>
                <PC-Element value="o">8</PC-Element>
                <PC-Element value="o">8</PC-Element>
                <PC-Element value="o">8</PC-Element>
                <PC-Element value="o">8</PC-Element>
                <PC-Element value="o">8</PC-Element>
                <PC-Element value="o">8</PC-Element>
                <PC-Element value="o">8</PC-Element>
                <PC-Element value="n">7</PC-Element>
                <PC-Element value="c">6</PC-Element>
                <PC-Element value="c">6</PC-Element>
                <PC-Element value="c">6</PC-Element>
                <PC-Element value="c">6</PC-Element>
                <PC-Element value="c">6</PC-Element>
                <PC-Element value="c">6</PC-Element>
                <PC-Element value="c">6</PC-Element>
                <PC-Element value="c">6</PC-Element>
                <PC-Element value="c">6</PC-Element>
                <PC-Element value="c">6</PC-Element>
                <PC-Element value="c">6</PC-Element>
                <PC-Element value="c">6</PC-Element>
                <PC-Element value="c">6</PC-Element>
                <PC-Element value="c">6</PC-Element>
                <PC-Element value="c">6</PC-Element>
                <PC-Element value="c">6</PC-Element>
                <PC-Element value="c">6</PC-Element>
                <PC-Element value="c">6</PC-Element>
                <PC-Element value="c">6</PC-Element>
                <PC-Element value="c">6</PC-Element>
                <PC-Element value="c">6</PC-Element>
                <PC-Element value="c">6</PC-Element>
                <PC-Element value="c">6</PC-Element>
                <PC-Element value="c">6</PC-Element>
                <PC-Element value="c">6</PC-Element>
                <PC-Element value="c">6</PC-Element>
                <PC-Element value="c">6</PC-Element>
                <PC-Element value="c">6</PC-Element>
                <PC-Element value="c">6</PC-Element>
                <PC-Element value="c">6</PC-Element>
                <PC-Element value="c">6</PC-Element>
                <PC-Element value="c">6</PC-Element>
                <PC-Element value="c">6</PC-Element>
                <PC-Element value="c">6</PC-Element>
                <PC-Element value="c">6</PC-Element>
                <PC-Element value="c">6</PC-Element>
                <PC-Element value="c">6</PC-Element>
                <PC-Element value="c">6</PC-Element>
                <PC-Element value="c">6</PC-Element>
                <PC-Element value="c">6</PC-Element>
                <PC-Element value="c">6</PC-Element>
                <PC-Element value="c">6</PC-Element>
                <PC-Element value="c">6</PC-Element>
                <PC-Element value="c">6</PC-Element>
                <PC-Element value="c">6</PC-Element>
                <PC-Element value="c">6</PC-Element>
                <PC-Element value="c">6</PC-Element>
                <PC-Element value="h">1</PC-Element>
                <PC-Element value="h">1</PC-Element>
              </PC-Atoms_element>
            </PC-Atoms>
          </PC-Compound_atoms>
          <PC-Compound_bonds>
            <PC-Bonds>
              <PC-Bonds_aid1>
                <PC-Bonds_aid1_E>1</PC-Bonds_aid1_E>
                <PC-Bonds_aid1_E>1</PC-Bonds_aid1_E>
                <PC-Bonds_aid1_E>2</PC-Bonds_aid1_E>
                <PC-Bonds_aid1_E>2</PC-Bonds_aid1_E>
                <PC-Bonds_aid1_E>3</PC-Bonds_aid1_E>
                <PC-Bonds_aid1_E>3</PC-Bonds_aid1_E>
                <PC-Bonds_aid1_E>4</PC-Bonds_aid1_E>
                <PC-Bonds_aid1_E>5</PC-Bonds_aid1_E>
                <PC-Bonds_aid1_E>6</PC-Bonds_aid1_E>
                <PC-Bonds_aid1_E>7</PC-Bonds_aid1_E>
                <PC-Bonds_aid1_E>7</PC-Bonds_aid1_E>
                <PC-Bonds_aid1_E>8</PC-Bonds_aid1_E>
                <PC-Bonds_aid1_E>8</PC-Bonds_aid1_E>
                <PC-Bonds_aid1_E>9</PC-Bonds_aid1_E>
                <PC-Bonds_aid1_E>10</PC-Bonds_aid1_E>
                <PC-Bonds_aid1_E>11</PC-Bonds_aid1_E>
                <PC-Bonds_aid1_E>12</PC-Bonds_aid1_E>
                <PC-Bonds_aid1_E>13</PC-Bonds_aid1_E>
                <PC-Bonds_aid1_E>14</PC-Bonds_aid1_E>
                <PC-Bonds_aid1_E>15</PC-Bonds_aid1_E>
                <PC-Bonds_aid1_E>15</PC-Bonds_aid1_E>
                <PC-Bonds_aid1_E>16</PC-Bonds_aid1_E>
                <PC-Bonds_aid1_E>16</PC-Bonds_aid1_E>
                <PC-Bonds_aid1_E>16</PC-Bonds_aid1_E>
                <PC-Bonds_aid1_E>16</PC-Bonds_aid1_E>
                <PC-Bonds_aid1_E>17</PC-Bonds_aid1_E>
                <PC-Bonds_aid1_E>17</PC-Bonds_aid1_E>
                <PC-Bonds_aid1_E>18</PC-Bonds_aid1_E>
                <PC-Bonds_aid1_E>18</PC-Bonds_aid1_E>
                <PC-Bonds_aid1_E>18</PC-Bonds_aid1_E>
                <PC-Bonds_aid1_E>19</PC-Bonds_aid1_E>
                <PC-Bonds_aid1_E>20</PC-Bonds_aid1_E>
                <PC-Bonds_aid1_E>20</PC-Bonds_aid1_E>
                <PC-Bonds_aid1_E>21</PC-Bonds_aid1_E>
                <PC-Bonds_aid1_E>22</PC-Bonds_aid1_E>
                <PC-Bonds_aid1_E>22</PC-Bonds_aid1_E>
                <PC-Bonds_aid1_E>22</PC-Bonds_aid1_E>
                <PC-Bonds_aid1_E>23</PC-Bonds_aid1_E>
                <PC-Bonds_aid1_E>24</PC-Bonds_aid1_E>
                <PC-Bonds_aid1_E>25</PC-Bonds_aid1_E>
                <PC-Bonds_aid1_E>25</PC-Bonds_aid1_E>
                <PC-Bonds_aid1_E>29</PC-Bonds_aid1_E>
                <PC-Bonds_aid1_E>31</PC-Bonds_aid1_E>
                <PC-Bonds_aid1_E>31</PC-Bonds_aid1_E>
                <PC-Bonds_aid1_E>35</PC-Bonds_aid1_E>
                <PC-Bonds_aid1_E>36</PC-Bonds_aid1_E>
                <PC-Bonds_aid1_E>38</PC-Bonds_aid1_E>
                <PC-Bonds_aid1_E>39</PC-Bonds_aid1_E>
                <PC-Bonds_aid1_E>39</PC-Bonds_aid1_E>
                <PC-Bonds_aid1_E>40</PC-Bonds_aid1_E>
                <PC-Bonds_aid1_E>42</PC-Bonds_aid1_E>
                <PC-Bonds_aid1_E>43</PC-Bonds_aid1_E>
                <PC-Bonds_aid1_E>44</PC-Bonds_aid1_E>
                <PC-Bonds_aid1_E>46</PC-Bonds_aid1_E>
                <PC-Bonds_aid1_E>46</PC-Bonds_aid1_E>
                <PC-Bonds_aid1_E>47</PC-Bonds_aid1_E>
                <PC-Bonds_aid1_E>48</PC-Bonds_aid1_E>
                <PC-Bonds_aid1_E>49</PC-Bonds_aid1_E>
                <PC-Bonds_aid1_E>49</PC-Bonds_aid1_E>
                <PC-Bonds_aid1_E>51</PC-Bonds_aid1_E>
                <PC-Bonds_aid1_E>52</PC-Bonds_aid1_E>
                <PC-Bonds_aid1_E>53</PC-Bonds_aid1_E>
                <PC-Bonds_aid1_E>54</PC-Bonds_aid1_E>
                <PC-Bonds_aid1_E>54</PC-Bonds_aid1_E>
                <PC-Bonds_aid1_E>55</PC-Bonds_aid1_E>
                <PC-Bonds_aid1_E>56</PC-Bonds_aid1_E>
                <PC-Bonds_aid1_E>58</PC-Bonds_aid1_E>
                <PC-Bonds_aid1_E>59</PC-Bonds_aid1_E>
                <PC-Bonds_aid1_E>60</PC-Bonds_aid1_E>
                <PC-Bonds_aid1_E>61</PC-Bonds_aid1_E>
              </PC-Bonds_aid1>
              <PC-Bonds_aid2>
                <PC-Bonds_aid2_E>17</PC-Bonds_aid2_E>
                <PC-Bonds_aid2_E>35</PC-Bonds_aid2_E>
                <PC-Bonds_aid2_E>21</PC-Bonds_aid2_E>
                <PC-Bonds_aid2_E>26</PC-Bonds_aid2_E>
                <PC-Bonds_aid2_E>19</PC-Bonds_aid2_E>
                <PC-Bonds_aid2_E>36</PC-Bonds_aid2_E>
                <PC-Bonds_aid2_E>20</PC-Bonds_aid2_E>
                <PC-Bonds_aid2_E>23</PC-Bonds_aid2_E>
                <PC-Bonds_aid2_E>24</PC-Bonds_aid2_E>
                <PC-Bonds_aid2_E>27</PC-Bonds_aid2_E>
                <PC-Bonds_aid2_E>38</PC-Bonds_aid2_E>
                <PC-Bonds_aid2_E>32</PC-Bonds_aid2_E>
                <PC-Bonds_aid2_E>40</PC-Bonds_aid2_E>
                <PC-Bonds_aid2_E>35</PC-Bonds_aid2_E>
                <PC-Bonds_aid2_E>36</PC-Bonds_aid2_E>
                <PC-Bonds_aid2_E>38</PC-Bonds_aid2_E>
                <PC-Bonds_aid2_E>40</PC-Bonds_aid2_E>
                <PC-Bonds_aid2_E>42</PC-Bonds_aid2_E>
                <PC-Bonds_aid2_E>51</PC-Bonds_aid2_E>
                <PC-Bonds_aid2_E>46</PC-Bonds_aid2_E>
                <PC-Bonds_aid2_E>51</PC-Bonds_aid2_E>
                <PC-Bonds_aid2_E>17</PC-Bonds_aid2_E>
                <PC-Bonds_aid2_E>18</PC-Bonds_aid2_E>
                <PC-Bonds_aid2_E>19</PC-Bonds_aid2_E>
                <PC-Bonds_aid2_E>63</PC-Bonds_aid2_E>
                <PC-Bonds_aid2_E>21</PC-Bonds_aid2_E>
                <PC-Bonds_aid2_E>26</PC-Bonds_aid2_E>
                <PC-Bonds_aid2_E>23</PC-Bonds_aid2_E>
                <PC-Bonds_aid2_E>24</PC-Bonds_aid2_E>
                <PC-Bonds_aid2_E>30</PC-Bonds_aid2_E>
                <PC-Bonds_aid2_E>20</PC-Bonds_aid2_E>
                <PC-Bonds_aid2_E>22</PC-Bonds_aid2_E>
                <PC-Bonds_aid2_E>29</PC-Bonds_aid2_E>
                <PC-Bonds_aid2_E>28</PC-Bonds_aid2_E>
                <PC-Bonds_aid2_E>25</PC-Bonds_aid2_E>
                <PC-Bonds_aid2_E>33</PC-Bonds_aid2_E>
                <PC-Bonds_aid2_E>34</PC-Bonds_aid2_E>
                <PC-Bonds_aid2_E>27</PC-Bonds_aid2_E>
                <PC-Bonds_aid2_E>28</PC-Bonds_aid2_E>
                <PC-Bonds_aid2_E>27</PC-Bonds_aid2_E>
                <PC-Bonds_aid2_E>31</PC-Bonds_aid2_E>
                <PC-Bonds_aid2_E>32</PC-Bonds_aid2_E>
                <PC-Bonds_aid2_E>32</PC-Bonds_aid2_E>
                <PC-Bonds_aid2_E>37</PC-Bonds_aid2_E>
                <PC-Bonds_aid2_E>41</PC-Bonds_aid2_E>
                <PC-Bonds_aid2_E>39</PC-Bonds_aid2_E>
                <PC-Bonds_aid2_E>45</PC-Bonds_aid2_E>
                <PC-Bonds_aid2_E>43</PC-Bonds_aid2_E>
                <PC-Bonds_aid2_E>44</PC-Bonds_aid2_E>
                <PC-Bonds_aid2_E>42</PC-Bonds_aid2_E>
                <PC-Bonds_aid2_E>46</PC-Bonds_aid2_E>
                <PC-Bonds_aid2_E>47</PC-Bonds_aid2_E>
                <PC-Bonds_aid2_E>48</PC-Bonds_aid2_E>
                <PC-Bonds_aid2_E>49</PC-Bonds_aid2_E>
                <PC-Bonds_aid2_E>64</PC-Bonds_aid2_E>
                <PC-Bonds_aid2_E>50</PC-Bonds_aid2_E>
                <PC-Bonds_aid2_E>50</PC-Bonds_aid2_E>
                <PC-Bonds_aid2_E>52</PC-Bonds_aid2_E>
                <PC-Bonds_aid2_E>53</PC-Bonds_aid2_E>
                <PC-Bonds_aid2_E>54</PC-Bonds_aid2_E>
                <PC-Bonds_aid2_E>55</PC-Bonds_aid2_E>
                <PC-Bonds_aid2_E>56</PC-Bonds_aid2_E>
                <PC-Bonds_aid2_E>58</PC-Bonds_aid2_E>
                <PC-Bonds_aid2_E>59</PC-Bonds_aid2_E>
                <PC-Bonds_aid2_E>57</PC-Bonds_aid2_E>
                <PC-Bonds_aid2_E>57</PC-Bonds_aid2_E>
                <PC-Bonds_aid2_E>60</PC-Bonds_aid2_E>
                <PC-Bonds_aid2_E>61</PC-Bonds_aid2_E>
                <PC-Bonds_aid2_E>62</PC-Bonds_aid2_E>
                <PC-Bonds_aid2_E>62</PC-Bonds_aid2_E>
              </PC-Bonds_aid2>
              <PC-Bonds_order>
                <PC-BondType value="single">1</PC-BondType>
                <PC-BondType value="single">1</PC-BondType>
                <PC-BondType value="single">1</PC-BondType>
                <PC-BondType value="single">1</PC-BondType>
                <PC-BondType value="single">1</PC-BondType>
                <PC-BondType value="single">1</PC-BondType>
                <PC-BondType value="single">1</PC-BondType>
                <PC-BondType value="double">2</PC-BondType>
                <PC-BondType value="single">1</PC-BondType>
                <PC-BondType value="single">1</PC-BondType>
                <PC-BondType value="single">1</PC-BondType>
                <PC-BondType value="single">1</PC-BondType>
                <PC-BondType value="single">1</PC-BondType>
                <PC-BondType value="double">2</PC-BondType>
                <PC-BondType value="double">2</PC-BondType>
                <PC-BondType value="double">2</PC-BondType>
                <PC-BondType value="double">2</PC-BondType>
                <PC-BondType value="single">1</PC-BondType>
                <PC-BondType value="double">2</PC-BondType>
                <PC-BondType value="single">1</PC-BondType>
                <PC-BondType value="single">1</PC-BondType>
                <PC-BondType value="single">1</PC-BondType>
                <PC-BondType value="single">1</PC-BondType>
                <PC-BondType value="single">1</PC-BondType>
                <PC-BondType value="single">1</PC-BondType>
                <PC-BondType value="single">1</PC-BondType>
                <PC-BondType value="single">1</PC-BondType>
                <PC-BondType value="single">1</PC-BondType>
                <PC-BondType value="single">1</PC-BondType>
                <PC-BondType value="single">1</PC-BondType>
                <PC-BondType value="single">1</PC-BondType>
                <PC-BondType value="single">1</PC-BondType>
                <PC-BondType value="single">1</PC-BondType>
                <PC-BondType value="single">1</PC-BondType>
                <PC-BondType value="single">1</PC-BondType>
                <PC-BondType value="single">1</PC-BondType>
                <PC-BondType value="single">1</PC-BondType>
                <PC-BondType value="single">1</PC-BondType>
                <PC-BondType value="single">1</PC-BondType>
                <PC-BondType value="single">1</PC-BondType>
                <PC-BondType value="double">2</PC-BondType>
                <PC-BondType value="single">1</PC-BondType>
                <PC-BondType value="single">1</PC-BondType>
                <PC-BondType value="single">1</PC-BondType>
                <PC-BondType value="single">1</PC-BondType>
                <PC-BondType value="single">1</PC-BondType>
                <PC-BondType value="single">1</PC-BondType>
                <PC-BondType value="double">2</PC-BondType>
                <PC-BondType value="single">1</PC-BondType>
                <PC-BondType value="single">1</PC-BondType>
                <PC-BondType value="single">1</PC-BondType>
                <PC-BondType value="single">1</PC-BondType>
                <PC-BondType value="double">2</PC-BondType>
                <PC-BondType value="single">1</PC-BondType>
                <PC-BondType value="single">1</PC-BondType>
                <PC-BondType value="double">2</PC-BondType>
                <PC-BondType value="single">1</PC-BondType>
                <PC-BondType value="double">2</PC-BondType>
                <PC-BondType value="single">1</PC-BondType>
                <PC-BondType value="single">1</PC-BondType>
                <PC-BondType value="single">1</PC-BondType>
                <PC-BondType value="double">2</PC-BondType>
                <PC-BondType value="double">2</PC-BondType>
                <PC-BondType value="single">1</PC-BondType>
                <PC-BondType value="double">2</PC-BondType>
                <PC-BondType value="single">1</PC-BondType>
                <PC-BondType value="single">1</PC-BondType>
                <PC-BondType value="double">2</PC-BondType>
                <PC-BondType value="double">2</PC-BondType>
                <PC-BondType value="single">1</PC-BondType>
              </PC-Bonds_order>
            </PC-Bonds>
          </PC-Compound_bonds>
          <PC-Compound_coords>
            <PC-Coordinates>
              <PC-Coordinates_type>
                <PC-CoordinateType value="twod">1</PC-CoordinateType>
                <PC-CoordinateType value="submitted">3</PC-CoordinateType>
              </PC-Coordinates_type>
              <PC-Coordinates_aid>
                <PC-Coordinates_aid_E>1</PC-Coordinates_aid_E>
                <PC-Coordinates_aid_E>2</PC-Coordinates_aid_E>
                <PC-Coordinates_aid_E>3</PC-Coordinates_aid_E>
                <PC-Coordinates_aid_E>4</PC-Coordinates_aid_E>
                <PC-Coordinates_aid_E>5</PC-Coordinates_aid_E>
                <PC-Coordinates_aid_E>6</PC-Coordinates_aid_E>
                <PC-Coordinates_aid_E>7</PC-Coordinates_aid_E>
                <PC-Coordinates_aid_E>8</PC-Coordinates_aid_E>
                <PC-Coordinates_aid_E>9</PC-Coordinates_aid_E>
                <PC-Coordinates_aid_E>10</PC-Coordinates_aid_E>
                <PC-Coordinates_aid_E>11</PC-Coordinates_aid_E>
                <PC-Coordinates_aid_E>12</PC-Coordinates_aid_E>
                <PC-Coordinates_aid_E>13</PC-Coordinates_aid_E>
                <PC-Coordinates_aid_E>14</PC-Coordinates_aid_E>
                <PC-Coordinates_aid_E>15</PC-Coordinates_aid_E>
                <PC-Coordinates_aid_E>16</PC-Coordinates_aid_E>
                <PC-Coordinates_aid_E>17</PC-Coordinates_aid_E>
                <PC-Coordinates_aid_E>18</PC-Coordinates_aid_E>
                <PC-Coordinates_aid_E>19</PC-Coordinates_aid_E>
                <PC-Coordinates_aid_E>20</PC-Coordinates_aid_E>
                <PC-Coordinates_aid_E>21</PC-Coordinates_aid_E>
                <PC-Coordinates_aid_E>22</PC-Coordinates_aid_E>
                <PC-Coordinates_aid_E>23</PC-Coordinates_aid_E>
                <PC-Coordinates_aid_E>24</PC-Coordinates_aid_E>
                <PC-Coordinates_aid_E>25</PC-Coordinates_aid_E>
                <PC-Coordinates_aid_E>26</PC-Coordinates_aid_E>
                <PC-Coordinates_aid_E>27</PC-Coordinates_aid_E>
                <PC-Coordinates_aid_E>28</PC-Coordinates_aid_E>
                <PC-Coordinates_aid_E>29</PC-Coordinates_aid_E>
                <PC-Coordinates_aid_E>30</PC-Coordinates_aid_E>
                <PC-Coordinates_aid_E>31</PC-Coordinates_aid_E>
                <PC-Coordinates_aid_E>32</PC-Coordinates_aid_E>
                <PC-Coordinates_aid_E>33</PC-Coordinates_aid_E>
                <PC-Coordinates_aid_E>34</PC-Coordinates_aid_E>
                <PC-Coordinates_aid_E>35</PC-Coordinates_aid_E>
                <PC-Coordinates_aid_E>36</PC-Coordinates_aid_E>
                <PC-Coordinates_aid_E>37</PC-Coordinates_aid_E>
                <PC-Coordinates_aid_E>38</PC-Coordinates_aid_E>
                <PC-Coordinates_aid_E>39</PC-Coordinates_aid_E>
                <PC-Coordinates_aid_E>40</PC-Coordinates_aid_E>
                <PC-Coordinates_aid_E>41</PC-Coordinates_aid_E>
                <PC-Coordinates_aid_E>42</PC-Coordinates_aid_E>
                <PC-Coordinates_aid_E>43</PC-Coordinates_aid_E>
                <PC-Coordinates_aid_E>44</PC-Coordinates_aid_E>
                <PC-Coordinates_aid_E>45</PC-Coordinates_aid_E>
                <PC-Coordinates_aid_E>46</PC-Coordinates_aid_E>
                <PC-Coordinates_aid_E>47</PC-Coordinates_aid_E>
                <PC-Coordinates_aid_E>48</PC-Coordinates_aid_E>
                <PC-Coordinates_aid_E>49</PC-Coordinates_aid_E>
                <PC-Coordinates_aid_E>50</PC-Coordinates_aid_E>
                <PC-Coordinates_aid_E>51</PC-Coordinates_aid_E>
                <PC-Coordinates_aid_E>52</PC-Coordinates_aid_E>
                <PC-Coordinates_aid_E>53</PC-Coordinates_aid_E>
                <PC-Coordinates_aid_E>54</PC-Coordinates_aid_E>
                <PC-Coordinates_aid_E>55</PC-Coordinates_aid_E>
                <PC-Coordinates_aid_E>56</PC-Coordinates_aid_E>
                <PC-Coordinates_aid_E>57</PC-Coordinates_aid_E>
                <PC-Coordinates_aid_E>58</PC-Coordinates_aid_E>
                <PC-Coordinates_aid_E>59</PC-Coordinates_aid_E>
                <PC-Coordinates_aid_E>60</PC-Coordinates_aid_E>
                <PC-Coordinates_aid_E>61</PC-Coordinates_aid_E>
                <PC-Coordinates_aid_E>62</PC-Coordinates_aid_E>
                <PC-Coordinates_aid_E>63</PC-Coordinates_aid_E>
                <PC-Coordinates_aid_E>64</PC-Coordinates_aid_E>
              </PC-Coordinates_aid>
              <PC-Coordinates_conformers>
                <PC-Conformer>
                  <PC-Conformer_x>
                    <PC-Conformer_x_E>10.5958</PC-Conformer_x_E>
                    <PC-Conformer_x_E>12.1583</PC-Conformer_x_E>
                    <PC-Conformer_x_E>9.2917</PC-Conformer_x_E>
                    <PC-Conformer_x_E>8.3583</PC-Conformer_x_E>
                    <PC-Conformer_x_E>9.8542</PC-Conformer_x_E>
                    <PC-Conformer_x_E>10.8542</PC-Conformer_x_E>
                    <PC-Conformer_x_E>8.4167</PC-Conformer_x_E>
                    <PC-Conformer_x_E>6.3417</PC-Conformer_x_E>
                    <PC-Conformer_x_E>10.7875</PC-Conformer_x_E>
                    <PC-Conformer_x_E>10.075</PC-Conformer_x_E>
                    <PC-Conformer_x_E>7.7625</PC-Conformer_x_E>
                    <PC-Conformer_x_E>5.5792</PC-Conformer_x_E>
                    <PC-Conformer_x_E>4.8</PC-Conformer_x_E>
                    <PC-Conformer_x_E>2.6208</PC-Conformer_x_E>
                    <PC-Conformer_x_E>3.3292</PC-Conformer_x_E>
                    <PC-Conformer_x_E>10.0958</PC-Conformer_x_E>
                    <PC-Conformer_x_E>10.8333</PC-Conformer_x_E>
                    <PC-Conformer_x_E>10.0958</PC-Conformer_x_E>
                    <PC-Conformer_x_E>9.2792</PC-Conformer_x_E>
                    <PC-Conformer_x_E>8.5167</PC-Conformer_x_E>
                    <PC-Conformer_x_E>11.5708</PC-Conformer_x_E>
                    <PC-Conformer_x_E>8.9417</PC-Conformer_x_E>
                    <PC-Conformer_x_E>9.7583</PC-Conformer_x_E>
                    <PC-Conformer_x_E>10.8333</PC-Conformer_x_E>
                    <PC-Conformer_x_E>8.5167</PC-Conformer_x_E>
                    <PC-Conformer_x_E>11.425</PC-Conformer_x_E>
                    <PC-Conformer_x_E>8.9292</PC-Conformer_x_E>
                    <PC-Conformer_x_E>11.5708</PC-Conformer_x_E>
                    <PC-Conformer_x_E>7.6667</PC-Conformer_x_E>
                    <PC-Conformer_x_E>10.1667</PC-Conformer_x_E>
                    <PC-Conformer_x_E>7.6667</PC-Conformer_x_E>
                    <PC-Conformer_x_E>7.2417</PC-Conformer_x_E>
                    <PC-Conformer_x_E>9.4667</PC-Conformer_x_E>
                    <PC-Conformer_x_E>9.4333</PC-Conformer_x_E>
                    <PC-Conformer_x_E>11.0083</PC-Conformer_x_E>
                    <PC-Conformer_x_E>9.2625</PC-Conformer_x_E>
                    <PC-Conformer_x_E>7.3292</PC-Conformer_x_E>
                    <PC-Conformer_x_E>7.8042</PC-Conformer_x_E>
                    <PC-Conformer_x_E>8.8799</PC-Conformer_x_E>
                    <PC-Conformer_x_E>5.5958</PC-Conformer_x_E>
                    <PC-Conformer_x_E>11.975</PC-Conformer_x_E>
                    <PC-Conformer_x_E>4.8292</PC-Conformer_x_E>
                    <PC-Conformer_x_E>9.3567</PC-Conformer_x_E>
                    <PC-Conformer_x_E>8.0213</PC-Conformer_x_E>
                    <PC-Conformer_x_E>7.1083</PC-Conformer_x_E>
                    <PC-Conformer_x_E>4.1417</PC-Conformer_x_E>
                    <PC-Conformer_x_E>8.9768</PC-Conformer_x_E>
                    <PC-Conformer_x_E>7.6414</PC-Conformer_x_E>
                    <PC-Conformer_x_E>4.4375</PC-Conformer_x_E>
                    <PC-Conformer_x_E>8.122</PC-Conformer_x_E>
                    <PC-Conformer_x_E>2.5875</PC-Conformer_x_E>
                    <PC-Conformer_x_E>5.1753</PC-Conformer_x_E>
                    <PC-Conformer_x_E>3.6896</PC-Conformer_x_E>
                    <PC-Conformer_x_E>1.8792</PC-Conformer_x_E>
                    <PC-Conformer_x_E>5.163</PC-Conformer_x_E>
                    <PC-Conformer_x_E>3.6773</PC-Conformer_x_E>
                    <PC-Conformer_x_E>4.4151</PC-Conformer_x_E>
                    <PC-Conformer_x_E>1.2417</PC-Conformer_x_E>
                    <PC-Conformer_x_E>1.6917</PC-Conformer_x_E>
                    <PC-Conformer_x_E>0.4292</PC-Conformer_x_E>
                    <PC-Conformer_x_E>0.8708</PC-Conformer_x_E>
                    <PC-Conformer_x_E>0.2417</PC-Conformer_x_E>
                    <PC-Conformer_x_E>10.0958</PC-Conformer_x_E>
                    <PC-Conformer_x_E>3.6583</PC-Conformer_x_E>
                  </PC-Conformer_x>
                  <PC-Conformer_y>
                    <PC-Conformer_y_E>-7.7708</PC-Conformer_y_E>
                    <PC-Conformer_y_E>-7.1375</PC-Conformer_y_E>
                    <PC-Conformer_y_E>-7.8667</PC-Conformer_y_E>
                    <PC-Conformer_y_E>-7.6167</PC-Conformer_y_E>
                    <PC-Conformer_y_E>-4.0583</PC-Conformer_y_E>
                    <PC-Conformer_y_E>-4.4333</PC-Conformer_y_E>
                    <PC-Conformer_y_E>-3.8583</PC-Conformer_y_E>
                    <PC-Conformer_y_E>-6.1875</PC-Conformer_y_E>
                    <PC-Conformer_y_E>-9.2125</PC-Conformer_y_E>
                    <PC-Conformer_y_E>-8.9917</PC-Conformer_y_E>
                    <PC-Conformer_y_E>-2.6542</PC-Conformer_y_E>
                    <PC-Conformer_y_E>-7.3042</PC-Conformer_y_E>
                    <PC-Conformer_y_E>-5.3375</PC-Conformer_y_E>
                    <PC-Conformer_y_E>-7.3875</PC-Conformer_y_E>
                    <PC-Conformer_y_E>-6.1083</PC-Conformer_y_E>
                    <PC-Conformer_y_E>-6.4625</PC-Conformer_y_E>
                    <PC-Conformer_y_E>-6.8875</PC-Conformer_y_E>
                    <PC-Conformer_y_E>-5.6125</PC-Conformer_y_E>
                    <PC-Conformer_y_E>-6.9333</PC-Conformer_y_E>
                    <PC-Conformer_y_E>-6.925</PC-Conformer_y_E>
                    <PC-Conformer_y_E>-6.4625</PC-Conformer_y_E>
                    <PC-Conformer_y_E>-6.1875</PC-Conformer_y_E>
                    <PC-Conformer_y_E>-4.7417</PC-Conformer_y_E>
                    <PC-Conformer_y_E>-5.1875</PC-Conformer_y_E>
                    <PC-Conformer_y_E>-5.4542</PC-Conformer_y_E>
                    <PC-Conformer_y_E>-7.5625</PC-Conformer_y_E>
                    <PC-Conformer_y_E>-4.7417</PC-Conformer_y_E>
                    <PC-Conformer_y_E>-5.6125</PC-Conformer_y_E>
                    <PC-Conformer_y_E>-6.925</PC-Conformer_y_E>
                    <PC-Conformer_y_E>-4.775</PC-Conformer_y_E>
                    <PC-Conformer_y_E>-5.4542</PC-Conformer_y_E>
                    <PC-Conformer_y_E>-6.1875</PC-Conformer_y_E>
                    <PC-Conformer_y_E>-6.4917</PC-Conformer_y_E>
                    <PC-Conformer_y_E>-5.7</PC-Conformer_y_E>
                    <PC-Conformer_y_E>-8.3667</PC-Conformer_y_E>
                    <PC-Conformer_y_E>-8.7417</PC-Conformer_y_E>
                    <PC-Conformer_y_E>-4.7458</PC-Conformer_y_E>
                    <PC-Conformer_y_E>-3.4833</PC-Conformer_y_E>
                    <PC-Conformer_y_E>-9.4273</PC-Conformer_y_E>
                    <PC-Conformer_y_E>-6.6208</PC-Conformer_y_E>
                    <PC-Conformer_y_E>-8.275</PC-Conformer_y_E>
                    <PC-Conformer_y_E>-6.1792</PC-Conformer_y_E>
                    <PC-Conformer_y_E>-10.1393</PC-Conformer_y_E>
                    <PC-Conformer_y_E>-9.4841</PC-Conformer_y_E>
                    <PC-Conformer_y_E>-3.6833</PC-Conformer_y_E>
                    <PC-Conformer_y_E>-6.5792</PC-Conformer_y_E>
                    <PC-Conformer_y_E>-10.9136</PC-Conformer_y_E>
                    <PC-Conformer_y_E>-10.2585</PC-Conformer_y_E>
                    <PC-Conformer_y_E>-7.4958</PC-Conformer_y_E>
                    <PC-Conformer_y_E>-10.9723</PC-Conformer_y_E>
                    <PC-Conformer_y_E>-6.5875</PC-Conformer_y_E>
                    <PC-Conformer_y_E>-7.9345</PC-Conformer_y_E>
                    <PC-Conformer_y_E>-7.914</PC-Conformer_y_E>
                    <PC-Conformer_y_E>-6.3917</PC-Conformer_y_E>
                    <PC-Conformer_y_E>-8.7949</PC-Conformer_y_E>
                    <PC-Conformer_y_E>-8.7744</PC-Conformer_y_E>
                    <PC-Conformer_y_E>-9.2131</PC-Conformer_y_E>
                    <PC-Conformer_y_E>-6.9708</PC-Conformer_y_E>
                    <PC-Conformer_y_E>-5.55</PC-Conformer_y_E>
                    <PC-Conformer_y_E>-6.7125</PC-Conformer_y_E>
                    <PC-Conformer_y_E>-5.2917</PC-Conformer_y_E>
                    <PC-Conformer_y_E>-5.875</PC-Conformer_y_E>
                    <PC-Conformer_y_E>-7.4333</PC-Conformer_y_E>
                    <PC-Conformer_y_E>-7.4083</PC-Conformer_y_E>
                  </PC-Conformer_y>
                  <PC-Conformer_style>
                    <PC-DrawAnnotations>
                      <PC-DrawAnnotations_annotation>
                        <PC-BondAnnotation value="wedge-down">6</PC-BondAnnotation>
                        <PC-BondAnnotation value="wedge-down">6</PC-BondAnnotation>
                        <PC-BondAnnotation value="wedge-up">5</PC-BondAnnotation>
                        <PC-BondAnnotation value="wedge-up">5</PC-BondAnnotation>
                        <PC-BondAnnotation value="wedge-down">6</PC-BondAnnotation>
                        <PC-BondAnnotation value="wedge-up">5</PC-BondAnnotation>
                        <PC-BondAnnotation value="wedge-up">5</PC-BondAnnotation>
                        <PC-BondAnnotation value="wedge-up">5</PC-BondAnnotation>
                        <PC-BondAnnotation value="wedge-up">5</PC-BondAnnotation>
                        <PC-BondAnnotation value="wedge-down">6</PC-BondAnnotation>
                        <PC-BondAnnotation value="wedge-up">5</PC-BondAnnotation>
                        <PC-BondAnnotation value="wedge-up">5</PC-BondAnnotation>
                      </PC-DrawAnnotations_annotation>
                      <PC-DrawAnnotations_aid1>
                        <PC-DrawAnnotations_aid1_E>16</PC-DrawAnnotations_aid1_E>
                        <PC-DrawAnnotations_aid1_E>17</PC-DrawAnnotations_aid1_E>
                        <PC-DrawAnnotations_aid1_E>17</PC-DrawAnnotations_aid1_E>
                        <PC-DrawAnnotations_aid1_E>18</PC-DrawAnnotations_aid1_E>
                        <PC-DrawAnnotations_aid1_E>19</PC-DrawAnnotations_aid1_E>
                        <PC-DrawAnnotations_aid1_E>20</PC-DrawAnnotations_aid1_E>
                        <PC-DrawAnnotations_aid1_E>21</PC-DrawAnnotations_aid1_E>
                        <PC-DrawAnnotations_aid1_E>24</PC-DrawAnnotations_aid1_E>
                        <PC-DrawAnnotations_aid1_E>27</PC-DrawAnnotations_aid1_E>
                        <PC-DrawAnnotations_aid1_E>32</PC-DrawAnnotations_aid1_E>
                        <PC-DrawAnnotations_aid1_E>42</PC-DrawAnnotations_aid1_E>
                        <PC-DrawAnnotations_aid1_E>46</PC-DrawAnnotations_aid1_E>
                      </PC-DrawAnnotations_aid1>
                      <PC-DrawAnnotations_aid2>
                        <PC-DrawAnnotations_aid2_E>63</PC-DrawAnnotations_aid2_E>
                        <PC-DrawAnnotations_aid2_E>1</PC-DrawAnnotations_aid2_E>
                        <PC-DrawAnnotations_aid2_E>26</PC-DrawAnnotations_aid2_E>
                        <PC-DrawAnnotations_aid2_E>30</PC-DrawAnnotations_aid2_E>
                        <PC-DrawAnnotations_aid2_E>3</PC-DrawAnnotations_aid2_E>
                        <PC-DrawAnnotations_aid2_E>4</PC-DrawAnnotations_aid2_E>
                        <PC-DrawAnnotations_aid2_E>2</PC-DrawAnnotations_aid2_E>
                        <PC-DrawAnnotations_aid2_E>6</PC-DrawAnnotations_aid2_E>
                        <PC-DrawAnnotations_aid2_E>7</PC-DrawAnnotations_aid2_E>
                        <PC-DrawAnnotations_aid2_E>8</PC-DrawAnnotations_aid2_E>
                        <PC-DrawAnnotations_aid2_E>13</PC-DrawAnnotations_aid2_E>
                        <PC-DrawAnnotations_aid2_E>64</PC-DrawAnnotations_aid2_E>
                      </PC-DrawAnnotations_aid2>
                    </PC-DrawAnnotations>
                  </PC-Conformer_style>
                </PC-Conformer>
              </PC-Coordinates_conformers>
            </PC-Coordinates>
          </PC-Compound_coords>
          <PC-Compound_charge>0</PC-Compound_charge>
        </PC-Compound>
        <PC-Compound>
          <PC-Compound_id>
            <PC-CompoundType>
              <PC-CompoundType_type value="standardized">1</PC-CompoundType_type>
              <PC-CompoundType_id>
                <PC-CompoundType_id_cid>36314</PC-CompoundType_id_cid>
              </PC-CompoundType_id>
            </PC-CompoundType>
          </PC-Compound_id>
        </PC-Compound>
      </PC-Compounds>
    </PC-Substance_compound>
  </PC-Substance>
  <PC-Substance>
    <PC-Substance_sid>
      <PC-ID>
        <PC-ID_id>7890672</PC-ID_id>
        <PC-ID_version>1</PC-ID_version>
      </PC-ID>
    </PC-Substance_sid>
    <PC-Substance_source>
      <PC-Source>
        <PC-Source_db>
          <PC-DBTracking>
            <PC-DBTracking_name>SMID</PC-DBTracking_name>
            <PC-DBTracking_source-id>
              <Object-id>
                <Object-id_str>TA1</Object-id_str>
              </Object-id>
            </PC-DBTracking_source-id>
            <PC-DBTracking_date>
              <Date>
                <Date_std>
                  <Date-std>
                    <Date-std_year>2005</Date-std_year>
                    <Date-std_month>11</Date-std_month>
                    <Date-std_day>22</Date-std_day>
                  </Date-std>
                </Date_std>
              </Date>
            </PC-DBTracking_date>
          </PC-DBTracking>
        </PC-Source_db>
      </PC-Source>
    </PC-Substance_source>
    <PC-Substance_synonyms>
      <PC-Substance_synonyms_E>TA1</PC-Substance_synonyms_E>
      <PC-Substance_synonyms_E>TAXOL</PC-Substance_synonyms_E>
    </PC-Substance_synonyms>
    <PC-Substance_xref>
      <PC-XRefData>
        <PC-XRefData_regid>TA1</PC-XRefData_regid>
      </PC-XRefData>
      <PC-XRefData>
        <PC-XRefData_mmdb>17352</PC-XRefData_mmdb>
      </PC-XRefData>
      <PC-XRefData>
        <PC-XRefData_dburl>http://smid.blueprint.org/</PC-XRefData_dburl>
      </PC-XRefData>
      <PC-XRefData>
        <PC-XRefData_sburl>http://smid.blueprint.org/SMInfo.php?hetname=TA1</PC-XRefData_sburl>
      </PC-XRefData>
    </PC-Substance_xref>
    <PC-Substance_compound>
      <PC-Compounds>
        <PC-Compound>
          <PC-Compound_id>
            <PC-CompoundType>
              <PC-CompoundType_type value="deposited">0</PC-CompoundType_type>
            </PC-CompoundType>
          </PC-Compound_id>
          <PC-Compound_atoms>
            <PC-Atoms>
              <PC-Atoms_aid>
                <PC-Atoms_aid_E>1</PC-Atoms_aid_E>
                <PC-Atoms_aid_E>2</PC-Atoms_aid_E>
                <PC-Atoms_aid_E>3</PC-Atoms_aid_E>
                <PC-Atoms_aid_E>4</PC-Atoms_aid_E>
                <PC-Atoms_aid_E>5</PC-Atoms_aid_E>
                <PC-Atoms_aid_E>6</PC-Atoms_aid_E>
                <PC-Atoms_aid_E>7</PC-Atoms_aid_E>
                <PC-Atoms_aid_E>8</PC-Atoms_aid_E>
                <PC-Atoms_aid_E>9</PC-Atoms_aid_E>
                <PC-Atoms_aid_E>10</PC-Atoms_aid_E>
                <PC-Atoms_aid_E>11</PC-Atoms_aid_E>
                <PC-Atoms_aid_E>12</PC-Atoms_aid_E>
                <PC-Atoms_aid_E>13</PC-Atoms_aid_E>
                <PC-Atoms_aid_E>14</PC-Atoms_aid_E>
                <PC-Atoms_aid_E>15</PC-Atoms_aid_E>
                <PC-Atoms_aid_E>16</PC-Atoms_aid_E>
                <PC-Atoms_aid_E>17</PC-Atoms_aid_E>
                <PC-Atoms_aid_E>18</PC-Atoms_aid_E>
                <PC-Atoms_aid_E>19</PC-Atoms_aid_E>
                <PC-Atoms_aid_E>20</PC-Atoms_aid_E>
                <PC-Atoms_aid_E>21</PC-Atoms_aid_E>
                <PC-Atoms_aid_E>22</PC-Atoms_aid_E>
                <PC-Atoms_aid_E>23</PC-Atoms_aid_E>
                <PC-Atoms_aid_E>24</PC-Atoms_aid_E>
                <PC-Atoms_aid_E>25</PC-Atoms_aid_E>
                <PC-Atoms_aid_E>26</PC-Atoms_aid_E>
                <PC-Atoms_aid_E>27</PC-Atoms_aid_E>
                <PC-Atoms_aid_E>28</PC-Atoms_aid_E>
                <PC-Atoms_aid_E>29</PC-Atoms_aid_E>
                <PC-Atoms_aid_E>30</PC-Atoms_aid_E>
                <PC-Atoms_aid_E>31</PC-Atoms_aid_E>
                <PC-Atoms_aid_E>32</PC-Atoms_aid_E>
                <PC-Atoms_aid_E>33</PC-Atoms_aid_E>
                <PC-Atoms_aid_E>34</PC-Atoms_aid_E>
                <PC-Atoms_aid_E>35</PC-Atoms_aid_E>
                <PC-Atoms_aid_E>36</PC-Atoms_aid_E>
                <PC-Atoms_aid_E>37</PC-Atoms_aid_E>
                <PC-Atoms_aid_E>38</PC-Atoms_aid_E>
                <PC-Atoms_aid_E>39</PC-Atoms_aid_E>
                <PC-Atoms_aid_E>40</PC-Atoms_aid_E>
                <PC-Atoms_aid_E>41</PC-Atoms_aid_E>
                <PC-Atoms_aid_E>42</PC-Atoms_aid_E>
                <PC-Atoms_aid_E>43</PC-Atoms_aid_E>
                <PC-Atoms_aid_E>44</PC-Atoms_aid_E>
                <PC-Atoms_aid_E>45</PC-Atoms_aid_E>
                <PC-Atoms_aid_E>46</PC-Atoms_aid_E>
                <PC-Atoms_aid_E>47</PC-Atoms_aid_E>
                <PC-Atoms_aid_E>48</PC-Atoms_aid_E>
                <PC-Atoms_aid_E>49</PC-Atoms_aid_E>
                <PC-Atoms_aid_E>50</PC-Atoms_aid_E>
                <PC-Atoms_aid_E>51</PC-Atoms_aid_E>
                <PC-Atoms_aid_E>52</PC-Atoms_aid_E>
                <PC-Atoms_aid_E>53</PC-Atoms_aid_E>
                <PC-Atoms_aid_E>54</PC-Atoms_aid_E>
                <PC-Atoms_aid_E>55</PC-Atoms_aid_E>
                <PC-Atoms_aid_E>56</PC-Atoms_aid_E>
                <PC-Atoms_aid_E>57</PC-Atoms_aid_E>
                <PC-Atoms_aid_E>58</PC-Atoms_aid_E>
                <PC-Atoms_aid_E>59</PC-Atoms_aid_E>
                <PC-Atoms_aid_E>60</PC-Atoms_aid_E>
                <PC-Atoms_aid_E>61</PC-Atoms_aid_E>
                <PC-Atoms_aid_E>62</PC-Atoms_aid_E>
              </PC-Atoms_aid>
              <PC-Atoms_element>
                <PC-Element value="o">8</PC-Element>
                <PC-Element value="o">8</PC-Element>
                <PC-Element value="o">8</PC-Element>
                <PC-Element value="o">8</PC-Element>
                <PC-Element value="o">8</PC-Element>
                <PC-Element value="o">8</PC-Element>
                <PC-Element value="o">8</PC-Element>
                <PC-Element value="o">8</PC-Element>
                <PC-Element value="o">8</PC-Element>
                <PC-Element value="o">8</PC-Element>
                <PC-Element value="o">8</PC-Element>
                <PC-Element value="o">8</PC-Element>
                <PC-Element value="o">8</PC-Element>
                <PC-Element value="o">8</PC-Element>
                <PC-Element value="n">7</PC-Element>
                <PC-Element value="c">6</PC-Element>
                <PC-Element value="c">6</PC-Element>
                <PC-Element value="c">6</PC-Element>
                <PC-Element value="c">6</PC-Element>
                <PC-Element value="c">6</PC-Element>
                <PC-Element value="c">6</PC-Element>
                <PC-Element value="c">6</PC-Element>
                <PC-Element value="c">6</PC-Element>
                <PC-Element value="c">6</PC-Element>
                <PC-Element value="c">6</PC-Element>
                <PC-Element value="c">6</PC-Element>
                <PC-Element value="c">6</PC-Element>
                <PC-Element value="c">6</PC-Element>
                <PC-Element value="c">6</PC-Element>
                <PC-Element value="c">6</PC-Element>
                <PC-Element value="c">6</PC-Element>
                <PC-Element value="c">6</PC-Element>
                <PC-Element value="c">6</PC-Element>
                <PC-Element value="c">6</PC-Element>
                <PC-Element value="c">6</PC-Element>
                <PC-Element value="c">6</PC-Element>
                <PC-Element value="c">6</PC-Element>
                <PC-Element value="c">6</PC-Element>
                <PC-Element value="c">6</PC-Element>
                <PC-Element value="c">6</PC-Element>
                <PC-Element value="c">6</PC-Element>
                <PC-Element value="c">6</PC-Element>
                <PC-Element value="c">6</PC-Element>
                <PC-Element value="c">6</PC-Element>
                <PC-Element value="c">6</PC-Element>
                <PC-Element value="c">6</PC-Element>
                <PC-Element value="c">6</PC-Element>
                <PC-Element value="c">6</PC-Element>
                <PC-Element value="c">6</PC-Element>
                <PC-Element value="c">6</PC-Element>
                <PC-Element value="c">6</PC-Element>
                <PC-Element value="c">6</PC-Element>
                <PC-Element value="c">6</PC-Element>
                <PC-Element value="c">6</PC-Element>
                <PC-Element value="c">6</PC-Element>
                <PC-Element value="c">6</PC-Element>
                <PC-Element value="c">6</PC-Element>
                <PC-Element value="c">6</PC-Element>
                <PC-Element value="c">6</PC-Element>
                <PC-Element value="c">6</PC-Element>
                <PC-Element value="c">6</PC-Element>
                <PC-Element value="c">6</PC-Element>
              </PC-Atoms_element>
            </PC-Atoms>
          </PC-Compound_atoms>
          <PC-Compound_bonds>
            <PC-Bonds>
              <PC-Bonds_aid1>
                <PC-Bonds_aid1_E>1</PC-Bonds_aid1_E>
                <PC-Bonds_aid1_E>1</PC-Bonds_aid1_E>
                <PC-Bonds_aid1_E>2</PC-Bonds_aid1_E>
                <PC-Bonds_aid1_E>2</PC-Bonds_aid1_E>
                <PC-Bonds_aid1_E>3</PC-Bonds_aid1_E>
                <PC-Bonds_aid1_E>3</PC-Bonds_aid1_E>
                <PC-Bonds_aid1_E>4</PC-Bonds_aid1_E>
                <PC-Bonds_aid1_E>5</PC-Bonds_aid1_E>
                <PC-Bonds_aid1_E>5</PC-Bonds_aid1_E>
                <PC-Bonds_aid1_E>6</PC-Bonds_aid1_E>
                <PC-Bonds_aid1_E>7</PC-Bonds_aid1_E>
                <PC-Bonds_aid1_E>8</PC-Bonds_aid1_E>
                <PC-Bonds_aid1_E>8</PC-Bonds_aid1_E>
                <PC-Bonds_aid1_E>9</PC-Bonds_aid1_E>
                <PC-Bonds_aid1_E>10</PC-Bonds_aid1_E>
                <PC-Bonds_aid1_E>11</PC-Bonds_aid1_E>
                <PC-Bonds_aid1_E>12</PC-Bonds_aid1_E>
                <PC-Bonds_aid1_E>13</PC-Bonds_aid1_E>
                <PC-Bonds_aid1_E>14</PC-Bonds_aid1_E>
                <PC-Bonds_aid1_E>15</PC-Bonds_aid1_E>
                <PC-Bonds_aid1_E>15</PC-Bonds_aid1_E>
                <PC-Bonds_aid1_E>16</PC-Bonds_aid1_E>
                <PC-Bonds_aid1_E>16</PC-Bonds_aid1_E>
                <PC-Bonds_aid1_E>16</PC-Bonds_aid1_E>
                <PC-Bonds_aid1_E>17</PC-Bonds_aid1_E>
                <PC-Bonds_aid1_E>17</PC-Bonds_aid1_E>
                <PC-Bonds_aid1_E>18</PC-Bonds_aid1_E>
                <PC-Bonds_aid1_E>18</PC-Bonds_aid1_E>
                <PC-Bonds_aid1_E>18</PC-Bonds_aid1_E>
                <PC-Bonds_aid1_E>19</PC-Bonds_aid1_E>
                <PC-Bonds_aid1_E>19</PC-Bonds_aid1_E>
                <PC-Bonds_aid1_E>19</PC-Bonds_aid1_E>
                <PC-Bonds_aid1_E>21</PC-Bonds_aid1_E>
                <PC-Bonds_aid1_E>21</PC-Bonds_aid1_E>
                <PC-Bonds_aid1_E>21</PC-Bonds_aid1_E>
                <PC-Bonds_aid1_E>22</PC-Bonds_aid1_E>
                <PC-Bonds_aid1_E>23</PC-Bonds_aid1_E>
                <PC-Bonds_aid1_E>23</PC-Bonds_aid1_E>
                <PC-Bonds_aid1_E>24</PC-Bonds_aid1_E>
                <PC-Bonds_aid1_E>25</PC-Bonds_aid1_E>
                <PC-Bonds_aid1_E>29</PC-Bonds_aid1_E>
                <PC-Bonds_aid1_E>30</PC-Bonds_aid1_E>
                <PC-Bonds_aid1_E>30</PC-Bonds_aid1_E>
                <PC-Bonds_aid1_E>35</PC-Bonds_aid1_E>
                <PC-Bonds_aid1_E>36</PC-Bonds_aid1_E>
                <PC-Bonds_aid1_E>38</PC-Bonds_aid1_E>
                <PC-Bonds_aid1_E>39</PC-Bonds_aid1_E>
                <PC-Bonds_aid1_E>39</PC-Bonds_aid1_E>
                <PC-Bonds_aid1_E>40</PC-Bonds_aid1_E>
                <PC-Bonds_aid1_E>42</PC-Bonds_aid1_E>
                <PC-Bonds_aid1_E>43</PC-Bonds_aid1_E>
                <PC-Bonds_aid1_E>44</PC-Bonds_aid1_E>
                <PC-Bonds_aid1_E>46</PC-Bonds_aid1_E>
                <PC-Bonds_aid1_E>47</PC-Bonds_aid1_E>
                <PC-Bonds_aid1_E>48</PC-Bonds_aid1_E>
                <PC-Bonds_aid1_E>49</PC-Bonds_aid1_E>
                <PC-Bonds_aid1_E>49</PC-Bonds_aid1_E>
                <PC-Bonds_aid1_E>51</PC-Bonds_aid1_E>
                <PC-Bonds_aid1_E>52</PC-Bonds_aid1_E>
                <PC-Bonds_aid1_E>53</PC-Bonds_aid1_E>
                <PC-Bonds_aid1_E>54</PC-Bonds_aid1_E>
                <PC-Bonds_aid1_E>54</PC-Bonds_aid1_E>
                <PC-Bonds_aid1_E>55</PC-Bonds_aid1_E>
                <PC-Bonds_aid1_E>56</PC-Bonds_aid1_E>
                <PC-Bonds_aid1_E>58</PC-Bonds_aid1_E>
                <PC-Bonds_aid1_E>59</PC-Bonds_aid1_E>
                <PC-Bonds_aid1_E>60</PC-Bonds_aid1_E>
                <PC-Bonds_aid1_E>61</PC-Bonds_aid1_E>
              </PC-Bonds_aid1>
              <PC-Bonds_aid2>
                <PC-Bonds_aid2_E>22</PC-Bonds_aid2_E>
                <PC-Bonds_aid2_E>27</PC-Bonds_aid2_E>
                <PC-Bonds_aid2_E>17</PC-Bonds_aid2_E>
                <PC-Bonds_aid2_E>35</PC-Bonds_aid2_E>
                <PC-Bonds_aid2_E>20</PC-Bonds_aid2_E>
                <PC-Bonds_aid2_E>36</PC-Bonds_aid2_E>
                <PC-Bonds_aid2_E>19</PC-Bonds_aid2_E>
                <PC-Bonds_aid2_E>26</PC-Bonds_aid2_E>
                <PC-Bonds_aid2_E>38</PC-Bonds_aid2_E>
                <PC-Bonds_aid2_E>24</PC-Bonds_aid2_E>
                <PC-Bonds_aid2_E>25</PC-Bonds_aid2_E>
                <PC-Bonds_aid2_E>31</PC-Bonds_aid2_E>
                <PC-Bonds_aid2_E>40</PC-Bonds_aid2_E>
                <PC-Bonds_aid2_E>35</PC-Bonds_aid2_E>
                <PC-Bonds_aid2_E>36</PC-Bonds_aid2_E>
                <PC-Bonds_aid2_E>38</PC-Bonds_aid2_E>
                <PC-Bonds_aid2_E>40</PC-Bonds_aid2_E>
                <PC-Bonds_aid2_E>42</PC-Bonds_aid2_E>
                <PC-Bonds_aid2_E>51</PC-Bonds_aid2_E>
                <PC-Bonds_aid2_E>46</PC-Bonds_aid2_E>
                <PC-Bonds_aid2_E>51</PC-Bonds_aid2_E>
                <PC-Bonds_aid2_E>17</PC-Bonds_aid2_E>
                <PC-Bonds_aid2_E>18</PC-Bonds_aid2_E>
                <PC-Bonds_aid2_E>20</PC-Bonds_aid2_E>
                <PC-Bonds_aid2_E>22</PC-Bonds_aid2_E>
                <PC-Bonds_aid2_E>27</PC-Bonds_aid2_E>
                <PC-Bonds_aid2_E>24</PC-Bonds_aid2_E>
                <PC-Bonds_aid2_E>25</PC-Bonds_aid2_E>
                <PC-Bonds_aid2_E>32</PC-Bonds_aid2_E>
                <PC-Bonds_aid2_E>20</PC-Bonds_aid2_E>
                <PC-Bonds_aid2_E>21</PC-Bonds_aid2_E>
                <PC-Bonds_aid2_E>29</PC-Bonds_aid2_E>
                <PC-Bonds_aid2_E>23</PC-Bonds_aid2_E>
                <PC-Bonds_aid2_E>33</PC-Bonds_aid2_E>
                <PC-Bonds_aid2_E>34</PC-Bonds_aid2_E>
                <PC-Bonds_aid2_E>28</PC-Bonds_aid2_E>
                <PC-Bonds_aid2_E>26</PC-Bonds_aid2_E>
                <PC-Bonds_aid2_E>30</PC-Bonds_aid2_E>
                <PC-Bonds_aid2_E>26</PC-Bonds_aid2_E>
                <PC-Bonds_aid2_E>28</PC-Bonds_aid2_E>
                <PC-Bonds_aid2_E>31</PC-Bonds_aid2_E>
                <PC-Bonds_aid2_E>31</PC-Bonds_aid2_E>
                <PC-Bonds_aid2_E>37</PC-Bonds_aid2_E>
                <PC-Bonds_aid2_E>41</PC-Bonds_aid2_E>
                <PC-Bonds_aid2_E>39</PC-Bonds_aid2_E>
                <PC-Bonds_aid2_E>45</PC-Bonds_aid2_E>
                <PC-Bonds_aid2_E>43</PC-Bonds_aid2_E>
                <PC-Bonds_aid2_E>44</PC-Bonds_aid2_E>
                <PC-Bonds_aid2_E>42</PC-Bonds_aid2_E>
                <PC-Bonds_aid2_E>46</PC-Bonds_aid2_E>
                <PC-Bonds_aid2_E>47</PC-Bonds_aid2_E>
                <PC-Bonds_aid2_E>48</PC-Bonds_aid2_E>
                <PC-Bonds_aid2_E>49</PC-Bonds_aid2_E>
                <PC-Bonds_aid2_E>50</PC-Bonds_aid2_E>
                <PC-Bonds_aid2_E>50</PC-Bonds_aid2_E>
                <PC-Bonds_aid2_E>52</PC-Bonds_aid2_E>
                <PC-Bonds_aid2_E>53</PC-Bonds_aid2_E>
                <PC-Bonds_aid2_E>54</PC-Bonds_aid2_E>
                <PC-Bonds_aid2_E>55</PC-Bonds_aid2_E>
                <PC-Bonds_aid2_E>56</PC-Bonds_aid2_E>
                <PC-Bonds_aid2_E>58</PC-Bonds_aid2_E>
                <PC-Bonds_aid2_E>59</PC-Bonds_aid2_E>
                <PC-Bonds_aid2_E>57</PC-Bonds_aid2_E>
                <PC-Bonds_aid2_E>57</PC-Bonds_aid2_E>
                <PC-Bonds_aid2_E>60</PC-Bonds_aid2_E>
                <PC-Bonds_aid2_E>61</PC-Bonds_aid2_E>
                <PC-Bonds_aid2_E>62</PC-Bonds_aid2_E>
                <PC-Bonds_aid2_E>62</PC-Bonds_aid2_E>
              </PC-Bonds_aid2>
              <PC-Bonds_order>
                <PC-BondType value="single">1</PC-BondType>
                <PC-BondType value="single">1</PC-BondType>
                <PC-BondType value="single">1</PC-BondType>
                <PC-BondType value="single">1</PC-BondType>
                <PC-BondType value="single">1</PC-BondType>
                <PC-BondType value="single">1</PC-BondType>
                <PC-BondType value="single">1</PC-BondType>
                <PC-BondType value="single">1</PC-BondType>
                <PC-BondType value="single">1</PC-BondType>
                <PC-BondType value="double">2</PC-BondType>
                <PC-BondType value="single">1</PC-BondType>
                <PC-BondType value="single">1</PC-BondType>
                <PC-BondType value="single">1</PC-BondType>
                <PC-BondType value="double">2</PC-BondType>
                <PC-BondType value="double">2</PC-BondType>
                <PC-BondType value="double">2</PC-BondType>
                <PC-BondType value="double">2</PC-BondType>
                <PC-BondType value="single">1</PC-BondType>
                <PC-BondType value="double">2</PC-BondType>
                <PC-BondType value="single">1</PC-BondType>
                <PC-BondType value="single">1</PC-BondType>
                <PC-BondType value="single">1</PC-BondType>
                <PC-BondType value="single">1</PC-BondType>
                <PC-BondType value="single">1</PC-BondType>
                <PC-BondType value="single">1</PC-BondType>
                <PC-BondType value="single">1</PC-BondType>
                <PC-BondType value="single">1</PC-BondType>
                <PC-BondType value="single">1</PC-BondType>
                <PC-BondType value="single">1</PC-BondType>
                <PC-BondType value="single">1</PC-BondType>
                <PC-BondType value="single">1</PC-BondType>
                <PC-BondType value="single">1</PC-BondType>
                <PC-BondType value="single">1</PC-BondType>
                <PC-BondType value="single">1</PC-BondType>
                <PC-BondType value="single">1</PC-BondType>
                <PC-BondType value="single">1</PC-BondType>
                <PC-BondType value="single">1</PC-BondType>
                <PC-BondType value="double">2</PC-BondType>
                <PC-BondType value="single">1</PC-BondType>
                <PC-BondType value="single">1</PC-BondType>
                <PC-BondType value="single">1</PC-BondType>
                <PC-BondType value="single">1</PC-BondType>
                <PC-BondType value="single">1</PC-BondType>
                <PC-BondType value="single">1</PC-BondType>
                <PC-BondType value="single">1</PC-BondType>
                <PC-BondType value="single">1</PC-BondType>
                <PC-BondType value="double">2</PC-BondType>
                <PC-BondType value="single">1</PC-BondType>
                <PC-BondType value="single">1</PC-BondType>
                <PC-BondType value="single">1</PC-BondType>
                <PC-BondType value="single">1</PC-BondType>
                <PC-BondType value="double">2</PC-BondType>
                <PC-BondType value="single">1</PC-BondType>
                <PC-BondType value="double">2</PC-BondType>
                <PC-BondType value="single">1</PC-BondType>
                <PC-BondType value="double">2</PC-BondType>
                <PC-BondType value="single">1</PC-BondType>
                <PC-BondType value="single">1</PC-BondType>
                <PC-BondType value="single">1</PC-BondType>
                <PC-BondType value="double">2</PC-BondType>
                <PC-BondType value="double">2</PC-BondType>
                <PC-BondType value="single">1</PC-BondType>
                <PC-BondType value="double">2</PC-BondType>
                <PC-BondType value="single">1</PC-BondType>
                <PC-BondType value="single">1</PC-BondType>
                <PC-BondType value="double">2</PC-BondType>
                <PC-BondType value="double">2</PC-BondType>
                <PC-BondType value="single">1</PC-BondType>
              </PC-Bonds_order>
            </PC-Bonds>
          </PC-Compound_bonds>
          <PC-Compound_coords>
            <PC-Coordinates>
              <PC-Coordinates_type>
                <PC-CoordinateType value="threed">2</PC-CoordinateType>
                <PC-CoordinateType value="submitted">3</PC-CoordinateType>
              </PC-Coordinates_type>
              <PC-Coordinates_aid>
                <PC-Coordinates_aid_E>1</PC-Coordinates_aid_E>
                <PC-Coordinates_aid_E>2</PC-Coordinates_aid_E>
                <PC-Coordinates_aid_E>3</PC-Coordinates_aid_E>
                <PC-Coordinates_aid_E>4</PC-Coordinates_aid_E>
                <PC-Coordinates_aid_E>5</PC-Coordinates_aid_E>
                <PC-Coordinates_aid_E>6</PC-Coordinates_aid_E>
                <PC-Coordinates_aid_E>7</PC-Coordinates_aid_E>
                <PC-Coordinates_aid_E>8</PC-Coordinates_aid_E>
                <PC-Coordinates_aid_E>9</PC-Coordinates_aid_E>
                <PC-Coordinates_aid_E>10</PC-Coordinates_aid_E>
                <PC-Coordinates_aid_E>11</PC-Coordinates_aid_E>
                <PC-Coordinates_aid_E>12</PC-Coordinates_aid_E>
                <PC-Coordinates_aid_E>13</PC-Coordinates_aid_E>
                <PC-Coordinates_aid_E>14</PC-Coordinates_aid_E>
                <PC-Coordinates_aid_E>15</PC-Coordinates_aid_E>
                <PC-Coordinates_aid_E>16</PC-Coordinates_aid_E>
                <PC-Coordinates_aid_E>17</PC-Coordinates_aid_E>
                <PC-Coordinates_aid_E>18</PC-Coordinates_aid_E>
                <PC-Coordinates_aid_E>19</PC-Coordinates_aid_E>
                <PC-Coordinates_aid_E>20</PC-Coordinates_aid_E>
                <PC-Coordinates_aid_E>21</PC-Coordinates_aid_E>
                <PC-Coordinates_aid_E>22</PC-Coordinates_aid_E>
                <PC-Coordinates_aid_E>23</PC-Coordinates_aid_E>
                <PC-Coordinates_aid_E>24</PC-Coordinates_aid_E>
                <PC-Coordinates_aid_E>25</PC-Coordinates_aid_E>
                <PC-Coordinates_aid_E>26</PC-Coordinates_aid_E>
                <PC-Coordinates_aid_E>27</PC-Coordinates_aid_E>
                <PC-Coordinates_aid_E>28</PC-Coordinates_aid_E>
                <PC-Coordinates_aid_E>29</PC-Coordinates_aid_E>
                <PC-Coordinates_aid_E>30</PC-Coordinates_aid_E>
                <PC-Coordinates_aid_E>31</PC-Coordinates_aid_E>
                <PC-Coordinates_aid_E>32</PC-Coordinates_aid_E>
                <PC-Coordinates_aid_E>33</PC-Coordinates_aid_E>
                <PC-Coordinates_aid_E>34</PC-Coordinates_aid_E>
                <PC-Coordinates_aid_E>35</PC-Coordinates_aid_E>
                <PC-Coordinates_aid_E>36</PC-Coordinates_aid_E>
                <PC-Coordinates_aid_E>37</PC-Coordinates_aid_E>
                <PC-Coordinates_aid_E>38</PC-Coordinates_aid_E>
                <PC-Coordinates_aid_E>39</PC-Coordinates_aid_E>
                <PC-Coordinates_aid_E>40</PC-Coordinates_aid_E>
                <PC-Coordinates_aid_E>41</PC-Coordinates_aid_E>
                <PC-Coordinates_aid_E>42</PC-Coordinates_aid_E>
                <PC-Coordinates_aid_E>43</PC-Coordinates_aid_E>
                <PC-Coordinates_aid_E>44</PC-Coordinates_aid_E>
                <PC-Coordinates_aid_E>45</PC-Coordinates_aid_E>
                <PC-Coordinates_aid_E>46</PC-Coordinates_aid_E>
                <PC-Coordinates_aid_E>47</PC-Coordinates_aid_E>
                <PC-Coordinates_aid_E>48</PC-Coordinates_aid_E>
                <PC-Coordinates_aid_E>49</PC-Coordinates_aid_E>
                <PC-Coordinates_aid_E>50</PC-Coordinates_aid_E>
                <PC-Coordinates_aid_E>51</PC-Coordinates_aid_E>
                <PC-Coordinates_aid_E>52</PC-Coordinates_aid_E>
                <PC-Coordinates_aid_E>53</PC-Coordinates_aid_E>
                <PC-Coordinates_aid_E>54</PC-Coordinates_aid_E>
                <PC-Coordinates_aid_E>55</PC-Coordinates_aid_E>
                <PC-Coordinates_aid_E>56</PC-Coordinates_aid_E>
                <PC-Coordinates_aid_E>57</PC-Coordinates_aid_E>
                <PC-Coordinates_aid_E>58</PC-Coordinates_aid_E>
                <PC-Coordinates_aid_E>59</PC-Coordinates_aid_E>
                <PC-Coordinates_aid_E>60</PC-Coordinates_aid_E>
                <PC-Coordinates_aid_E>61</PC-Coordinates_aid_E>
                <PC-Coordinates_aid_E>62</PC-Coordinates_aid_E>
              </PC-Coordinates_aid>
              <PC-Coordinates_conformers>
                <PC-Conformer>
                  <PC-Conformer_x>
                    <PC-Conformer_x_E>0.971</PC-Conformer_x_E>
                    <PC-Conformer_x_E>0.763</PC-Conformer_x_E>
                    <PC-Conformer_x_E>-1.358</PC-Conformer_x_E>
                    <PC-Conformer_x_E>-2.186</PC-Conformer_x_E>
                    <PC-Conformer_x_E>1.774</PC-Conformer_x_E>
                    <PC-Conformer_x_E>0.778</PC-Conformer_x_E>
                    <PC-Conformer_x_E>3.601</PC-Conformer_x_E>
                    <PC-Conformer_x_E>2.182</PC-Conformer_x_E>
                    <PC-Conformer_x_E>2.691</PC-Conformer_x_E>
                    <PC-Conformer_x_E>-3.233</PC-Conformer_x_E>
                    <PC-Conformer_x_E>3.991</PC-Conformer_x_E>
                    <PC-Conformer_x_E>3.002</PC-Conformer_x_E>
                    <PC-Conformer_x_E>4.333</PC-Conformer_x_E>
                    <PC-Conformer_x_E>-0.166</PC-Conformer_x_E>
                    <PC-Conformer_x_E>1.529</PC-Conformer_x_E>
                    <PC-Conformer_x_E>0.753</PC-Conformer_x_E>
                    <PC-Conformer_x_E>0.904</PC-Conformer_x_E>
                    <PC-Conformer_x_E>1.295</PC-Conformer_x_E>
                    <PC-Conformer_x_E>-0.785</PC-Conformer_x_E>
                    <PC-Conformer_x_E>-0.704</PC-Conformer_x_E>
                    <PC-Conformer_x_E>-0.221</PC-Conformer_x_E>
                    <PC-Conformer_x_E>1.967</PC-Conformer_x_E>
                    <PC-Conformer_x_E>1.349</PC-Conformer_x_E>
                    <PC-Conformer_x_E>1.314</PC-Conformer_x_E>
                    <PC-Conformer_x_E>2.79</PC-Conformer_x_E>
                    <PC-Conformer_x_E>1.965</PC-Conformer_x_E>
                    <PC-Conformer_x_E>-0.087</PC-Conformer_x_E>
                    <PC-Conformer_x_E>2.846</PC-Conformer_x_E>
                    <PC-Conformer_x_E>0.056</PC-Conformer_x_E>
                    <PC-Conformer_x_E>2.141</PC-Conformer_x_E>
                    <PC-Conformer_x_E>1.403</PC-Conformer_x_E>
                    <PC-Conformer_x_E>0.485</PC-Conformer_x_E>
                    <PC-Conformer_x_E>-0.402</PC-Conformer_x_E>
                    <PC-Conformer_x_E>-1.075</PC-Conformer_x_E>
                    <PC-Conformer_x_E>1.698</PC-Conformer_x_E>
                    <PC-Conformer_x_E>-2.647</PC-Conformer_x_E>
                    <PC-Conformer_x_E>3.631</PC-Conformer_x_E>
                    <PC-Conformer_x_E>2.86</PC-Conformer_x_E>
                    <PC-Conformer_x_E>-3.174</PC-Conformer_x_E>
                    <PC-Conformer_x_E>2.899</PC-Conformer_x_E>
                    <PC-Conformer_x_E>1.273</PC-Conformer_x_E>
                    <PC-Conformer_x_E>3.62</PC-Conformer_x_E>
                    <PC-Conformer_x_E>-4.556</PC-Conformer_x_E>
                    <PC-Conformer_x_E>-2.537</PC-Conformer_x_E>
                    <PC-Conformer_x_E>2.42</PC-Conformer_x_E>
                    <PC-Conformer_x_E>2.553</PC-Conformer_x_E>
                    <PC-Conformer_x_E>-5.176</PC-Conformer_x_E>
                    <PC-Conformer_x_E>-3.272</PC-Conformer_x_E>
                    <PC-Conformer_x_E>3.189</PC-Conformer_x_E>
                    <PC-Conformer_x_E>-4.454</PC-Conformer_x_E>
                    <PC-Conformer_x_E>0.243</PC-Conformer_x_E>
                    <PC-Conformer_x_E>3.585</PC-Conformer_x_E>
                    <PC-Conformer_x_E>3.388</PC-Conformer_x_E>
                    <PC-Conformer_x_E>-0.643</PC-Conformer_x_E>
                    <PC-Conformer_x_E>4.183</PC-Conformer_x_E>
                    <PC-Conformer_x_E>3.987</PC-Conformer_x_E>
                    <PC-Conformer_x_E>4.378</PC-Conformer_x_E>
                    <PC-Conformer_x_E>-0.453</PC-Conformer_x_E>
                    <PC-Conformer_x_E>-1.756</PC-Conformer_x_E>
                    <PC-Conformer_x_E>-1.33</PC-Conformer_x_E>
                    <PC-Conformer_x_E>-2.614</PC-Conformer_x_E>
                    <PC-Conformer_x_E>-2.418</PC-Conformer_x_E>
                  </PC-Conformer_x>
                  <PC-Conformer_y>
                    <PC-Conformer_y_E>-19.951</PC-Conformer_y_E>
                    <PC-Conformer_y_E>-17.385</PC-Conformer_y_E>
                    <PC-Conformer_y_E>-17.981</PC-Conformer_y_E>
                    <PC-Conformer_y_E>-18.185</PC-Conformer_y_E>
                    <PC-Conformer_y_E>-21.744</PC-Conformer_y_E>
                    <PC-Conformer_y_E>-22.651</PC-Conformer_y_E>
                    <PC-Conformer_y_E>-21.957</PC-Conformer_y_E>
                    <PC-Conformer_y_E>-15.848</PC-Conformer_y_E>
                    <PC-Conformer_y_E>-16.802</PC-Conformer_y_E>
                    <PC-Conformer_y_E>-19.288</PC-Conformer_y_E>
                    <PC-Conformer_y_E>-22.255</PC-Conformer_y_E>
                    <PC-Conformer_y_E>-15.31</PC-Conformer_y_E>
                    <PC-Conformer_y_E>-13.227</PC-Conformer_y_E>
                    <PC-Conformer_y_E>-12.558</PC-Conformer_y_E>
                    <PC-Conformer_y_E>-12.785</PC-Conformer_y_E>
                    <PC-Conformer_y_E>-19.32</PC-Conformer_y_E>
                    <PC-Conformer_y_E>-18.857</PC-Conformer_y_E>
                    <PC-Conformer_y_E>-20.908</PC-Conformer_y_E>
                    <PC-Conformer_y_E>-18.375</PC-Conformer_y_E>
                    <PC-Conformer_y_E>-19.024</PC-Conformer_y_E>
                    <PC-Conformer_y_E>-19.343</PC-Conformer_y_E>
                    <PC-Conformer_y_E>-19.489</PC-Conformer_y_E>
                    <PC-Conformer_y_E>-19.484</PC-Conformer_y_E>
                    <PC-Conformer_y_E>-21.568</PC-Conformer_y_E>
                    <PC-Conformer_y_E>-20.819</PC-Conformer_y_E>
                    <PC-Conformer_y_E>-20.869</PC-Conformer_y_E>
                    <PC-Conformer_y_E>-19.389</PC-Conformer_y_E>
                    <PC-Conformer_y_E>-20.661</PC-Conformer_y_E>
                    <PC-Conformer_y_E>-17.009</PC-Conformer_y_E>
                    <PC-Conformer_y_E>-18.351</PC-Conformer_y_E>
                    <PC-Conformer_y_E>-16.979</PC-Conformer_y_E>
                    <PC-Conformer_y_E>-21.943</PC-Conformer_y_E>
                    <PC-Conformer_y_E>-18.69</PC-Conformer_y_E>
                    <PC-Conformer_y_E>-20.628</PC-Conformer_y_E>
                    <PC-Conformer_y_E>-16.502</PC-Conformer_y_E>
                    <PC-Conformer_y_E>-18.245</PC-Conformer_y_E>
                    <PC-Conformer_y_E>-18.329</PC-Conformer_y_E>
                    <PC-Conformer_y_E>-22.359</PC-Conformer_y_E>
                    <PC-Conformer_y_E>-17.145</PC-Conformer_y_E>
                    <PC-Conformer_y_E>-15.138</PC-Conformer_y_E>
                    <PC-Conformer_y_E>-15.089</PC-Conformer_y_E>
                    <PC-Conformer_y_E>-13.977</PC-Conformer_y_E>
                    <PC-Conformer_y_E>-16.845</PC-Conformer_y_E>
                    <PC-Conformer_y_E>-16.396</PC-Conformer_y_E>
                    <PC-Conformer_y_E>-23.191</PC-Conformer_y_E>
                    <PC-Conformer_y_E>-13.137</PC-Conformer_y_E>
                    <PC-Conformer_y_E>-15.715</PC-Conformer_y_E>
                    <PC-Conformer_y_E>-15.352</PC-Conformer_y_E>
                    <PC-Conformer_y_E>-11.927</PC-Conformer_y_E>
                    <PC-Conformer_y_E>-15.008</PC-Conformer_y_E>
                    <PC-Conformer_y_E>-12.531</PC-Conformer_y_E>
                    <PC-Conformer_y_E>-12.088</PC-Conformer_y_E>
                    <PC-Conformer_y_E>-10.685</PC-Conformer_y_E>
                    <PC-Conformer_y_E>-12.244</PC-Conformer_y_E>
                    <PC-Conformer_y_E>-11.016</PC-Conformer_y_E>
                    <PC-Conformer_y_E>-9.614</PC-Conformer_y_E>
                    <PC-Conformer_y_E>-9.778</PC-Conformer_y_E>
                    <PC-Conformer_y_E>-11.177</PC-Conformer_y_E>
                    <PC-Conformer_y_E>-13.137</PC-Conformer_y_E>
                    <PC-Conformer_y_E>-10.964</PC-Conformer_y_E>
                    <PC-Conformer_y_E>-12.919</PC-Conformer_y_E>
                    <PC-Conformer_y_E>-11.856</PC-Conformer_y_E>
                  </PC-Conformer_y>
                  <PC-Conformer_z>
                    <PC-Conformer_z_E>10.008</PC-Conformer_z_E>
                    <PC-Conformer_z_E>11.726</PC-Conformer_z_E>
                    <PC-Conformer_z_E>13.251</PC-Conformer_z_E>
                    <PC-Conformer_z_E>15.843</PC-Conformer_z_E>
                    <PC-Conformer_z_E>17.458</PC-Conformer_z_E>
                    <PC-Conformer_z_E>15.234</PC-Conformer_z_E>
                    <PC-Conformer_z_E>13.402</PC-Conformer_z_E>
                    <PC-Conformer_z_E>15.866</PC-Conformer_z_E>
                    <PC-Conformer_z_E>12.808</PC-Conformer_z_E>
                    <PC-Conformer_z_E>12.892</PC-Conformer_z_E>
                    <PC-Conformer_z_E>17.684</PC-Conformer_z_E>
                    <PC-Conformer_z_E>17.902</PC-Conformer_z_E>
                    <PC-Conformer_z_E>16.958</PC-Conformer_z_E>
                    <PC-Conformer_z_E>14.731</PC-Conformer_z_E>
                    <PC-Conformer_z_E>16.224</PC-Conformer_z_E>
                    <PC-Conformer_z_E>13.424</PC-Conformer_z_E>
                    <PC-Conformer_z_E>11.888</PC-Conformer_z_E>
                    <PC-Conformer_z_E>13.584</PC-Conformer_z_E>
                    <PC-Conformer_z_E>15.566</PC-Conformer_z_E>
                    <PC-Conformer_z_E>14.073</PC-Conformer_z_E>
                    <PC-Conformer_z_E>16.788</PC-Conformer_z_E>
                    <PC-Conformer_z_E>10.945</PC-Conformer_z_E>
                    <PC-Conformer_z_E>16.476</PC-Conformer_z_E>
                    <PC-Conformer_z_E>15.065</PC-Conformer_z_E>
                    <PC-Conformer_z_E>13.009</PC-Conformer_z_E>
                    <PC-Conformer_z_E>16.264</PC-Conformer_z_E>
                    <PC-Conformer_z_E>10.819</PC-Conformer_z_E>
                    <PC-Conformer_z_E>11.495</PC-Conformer_z_E>
                    <PC-Conformer_z_E>15.571</PC-Conformer_z_E>
                    <PC-Conformer_z_E>16.32</PC-Conformer_z_E>
                    <PC-Conformer_z_E>16.391</PC-Conformer_z_E>
                    <PC-Conformer_z_E>12.746</PC-Conformer_z_E>
                    <PC-Conformer_z_E>18.233</PC-Conformer_z_E>
                    <PC-Conformer_z_E>16.89</PC-Conformer_z_E>
                    <PC-Conformer_z_E>12.215</PC-Conformer_z_E>
                    <PC-Conformer_z_E>12.732</PC-Conformer_z_E>
                    <PC-Conformer_z_E>15.996</PC-Conformer_z_E>
                    <PC-Conformer_z_E>18.047</PC-Conformer_z_E>
                    <PC-Conformer_z_E>11.966</PC-Conformer_z_E>
                    <PC-Conformer_z_E>16.727</PC-Conformer_z_E>
                    <PC-Conformer_z_E>11.877</PC-Conformer_z_E>
                    <PC-Conformer_z_E>15.993</PC-Conformer_z_E>
                    <PC-Conformer_z_E>12.341</PC-Conformer_z_E>
                    <PC-Conformer_z_E>10.968</PC-Conformer_z_E>
                    <PC-Conformer_z_E>19.22</PC-Conformer_z_E>
                    <PC-Conformer_z_E>15.247</PC-Conformer_z_E>
                    <PC-Conformer_z_E>11.582</PC-Conformer_z_E>
                    <PC-Conformer_z_E>10.344</PC-Conformer_z_E>
                    <PC-Conformer_z_E>14.53</PC-Conformer_z_E>
                    <PC-Conformer_z_E>10.58</PC-Conformer_z_E>
                    <PC-Conformer_z_E>15.886</PC-Conformer_z_E>
                    <PC-Conformer_z_E>13.192</PC-Conformer_z_E>
                    <PC-Conformer_z_E>15.155</PC-Conformer_z_E>
                    <PC-Conformer_z_E>17.049</PC-Conformer_z_E>
                    <PC-Conformer_z_E>12.478</PC-Conformer_z_E>
                    <PC-Conformer_z_E>14.432</PC-Conformer_z_E>
                    <PC-Conformer_z_E>13.115</PC-Conformer_z_E>
                    <PC-Conformer_z_E>17.925</PC-Conformer_z_E>
                    <PC-Conformer_z_E>17.285</PC-Conformer_z_E>
                    <PC-Conformer_z_E>19.023</PC-Conformer_z_E>
                    <PC-Conformer_z_E>18.368</PC-Conformer_z_E>
                    <PC-Conformer_z_E>19.233</PC-Conformer_z_E>
                  </PC-Conformer_z>
                </PC-Conformer>
              </PC-Coordinates_conformers>
            </PC-Coordinates>
          </PC-Compound_coords>
          <PC-Compound_charge>0</PC-Compound_charge>
        </PC-Compound>
        <PC-Compound>
          <PC-Compound_id>
            <PC-CompoundType>
              <PC-CompoundType_type value="standardized">1</PC-CompoundType_type>
              <PC-CompoundType_id>
                <PC-CompoundType_id_cid>36314</PC-CompoundType_id_cid>
              </PC-CompoundType_id>
            </PC-CompoundType>
          </PC-Compound_id>
        </PC-Compound>
      </PC-Compounds>
    </PC-Substance_compound>
  </PC-Substance>
  <PC-Substance>
    <PC-Substance_sid>
      <PC-ID>
        <PC-ID_id>7847557</PC-ID_id>
        <PC-ID_version>3</PC-ID_version>
      </PC-ID>
    </PC-Substance_sid>
    <PC-Substance_source>
      <PC-Source>
        <PC-Source_db>
          <PC-DBTracking>
            <PC-DBTracking_name>KEGG</PC-DBTracking_name>
            <PC-DBTracking_source-id>
              <Object-id>
                <Object-id_str>D00491</Object-id_str>
              </Object-id>
            </PC-DBTracking_source-id>
          </PC-DBTracking>
        </PC-Source_db>
      </PC-Source>
    </PC-Substance_source>
    <PC-Substance_synonyms>
      <PC-Substance_synonyms_E>33069-62-4</PC-Substance_synonyms_E>
      <PC-Substance_synonyms_E>Abraxane</PC-Substance_synonyms_E>
      <PC-Substance_synonyms_E>Abraxane (TN)</PC-Substance_synonyms_E>
      <PC-Substance_synonyms_E>D00491</PC-Substance_synonyms_E>
      <PC-Substance_synonyms_E>Paclitaxel</PC-Substance_synonyms_E>
      <PC-Substance_synonyms_E>Paclitaxel (JAN/USP/INN)</PC-Substance_synonyms_E>
      <PC-Substance_synonyms_E>Taxol</PC-Substance_synonyms_E>
      <PC-Substance_synonyms_E>Taxol (TN)</PC-Substance_synonyms_E>
    </PC-Substance_synonyms>
    <PC-Substance_comment>
      <PC-Substance_comment_E>Antineoplastic</PC-Substance_comment_E>
      <PC-Substance_comment_E>CAS: 33069-62-4</PC-Substance_comment_E>
      <PC-Substance_comment_E>ChEBI: 45863</PC-Substance_comment_E>
      <PC-Substance_comment_E>DrugBank: DB01229</PC-Substance_comment_E>
      <PC-Substance_comment_E>CCD: TA1</PC-Substance_comment_E>
      <PC-Substance_comment_E>DailyMed: paclitaxel</PC-Substance_comment_E>
      <PC-Substance_comment_E>Same as: C07394</PC-Substance_comment_E>
      <PC-Substance_comment_E>Therapeutic category: 4240</PC-Substance_comment_E>
      <PC-Substance_comment_E>ATC code: L01CD01</PC-Substance_comment_E>
    </PC-Substance_comment>
    <PC-Substance_xref>
      <PC-XRefData>
        <PC-XRefData_regid>D00491</PC-XRefData_regid>
      </PC-XRefData>
      <PC-XRefData>
        <PC-XRefData_rn>33069-62-4</PC-XRefData_rn>
      </PC-XRefData>
      <PC-XRefData>
        <PC-XRefData_dburl>http://www.genome.jp/kegg/kegg2.html</PC-XRefData_dburl>
      </PC-XRefData>
      <PC-XRefData>
        <PC-XRefData_sburl>http://www.genome.jp/dbget-bin/www_bget?dr+D00491</PC-XRefData_sburl>
      </PC-XRefData>
    </PC-Substance_xref>
    <PC-Substance_compound>
      <PC-Compounds>
        <PC-Compound>
          <PC-Compound_id>
            <PC-CompoundType>
              <PC-CompoundType_type value="deposited">0</PC-CompoundType_type>
            </PC-CompoundType>
          </PC-Compound_id>
          <PC-Compound_atoms>
            <PC-Atoms>
              <PC-Atoms_aid>
                <PC-Atoms_aid_E>1</PC-Atoms_aid_E>
                <PC-Atoms_aid_E>2</PC-Atoms_aid_E>
                <PC-Atoms_aid_E>3</PC-Atoms_aid_E>
                <PC-Atoms_aid_E>4</PC-Atoms_aid_E>
                <PC-Atoms_aid_E>5</PC-Atoms_aid_E>
                <PC-Atoms_aid_E>6</PC-Atoms_aid_E>
                <PC-Atoms_aid_E>7</PC-Atoms_aid_E>
                <PC-Atoms_aid_E>8</PC-Atoms_aid_E>
                <PC-Atoms_aid_E>9</PC-Atoms_aid_E>
                <PC-Atoms_aid_E>10</PC-Atoms_aid_E>
                <PC-Atoms_aid_E>11</PC-Atoms_aid_E>
                <PC-Atoms_aid_E>12</PC-Atoms_aid_E>
                <PC-Atoms_aid_E>13</PC-Atoms_aid_E>
                <PC-Atoms_aid_E>14</PC-Atoms_aid_E>
                <PC-Atoms_aid_E>15</PC-Atoms_aid_E>
                <PC-Atoms_aid_E>16</PC-Atoms_aid_E>
                <PC-Atoms_aid_E>17</PC-Atoms_aid_E>
                <PC-Atoms_aid_E>18</PC-Atoms_aid_E>
                <PC-Atoms_aid_E>19</PC-Atoms_aid_E>
                <PC-Atoms_aid_E>20</PC-Atoms_aid_E>
                <PC-Atoms_aid_E>21</PC-Atoms_aid_E>
                <PC-Atoms_aid_E>22</PC-Atoms_aid_E>
                <PC-Atoms_aid_E>23</PC-Atoms_aid_E>
                <PC-Atoms_aid_E>24</PC-Atoms_aid_E>
                <PC-Atoms_aid_E>25</PC-Atoms_aid_E>
                <PC-Atoms_aid_E>26</PC-Atoms_aid_E>
                <PC-Atoms_aid_E>27</PC-Atoms_aid_E>
                <PC-Atoms_aid_E>28</PC-Atoms_aid_E>
                <PC-Atoms_aid_E>29</PC-Atoms_aid_E>
                <PC-Atoms_aid_E>30</PC-Atoms_aid_E>
                <PC-Atoms_aid_E>31</PC-Atoms_aid_E>
                <PC-Atoms_aid_E>32</PC-Atoms_aid_E>
                <PC-Atoms_aid_E>33</PC-Atoms_aid_E>
                <PC-Atoms_aid_E>34</PC-Atoms_aid_E>
                <PC-Atoms_aid_E>35</PC-Atoms_aid_E>
                <PC-Atoms_aid_E>36</PC-Atoms_aid_E>
                <PC-Atoms_aid_E>37</PC-Atoms_aid_E>
                <PC-Atoms_aid_E>38</PC-Atoms_aid_E>
                <PC-Atoms_aid_E>39</PC-Atoms_aid_E>
                <PC-Atoms_aid_E>40</PC-Atoms_aid_E>
                <PC-Atoms_aid_E>41</PC-Atoms_aid_E>
                <PC-Atoms_aid_E>42</PC-Atoms_aid_E>
                <PC-Atoms_aid_E>43</PC-Atoms_aid_E>
                <PC-Atoms_aid_E>44</PC-Atoms_aid_E>
                <PC-Atoms_aid_E>45</PC-Atoms_aid_E>
                <PC-Atoms_aid_E>46</PC-Atoms_aid_E>
                <PC-Atoms_aid_E>47</PC-Atoms_aid_E>
                <PC-Atoms_aid_E>48</PC-Atoms_aid_E>
                <PC-Atoms_aid_E>49</PC-Atoms_aid_E>
                <PC-Atoms_aid_E>50</PC-Atoms_aid_E>
                <PC-Atoms_aid_E>51</PC-Atoms_aid_E>
                <PC-Atoms_aid_E>52</PC-Atoms_aid_E>
                <PC-Atoms_aid_E>53</PC-Atoms_aid_E>
                <PC-Atoms_aid_E>54</PC-Atoms_aid_E>
                <PC-Atoms_aid_E>55</PC-Atoms_aid_E>
                <PC-Atoms_aid_E>56</PC-Atoms_aid_E>
                <PC-Atoms_aid_E>57</PC-Atoms_aid_E>
                <PC-Atoms_aid_E>58</PC-Atoms_aid_E>
                <PC-Atoms_aid_E>59</PC-Atoms_aid_E>
                <PC-Atoms_aid_E>60</PC-Atoms_aid_E>
                <PC-Atoms_aid_E>61</PC-Atoms_aid_E>
                <PC-Atoms_aid_E>62</PC-Atoms_aid_E>
              </PC-Atoms_aid>
              <PC-Atoms_element>
                <PC-Element value="o">8</PC-Element>
                <PC-Element value="o">8</PC-Element>
                <PC-Element value="o">8</PC-Element>
                <PC-Element value="o">8</PC-Element>
                <PC-Element value="o">8</PC-Element>
                <PC-Element value="o">8</PC-Element>
                <PC-Element value="o">8</PC-Element>
                <PC-Element value="o">8</PC-Element>
                <PC-Element value="o">8</PC-Element>
                <PC-Element value="o">8</PC-Element>
                <PC-Element value="o">8</PC-Element>
                <PC-Element value="o">8</PC-Element>
                <PC-Element value="o">8</PC-Element>
                <PC-Element value="o">8</PC-Element>
                <PC-Element value="n">7</PC-Element>
                <PC-Element value="c">6</PC-Element>
                <PC-Element value="c">6</PC-Element>
                <PC-Element value="c">6</PC-Element>
                <PC-Element value="c">6</PC-Element>
                <PC-Element value="c">6</PC-Element>
                <PC-Element value="c">6</PC-Element>
                <PC-Element value="c">6</PC-Element>
                <PC-Element value="c">6</PC-Element>
                <PC-Element value="c">6</PC-Element>
                <PC-Element value="c">6</PC-Element>
                <PC-Element value="c">6</PC-Element>
                <PC-Element value="c">6</PC-Element>
                <PC-Element value="c">6</PC-Element>
                <PC-Element value="c">6</PC-Element>
                <PC-Element value="c">6</PC-Element>
                <PC-Element value="c">6</PC-Element>
                <PC-Element value="c">6</PC-Element>
                <PC-Element value="c">6</PC-Element>
                <PC-Element value="c">6</PC-Element>
                <PC-Element value="c">6</PC-Element>
                <PC-Element value="c">6</PC-Element>
                <PC-Element value="c">6</PC-Element>
                <PC-Element value="c">6</PC-Element>
                <PC-Element value="c">6</PC-Element>
                <PC-Element value="c">6</PC-Element>
                <PC-Element value="c">6</PC-Element>
                <PC-Element value="c">6</PC-Element>
                <PC-Element value="c">6</PC-Element>
                <PC-Element value="c">6</PC-Element>
                <PC-Element value="c">6</PC-Element>
                <PC-Element value="c">6</PC-Element>
                <PC-Element value="c">6</PC-Element>
                <PC-Element value="c">6</PC-Element>
                <PC-Element value="c">6</PC-Element>
                <PC-Element value="c">6</PC-Element>
                <PC-Element value="c">6</PC-Element>
                <PC-Element value="c">6</PC-Element>
                <PC-Element value="c">6</PC-Element>
                <PC-Element value="c">6</PC-Element>
                <PC-Element value="c">6</PC-Element>
                <PC-Element value="c">6</PC-Element>
                <PC-Element value="c">6</PC-Element>
                <PC-Element value="c">6</PC-Element>
                <PC-Element value="c">6</PC-Element>
                <PC-Element value="c">6</PC-Element>
                <PC-Element value="c">6</PC-Element>
                <PC-Element value="c">6</PC-Element>
              </PC-Atoms_element>
            </PC-Atoms>
          </PC-Compound_atoms>
          <PC-Compound_bonds>
            <PC-Bonds>
              <PC-Bonds_aid1>
                <PC-Bonds_aid1_E>1</PC-Bonds_aid1_E>
                <PC-Bonds_aid1_E>1</PC-Bonds_aid1_E>
                <PC-Bonds_aid1_E>2</PC-Bonds_aid1_E>
                <PC-Bonds_aid1_E>2</PC-Bonds_aid1_E>
                <PC-Bonds_aid1_E>3</PC-Bonds_aid1_E>
                <PC-Bonds_aid1_E>3</PC-Bonds_aid1_E>
                <PC-Bonds_aid1_E>4</PC-Bonds_aid1_E>
                <PC-Bonds_aid1_E>5</PC-Bonds_aid1_E>
                <PC-Bonds_aid1_E>5</PC-Bonds_aid1_E>
                <PC-Bonds_aid1_E>6</PC-Bonds_aid1_E>
                <PC-Bonds_aid1_E>7</PC-Bonds_aid1_E>
                <PC-Bonds_aid1_E>8</PC-Bonds_aid1_E>
                <PC-Bonds_aid1_E>8</PC-Bonds_aid1_E>
                <PC-Bonds_aid1_E>9</PC-Bonds_aid1_E>
                <PC-Bonds_aid1_E>10</PC-Bonds_aid1_E>
                <PC-Bonds_aid1_E>11</PC-Bonds_aid1_E>
                <PC-Bonds_aid1_E>12</PC-Bonds_aid1_E>
                <PC-Bonds_aid1_E>13</PC-Bonds_aid1_E>
                <PC-Bonds_aid1_E>14</PC-Bonds_aid1_E>
                <PC-Bonds_aid1_E>15</PC-Bonds_aid1_E>
                <PC-Bonds_aid1_E>15</PC-Bonds_aid1_E>
                <PC-Bonds_aid1_E>16</PC-Bonds_aid1_E>
                <PC-Bonds_aid1_E>16</PC-Bonds_aid1_E>
                <PC-Bonds_aid1_E>16</PC-Bonds_aid1_E>
                <PC-Bonds_aid1_E>17</PC-Bonds_aid1_E>
                <PC-Bonds_aid1_E>17</PC-Bonds_aid1_E>
                <PC-Bonds_aid1_E>18</PC-Bonds_aid1_E>
                <PC-Bonds_aid1_E>18</PC-Bonds_aid1_E>
                <PC-Bonds_aid1_E>18</PC-Bonds_aid1_E>
                <PC-Bonds_aid1_E>19</PC-Bonds_aid1_E>
                <PC-Bonds_aid1_E>19</PC-Bonds_aid1_E>
                <PC-Bonds_aid1_E>19</PC-Bonds_aid1_E>
                <PC-Bonds_aid1_E>21</PC-Bonds_aid1_E>
                <PC-Bonds_aid1_E>21</PC-Bonds_aid1_E>
                <PC-Bonds_aid1_E>21</PC-Bonds_aid1_E>
                <PC-Bonds_aid1_E>22</PC-Bonds_aid1_E>
                <PC-Bonds_aid1_E>23</PC-Bonds_aid1_E>
                <PC-Bonds_aid1_E>23</PC-Bonds_aid1_E>
                <PC-Bonds_aid1_E>24</PC-Bonds_aid1_E>
                <PC-Bonds_aid1_E>25</PC-Bonds_aid1_E>
                <PC-Bonds_aid1_E>29</PC-Bonds_aid1_E>
                <PC-Bonds_aid1_E>30</PC-Bonds_aid1_E>
                <PC-Bonds_aid1_E>30</PC-Bonds_aid1_E>
                <PC-Bonds_aid1_E>35</PC-Bonds_aid1_E>
                <PC-Bonds_aid1_E>36</PC-Bonds_aid1_E>
                <PC-Bonds_aid1_E>38</PC-Bonds_aid1_E>
                <PC-Bonds_aid1_E>39</PC-Bonds_aid1_E>
                <PC-Bonds_aid1_E>39</PC-Bonds_aid1_E>
                <PC-Bonds_aid1_E>40</PC-Bonds_aid1_E>
                <PC-Bonds_aid1_E>42</PC-Bonds_aid1_E>
                <PC-Bonds_aid1_E>43</PC-Bonds_aid1_E>
                <PC-Bonds_aid1_E>44</PC-Bonds_aid1_E>
                <PC-Bonds_aid1_E>46</PC-Bonds_aid1_E>
                <PC-Bonds_aid1_E>47</PC-Bonds_aid1_E>
                <PC-Bonds_aid1_E>48</PC-Bonds_aid1_E>
                <PC-Bonds_aid1_E>49</PC-Bonds_aid1_E>
                <PC-Bonds_aid1_E>49</PC-Bonds_aid1_E>
                <PC-Bonds_aid1_E>51</PC-Bonds_aid1_E>
                <PC-Bonds_aid1_E>52</PC-Bonds_aid1_E>
                <PC-Bonds_aid1_E>53</PC-Bonds_aid1_E>
                <PC-Bonds_aid1_E>54</PC-Bonds_aid1_E>
                <PC-Bonds_aid1_E>54</PC-Bonds_aid1_E>
                <PC-Bonds_aid1_E>55</PC-Bonds_aid1_E>
                <PC-Bonds_aid1_E>56</PC-Bonds_aid1_E>
                <PC-Bonds_aid1_E>58</PC-Bonds_aid1_E>
                <PC-Bonds_aid1_E>59</PC-Bonds_aid1_E>
                <PC-Bonds_aid1_E>60</PC-Bonds_aid1_E>
                <PC-Bonds_aid1_E>61</PC-Bonds_aid1_E>
              </PC-Bonds_aid1>
              <PC-Bonds_aid2>
                <PC-Bonds_aid2_E>22</PC-Bonds_aid2_E>
                <PC-Bonds_aid2_E>27</PC-Bonds_aid2_E>
                <PC-Bonds_aid2_E>17</PC-Bonds_aid2_E>
                <PC-Bonds_aid2_E>35</PC-Bonds_aid2_E>
                <PC-Bonds_aid2_E>20</PC-Bonds_aid2_E>
                <PC-Bonds_aid2_E>36</PC-Bonds_aid2_E>
                <PC-Bonds_aid2_E>19</PC-Bonds_aid2_E>
                <PC-Bonds_aid2_E>26</PC-Bonds_aid2_E>
                <PC-Bonds_aid2_E>38</PC-Bonds_aid2_E>
                <PC-Bonds_aid2_E>24</PC-Bonds_aid2_E>
                <PC-Bonds_aid2_E>25</PC-Bonds_aid2_E>
                <PC-Bonds_aid2_E>31</PC-Bonds_aid2_E>
                <PC-Bonds_aid2_E>40</PC-Bonds_aid2_E>
                <PC-Bonds_aid2_E>35</PC-Bonds_aid2_E>
                <PC-Bonds_aid2_E>36</PC-Bonds_aid2_E>
                <PC-Bonds_aid2_E>38</PC-Bonds_aid2_E>
                <PC-Bonds_aid2_E>40</PC-Bonds_aid2_E>
                <PC-Bonds_aid2_E>42</PC-Bonds_aid2_E>
                <PC-Bonds_aid2_E>51</PC-Bonds_aid2_E>
                <PC-Bonds_aid2_E>46</PC-Bonds_aid2_E>
                <PC-Bonds_aid2_E>51</PC-Bonds_aid2_E>
                <PC-Bonds_aid2_E>17</PC-Bonds_aid2_E>
                <PC-Bonds_aid2_E>18</PC-Bonds_aid2_E>
                <PC-Bonds_aid2_E>20</PC-Bonds_aid2_E>
                <PC-Bonds_aid2_E>22</PC-Bonds_aid2_E>
                <PC-Bonds_aid2_E>27</PC-Bonds_aid2_E>
                <PC-Bonds_aid2_E>24</PC-Bonds_aid2_E>
                <PC-Bonds_aid2_E>25</PC-Bonds_aid2_E>
                <PC-Bonds_aid2_E>32</PC-Bonds_aid2_E>
                <PC-Bonds_aid2_E>20</PC-Bonds_aid2_E>
                <PC-Bonds_aid2_E>21</PC-Bonds_aid2_E>
                <PC-Bonds_aid2_E>29</PC-Bonds_aid2_E>
                <PC-Bonds_aid2_E>23</PC-Bonds_aid2_E>
                <PC-Bonds_aid2_E>33</PC-Bonds_aid2_E>
                <PC-Bonds_aid2_E>34</PC-Bonds_aid2_E>
                <PC-Bonds_aid2_E>28</PC-Bonds_aid2_E>
                <PC-Bonds_aid2_E>26</PC-Bonds_aid2_E>
                <PC-Bonds_aid2_E>30</PC-Bonds_aid2_E>
                <PC-Bonds_aid2_E>26</PC-Bonds_aid2_E>
                <PC-Bonds_aid2_E>28</PC-Bonds_aid2_E>
                <PC-Bonds_aid2_E>31</PC-Bonds_aid2_E>
                <PC-Bonds_aid2_E>31</PC-Bonds_aid2_E>
                <PC-Bonds_aid2_E>37</PC-Bonds_aid2_E>
                <PC-Bonds_aid2_E>41</PC-Bonds_aid2_E>
                <PC-Bonds_aid2_E>39</PC-Bonds_aid2_E>
                <PC-Bonds_aid2_E>45</PC-Bonds_aid2_E>
                <PC-Bonds_aid2_E>43</PC-Bonds_aid2_E>
                <PC-Bonds_aid2_E>44</PC-Bonds_aid2_E>
                <PC-Bonds_aid2_E>42</PC-Bonds_aid2_E>
                <PC-Bonds_aid2_E>46</PC-Bonds_aid2_E>
                <PC-Bonds_aid2_E>47</PC-Bonds_aid2_E>
                <PC-Bonds_aid2_E>48</PC-Bonds_aid2_E>
                <PC-Bonds_aid2_E>49</PC-Bonds_aid2_E>
                <PC-Bonds_aid2_E>50</PC-Bonds_aid2_E>
                <PC-Bonds_aid2_E>50</PC-Bonds_aid2_E>
                <PC-Bonds_aid2_E>52</PC-Bonds_aid2_E>
                <PC-Bonds_aid2_E>53</PC-Bonds_aid2_E>
                <PC-Bonds_aid2_E>54</PC-Bonds_aid2_E>
                <PC-Bonds_aid2_E>55</PC-Bonds_aid2_E>
                <PC-Bonds_aid2_E>56</PC-Bonds_aid2_E>
                <PC-Bonds_aid2_E>58</PC-Bonds_aid2_E>
                <PC-Bonds_aid2_E>59</PC-Bonds_aid2_E>
                <PC-Bonds_aid2_E>57</PC-Bonds_aid2_E>
                <PC-Bonds_aid2_E>57</PC-Bonds_aid2_E>
                <PC-Bonds_aid2_E>60</PC-Bonds_aid2_E>
                <PC-Bonds_aid2_E>61</PC-Bonds_aid2_E>
                <PC-Bonds_aid2_E>62</PC-Bonds_aid2_E>
                <PC-Bonds_aid2_E>62</PC-Bonds_aid2_E>
              </PC-Bonds_aid2>
              <PC-Bonds_order>
                <PC-BondType value="single">1</PC-BondType>
                <PC-BondType value="single">1</PC-BondType>
                <PC-BondType value="single">1</PC-BondType>
                <PC-BondType value="single">1</PC-BondType>
                <PC-BondType value="single">1</PC-BondType>
                <PC-BondType value="single">1</PC-BondType>
                <PC-BondType value="single">1</PC-BondType>
                <PC-BondType value="single">1</PC-BondType>
                <PC-BondType value="single">1</PC-BondType>
                <PC-BondType value="double">2</PC-BondType>
                <PC-BondType value="single">1</PC-BondType>
                <PC-BondType value="single">1</PC-BondType>
                <PC-BondType value="single">1</PC-BondType>
                <PC-BondType value="double">2</PC-BondType>
                <PC-BondType value="double">2</PC-BondType>
                <PC-BondType value="double">2</PC-BondType>
                <PC-BondType value="double">2</PC-BondType>
                <PC-BondType value="single">1</PC-BondType>
                <PC-BondType value="double">2</PC-BondType>
                <PC-BondType value="single">1</PC-BondType>
                <PC-BondType value="single">1</PC-BondType>
                <PC-BondType value="single">1</PC-BondType>
                <PC-BondType value="single">1</PC-BondType>
                <PC-BondType value="single">1</PC-BondType>
                <PC-BondType value="single">1</PC-BondType>
                <PC-BondType value="single">1</PC-BondType>
                <PC-BondType value="single">1</PC-BondType>
                <PC-BondType value="single">1</PC-BondType>
                <PC-BondType value="single">1</PC-BondType>
                <PC-BondType value="single">1</PC-BondType>
                <PC-BondType value="single">1</PC-BondType>
                <PC-BondType value="single">1</PC-BondType>
                <PC-BondType value="single">1</PC-BondType>
                <PC-BondType value="single">1</PC-BondType>
                <PC-BondType value="single">1</PC-BondType>
                <PC-BondType value="single">1</PC-BondType>
                <PC-BondType value="single">1</PC-BondType>
                <PC-BondType value="double">2</PC-BondType>
                <PC-BondType value="single">1</PC-BondType>
                <PC-BondType value="single">1</PC-BondType>
                <PC-BondType value="single">1</PC-BondType>
                <PC-BondType value="single">1</PC-BondType>
                <PC-BondType value="single">1</PC-BondType>
                <PC-BondType value="single">1</PC-BondType>
                <PC-BondType value="single">1</PC-BondType>
                <PC-BondType value="single">1</PC-BondType>
                <PC-BondType value="double">2</PC-BondType>
                <PC-BondType value="single">1</PC-BondType>
                <PC-BondType value="single">1</PC-BondType>
                <PC-BondType value="single">1</PC-BondType>
                <PC-BondType value="single">1</PC-BondType>
                <PC-BondType value="double">2</PC-BondType>
                <PC-BondType value="single">1</PC-BondType>
                <PC-BondType value="double">2</PC-BondType>
                <PC-BondType value="single">1</PC-BondType>
                <PC-BondType value="double">2</PC-BondType>
                <PC-BondType value="single">1</PC-BondType>
                <PC-BondType value="single">1</PC-BondType>
                <PC-BondType value="single">1</PC-BondType>
                <PC-BondType value="double">2</PC-BondType>
                <PC-BondType value="double">2</PC-BondType>
                <PC-BondType value="single">1</PC-BondType>
                <PC-BondType value="double">2</PC-BondType>
                <PC-BondType value="single">1</PC-BondType>
                <PC-BondType value="single">1</PC-BondType>
                <PC-BondType value="double">2</PC-BondType>
                <PC-BondType value="double">2</PC-BondType>
                <PC-BondType value="single">1</PC-BondType>
              </PC-Bonds_order>
            </PC-Bonds>
          </PC-Compound_bonds>
          <PC-Compound_coords>
            <PC-Coordinates>
              <PC-Coordinates_type>
                <PC-CoordinateType value="twod">1</PC-CoordinateType>
                <PC-CoordinateType value="submitted">3</PC-CoordinateType>
              </PC-Coordinates_type>
              <PC-Coordinates_aid>
                <PC-Coordinates_aid_E>1</PC-Coordinates_aid_E>
                <PC-Coordinates_aid_E>2</PC-Coordinates_aid_E>
                <PC-Coordinates_aid_E>3</PC-Coordinates_aid_E>
                <PC-Coordinates_aid_E>4</PC-Coordinates_aid_E>
                <PC-Coordinates_aid_E>5</PC-Coordinates_aid_E>
                <PC-Coordinates_aid_E>6</PC-Coordinates_aid_E>
                <PC-Coordinates_aid_E>7</PC-Coordinates_aid_E>
                <PC-Coordinates_aid_E>8</PC-Coordinates_aid_E>
                <PC-Coordinates_aid_E>9</PC-Coordinates_aid_E>
                <PC-Coordinates_aid_E>10</PC-Coordinates_aid_E>
                <PC-Coordinates_aid_E>11</PC-Coordinates_aid_E>
                <PC-Coordinates_aid_E>12</PC-Coordinates_aid_E>
                <PC-Coordinates_aid_E>13</PC-Coordinates_aid_E>
                <PC-Coordinates_aid_E>14</PC-Coordinates_aid_E>
                <PC-Coordinates_aid_E>15</PC-Coordinates_aid_E>
                <PC-Coordinates_aid_E>16</PC-Coordinates_aid_E>
                <PC-Coordinates_aid_E>17</PC-Coordinates_aid_E>
                <PC-Coordinates_aid_E>18</PC-Coordinates_aid_E>
                <PC-Coordinates_aid_E>19</PC-Coordinates_aid_E>
                <PC-Coordinates_aid_E>20</PC-Coordinates_aid_E>
                <PC-Coordinates_aid_E>21</PC-Coordinates_aid_E>
                <PC-Coordinates_aid_E>22</PC-Coordinates_aid_E>
                <PC-Coordinates_aid_E>23</PC-Coordinates_aid_E>
                <PC-Coordinates_aid_E>24</PC-Coordinates_aid_E>
                <PC-Coordinates_aid_E>25</PC-Coordinates_aid_E>
                <PC-Coordinates_aid_E>26</PC-Coordinates_aid_E>
                <PC-Coordinates_aid_E>27</PC-Coordinates_aid_E>
                <PC-Coordinates_aid_E>28</PC-Coordinates_aid_E>
                <PC-Coordinates_aid_E>29</PC-Coordinates_aid_E>
                <PC-Coordinates_aid_E>30</PC-Coordinates_aid_E>
                <PC-Coordinates_aid_E>31</PC-Coordinates_aid_E>
                <PC-Coordinates_aid_E>32</PC-Coordinates_aid_E>
                <PC-Coordinates_aid_E>33</PC-Coordinates_aid_E>
                <PC-Coordinates_aid_E>34</PC-Coordinates_aid_E>
                <PC-Coordinates_aid_E>35</PC-Coordinates_aid_E>
                <PC-Coordinates_aid_E>36</PC-Coordinates_aid_E>
                <PC-Coordinates_aid_E>37</PC-Coordinates_aid_E>
                <PC-Coordinates_aid_E>38</PC-Coordinates_aid_E>
                <PC-Coordinates_aid_E>39</PC-Coordinates_aid_E>
                <PC-Coordinates_aid_E>40</PC-Coordinates_aid_E>
                <PC-Coordinates_aid_E>41</PC-Coordinates_aid_E>
                <PC-Coordinates_aid_E>42</PC-Coordinates_aid_E>
                <PC-Coordinates_aid_E>43</PC-Coordinates_aid_E>
                <PC-Coordinates_aid_E>44</PC-Coordinates_aid_E>
                <PC-Coordinates_aid_E>45</PC-Coordinates_aid_E>
                <PC-Coordinates_aid_E>46</PC-Coordinates_aid_E>
                <PC-Coordinates_aid_E>47</PC-Coordinates_aid_E>
                <PC-Coordinates_aid_E>48</PC-Coordinates_aid_E>
                <PC-Coordinates_aid_E>49</PC-Coordinates_aid_E>
                <PC-Coordinates_aid_E>50</PC-Coordinates_aid_E>
                <PC-Coordinates_aid_E>51</PC-Coordinates_aid_E>
                <PC-Coordinates_aid_E>52</PC-Coordinates_aid_E>
                <PC-Coordinates_aid_E>53</PC-Coordinates_aid_E>
                <PC-Coordinates_aid_E>54</PC-Coordinates_aid_E>
                <PC-Coordinates_aid_E>55</PC-Coordinates_aid_E>
                <PC-Coordinates_aid_E>56</PC-Coordinates_aid_E>
                <PC-Coordinates_aid_E>57</PC-Coordinates_aid_E>
                <PC-Coordinates_aid_E>58</PC-Coordinates_aid_E>
                <PC-Coordinates_aid_E>59</PC-Coordinates_aid_E>
                <PC-Coordinates_aid_E>60</PC-Coordinates_aid_E>
                <PC-Coordinates_aid_E>61</PC-Coordinates_aid_E>
                <PC-Coordinates_aid_E>62</PC-Coordinates_aid_E>
              </PC-Coordinates_aid>
              <PC-Coordinates_conformers>
                <PC-Conformer>
                  <PC-Conformer_x>
                    <PC-Conformer_x_E>33.6348</PC-Conformer_x_E>
                    <PC-Conformer_x_E>31.4196</PC-Conformer_x_E>
                    <PC-Conformer_x_E>29.5265</PC-Conformer_x_E>
                    <PC-Conformer_x_E>26.9947</PC-Conformer_x_E>
                    <PC-Conformer_x_E>24.7851</PC-Conformer_x_E>
                    <PC-Conformer_x_E>28.6404</PC-Conformer_x_E>
                    <PC-Conformer_x_E>31.4368</PC-Conformer_x_E>
                    <PC-Conformer_x_E>23.3006</PC-Conformer_x_E>
                    <PC-Conformer_x_E>32.6107</PC-Conformer_x_E>
                    <PC-Conformer_x_E>27.2939</PC-Conformer_x_E>
                    <PC-Conformer_x_E>23.6747</PC-Conformer_x_E>
                    <PC-Conformer_x_E>22.144</PC-Conformer_x_E>
                    <PC-Conformer_x_E>20.976</PC-Conformer_x_E>
                    <PC-Conformer_x_E>17.4833</PC-Conformer_x_E>
                    <PC-Conformer_x_E>19.8137</PC-Conformer_x_E>
                    <PC-Conformer_x_E>30.3147</PC-Conformer_x_E>
                    <PC-Conformer_x_E>31.431</PC-Conformer_x_E>
                    <PC-Conformer_x_E>30.3147</PC-Conformer_x_E>
                    <PC-Conformer_x_E>27.0119</PC-Conformer_x_E>
                    <PC-Conformer_x_E>29.5091</PC-Conformer_x_E>
                    <PC-Conformer_x_E>27.0119</PC-Conformer_x_E>
                    <PC-Conformer_x_E>32.5472</PC-Conformer_x_E>
                    <PC-Conformer_x_E>25.8957</PC-Conformer_x_E>
                    <PC-Conformer_x_E>28.6174</PC-Conformer_x_E>
                    <PC-Conformer_x_E>31.431</PC-Conformer_x_E>
                    <PC-Conformer_x_E>25.9015</PC-Conformer_x_E>
                    <PC-Conformer_x_E>32.5933</PC-Conformer_x_E>
                    <PC-Conformer_x_E>32.5472</PC-Conformer_x_E>
                    <PC-Conformer_x_E>25.8957</PC-Conformer_x_E>
                    <PC-Conformer_x_E>24.7795</PC-Conformer_x_E>
                    <PC-Conformer_x_E>24.7795</PC-Conformer_x_E>
                    <PC-Conformer_x_E>30.401</PC-Conformer_x_E>
                    <PC-Conformer_x_E>27.8862</PC-Conformer_x_E>
                    <PC-Conformer_x_E>28.0186</PC-Conformer_x_E>
                    <PC-Conformer_x_E>32.6221</PC-Conformer_x_E>
                    <PC-Conformer_x_E>28.3987</PC-Conformer_x_E>
                    <PC-Conformer_x_E>23.6632</PC-Conformer_x_E>
                    <PC-Conformer_x_E>24.7851</PC-Conformer_x_E>
                    <PC-Conformer_x_E>28.4515</PC-Conformer_x_E>
                    <PC-Conformer_x_E>22.144</PC-Conformer_x_E>
                    <PC-Conformer_x_E>33.8361</PC-Conformer_x_E>
                    <PC-Conformer_x_E>20.976</PC-Conformer_x_E>
                    <PC-Conformer_x_E>27.1621</PC-Conformer_x_E>
                    <PC-Conformer_x_E>29.6405</PC-Conformer_x_E>
                    <PC-Conformer_x_E>25.9015</PC-Conformer_x_E>
                    <PC-Conformer_x_E>19.8137</PC-Conformer_x_E>
                    <PC-Conformer_x_E>27.1429</PC-Conformer_x_E>
                    <PC-Conformer_x_E>29.6221</PC-Conformer_x_E>
                    <PC-Conformer_x_E>18.6514</PC-Conformer_x_E>
                    <PC-Conformer_x_E>28.4019</PC-Conformer_x_E>
                    <PC-Conformer_x_E>18.6456</PC-Conformer_x_E>
                    <PC-Conformer_x_E>17.4833</PC-Conformer_x_E>
                    <PC-Conformer_x_E>18.6514</PC-Conformer_x_E>
                    <PC-Conformer_x_E>18.6456</PC-Conformer_x_E>
                    <PC-Conformer_x_E>16.321</PC-Conformer_x_E>
                    <PC-Conformer_x_E>17.4833</PC-Conformer_x_E>
                    <PC-Conformer_x_E>16.321</PC-Conformer_x_E>
                    <PC-Conformer_x_E>19.8079</PC-Conformer_x_E>
                    <PC-Conformer_x_E>17.4777</PC-Conformer_x_E>
                    <PC-Conformer_x_E>19.8079</PC-Conformer_x_E>
                    <PC-Conformer_x_E>17.4777</PC-Conformer_x_E>
                    <PC-Conformer_x_E>18.6456</PC-Conformer_x_E>
                  </PC-Conformer_x>
                  <PC-Conformer_y>
                    <PC-Conformer_y_E>-16.4147</PC-Conformer_y_E>
                    <PC-Conformer_y_E>-17.7152</PC-Conformer_y_E>
                    <PC-Conformer_y_E>-18.826</PC-Conformer_y_E>
                    <PC-Conformer_y_E>-17.7957</PC-Conformer_y_E>
                    <PC-Conformer_y_E>-12.6632</PC-Conformer_y_E>
                    <PC-Conformer_y_E>-11.8921</PC-Conformer_y_E>
                    <PC-Conformer_y_E>-12.5886</PC-Conformer_y_E>
                    <PC-Conformer_y_E>-17.272</PC-Conformer_y_E>
                    <PC-Conformer_y_E>-19.8154</PC-Conformer_y_E>
                    <PC-Conformer_y_E>-18.7914</PC-Conformer_y_E>
                    <PC-Conformer_y_E>-10.7298</PC-Conformer_y_E>
                    <PC-Conformer_y_E>-15.264</PC-Conformer_y_E>
                    <PC-Conformer_y_E>-18.6185</PC-Conformer_y_E>
                    <PC-Conformer_y_E>-15.264</PC-Conformer_y_E>
                    <PC-Conformer_y_E>-15.264</PC-Conformer_y_E>
                    <PC-Conformer_y_E>-15.6783</PC-Conformer_y_E>
                    <PC-Conformer_y_E>-16.3169</PC-Conformer_y_E>
                    <PC-Conformer_y_E>-14.3835</PC-Conformer_y_E>
                    <PC-Conformer_y_E>-16.5357</PC-Conformer_y_E>
                    <PC-Conformer_y_E>-16.5529</PC-Conformer_y_E>
                    <PC-Conformer_y_E>-15.241</PC-Conformer_y_E>
                    <PC-Conformer_y_E>-15.6783</PC-Conformer_y_E>
                    <PC-Conformer_y_E>-14.6022</PC-Conformer_y_E>
                    <PC-Conformer_y_E>-13.3077</PC-Conformer_y_E>
                    <PC-Conformer_y_E>-13.7448</PC-Conformer_y_E>
                    <PC-Conformer_y_E>-13.3133</PC-Conformer_y_E>
                    <PC-Conformer_y_E>-17.0591</PC-Conformer_y_E>
                    <PC-Conformer_y_E>-14.3835</PC-Conformer_y_E>
                    <PC-Conformer_y_E>-17.1857</PC-Conformer_y_E>
                    <PC-Conformer_y_E>-15.241</PC-Conformer_y_E>
                    <PC-Conformer_y_E>-16.5357</PC-Conformer_y_E>
                    <PC-Conformer_y_E>-12.3336</PC-Conformer_y_E>
                    <PC-Conformer_y_E>-14.2513</PC-Conformer_y_E>
                    <PC-Conformer_y_E>-15.7414</PC-Conformer_y_E>
                    <PC-Conformer_y_E>-18.4171</PC-Conformer_y_E>
                    <PC-Conformer_y_E>-19.4532</PC-Conformer_y_E>
                    <PC-Conformer_y_E>-14.6022</PC-Conformer_y_E>
                    <PC-Conformer_y_E>-11.3743</PC-Conformer_y_E>
                    <PC-Conformer_y_E>-20.7477</PC-Conformer_y_E>
                    <PC-Conformer_y_E>-16.6046</PC-Conformer_y_E>
                    <PC-Conformer_y_E>-17.738</PC-Conformer_y_E>
                    <PC-Conformer_y_E>-17.2778</PC-Conformer_y_E>
                    <PC-Conformer_y_E>-21.4307</PC-Conformer_y_E>
                    <PC-Conformer_y_E>-21.4555</PC-Conformer_y_E>
                    <PC-Conformer_y_E>-10.7298</PC-Conformer_y_E>
                    <PC-Conformer_y_E>-16.6046</PC-Conformer_y_E>
                    <PC-Conformer_y_E>-22.8143</PC-Conformer_y_E>
                    <PC-Conformer_y_E>-22.8391</PC-Conformer_y_E>
                    <PC-Conformer_y_E>-17.2778</PC-Conformer_y_E>
                    <PC-Conformer_y_E>-23.5221</PC-Conformer_y_E>
                    <PC-Conformer_y_E>-14.5965</PC-Conformer_y_E>
                    <PC-Conformer_y_E>-16.6046</PC-Conformer_y_E>
                    <PC-Conformer_y_E>-18.6185</PC-Conformer_y_E>
                    <PC-Conformer_y_E>-13.2557</PC-Conformer_y_E>
                    <PC-Conformer_y_E>-17.2778</PC-Conformer_y_E>
                    <PC-Conformer_y_E>-19.2974</PC-Conformer_y_E>
                    <PC-Conformer_y_E>-18.6185</PC-Conformer_y_E>
                    <PC-Conformer_y_E>-12.5826</PC-Conformer_y_E>
                    <PC-Conformer_y_E>-12.5826</PC-Conformer_y_E>
                    <PC-Conformer_y_E>-11.2361</PC-Conformer_y_E>
                    <PC-Conformer_y_E>-11.2361</PC-Conformer_y_E>
                    <PC-Conformer_y_E>-10.5628</PC-Conformer_y_E>
                  </PC-Conformer_y>
                  <PC-Conformer_style>
                    <PC-DrawAnnotations>
                      <PC-DrawAnnotations_annotation>
                        <PC-BondAnnotation value="wedge-down">6</PC-BondAnnotation>
                        <PC-BondAnnotation value="wedge-up">5</PC-BondAnnotation>
                        <PC-BondAnnotation value="wedge-up">5</PC-BondAnnotation>
                        <PC-BondAnnotation value="wedge-up">5</PC-BondAnnotation>
                        <PC-BondAnnotation value="wedge-down">6</PC-BondAnnotation>
                        <PC-BondAnnotation value="wedge-up">5</PC-BondAnnotation>
                        <PC-BondAnnotation value="wedge-up">5</PC-BondAnnotation>
                        <PC-BondAnnotation value="wedge-up">5</PC-BondAnnotation>
                        <PC-BondAnnotation value="wedge-down">6</PC-BondAnnotation>
                        <PC-BondAnnotation value="wedge-down">6</PC-BondAnnotation>
                        <PC-BondAnnotation value="wedge-down">6</PC-BondAnnotation>
                      </PC-DrawAnnotations_annotation>
                      <PC-DrawAnnotations_aid1>
                        <PC-DrawAnnotations_aid1_E>17</PC-DrawAnnotations_aid1_E>
                        <PC-DrawAnnotations_aid1_E>17</PC-DrawAnnotations_aid1_E>
                        <PC-DrawAnnotations_aid1_E>18</PC-DrawAnnotations_aid1_E>
                        <PC-DrawAnnotations_aid1_E>19</PC-DrawAnnotations_aid1_E>
                        <PC-DrawAnnotations_aid1_E>20</PC-DrawAnnotations_aid1_E>
                        <PC-DrawAnnotations_aid1_E>22</PC-DrawAnnotations_aid1_E>
                        <PC-DrawAnnotations_aid1_E>25</PC-DrawAnnotations_aid1_E>
                        <PC-DrawAnnotations_aid1_E>26</PC-DrawAnnotations_aid1_E>
                        <PC-DrawAnnotations_aid1_E>31</PC-DrawAnnotations_aid1_E>
                        <PC-DrawAnnotations_aid1_E>42</PC-DrawAnnotations_aid1_E>
                        <PC-DrawAnnotations_aid1_E>46</PC-DrawAnnotations_aid1_E>
                      </PC-DrawAnnotations_aid1>
                      <PC-DrawAnnotations_aid2>
                        <PC-DrawAnnotations_aid2_E>2</PC-DrawAnnotations_aid2_E>
                        <PC-DrawAnnotations_aid2_E>27</PC-DrawAnnotations_aid2_E>
                        <PC-DrawAnnotations_aid2_E>32</PC-DrawAnnotations_aid2_E>
                        <PC-DrawAnnotations_aid2_E>4</PC-DrawAnnotations_aid2_E>
                        <PC-DrawAnnotations_aid2_E>3</PC-DrawAnnotations_aid2_E>
                        <PC-DrawAnnotations_aid2_E>1</PC-DrawAnnotations_aid2_E>
                        <PC-DrawAnnotations_aid2_E>7</PC-DrawAnnotations_aid2_E>
                        <PC-DrawAnnotations_aid2_E>5</PC-DrawAnnotations_aid2_E>
                        <PC-DrawAnnotations_aid2_E>8</PC-DrawAnnotations_aid2_E>
                        <PC-DrawAnnotations_aid2_E>13</PC-DrawAnnotations_aid2_E>
                        <PC-DrawAnnotations_aid2_E>15</PC-DrawAnnotations_aid2_E>
                      </PC-DrawAnnotations_aid2>
                    </PC-DrawAnnotations>
                  </PC-Conformer_style>
                </PC-Conformer>
              </PC-Coordinates_conformers>
            </PC-Coordinates>
          </PC-Compound_coords>
          <PC-Compound_charge>0</PC-Compound_charge>
        </PC-Compound>
        <PC-Compound>
          <PC-Compound_id>
            <PC-CompoundType>
              <PC-CompoundType_type value="standardized">1</PC-CompoundType_type>
              <PC-CompoundType_id>
                <PC-CompoundType_id_cid>441276</PC-CompoundType_id_cid>
              </PC-CompoundType_id>
            </PC-CompoundType>
          </PC-Compound_id>
        </PC-Compound>
      </PC-Compounds>
    </PC-Substance_compound>
  </PC-Substance>
  <PC-Substance>
    <PC-Substance_sid>
      <PC-ID>
        <PC-ID_id>7636365</PC-ID_id>
        <PC-ID_version>1</PC-ID_version>
      </PC-ID>
    </PC-Substance_sid>
    <PC-Substance_source>
      <PC-Source>
        <PC-Source_db>
          <PC-DBTracking>
            <PC-DBTracking_name>ChemBlock</PC-DBTracking_name>
            <PC-DBTracking_source-id>
              <Object-id>
                <Object-id_str>Taxol</Object-id_str>
              </Object-id>
            </PC-DBTracking_source-id>
          </PC-DBTracking>
        </PC-Source_db>
      </PC-Source>
    </PC-Substance_source>
    <PC-Substance_synonyms>
      <PC-Substance_synonyms_E>Taxol</PC-Substance_synonyms_E>
    </PC-Substance_synonyms>
    <PC-Substance_xref>
      <PC-XRefData>
        <PC-XRefData_regid>Taxol</PC-XRefData_regid>
      </PC-XRefData>
      <PC-XRefData>
        <PC-XRefData_dburl>http://www.chemblock.com</PC-XRefData_dburl>
      </PC-XRefData>
    </PC-Substance_xref>
    <PC-Substance_compound>
      <PC-Compounds>
        <PC-Compound>
          <PC-Compound_id>
            <PC-CompoundType>
              <PC-CompoundType_type value="deposited">0</PC-CompoundType_type>
            </PC-CompoundType>
          </PC-Compound_id>
          <PC-Compound_atoms>
            <PC-Atoms>
              <PC-Atoms_aid>
                <PC-Atoms_aid_E>1</PC-Atoms_aid_E>
                <PC-Atoms_aid_E>2</PC-Atoms_aid_E>
                <PC-Atoms_aid_E>3</PC-Atoms_aid_E>
                <PC-Atoms_aid_E>4</PC-Atoms_aid_E>
                <PC-Atoms_aid_E>5</PC-Atoms_aid_E>
                <PC-Atoms_aid_E>6</PC-Atoms_aid_E>
                <PC-Atoms_aid_E>7</PC-Atoms_aid_E>
                <PC-Atoms_aid_E>8</PC-Atoms_aid_E>
                <PC-Atoms_aid_E>9</PC-Atoms_aid_E>
                <PC-Atoms_aid_E>10</PC-Atoms_aid_E>
                <PC-Atoms_aid_E>11</PC-Atoms_aid_E>
                <PC-Atoms_aid_E>12</PC-Atoms_aid_E>
                <PC-Atoms_aid_E>13</PC-Atoms_aid_E>
                <PC-Atoms_aid_E>14</PC-Atoms_aid_E>
                <PC-Atoms_aid_E>15</PC-Atoms_aid_E>
                <PC-Atoms_aid_E>16</PC-Atoms_aid_E>
                <PC-Atoms_aid_E>17</PC-Atoms_aid_E>
                <PC-Atoms_aid_E>18</PC-Atoms_aid_E>
                <PC-Atoms_aid_E>19</PC-Atoms_aid_E>
                <PC-Atoms_aid_E>20</PC-Atoms_aid_E>
                <PC-Atoms_aid_E>21</PC-Atoms_aid_E>
                <PC-Atoms_aid_E>22</PC-Atoms_aid_E>
                <PC-Atoms_aid_E>23</PC-Atoms_aid_E>
                <PC-Atoms_aid_E>24</PC-Atoms_aid_E>
                <PC-Atoms_aid_E>25</PC-Atoms_aid_E>
                <PC-Atoms_aid_E>26</PC-Atoms_aid_E>
                <PC-Atoms_aid_E>27</PC-Atoms_aid_E>
                <PC-Atoms_aid_E>28</PC-Atoms_aid_E>
                <PC-Atoms_aid_E>29</PC-Atoms_aid_E>
                <PC-Atoms_aid_E>30</PC-Atoms_aid_E>
                <PC-Atoms_aid_E>31</PC-Atoms_aid_E>
                <PC-Atoms_aid_E>32</PC-Atoms_aid_E>
                <PC-Atoms_aid_E>33</PC-Atoms_aid_E>
                <PC-Atoms_aid_E>34</PC-Atoms_aid_E>
                <PC-Atoms_aid_E>35</PC-Atoms_aid_E>
                <PC-Atoms_aid_E>36</PC-Atoms_aid_E>
                <PC-Atoms_aid_E>37</PC-Atoms_aid_E>
                <PC-Atoms_aid_E>38</PC-Atoms_aid_E>
                <PC-Atoms_aid_E>39</PC-Atoms_aid_E>
                <PC-Atoms_aid_E>40</PC-Atoms_aid_E>
                <PC-Atoms_aid_E>41</PC-Atoms_aid_E>
                <PC-Atoms_aid_E>42</PC-Atoms_aid_E>
                <PC-Atoms_aid_E>43</PC-Atoms_aid_E>
                <PC-Atoms_aid_E>44</PC-Atoms_aid_E>
                <PC-Atoms_aid_E>45</PC-Atoms_aid_E>
                <PC-Atoms_aid_E>46</PC-Atoms_aid_E>
                <PC-Atoms_aid_E>47</PC-Atoms_aid_E>
                <PC-Atoms_aid_E>48</PC-Atoms_aid_E>
                <PC-Atoms_aid_E>49</PC-Atoms_aid_E>
                <PC-Atoms_aid_E>50</PC-Atoms_aid_E>
                <PC-Atoms_aid_E>51</PC-Atoms_aid_E>
                <PC-Atoms_aid_E>52</PC-Atoms_aid_E>
                <PC-Atoms_aid_E>53</PC-Atoms_aid_E>
                <PC-Atoms_aid_E>54</PC-Atoms_aid_E>
                <PC-Atoms_aid_E>55</PC-Atoms_aid_E>
                <PC-Atoms_aid_E>56</PC-Atoms_aid_E>
                <PC-Atoms_aid_E>57</PC-Atoms_aid_E>
                <PC-Atoms_aid_E>58</PC-Atoms_aid_E>
                <PC-Atoms_aid_E>59</PC-Atoms_aid_E>
                <PC-Atoms_aid_E>60</PC-Atoms_aid_E>
                <PC-Atoms_aid_E>61</PC-Atoms_aid_E>
              </PC-Atoms_aid>
              <PC-Atoms_element>
                <PC-Element value="o">8</PC-Element>
                <PC-Element value="o">8</PC-Element>
                <PC-Element value="o">8</PC-Element>
                <PC-Element value="o">8</PC-Element>
                <PC-Element value="o">8</PC-Element>
                <PC-Element value="o">8</PC-Element>
                <PC-Element value="o">8</PC-Element>
                <PC-Element value="o">8</PC-Element>
                <PC-Element value="o">8</PC-Element>
                <PC-Element value="o">8</PC-Element>
                <PC-Element value="o">8</PC-Element>
                <PC-Element value="o">8</PC-Element>
                <PC-Element value="o">8</PC-Element>
                <PC-Element value="n">7</PC-Element>
                <PC-Element value="c">6</PC-Element>
                <PC-Element value="c">6</PC-Element>
                <PC-Element value="c">6</PC-Element>
                <PC-Element value="c">6</PC-Element>
                <PC-Element value="c">6</PC-Element>
                <PC-Element value="c">6</PC-Element>
                <PC-Element value="c">6</PC-Element>
                <PC-Element value="c">6</PC-Element>
                <PC-Element value="c">6</PC-Element>
                <PC-Element value="c">6</PC-Element>
                <PC-Element value="c">6</PC-Element>
                <PC-Element value="c">6</PC-Element>
                <PC-Element value="c">6</PC-Element>
                <PC-Element value="c">6</PC-Element>
                <PC-Element value="c">6</PC-Element>
                <PC-Element value="c">6</PC-Element>
                <PC-Element value="c">6</PC-Element>
                <PC-Element value="c">6</PC-Element>
                <PC-Element value="c">6</PC-Element>
                <PC-Element value="c">6</PC-Element>
                <PC-Element value="c">6</PC-Element>
                <PC-Element value="c">6</PC-Element>
                <PC-Element value="c">6</PC-Element>
                <PC-Element value="c">6</PC-Element>
                <PC-Element value="c">6</PC-Element>
                <PC-Element value="c">6</PC-Element>
                <PC-Element value="c">6</PC-Element>
                <PC-Element value="c">6</PC-Element>
                <PC-Element value="c">6</PC-Element>
                <PC-Element value="c">6</PC-Element>
                <PC-Element value="c">6</PC-Element>
                <PC-Element value="c">6</PC-Element>
                <PC-Element value="c">6</PC-Element>
                <PC-Element value="c">6</PC-Element>
                <PC-Element value="c">6</PC-Element>
                <PC-Element value="c">6</PC-Element>
                <PC-Element value="c">6</PC-Element>
                <PC-Element value="c">6</PC-Element>
                <PC-Element value="c">6</PC-Element>
                <PC-Element value="c">6</PC-Element>
                <PC-Element value="c">6</PC-Element>
                <PC-Element value="c">6</PC-Element>
                <PC-Element value="c">6</PC-Element>
                <PC-Element value="c">6</PC-Element>
                <PC-Element value="c">6</PC-Element>
                <PC-Element value="c">6</PC-Element>
                <PC-Element value="h">1</PC-Element>
              </PC-Atoms_element>
            </PC-Atoms>
          </PC-Compound_atoms>
          <PC-Compound_bonds>
            <PC-Bonds>
              <PC-Bonds_aid1>
                <PC-Bonds_aid1_E>1</PC-Bonds_aid1_E>
                <PC-Bonds_aid1_E>1</PC-Bonds_aid1_E>
                <PC-Bonds_aid1_E>2</PC-Bonds_aid1_E>
                <PC-Bonds_aid1_E>2</PC-Bonds_aid1_E>
                <PC-Bonds_aid1_E>3</PC-Bonds_aid1_E>
                <PC-Bonds_aid1_E>3</PC-Bonds_aid1_E>
                <PC-Bonds_aid1_E>4</PC-Bonds_aid1_E>
                <PC-Bonds_aid1_E>5</PC-Bonds_aid1_E>
                <PC-Bonds_aid1_E>5</PC-Bonds_aid1_E>
                <PC-Bonds_aid1_E>6</PC-Bonds_aid1_E>
                <PC-Bonds_aid1_E>7</PC-Bonds_aid1_E>
                <PC-Bonds_aid1_E>8</PC-Bonds_aid1_E>
                <PC-Bonds_aid1_E>8</PC-Bonds_aid1_E>
                <PC-Bonds_aid1_E>9</PC-Bonds_aid1_E>
                <PC-Bonds_aid1_E>10</PC-Bonds_aid1_E>
                <PC-Bonds_aid1_E>11</PC-Bonds_aid1_E>
                <PC-Bonds_aid1_E>12</PC-Bonds_aid1_E>
                <PC-Bonds_aid1_E>13</PC-Bonds_aid1_E>
                <PC-Bonds_aid1_E>14</PC-Bonds_aid1_E>
                <PC-Bonds_aid1_E>14</PC-Bonds_aid1_E>
                <PC-Bonds_aid1_E>15</PC-Bonds_aid1_E>
                <PC-Bonds_aid1_E>15</PC-Bonds_aid1_E>
                <PC-Bonds_aid1_E>15</PC-Bonds_aid1_E>
                <PC-Bonds_aid1_E>15</PC-Bonds_aid1_E>
                <PC-Bonds_aid1_E>16</PC-Bonds_aid1_E>
                <PC-Bonds_aid1_E>16</PC-Bonds_aid1_E>
                <PC-Bonds_aid1_E>17</PC-Bonds_aid1_E>
                <PC-Bonds_aid1_E>18</PC-Bonds_aid1_E>
                <PC-Bonds_aid1_E>18</PC-Bonds_aid1_E>
                <PC-Bonds_aid1_E>19</PC-Bonds_aid1_E>
                <PC-Bonds_aid1_E>19</PC-Bonds_aid1_E>
                <PC-Bonds_aid1_E>20</PC-Bonds_aid1_E>
                <PC-Bonds_aid1_E>20</PC-Bonds_aid1_E>
                <PC-Bonds_aid1_E>20</PC-Bonds_aid1_E>
                <PC-Bonds_aid1_E>21</PC-Bonds_aid1_E>
                <PC-Bonds_aid1_E>22</PC-Bonds_aid1_E>
                <PC-Bonds_aid1_E>22</PC-Bonds_aid1_E>
                <PC-Bonds_aid1_E>24</PC-Bonds_aid1_E>
                <PC-Bonds_aid1_E>25</PC-Bonds_aid1_E>
                <PC-Bonds_aid1_E>28</PC-Bonds_aid1_E>
                <PC-Bonds_aid1_E>29</PC-Bonds_aid1_E>
                <PC-Bonds_aid1_E>29</PC-Bonds_aid1_E>
                <PC-Bonds_aid1_E>33</PC-Bonds_aid1_E>
                <PC-Bonds_aid1_E>34</PC-Bonds_aid1_E>
                <PC-Bonds_aid1_E>36</PC-Bonds_aid1_E>
                <PC-Bonds_aid1_E>36</PC-Bonds_aid1_E>
                <PC-Bonds_aid1_E>37</PC-Bonds_aid1_E>
                <PC-Bonds_aid1_E>38</PC-Bonds_aid1_E>
                <PC-Bonds_aid1_E>40</PC-Bonds_aid1_E>
                <PC-Bonds_aid1_E>41</PC-Bonds_aid1_E>
                <PC-Bonds_aid1_E>42</PC-Bonds_aid1_E>
                <PC-Bonds_aid1_E>44</PC-Bonds_aid1_E>
                <PC-Bonds_aid1_E>45</PC-Bonds_aid1_E>
                <PC-Bonds_aid1_E>46</PC-Bonds_aid1_E>
                <PC-Bonds_aid1_E>48</PC-Bonds_aid1_E>
                <PC-Bonds_aid1_E>48</PC-Bonds_aid1_E>
                <PC-Bonds_aid1_E>49</PC-Bonds_aid1_E>
                <PC-Bonds_aid1_E>50</PC-Bonds_aid1_E>
                <PC-Bonds_aid1_E>51</PC-Bonds_aid1_E>
                <PC-Bonds_aid1_E>52</PC-Bonds_aid1_E>
                <PC-Bonds_aid1_E>53</PC-Bonds_aid1_E>
                <PC-Bonds_aid1_E>54</PC-Bonds_aid1_E>
                <PC-Bonds_aid1_E>54</PC-Bonds_aid1_E>
                <PC-Bonds_aid1_E>56</PC-Bonds_aid1_E>
                <PC-Bonds_aid1_E>57</PC-Bonds_aid1_E>
                <PC-Bonds_aid1_E>58</PC-Bonds_aid1_E>
                <PC-Bonds_aid1_E>59</PC-Bonds_aid1_E>
              </PC-Bonds_aid1>
              <PC-Bonds_aid2>
                <PC-Bonds_aid2_E>16</PC-Bonds_aid2_E>
                <PC-Bonds_aid2_E>33</PC-Bonds_aid2_E>
                <PC-Bonds_aid2_E>21</PC-Bonds_aid2_E>
                <PC-Bonds_aid2_E>23</PC-Bonds_aid2_E>
                <PC-Bonds_aid2_E>17</PC-Bonds_aid2_E>
                <PC-Bonds_aid2_E>34</PC-Bonds_aid2_E>
                <PC-Bonds_aid2_E>18</PC-Bonds_aid2_E>
                <PC-Bonds_aid2_E>26</PC-Bonds_aid2_E>
                <PC-Bonds_aid2_E>37</PC-Bonds_aid2_E>
                <PC-Bonds_aid2_E>24</PC-Bonds_aid2_E>
                <PC-Bonds_aid2_E>25</PC-Bonds_aid2_E>
                <PC-Bonds_aid2_E>30</PC-Bonds_aid2_E>
                <PC-Bonds_aid2_E>38</PC-Bonds_aid2_E>
                <PC-Bonds_aid2_E>33</PC-Bonds_aid2_E>
                <PC-Bonds_aid2_E>34</PC-Bonds_aid2_E>
                <PC-Bonds_aid2_E>37</PC-Bonds_aid2_E>
                <PC-Bonds_aid2_E>38</PC-Bonds_aid2_E>
                <PC-Bonds_aid2_E>40</PC-Bonds_aid2_E>
                <PC-Bonds_aid2_E>44</PC-Bonds_aid2_E>
                <PC-Bonds_aid2_E>51</PC-Bonds_aid2_E>
                <PC-Bonds_aid2_E>16</PC-Bonds_aid2_E>
                <PC-Bonds_aid2_E>17</PC-Bonds_aid2_E>
                <PC-Bonds_aid2_E>19</PC-Bonds_aid2_E>
                <PC-Bonds_aid2_E>61</PC-Bonds_aid2_E>
                <PC-Bonds_aid2_E>21</PC-Bonds_aid2_E>
                <PC-Bonds_aid2_E>23</PC-Bonds_aid2_E>
                <PC-Bonds_aid2_E>18</PC-Bonds_aid2_E>
                <PC-Bonds_aid2_E>20</PC-Bonds_aid2_E>
                <PC-Bonds_aid2_E>28</PC-Bonds_aid2_E>
                <PC-Bonds_aid2_E>24</PC-Bonds_aid2_E>
                <PC-Bonds_aid2_E>25</PC-Bonds_aid2_E>
                <PC-Bonds_aid2_E>22</PC-Bonds_aid2_E>
                <PC-Bonds_aid2_E>31</PC-Bonds_aid2_E>
                <PC-Bonds_aid2_E>32</PC-Bonds_aid2_E>
                <PC-Bonds_aid2_E>27</PC-Bonds_aid2_E>
                <PC-Bonds_aid2_E>26</PC-Bonds_aid2_E>
                <PC-Bonds_aid2_E>29</PC-Bonds_aid2_E>
                <PC-Bonds_aid2_E>26</PC-Bonds_aid2_E>
                <PC-Bonds_aid2_E>27</PC-Bonds_aid2_E>
                <PC-Bonds_aid2_E>30</PC-Bonds_aid2_E>
                <PC-Bonds_aid2_E>30</PC-Bonds_aid2_E>
                <PC-Bonds_aid2_E>35</PC-Bonds_aid2_E>
                <PC-Bonds_aid2_E>39</PC-Bonds_aid2_E>
                <PC-Bonds_aid2_E>36</PC-Bonds_aid2_E>
                <PC-Bonds_aid2_E>41</PC-Bonds_aid2_E>
                <PC-Bonds_aid2_E>42</PC-Bonds_aid2_E>
                <PC-Bonds_aid2_E>43</PC-Bonds_aid2_E>
                <PC-Bonds_aid2_E>40</PC-Bonds_aid2_E>
                <PC-Bonds_aid2_E>44</PC-Bonds_aid2_E>
                <PC-Bonds_aid2_E>45</PC-Bonds_aid2_E>
                <PC-Bonds_aid2_E>46</PC-Bonds_aid2_E>
                <PC-Bonds_aid2_E>48</PC-Bonds_aid2_E>
                <PC-Bonds_aid2_E>47</PC-Bonds_aid2_E>
                <PC-Bonds_aid2_E>47</PC-Bonds_aid2_E>
                <PC-Bonds_aid2_E>49</PC-Bonds_aid2_E>
                <PC-Bonds_aid2_E>50</PC-Bonds_aid2_E>
                <PC-Bonds_aid2_E>52</PC-Bonds_aid2_E>
                <PC-Bonds_aid2_E>53</PC-Bonds_aid2_E>
                <PC-Bonds_aid2_E>54</PC-Bonds_aid2_E>
                <PC-Bonds_aid2_E>55</PC-Bonds_aid2_E>
                <PC-Bonds_aid2_E>55</PC-Bonds_aid2_E>
                <PC-Bonds_aid2_E>56</PC-Bonds_aid2_E>
                <PC-Bonds_aid2_E>57</PC-Bonds_aid2_E>
                <PC-Bonds_aid2_E>58</PC-Bonds_aid2_E>
                <PC-Bonds_aid2_E>59</PC-Bonds_aid2_E>
                <PC-Bonds_aid2_E>60</PC-Bonds_aid2_E>
                <PC-Bonds_aid2_E>60</PC-Bonds_aid2_E>
              </PC-Bonds_aid2>
              <PC-Bonds_order>
                <PC-BondType value="single">1</PC-BondType>
                <PC-BondType value="single">1</PC-BondType>
                <PC-BondType value="single">1</PC-BondType>
                <PC-BondType value="single">1</PC-BondType>
                <PC-BondType value="single">1</PC-BondType>
                <PC-BondType value="single">1</PC-BondType>
                <PC-BondType value="single">1</PC-BondType>
                <PC-BondType value="single">1</PC-BondType>
                <PC-BondType value="single">1</PC-BondType>
                <PC-BondType value="double">2</PC-BondType>
                <PC-BondType value="single">1</PC-BondType>
                <PC-BondType value="single">1</PC-BondType>
                <PC-BondType value="single">1</PC-BondType>
                <PC-BondType value="double">2</PC-BondType>
                <PC-BondType value="double">2</PC-BondType>
                <PC-BondType value="double">2</PC-BondType>
                <PC-BondType value="double">2</PC-BondType>
                <PC-BondType value="single">1</PC-BondType>
                <PC-BondType value="single">1</PC-BondType>
                <PC-BondType value="single">1</PC-BondType>
                <PC-BondType value="single">1</PC-BondType>
                <PC-BondType value="single">1</PC-BondType>
                <PC-BondType value="single">1</PC-BondType>
                <PC-BondType value="single">1</PC-BondType>
                <PC-BondType value="single">1</PC-BondType>
                <PC-BondType value="single">1</PC-BondType>
                <PC-BondType value="single">1</PC-BondType>
                <PC-BondType value="single">1</PC-BondType>
                <PC-BondType value="single">1</PC-BondType>
                <PC-BondType value="single">1</PC-BondType>
                <PC-BondType value="single">1</PC-BondType>
                <PC-BondType value="single">1</PC-BondType>
                <PC-BondType value="single">1</PC-BondType>
                <PC-BondType value="single">1</PC-BondType>
                <PC-BondType value="single">1</PC-BondType>
                <PC-BondType value="single">1</PC-BondType>
                <PC-BondType value="double">2</PC-BondType>
                <PC-BondType value="single">1</PC-BondType>
                <PC-BondType value="single">1</PC-BondType>
                <PC-BondType value="single">1</PC-BondType>
                <PC-BondType value="single">1</PC-BondType>
                <PC-BondType value="single">1</PC-BondType>
                <PC-BondType value="single">1</PC-BondType>
                <PC-BondType value="single">1</PC-BondType>
                <PC-BondType value="double">2</PC-BondType>
                <PC-BondType value="single">1</PC-BondType>
                <PC-BondType value="single">1</PC-BondType>
                <PC-BondType value="single">1</PC-BondType>
                <PC-BondType value="single">1</PC-BondType>
                <PC-BondType value="single">1</PC-BondType>
                <PC-BondType value="double">2</PC-BondType>
                <PC-BondType value="single">1</PC-BondType>
                <PC-BondType value="double">2</PC-BondType>
                <PC-BondType value="single">1</PC-BondType>
                <PC-BondType value="double">2</PC-BondType>
                <PC-BondType value="single">1</PC-BondType>
                <PC-BondType value="single">1</PC-BondType>
                <PC-BondType value="double">2</PC-BondType>
                <PC-BondType value="single">1</PC-BondType>
                <PC-BondType value="double">2</PC-BondType>
                <PC-BondType value="single">1</PC-BondType>
                <PC-BondType value="double">2</PC-BondType>
                <PC-BondType value="single">1</PC-BondType>
                <PC-BondType value="single">1</PC-BondType>
                <PC-BondType value="double">2</PC-BondType>
                <PC-BondType value="double">2</PC-BondType>
                <PC-BondType value="single">1</PC-BondType>
              </PC-Bonds_order>
            </PC-Bonds>
          </PC-Compound_bonds>
          <PC-Compound_coords>
            <PC-Coordinates>
              <PC-Coordinates_type>
                <PC-CoordinateType value="twod">1</PC-CoordinateType>
                <PC-CoordinateType value="submitted">3</PC-CoordinateType>
              </PC-Coordinates_type>
              <PC-Coordinates_aid>
                <PC-Coordinates_aid_E>1</PC-Coordinates_aid_E>
                <PC-Coordinates_aid_E>2</PC-Coordinates_aid_E>
                <PC-Coordinates_aid_E>3</PC-Coordinates_aid_E>
                <PC-Coordinates_aid_E>4</PC-Coordinates_aid_E>
                <PC-Coordinates_aid_E>5</PC-Coordinates_aid_E>
                <PC-Coordinates_aid_E>6</PC-Coordinates_aid_E>
                <PC-Coordinates_aid_E>7</PC-Coordinates_aid_E>
                <PC-Coordinates_aid_E>8</PC-Coordinates_aid_E>
                <PC-Coordinates_aid_E>9</PC-Coordinates_aid_E>
                <PC-Coordinates_aid_E>10</PC-Coordinates_aid_E>
                <PC-Coordinates_aid_E>11</PC-Coordinates_aid_E>
                <PC-Coordinates_aid_E>12</PC-Coordinates_aid_E>
                <PC-Coordinates_aid_E>13</PC-Coordinates_aid_E>
                <PC-Coordinates_aid_E>14</PC-Coordinates_aid_E>
                <PC-Coordinates_aid_E>15</PC-Coordinates_aid_E>
                <PC-Coordinates_aid_E>16</PC-Coordinates_aid_E>
                <PC-Coordinates_aid_E>17</PC-Coordinates_aid_E>
                <PC-Coordinates_aid_E>18</PC-Coordinates_aid_E>
                <PC-Coordinates_aid_E>19</PC-Coordinates_aid_E>
                <PC-Coordinates_aid_E>20</PC-Coordinates_aid_E>
                <PC-Coordinates_aid_E>21</PC-Coordinates_aid_E>
                <PC-Coordinates_aid_E>22</PC-Coordinates_aid_E>
                <PC-Coordinates_aid_E>23</PC-Coordinates_aid_E>
                <PC-Coordinates_aid_E>24</PC-Coordinates_aid_E>
                <PC-Coordinates_aid_E>25</PC-Coordinates_aid_E>
                <PC-Coordinates_aid_E>26</PC-Coordinates_aid_E>
                <PC-Coordinates_aid_E>27</PC-Coordinates_aid_E>
                <PC-Coordinates_aid_E>28</PC-Coordinates_aid_E>
                <PC-Coordinates_aid_E>29</PC-Coordinates_aid_E>
                <PC-Coordinates_aid_E>30</PC-Coordinates_aid_E>
                <PC-Coordinates_aid_E>31</PC-Coordinates_aid_E>
                <PC-Coordinates_aid_E>32</PC-Coordinates_aid_E>
                <PC-Coordinates_aid_E>33</PC-Coordinates_aid_E>
                <PC-Coordinates_aid_E>34</PC-Coordinates_aid_E>
                <PC-Coordinates_aid_E>35</PC-Coordinates_aid_E>
                <PC-Coordinates_aid_E>36</PC-Coordinates_aid_E>
                <PC-Coordinates_aid_E>37</PC-Coordinates_aid_E>
                <PC-Coordinates_aid_E>38</PC-Coordinates_aid_E>
                <PC-Coordinates_aid_E>39</PC-Coordinates_aid_E>
                <PC-Coordinates_aid_E>40</PC-Coordinates_aid_E>
                <PC-Coordinates_aid_E>41</PC-Coordinates_aid_E>
                <PC-Coordinates_aid_E>42</PC-Coordinates_aid_E>
                <PC-Coordinates_aid_E>43</PC-Coordinates_aid_E>
                <PC-Coordinates_aid_E>44</PC-Coordinates_aid_E>
                <PC-Coordinates_aid_E>45</PC-Coordinates_aid_E>
                <PC-Coordinates_aid_E>46</PC-Coordinates_aid_E>
                <PC-Coordinates_aid_E>47</PC-Coordinates_aid_E>
                <PC-Coordinates_aid_E>48</PC-Coordinates_aid_E>
                <PC-Coordinates_aid_E>49</PC-Coordinates_aid_E>
                <PC-Coordinates_aid_E>50</PC-Coordinates_aid_E>
                <PC-Coordinates_aid_E>51</PC-Coordinates_aid_E>
                <PC-Coordinates_aid_E>52</PC-Coordinates_aid_E>
                <PC-Coordinates_aid_E>53</PC-Coordinates_aid_E>
                <PC-Coordinates_aid_E>54</PC-Coordinates_aid_E>
                <PC-Coordinates_aid_E>55</PC-Coordinates_aid_E>
                <PC-Coordinates_aid_E>56</PC-Coordinates_aid_E>
                <PC-Coordinates_aid_E>57</PC-Coordinates_aid_E>
                <PC-Coordinates_aid_E>58</PC-Coordinates_aid_E>
                <PC-Coordinates_aid_E>59</PC-Coordinates_aid_E>
                <PC-Coordinates_aid_E>60</PC-Coordinates_aid_E>
                <PC-Coordinates_aid_E>61</PC-Coordinates_aid_E>
              </PC-Coordinates_aid>
              <PC-Coordinates_conformers>
                <PC-Conformer>
                  <PC-Conformer_x>
                    <PC-Conformer_x_E>5.0239</PC-Conformer_x_E>
                    <PC-Conformer_x_E>6.3688</PC-Conformer_x_E>
                    <PC-Conformer_x_E>3.003</PC-Conformer_x_E>
                    <PC-Conformer_x_E>0.9539</PC-Conformer_x_E>
                    <PC-Conformer_x_E>1.64</PC-Conformer_x_E>
                    <PC-Conformer_x_E>3.9857</PC-Conformer_x_E>
                    <PC-Conformer_x_E>5.0239</PC-Conformer_x_E>
                    <PC-Conformer_x_E>-0.804</PC-Conformer_x_E>
                    <PC-Conformer_x_E>6.73</PC-Conformer_x_E>
                    <PC-Conformer_x_E>1.4728</PC-Conformer_x_E>
                    <PC-Conformer_x_E>3.0952</PC-Conformer_x_E>
                    <PC-Conformer_x_E>-1.6518</PC-Conformer_x_E>
                    <PC-Conformer_x_E>-2.4864</PC-Conformer_x_E>
                    <PC-Conformer_x_E>-3.3396</PC-Conformer_x_E>
                    <PC-Conformer_x_E>4.1711</PC-Conformer_x_E>
                    <PC-Conformer_x_E>5.0239</PC-Conformer_x_E>
                    <PC-Conformer_x_E>3.003</PC-Conformer_x_E>
                    <PC-Conformer_x_E>1.64</PC-Conformer_x_E>
                    <PC-Conformer_x_E>4.1711</PC-Conformer_x_E>
                    <PC-Conformer_x_E>2.1325</PC-Conformer_x_E>
                    <PC-Conformer_x_E>5.8767</PC-Conformer_x_E>
                    <PC-Conformer_x_E>1.64</PC-Conformer_x_E>
                    <PC-Conformer_x_E>5.5064</PC-Conformer_x_E>
                    <PC-Conformer_x_E>3.2997</PC-Conformer_x_E>
                    <PC-Conformer_x_E>5.0239</PC-Conformer_x_E>
                    <PC-Conformer_x_E>2.326</PC-Conformer_x_E>
                    <PC-Conformer_x_E>5.8767</PC-Conformer_x_E>
                    <PC-Conformer_x_E>0.6549</PC-Conformer_x_E>
                    <PC-Conformer_x_E>0.6549</PC-Conformer_x_E>
                    <PC-Conformer_x_E>0.1629</PC-Conformer_x_E>
                    <PC-Conformer_x_E>2.8172</PC-Conformer_x_E>
                    <PC-Conformer_x_E>2.938</PC-Conformer_x_E>
                    <PC-Conformer_x_E>5.8772</PC-Conformer_x_E>
                    <PC-Conformer_x_E>2.3165</PC-Conformer_x_E>
                    <PC-Conformer_x_E>-0.0289</PC-Conformer_x_E>
                    <PC-Conformer_x_E>2.3165</PC-Conformer_x_E>
                    <PC-Conformer_x_E>2.1252</PC-Conformer_x_E>
                    <PC-Conformer_x_E>-1.6531</PC-Conformer_x_E>
                    <PC-Conformer_x_E>5.8772</PC-Conformer_x_E>
                    <PC-Conformer_x_E>-2.49</PC-Conformer_x_E>
                    <PC-Conformer_x_E>3.1697</PC-Conformer_x_E>
                    <PC-Conformer_x_E>1.4637</PC-Conformer_x_E>
                    <PC-Conformer_x_E>1.64</PC-Conformer_x_E>
                    <PC-Conformer_x_E>-3.3396</PC-Conformer_x_E>
                    <PC-Conformer_x_E>3.1697</PC-Conformer_x_E>
                    <PC-Conformer_x_E>1.4637</PC-Conformer_x_E>
                    <PC-Conformer_x_E>2.3165</PC-Conformer_x_E>
                    <PC-Conformer_x_E>-4.1765</PC-Conformer_x_E>
                    <PC-Conformer_x_E>-5.0293</PC-Conformer_x_E>
                    <PC-Conformer_x_E>-4.1765</PC-Conformer_x_E>
                    <PC-Conformer_x_E>-4.1829</PC-Conformer_x_E>
                    <PC-Conformer_x_E>-5.8821</PC-Conformer_x_E>
                    <PC-Conformer_x_E>-5.0293</PC-Conformer_x_E>
                    <PC-Conformer_x_E>-5.0234</PC-Conformer_x_E>
                    <PC-Conformer_x_E>-5.8821</PC-Conformer_x_E>
                    <PC-Conformer_x_E>-5.8767</PC-Conformer_x_E>
                    <PC-Conformer_x_E>-5.0234</PC-Conformer_x_E>
                    <PC-Conformer_x_E>-6.73</PC-Conformer_x_E>
                    <PC-Conformer_x_E>-5.8767</PC-Conformer_x_E>
                    <PC-Conformer_x_E>-6.73</PC-Conformer_x_E>
                    <PC-Conformer_x_E>4.1711</PC-Conformer_x_E>
                  </PC-Conformer_x>
                  <PC-Conformer_y>
                    <PC-Conformer_y_E>-1.0754</PC-Conformer_y_E>
                    <PC-Conformer_y_E>-0.4393</PC-Conformer_y_E>
                    <PC-Conformer_y_E>-1.4871</PC-Conformer_y_E>
                    <PC-Conformer_y_E>-1.0145</PC-Conformer_y_E>
                    <PC-Conformer_y_E>3.0655</PC-Conformer_y_E>
                    <PC-Conformer_y_E>3.0655</PC-Conformer_y_E>
                    <PC-Conformer_y_E>2.8519</PC-Conformer_y_E>
                    <PC-Conformer_y_E>0.831</PC-Conformer_y_E>
                    <PC-Conformer_y_E>-1.0754</PC-Conformer_y_E>
                    <PC-Conformer_y_E>-1.6824</PC-Conformer_y_E>
                    <PC-Conformer_y_E>3.906</PC-Conformer_y_E>
                    <PC-Conformer_y_E>2.2772</PC-Conformer_y_E>
                    <PC-Conformer_y_E>-0.1613</PC-Conformer_y_E>
                    <PC-Conformer_y_E>2.5739</PC-Conformer_y_E>
                    <PC-Conformer_y_E>0.4025</PC-Conformer_y_E>
                    <PC-Conformer_y_E>-0.0904</PC-Conformer_y_E>
                    <PC-Conformer_y_E>-0.5139</PC-Conformer_y_E>
                    <PC-Conformer_y_E>-0.0159</PC-Conformer_y_E>
                    <PC-Conformer_y_E>1.3871</PC-Conformer_y_E>
                    <PC-Conformer_y_E>0.8369</PC-Conformer_y_E>
                    <PC-Conformer_y_E>0.4025</PC-Conformer_y_E>
                    <PC-Conformer_y_E>1.6897</PC-Conformer_y_E>
                    <PC-Conformer_y_E>-0.9309</PC-Conformer_y_E>
                    <PC-Conformer_y_E>2.3794</PC-Conformer_y_E>
                    <PC-Conformer_y_E>1.8796</PC-Conformer_y_E>
                    <PC-Conformer_y_E>2.3794</PC-Conformer_y_E>
                    <PC-Conformer_y_E>1.3871</PC-Conformer_y_E>
                    <PC-Conformer_y_E>-0.0159</PC-Conformer_y_E>
                    <PC-Conformer_y_E>1.6897</PC-Conformer_y_E>
                    <PC-Conformer_y_E>0.8369</PC-Conformer_y_E>
                    <PC-Conformer_y_E>1.5261</PC-Conformer_y_E>
                    <PC-Conformer_y_E>0.5248</PC-Conformer_y_E>
                    <PC-Conformer_y_E>-1.5675</PC-Conformer_y_E>
                    <PC-Conformer_y_E>-2.1736</PC-Conformer_y_E>
                    <PC-Conformer_y_E>2.3794</PC-Conformer_y_E>
                    <PC-Conformer_y_E>-2.776</PC-Conformer_y_E>
                    <PC-Conformer_y_E>3.906</PC-Conformer_y_E>
                    <PC-Conformer_y_E>1.3067</PC-Conformer_y_E>
                    <PC-Conformer_y_E>-2.5525</PC-Conformer_y_E>
                    <PC-Conformer_y_E>0.8092</PC-Conformer_y_E>
                    <PC-Conformer_y_E>-3.269</PC-Conformer_y_E>
                    <PC-Conformer_y_E>-3.269</PC-Conformer_y_E>
                    <PC-Conformer_y_E>4.7461</PC-Conformer_y_E>
                    <PC-Conformer_y_E>1.2849</PC-Conformer_y_E>
                    <PC-Conformer_y_E>-4.2536</PC-Conformer_y_E>
                    <PC-Conformer_y_E>-4.2536</PC-Conformer_y_E>
                    <PC-Conformer_y_E>-4.7461</PC-Conformer_y_E>
                    <PC-Conformer_y_E>0.7874</PC-Conformer_y_E>
                    <PC-Conformer_y_E>1.2799</PC-Conformer_y_E>
                    <PC-Conformer_y_E>-0.1976</PC-Conformer_y_E>
                    <PC-Conformer_y_E>3.0564</PC-Conformer_y_E>
                    <PC-Conformer_y_E>0.7874</PC-Conformer_y_E>
                    <PC-Conformer_y_E>-0.6897</PC-Conformer_y_E>
                    <PC-Conformer_y_E>2.5616</PC-Conformer_y_E>
                    <PC-Conformer_y_E>-0.1976</PC-Conformer_y_E>
                    <PC-Conformer_y_E>3.0541</PC-Conformer_y_E>
                    <PC-Conformer_y_E>1.577</PC-Conformer_y_E>
                    <PC-Conformer_y_E>2.5616</PC-Conformer_y_E>
                    <PC-Conformer_y_E>1.0841</PC-Conformer_y_E>
                    <PC-Conformer_y_E>1.577</PC-Conformer_y_E>
                    <PC-Conformer_y_E>-0.5693</PC-Conformer_y_E>
                  </PC-Conformer_y>
                </PC-Conformer>
              </PC-Coordinates_conformers>
            </PC-Coordinates>
          </PC-Compound_coords>
          <PC-Compound_charge>0</PC-Compound_charge>
        </PC-Compound>
        <PC-Compound>
          <PC-Compound_id>
            <PC-CompoundType>
              <PC-CompoundType_type value="standardized">1</PC-CompoundType_type>
              <PC-CompoundType_id>
                <PC-CompoundType_id_cid>5147169</PC-CompoundType_id_cid>
              </PC-CompoundType_id>
            </PC-CompoundType>
          </PC-Compound_id>
        </PC-Compound>
      </PC-Compounds>
    </PC-Substance_compound>
  </PC-Substance>
  <PC-Substance>
    <PC-Substance_sid>
      <PC-ID>
        <PC-ID_id>7995089</PC-ID_id>
        <PC-ID_version>1</PC-ID_version>
      </PC-ID>
    </PC-Substance_sid>
    <PC-Substance_source>
      <PC-Source>
        <PC-Source_db>
          <PC-DBTracking>
            <PC-DBTracking_name>CambridgeSoft Corporation</PC-DBTracking_name>
            <PC-DBTracking_source-id>
              <Object-id>
                <Object-id_str>9352</Object-id_str>
              </Object-id>
            </PC-DBTracking_source-id>
          </PC-DBTracking>
        </PC-Source_db>
      </PC-Source>
    </PC-Substance_source>
    <PC-Substance_synonyms>
      <PC-Substance_synonyms_E>Taxol</PC-Substance_synonyms_E>
    </PC-Substance_synonyms>
    <PC-Substance_comment>
      <PC-Substance_comment_E>Traditional Chinese Medicine Database Collection from Nice Data and CambridgeSoft</PC-Substance_comment_E>
    </PC-Substance_comment>
    <PC-Substance_xref>
      <PC-XRefData>
        <PC-XRefData_regid>9352</PC-XRefData_regid>
      </PC-XRefData>
      <PC-XRefData>
        <PC-XRefData_dburl>http://tcm.cambridgesoft.com</PC-XRefData_dburl>
      </PC-XRefData>
      <PC-XRefData>
        <PC-XRefData_sburl>http://tcm.cambridgesoft.com/tcm/default.asp?formgroup=basenp_form_group&amp;dbname=TCM&amp;formmode_override=edit&amp;dataaction=query_string&amp;field_type=INTEGER&amp;full_field_name=Compound.CompoundID&amp;field_value=9352</PC-XRefData_sburl>
      </PC-XRefData>
    </PC-Substance_xref>
    <PC-Substance_compound>
      <PC-Compounds>
        <PC-Compound>
          <PC-Compound_id>
            <PC-CompoundType>
              <PC-CompoundType_type value="deposited">0</PC-CompoundType_type>
            </PC-CompoundType>
          </PC-Compound_id>
          <PC-Compound_atoms>
            <PC-Atoms>
              <PC-Atoms_aid>
                <PC-Atoms_aid_E>1</PC-Atoms_aid_E>
                <PC-Atoms_aid_E>2</PC-Atoms_aid_E>
                <PC-Atoms_aid_E>3</PC-Atoms_aid_E>
                <PC-Atoms_aid_E>4</PC-Atoms_aid_E>
                <PC-Atoms_aid_E>5</PC-Atoms_aid_E>
                <PC-Atoms_aid_E>6</PC-Atoms_aid_E>
                <PC-Atoms_aid_E>7</PC-Atoms_aid_E>
                <PC-Atoms_aid_E>8</PC-Atoms_aid_E>
                <PC-Atoms_aid_E>9</PC-Atoms_aid_E>
                <PC-Atoms_aid_E>10</PC-Atoms_aid_E>
                <PC-Atoms_aid_E>11</PC-Atoms_aid_E>
                <PC-Atoms_aid_E>12</PC-Atoms_aid_E>
                <PC-Atoms_aid_E>13</PC-Atoms_aid_E>
                <PC-Atoms_aid_E>14</PC-Atoms_aid_E>
                <PC-Atoms_aid_E>15</PC-Atoms_aid_E>
                <PC-Atoms_aid_E>16</PC-Atoms_aid_E>
                <PC-Atoms_aid_E>17</PC-Atoms_aid_E>
                <PC-Atoms_aid_E>18</PC-Atoms_aid_E>
                <PC-Atoms_aid_E>19</PC-Atoms_aid_E>
                <PC-Atoms_aid_E>20</PC-Atoms_aid_E>
                <PC-Atoms_aid_E>21</PC-Atoms_aid_E>
                <PC-Atoms_aid_E>22</PC-Atoms_aid_E>
                <PC-Atoms_aid_E>23</PC-Atoms_aid_E>
                <PC-Atoms_aid_E>24</PC-Atoms_aid_E>
                <PC-Atoms_aid_E>25</PC-Atoms_aid_E>
                <PC-Atoms_aid_E>26</PC-Atoms_aid_E>
                <PC-Atoms_aid_E>27</PC-Atoms_aid_E>
                <PC-Atoms_aid_E>28</PC-Atoms_aid_E>
                <PC-Atoms_aid_E>29</PC-Atoms_aid_E>
                <PC-Atoms_aid_E>30</PC-Atoms_aid_E>
                <PC-Atoms_aid_E>31</PC-Atoms_aid_E>
                <PC-Atoms_aid_E>32</PC-Atoms_aid_E>
                <PC-Atoms_aid_E>33</PC-Atoms_aid_E>
                <PC-Atoms_aid_E>34</PC-Atoms_aid_E>
                <PC-Atoms_aid_E>35</PC-Atoms_aid_E>
                <PC-Atoms_aid_E>36</PC-Atoms_aid_E>
                <PC-Atoms_aid_E>37</PC-Atoms_aid_E>
                <PC-Atoms_aid_E>38</PC-Atoms_aid_E>
                <PC-Atoms_aid_E>39</PC-Atoms_aid_E>
                <PC-Atoms_aid_E>40</PC-Atoms_aid_E>
                <PC-Atoms_aid_E>41</PC-Atoms_aid_E>
                <PC-Atoms_aid_E>42</PC-Atoms_aid_E>
                <PC-Atoms_aid_E>43</PC-Atoms_aid_E>
                <PC-Atoms_aid_E>44</PC-Atoms_aid_E>
                <PC-Atoms_aid_E>45</PC-Atoms_aid_E>
                <PC-Atoms_aid_E>46</PC-Atoms_aid_E>
                <PC-Atoms_aid_E>47</PC-Atoms_aid_E>
                <PC-Atoms_aid_E>48</PC-Atoms_aid_E>
                <PC-Atoms_aid_E>49</PC-Atoms_aid_E>
                <PC-Atoms_aid_E>50</PC-Atoms_aid_E>
                <PC-Atoms_aid_E>51</PC-Atoms_aid_E>
                <PC-Atoms_aid_E>52</PC-Atoms_aid_E>
                <PC-Atoms_aid_E>53</PC-Atoms_aid_E>
                <PC-Atoms_aid_E>54</PC-Atoms_aid_E>
                <PC-Atoms_aid_E>55</PC-Atoms_aid_E>
                <PC-Atoms_aid_E>56</PC-Atoms_aid_E>
                <PC-Atoms_aid_E>57</PC-Atoms_aid_E>
                <PC-Atoms_aid_E>58</PC-Atoms_aid_E>
                <PC-Atoms_aid_E>59</PC-Atoms_aid_E>
                <PC-Atoms_aid_E>60</PC-Atoms_aid_E>
                <PC-Atoms_aid_E>61</PC-Atoms_aid_E>
                <PC-Atoms_aid_E>62</PC-Atoms_aid_E>
                <PC-Atoms_aid_E>63</PC-Atoms_aid_E>
                <PC-Atoms_aid_E>64</PC-Atoms_aid_E>
                <PC-Atoms_aid_E>65</PC-Atoms_aid_E>
              </PC-Atoms_aid>
              <PC-Atoms_element>
                <PC-Element value="o">8</PC-Element>
                <PC-Element value="o">8</PC-Element>
                <PC-Element value="o">8</PC-Element>
                <PC-Element value="o">8</PC-Element>
                <PC-Element value="o">8</PC-Element>
                <PC-Element value="o">8</PC-Element>
                <PC-Element value="o">8</PC-Element>
                <PC-Element value="o">8</PC-Element>
                <PC-Element value="o">8</PC-Element>
                <PC-Element value="o">8</PC-Element>
                <PC-Element value="o">8</PC-Element>
                <PC-Element value="o">8</PC-Element>
                <PC-Element value="o">8</PC-Element>
                <PC-Element value="o">8</PC-Element>
                <PC-Element value="n">7</PC-Element>
                <PC-Element value="c">6</PC-Element>
                <PC-Element value="c">6</PC-Element>
                <PC-Element value="c">6</PC-Element>
                <PC-Element value="c">6</PC-Element>
                <PC-Element value="c">6</PC-Element>
                <PC-Element value="c">6</PC-Element>
                <PC-Element value="c">6</PC-Element>
                <PC-Element value="c">6</PC-Element>
                <PC-Element value="c">6</PC-Element>
                <PC-Element value="c">6</PC-Element>
                <PC-Element value="c">6</PC-Element>
                <PC-Element value="c">6</PC-Element>
                <PC-Element value="c">6</PC-Element>
                <PC-Element value="c">6</PC-Element>
                <PC-Element value="c">6</PC-Element>
                <PC-Element value="c">6</PC-Element>
                <PC-Element value="c">6</PC-Element>
                <PC-Element value="c">6</PC-Element>
                <PC-Element value="c">6</PC-Element>
                <PC-Element value="c">6</PC-Element>
                <PC-Element value="c">6</PC-Element>
                <PC-Element value="c">6</PC-Element>
                <PC-Element value="c">6</PC-Element>
                <PC-Element value="c">6</PC-Element>
                <PC-Element value="c">6</PC-Element>
                <PC-Element value="c">6</PC-Element>
                <PC-Element value="c">6</PC-Element>
                <PC-Element value="c">6</PC-Element>
                <PC-Element value="c">6</PC-Element>
                <PC-Element value="c">6</PC-Element>
                <PC-Element value="c">6</PC-Element>
                <PC-Element value="c">6</PC-Element>
                <PC-Element value="c">6</PC-Element>
                <PC-Element value="c">6</PC-Element>
                <PC-Element value="c">6</PC-Element>
                <PC-Element value="c">6</PC-Element>
                <PC-Element value="c">6</PC-Element>
                <PC-Element value="c">6</PC-Element>
                <PC-Element value="c">6</PC-Element>
                <PC-Element value="c">6</PC-Element>
                <PC-Element value="c">6</PC-Element>
                <PC-Element value="c">6</PC-Element>
                <PC-Element value="c">6</PC-Element>
                <PC-Element value="c">6</PC-Element>
                <PC-Element value="c">6</PC-Element>
                <PC-Element value="c">6</PC-Element>
                <PC-Element value="c">6</PC-Element>
                <PC-Element value="h">1</PC-Element>
                <PC-Element value="h">1</PC-Element>
                <PC-Element value="h">1</PC-Element>
              </PC-Atoms_element>
            </PC-Atoms>
          </PC-Compound_atoms>
          <PC-Compound_bonds>
            <PC-Bonds>
              <PC-Bonds_aid1>
                <PC-Bonds_aid1_E>1</PC-Bonds_aid1_E>
                <PC-Bonds_aid1_E>1</PC-Bonds_aid1_E>
                <PC-Bonds_aid1_E>2</PC-Bonds_aid1_E>
                <PC-Bonds_aid1_E>2</PC-Bonds_aid1_E>
                <PC-Bonds_aid1_E>3</PC-Bonds_aid1_E>
                <PC-Bonds_aid1_E>3</PC-Bonds_aid1_E>
                <PC-Bonds_aid1_E>4</PC-Bonds_aid1_E>
                <PC-Bonds_aid1_E>5</PC-Bonds_aid1_E>
                <PC-Bonds_aid1_E>6</PC-Bonds_aid1_E>
                <PC-Bonds_aid1_E>7</PC-Bonds_aid1_E>
                <PC-Bonds_aid1_E>7</PC-Bonds_aid1_E>
                <PC-Bonds_aid1_E>8</PC-Bonds_aid1_E>
                <PC-Bonds_aid1_E>8</PC-Bonds_aid1_E>
                <PC-Bonds_aid1_E>9</PC-Bonds_aid1_E>
                <PC-Bonds_aid1_E>10</PC-Bonds_aid1_E>
                <PC-Bonds_aid1_E>11</PC-Bonds_aid1_E>
                <PC-Bonds_aid1_E>12</PC-Bonds_aid1_E>
                <PC-Bonds_aid1_E>13</PC-Bonds_aid1_E>
                <PC-Bonds_aid1_E>14</PC-Bonds_aid1_E>
                <PC-Bonds_aid1_E>15</PC-Bonds_aid1_E>
                <PC-Bonds_aid1_E>15</PC-Bonds_aid1_E>
                <PC-Bonds_aid1_E>16</PC-Bonds_aid1_E>
                <PC-Bonds_aid1_E>16</PC-Bonds_aid1_E>
                <PC-Bonds_aid1_E>16</PC-Bonds_aid1_E>
                <PC-Bonds_aid1_E>16</PC-Bonds_aid1_E>
                <PC-Bonds_aid1_E>17</PC-Bonds_aid1_E>
                <PC-Bonds_aid1_E>17</PC-Bonds_aid1_E>
                <PC-Bonds_aid1_E>18</PC-Bonds_aid1_E>
                <PC-Bonds_aid1_E>18</PC-Bonds_aid1_E>
                <PC-Bonds_aid1_E>18</PC-Bonds_aid1_E>
                <PC-Bonds_aid1_E>19</PC-Bonds_aid1_E>
                <PC-Bonds_aid1_E>19</PC-Bonds_aid1_E>
                <PC-Bonds_aid1_E>20</PC-Bonds_aid1_E>
                <PC-Bonds_aid1_E>21</PC-Bonds_aid1_E>
                <PC-Bonds_aid1_E>21</PC-Bonds_aid1_E>
                <PC-Bonds_aid1_E>22</PC-Bonds_aid1_E>
                <PC-Bonds_aid1_E>23</PC-Bonds_aid1_E>
                <PC-Bonds_aid1_E>23</PC-Bonds_aid1_E>
                <PC-Bonds_aid1_E>23</PC-Bonds_aid1_E>
                <PC-Bonds_aid1_E>25</PC-Bonds_aid1_E>
                <PC-Bonds_aid1_E>27</PC-Bonds_aid1_E>
                <PC-Bonds_aid1_E>27</PC-Bonds_aid1_E>
                <PC-Bonds_aid1_E>29</PC-Bonds_aid1_E>
                <PC-Bonds_aid1_E>30</PC-Bonds_aid1_E>
                <PC-Bonds_aid1_E>30</PC-Bonds_aid1_E>
                <PC-Bonds_aid1_E>31</PC-Bonds_aid1_E>
                <PC-Bonds_aid1_E>33</PC-Bonds_aid1_E>
                <PC-Bonds_aid1_E>36</PC-Bonds_aid1_E>
                <PC-Bonds_aid1_E>38</PC-Bonds_aid1_E>
                <PC-Bonds_aid1_E>39</PC-Bonds_aid1_E>
                <PC-Bonds_aid1_E>39</PC-Bonds_aid1_E>
                <PC-Bonds_aid1_E>40</PC-Bonds_aid1_E>
                <PC-Bonds_aid1_E>42</PC-Bonds_aid1_E>
                <PC-Bonds_aid1_E>43</PC-Bonds_aid1_E>
                <PC-Bonds_aid1_E>44</PC-Bonds_aid1_E>
                <PC-Bonds_aid1_E>46</PC-Bonds_aid1_E>
                <PC-Bonds_aid1_E>47</PC-Bonds_aid1_E>
                <PC-Bonds_aid1_E>48</PC-Bonds_aid1_E>
                <PC-Bonds_aid1_E>50</PC-Bonds_aid1_E>
                <PC-Bonds_aid1_E>50</PC-Bonds_aid1_E>
                <PC-Bonds_aid1_E>51</PC-Bonds_aid1_E>
                <PC-Bonds_aid1_E>52</PC-Bonds_aid1_E>
                <PC-Bonds_aid1_E>53</PC-Bonds_aid1_E>
                <PC-Bonds_aid1_E>54</PC-Bonds_aid1_E>
                <PC-Bonds_aid1_E>54</PC-Bonds_aid1_E>
                <PC-Bonds_aid1_E>55</PC-Bonds_aid1_E>
                <PC-Bonds_aid1_E>56</PC-Bonds_aid1_E>
                <PC-Bonds_aid1_E>58</PC-Bonds_aid1_E>
                <PC-Bonds_aid1_E>59</PC-Bonds_aid1_E>
                <PC-Bonds_aid1_E>60</PC-Bonds_aid1_E>
                <PC-Bonds_aid1_E>61</PC-Bonds_aid1_E>
              </PC-Bonds_aid1>
              <PC-Bonds_aid2>
                <PC-Bonds_aid2_E>19</PC-Bonds_aid2_E>
                <PC-Bonds_aid2_E>24</PC-Bonds_aid2_E>
                <PC-Bonds_aid2_E>17</PC-Bonds_aid2_E>
                <PC-Bonds_aid2_E>33</PC-Bonds_aid2_E>
                <PC-Bonds_aid2_E>20</PC-Bonds_aid2_E>
                <PC-Bonds_aid2_E>36</PC-Bonds_aid2_E>
                <PC-Bonds_aid2_E>21</PC-Bonds_aid2_E>
                <PC-Bonds_aid2_E>22</PC-Bonds_aid2_E>
                <PC-Bonds_aid2_E>25</PC-Bonds_aid2_E>
                <PC-Bonds_aid2_E>28</PC-Bonds_aid2_E>
                <PC-Bonds_aid2_E>38</PC-Bonds_aid2_E>
                <PC-Bonds_aid2_E>30</PC-Bonds_aid2_E>
                <PC-Bonds_aid2_E>40</PC-Bonds_aid2_E>
                <PC-Bonds_aid2_E>33</PC-Bonds_aid2_E>
                <PC-Bonds_aid2_E>36</PC-Bonds_aid2_E>
                <PC-Bonds_aid2_E>38</PC-Bonds_aid2_E>
                <PC-Bonds_aid2_E>40</PC-Bonds_aid2_E>
                <PC-Bonds_aid2_E>42</PC-Bonds_aid2_E>
                <PC-Bonds_aid2_E>51</PC-Bonds_aid2_E>
                <PC-Bonds_aid2_E>46</PC-Bonds_aid2_E>
                <PC-Bonds_aid2_E>51</PC-Bonds_aid2_E>
                <PC-Bonds_aid2_E>17</PC-Bonds_aid2_E>
                <PC-Bonds_aid2_E>18</PC-Bonds_aid2_E>
                <PC-Bonds_aid2_E>20</PC-Bonds_aid2_E>
                <PC-Bonds_aid2_E>63</PC-Bonds_aid2_E>
                <PC-Bonds_aid2_E>19</PC-Bonds_aid2_E>
                <PC-Bonds_aid2_E>24</PC-Bonds_aid2_E>
                <PC-Bonds_aid2_E>22</PC-Bonds_aid2_E>
                <PC-Bonds_aid2_E>25</PC-Bonds_aid2_E>
                <PC-Bonds_aid2_E>32</PC-Bonds_aid2_E>
                <PC-Bonds_aid2_E>26</PC-Bonds_aid2_E>
                <PC-Bonds_aid2_E>64</PC-Bonds_aid2_E>
                <PC-Bonds_aid2_E>21</PC-Bonds_aid2_E>
                <PC-Bonds_aid2_E>23</PC-Bonds_aid2_E>
                <PC-Bonds_aid2_E>29</PC-Bonds_aid2_E>
                <PC-Bonds_aid2_E>26</PC-Bonds_aid2_E>
                <PC-Bonds_aid2_E>27</PC-Bonds_aid2_E>
                <PC-Bonds_aid2_E>34</PC-Bonds_aid2_E>
                <PC-Bonds_aid2_E>35</PC-Bonds_aid2_E>
                <PC-Bonds_aid2_E>28</PC-Bonds_aid2_E>
                <PC-Bonds_aid2_E>28</PC-Bonds_aid2_E>
                <PC-Bonds_aid2_E>31</PC-Bonds_aid2_E>
                <PC-Bonds_aid2_E>30</PC-Bonds_aid2_E>
                <PC-Bonds_aid2_E>31</PC-Bonds_aid2_E>
                <PC-Bonds_aid2_E>65</PC-Bonds_aid2_E>
                <PC-Bonds_aid2_E>37</PC-Bonds_aid2_E>
                <PC-Bonds_aid2_E>41</PC-Bonds_aid2_E>
                <PC-Bonds_aid2_E>39</PC-Bonds_aid2_E>
                <PC-Bonds_aid2_E>45</PC-Bonds_aid2_E>
                <PC-Bonds_aid2_E>43</PC-Bonds_aid2_E>
                <PC-Bonds_aid2_E>44</PC-Bonds_aid2_E>
                <PC-Bonds_aid2_E>42</PC-Bonds_aid2_E>
                <PC-Bonds_aid2_E>46</PC-Bonds_aid2_E>
                <PC-Bonds_aid2_E>47</PC-Bonds_aid2_E>
                <PC-Bonds_aid2_E>48</PC-Bonds_aid2_E>
                <PC-Bonds_aid2_E>50</PC-Bonds_aid2_E>
                <PC-Bonds_aid2_E>49</PC-Bonds_aid2_E>
                <PC-Bonds_aid2_E>49</PC-Bonds_aid2_E>
                <PC-Bonds_aid2_E>52</PC-Bonds_aid2_E>
                <PC-Bonds_aid2_E>53</PC-Bonds_aid2_E>
                <PC-Bonds_aid2_E>54</PC-Bonds_aid2_E>
                <PC-Bonds_aid2_E>55</PC-Bonds_aid2_E>
                <PC-Bonds_aid2_E>56</PC-Bonds_aid2_E>
                <PC-Bonds_aid2_E>58</PC-Bonds_aid2_E>
                <PC-Bonds_aid2_E>59</PC-Bonds_aid2_E>
                <PC-Bonds_aid2_E>57</PC-Bonds_aid2_E>
                <PC-Bonds_aid2_E>57</PC-Bonds_aid2_E>
                <PC-Bonds_aid2_E>60</PC-Bonds_aid2_E>
                <PC-Bonds_aid2_E>61</PC-Bonds_aid2_E>
                <PC-Bonds_aid2_E>62</PC-Bonds_aid2_E>
                <PC-Bonds_aid2_E>62</PC-Bonds_aid2_E>
              </PC-Bonds_aid2>
              <PC-Bonds_order>
                <PC-BondType value="single">1</PC-BondType>
                <PC-BondType value="single">1</PC-BondType>
                <PC-BondType value="single">1</PC-BondType>
                <PC-BondType value="single">1</PC-BondType>
                <PC-BondType value="single">1</PC-BondType>
                <PC-BondType value="single">1</PC-BondType>
                <PC-BondType value="single">1</PC-BondType>
                <PC-BondType value="single">1</PC-BondType>
                <PC-BondType value="double">2</PC-BondType>
                <PC-BondType value="single">1</PC-BondType>
                <PC-BondType value="single">1</PC-BondType>
                <PC-BondType value="single">1</PC-BondType>
                <PC-BondType value="single">1</PC-BondType>
                <PC-BondType value="double">2</PC-BondType>
                <PC-BondType value="double">2</PC-BondType>
                <PC-BondType value="double">2</PC-BondType>
                <PC-BondType value="double">2</PC-BondType>
                <PC-BondType value="single">1</PC-BondType>
                <PC-BondType value="double">2</PC-BondType>
                <PC-BondType value="single">1</PC-BondType>
                <PC-BondType value="single">1</PC-BondType>
                <PC-BondType value="single">1</PC-BondType>
                <PC-BondType value="single">1</PC-BondType>
                <PC-BondType value="single">1</PC-BondType>
                <PC-BondType value="single">1</PC-BondType>
                <PC-BondType value="single">1</PC-BondType>
                <PC-BondType value="single">1</PC-BondType>
                <PC-BondType value="single">1</PC-BondType>
                <PC-BondType value="single">1</PC-BondType>
                <PC-BondType value="single">1</PC-BondType>
                <PC-BondType value="single">1</PC-BondType>
                <PC-BondType value="single">1</PC-BondType>
                <PC-BondType value="single">1</PC-BondType>
                <PC-BondType value="single">1</PC-BondType>
                <PC-BondType value="single">1</PC-BondType>
                <PC-BondType value="single">1</PC-BondType>
                <PC-BondType value="single">1</PC-BondType>
                <PC-BondType value="single">1</PC-BondType>
                <PC-BondType value="single">1</PC-BondType>
                <PC-BondType value="single">1</PC-BondType>
                <PC-BondType value="single">1</PC-BondType>
                <PC-BondType value="double">2</PC-BondType>
                <PC-BondType value="single">1</PC-BondType>
                <PC-BondType value="single">1</PC-BondType>
                <PC-BondType value="single">1</PC-BondType>
                <PC-BondType value="single">1</PC-BondType>
                <PC-BondType value="single">1</PC-BondType>
                <PC-BondType value="single">1</PC-BondType>
                <PC-BondType value="single">1</PC-BondType>
                <PC-BondType value="double">2</PC-BondType>
                <PC-BondType value="single">1</PC-BondType>
                <PC-BondType value="single">1</PC-BondType>
                <PC-BondType value="single">1</PC-BondType>
                <PC-BondType value="single">1</PC-BondType>
                <PC-BondType value="double">2</PC-BondType>
                <PC-BondType value="single">1</PC-BondType>
                <PC-BondType value="double">2</PC-BondType>
                <PC-BondType value="single">1</PC-BondType>
                <PC-BondType value="double">2</PC-BondType>
                <PC-BondType value="single">1</PC-BondType>
                <PC-BondType value="single">1</PC-BondType>
                <PC-BondType value="single">1</PC-BondType>
                <PC-BondType value="double">2</PC-BondType>
                <PC-BondType value="double">2</PC-BondType>
                <PC-BondType value="single">1</PC-BondType>
                <PC-BondType value="double">2</PC-BondType>
                <PC-BondType value="single">1</PC-BondType>
                <PC-BondType value="single">1</PC-BondType>
                <PC-BondType value="double">2</PC-BondType>
                <PC-BondType value="double">2</PC-BondType>
                <PC-BondType value="single">1</PC-BondType>
              </PC-Bonds_order>
            </PC-Bonds>
          </PC-Compound_bonds>
          <PC-Compound_coords>
            <PC-Coordinates>
              <PC-Coordinates_type>
                <PC-CoordinateType value="twod">1</PC-CoordinateType>
                <PC-CoordinateType value="submitted">3</PC-CoordinateType>
              </PC-Coordinates_type>
              <PC-Coordinates_aid>
                <PC-Coordinates_aid_E>1</PC-Coordinates_aid_E>
                <PC-Coordinates_aid_E>2</PC-Coordinates_aid_E>
                <PC-Coordinates_aid_E>3</PC-Coordinates_aid_E>
                <PC-Coordinates_aid_E>4</PC-Coordinates_aid_E>
                <PC-Coordinates_aid_E>5</PC-Coordinates_aid_E>
                <PC-Coordinates_aid_E>6</PC-Coordinates_aid_E>
                <PC-Coordinates_aid_E>7</PC-Coordinates_aid_E>
                <PC-Coordinates_aid_E>8</PC-Coordinates_aid_E>
                <PC-Coordinates_aid_E>9</PC-Coordinates_aid_E>
                <PC-Coordinates_aid_E>10</PC-Coordinates_aid_E>
                <PC-Coordinates_aid_E>11</PC-Coordinates_aid_E>
                <PC-Coordinates_aid_E>12</PC-Coordinates_aid_E>
                <PC-Coordinates_aid_E>13</PC-Coordinates_aid_E>
                <PC-Coordinates_aid_E>14</PC-Coordinates_aid_E>
                <PC-Coordinates_aid_E>15</PC-Coordinates_aid_E>
                <PC-Coordinates_aid_E>16</PC-Coordinates_aid_E>
                <PC-Coordinates_aid_E>17</PC-Coordinates_aid_E>
                <PC-Coordinates_aid_E>18</PC-Coordinates_aid_E>
                <PC-Coordinates_aid_E>19</PC-Coordinates_aid_E>
                <PC-Coordinates_aid_E>20</PC-Coordinates_aid_E>
                <PC-Coordinates_aid_E>21</PC-Coordinates_aid_E>
                <PC-Coordinates_aid_E>22</PC-Coordinates_aid_E>
                <PC-Coordinates_aid_E>23</PC-Coordinates_aid_E>
                <PC-Coordinates_aid_E>24</PC-Coordinates_aid_E>
                <PC-Coordinates_aid_E>25</PC-Coordinates_aid_E>
                <PC-Coordinates_aid_E>26</PC-Coordinates_aid_E>
                <PC-Coordinates_aid_E>27</PC-Coordinates_aid_E>
                <PC-Coordinates_aid_E>28</PC-Coordinates_aid_E>
                <PC-Coordinates_aid_E>29</PC-Coordinates_aid_E>
                <PC-Coordinates_aid_E>30</PC-Coordinates_aid_E>
                <PC-Coordinates_aid_E>31</PC-Coordinates_aid_E>
                <PC-Coordinates_aid_E>32</PC-Coordinates_aid_E>
                <PC-Coordinates_aid_E>33</PC-Coordinates_aid_E>
                <PC-Coordinates_aid_E>34</PC-Coordinates_aid_E>
                <PC-Coordinates_aid_E>35</PC-Coordinates_aid_E>
                <PC-Coordinates_aid_E>36</PC-Coordinates_aid_E>
                <PC-Coordinates_aid_E>37</PC-Coordinates_aid_E>
                <PC-Coordinates_aid_E>38</PC-Coordinates_aid_E>
                <PC-Coordinates_aid_E>39</PC-Coordinates_aid_E>
                <PC-Coordinates_aid_E>40</PC-Coordinates_aid_E>
                <PC-Coordinates_aid_E>41</PC-Coordinates_aid_E>
                <PC-Coordinates_aid_E>42</PC-Coordinates_aid_E>
                <PC-Coordinates_aid_E>43</PC-Coordinates_aid_E>
                <PC-Coordinates_aid_E>44</PC-Coordinates_aid_E>
                <PC-Coordinates_aid_E>45</PC-Coordinates_aid_E>
                <PC-Coordinates_aid_E>46</PC-Coordinates_aid_E>
                <PC-Coordinates_aid_E>47</PC-Coordinates_aid_E>
                <PC-Coordinates_aid_E>48</PC-Coordinates_aid_E>
                <PC-Coordinates_aid_E>49</PC-Coordinates_aid_E>
                <PC-Coordinates_aid_E>50</PC-Coordinates_aid_E>
                <PC-Coordinates_aid_E>51</PC-Coordinates_aid_E>
                <PC-Coordinates_aid_E>52</PC-Coordinates_aid_E>
                <PC-Coordinates_aid_E>53</PC-Coordinates_aid_E>
                <PC-Coordinates_aid_E>54</PC-Coordinates_aid_E>
                <PC-Coordinates_aid_E>55</PC-Coordinates_aid_E>
                <PC-Coordinates_aid_E>56</PC-Coordinates_aid_E>
                <PC-Coordinates_aid_E>57</PC-Coordinates_aid_E>
                <PC-Coordinates_aid_E>58</PC-Coordinates_aid_E>
                <PC-Coordinates_aid_E>59</PC-Coordinates_aid_E>
                <PC-Coordinates_aid_E>60</PC-Coordinates_aid_E>
                <PC-Coordinates_aid_E>61</PC-Coordinates_aid_E>
                <PC-Coordinates_aid_E>62</PC-Coordinates_aid_E>
                <PC-Coordinates_aid_E>63</PC-Coordinates_aid_E>
                <PC-Coordinates_aid_E>64</PC-Coordinates_aid_E>
                <PC-Coordinates_aid_E>65</PC-Coordinates_aid_E>
              </PC-Coordinates_aid>
              <PC-Coordinates_conformers>
                <PC-Conformer>
                  <PC-Conformer_x>
                    <PC-Conformer_x_E>19.3873</PC-Conformer_x_E>
                    <PC-Conformer_x_E>17.7379</PC-Conformer_x_E>
                    <PC-Conformer_x_E>15.3925</PC-Conformer_x_E>
                    <PC-Conformer_x_E>13.773</PC-Conformer_x_E>
                    <PC-Conformer_x_E>17.7328</PC-Conformer_x_E>
                    <PC-Conformer_x_E>16.2149</PC-Conformer_x_E>
                    <PC-Conformer_x_E>14.4888</PC-Conformer_x_E>
                    <PC-Conformer_x_E>12.2805</PC-Conformer_x_E>
                    <PC-Conformer_x_E>18.6517</PC-Conformer_x_E>
                    <PC-Conformer_x_E>17.1591</PC-Conformer_x_E>
                    <PC-Conformer_x_E>13.6105</PC-Conformer_x_E>
                    <PC-Conformer_x_E>10.8285</PC-Conformer_x_E>
                    <PC-Conformer_x_E>11.2854</PC-Conformer_x_E>
                    <PC-Conformer_x_E>8.3663</PC-Conformer_x_E>
                    <PC-Conformer_x_E>9.2548</PC-Conformer_x_E>
                    <PC-Conformer_x_E>16.8748</PC-Conformer_x_E>
                    <PC-Conformer_x_E>17.7399</PC-Conformer_x_E>
                    <PC-Conformer_x_E>16.8748</PC-Conformer_x_E>
                    <PC-Conformer_x_E>18.6095</PC-Conformer_x_E>
                    <PC-Conformer_x_E>15.3925</PC-Conformer_x_E>
                    <PC-Conformer_x_E>14.2807</PC-Conformer_x_E>
                    <PC-Conformer_x_E>17.7419</PC-Conformer_x_E>
                    <PC-Conformer_x_E>14.7853</PC-Conformer_x_E>
                    <PC-Conformer_x_E>18.5374</PC-Conformer_x_E>
                    <PC-Conformer_x_E>16.0017</PC-Conformer_x_E>
                    <PC-Conformer_x_E>18.6095</PC-Conformer_x_E>
                    <PC-Conformer_x_E>14.2878</PC-Conformer_x_E>
                    <PC-Conformer_x_E>14.9965</PC-Conformer_x_E>
                    <PC-Conformer_x_E>13.2856</PC-Conformer_x_E>
                    <PC-Conformer_x_E>12.7881</PC-Conformer_x_E>
                    <PC-Conformer_x_E>13.2856</PC-Conformer_x_E>
                    <PC-Conformer_x_E>16.8698</PC-Conformer_x_E>
                    <PC-Conformer_x_E>18.6517</PC-Conformer_x_E>
                    <PC-Conformer_x_E>15.6514</PC-Conformer_x_E>
                    <PC-Conformer_x_E>15.2808</PC-Conformer_x_E>
                    <PC-Conformer_x_E>16.3063</PC-Conformer_x_E>
                    <PC-Conformer_x_E>12.778</PC-Conformer_x_E>
                    <PC-Conformer_x_E>14.4837</PC-Conformer_x_E>
                    <PC-Conformer_x_E>16.3063</PC-Conformer_x_E>
                    <PC-Conformer_x_E>11.2753</PC-Conformer_x_E>
                    <PC-Conformer_x_E>19.534</PC-Conformer_x_E>
                    <PC-Conformer_x_E>10.7676</PC-Conformer_x_E>
                    <PC-Conformer_x_E>17.1779</PC-Conformer_x_E>
                    <PC-Conformer_x_E>15.4387</PC-Conformer_x_E>
                    <PC-Conformer_x_E>15.3518</PC-Conformer_x_E>
                    <PC-Conformer_x_E>9.7624</PC-Conformer_x_E>
                    <PC-Conformer_x_E>17.181</PC-Conformer_x_E>
                    <PC-Conformer_x_E>15.4371</PC-Conformer_x_E>
                    <PC-Conformer_x_E>16.3083</PC-Conformer_x_E>
                    <PC-Conformer_x_E>9.2548</PC-Conformer_x_E>
                    <PC-Conformer_x_E>9.2395</PC-Conformer_x_E>
                    <PC-Conformer_x_E>9.7604</PC-Conformer_x_E>
                    <PC-Conformer_x_E>8.2501</PC-Conformer_x_E>
                    <PC-Conformer_x_E>10.2071</PC-Conformer_x_E>
                    <PC-Conformer_x_E>9.2537</PC-Conformer_x_E>
                    <PC-Conformer_x_E>7.7404</PC-Conformer_x_E>
                    <PC-Conformer_x_E>8.2425</PC-Conformer_x_E>
                    <PC-Conformer_x_E>10.2056</PC-Conformer_x_E>
                    <PC-Conformer_x_E>11.0747</PC-Conformer_x_E>
                    <PC-Conformer_x_E>11.0768</PC-Conformer_x_E>
                    <PC-Conformer_x_E>11.9464</PC-Conformer_x_E>
                    <PC-Conformer_x_E>11.9495</PC-Conformer_x_E>
                    <PC-Conformer_x_E>16.8596</PC-Conformer_x_E>
                    <PC-Conformer_x_E>19.4741</PC-Conformer_x_E>
                    <PC-Conformer_x_E>11.7829</PC-Conformer_x_E>
                  </PC-Conformer_x>
                  <PC-Conformer_y>
                    <PC-Conformer_y_E>-16.4443</PC-Conformer_y_E>
                    <PC-Conformer_y_E>-17.3871</PC-Conformer_y_E>
                    <PC-Conformer_y_E>-18.1486</PC-Conformer_y_E>
                    <PC-Conformer_y_E>-17.4734</PC-Conformer_y_E>
                    <PC-Conformer_y_E>-13.1481</PC-Conformer_y_E>
                    <PC-Conformer_y_E>-13.341</PC-Conformer_y_E>
                    <PC-Conformer_y_E>-13.2851</PC-Conformer_y_E>
                    <PC-Conformer_y_E>-16.6053</PC-Conformer_y_E>
                    <PC-Conformer_y_E>-18.7527</PC-Conformer_y_E>
                    <PC-Conformer_y_E>-18.1181</PC-Conformer_y_E>
                    <PC-Conformer_y_E>-11.7774</PC-Conformer_y_E>
                    <PC-Conformer_y_E>-17.2957</PC-Conformer_y_E>
                    <PC-Conformer_y_E>-14.9198</PC-Conformer_y_E>
                    <PC-Conformer_y_E>-18.3313</PC-Conformer_y_E>
                    <PC-Conformer_y_E>-16.59</PC-Conformer_y_E>
                    <PC-Conformer_y_E>-15.6661</PC-Conformer_y_E>
                    <PC-Conformer_y_E>-16.159</PC-Conformer_y_E>
                    <PC-Conformer_y_E>-14.6609</PC-Conformer_y_E>
                    <PC-Conformer_y_E>-15.6661</PC-Conformer_y_E>
                    <PC-Conformer_y_E>-17.1739</PC-Conformer_y_E>
                    <PC-Conformer_y_E>-16.6083</PC-Conformer_y_E>
                    <PC-Conformer_y_E>-14.1532</PC-Conformer_y_E>
                    <PC-Conformer_y_E>-15.7453</PC-Conformer_y_E>
                    <PC-Conformer_y_E>-16.9683</PC-Conformer_y_E>
                    <PC-Conformer_y_E>-14.1583</PC-Conformer_y_E>
                    <PC-Conformer_y_E>-14.6609</PC-Conformer_y_E>
                    <PC-Conformer_y_E>-14.8772</PC-Conformer_y_E>
                    <PC-Conformer_y_E>-14.1583</PC-Conformer_y_E>
                    <PC-Conformer_y_E>-16.6053</PC-Conformer_y_E>
                    <PC-Conformer_y_E>-15.7372</PC-Conformer_y_E>
                    <PC-Conformer_y_E>-14.8721</PC-Conformer_y_E>
                    <PC-Conformer_y_E>-13.6557</PC-Conformer_y_E>
                    <PC-Conformer_y_E>-17.9658</PC-Conformer_y_E>
                    <PC-Conformer_y_E>-15.2346</PC-Conformer_y_E>
                    <PC-Conformer_y_E>-16.6103</PC-Conformer_y_E>
                    <PC-Conformer_y_E>-18.6918</PC-Conformer_y_E>
                    <PC-Conformer_y_E>-13.9959</PC-Conformer_y_E>
                    <PC-Conformer_y_E>-12.2799</PC-Conformer_y_E>
                    <PC-Conformer_y_E>-19.5142</PC-Conformer_y_E>
                    <PC-Conformer_y_E>-16.6002</PC-Conformer_y_E>
                    <PC-Conformer_y_E>-17.514</PC-Conformer_y_E>
                    <PC-Conformer_y_E>-15.727</PC-Conformer_y_E>
                    <PC-Conformer_y_E>-20.0127</PC-Conformer_y_E>
                    <PC-Conformer_y_E>-20.0168</PC-Conformer_y_E>
                    <PC-Conformer_y_E>-11.7723</PC-Conformer_y_E>
                    <PC-Conformer_y_E>-15.7219</PC-Conformer_y_E>
                    <PC-Conformer_y_E>-21.0245</PC-Conformer_y_E>
                    <PC-Conformer_y_E>-21.025</PC-Conformer_y_E>
                    <PC-Conformer_y_E>-21.5281</PC-Conformer_y_E>
                    <PC-Conformer_y_E>-14.8487</PC-Conformer_y_E>
                    <PC-Conformer_y_E>-17.8338</PC-Conformer_y_E>
                    <PC-Conformer_y_E>-13.973</PC-Conformer_y_E>
                    <PC-Conformer_y_E>-14.8543</PC-Conformer_y_E>
                    <PC-Conformer_y_E>-18.4075</PC-Conformer_y_E>
                    <PC-Conformer_y_E>-13.1003</PC-Conformer_y_E>
                    <PC-Conformer_y_E>-13.9852</PC-Conformer_y_E>
                    <PC-Conformer_y_E>-13.1029</PC-Conformer_y_E>
                    <PC-Conformer_y_E>-19.4152</PC-Conformer_y_E>
                    <PC-Conformer_y_E>-17.9044</PC-Conformer_y_E>
                    <PC-Conformer_y_E>-19.9183</PC-Conformer_y_E>
                    <PC-Conformer_y_E>-18.4029</PC-Conformer_y_E>
                    <PC-Conformer_y_E>-19.4147</PC-Conformer_y_E>
                    <PC-Conformer_y_E>-16.6103</PC-Conformer_y_E>
                    <PC-Conformer_y_E>-15.1584</PC-Conformer_y_E>
                    <PC-Conformer_y_E>-15.7321</PC-Conformer_y_E>
                  </PC-Conformer_y>
                  <PC-Conformer_style>
                    <PC-DrawAnnotations>
                      <PC-DrawAnnotations_annotation>
                        <PC-BondAnnotation value="wedge-up">5</PC-BondAnnotation>
                        <PC-BondAnnotation value="wedge-up">5</PC-BondAnnotation>
                        <PC-BondAnnotation value="wedge-up">5</PC-BondAnnotation>
                        <PC-BondAnnotation value="wedge-up">5</PC-BondAnnotation>
                        <PC-BondAnnotation value="wedge-up">5</PC-BondAnnotation>
                        <PC-BondAnnotation value="wedge-up">5</PC-BondAnnotation>
                      </PC-DrawAnnotations_annotation>
                      <PC-DrawAnnotations_aid1>
                        <PC-DrawAnnotations_aid1_E>18</PC-DrawAnnotations_aid1_E>
                        <PC-DrawAnnotations_aid1_E>21</PC-DrawAnnotations_aid1_E>
                        <PC-DrawAnnotations_aid1_E>22</PC-DrawAnnotations_aid1_E>
                        <PC-DrawAnnotations_aid1_E>23</PC-DrawAnnotations_aid1_E>
                        <PC-DrawAnnotations_aid1_E>28</PC-DrawAnnotations_aid1_E>
                        <PC-DrawAnnotations_aid1_E>30</PC-DrawAnnotations_aid1_E>
                      </PC-DrawAnnotations_aid1>
                      <PC-DrawAnnotations_aid2>
                        <PC-DrawAnnotations_aid2_E>32</PC-DrawAnnotations_aid2_E>
                        <PC-DrawAnnotations_aid2_E>4</PC-DrawAnnotations_aid2_E>
                        <PC-DrawAnnotations_aid2_E>5</PC-DrawAnnotations_aid2_E>
                        <PC-DrawAnnotations_aid2_E>34</PC-DrawAnnotations_aid2_E>
                        <PC-DrawAnnotations_aid2_E>7</PC-DrawAnnotations_aid2_E>
                        <PC-DrawAnnotations_aid2_E>65</PC-DrawAnnotations_aid2_E>
                      </PC-DrawAnnotations_aid2>
                    </PC-DrawAnnotations>
                  </PC-Conformer_style>
                </PC-Conformer>
              </PC-Coordinates_conformers>
            </PC-Coordinates>
          </PC-Compound_coords>
          <PC-Compound_charge>0</PC-Compound_charge>
        </PC-Compound>
        <PC-Compound>
          <PC-Compound_id>
            <PC-CompoundType>
              <PC-CompoundType_type value="standardized">1</PC-CompoundType_type>
              <PC-CompoundType_id>
                <PC-CompoundType_id_cid>5321715</PC-CompoundType_id_cid>
              </PC-CompoundType_id>
            </PC-CompoundType>
          </PC-Compound_id>
        </PC-Compound>
      </PC-Compounds>
    </PC-Substance_compound>
  </PC-Substance>
  <PC-Substance>
    <PC-Substance_sid>
      <PC-ID>
        <PC-ID_id>3883087</PC-ID_id>
        <PC-ID_version>2</PC-ID_version>
      </PC-ID>
    </PC-Substance_sid>
    <PC-Substance_source>
      <PC-Source>
        <PC-Source_db>
          <PC-DBTracking>
            <PC-DBTracking_name>ChemIDplus</PC-DBTracking_name>
            <PC-DBTracking_source-id>
              <Object-id>
                <Object-id_str>153695193</Object-id_str>
              </Object-id>
            </PC-DBTracking_source-id>
          </PC-DBTracking>
        </PC-Source_db>
      </PC-Source>
    </PC-Substance_source>
    <PC-Substance_synonyms>
      <PC-Substance_synonyms_E>(+)-Cephalostatin II</PC-Substance_synonyms_E>
      <PC-Substance_synonyms_E>153695-19-3</PC-Substance_synonyms_E>
      <PC-Substance_synonyms_E>3'-(4-Azidobenzamido)taxol</PC-Substance_synonyms_E>
      <PC-Substance_synonyms_E>Azb-taxol</PC-Substance_synonyms_E>
      <PC-Substance_synonyms_E>Azidotaxol</PC-Substance_synonyms_E>
      <PC-Substance_synonyms_E>N-((3,5-(3)H)-4-Azidobenzoyl)-N-debenzoyltaxol</PC-Substance_synonyms_E>
      <PC-Substance_synonyms_E>N-(4-Azidobenzoyl)-N-debenzoyltaxol</PC-Substance_synonyms_E>
    </PC-Substance_synonyms>
    <PC-Substance_xref>
      <PC-XRefData>
        <PC-XRefData_regid>153695193</PC-XRefData_regid>
      </PC-XRefData>
      <PC-XRefData>
        <PC-XRefData_rn>153695-19-3</PC-XRefData_rn>
      </PC-XRefData>
      <PC-XRefData>
        <PC-XRefData_dburl>http://chem.sis.nlm.nih.gov/chemidplus/</PC-XRefData_dburl>
      </PC-XRefData>
      <PC-XRefData>
        <PC-XRefData_sburl>http://chem.sis.nlm.nih.gov/chemidplus/direct.jsp?result=advanced&amp;regno=153695193</PC-XRefData_sburl>
      </PC-XRefData>
    </PC-Substance_xref>
    <PC-Substance_compound>
      <PC-Compounds>
        <PC-Compound>
          <PC-Compound_id>
            <PC-CompoundType>
              <PC-CompoundType_type value="deposited">0</PC-CompoundType_type>
            </PC-CompoundType>
          </PC-Compound_id>
          <PC-Compound_atoms>
            <PC-Atoms>
              <PC-Atoms_aid>
                <PC-Atoms_aid_E>1</PC-Atoms_aid_E>
                <PC-Atoms_aid_E>2</PC-Atoms_aid_E>
                <PC-Atoms_aid_E>3</PC-Atoms_aid_E>
                <PC-Atoms_aid_E>4</PC-Atoms_aid_E>
                <PC-Atoms_aid_E>5</PC-Atoms_aid_E>
                <PC-Atoms_aid_E>6</PC-Atoms_aid_E>
                <PC-Atoms_aid_E>7</PC-Atoms_aid_E>
                <PC-Atoms_aid_E>8</PC-Atoms_aid_E>
                <PC-Atoms_aid_E>9</PC-Atoms_aid_E>
                <PC-Atoms_aid_E>10</PC-Atoms_aid_E>
                <PC-Atoms_aid_E>11</PC-Atoms_aid_E>
                <PC-Atoms_aid_E>12</PC-Atoms_aid_E>
                <PC-Atoms_aid_E>13</PC-Atoms_aid_E>
                <PC-Atoms_aid_E>14</PC-Atoms_aid_E>
                <PC-Atoms_aid_E>15</PC-Atoms_aid_E>
                <PC-Atoms_aid_E>16</PC-Atoms_aid_E>
                <PC-Atoms_aid_E>17</PC-Atoms_aid_E>
                <PC-Atoms_aid_E>18</PC-Atoms_aid_E>
                <PC-Atoms_aid_E>19</PC-Atoms_aid_E>
                <PC-Atoms_aid_E>20</PC-Atoms_aid_E>
                <PC-Atoms_aid_E>21</PC-Atoms_aid_E>
                <PC-Atoms_aid_E>22</PC-Atoms_aid_E>
                <PC-Atoms_aid_E>23</PC-Atoms_aid_E>
                <PC-Atoms_aid_E>24</PC-Atoms_aid_E>
                <PC-Atoms_aid_E>25</PC-Atoms_aid_E>
                <PC-Atoms_aid_E>26</PC-Atoms_aid_E>
                <PC-Atoms_aid_E>27</PC-Atoms_aid_E>
                <PC-Atoms_aid_E>28</PC-Atoms_aid_E>
                <PC-Atoms_aid_E>29</PC-Atoms_aid_E>
                <PC-Atoms_aid_E>30</PC-Atoms_aid_E>
                <PC-Atoms_aid_E>31</PC-Atoms_aid_E>
                <PC-Atoms_aid_E>32</PC-Atoms_aid_E>
                <PC-Atoms_aid_E>33</PC-Atoms_aid_E>
                <PC-Atoms_aid_E>34</PC-Atoms_aid_E>
                <PC-Atoms_aid_E>35</PC-Atoms_aid_E>
                <PC-Atoms_aid_E>36</PC-Atoms_aid_E>
                <PC-Atoms_aid_E>37</PC-Atoms_aid_E>
                <PC-Atoms_aid_E>38</PC-Atoms_aid_E>
                <PC-Atoms_aid_E>39</PC-Atoms_aid_E>
                <PC-Atoms_aid_E>40</PC-Atoms_aid_E>
                <PC-Atoms_aid_E>41</PC-Atoms_aid_E>
                <PC-Atoms_aid_E>42</PC-Atoms_aid_E>
                <PC-Atoms_aid_E>43</PC-Atoms_aid_E>
                <PC-Atoms_aid_E>44</PC-Atoms_aid_E>
                <PC-Atoms_aid_E>45</PC-Atoms_aid_E>
                <PC-Atoms_aid_E>46</PC-Atoms_aid_E>
                <PC-Atoms_aid_E>47</PC-Atoms_aid_E>
                <PC-Atoms_aid_E>48</PC-Atoms_aid_E>
                <PC-Atoms_aid_E>49</PC-Atoms_aid_E>
                <PC-Atoms_aid_E>50</PC-Atoms_aid_E>
                <PC-Atoms_aid_E>51</PC-Atoms_aid_E>
                <PC-Atoms_aid_E>52</PC-Atoms_aid_E>
                <PC-Atoms_aid_E>53</PC-Atoms_aid_E>
                <PC-Atoms_aid_E>54</PC-Atoms_aid_E>
                <PC-Atoms_aid_E>55</PC-Atoms_aid_E>
                <PC-Atoms_aid_E>56</PC-Atoms_aid_E>
                <PC-Atoms_aid_E>57</PC-Atoms_aid_E>
                <PC-Atoms_aid_E>58</PC-Atoms_aid_E>
                <PC-Atoms_aid_E>59</PC-Atoms_aid_E>
                <PC-Atoms_aid_E>60</PC-Atoms_aid_E>
                <PC-Atoms_aid_E>61</PC-Atoms_aid_E>
                <PC-Atoms_aid_E>62</PC-Atoms_aid_E>
                <PC-Atoms_aid_E>63</PC-Atoms_aid_E>
                <PC-Atoms_aid_E>64</PC-Atoms_aid_E>
                <PC-Atoms_aid_E>65</PC-Atoms_aid_E>
                <PC-Atoms_aid_E>66</PC-Atoms_aid_E>
                <PC-Atoms_aid_E>67</PC-Atoms_aid_E>
              </PC-Atoms_aid>
              <PC-Atoms_element>
                <PC-Element value="o">8</PC-Element>
                <PC-Element value="o">8</PC-Element>
                <PC-Element value="o">8</PC-Element>
                <PC-Element value="o">8</PC-Element>
                <PC-Element value="o">8</PC-Element>
                <PC-Element value="o">8</PC-Element>
                <PC-Element value="o">8</PC-Element>
                <PC-Element value="o">8</PC-Element>
                <PC-Element value="o">8</PC-Element>
                <PC-Element value="o">8</PC-Element>
                <PC-Element value="o">8</PC-Element>
                <PC-Element value="o">8</PC-Element>
                <PC-Element value="o">8</PC-Element>
                <PC-Element value="o">8</PC-Element>
                <PC-Element value="n">7</PC-Element>
                <PC-Element value="n">7</PC-Element>
                <PC-Element value="n">7</PC-Element>
                <PC-Element value="n">7</PC-Element>
                <PC-Element value="c">6</PC-Element>
                <PC-Element value="c">6</PC-Element>
                <PC-Element value="c">6</PC-Element>
                <PC-Element value="c">6</PC-Element>
                <PC-Element value="c">6</PC-Element>
                <PC-Element value="c">6</PC-Element>
                <PC-Element value="c">6</PC-Element>
                <PC-Element value="c">6</PC-Element>
                <PC-Element value="c">6</PC-Element>
                <PC-Element value="c">6</PC-Element>
                <PC-Element value="c">6</PC-Element>
                <PC-Element value="c">6</PC-Element>
                <PC-Element value="c">6</PC-Element>
                <PC-Element value="c">6</PC-Element>
                <PC-Element value="c">6</PC-Element>
                <PC-Element value="c">6</PC-Element>
                <PC-Element value="c">6</PC-Element>
                <PC-Element value="c">6</PC-Element>
                <PC-Element value="c">6</PC-Element>
                <PC-Element value="c">6</PC-Element>
                <PC-Element value="c">6</PC-Element>
                <PC-Element value="c">6</PC-Element>
                <PC-Element value="c">6</PC-Element>
                <PC-Element value="c">6</PC-Element>
                <PC-Element value="c">6</PC-Element>
                <PC-Element value="c">6</PC-Element>
                <PC-Element value="c">6</PC-Element>
                <PC-Element value="c">6</PC-Element>
                <PC-Element value="c">6</PC-Element>
                <PC-Element value="c">6</PC-Element>
                <PC-Element value="c">6</PC-Element>
                <PC-Element value="c">6</PC-Element>
                <PC-Element value="c">6</PC-Element>
                <PC-Element value="c">6</PC-Element>
                <PC-Element value="c">6</PC-Element>
                <PC-Element value="c">6</PC-Element>
                <PC-Element value="c">6</PC-Element>
                <PC-Element value="c">6</PC-Element>
                <PC-Element value="c">6</PC-Element>
                <PC-Element value="c">6</PC-Element>
                <PC-Element value="c">6</PC-Element>
                <PC-Element value="c">6</PC-Element>
                <PC-Element value="c">6</PC-Element>
                <PC-Element value="c">6</PC-Element>
                <PC-Element value="c">6</PC-Element>
                <PC-Element value="c">6</PC-Element>
                <PC-Element value="c">6</PC-Element>
                <PC-Element value="h">1</PC-Element>
                <PC-Element value="h">1</PC-Element>
              </PC-Atoms_element>
              <PC-Atoms_charge>
                <PC-AtomInt>
                  <PC-AtomInt_aid>17</PC-AtomInt_aid>
                  <PC-AtomInt_value>1</PC-AtomInt_value>
                </PC-AtomInt>
                <PC-AtomInt>
                  <PC-AtomInt_aid>18</PC-AtomInt_aid>
                  <PC-AtomInt_value>-1</PC-AtomInt_value>
                </PC-AtomInt>
              </PC-Atoms_charge>
            </PC-Atoms>
          </PC-Compound_atoms>
          <PC-Compound_bonds>
            <PC-Bonds>
              <PC-Bonds_aid1>
                <PC-Bonds_aid1_E>1</PC-Bonds_aid1_E>
                <PC-Bonds_aid1_E>1</PC-Bonds_aid1_E>
                <PC-Bonds_aid1_E>2</PC-Bonds_aid1_E>
                <PC-Bonds_aid1_E>2</PC-Bonds_aid1_E>
                <PC-Bonds_aid1_E>3</PC-Bonds_aid1_E>
                <PC-Bonds_aid1_E>3</PC-Bonds_aid1_E>
                <PC-Bonds_aid1_E>4</PC-Bonds_aid1_E>
                <PC-Bonds_aid1_E>5</PC-Bonds_aid1_E>
                <PC-Bonds_aid1_E>6</PC-Bonds_aid1_E>
                <PC-Bonds_aid1_E>7</PC-Bonds_aid1_E>
                <PC-Bonds_aid1_E>7</PC-Bonds_aid1_E>
                <PC-Bonds_aid1_E>8</PC-Bonds_aid1_E>
                <PC-Bonds_aid1_E>8</PC-Bonds_aid1_E>
                <PC-Bonds_aid1_E>9</PC-Bonds_aid1_E>
                <PC-Bonds_aid1_E>10</PC-Bonds_aid1_E>
                <PC-Bonds_aid1_E>11</PC-Bonds_aid1_E>
                <PC-Bonds_aid1_E>12</PC-Bonds_aid1_E>
                <PC-Bonds_aid1_E>13</PC-Bonds_aid1_E>
                <PC-Bonds_aid1_E>14</PC-Bonds_aid1_E>
                <PC-Bonds_aid1_E>15</PC-Bonds_aid1_E>
                <PC-Bonds_aid1_E>15</PC-Bonds_aid1_E>
                <PC-Bonds_aid1_E>16</PC-Bonds_aid1_E>
                <PC-Bonds_aid1_E>16</PC-Bonds_aid1_E>
                <PC-Bonds_aid1_E>17</PC-Bonds_aid1_E>
                <PC-Bonds_aid1_E>19</PC-Bonds_aid1_E>
                <PC-Bonds_aid1_E>19</PC-Bonds_aid1_E>
                <PC-Bonds_aid1_E>19</PC-Bonds_aid1_E>
                <PC-Bonds_aid1_E>19</PC-Bonds_aid1_E>
                <PC-Bonds_aid1_E>20</PC-Bonds_aid1_E>
                <PC-Bonds_aid1_E>20</PC-Bonds_aid1_E>
                <PC-Bonds_aid1_E>21</PC-Bonds_aid1_E>
                <PC-Bonds_aid1_E>21</PC-Bonds_aid1_E>
                <PC-Bonds_aid1_E>21</PC-Bonds_aid1_E>
                <PC-Bonds_aid1_E>22</PC-Bonds_aid1_E>
                <PC-Bonds_aid1_E>22</PC-Bonds_aid1_E>
                <PC-Bonds_aid1_E>23</PC-Bonds_aid1_E>
                <PC-Bonds_aid1_E>24</PC-Bonds_aid1_E>
                <PC-Bonds_aid1_E>24</PC-Bonds_aid1_E>
                <PC-Bonds_aid1_E>25</PC-Bonds_aid1_E>
                <PC-Bonds_aid1_E>27</PC-Bonds_aid1_E>
                <PC-Bonds_aid1_E>28</PC-Bonds_aid1_E>
                <PC-Bonds_aid1_E>28</PC-Bonds_aid1_E>
                <PC-Bonds_aid1_E>28</PC-Bonds_aid1_E>
                <PC-Bonds_aid1_E>30</PC-Bonds_aid1_E>
                <PC-Bonds_aid1_E>30</PC-Bonds_aid1_E>
                <PC-Bonds_aid1_E>33</PC-Bonds_aid1_E>
                <PC-Bonds_aid1_E>34</PC-Bonds_aid1_E>
                <PC-Bonds_aid1_E>34</PC-Bonds_aid1_E>
                <PC-Bonds_aid1_E>36</PC-Bonds_aid1_E>
                <PC-Bonds_aid1_E>39</PC-Bonds_aid1_E>
                <PC-Bonds_aid1_E>41</PC-Bonds_aid1_E>
                <PC-Bonds_aid1_E>41</PC-Bonds_aid1_E>
                <PC-Bonds_aid1_E>42</PC-Bonds_aid1_E>
                <PC-Bonds_aid1_E>44</PC-Bonds_aid1_E>
                <PC-Bonds_aid1_E>45</PC-Bonds_aid1_E>
                <PC-Bonds_aid1_E>46</PC-Bonds_aid1_E>
                <PC-Bonds_aid1_E>47</PC-Bonds_aid1_E>
                <PC-Bonds_aid1_E>49</PC-Bonds_aid1_E>
                <PC-Bonds_aid1_E>50</PC-Bonds_aid1_E>
                <PC-Bonds_aid1_E>51</PC-Bonds_aid1_E>
                <PC-Bonds_aid1_E>53</PC-Bonds_aid1_E>
                <PC-Bonds_aid1_E>53</PC-Bonds_aid1_E>
                <PC-Bonds_aid1_E>54</PC-Bonds_aid1_E>
                <PC-Bonds_aid1_E>55</PC-Bonds_aid1_E>
                <PC-Bonds_aid1_E>56</PC-Bonds_aid1_E>
                <PC-Bonds_aid1_E>57</PC-Bonds_aid1_E>
                <PC-Bonds_aid1_E>57</PC-Bonds_aid1_E>
                <PC-Bonds_aid1_E>58</PC-Bonds_aid1_E>
                <PC-Bonds_aid1_E>59</PC-Bonds_aid1_E>
                <PC-Bonds_aid1_E>61</PC-Bonds_aid1_E>
                <PC-Bonds_aid1_E>62</PC-Bonds_aid1_E>
                <PC-Bonds_aid1_E>63</PC-Bonds_aid1_E>
                <PC-Bonds_aid1_E>64</PC-Bonds_aid1_E>
              </PC-Bonds_aid1>
              <PC-Bonds_aid2>
                <PC-Bonds_aid2_E>22</PC-Bonds_aid2_E>
                <PC-Bonds_aid2_E>26</PC-Bonds_aid2_E>
                <PC-Bonds_aid2_E>20</PC-Bonds_aid2_E>
                <PC-Bonds_aid2_E>36</PC-Bonds_aid2_E>
                <PC-Bonds_aid2_E>23</PC-Bonds_aid2_E>
                <PC-Bonds_aid2_E>39</PC-Bonds_aid2_E>
                <PC-Bonds_aid2_E>24</PC-Bonds_aid2_E>
                <PC-Bonds_aid2_E>25</PC-Bonds_aid2_E>
                <PC-Bonds_aid2_E>27</PC-Bonds_aid2_E>
                <PC-Bonds_aid2_E>31</PC-Bonds_aid2_E>
                <PC-Bonds_aid2_E>42</PC-Bonds_aid2_E>
                <PC-Bonds_aid2_E>35</PC-Bonds_aid2_E>
                <PC-Bonds_aid2_E>44</PC-Bonds_aid2_E>
                <PC-Bonds_aid2_E>36</PC-Bonds_aid2_E>
                <PC-Bonds_aid2_E>39</PC-Bonds_aid2_E>
                <PC-Bonds_aid2_E>42</PC-Bonds_aid2_E>
                <PC-Bonds_aid2_E>44</PC-Bonds_aid2_E>
                <PC-Bonds_aid2_E>47</PC-Bonds_aid2_E>
                <PC-Bonds_aid2_E>54</PC-Bonds_aid2_E>
                <PC-Bonds_aid2_E>51</PC-Bonds_aid2_E>
                <PC-Bonds_aid2_E>54</PC-Bonds_aid2_E>
                <PC-Bonds_aid2_E>17</PC-Bonds_aid2_E>
                <PC-Bonds_aid2_E>65</PC-Bonds_aid2_E>
                <PC-Bonds_aid2_E>18</PC-Bonds_aid2_E>
                <PC-Bonds_aid2_E>20</PC-Bonds_aid2_E>
                <PC-Bonds_aid2_E>21</PC-Bonds_aid2_E>
                <PC-Bonds_aid2_E>23</PC-Bonds_aid2_E>
                <PC-Bonds_aid2_E>66</PC-Bonds_aid2_E>
                <PC-Bonds_aid2_E>22</PC-Bonds_aid2_E>
                <PC-Bonds_aid2_E>26</PC-Bonds_aid2_E>
                <PC-Bonds_aid2_E>25</PC-Bonds_aid2_E>
                <PC-Bonds_aid2_E>27</PC-Bonds_aid2_E>
                <PC-Bonds_aid2_E>32</PC-Bonds_aid2_E>
                <PC-Bonds_aid2_E>29</PC-Bonds_aid2_E>
                <PC-Bonds_aid2_E>67</PC-Bonds_aid2_E>
                <PC-Bonds_aid2_E>24</PC-Bonds_aid2_E>
                <PC-Bonds_aid2_E>28</PC-Bonds_aid2_E>
                <PC-Bonds_aid2_E>33</PC-Bonds_aid2_E>
                <PC-Bonds_aid2_E>29</PC-Bonds_aid2_E>
                <PC-Bonds_aid2_E>31</PC-Bonds_aid2_E>
                <PC-Bonds_aid2_E>30</PC-Bonds_aid2_E>
                <PC-Bonds_aid2_E>37</PC-Bonds_aid2_E>
                <PC-Bonds_aid2_E>38</PC-Bonds_aid2_E>
                <PC-Bonds_aid2_E>31</PC-Bonds_aid2_E>
                <PC-Bonds_aid2_E>34</PC-Bonds_aid2_E>
                <PC-Bonds_aid2_E>35</PC-Bonds_aid2_E>
                <PC-Bonds_aid2_E>35</PC-Bonds_aid2_E>
                <PC-Bonds_aid2_E>40</PC-Bonds_aid2_E>
                <PC-Bonds_aid2_E>43</PC-Bonds_aid2_E>
                <PC-Bonds_aid2_E>41</PC-Bonds_aid2_E>
                <PC-Bonds_aid2_E>45</PC-Bonds_aid2_E>
                <PC-Bonds_aid2_E>46</PC-Bonds_aid2_E>
                <PC-Bonds_aid2_E>48</PC-Bonds_aid2_E>
                <PC-Bonds_aid2_E>47</PC-Bonds_aid2_E>
                <PC-Bonds_aid2_E>49</PC-Bonds_aid2_E>
                <PC-Bonds_aid2_E>50</PC-Bonds_aid2_E>
                <PC-Bonds_aid2_E>51</PC-Bonds_aid2_E>
                <PC-Bonds_aid2_E>52</PC-Bonds_aid2_E>
                <PC-Bonds_aid2_E>52</PC-Bonds_aid2_E>
                <PC-Bonds_aid2_E>53</PC-Bonds_aid2_E>
                <PC-Bonds_aid2_E>55</PC-Bonds_aid2_E>
                <PC-Bonds_aid2_E>56</PC-Bonds_aid2_E>
                <PC-Bonds_aid2_E>57</PC-Bonds_aid2_E>
                <PC-Bonds_aid2_E>58</PC-Bonds_aid2_E>
                <PC-Bonds_aid2_E>59</PC-Bonds_aid2_E>
                <PC-Bonds_aid2_E>61</PC-Bonds_aid2_E>
                <PC-Bonds_aid2_E>62</PC-Bonds_aid2_E>
                <PC-Bonds_aid2_E>60</PC-Bonds_aid2_E>
                <PC-Bonds_aid2_E>60</PC-Bonds_aid2_E>
                <PC-Bonds_aid2_E>63</PC-Bonds_aid2_E>
                <PC-Bonds_aid2_E>64</PC-Bonds_aid2_E>
                <PC-Bonds_aid2_E>65</PC-Bonds_aid2_E>
                <PC-Bonds_aid2_E>65</PC-Bonds_aid2_E>
              </PC-Bonds_aid2>
              <PC-Bonds_order>
                <PC-BondType value="single">1</PC-BondType>
                <PC-BondType value="single">1</PC-BondType>
                <PC-BondType value="single">1</PC-BondType>
                <PC-BondType value="single">1</PC-BondType>
                <PC-BondType value="single">1</PC-BondType>
                <PC-BondType value="single">1</PC-BondType>
                <PC-BondType value="single">1</PC-BondType>
                <PC-BondType value="single">1</PC-BondType>
                <PC-BondType value="double">2</PC-BondType>
                <PC-BondType value="single">1</PC-BondType>
                <PC-BondType value="single">1</PC-BondType>
                <PC-BondType value="single">1</PC-BondType>
[truncated: 2,145,840 more chars]
