# Supplementary material for: Automated reaction database and reaction network analysis: extraction of reaction templates using cheminformatics
Source: J Cheminform. 2018 Mar 9;10:11. doi: 10.1186/s13321-018-0269-8 (PMC5845084; doi:10.1186/s13321-018-0269-8)
Supplement: Supplementary file 9 — Additional file 9. Zip-file containing the source code of the software. [file 13321_2018_269_MOESM9_ESM.zip › source_code/CDK/cdk/bin/data/cml/(1R)-1-aminoethan-1-ol.cml]

<?xml version="1.0" ?>
<cml>
    <MDocument>
        <MChemicalStruct>
            <!-- A very simple molecule to test bug 1245 and 1248
                 - 1245: Atoms missing explicit atomic number default to 1.
                 - 1248: Only support for bond stereo with attribute dictRef
            -->
            <molecule molID="m1">
                <atomArray>
                    <atom id="a1" elementType="C"
                          x2="-1.3200000524520874" y2="-1.815000057220459"/>
                    <atom id="a2" elementType="N"
                          x2="0.013679069375948316" y2="-2.585000057220459"/>
                    <atom id="a3" elementType="C"
                          x2="-2.6536791742801227" y2="-2.5850000572204594"/>
                    <atom id="a4" elementType="O"
                          x2="-1.3200000524520874" y2="-0.27500005722045895"/>
                </atomArray>
                <bondArray>
                    <bond atomRefs2="a1 a2" order="1"/>
                    <bond atomRefs2="a1 a3" order="1"/>
                    <bond atomRefs2="a1 a4" order="1">
                        <bondStereo>W</bondStereo>
                    </bond>
                </bondArray>
            </molecule>
        </MChemicalStruct>
    </MDocument>
</cml>
