# Supplementary material for: Automated reaction database and reaction network analysis: extraction of reaction templates using cheminformatics
Source: J Cheminform. 2018 Mar 9;10:11. doi: 10.1186/s13321-018-0269-8 (PMC5845084; doi:10.1186/s13321-018-0269-8)
Supplement: Supplementary file 9 — Additional file 9. Zip-file containing the source code of the software. [file 13321_2018_269_MOESM9_ESM.zip › source_code/CDK/cdk/bin/data/cml/1CKV_1.cml]

<?xml version="1.0" encoding="ISO-8859-1"?>
<molecule convention="PDB" dictRef="pdb:model" xmlns="http://www.xml-cml.org/schema">
  <molecule dictRef="pdb:sequence" id="PHEA105">
    <atomArray>
      <atom id="a32476403" elementType="N" x3="-3.504" y3="9.019" z3="-14.276" formalCharge="0" hydrogenCount="0" occupancy="1.0">
        <scalar dictRef="cdk:partialCharge" dataType="xsd:double">-2.147483648E9</scalar>
        <scalar dictRef="pdb:altLoc"/>
        <scalar dictRef="pdb:chainID"/>
        <scalar dictRef="pdb:hetAtom">false</scalar>
        <scalar dictRef="pdb:iCode"/>
        <label dictRef="pdb:name" xmlns="">N</label>
        <scalar dictRef="pdb:oxt">false</scalar>
        <scalar dictRef="pdb:record">ATOM 1635 N PHE 105 -3.504 9.019 -14.276 1.00 0.00 N </scalar>
        <scalar dictRef="pdb:resName">PHE</scalar>
        <scalar dictRef="pdb:resSeq">105</scalar>
        <scalar dictRef="pdb:segID"/>
        <scalar dictRef="pdb:serial">1635</scalar>
        <scalar dictRef="pdb:tempFactor">0.0</scalar>
      </atom>
      <atom id="a28405330" elementType="C" x3="-3.022" y3="7.654" z3="-14.09" formalCharge="0" hydrogenCount="0" occupancy="1.0">
        <scalar dictRef="cdk:partialCharge" dataType="xsd:double">-2.147483648E9</scalar>
        <scalar dictRef="pdb:altLoc"/>
        <scalar dictRef="pdb:chainID"/>
        <scalar dictRef="pdb:hetAtom">false</scalar>
        <scalar dictRef="pdb:iCode"/>
        <label dictRef="pdb:name" xmlns="">CA</label>
        <scalar dictRef="pdb:oxt">false</scalar>
        <scalar dictRef="pdb:record">ATOM 1636 CA PHE 105 -3.022 7.654 -14.090 1.00 0.00 C </scalar>
        <scalar dictRef="pdb:resName">PHE</scalar>
        <scalar dictRef="pdb:resSeq">105</scalar>
        <scalar dictRef="pdb:segID"/>
        <scalar dictRef="pdb:serial">1636</scalar>
        <scalar dictRef="pdb:tempFactor">0.0</scalar>
      </atom>
      <atom id="a29485609" elementType="C" x3="-4.179" y3="6.669" z3="-14.259" formalCharge="0" hydrogenCount="0" occupancy="1.0">
        <scalar dictRef="cdk:partialCharge" dataType="xsd:double">-2.147483648E9</scalar>
        <scalar dictRef="pdb:altLoc"/>
        <scalar dictRef="pdb:chainID"/>
        <scalar dictRef="pdb:hetAtom">false</scalar>
        <scalar dictRef="pdb:iCode"/>
        <label dictRef="pdb:name" xmlns="">C</label>
        <scalar dictRef="pdb:oxt">false</scalar>
        <scalar dictRef="pdb:record">ATOM 1637 C PHE 105 -4.179 6.669 -14.259 1.00 0.00 C </scalar>
        <scalar dictRef="pdb:resName">PHE</scalar>
        <scalar dictRef="pdb:resSeq">105</scalar>
        <scalar dictRef="pdb:segID"/>
        <scalar dictRef="pdb:serial">1637</scalar>
        <scalar dictRef="pdb:tempFactor">0.0</scalar>
      </atom>
      <atom id="a32782069" elementType="O" x3="-5.32" y3="6.98" z3="-13.918" formalCharge="0" hydrogenCount="0" occupancy="1.0">
        <scalar dictRef="cdk:partialCharge" dataType="xsd:double">-2.147483648E9</scalar>
        <scalar dictRef="pdb:altLoc"/>
        <scalar dictRef="pdb:chainID"/>
        <scalar dictRef="pdb:hetAtom">false</scalar>
        <scalar dictRef="pdb:iCode"/>
        <label dictRef="pdb:name" xmlns="">O</label>
        <scalar dictRef="pdb:oxt">false</scalar>
        <scalar dictRef="pdb:record">ATOM 1638 O PHE 105 -5.320 6.980 -13.918 1.00 0.00 O </scalar>
        <scalar dictRef="pdb:resName">PHE</scalar>
        <scalar dictRef="pdb:resSeq">105</scalar>
        <scalar dictRef="pdb:segID"/>
        <scalar dictRef="pdb:serial">1638</scalar>
        <scalar dictRef="pdb:tempFactor">0.0</scalar>
      </atom>
      <atom id="a4461550" elementType="C" x3="-2.358" y3="7.505" z3="-12.707" formalCharge="0" hydrogenCount="0" occupancy="1.0">
        <scalar dictRef="cdk:partialCharge" dataType="xsd:double">-2.147483648E9</scalar>
        <scalar dictRef="pdb:altLoc"/>
        <scalar dictRef="pdb:chainID"/>
        <scalar dictRef="pdb:hetAtom">false</scalar>
        <scalar dictRef="pdb:iCode"/>
        <label dictRef="pdb:name" xmlns="">CB</label>
        <scalar dictRef="pdb:oxt">false</scalar>
        <scalar dictRef="pdb:record">ATOM 1639 CB PHE 105 -2.358 7.505 -12.707 1.00 0.00 C </scalar>
        <scalar dictRef="pdb:resName">PHE</scalar>
        <scalar dictRef="pdb:resSeq">105</scalar>
        <scalar dictRef="pdb:segID"/>
        <scalar dictRef="pdb:serial">1639</scalar>
        <scalar dictRef="pdb:tempFactor">0.0</scalar>
      </atom>
      <atom id="a24669796" elementType="C" x3="-2.65" y3="6.202" z3="-12.004" formalCharge="0" hydrogenCount="0" occupancy="1.0">
        <scalar dictRef="cdk:partialCharge" dataType="xsd:double">-2.147483648E9</scalar>
        <scalar dictRef="pdb:altLoc"/>
        <scalar dictRef="pdb:chainID"/>
        <scalar dictRef="pdb:hetAtom">false</scalar>
        <scalar dictRef="pdb:iCode"/>
        <label dictRef="pdb:name" xmlns="">CG</label>
        <scalar dictRef="pdb:oxt">false</scalar>
        <scalar dictRef="pdb:record">ATOM 1640 CG PHE 105 -2.650 6.202 -12.004 1.00 0.00 C </scalar>
        <scalar dictRef="pdb:resName">PHE</scalar>
        <scalar dictRef="pdb:resSeq">105</scalar>
        <scalar dictRef="pdb:segID"/>
        <scalar dictRef="pdb:serial">1640</scalar>
        <scalar dictRef="pdb:tempFactor">0.0</scalar>
      </atom>
      <atom id="a26715004" elementType="C" x3="-3.892" y3="5.978" z3="-11.427" formalCharge="0" hydrogenCount="0" occupancy="1.0">
        <scalar dictRef="cdk:partialCharge" dataType="xsd:double">-2.147483648E9</scalar>
        <scalar dictRef="pdb:altLoc"/>
        <scalar dictRef="pdb:chainID"/>
        <scalar dictRef="pdb:hetAtom">false</scalar>
        <scalar dictRef="pdb:iCode"/>
        <label dictRef="pdb:name" xmlns="">CD1</label>
        <scalar dictRef="pdb:oxt">false</scalar>
        <scalar dictRef="pdb:record">ATOM 1641 CD1 PHE 105 -3.892 5.978 -11.427 1.00 0.00 C </scalar>
        <scalar dictRef="pdb:resName">PHE</scalar>
        <scalar dictRef="pdb:resSeq">105</scalar>
        <scalar dictRef="pdb:segID"/>
        <scalar dictRef="pdb:serial">1641</scalar>
        <scalar dictRef="pdb:tempFactor">0.0</scalar>
      </atom>
      <atom id="a7224672" elementType="C" x3="-1.687" y3="5.205" z3="-11.919" formalCharge="0" hydrogenCount="0" occupancy="1.0">
        <scalar dictRef="cdk:partialCharge" dataType="xsd:double">-2.147483648E9</scalar>
        <scalar dictRef="pdb:altLoc"/>
        <scalar dictRef="pdb:chainID"/>
        <scalar dictRef="pdb:hetAtom">false</scalar>
        <scalar dictRef="pdb:iCode"/>
        <label dictRef="pdb:name" xmlns="">CD2</label>
        <scalar dictRef="pdb:oxt">false</scalar>
        <scalar dictRef="pdb:record">ATOM 1642 CD2 PHE 105 -1.687 5.205 -11.919 1.00 0.00 C </scalar>
        <scalar dictRef="pdb:resName">PHE</scalar>
        <scalar dictRef="pdb:resSeq">105</scalar>
        <scalar dictRef="pdb:segID"/>
        <scalar dictRef="pdb:serial">1642</scalar>
        <scalar dictRef="pdb:tempFactor">0.0</scalar>
      </atom>
      <atom id="a25142878" elementType="C" x3="-4.167" y3="4.789" z3="-10.782" formalCharge="0" hydrogenCount="0" occupancy="1.0">
        <scalar dictRef="cdk:partialCharge" dataType="xsd:double">-2.147483648E9</scalar>
        <scalar dictRef="pdb:altLoc"/>
        <scalar dictRef="pdb:chainID"/>
        <scalar dictRef="pdb:hetAtom">false</scalar>
        <scalar dictRef="pdb:iCode"/>
        <label dictRef="pdb:name" xmlns="">CE1</label>
        <scalar dictRef="pdb:oxt">false</scalar>
        <scalar dictRef="pdb:record">ATOM 1643 CE1 PHE 105 -4.167 4.789 -10.782 1.00 0.00 C </scalar>
        <scalar dictRef="pdb:resName">PHE</scalar>
        <scalar dictRef="pdb:resSeq">105</scalar>
        <scalar dictRef="pdb:segID"/>
        <scalar dictRef="pdb:serial">1643</scalar>
        <scalar dictRef="pdb:tempFactor">0.0</scalar>
      </atom>
      <atom id="a25396707" elementType="C" x3="-1.96" y3="4.014" z3="-11.273" formalCharge="0" hydrogenCount="0" occupancy="1.0">
        <scalar dictRef="cdk:partialCharge" dataType="xsd:double">-2.147483648E9</scalar>
        <scalar dictRef="pdb:altLoc"/>
        <scalar dictRef="pdb:chainID"/>
        <scalar dictRef="pdb:hetAtom">false</scalar>
        <scalar dictRef="pdb:iCode"/>
        <label dictRef="pdb:name" xmlns="">CE2</label>
        <scalar dictRef="pdb:oxt">false</scalar>
        <scalar dictRef="pdb:record">ATOM 1644 CE2 PHE 105 -1.960 4.014 -11.273 1.00 0.00 C </scalar>
        <scalar dictRef="pdb:resName">PHE</scalar>
        <scalar dictRef="pdb:resSeq">105</scalar>
        <scalar dictRef="pdb:segID"/>
        <scalar dictRef="pdb:serial">1644</scalar>
        <scalar dictRef="pdb:tempFactor">0.0</scalar>
      </atom>
      <atom id="a30090737" elementType="C" x3="-3.201" y3="3.805" z3="-10.705" formalCharge="0" hydrogenCount="0" occupancy="1.0">
        <scalar dictRef="cdk:partialCharge" dataType="xsd:double">-2.147483648E9</scalar>
        <scalar dictRef="pdb:altLoc"/>
        <scalar dictRef="pdb:chainID"/>
        <scalar dictRef="pdb:hetAtom">false</scalar>
        <scalar dictRef="pdb:iCode"/>
        <label dictRef="pdb:name" xmlns="">CZ</label>
        <scalar dictRef="pdb:oxt">false</scalar>
        <scalar dictRef="pdb:record">ATOM 1645 CZ PHE 105 -3.201 3.805 -10.705 1.00 0.00 C </scalar>
        <scalar dictRef="pdb:resName">PHE</scalar>
        <scalar dictRef="pdb:resSeq">105</scalar>
        <scalar dictRef="pdb:segID"/>
        <scalar dictRef="pdb:serial">1645</scalar>
        <scalar dictRef="pdb:tempFactor">0.0</scalar>
      </atom>
      <atom id="a2623667" elementType="H" x3="-3.753" y3="9.555" z3="-13.488" formalCharge="0" hydrogenCount="0" occupancy="1.0">
        <scalar dictRef="cdk:partialCharge" dataType="xsd:double">-2.147483648E9</scalar>
        <scalar dictRef="pdb:altLoc"/>
        <scalar dictRef="pdb:chainID"/>
        <scalar dictRef="pdb:hetAtom">false</scalar>
        <scalar dictRef="pdb:iCode"/>
        <label dictRef="pdb:name" xmlns="">H</label>
        <scalar dictRef="pdb:oxt">false</scalar>
        <scalar dictRef="pdb:record">ATOM 1646 H PHE 105 -3.753 9.555 -13.488 1.00 0.00 H </scalar>
        <scalar dictRef="pdb:resName">PHE</scalar>
        <scalar dictRef="pdb:resSeq">105</scalar>
        <scalar dictRef="pdb:segID"/>
        <scalar dictRef="pdb:serial">1646</scalar>
        <scalar dictRef="pdb:tempFactor">0.0</scalar>
      </atom>
      <atom id="a5462872" elementType="H" x3="-2.286" y3="7.458" z3="-14.857" formalCharge="0" hydrogenCount="0" occupancy="1.0">
        <scalar dictRef="cdk:partialCharge" dataType="xsd:double">-2.147483648E9</scalar>
        <scalar dictRef="pdb:altLoc"/>
        <scalar dictRef="pdb:chainID"/>
        <scalar dictRef="pdb:hetAtom">false</scalar>
        <scalar dictRef="pdb:iCode"/>
        <label dictRef="pdb:name" xmlns="">HA</label>
        <scalar dictRef="pdb:oxt">false</scalar>
        <scalar dictRef="pdb:record">ATOM 1647 HA PHE 105 -2.286 7.458 -14.857 1.00 0.00 H </scalar>
        <scalar dictRef="pdb:resName">PHE</scalar>
        <scalar dictRef="pdb:resSeq">105</scalar>
        <scalar dictRef="pdb:segID"/>
        <scalar dictRef="pdb:serial">1647</scalar>
        <scalar dictRef="pdb:tempFactor">0.0</scalar>
      </atom>
      <atom id="a9578500" elementType="H" x3="-1.288" y3="7.58" z3="-12.824" formalCharge="0" hydrogenCount="0" occupancy="1.0">
        <scalar dictRef="cdk:partialCharge" dataType="xsd:double">-2.147483648E9</scalar>
        <scalar dictRef="pdb:altLoc"/>
        <scalar dictRef="pdb:chainID"/>
        <scalar dictRef="pdb:hetAtom">false</scalar>
        <scalar dictRef="pdb:iCode"/>
        <label dictRef="pdb:name" xmlns="">1HB</label>
        <scalar dictRef="pdb:oxt">false</scalar>
        <scalar dictRef="pdb:record">ATOM 1648 1HB PHE 105 -1.288 7.580 -12.824 1.00 0.00 H </scalar>
        <scalar dictRef="pdb:resName">PHE</scalar>
        <scalar dictRef="pdb:resSeq">105</scalar>
        <scalar dictRef="pdb:segID"/>
        <scalar dictRef="pdb:serial">1648</scalar>
        <scalar dictRef="pdb:tempFactor">0.0</scalar>
      </atom>
      <atom id="a25253977" elementType="H" x3="-2.698" y3="8.309" z3="-12.07" formalCharge="0" hydrogenCount="0" occupancy="1.0">
        <scalar dictRef="cdk:partialCharge" dataType="xsd:double">-2.147483648E9</scalar>
        <scalar dictRef="pdb:altLoc"/>
        <scalar dictRef="pdb:chainID"/>
        <scalar dictRef="pdb:hetAtom">false</scalar>
        <scalar dictRef="pdb:iCode"/>
        <label dictRef="pdb:name" xmlns="">2HB</label>
        <scalar dictRef="pdb:oxt">false</scalar>
        <scalar dictRef="pdb:record">ATOM 1649 2HB PHE 105 -2.698 8.309 -12.070 1.00 0.00 H </scalar>
        <scalar dictRef="pdb:resName">PHE</scalar>
        <scalar dictRef="pdb:resSeq">105</scalar>
        <scalar dictRef="pdb:segID"/>
        <scalar dictRef="pdb:serial">1649</scalar>
        <scalar dictRef="pdb:tempFactor">0.0</scalar>
      </atom>
      <atom id="a13582581" elementType="H" x3="-4.649" y3="6.745" z3="-11.487" formalCharge="0" hydrogenCount="0" occupancy="1.0">
        <scalar dictRef="cdk:partialCharge" dataType="xsd:double">-2.147483648E9</scalar>
        <scalar dictRef="pdb:altLoc"/>
        <scalar dictRef="pdb:chainID"/>
        <scalar dictRef="pdb:hetAtom">false</scalar>
        <scalar dictRef="pdb:iCode"/>
        <label dictRef="pdb:name" xmlns="">HD1</label>
        <scalar dictRef="pdb:oxt">false</scalar>
        <scalar dictRef="pdb:record">ATOM 1650 HD1 PHE 105 -4.649 6.745 -11.487 1.00 0.00 H </scalar>
        <scalar dictRef="pdb:resName">PHE</scalar>
        <scalar dictRef="pdb:resSeq">105</scalar>
        <scalar dictRef="pdb:segID"/>
        <scalar dictRef="pdb:serial">1650</scalar>
        <scalar dictRef="pdb:tempFactor">0.0</scalar>
      </atom>
      <atom id="a5256233" elementType="H" x3="-0.714" y3="5.363" z3="-12.359" formalCharge="0" hydrogenCount="0" occupancy="1.0">
        <scalar dictRef="cdk:partialCharge" dataType="xsd:double">-2.147483648E9</scalar>
        <scalar dictRef="pdb:altLoc"/>
        <scalar dictRef="pdb:chainID"/>
        <scalar dictRef="pdb:hetAtom">false</scalar>
        <scalar dictRef="pdb:iCode"/>
        <label dictRef="pdb:name" xmlns="">HD2</label>
        <scalar dictRef="pdb:oxt">false</scalar>
        <scalar dictRef="pdb:record">ATOM 1651 HD2 PHE 105 -0.714 5.363 -12.359 1.00 0.00 H </scalar>
        <scalar dictRef="pdb:resName">PHE</scalar>
        <scalar dictRef="pdb:resSeq">105</scalar>
        <scalar dictRef="pdb:segID"/>
        <scalar dictRef="pdb:serial">1651</scalar>
        <scalar dictRef="pdb:tempFactor">0.0</scalar>
      </atom>
      <atom id="a26250401" elementType="H" x3="-5.138" y3="4.628" z3="-10.337" formalCharge="0" hydrogenCount="0" occupancy="1.0">
        <scalar dictRef="cdk:partialCharge" dataType="xsd:double">-2.147483648E9</scalar>
        <scalar dictRef="pdb:altLoc"/>
        <scalar dictRef="pdb:chainID"/>
        <scalar dictRef="pdb:hetAtom">false</scalar>
        <scalar dictRef="pdb:iCode"/>
        <label dictRef="pdb:name" xmlns="">HE1</label>
        <scalar dictRef="pdb:oxt">false</scalar>
        <scalar dictRef="pdb:record">ATOM 1652 HE1 PHE 105 -5.138 4.628 -10.337 1.00 0.00 H </scalar>
        <scalar dictRef="pdb:resName">PHE</scalar>
        <scalar dictRef="pdb:resSeq">105</scalar>
        <scalar dictRef="pdb:segID"/>
        <scalar dictRef="pdb:serial">1652</scalar>
        <scalar dictRef="pdb:tempFactor">0.0</scalar>
      </atom>
      <atom id="a16821027" elementType="H" x3="-1.202" y3="3.247" z3="-11.213" formalCharge="0" hydrogenCount="0" occupancy="1.0">
        <scalar dictRef="cdk:partialCharge" dataType="xsd:double">-2.147483648E9</scalar>
        <scalar dictRef="pdb:altLoc"/>
        <scalar dictRef="pdb:chainID"/>
        <scalar dictRef="pdb:hetAtom">false</scalar>
        <scalar dictRef="pdb:iCode"/>
        <label dictRef="pdb:name" xmlns="">HE2</label>
        <scalar dictRef="pdb:oxt">false</scalar>
        <scalar dictRef="pdb:record">ATOM 1653 HE2 PHE 105 -1.202 3.247 -11.213 1.00 0.00 H </scalar>
        <scalar dictRef="pdb:resName">PHE</scalar>
        <scalar dictRef="pdb:resSeq">105</scalar>
        <scalar dictRef="pdb:segID"/>
        <scalar dictRef="pdb:serial">1653</scalar>
        <scalar dictRef="pdb:tempFactor">0.0</scalar>
      </atom>
      <atom id="a14923925" elementType="H" x3="-3.415" y3="2.874" z3="-10.201" formalCharge="0" hydrogenCount="0" occupancy="1.0">
        <scalar dictRef="cdk:partialCharge" dataType="xsd:double">-2.147483648E9</scalar>
        <scalar dictRef="pdb:altLoc"/>
        <scalar dictRef="pdb:chainID"/>
        <scalar dictRef="pdb:hetAtom">false</scalar>
        <scalar dictRef="pdb:iCode"/>
        <label dictRef="pdb:name" xmlns="">HZ</label>
        <scalar dictRef="pdb:oxt">false</scalar>
        <scalar dictRef="pdb:record">ATOM 1654 HZ PHE 105 -3.415 2.874 -10.201 1.00 0.00 H </scalar>
        <scalar dictRef="pdb:resName">PHE</scalar>
        <scalar dictRef="pdb:resSeq">105</scalar>
        <scalar dictRef="pdb:segID"/>
        <scalar dictRef="pdb:serial">1654</scalar>
        <scalar dictRef="pdb:tempFactor">0.0</scalar>
      </atom>
    </atomArray>
  </molecule>
  <molecule dictRef="pdb:sequence" id="ARGA98">
    <atomArray>
      <atom id="a7043360" elementType="N" x3="3.161" y3="19.745" z3="-13.073" formalCharge="0" hydrogenCount="0" occupancy="1.0">
        <scalar dictRef="cdk:partialCharge" dataType="xsd:double">-2.147483648E9</scalar>
        <scalar dictRef="pdb:altLoc"/>
        <scalar dictRef="pdb:chainID"/>
        <scalar dictRef="pdb:hetAtom">false</scalar>
        <scalar dictRef="pdb:iCode"/>
        <label dictRef="pdb:name" xmlns="">N</label>
        <scalar dictRef="pdb:oxt">false</scalar>
        <scalar dictRef="pdb:record">ATOM 1511 N ARG 98 3.161 19.745 -13.073 1.00 0.00 N </scalar>
        <scalar dictRef="pdb:resName">ARG</scalar>
        <scalar dictRef="pdb:resSeq">98</scalar>
        <scalar dictRef="pdb:segID"/>
        <scalar dictRef="pdb:serial">1511</scalar>
        <scalar dictRef="pdb:tempFactor">0.0</scalar>
      </atom>
      <atom id="a31278839" elementType="C" x3="2.484" y3="20.505" z3="-12.022" formalCharge="0" hydrogenCount="0" occupancy="1.0">
        <scalar dictRef="cdk:partialCharge" dataType="xsd:double">-2.147483648E9</scalar>
        <scalar dictRef="pdb:altLoc"/>
        <scalar dictRef="pdb:chainID"/>
        <scalar dictRef="pdb:hetAtom">false</scalar>
        <scalar dictRef="pdb:iCode"/>
        <label dictRef="pdb:name" xmlns="">CA</label>
        <scalar dictRef="pdb:oxt">false</scalar>
        <scalar dictRef="pdb:record">ATOM 1512 CA ARG 98 2.484 20.505 -12.022 1.00 0.00 C </scalar>
        <scalar dictRef="pdb:resName">ARG</scalar>
        <scalar dictRef="pdb:resSeq">98</scalar>
        <scalar dictRef="pdb:segID"/>
        <scalar dictRef="pdb:serial">1512</scalar>
        <scalar dictRef="pdb:tempFactor">0.0</scalar>
      </atom>
      <atom id="a6175092" elementType="C" x3="1.108" y3="20.992" z3="-12.47" formalCharge="0" hydrogenCount="0" occupancy="1.0">
        <scalar dictRef="cdk:partialCharge" dataType="xsd:double">-2.147483648E9</scalar>
        <scalar dictRef="pdb:altLoc"/>
        <scalar dictRef="pdb:chainID"/>
        <scalar dictRef="pdb:hetAtom">false</scalar>
        <scalar dictRef="pdb:iCode"/>
        <label dictRef="pdb:name" xmlns="">C</label>
        <scalar dictRef="pdb:oxt">false</scalar>
        <scalar dictRef="pdb:record">ATOM 1513 C ARG 98 1.108 20.992 -12.470 1.00 0.00 C </scalar>
        <scalar dictRef="pdb:resName">ARG</scalar>
        <scalar dictRef="pdb:resSeq">98</scalar>
        <scalar dictRef="pdb:segID"/>
        <scalar dictRef="pdb:serial">1513</scalar>
        <scalar dictRef="pdb:tempFactor">0.0</scalar>
      </atom>
      <atom id="a914691" elementType="O" x3="0.889" y3="21.289" z3="-13.644" formalCharge="0" hydrogenCount="0" occupancy="1.0">
        <scalar dictRef="cdk:partialCharge" dataType="xsd:double">-2.147483648E9</scalar>
        <scalar dictRef="pdb:altLoc"/>
        <scalar dictRef="pdb:chainID"/>
        <scalar dictRef="pdb:hetAtom">false</scalar>
        <scalar dictRef="pdb:iCode"/>
        <label dictRef="pdb:name" xmlns="">O</label>
        <scalar dictRef="pdb:oxt">false</scalar>
        <scalar dictRef="pdb:record">ATOM 1514 O ARG 98 0.889 21.289 -13.644 1.00 0.00 O </scalar>
        <scalar dictRef="pdb:resName">ARG</scalar>
        <scalar dictRef="pdb:resSeq">98</scalar>
        <scalar dictRef="pdb:segID"/>
        <scalar dictRef="pdb:serial">1514</scalar>
        <scalar dictRef="pdb:tempFactor">0.0</scalar>
      </atom>
      <atom id="a5298332" elementType="C" x3="3.348" y3="21.694" z3="-11.592" formalCharge="0" hydrogenCount="0" occupancy="1.0">
        <scalar dictRef="cdk:partialCharge" dataType="xsd:double">-2.147483648E9</scalar>
        <scalar dictRef="pdb:altLoc"/>
        <scalar dictRef="pdb:chainID"/>
        <scalar dictRef="pdb:hetAtom">false</scalar>
        <scalar dictRef="pdb:iCode"/>
        <label dictRef="pdb:name" xmlns="">CB</label>
        <scalar dictRef="pdb:oxt">false</scalar>
        <scalar dictRef="pdb:record">ATOM 1515 CB ARG 98 3.348 21.694 -11.592 1.00 0.00 C </scalar>
        <scalar dictRef="pdb:resName">ARG</scalar>
        <scalar dictRef="pdb:resSeq">98</scalar>
        <scalar dictRef="pdb:segID"/>
        <scalar dictRef="pdb:serial">1515</scalar>
        <scalar dictRef="pdb:tempFactor">0.0</scalar>
      </atom>
      <atom id="a29167060" elementType="C" x3="3.312" y3="22.86" z3="-12.567" formalCharge="0" hydrogenCount="0" occupancy="1.0">
        <scalar dictRef="cdk:partialCharge" dataType="xsd:double">-2.147483648E9</scalar>
        <scalar dictRef="pdb:altLoc"/>
        <scalar dictRef="pdb:chainID"/>
        <scalar dictRef="pdb:hetAtom">false</scalar>
        <scalar dictRef="pdb:iCode"/>
        <label dictRef="pdb:name" xmlns="">CG</label>
        <scalar dictRef="pdb:oxt">false</scalar>
        <scalar dictRef="pdb:record">ATOM 1516 CG ARG 98 3.312 22.860 -12.567 1.00 0.00 C </scalar>
        <scalar dictRef="pdb:resName">ARG</scalar>
        <scalar dictRef="pdb:resSeq">98</scalar>
        <scalar dictRef="pdb:segID"/>
        <scalar dictRef="pdb:serial">1516</scalar>
        <scalar dictRef="pdb:tempFactor">0.0</scalar>
      </atom>
      <atom id="a14093690" elementType="C" x3="3.859" y3="22.463" z3="-13.929" formalCharge="0" hydrogenCount="0" occupancy="1.0">
        <scalar dictRef="cdk:partialCharge" dataType="xsd:double">-2.147483648E9</scalar>
        <scalar dictRef="pdb:altLoc"/>
        <scalar dictRef="pdb:chainID"/>
        <scalar dictRef="pdb:hetAtom">false</scalar>
        <scalar dictRef="pdb:iCode"/>
        <label dictRef="pdb:name" xmlns="">CD</label>
        <scalar dictRef="pdb:oxt">false</scalar>
        <scalar dictRef="pdb:record">ATOM 1517 CD ARG 98 3.859 22.463 -13.929 1.00 0.00 C </scalar>
        <scalar dictRef="pdb:resName">ARG</scalar>
        <scalar dictRef="pdb:resSeq">98</scalar>
        <scalar dictRef="pdb:segID"/>
        <scalar dictRef="pdb:serial">1517</scalar>
        <scalar dictRef="pdb:tempFactor">0.0</scalar>
      </atom>
      <atom id="a11924794" elementType="N" x3="3.921" y3="23.599" z3="-14.847" formalCharge="0" hydrogenCount="0" occupancy="1.0">
        <scalar dictRef="cdk:partialCharge" dataType="xsd:double">-2.147483648E9</scalar>
        <scalar dictRef="pdb:altLoc"/>
        <scalar dictRef="pdb:chainID"/>
        <scalar dictRef="pdb:hetAtom">false</scalar>
        <scalar dictRef="pdb:iCode"/>
        <label dictRef="pdb:name" xmlns="">NE</label>
        <scalar dictRef="pdb:oxt">false</scalar>
        <scalar dictRef="pdb:record">ATOM 1518 NE ARG 98 3.921 23.599 -14.847 1.00 0.00 N </scalar>
        <scalar dictRef="pdb:resName">ARG</scalar>
        <scalar dictRef="pdb:resSeq">98</scalar>
        <scalar dictRef="pdb:segID"/>
        <scalar dictRef="pdb:serial">1518</scalar>
        <scalar dictRef="pdb:tempFactor">0.0</scalar>
      </atom>
      <atom id="a32960703" elementType="C" x3="4.308" y3="23.505" z3="-16.118" formalCharge="0" hydrogenCount="0" occupancy="1.0">
        <scalar dictRef="cdk:partialCharge" dataType="xsd:double">-2.147483648E9</scalar>
        <scalar dictRef="pdb:altLoc"/>
        <scalar dictRef="pdb:chainID"/>
        <scalar dictRef="pdb:hetAtom">false</scalar>
        <scalar dictRef="pdb:iCode"/>
        <label dictRef="pdb:name" xmlns="">CZ</label>
        <scalar dictRef="pdb:oxt">false</scalar>
        <scalar dictRef="pdb:record">ATOM 1519 CZ ARG 98 4.308 23.505 -16.118 1.00 0.00 C </scalar>
        <scalar dictRef="pdb:resName">ARG</scalar>
        <scalar dictRef="pdb:resSeq">98</scalar>
        <scalar dictRef="pdb:segID"/>
        <scalar dictRef="pdb:serial">1519</scalar>
        <scalar dictRef="pdb:tempFactor">0.0</scalar>
      </atom>
      <atom id="a12067688" elementType="N" x3="4.672" y3="22.333" z3="-16.623" formalCharge="0" hydrogenCount="0" occupancy="1.0">
        <scalar dictRef="cdk:partialCharge" dataType="xsd:double">-2.147483648E9</scalar>
        <scalar dictRef="pdb:altLoc"/>
        <scalar dictRef="pdb:chainID"/>
        <scalar dictRef="pdb:hetAtom">false</scalar>
        <scalar dictRef="pdb:iCode"/>
        <label dictRef="pdb:name" xmlns="">NH1</label>
        <scalar dictRef="pdb:oxt">false</scalar>
        <scalar dictRef="pdb:record">ATOM 1520 NH1 ARG 98 4.672 22.333 -16.623 1.00 0.00 N </scalar>
        <scalar dictRef="pdb:resName">ARG</scalar>
        <scalar dictRef="pdb:resSeq">98</scalar>
        <scalar dictRef="pdb:segID"/>
        <scalar dictRef="pdb:serial">1520</scalar>
        <scalar dictRef="pdb:tempFactor">0.0</scalar>
      </atom>
      <atom id="a18647665" elementType="N" x3="4.332" y3="24.586" z3="-16.885" formalCharge="0" hydrogenCount="0" occupancy="1.0">
        <scalar dictRef="cdk:partialCharge" dataType="xsd:double">-2.147483648E9</scalar>
        <scalar dictRef="pdb:altLoc"/>
        <scalar dictRef="pdb:chainID"/>
        <scalar dictRef="pdb:hetAtom">false</scalar>
        <scalar dictRef="pdb:iCode"/>
        <label dictRef="pdb:name" xmlns="">NH2</label>
        <scalar dictRef="pdb:oxt">false</scalar>
        <scalar dictRef="pdb:record">ATOM 1521 NH2 ARG 98 4.332 24.586 -16.885 1.00 0.00 N </scalar>
        <scalar dictRef="pdb:resName">ARG</scalar>
        <scalar dictRef="pdb:resSeq">98</scalar>
        <scalar dictRef="pdb:segID"/>
        <scalar dictRef="pdb:serial">1521</scalar>
        <scalar dictRef="pdb:tempFactor">0.0</scalar>
      </atom>
      <atom id="a12926414" elementType="H" x3="4.138" y3="19.766" z3="-13.108" formalCharge="0" hydrogenCount="0" occupancy="1.0">
        <scalar dictRef="cdk:partialCharge" dataType="xsd:double">-2.147483648E9</scalar>
        <scalar dictRef="pdb:altLoc"/>
        <scalar dictRef="pdb:chainID"/>
        <scalar dictRef="pdb:hetAtom">false</scalar>
        <scalar dictRef="pdb:iCode"/>
        <label dictRef="pdb:name" xmlns="">H</label>
        <scalar dictRef="pdb:oxt">false</scalar>
        <scalar dictRef="pdb:record">ATOM 1522 H ARG 98 4.138 19.766 -13.108 1.00 0.00 H </scalar>
        <scalar dictRef="pdb:resName">ARG</scalar>
        <scalar dictRef="pdb:resSeq">98</scalar>
        <scalar dictRef="pdb:segID"/>
        <scalar dictRef="pdb:serial">1522</scalar>
        <scalar dictRef="pdb:tempFactor">0.0</scalar>
      </atom>
      <atom id="a22862399" elementType="H" x3="2.357" y3="19.848" z3="-11.177" formalCharge="0" hydrogenCount="0" occupancy="1.0">
        <scalar dictRef="cdk:partialCharge" dataType="xsd:double">-2.147483648E9</scalar>
        <scalar dictRef="pdb:altLoc"/>
        <scalar dictRef="pdb:chainID"/>
        <scalar dictRef="pdb:hetAtom">false</scalar>
        <scalar dictRef="pdb:iCode"/>
        <label dictRef="pdb:name" xmlns="">HA</label>
        <scalar dictRef="pdb:oxt">false</scalar>
        <scalar dictRef="pdb:record">ATOM 1523 HA ARG 98 2.357 19.848 -11.177 1.00 0.00 H </scalar>
        <scalar dictRef="pdb:resName">ARG</scalar>
        <scalar dictRef="pdb:resSeq">98</scalar>
        <scalar dictRef="pdb:segID"/>
        <scalar dictRef="pdb:serial">1523</scalar>
        <scalar dictRef="pdb:tempFactor">0.0</scalar>
      </atom>
      <atom id="a16554308" elementType="H" x3="3.002" y3="22.046" z3="-10.632" formalCharge="0" hydrogenCount="0" occupancy="1.0">
        <scalar dictRef="cdk:partialCharge" dataType="xsd:double">-2.147483648E9</scalar>
        <scalar dictRef="pdb:altLoc"/>
        <scalar dictRef="pdb:chainID"/>
        <scalar dictRef="pdb:hetAtom">false</scalar>
        <scalar dictRef="pdb:iCode"/>
        <label dictRef="pdb:name" xmlns="">1HB</label>
        <scalar dictRef="pdb:oxt">false</scalar>
        <scalar dictRef="pdb:record">ATOM 1524 1HB ARG 98 3.002 22.046 -10.632 1.00 0.00 H </scalar>
        <scalar dictRef="pdb:resName">ARG</scalar>
        <scalar dictRef="pdb:resSeq">98</scalar>
        <scalar dictRef="pdb:segID"/>
        <scalar dictRef="pdb:serial">1524</scalar>
        <scalar dictRef="pdb:tempFactor">0.0</scalar>
      </atom>
      <atom id="a28470003" elementType="H" x3="4.371" y3="21.364" z3="-11.496" formalCharge="0" hydrogenCount="0" occupancy="1.0">
        <scalar dictRef="cdk:partialCharge" dataType="xsd:double">-2.147483648E9</scalar>
        <scalar dictRef="pdb:altLoc"/>
        <scalar dictRef="pdb:chainID"/>
        <scalar dictRef="pdb:hetAtom">false</scalar>
        <scalar dictRef="pdb:iCode"/>
        <label dictRef="pdb:name" xmlns="">2HB</label>
        <scalar dictRef="pdb:oxt">false</scalar>
        <scalar dictRef="pdb:record">ATOM 1525 2HB ARG 98 4.371 21.364 -11.496 1.00 0.00 H </scalar>
        <scalar dictRef="pdb:resName">ARG</scalar>
        <scalar dictRef="pdb:resSeq">98</scalar>
        <scalar dictRef="pdb:segID"/>
        <scalar dictRef="pdb:serial">1525</scalar>
        <scalar dictRef="pdb:tempFactor">0.0</scalar>
      </atom>
      <atom id="a15401342" elementType="H" x3="2.29" y3="23.184" z3="-12.682" formalCharge="0" hydrogenCount="0" occupancy="1.0">
        <scalar dictRef="cdk:partialCharge" dataType="xsd:double">-2.147483648E9</scalar>
        <scalar dictRef="pdb:altLoc"/>
        <scalar dictRef="pdb:chainID"/>
        <scalar dictRef="pdb:hetAtom">false</scalar>
        <scalar dictRef="pdb:iCode"/>
        <label dictRef="pdb:name" xmlns="">1HG</label>
        <scalar dictRef="pdb:oxt">false</scalar>
        <scalar dictRef="pdb:record">ATOM 1526 1HG ARG 98 2.290 23.184 -12.682 1.00 0.00 H </scalar>
        <scalar dictRef="pdb:resName">ARG</scalar>
        <scalar dictRef="pdb:resSeq">98</scalar>
        <scalar dictRef="pdb:segID"/>
        <scalar dictRef="pdb:serial">1526</scalar>
        <scalar dictRef="pdb:tempFactor">0.0</scalar>
      </atom>
      <atom id="a11468767" elementType="H" x3="3.908" y3="23.667" z3="-12.169" formalCharge="0" hydrogenCount="0" occupancy="1.0">
        <scalar dictRef="cdk:partialCharge" dataType="xsd:double">-2.147483648E9</scalar>
        <scalar dictRef="pdb:altLoc"/>
        <scalar dictRef="pdb:chainID"/>
        <scalar dictRef="pdb:hetAtom">false</scalar>
        <scalar dictRef="pdb:iCode"/>
        <label dictRef="pdb:name" xmlns="">2HG</label>
        <scalar dictRef="pdb:oxt">false</scalar>
        <scalar dictRef="pdb:record">ATOM 1527 2HG ARG 98 3.908 23.667 -12.169 1.00 0.00 H </scalar>
        <scalar dictRef="pdb:resName">ARG</scalar>
        <scalar dictRef="pdb:resSeq">98</scalar>
        <scalar dictRef="pdb:segID"/>
        <scalar dictRef="pdb:serial">1527</scalar>
        <scalar dictRef="pdb:tempFactor">0.0</scalar>
      </atom>
      <atom id="a18916478" elementType="H" x3="4.854" y3="22.063" z3="-13.801" formalCharge="0" hydrogenCount="0" occupancy="1.0">
        <scalar dictRef="cdk:partialCharge" dataType="xsd:double">-2.147483648E9</scalar>
        <scalar dictRef="pdb:altLoc"/>
        <scalar dictRef="pdb:chainID"/>
        <scalar dictRef="pdb:hetAtom">false</scalar>
        <scalar dictRef="pdb:iCode"/>
        <label dictRef="pdb:name" xmlns="">1HD</label>
        <scalar dictRef="pdb:oxt">false</scalar>
        <scalar dictRef="pdb:record">ATOM 1528 1HD ARG 98 4.854 22.063 -13.801 1.00 0.00 H </scalar>
        <scalar dictRef="pdb:resName">ARG</scalar>
        <scalar dictRef="pdb:resSeq">98</scalar>
        <scalar dictRef="pdb:segID"/>
        <scalar dictRef="pdb:serial">1528</scalar>
        <scalar dictRef="pdb:tempFactor">0.0</scalar>
      </atom>
      <atom id="a1012673" elementType="H" x3="3.219" y3="21.704" z3="-14.352" formalCharge="0" hydrogenCount="0" occupancy="1.0">
        <scalar dictRef="cdk:partialCharge" dataType="xsd:double">-2.147483648E9</scalar>
        <scalar dictRef="pdb:altLoc"/>
        <scalar dictRef="pdb:chainID"/>
        <scalar dictRef="pdb:hetAtom">false</scalar>
        <scalar dictRef="pdb:iCode"/>
        <label dictRef="pdb:name" xmlns="">2HD</label>
        <scalar dictRef="pdb:oxt">false</scalar>
        <scalar dictRef="pdb:record">ATOM 1529 2HD ARG 98 3.219 21.704 -14.352 1.00 0.00 H </scalar>
        <scalar dictRef="pdb:resName">ARG</scalar>
        <scalar dictRef="pdb:resSeq">98</scalar>
        <scalar dictRef="pdb:segID"/>
        <scalar dictRef="pdb:serial">1529</scalar>
        <scalar dictRef="pdb:tempFactor">0.0</scalar>
      </atom>
      <atom id="a25771774" elementType="H" x3="3.658" y3="24.476" z3="-14.5" formalCharge="0" hydrogenCount="0" occupancy="1.0">
        <scalar dictRef="cdk:partialCharge" dataType="xsd:double">-2.147483648E9</scalar>
        <scalar dictRef="pdb:altLoc"/>
        <scalar dictRef="pdb:chainID"/>
        <scalar dictRef="pdb:hetAtom">false</scalar>
        <scalar dictRef="pdb:iCode"/>
        <label dictRef="pdb:name" xmlns="">HE</label>
        <scalar dictRef="pdb:oxt">false</scalar>
        <scalar dictRef="pdb:record">ATOM 1530 HE ARG 98 3.658 24.476 -14.500 1.00 0.00 H </scalar>
        <scalar dictRef="pdb:resName">ARG</scalar>
        <scalar dictRef="pdb:resSeq">98</scalar>
        <scalar dictRef="pdb:segID"/>
        <scalar dictRef="pdb:serial">1530</scalar>
        <scalar dictRef="pdb:tempFactor">0.0</scalar>
      </atom>
      <atom id="a25609906" elementType="H" x3="4.656" y3="21.513" z3="-16.049" formalCharge="0" hydrogenCount="0" occupancy="1.0">
        <scalar dictRef="cdk:partialCharge" dataType="xsd:double">-2.147483648E9</scalar>
        <scalar dictRef="pdb:altLoc"/>
        <scalar dictRef="pdb:chainID"/>
        <scalar dictRef="pdb:hetAtom">false</scalar>
        <scalar dictRef="pdb:iCode"/>
        <label dictRef="pdb:name" xmlns="">1HH1</label>
        <scalar dictRef="pdb:oxt">false</scalar>
        <scalar dictRef="pdb:record">ATOM 1531 1HH1 ARG 98 4.656 21.513 -16.049 1.00 0.00 H </scalar>
        <scalar dictRef="pdb:resName">ARG</scalar>
        <scalar dictRef="pdb:resSeq">98</scalar>
        <scalar dictRef="pdb:segID"/>
        <scalar dictRef="pdb:serial">1531</scalar>
        <scalar dictRef="pdb:tempFactor">0.0</scalar>
      </atom>
      <atom id="a22996593" elementType="H" x3="4.962" y3="22.268" z3="-17.578" formalCharge="0" hydrogenCount="0" occupancy="1.0">
        <scalar dictRef="cdk:partialCharge" dataType="xsd:double">-2.147483648E9</scalar>
        <scalar dictRef="pdb:altLoc"/>
        <scalar dictRef="pdb:chainID"/>
        <scalar dictRef="pdb:hetAtom">false</scalar>
        <scalar dictRef="pdb:iCode"/>
        <label dictRef="pdb:name" xmlns="">2HH1</label>
        <scalar dictRef="pdb:oxt">false</scalar>
        <scalar dictRef="pdb:record">ATOM 1532 2HH1 ARG 98 4.962 22.268 -17.578 1.00 0.00 H </scalar>
        <scalar dictRef="pdb:resName">ARG</scalar>
        <scalar dictRef="pdb:resSeq">98</scalar>
        <scalar dictRef="pdb:segID"/>
        <scalar dictRef="pdb:serial">1532</scalar>
        <scalar dictRef="pdb:tempFactor">0.0</scalar>
      </atom>
      <atom id="a23794631" elementType="H" x3="4.059" y3="25.472" z3="-16.51" formalCharge="0" hydrogenCount="0" occupancy="1.0">
        <scalar dictRef="cdk:partialCharge" dataType="xsd:double">-2.147483648E9</scalar>
        <scalar dictRef="pdb:altLoc"/>
        <scalar dictRef="pdb:chainID"/>
        <scalar dictRef="pdb:hetAtom">false</scalar>
        <scalar dictRef="pdb:iCode"/>
        <label dictRef="pdb:name" xmlns="">1HH2</label>
        <scalar dictRef="pdb:oxt">false</scalar>
        <scalar dictRef="pdb:record">ATOM 1533 1HH2 ARG 98 4.059 25.472 -16.510 1.00 0.00 H </scalar>
        <scalar dictRef="pdb:resName">ARG</scalar>
        <scalar dictRef="pdb:resSeq">98</scalar>
        <scalar dictRef="pdb:segID"/>
        <scalar dictRef="pdb:serial">1533</scalar>
        <scalar dictRef="pdb:tempFactor">0.0</scalar>
      </atom>
      <atom id="a14651230" elementType="H" x3="4.623" y3="24.515" z3="-17.84" formalCharge="0" hydrogenCount="0" occupancy="1.0">
        <scalar dictRef="cdk:partialCharge" dataType="xsd:double">-2.147483648E9</scalar>
        <scalar dictRef="pdb:altLoc"/>
        <scalar dictRef="pdb:chainID"/>
        <scalar dictRef="pdb:hetAtom">false</scalar>
        <scalar dictRef="pdb:iCode"/>
        <label dictRef="pdb:name" xmlns="">2HH2</label>
        <scalar dictRef="pdb:oxt">false</scalar>
        <scalar dictRef="pdb:record">ATOM 1534 2HH2 ARG 98 4.623 24.515 -17.840 1.00 0.00 H </scalar>
        <scalar dictRef="pdb:resName">ARG</scalar>
        <scalar dictRef="pdb:resSeq">98</scalar>
        <scalar dictRef="pdb:segID"/>
        <scalar dictRef="pdb:serial">1534</scalar>
        <scalar dictRef="pdb:tempFactor">0.0</scalar>
      </atom>
    </atomArray>
  </molecule>
  <molecule dictRef="pdb:sequence" id="VALA68">
    <atomArray>
      <atom id="a20812788" elementType="N" x3="2.418" y3="-2.234" z3="-2.13" formalCharge="0" hydrogenCount="0" occupancy="1.0">
        <scalar dictRef="cdk:partialCharge" dataType="xsd:double">-2.147483648E9</scalar>
        <scalar dictRef="pdb:altLoc"/>
        <scalar dictRef="pdb:chainID"/>
        <scalar dictRef="pdb:hetAtom">false</scalar>
        <scalar dictRef="pdb:iCode"/>
        <label dictRef="pdb:name" xmlns="">N</label>
        <scalar dictRef="pdb:oxt">false</scalar>
        <scalar dictRef="pdb:record">ATOM 1044 N VAL 68 2.418 -2.234 -2.130 1.00 0.00 N </scalar>
        <scalar dictRef="pdb:resName">VAL</scalar>
        <scalar dictRef="pdb:resSeq">68</scalar>
        <scalar dictRef="pdb:segID"/>
        <scalar dictRef="pdb:serial">1044</scalar>
        <scalar dictRef="pdb:tempFactor">0.0</scalar>
      </atom>
      <atom id="a29140465" elementType="C" x3="2.743" y3="-1.388" z3="-3.285" formalCharge="0" hydrogenCount="0" occupancy="1.0">
        <scalar dictRef="cdk:partialCharge" dataType="xsd:double">-2.147483648E9</scalar>
        <scalar dictRef="pdb:altLoc"/>
        <scalar dictRef="pdb:chainID"/>
        <scalar dictRef="pdb:hetAtom">false</scalar>
        <scalar dictRef="pdb:iCode"/>
        <label dictRef="pdb:name" xmlns="">CA</label>
        <scalar dictRef="pdb:oxt">false</scalar>
        <scalar dictRef="pdb:record">ATOM 1045 CA VAL 68 2.743 -1.388 -3.285 1.00 0.00 C </scalar>
        <scalar dictRef="pdb:resName">VAL</scalar>
        <scalar dictRef="pdb:resSeq">68</scalar>
        <scalar dictRef="pdb:segID"/>
        <scalar dictRef="pdb:serial">1045</scalar>
        <scalar dictRef="pdb:tempFactor">0.0</scalar>
      </atom>
      <atom id="a3317565" elementType="C" x3="4.159" y3="-1.652" z3="-3.796" formalCharge="0" hydrogenCount="0" occupancy="1.0">
        <scalar dictRef="cdk:partialCharge" dataType="xsd:double">-2.147483648E9</scalar>
        <scalar dictRef="pdb:altLoc"/>
        <scalar dictRef="pdb:chainID"/>
        <scalar dictRef="pdb:hetAtom">false</scalar>
        <scalar dictRef="pdb:iCode"/>
        <label dictRef="pdb:name" xmlns="">C</label>
        <scalar dictRef="pdb:oxt">false</scalar>
        <scalar dictRef="pdb:record">ATOM 1046 C VAL 68 4.159 -1.652 -3.796 1.00 0.00 C </scalar>
        <scalar dictRef="pdb:resName">VAL</scalar>
        <scalar dictRef="pdb:resSeq">68</scalar>
        <scalar dictRef="pdb:segID"/>
        <scalar dictRef="pdb:serial">1046</scalar>
        <scalar dictRef="pdb:tempFactor">0.0</scalar>
      </atom>
      <atom id="a24418135" elementType="O" x3="4.955" y3="-0.731" z3="-3.983" formalCharge="0" hydrogenCount="0" occupancy="1.0">
        <scalar dictRef="cdk:partialCharge" dataType="xsd:double">-2.147483648E9</scalar>
        <scalar dictRef="pdb:altLoc"/>
        <scalar dictRef="pdb:chainID"/>
        <scalar dictRef="pdb:hetAtom">false</scalar>
        <scalar dictRef="pdb:iCode"/>
        <label dictRef="pdb:name" xmlns="">O</label>
        <scalar dictRef="pdb:oxt">false</scalar>
        <scalar dictRef="pdb:record">ATOM 1047 O VAL 68 4.955 -0.731 -3.983 1.00 0.00 O </scalar>
        <scalar dictRef="pdb:resName">VAL</scalar>
        <scalar dictRef="pdb:resSeq">68</scalar>
        <scalar dictRef="pdb:segID"/>
        <scalar dictRef="pdb:serial">1047</scalar>
        <scalar dictRef="pdb:tempFactor">0.0</scalar>
      </atom>
      <atom id="a24893089" elementType="C" x3="2.58" y3="0.1" z3="-2.926" formalCharge="0" hydrogenCount="0" occupancy="1.0">
        <scalar dictRef="cdk:partialCharge" dataType="xsd:double">-2.147483648E9</scalar>
        <scalar dictRef="pdb:altLoc"/>
        <scalar dictRef="pdb:chainID"/>
        <scalar dictRef="pdb:hetAtom">false</scalar>
        <scalar dictRef="pdb:iCode"/>
        <label dictRef="pdb:name" xmlns="">CB</label>
        <scalar dictRef="pdb:oxt">false</scalar>
        <scalar dictRef="pdb:record">ATOM 1048 CB VAL 68 2.580 0.100 -2.926 1.00 0.00 C </scalar>
        <scalar dictRef="pdb:resName">VAL</scalar>
        <scalar dictRef="pdb:resSeq">68</scalar>
        <scalar dictRef="pdb:segID"/>
        <scalar dictRef="pdb:serial">1048</scalar>
        <scalar dictRef="pdb:tempFactor">0.0</scalar>
      </atom>
      <atom id="a21491205" elementType="C" x3="3.632" y3="0.539" z3="-1.917" formalCharge="0" hydrogenCount="0" occupancy="1.0">
        <scalar dictRef="cdk:partialCharge" dataType="xsd:double">-2.147483648E9</scalar>
        <scalar dictRef="pdb:altLoc"/>
        <scalar dictRef="pdb:chainID"/>
        <scalar dictRef="pdb:hetAtom">false</scalar>
        <scalar dictRef="pdb:iCode"/>
        <label dictRef="pdb:name" xmlns="">CG1</label>
        <scalar dictRef="pdb:oxt">false</scalar>
        <scalar dictRef="pdb:record">ATOM 1049 CG1 VAL 68 3.632 0.539 -1.917 1.00 0.00 C </scalar>
        <scalar dictRef="pdb:resName">VAL</scalar>
        <scalar dictRef="pdb:resSeq">68</scalar>
        <scalar dictRef="pdb:segID"/>
        <scalar dictRef="pdb:serial">1049</scalar>
        <scalar dictRef="pdb:tempFactor">0.0</scalar>
      </atom>
      <atom id="a22781544" elementType="C" x3="2.619" y3="0.973" z3="-4.173" formalCharge="0" hydrogenCount="0" occupancy="1.0">
        <scalar dictRef="cdk:partialCharge" dataType="xsd:double">-2.147483648E9</scalar>
        <scalar dictRef="pdb:altLoc"/>
        <scalar dictRef="pdb:chainID"/>
        <scalar dictRef="pdb:hetAtom">false</scalar>
        <scalar dictRef="pdb:iCode"/>
        <label dictRef="pdb:name" xmlns="">CG2</label>
        <scalar dictRef="pdb:oxt">false</scalar>
        <scalar dictRef="pdb:record">ATOM 1050 CG2 VAL 68 2.619 0.973 -4.173 1.00 0.00 C </scalar>
        <scalar dictRef="pdb:resName">VAL</scalar>
        <scalar dictRef="pdb:resSeq">68</scalar>
        <scalar dictRef="pdb:segID"/>
        <scalar dictRef="pdb:serial">1050</scalar>
        <scalar dictRef="pdb:tempFactor">0.0</scalar>
      </atom>
      <atom id="a33353934" elementType="H" x3="1.482" y3="-2.446" z3="-1.956" formalCharge="0" hydrogenCount="0" occupancy="1.0">
        <scalar dictRef="cdk:partialCharge" dataType="xsd:double">-2.147483648E9</scalar>
        <scalar dictRef="pdb:altLoc"/>
        <scalar dictRef="pdb:chainID"/>
        <scalar dictRef="pdb:hetAtom">false</scalar>
        <scalar dictRef="pdb:iCode"/>
        <label dictRef="pdb:name" xmlns="">H</label>
        <scalar dictRef="pdb:oxt">false</scalar>
        <scalar dictRef="pdb:record">ATOM 1051 H VAL 68 1.482 -2.446 -1.956 1.00 0.00 H </scalar>
        <scalar dictRef="pdb:resName">VAL</scalar>
        <scalar dictRef="pdb:resSeq">68</scalar>
        <scalar dictRef="pdb:segID"/>
        <scalar dictRef="pdb:serial">1051</scalar>
        <scalar dictRef="pdb:tempFactor">0.0</scalar>
      </atom>
      <atom id="a19230370" elementType="H" x3="2.042" y3="-1.623" z3="-4.073" formalCharge="0" hydrogenCount="0" occupancy="1.0">
        <scalar dictRef="cdk:partialCharge" dataType="xsd:double">-2.147483648E9</scalar>
        <scalar dictRef="pdb:altLoc"/>
        <scalar dictRef="pdb:chainID"/>
        <scalar dictRef="pdb:hetAtom">false</scalar>
        <scalar dictRef="pdb:iCode"/>
        <label dictRef="pdb:name" xmlns="">HA</label>
        <scalar dictRef="pdb:oxt">false</scalar>
        <scalar dictRef="pdb:record">ATOM 1052 HA VAL 68 2.042 -1.623 -4.073 1.00 0.00 H </scalar>
        <scalar dictRef="pdb:resName">VAL</scalar>
        <scalar dictRef="pdb:resSeq">68</scalar>
        <scalar dictRef="pdb:segID"/>
        <scalar dictRef="pdb:serial">1052</scalar>
        <scalar dictRef="pdb:tempFactor">0.0</scalar>
      </atom>
      <atom id="a8548382" elementType="H" x3="1.612" y3="0.217" z3="-2.468" formalCharge="0" hydrogenCount="0" occupancy="1.0">
        <scalar dictRef="cdk:partialCharge" dataType="xsd:double">-2.147483648E9</scalar>
        <scalar dictRef="pdb:altLoc"/>
        <scalar dictRef="pdb:chainID"/>
        <scalar dictRef="pdb:hetAtom">false</scalar>
        <scalar dictRef="pdb:iCode"/>
        <label dictRef="pdb:name" xmlns="">HB</label>
        <scalar dictRef="pdb:oxt">false</scalar>
        <scalar dictRef="pdb:record">ATOM 1053 HB VAL 68 1.612 0.217 -2.468 1.00 0.00 H </scalar>
        <scalar dictRef="pdb:resName">VAL</scalar>
        <scalar dictRef="pdb:resSeq">68</scalar>
        <scalar dictRef="pdb:segID"/>
        <scalar dictRef="pdb:serial">1053</scalar>
        <scalar dictRef="pdb:tempFactor">0.0</scalar>
      </atom>
      <atom id="a26143190" elementType="H" x3="4.442" y3="-0.175" z3="-1.903" formalCharge="0" hydrogenCount="0" occupancy="1.0">
        <scalar dictRef="cdk:partialCharge" dataType="xsd:double">-2.147483648E9</scalar>
        <scalar dictRef="pdb:altLoc"/>
        <scalar dictRef="pdb:chainID"/>
        <scalar dictRef="pdb:hetAtom">false</scalar>
        <scalar dictRef="pdb:iCode"/>
        <label dictRef="pdb:name" xmlns="">1HG1</label>
        <scalar dictRef="pdb:oxt">false</scalar>
        <scalar dictRef="pdb:record">ATOM 1054 1HG1 VAL 68 4.442 -0.175 -1.903 1.00 0.00 H </scalar>
        <scalar dictRef="pdb:resName">VAL</scalar>
        <scalar dictRef="pdb:resSeq">68</scalar>
        <scalar dictRef="pdb:segID"/>
        <scalar dictRef="pdb:serial">1054</scalar>
        <scalar dictRef="pdb:tempFactor">0.0</scalar>
      </atom>
      <atom id="a26872956" elementType="H" x3="4.013" y3="1.513" z3="-2.192" formalCharge="0" hydrogenCount="0" occupancy="1.0">
        <scalar dictRef="cdk:partialCharge" dataType="xsd:double">-2.147483648E9</scalar>
        <scalar dictRef="pdb:altLoc"/>
        <scalar dictRef="pdb:chainID"/>
        <scalar dictRef="pdb:hetAtom">false</scalar>
        <scalar dictRef="pdb:iCode"/>
        <label dictRef="pdb:name" xmlns="">2HG1</label>
        <scalar dictRef="pdb:oxt">false</scalar>
        <scalar dictRef="pdb:record">ATOM 1055 2HG1 VAL 68 4.013 1.513 -2.192 1.00 0.00 H </scalar>
        <scalar dictRef="pdb:resName">VAL</scalar>
        <scalar dictRef="pdb:resSeq">68</scalar>
        <scalar dictRef="pdb:segID"/>
        <scalar dictRef="pdb:serial">1055</scalar>
        <scalar dictRef="pdb:tempFactor">0.0</scalar>
      </atom>
      <atom id="a11120133" elementType="H" x3="3.184" y3="0.592" z3="-0.935" formalCharge="0" hydrogenCount="0" occupancy="1.0">
        <scalar dictRef="cdk:partialCharge" dataType="xsd:double">-2.147483648E9</scalar>
        <scalar dictRef="pdb:altLoc"/>
        <scalar dictRef="pdb:chainID"/>
        <scalar dictRef="pdb:hetAtom">false</scalar>
        <scalar dictRef="pdb:iCode"/>
        <label dictRef="pdb:name" xmlns="">3HG1</label>
        <scalar dictRef="pdb:oxt">false</scalar>
        <scalar dictRef="pdb:record">ATOM 1056 3HG1 VAL 68 3.184 0.592 -0.935 1.00 0.00 H </scalar>
        <scalar dictRef="pdb:resName">VAL</scalar>
        <scalar dictRef="pdb:resSeq">68</scalar>
        <scalar dictRef="pdb:segID"/>
        <scalar dictRef="pdb:serial">1056</scalar>
        <scalar dictRef="pdb:tempFactor">0.0</scalar>
      </atom>
      <atom id="a31454114" elementType="H" x3="3.526" y3="0.777" z3="-4.721" formalCharge="0" hydrogenCount="0" occupancy="1.0">
        <scalar dictRef="cdk:partialCharge" dataType="xsd:double">-2.147483648E9</scalar>
        <scalar dictRef="pdb:altLoc"/>
        <scalar dictRef="pdb:chainID"/>
        <scalar dictRef="pdb:hetAtom">false</scalar>
        <scalar dictRef="pdb:iCode"/>
        <label dictRef="pdb:name" xmlns="">1HG2</label>
        <scalar dictRef="pdb:oxt">false</scalar>
        <scalar dictRef="pdb:record">ATOM 1057 1HG2 VAL 68 3.526 0.777 -4.721 1.00 0.00 H </scalar>
        <scalar dictRef="pdb:resName">VAL</scalar>
        <scalar dictRef="pdb:resSeq">68</scalar>
        <scalar dictRef="pdb:segID"/>
        <scalar dictRef="pdb:serial">1057</scalar>
        <scalar dictRef="pdb:tempFactor">0.0</scalar>
      </atom>
      <atom id="a32779081" elementType="H" x3="1.765" y3="0.749" z3="-4.796" formalCharge="0" hydrogenCount="0" occupancy="1.0">
        <scalar dictRef="cdk:partialCharge" dataType="xsd:double">-2.147483648E9</scalar>
        <scalar dictRef="pdb:altLoc"/>
        <scalar dictRef="pdb:chainID"/>
        <scalar dictRef="pdb:hetAtom">false</scalar>
        <scalar dictRef="pdb:iCode"/>
        <label dictRef="pdb:name" xmlns="">2HG2</label>
        <scalar dictRef="pdb:oxt">false</scalar>
        <scalar dictRef="pdb:record">ATOM 1058 2HG2 VAL 68 1.765 0.749 -4.796 1.00 0.00 H </scalar>
        <scalar dictRef="pdb:resName">VAL</scalar>
        <scalar dictRef="pdb:resSeq">68</scalar>
        <scalar dictRef="pdb:segID"/>
        <scalar dictRef="pdb:serial">1058</scalar>
        <scalar dictRef="pdb:tempFactor">0.0</scalar>
      </atom>
      <atom id="a21356612" elementType="H" x3="2.589" y3="2.016" z3="-3.884" formalCharge="0" hydrogenCount="0" occupancy="1.0">
        <scalar dictRef="cdk:partialCharge" dataType="xsd:double">-2.147483648E9</scalar>
        <scalar dictRef="pdb:altLoc"/>
        <scalar dictRef="pdb:chainID"/>
        <scalar dictRef="pdb:hetAtom">false</scalar>
        <scalar dictRef="pdb:iCode"/>
        <label dictRef="pdb:name" xmlns="">3HG2</label>
        <scalar dictRef="pdb:oxt">false</scalar>
        <scalar dictRef="pdb:record">ATOM 1059 3HG2 VAL 68 2.589 2.016 -3.884 1.00 0.00 H </scalar>
        <scalar dictRef="pdb:resName">VAL</scalar>
        <scalar dictRef="pdb:resSeq">68</scalar>
        <scalar dictRef="pdb:segID"/>
        <scalar dictRef="pdb:serial">1059</scalar>
        <scalar dictRef="pdb:tempFactor">0.0</scalar>
      </atom>
    </atomArray>
  </molecule>
  <molecule dictRef="pdb:sequence" id="PHEA100">
    <atomArray>
      <atom id="a8831815" elementType="N" x3="-1.346" y3="19.314" z3="-12.797" formalCharge="0" hydrogenCount="0" occupancy="1.0">
        <scalar dictRef="cdk:partialCharge" dataType="xsd:double">-2.147483648E9</scalar>
        <scalar dictRef="pdb:altLoc"/>
        <scalar dictRef="pdb:chainID"/>
        <scalar dictRef="pdb:hetAtom">false</scalar>
        <scalar dictRef="pdb:iCode"/>
        <label dictRef="pdb:name" xmlns="">N</label>
        <scalar dictRef="pdb:oxt">false</scalar>
        <scalar dictRef="pdb:record">ATOM 1552 N PHE 100 -1.346 19.314 -12.797 1.00 0.00 N </scalar>
        <scalar dictRef="pdb:resName">PHE</scalar>
        <scalar dictRef="pdb:resSeq">100</scalar>
        <scalar dictRef="pdb:segID"/>
        <scalar dictRef="pdb:serial">1552</scalar>
        <scalar dictRef="pdb:tempFactor">0.0</scalar>
      </atom>
      <atom id="a25062038" elementType="C" x3="-1.914" y3="18.261" z3="-13.632" formalCharge="0" hydrogenCount="0" occupancy="1.0">
        <scalar dictRef="cdk:partialCharge" dataType="xsd:double">-2.147483648E9</scalar>
        <scalar dictRef="pdb:altLoc"/>
        <scalar dictRef="pdb:chainID"/>
        <scalar dictRef="pdb:hetAtom">false</scalar>
        <scalar dictRef="pdb:iCode"/>
        <label dictRef="pdb:name" xmlns="">CA</label>
        <scalar dictRef="pdb:oxt">false</scalar>
        <scalar dictRef="pdb:record">ATOM 1553 CA PHE 100 -1.914 18.261 -13.632 1.00 0.00 C </scalar>
        <scalar dictRef="pdb:resName">PHE</scalar>
        <scalar dictRef="pdb:resSeq">100</scalar>
        <scalar dictRef="pdb:segID"/>
        <scalar dictRef="pdb:serial">1553</scalar>
        <scalar dictRef="pdb:tempFactor">0.0</scalar>
      </atom>
      <atom id="a8889804" elementType="C" x3="-3.256" y3="17.79" z3="-13.078" formalCharge="0" hydrogenCount="0" occupancy="1.0">
        <scalar dictRef="cdk:partialCharge" dataType="xsd:double">-2.147483648E9</scalar>
        <scalar dictRef="pdb:altLoc"/>
        <scalar dictRef="pdb:chainID"/>
        <scalar dictRef="pdb:hetAtom">false</scalar>
        <scalar dictRef="pdb:iCode"/>
        <label dictRef="pdb:name" xmlns="">C</label>
        <scalar dictRef="pdb:oxt">false</scalar>
        <scalar dictRef="pdb:record">ATOM 1554 C PHE 100 -3.256 17.790 -13.078 1.00 0.00 C </scalar>
        <scalar dictRef="pdb:resName">PHE</scalar>
        <scalar dictRef="pdb:resSeq">100</scalar>
        <scalar dictRef="pdb:segID"/>
        <scalar dictRef="pdb:serial">1554</scalar>
        <scalar dictRef="pdb:tempFactor">0.0</scalar>
      </atom>
      <atom id="a26611461" elementType="O" x3="-3.856" y3="18.451" z3="-12.231" formalCharge="0" hydrogenCount="0" occupancy="1.0">
        <scalar dictRef="cdk:partialCharge" dataType="xsd:double">-2.147483648E9</scalar>
        <scalar dictRef="pdb:altLoc"/>
        <scalar dictRef="pdb:chainID"/>
        <scalar dictRef="pdb:hetAtom">false</scalar>
        <scalar dictRef="pdb:iCode"/>
        <label dictRef="pdb:name" xmlns="">O</label>
        <scalar dictRef="pdb:oxt">false</scalar>
        <scalar dictRef="pdb:record">ATOM 1555 O PHE 100 -3.856 18.451 -12.231 1.00 0.00 O </scalar>
        <scalar dictRef="pdb:resName">PHE</scalar>
        <scalar dictRef="pdb:resSeq">100</scalar>
        <scalar dictRef="pdb:segID"/>
        <scalar dictRef="pdb:serial">1555</scalar>
        <scalar dictRef="pdb:tempFactor">0.0</scalar>
      </atom>
      <atom id="a11807935" elementType="C" x3="-0.943" y3="17.08" z3="-13.728" formalCharge="0" hydrogenCount="0" occupancy="1.0">
        <scalar dictRef="cdk:partialCharge" dataType="xsd:double">-2.147483648E9</scalar>
        <scalar dictRef="pdb:altLoc"/>
        <scalar dictRef="pdb:chainID"/>
        <scalar dictRef="pdb:hetAtom">false</scalar>
        <scalar dictRef="pdb:iCode"/>
        <label dictRef="pdb:name" xmlns="">CB</label>
        <scalar dictRef="pdb:oxt">false</scalar>
        <scalar dictRef="pdb:record">ATOM 1556 CB PHE 100 -0.943 17.080 -13.728 1.00 0.00 C </scalar>
        <scalar dictRef="pdb:resName">PHE</scalar>
        <scalar dictRef="pdb:resSeq">100</scalar>
        <scalar dictRef="pdb:segID"/>
        <scalar dictRef="pdb:serial">1556</scalar>
        <scalar dictRef="pdb:tempFactor">0.0</scalar>
      </atom>
      <atom id="a15054627" elementType="C" x3="-0.577" y3="16.716" z3="-15.139" formalCharge="0" hydrogenCount="0" occupancy="1.0">
        <scalar dictRef="cdk:partialCharge" dataType="xsd:double">-2.147483648E9</scalar>
        <scalar dictRef="pdb:altLoc"/>
        <scalar dictRef="pdb:chainID"/>
        <scalar dictRef="pdb:hetAtom">false</scalar>
        <scalar dictRef="pdb:iCode"/>
        <label dictRef="pdb:name" xmlns="">CG</label>
        <scalar dictRef="pdb:oxt">false</scalar>
        <scalar dictRef="pdb:record">ATOM 1557 CG PHE 100 -0.577 16.716 -15.139 1.00 0.00 C </scalar>
        <scalar dictRef="pdb:resName">PHE</scalar>
        <scalar dictRef="pdb:resSeq">100</scalar>
        <scalar dictRef="pdb:segID"/>
        <scalar dictRef="pdb:serial">1557</scalar>
        <scalar dictRef="pdb:tempFactor">0.0</scalar>
      </atom>
      <atom id="a22710119" elementType="C" x3="-0.231" y3="17.697" z3="-16.055" formalCharge="0" hydrogenCount="0" occupancy="1.0">
        <scalar dictRef="cdk:partialCharge" dataType="xsd:double">-2.147483648E9</scalar>
        <scalar dictRef="pdb:altLoc"/>
        <scalar dictRef="pdb:chainID"/>
        <scalar dictRef="pdb:hetAtom">false</scalar>
        <scalar dictRef="pdb:iCode"/>
        <label dictRef="pdb:name" xmlns="">CD1</label>
        <scalar dictRef="pdb:oxt">false</scalar>
        <scalar dictRef="pdb:record">ATOM 1558 CD1 PHE 100 -0.231 17.697 -16.055 1.00 0.00 C </scalar>
        <scalar dictRef="pdb:resName">PHE</scalar>
        <scalar dictRef="pdb:resSeq">100</scalar>
        <scalar dictRef="pdb:segID"/>
        <scalar dictRef="pdb:serial">1558</scalar>
        <scalar dictRef="pdb:tempFactor">0.0</scalar>
      </atom>
      <atom id="a7306473" elementType="C" x3="-0.58" y3="15.392" z3="-15.549" formalCharge="0" hydrogenCount="0" occupancy="1.0">
        <scalar dictRef="cdk:partialCharge" dataType="xsd:double">-2.147483648E9</scalar>
        <scalar dictRef="pdb:altLoc"/>
        <scalar dictRef="pdb:chainID"/>
        <scalar dictRef="pdb:hetAtom">false</scalar>
        <scalar dictRef="pdb:iCode"/>
        <label dictRef="pdb:name" xmlns="">CD2</label>
        <scalar dictRef="pdb:oxt">false</scalar>
        <scalar dictRef="pdb:record">ATOM 1559 CD2 PHE 100 -0.580 15.392 -15.549 1.00 0.00 C </scalar>
        <scalar dictRef="pdb:resName">PHE</scalar>
        <scalar dictRef="pdb:resSeq">100</scalar>
        <scalar dictRef="pdb:segID"/>
        <scalar dictRef="pdb:serial">1559</scalar>
        <scalar dictRef="pdb:tempFactor">0.0</scalar>
      </atom>
      <atom id="a9424533" elementType="C" x3="0.106" y3="17.364" z3="-17.353" formalCharge="0" hydrogenCount="0" occupancy="1.0">
        <scalar dictRef="cdk:partialCharge" dataType="xsd:double">-2.147483648E9</scalar>
        <scalar dictRef="pdb:altLoc"/>
        <scalar dictRef="pdb:chainID"/>
        <scalar dictRef="pdb:hetAtom">false</scalar>
        <scalar dictRef="pdb:iCode"/>
        <label dictRef="pdb:name" xmlns="">CE1</label>
        <scalar dictRef="pdb:oxt">false</scalar>
        <scalar dictRef="pdb:record">ATOM 1560 CE1 PHE 100 0.106 17.364 -17.353 1.00 0.00 C </scalar>
        <scalar dictRef="pdb:resName">PHE</scalar>
        <scalar dictRef="pdb:resSeq">100</scalar>
        <scalar dictRef="pdb:segID"/>
        <scalar dictRef="pdb:serial">1560</scalar>
        <scalar dictRef="pdb:tempFactor">0.0</scalar>
      </atom>
      <atom id="a21219507" elementType="C" x3="-0.244" y3="15.053" z3="-16.845" formalCharge="0" hydrogenCount="0" occupancy="1.0">
        <scalar dictRef="cdk:partialCharge" dataType="xsd:double">-2.147483648E9</scalar>
        <scalar dictRef="pdb:altLoc"/>
        <scalar dictRef="pdb:chainID"/>
        <scalar dictRef="pdb:hetAtom">false</scalar>
        <scalar dictRef="pdb:iCode"/>
        <label dictRef="pdb:name" xmlns="">CE2</label>
        <scalar dictRef="pdb:oxt">false</scalar>
        <scalar dictRef="pdb:record">ATOM 1561 CE2 PHE 100 -0.244 15.053 -16.845 1.00 0.00 C </scalar>
        <scalar dictRef="pdb:resName">PHE</scalar>
        <scalar dictRef="pdb:resSeq">100</scalar>
        <scalar dictRef="pdb:segID"/>
        <scalar dictRef="pdb:serial">1561</scalar>
        <scalar dictRef="pdb:tempFactor">0.0</scalar>
      </atom>
      <atom id="a19757584" elementType="C" x3="0.099" y3="16.04" z3="-17.749" formalCharge="0" hydrogenCount="0" occupancy="1.0">
        <scalar dictRef="cdk:partialCharge" dataType="xsd:double">-2.147483648E9</scalar>
        <scalar dictRef="pdb:altLoc"/>
        <scalar dictRef="pdb:chainID"/>
        <scalar dictRef="pdb:hetAtom">false</scalar>
        <scalar dictRef="pdb:iCode"/>
        <label dictRef="pdb:name" xmlns="">CZ</label>
        <scalar dictRef="pdb:oxt">false</scalar>
        <scalar dictRef="pdb:record">ATOM 1562 CZ PHE 100 0.099 16.040 -17.749 1.00 0.00 C </scalar>
        <scalar dictRef="pdb:resName">PHE</scalar>
        <scalar dictRef="pdb:resSeq">100</scalar>
        <scalar dictRef="pdb:segID"/>
        <scalar dictRef="pdb:serial">1562</scalar>
        <scalar dictRef="pdb:tempFactor">0.0</scalar>
      </atom>
      <atom id="a11060360" elementType="H" x3="-0.539" y3="19.131" z3="-12.28" formalCharge="0" hydrogenCount="0" occupancy="1.0">
        <scalar dictRef="cdk:partialCharge" dataType="xsd:double">-2.147483648E9</scalar>
        <scalar dictRef="pdb:altLoc"/>
        <scalar dictRef="pdb:chainID"/>
        <scalar dictRef="pdb:hetAtom">false</scalar>
        <scalar dictRef="pdb:iCode"/>
        <label dictRef="pdb:name" xmlns="">H</label>
        <scalar dictRef="pdb:oxt">false</scalar>
        <scalar dictRef="pdb:record">ATOM 1563 H PHE 100 -0.539 19.131 -12.280 1.00 0.00 H </scalar>
        <scalar dictRef="pdb:resName">PHE</scalar>
        <scalar dictRef="pdb:resSeq">100</scalar>
        <scalar dictRef="pdb:segID"/>
        <scalar dictRef="pdb:serial">1563</scalar>
        <scalar dictRef="pdb:tempFactor">0.0</scalar>
      </atom>
      <atom id="a33475172" elementType="H" x3="-2.069" y3="18.668" z3="-14.62" formalCharge="0" hydrogenCount="0" occupancy="1.0">
        <scalar dictRef="cdk:partialCharge" dataType="xsd:double">-2.147483648E9</scalar>
        <scalar dictRef="pdb:altLoc"/>
        <scalar dictRef="pdb:chainID"/>
        <scalar dictRef="pdb:hetAtom">false</scalar>
        <scalar dictRef="pdb:iCode"/>
        <label dictRef="pdb:name" xmlns="">HA</label>
        <scalar dictRef="pdb:oxt">false</scalar>
        <scalar dictRef="pdb:record">ATOM 1564 HA PHE 100 -2.069 18.668 -14.620 1.00 0.00 H </scalar>
        <scalar dictRef="pdb:resName">PHE</scalar>
        <scalar dictRef="pdb:resSeq">100</scalar>
        <scalar dictRef="pdb:segID"/>
        <scalar dictRef="pdb:serial">1564</scalar>
        <scalar dictRef="pdb:tempFactor">0.0</scalar>
      </atom>
      <atom id="a10062600" elementType="H" x3="-0.032" y3="17.328" z3="-13.204" formalCharge="0" hydrogenCount="0" occupancy="1.0">
        <scalar dictRef="cdk:partialCharge" dataType="xsd:double">-2.147483648E9</scalar>
        <scalar dictRef="pdb:altLoc"/>
        <scalar dictRef="pdb:chainID"/>
        <scalar dictRef="pdb:hetAtom">false</scalar>
        <scalar dictRef="pdb:iCode"/>
        <label dictRef="pdb:name" xmlns="">1HB</label>
        <scalar dictRef="pdb:oxt">false</scalar>
        <scalar dictRef="pdb:record">ATOM 1565 1HB PHE 100 -0.032 17.328 -13.204 1.00 0.00 H </scalar>
        <scalar dictRef="pdb:resName">PHE</scalar>
        <scalar dictRef="pdb:resSeq">100</scalar>
        <scalar dictRef="pdb:segID"/>
        <scalar dictRef="pdb:serial">1565</scalar>
        <scalar dictRef="pdb:tempFactor">0.0</scalar>
      </atom>
      <atom id="a7785463" elementType="H" x3="-1.392" y3="16.213" z3="-13.267" formalCharge="0" hydrogenCount="0" occupancy="1.0">
        <scalar dictRef="cdk:partialCharge" dataType="xsd:double">-2.147483648E9</scalar>
        <scalar dictRef="pdb:altLoc"/>
        <scalar dictRef="pdb:chainID"/>
        <scalar dictRef="pdb:hetAtom">false</scalar>
        <scalar dictRef="pdb:iCode"/>
        <label dictRef="pdb:name" xmlns="">2HB</label>
        <scalar dictRef="pdb:oxt">false</scalar>
        <scalar dictRef="pdb:record">ATOM 1566 2HB PHE 100 -1.392 16.213 -13.267 1.00 0.00 H </scalar>
        <scalar dictRef="pdb:resName">PHE</scalar>
        <scalar dictRef="pdb:resSeq">100</scalar>
        <scalar dictRef="pdb:segID"/>
        <scalar dictRef="pdb:serial">1566</scalar>
        <scalar dictRef="pdb:tempFactor">0.0</scalar>
      </atom>
      <atom id="a21548172" elementType="H" x3="-0.225" y3="18.731" z3="-15.745" formalCharge="0" hydrogenCount="0" occupancy="1.0">
        <scalar dictRef="cdk:partialCharge" dataType="xsd:double">-2.147483648E9</scalar>
        <scalar dictRef="pdb:altLoc"/>
        <scalar dictRef="pdb:chainID"/>
        <scalar dictRef="pdb:hetAtom">false</scalar>
        <scalar dictRef="pdb:iCode"/>
        <label dictRef="pdb:name" xmlns="">HD1</label>
        <scalar dictRef="pdb:oxt">false</scalar>
        <scalar dictRef="pdb:record">ATOM 1567 HD1 PHE 100 -0.225 18.731 -15.745 1.00 0.00 H </scalar>
        <scalar dictRef="pdb:resName">PHE</scalar>
        <scalar dictRef="pdb:resSeq">100</scalar>
        <scalar dictRef="pdb:segID"/>
        <scalar dictRef="pdb:serial">1567</scalar>
        <scalar dictRef="pdb:tempFactor">0.0</scalar>
      </atom>
      <atom id="a7145547" elementType="H" x3="-0.848" y3="14.619" z3="-14.844" formalCharge="0" hydrogenCount="0" occupancy="1.0">
        <scalar dictRef="cdk:partialCharge" dataType="xsd:double">-2.147483648E9</scalar>
        <scalar dictRef="pdb:altLoc"/>
        <scalar dictRef="pdb:chainID"/>
        <scalar dictRef="pdb:hetAtom">false</scalar>
        <scalar dictRef="pdb:iCode"/>
        <label dictRef="pdb:name" xmlns="">HD2</label>
        <scalar dictRef="pdb:oxt">false</scalar>
        <scalar dictRef="pdb:record">ATOM 1568 HD2 PHE 100 -0.848 14.619 -14.844 1.00 0.00 H </scalar>
        <scalar dictRef="pdb:resName">PHE</scalar>
        <scalar dictRef="pdb:resSeq">100</scalar>
        <scalar dictRef="pdb:segID"/>
        <scalar dictRef="pdb:serial">1568</scalar>
        <scalar dictRef="pdb:tempFactor">0.0</scalar>
      </atom>
      <atom id="a3912376" elementType="H" x3="0.374" y3="18.137" z3="-18.057" formalCharge="0" hydrogenCount="0" occupancy="1.0">
        <scalar dictRef="cdk:partialCharge" dataType="xsd:double">-2.147483648E9</scalar>
        <scalar dictRef="pdb:altLoc"/>
        <scalar dictRef="pdb:chainID"/>
        <scalar dictRef="pdb:hetAtom">false</scalar>
        <scalar dictRef="pdb:iCode"/>
        <label dictRef="pdb:name" xmlns="">HE1</label>
        <scalar dictRef="pdb:oxt">false</scalar>
        <scalar dictRef="pdb:record">ATOM 1569 HE1 PHE 100 0.374 18.137 -18.057 1.00 0.00 H </scalar>
        <scalar dictRef="pdb:resName">PHE</scalar>
        <scalar dictRef="pdb:resSeq">100</scalar>
        <scalar dictRef="pdb:segID"/>
        <scalar dictRef="pdb:serial">1569</scalar>
        <scalar dictRef="pdb:tempFactor">0.0</scalar>
      </atom>
      <atom id="a22172750" elementType="H" x3="-0.25" y3="14.018" z3="-17.153" formalCharge="0" hydrogenCount="0" occupancy="1.0">
        <scalar dictRef="cdk:partialCharge" dataType="xsd:double">-2.147483648E9</scalar>
        <scalar dictRef="pdb:altLoc"/>
        <scalar dictRef="pdb:chainID"/>
        <scalar dictRef="pdb:hetAtom">false</scalar>
        <scalar dictRef="pdb:iCode"/>
        <label dictRef="pdb:name" xmlns="">HE2</label>
        <scalar dictRef="pdb:oxt">false</scalar>
        <scalar dictRef="pdb:record">ATOM 1570 HE2 PHE 100 -0.250 14.018 -17.153 1.00 0.00 H </scalar>
        <scalar dictRef="pdb:resName">PHE</scalar>
        <scalar dictRef="pdb:resSeq">100</scalar>
        <scalar dictRef="pdb:segID"/>
        <scalar dictRef="pdb:serial">1570</scalar>
        <scalar dictRef="pdb:tempFactor">0.0</scalar>
      </atom>
      <atom id="a1892095" elementType="H" x3="0.363" y3="15.778" z3="-18.763" formalCharge="0" hydrogenCount="0" occupancy="1.0">
        <scalar dictRef="cdk:partialCharge" dataType="xsd:double">-2.147483648E9</scalar>
        <scalar dictRef="pdb:altLoc"/>
        <scalar dictRef="pdb:chainID"/>
        <scalar dictRef="pdb:hetAtom">false</scalar>
        <scalar dictRef="pdb:iCode"/>
        <label dictRef="pdb:name" xmlns="">HZ</label>
        <scalar dictRef="pdb:oxt">false</scalar>
        <scalar dictRef="pdb:record">ATOM 1571 HZ PHE 100 0.363 15.778 -18.763 1.00 0.00 H </scalar>
        <scalar dictRef="pdb:resName">PHE</scalar>
        <scalar dictRef="pdb:resSeq">100</scalar>
        <scalar dictRef="pdb:segID"/>
        <scalar dictRef="pdb:serial">1571</scalar>
        <scalar dictRef="pdb:tempFactor">0.0</scalar>
      </atom>
    </atomArray>
  </molecule>
  <molecule dictRef="pdb:sequence" id="GLYA131">
    <atomArray>
      <atom id="a24408544" elementType="N" x3="-14.889" y3="-7.91" z3="-2.036" formalCharge="0" hydrogenCount="0" occupancy="1.0">
        <scalar dictRef="cdk:partialCharge" dataType="xsd:double">-2.147483648E9</scalar>
        <scalar dictRef="pdb:altLoc"/>
        <scalar dictRef="pdb:chainID"/>
        <scalar dictRef="pdb:hetAtom">false</scalar>
        <scalar dictRef="pdb:iCode"/>
        <label dictRef="pdb:name" xmlns="">N</label>
        <scalar dictRef="pdb:oxt">false</scalar>
        <scalar dictRef="pdb:record">ATOM 2040 N GLY 131 -14.889 -7.910 -2.036 1.00 0.00 N </scalar>
        <scalar dictRef="pdb:resName">GLY</scalar>
        <scalar dictRef="pdb:resSeq">131</scalar>
        <scalar dictRef="pdb:segID"/>
        <scalar dictRef="pdb:serial">2040</scalar>
        <scalar dictRef="pdb:tempFactor">0.0</scalar>
      </atom>
      <atom id="a31476927" elementType="C" x3="-15.465" y3="-9.138" z3="-2.553" formalCharge="0" hydrogenCount="0" occupancy="1.0">
        <scalar dictRef="cdk:partialCharge" dataType="xsd:double">-2.147483648E9</scalar>
        <scalar dictRef="pdb:altLoc"/>
        <scalar dictRef="pdb:chainID"/>
        <scalar dictRef="pdb:hetAtom">false</scalar>
        <scalar dictRef="pdb:iCode"/>
        <label dictRef="pdb:name" xmlns="">CA</label>
        <scalar dictRef="pdb:oxt">false</scalar>
        <scalar dictRef="pdb:record">ATOM 2041 CA GLY 131 -15.465 -9.138 -2.553 1.00 0.00 C </scalar>
        <scalar dictRef="pdb:resName">GLY</scalar>
        <scalar dictRef="pdb:resSeq">131</scalar>
        <scalar dictRef="pdb:segID"/>
        <scalar dictRef="pdb:serial">2041</scalar>
        <scalar dictRef="pdb:tempFactor">0.0</scalar>
      </atom>
      <atom id="a13549765" elementType="C" x3="-16.9" y3="-8.96" z3="-3.004" formalCharge="0" hydrogenCount="0" occupancy="1.0">
        <scalar dictRef="cdk:partialCharge" dataType="xsd:double">-2.147483648E9</scalar>
        <scalar dictRef="pdb:altLoc"/>
        <scalar dictRef="pdb:chainID"/>
        <scalar dictRef="pdb:hetAtom">false</scalar>
        <scalar dictRef="pdb:iCode"/>
        <label dictRef="pdb:name" xmlns="">C</label>
        <scalar dictRef="pdb:oxt">false</scalar>
        <scalar dictRef="pdb:record">ATOM 2042 C GLY 131 -16.900 -8.960 -3.004 1.00 0.00 C </scalar>
        <scalar dictRef="pdb:resName">GLY</scalar>
        <scalar dictRef="pdb:resSeq">131</scalar>
        <scalar dictRef="pdb:segID"/>
        <scalar dictRef="pdb:serial">2042</scalar>
        <scalar dictRef="pdb:tempFactor">0.0</scalar>
      </atom>
      <atom id="a30541453" elementType="O" x3="-17.814" y3="-8.904" z3="-2.182" formalCharge="0" hydrogenCount="0" occupancy="1.0">
        <scalar dictRef="cdk:partialCharge" dataType="xsd:double">-2.147483648E9</scalar>
        <scalar dictRef="pdb:altLoc"/>
        <scalar dictRef="pdb:chainID"/>
        <scalar dictRef="pdb:hetAtom">false</scalar>
        <scalar dictRef="pdb:iCode"/>
        <label dictRef="pdb:name" xmlns="">O</label>
        <scalar dictRef="pdb:oxt">false</scalar>
        <scalar dictRef="pdb:record">ATOM 2043 O GLY 131 -17.814 -8.904 -2.182 1.00 0.00 O </scalar>
        <scalar dictRef="pdb:resName">GLY</scalar>
        <scalar dictRef="pdb:resSeq">131</scalar>
        <scalar dictRef="pdb:segID"/>
        <scalar dictRef="pdb:serial">2043</scalar>
        <scalar dictRef="pdb:tempFactor">0.0</scalar>
      </atom>
      <atom id="a28061596" elementType="H" x3="-14.283" y3="-7.383" z3="-2.592" formalCharge="0" hydrogenCount="0" occupancy="1.0">
        <scalar dictRef="cdk:partialCharge" dataType="xsd:double">-2.147483648E9</scalar>
        <scalar dictRef="pdb:altLoc"/>
        <scalar dictRef="pdb:chainID"/>
        <scalar dictRef="pdb:hetAtom">false</scalar>
        <scalar dictRef="pdb:iCode"/>
        <label dictRef="pdb:name" xmlns="">H</label>
        <scalar dictRef="pdb:oxt">false</scalar>
        <scalar dictRef="pdb:record">ATOM 2044 H GLY 131 -14.283 -7.383 -2.592 1.00 0.00 H </scalar>
        <scalar dictRef="pdb:resName">GLY</scalar>
        <scalar dictRef="pdb:resSeq">131</scalar>
        <scalar dictRef="pdb:segID"/>
        <scalar dictRef="pdb:serial">2044</scalar>
        <scalar dictRef="pdb:tempFactor">0.0</scalar>
      </atom>
      <atom id="a23710309" elementType="H" x3="-14.874" y3="-9.475" z3="-3.392" formalCharge="0" hydrogenCount="0" occupancy="1.0">
        <scalar dictRef="cdk:partialCharge" dataType="xsd:double">-2.147483648E9</scalar>
        <scalar dictRef="pdb:altLoc"/>
        <scalar dictRef="pdb:chainID"/>
        <scalar dictRef="pdb:hetAtom">false</scalar>
        <scalar dictRef="pdb:iCode"/>
        <label dictRef="pdb:name" xmlns="">1HA</label>
        <scalar dictRef="pdb:oxt">false</scalar>
        <scalar dictRef="pdb:record">ATOM 2045 1HA GLY 131 -14.874 -9.475 -3.392 1.00 0.00 H </scalar>
        <scalar dictRef="pdb:resName">GLY</scalar>
        <scalar dictRef="pdb:resSeq">131</scalar>
        <scalar dictRef="pdb:segID"/>
        <scalar dictRef="pdb:serial">2045</scalar>
        <scalar dictRef="pdb:tempFactor">0.0</scalar>
      </atom>
      <atom id="a6744085" elementType="H" x3="-15.434" y3="-9.891" z3="-1.779" formalCharge="0" hydrogenCount="0" occupancy="1.0">
        <scalar dictRef="cdk:partialCharge" dataType="xsd:double">-2.147483648E9</scalar>
        <scalar dictRef="pdb:altLoc"/>
        <scalar dictRef="pdb:chainID"/>
        <scalar dictRef="pdb:hetAtom">false</scalar>
        <scalar dictRef="pdb:iCode"/>
        <label dictRef="pdb:name" xmlns="">2HA</label>
        <scalar dictRef="pdb:oxt">false</scalar>
        <scalar dictRef="pdb:record">ATOM 2046 2HA GLY 131 -15.434 -9.891 -1.779 1.00 0.00 H </scalar>
        <scalar dictRef="pdb:resName">GLY</scalar>
        <scalar dictRef="pdb:resSeq">131</scalar>
        <scalar dictRef="pdb:segID"/>
        <scalar dictRef="pdb:serial">2046</scalar>
        <scalar dictRef="pdb:tempFactor">0.0</scalar>
      </atom>
    </atomArray>
  </molecule>
  <molecule dictRef="pdb:sequence" id="THRA37">
    <atomArray>
      <atom id="a970341" elementType="N" x3="-5.659" y3="-9.226" z3="-6.396" formalCharge="0" hydrogenCount="0" occupancy="1.0">
        <scalar dictRef="cdk:partialCharge" dataType="xsd:double">-2.147483648E9</scalar>
        <scalar dictRef="pdb:altLoc"/>
        <scalar dictRef="pdb:chainID"/>
        <scalar dictRef="pdb:hetAtom">false</scalar>
        <scalar dictRef="pdb:iCode"/>
        <label dictRef="pdb:name" xmlns="">N</label>
        <scalar dictRef="pdb:oxt">false</scalar>
        <scalar dictRef="pdb:record">ATOM 526 N THR 37 -5.659 -9.226 -6.396 1.00 0.00 N </scalar>
        <scalar dictRef="pdb:resName">THR</scalar>
        <scalar dictRef="pdb:resSeq">37</scalar>
        <scalar dictRef="pdb:segID"/>
        <scalar dictRef="pdb:serial">526</scalar>
        <scalar dictRef="pdb:tempFactor">0.0</scalar>
      </atom>
      <atom id="a1073282" elementType="C" x3="-4.472" y3="-8.403" z3="-6.2" formalCharge="0" hydrogenCount="0" occupancy="1.0">
        <scalar dictRef="cdk:partialCharge" dataType="xsd:double">-2.147483648E9</scalar>
        <scalar dictRef="pdb:altLoc"/>
        <scalar dictRef="pdb:chainID"/>
        <scalar dictRef="pdb:hetAtom">false</scalar>
        <scalar dictRef="pdb:iCode"/>
        <label dictRef="pdb:name" xmlns="">CA</label>
        <scalar dictRef="pdb:oxt">false</scalar>
        <scalar dictRef="pdb:record">ATOM 527 CA THR 37 -4.472 -8.403 -6.200 1.00 0.00 C </scalar>
        <scalar dictRef="pdb:resName">THR</scalar>
        <scalar dictRef="pdb:resSeq">37</scalar>
        <scalar dictRef="pdb:segID"/>
        <scalar dictRef="pdb:serial">527</scalar>
        <scalar dictRef="pdb:tempFactor">0.0</scalar>
      </atom>
      <atom id="a19930840" elementType="C" x3="-4.574" y3="-7.104" z3="-6.993" formalCharge="0" hydrogenCount="0" occupancy="1.0">
        <scalar dictRef="cdk:partialCharge" dataType="xsd:double">-2.147483648E9</scalar>
        <scalar dictRef="pdb:altLoc"/>
        <scalar dictRef="pdb:chainID"/>
        <scalar dictRef="pdb:hetAtom">false</scalar>
        <scalar dictRef="pdb:iCode"/>
        <label dictRef="pdb:name" xmlns="">C</label>
        <scalar dictRef="pdb:oxt">false</scalar>
        <scalar dictRef="pdb:record">ATOM 528 C THR 37 -4.574 -7.104 -6.993 1.00 0.00 C </scalar>
        <scalar dictRef="pdb:resName">THR</scalar>
        <scalar dictRef="pdb:resSeq">37</scalar>
        <scalar dictRef="pdb:segID"/>
        <scalar dictRef="pdb:serial">528</scalar>
        <scalar dictRef="pdb:tempFactor">0.0</scalar>
      </atom>
      <atom id="a3736006" elementType="O" x3="-5.124" y3="-7.08" z3="-8.095" formalCharge="0" hydrogenCount="0" occupancy="1.0">
        <scalar dictRef="cdk:partialCharge" dataType="xsd:double">-2.147483648E9</scalar>
        <scalar dictRef="pdb:altLoc"/>
        <scalar dictRef="pdb:chainID"/>
        <scalar dictRef="pdb:hetAtom">false</scalar>
        <scalar dictRef="pdb:iCode"/>
        <label dictRef="pdb:name" xmlns="">O</label>
        <scalar dictRef="pdb:oxt">false</scalar>
        <scalar dictRef="pdb:record">ATOM 529 O THR 37 -5.124 -7.080 -8.095 1.00 0.00 O </scalar>
        <scalar dictRef="pdb:resName">THR</scalar>
        <scalar dictRef="pdb:resSeq">37</scalar>
        <scalar dictRef="pdb:segID"/>
        <scalar dictRef="pdb:serial">529</scalar>
        <scalar dictRef="pdb:tempFactor">0.0</scalar>
      </atom>
      <atom id="a10711912" elementType="C" x3="-3.218" y3="-9.172" z3="-6.617" formalCharge="0" hydrogenCount="0" occupancy="1.0">
        <scalar dictRef="cdk:partialCharge" dataType="xsd:double">-2.147483648E9</scalar>
        <scalar dictRef="pdb:altLoc"/>
        <scalar dictRef="pdb:chainID"/>
        <scalar dictRef="pdb:hetAtom">false</scalar>
        <scalar dictRef="pdb:iCode"/>
        <label dictRef="pdb:name" xmlns="">CB</label>
        <scalar dictRef="pdb:oxt">false</scalar>
        <scalar dictRef="pdb:record">ATOM 530 CB THR 37 -3.218 -9.172 -6.617 1.00 0.00 C </scalar>
        <scalar dictRef="pdb:resName">THR</scalar>
        <scalar dictRef="pdb:resSeq">37</scalar>
        <scalar dictRef="pdb:segID"/>
        <scalar dictRef="pdb:serial">530</scalar>
        <scalar dictRef="pdb:tempFactor">0.0</scalar>
      </atom>
      <atom id="a15582114" elementType="O" x3="-3.135" y3="-10.408" z3="-5.93" formalCharge="0" hydrogenCount="0" occupancy="1.0">
        <scalar dictRef="cdk:partialCharge" dataType="xsd:double">-2.147483648E9</scalar>
        <scalar dictRef="pdb:altLoc"/>
        <scalar dictRef="pdb:chainID"/>
        <scalar dictRef="pdb:hetAtom">false</scalar>
        <scalar dictRef="pdb:iCode"/>
        <label dictRef="pdb:name" xmlns="">OG1</label>
        <scalar dictRef="pdb:oxt">false</scalar>
        <scalar dictRef="pdb:record">ATOM 531 OG1 THR 37 -3.135 -10.408 -5.930 1.00 0.00 O </scalar>
        <scalar dictRef="pdb:resName">THR</scalar>
        <scalar dictRef="pdb:resSeq">37</scalar>
        <scalar dictRef="pdb:segID"/>
        <scalar dictRef="pdb:serial">531</scalar>
        <scalar dictRef="pdb:tempFactor">0.0</scalar>
      </atom>
      <atom id="a29816185" elementType="C" x3="-1.935" y3="-8.413" z3="-6.353" formalCharge="0" hydrogenCount="0" occupancy="1.0">
        <scalar dictRef="cdk:partialCharge" dataType="xsd:double">-2.147483648E9</scalar>
        <scalar dictRef="pdb:altLoc"/>
        <scalar dictRef="pdb:chainID"/>
        <scalar dictRef="pdb:hetAtom">false</scalar>
        <scalar dictRef="pdb:iCode"/>
        <label dictRef="pdb:name" xmlns="">CG2</label>
        <scalar dictRef="pdb:oxt">false</scalar>
        <scalar dictRef="pdb:record">ATOM 532 CG2 THR 37 -1.935 -8.413 -6.353 1.00 0.00 C </scalar>
        <scalar dictRef="pdb:resName">THR</scalar>
        <scalar dictRef="pdb:resSeq">37</scalar>
        <scalar dictRef="pdb:segID"/>
        <scalar dictRef="pdb:serial">532</scalar>
        <scalar dictRef="pdb:tempFactor">0.0</scalar>
      </atom>
      <atom id="a18734302" elementType="H" x3="-5.601" y3="-10.021" z3="-6.964" formalCharge="0" hydrogenCount="0" occupancy="1.0">
        <scalar dictRef="cdk:partialCharge" dataType="xsd:double">-2.147483648E9</scalar>
        <scalar dictRef="pdb:altLoc"/>
        <scalar dictRef="pdb:chainID"/>
        <scalar dictRef="pdb:hetAtom">false</scalar>
        <scalar dictRef="pdb:iCode"/>
        <label dictRef="pdb:name" xmlns="">H</label>
        <scalar dictRef="pdb:oxt">false</scalar>
        <scalar dictRef="pdb:record">ATOM 533 H THR 37 -5.601 -10.021 -6.964 1.00 0.00 H </scalar>
        <scalar dictRef="pdb:resName">THR</scalar>
        <scalar dictRef="pdb:resSeq">37</scalar>
        <scalar dictRef="pdb:segID"/>
        <scalar dictRef="pdb:serial">533</scalar>
        <scalar dictRef="pdb:tempFactor">0.0</scalar>
      </atom>
      <atom id="a26194423" elementType="H" x3="-4.404" y3="-8.164" z3="-5.149" formalCharge="0" hydrogenCount="0" occupancy="1.0">
        <scalar dictRef="cdk:partialCharge" dataType="xsd:double">-2.147483648E9</scalar>
        <scalar dictRef="pdb:altLoc"/>
        <scalar dictRef="pdb:chainID"/>
        <scalar dictRef="pdb:hetAtom">false</scalar>
        <scalar dictRef="pdb:iCode"/>
        <label dictRef="pdb:name" xmlns="">HA</label>
        <scalar dictRef="pdb:oxt">false</scalar>
        <scalar dictRef="pdb:record">ATOM 534 HA THR 37 -4.404 -8.164 -5.149 1.00 0.00 H </scalar>
        <scalar dictRef="pdb:resName">THR</scalar>
        <scalar dictRef="pdb:resSeq">37</scalar>
        <scalar dictRef="pdb:segID"/>
        <scalar dictRef="pdb:serial">534</scalar>
        <scalar dictRef="pdb:tempFactor">0.0</scalar>
      </atom>
      <atom id="a15532856" elementType="H" x3="-3.269" y3="-9.376" z3="-7.677" formalCharge="0" hydrogenCount="0" occupancy="1.0">
        <scalar dictRef="cdk:partialCharge" dataType="xsd:double">-2.147483648E9</scalar>
        <scalar dictRef="pdb:altLoc"/>
        <scalar dictRef="pdb:chainID"/>
        <scalar dictRef="pdb:hetAtom">false</scalar>
        <scalar dictRef="pdb:iCode"/>
        <label dictRef="pdb:name" xmlns="">HB</label>
        <scalar dictRef="pdb:oxt">false</scalar>
        <scalar dictRef="pdb:record">ATOM 535 HB THR 37 -3.269 -9.376 -7.677 1.00 0.00 H </scalar>
        <scalar dictRef="pdb:resName">THR</scalar>
        <scalar dictRef="pdb:resSeq">37</scalar>
        <scalar dictRef="pdb:segID"/>
        <scalar dictRef="pdb:serial">535</scalar>
        <scalar dictRef="pdb:tempFactor">0.0</scalar>
      </atom>
      <atom id="a7237831" elementType="H" x3="-3.659" y3="-11.067" z3="-6.39" formalCharge="0" hydrogenCount="0" occupancy="1.0">
        <scalar dictRef="cdk:partialCharge" dataType="xsd:double">-2.147483648E9</scalar>
        <scalar dictRef="pdb:altLoc"/>
        <scalar dictRef="pdb:chainID"/>
        <scalar dictRef="pdb:hetAtom">false</scalar>
        <scalar dictRef="pdb:iCode"/>
        <label dictRef="pdb:name" xmlns="">HG1</label>
        <scalar dictRef="pdb:oxt">false</scalar>
        <scalar dictRef="pdb:record">ATOM 536 HG1 THR 37 -3.659 -11.067 -6.390 1.00 0.00 H </scalar>
        <scalar dictRef="pdb:resName">THR</scalar>
        <scalar dictRef="pdb:resSeq">37</scalar>
        <scalar dictRef="pdb:segID"/>
        <scalar dictRef="pdb:serial">536</scalar>
        <scalar dictRef="pdb:tempFactor">0.0</scalar>
      </atom>
      <atom id="a11423854" elementType="H" x3="-1.955" y3="-8.01" z3="-5.351" formalCharge="0" hydrogenCount="0" occupancy="1.0">
        <scalar dictRef="cdk:partialCharge" dataType="xsd:double">-2.147483648E9</scalar>
        <scalar dictRef="pdb:altLoc"/>
        <scalar dictRef="pdb:chainID"/>
        <scalar dictRef="pdb:hetAtom">false</scalar>
        <scalar dictRef="pdb:iCode"/>
        <label dictRef="pdb:name" xmlns="">1HG2</label>
        <scalar dictRef="pdb:oxt">false</scalar>
        <scalar dictRef="pdb:record">ATOM 537 1HG2 THR 37 -1.955 -8.010 -5.351 1.00 0.00 H </scalar>
        <scalar dictRef="pdb:resName">THR</scalar>
        <scalar dictRef="pdb:resSeq">37</scalar>
        <scalar dictRef="pdb:segID"/>
        <scalar dictRef="pdb:serial">537</scalar>
        <scalar dictRef="pdb:tempFactor">0.0</scalar>
      </atom>
      <atom id="a2263554" elementType="H" x3="-1.093" y3="-9.082" z3="-6.455" formalCharge="0" hydrogenCount="0" occupancy="1.0">
        <scalar dictRef="cdk:partialCharge" dataType="xsd:double">-2.147483648E9</scalar>
        <scalar dictRef="pdb:altLoc"/>
        <scalar dictRef="pdb:chainID"/>
        <scalar dictRef="pdb:hetAtom">false</scalar>
        <scalar dictRef="pdb:iCode"/>
        <label dictRef="pdb:name" xmlns="">2HG2</label>
        <scalar dictRef="pdb:oxt">false</scalar>
        <scalar dictRef="pdb:record">ATOM 538 2HG2 THR 37 -1.093 -9.082 -6.455 1.00 0.00 H </scalar>
        <scalar dictRef="pdb:resName">THR</scalar>
        <scalar dictRef="pdb:resSeq">37</scalar>
        <scalar dictRef="pdb:segID"/>
        <scalar dictRef="pdb:serial">538</scalar>
        <scalar dictRef="pdb:tempFactor">0.0</scalar>
      </atom>
      <atom id="a26392982" elementType="H" x3="-1.842" y3="-7.606" z3="-7.065" formalCharge="0" hydrogenCount="0" occupancy="1.0">
        <scalar dictRef="cdk:partialCharge" dataType="xsd:double">-2.147483648E9</scalar>
        <scalar dictRef="pdb:altLoc"/>
        <scalar dictRef="pdb:chainID"/>
        <scalar dictRef="pdb:hetAtom">false</scalar>
        <scalar dictRef="pdb:iCode"/>
        <label dictRef="pdb:name" xmlns="">3HG2</label>
        <scalar dictRef="pdb:oxt">false</scalar>
        <scalar dictRef="pdb:record">ATOM 539 3HG2 THR 37 -1.842 -7.606 -7.065 1.00 0.00 H </scalar>
        <scalar dictRef="pdb:resName">THR</scalar>
        <scalar dictRef="pdb:resSeq">37</scalar>
        <scalar dictRef="pdb:segID"/>
        <scalar dictRef="pdb:serial">539</scalar>
        <scalar dictRef="pdb:tempFactor">0.0</scalar>
      </atom>
    </atomArray>
  </molecule>
  <molecule dictRef="pdb:sequence" id="VALA64">
    <atomArray>
      <atom id="a30817849" elementType="N" x3="1.156" y3="4.493" z3="4.486" formalCharge="0" hydrogenCount="0" occupancy="1.0">
        <scalar dictRef="cdk:partialCharge" dataType="xsd:double">-2.147483648E9</scalar>
        <scalar dictRef="pdb:altLoc"/>
        <scalar dictRef="pdb:chainID"/>
        <scalar dictRef="pdb:hetAtom">false</scalar>
        <scalar dictRef="pdb:iCode"/>
        <label dictRef="pdb:name" xmlns="">N</label>
        <scalar dictRef="pdb:oxt">false</scalar>
        <scalar dictRef="pdb:record">ATOM 986 N VAL 64 1.156 4.493 4.486 1.00 0.00 N </scalar>
        <scalar dictRef="pdb:resName">VAL</scalar>
        <scalar dictRef="pdb:resSeq">64</scalar>
        <scalar dictRef="pdb:segID"/>
        <scalar dictRef="pdb:serial">986</scalar>
        <scalar dictRef="pdb:tempFactor">0.0</scalar>
      </atom>
      <atom id="a9392051" elementType="C" x3="0.142" y3="4.154" z3="3.505" formalCharge="0" hydrogenCount="0" occupancy="1.0">
        <scalar dictRef="cdk:partialCharge" dataType="xsd:double">-2.147483648E9</scalar>
        <scalar dictRef="pdb:altLoc"/>
        <scalar dictRef="pdb:chainID"/>
        <scalar dictRef="pdb:hetAtom">false</scalar>
        <scalar dictRef="pdb:iCode"/>
        <label dictRef="pdb:name" xmlns="">CA</label>
        <scalar dictRef="pdb:oxt">false</scalar>
        <scalar dictRef="pdb:record">ATOM 987 CA VAL 64 0.142 4.154 3.505 1.00 0.00 C </scalar>
        <scalar dictRef="pdb:resName">VAL</scalar>
        <scalar dictRef="pdb:resSeq">64</scalar>
        <scalar dictRef="pdb:segID"/>
        <scalar dictRef="pdb:serial">987</scalar>
        <scalar dictRef="pdb:tempFactor">0.0</scalar>
      </atom>
      <atom id="a12159142" elementType="C" x3="0.0070" y3="2.644" z3="3.358" formalCharge="0" hydrogenCount="0" occupancy="1.0">
        <scalar dictRef="cdk:partialCharge" dataType="xsd:double">-2.147483648E9</scalar>
        <scalar dictRef="pdb:altLoc"/>
        <scalar dictRef="pdb:chainID"/>
        <scalar dictRef="pdb:hetAtom">false</scalar>
        <scalar dictRef="pdb:iCode"/>
        <label dictRef="pdb:name" xmlns="">C</label>
        <scalar dictRef="pdb:oxt">false</scalar>
        <scalar dictRef="pdb:record">ATOM 988 C VAL 64 0.007 2.644 3.358 1.00 0.00 C </scalar>
        <scalar dictRef="pdb:resName">VAL</scalar>
        <scalar dictRef="pdb:resSeq">64</scalar>
        <scalar dictRef="pdb:segID"/>
        <scalar dictRef="pdb:serial">988</scalar>
        <scalar dictRef="pdb:tempFactor">0.0</scalar>
      </atom>
      <atom id="a12217475" elementType="O" x3="-1.094" y3="2.102" z3="3.447" formalCharge="0" hydrogenCount="0" occupancy="1.0">
        <scalar dictRef="cdk:partialCharge" dataType="xsd:double">-2.147483648E9</scalar>
        <scalar dictRef="pdb:altLoc"/>
        <scalar dictRef="pdb:chainID"/>
        <scalar dictRef="pdb:hetAtom">false</scalar>
        <scalar dictRef="pdb:iCode"/>
        <label dictRef="pdb:name" xmlns="">O</label>
        <scalar dictRef="pdb:oxt">false</scalar>
        <scalar dictRef="pdb:record">ATOM 989 O VAL 64 -1.094 2.102 3.447 1.00 0.00 O </scalar>
        <scalar dictRef="pdb:resName">VAL</scalar>
        <scalar dictRef="pdb:resSeq">64</scalar>
        <scalar dictRef="pdb:segID"/>
        <scalar dictRef="pdb:serial">989</scalar>
        <scalar dictRef="pdb:tempFactor">0.0</scalar>
      </atom>
      <atom id="a19537476" elementType="C" x3="0.444" y3="4.792" z3="2.132" formalCharge="0" hydrogenCount="0" occupancy="1.0">
        <scalar dictRef="cdk:partialCharge" dataType="xsd:double">-2.147483648E9</scalar>
        <scalar dictRef="pdb:altLoc"/>
        <scalar dictRef="pdb:chainID"/>
        <scalar dictRef="pdb:hetAtom">false</scalar>
        <scalar dictRef="pdb:iCode"/>
        <label dictRef="pdb:name" xmlns="">CB</label>
        <scalar dictRef="pdb:oxt">false</scalar>
        <scalar dictRef="pdb:record">ATOM 990 CB VAL 64 0.444 4.792 2.132 1.00 0.00 C </scalar>
        <scalar dictRef="pdb:resName">VAL</scalar>
        <scalar dictRef="pdb:resSeq">64</scalar>
        <scalar dictRef="pdb:segID"/>
        <scalar dictRef="pdb:serial">990</scalar>
        <scalar dictRef="pdb:tempFactor">0.0</scalar>
      </atom>
      <atom id="a2704014" elementType="C" x3="0.227" y3="3.803" z3="0.995" formalCharge="0" hydrogenCount="0" occupancy="1.0">
        <scalar dictRef="cdk:partialCharge" dataType="xsd:double">-2.147483648E9</scalar>
        <scalar dictRef="pdb:altLoc"/>
        <scalar dictRef="pdb:chainID"/>
        <scalar dictRef="pdb:hetAtom">false</scalar>
        <scalar dictRef="pdb:iCode"/>
        <label dictRef="pdb:name" xmlns="">CG1</label>
        <scalar dictRef="pdb:oxt">false</scalar>
        <scalar dictRef="pdb:record">ATOM 991 CG1 VAL 64 0.227 3.803 0.995 1.00 0.00 C </scalar>
        <scalar dictRef="pdb:resName">VAL</scalar>
        <scalar dictRef="pdb:resSeq">64</scalar>
        <scalar dictRef="pdb:segID"/>
        <scalar dictRef="pdb:serial">991</scalar>
        <scalar dictRef="pdb:tempFactor">0.0</scalar>
      </atom>
      <atom id="a13673945" elementType="C" x3="-0.402" y3="6.038" z3="1.938" formalCharge="0" hydrogenCount="0" occupancy="1.0">
        <scalar dictRef="cdk:partialCharge" dataType="xsd:double">-2.147483648E9</scalar>
        <scalar dictRef="pdb:altLoc"/>
        <scalar dictRef="pdb:chainID"/>
        <scalar dictRef="pdb:hetAtom">false</scalar>
        <scalar dictRef="pdb:iCode"/>
        <label dictRef="pdb:name" xmlns="">CG2</label>
        <scalar dictRef="pdb:oxt">false</scalar>
        <scalar dictRef="pdb:record">ATOM 992 CG2 VAL 64 -0.402 6.038 1.938 1.00 0.00 C </scalar>
        <scalar dictRef="pdb:resName">VAL</scalar>
        <scalar dictRef="pdb:resSeq">64</scalar>
        <scalar dictRef="pdb:segID"/>
        <scalar dictRef="pdb:serial">992</scalar>
        <scalar dictRef="pdb:tempFactor">0.0</scalar>
      </atom>
      <atom id="a3705235" elementType="H" x3="1.61" y3="3.776" z3="4.956" formalCharge="0" hydrogenCount="0" occupancy="1.0">
        <scalar dictRef="cdk:partialCharge" dataType="xsd:double">-2.147483648E9</scalar>
        <scalar dictRef="pdb:altLoc"/>
        <scalar dictRef="pdb:chainID"/>
        <scalar dictRef="pdb:hetAtom">false</scalar>
        <scalar dictRef="pdb:iCode"/>
        <label dictRef="pdb:name" xmlns="">H</label>
        <scalar dictRef="pdb:oxt">false</scalar>
        <scalar dictRef="pdb:record">ATOM 993 H VAL 64 1.610 3.776 4.956 1.00 0.00 H </scalar>
        <scalar dictRef="pdb:resName">VAL</scalar>
        <scalar dictRef="pdb:resSeq">64</scalar>
        <scalar dictRef="pdb:segID"/>
        <scalar dictRef="pdb:serial">993</scalar>
        <scalar dictRef="pdb:tempFactor">0.0</scalar>
      </atom>
      <atom id="a30426707" elementType="H" x3="-0.798" y3="4.546" z3="3.858" formalCharge="0" hydrogenCount="0" occupancy="1.0">
        <scalar dictRef="cdk:partialCharge" dataType="xsd:double">-2.147483648E9</scalar>
        <scalar dictRef="pdb:altLoc"/>
        <scalar dictRef="pdb:chainID"/>
        <scalar dictRef="pdb:hetAtom">false</scalar>
        <scalar dictRef="pdb:iCode"/>
        <label dictRef="pdb:name" xmlns="">HA</label>
        <scalar dictRef="pdb:oxt">false</scalar>
        <scalar dictRef="pdb:record">ATOM 994 HA VAL 64 -0.798 4.546 3.858 1.00 0.00 H </scalar>
        <scalar dictRef="pdb:resName">VAL</scalar>
        <scalar dictRef="pdb:resSeq">64</scalar>
        <scalar dictRef="pdb:segID"/>
        <scalar dictRef="pdb:serial">994</scalar>
        <scalar dictRef="pdb:tempFactor">0.0</scalar>
      </atom>
      <atom id="a12122157" elementType="H" x3="1.476" y3="5.088" z3="2.122" formalCharge="0" hydrogenCount="0" occupancy="1.0">
        <scalar dictRef="cdk:partialCharge" dataType="xsd:double">-2.147483648E9</scalar>
        <scalar dictRef="pdb:altLoc"/>
        <scalar dictRef="pdb:chainID"/>
        <scalar dictRef="pdb:hetAtom">false</scalar>
        <scalar dictRef="pdb:iCode"/>
        <label dictRef="pdb:name" xmlns="">HB</label>
        <scalar dictRef="pdb:oxt">false</scalar>
        <scalar dictRef="pdb:record">ATOM 995 HB VAL 64 1.476 5.088 2.122 1.00 0.00 H </scalar>
        <scalar dictRef="pdb:resName">VAL</scalar>
        <scalar dictRef="pdb:resSeq">64</scalar>
        <scalar dictRef="pdb:segID"/>
        <scalar dictRef="pdb:serial">995</scalar>
        <scalar dictRef="pdb:tempFactor">0.0</scalar>
      </atom>
      <atom id="a28145575" elementType="H" x3="-0.773" y3="3.402" z3="1.053" formalCharge="0" hydrogenCount="0" occupancy="1.0">
        <scalar dictRef="cdk:partialCharge" dataType="xsd:double">-2.147483648E9</scalar>
        <scalar dictRef="pdb:altLoc"/>
        <scalar dictRef="pdb:chainID"/>
        <scalar dictRef="pdb:hetAtom">false</scalar>
        <scalar dictRef="pdb:iCode"/>
        <label dictRef="pdb:name" xmlns="">1HG1</label>
        <scalar dictRef="pdb:oxt">false</scalar>
        <scalar dictRef="pdb:record">ATOM 996 1HG1 VAL 64 -0.773 3.402 1.053 1.00 0.00 H </scalar>
        <scalar dictRef="pdb:resName">VAL</scalar>
        <scalar dictRef="pdb:resSeq">64</scalar>
        <scalar dictRef="pdb:segID"/>
        <scalar dictRef="pdb:serial">996</scalar>
        <scalar dictRef="pdb:tempFactor">0.0</scalar>
      </atom>
      <atom id="a25864734" elementType="H" x3="0.363" y3="4.303" z3="0.048" formalCharge="0" hydrogenCount="0" occupancy="1.0">
        <scalar dictRef="cdk:partialCharge" dataType="xsd:double">-2.147483648E9</scalar>
        <scalar dictRef="pdb:altLoc"/>
        <scalar dictRef="pdb:chainID"/>
        <scalar dictRef="pdb:hetAtom">false</scalar>
        <scalar dictRef="pdb:iCode"/>
        <label dictRef="pdb:name" xmlns="">2HG1</label>
        <scalar dictRef="pdb:oxt">false</scalar>
        <scalar dictRef="pdb:record">ATOM 997 2HG1 VAL 64 0.363 4.303 0.048 1.00 0.00 H </scalar>
        <scalar dictRef="pdb:resName">VAL</scalar>
        <scalar dictRef="pdb:resSeq">64</scalar>
        <scalar dictRef="pdb:segID"/>
        <scalar dictRef="pdb:serial">997</scalar>
        <scalar dictRef="pdb:tempFactor">0.0</scalar>
      </atom>
      <atom id="a10923757" elementType="H" x3="0.945" y3="2.996" z3="1.083" formalCharge="0" hydrogenCount="0" occupancy="1.0">
        <scalar dictRef="cdk:partialCharge" dataType="xsd:double">-2.147483648E9</scalar>
        <scalar dictRef="pdb:altLoc"/>
        <scalar dictRef="pdb:chainID"/>
        <scalar dictRef="pdb:hetAtom">false</scalar>
        <scalar dictRef="pdb:iCode"/>
        <label dictRef="pdb:name" xmlns="">3HG1</label>
        <scalar dictRef="pdb:oxt">false</scalar>
        <scalar dictRef="pdb:record">ATOM 998 3HG1 VAL 64 0.945 2.996 1.083 1.00 0.00 H </scalar>
        <scalar dictRef="pdb:resName">VAL</scalar>
        <scalar dictRef="pdb:resSeq">64</scalar>
        <scalar dictRef="pdb:segID"/>
        <scalar dictRef="pdb:serial">998</scalar>
        <scalar dictRef="pdb:tempFactor">0.0</scalar>
      </atom>
      <atom id="a19300430" elementType="H" x3="-0.797" y3="6.352" z3="2.893" formalCharge="0" hydrogenCount="0" occupancy="1.0">
        <scalar dictRef="cdk:partialCharge" dataType="xsd:double">-2.147483648E9</scalar>
        <scalar dictRef="pdb:altLoc"/>
        <scalar dictRef="pdb:chainID"/>
        <scalar dictRef="pdb:hetAtom">false</scalar>
        <scalar dictRef="pdb:iCode"/>
        <label dictRef="pdb:name" xmlns="">1HG2</label>
        <scalar dictRef="pdb:oxt">false</scalar>
        <scalar dictRef="pdb:record">ATOM 999 1HG2 VAL 64 -0.797 6.352 2.893 1.00 0.00 H </scalar>
        <scalar dictRef="pdb:resName">VAL</scalar>
        <scalar dictRef="pdb:resSeq">64</scalar>
        <scalar dictRef="pdb:segID"/>
        <scalar dictRef="pdb:serial">999</scalar>
        <scalar dictRef="pdb:tempFactor">0.0</scalar>
      </atom>
      <atom id="a13799530" elementType="H" x3="0.209" y3="6.826" z3="1.525" formalCharge="0" hydrogenCount="0" occupancy="1.0">
        <scalar dictRef="cdk:partialCharge" dataType="xsd:double">-2.147483648E9</scalar>
        <scalar dictRef="pdb:altLoc"/>
        <scalar dictRef="pdb:chainID"/>
        <scalar dictRef="pdb:hetAtom">false</scalar>
        <scalar dictRef="pdb:iCode"/>
        <label dictRef="pdb:name" xmlns="">2HG2</label>
        <scalar dictRef="pdb:oxt">false</scalar>
        <scalar dictRef="pdb:record">ATOM 1000 2HG2 VAL 64 0.209 6.826 1.525 1.00 0.00 H </scalar>
        <scalar dictRef="pdb:resName">VAL</scalar>
        <scalar dictRef="pdb:resSeq">64</scalar>
        <scalar dictRef="pdb:segID"/>
        <scalar dictRef="pdb:serial">1000</scalar>
        <scalar dictRef="pdb:tempFactor">0.0</scalar>
      </atom>
      <atom id="a1484678" elementType="H" x3="-1.217" y3="5.82" z3="1.264" formalCharge="0" hydrogenCount="0" occupancy="1.0">
        <scalar dictRef="cdk:partialCharge" dataType="xsd:double">-2.147483648E9</scalar>
        <scalar dictRef="pdb:altLoc"/>
        <scalar dictRef="pdb:chainID"/>
        <scalar dictRef="pdb:hetAtom">false</scalar>
        <scalar dictRef="pdb:iCode"/>
        <label dictRef="pdb:name" xmlns="">3HG2</label>
        <scalar dictRef="pdb:oxt">false</scalar>
        <scalar dictRef="pdb:record">ATOM 1001 3HG2 VAL 64 -1.217 5.820 1.264 1.00 0.00 H </scalar>
        <scalar dictRef="pdb:resName">VAL</scalar>
        <scalar dictRef="pdb:resSeq">64</scalar>
        <scalar dictRef="pdb:segID"/>
        <scalar dictRef="pdb:serial">1001</scalar>
        <scalar dictRef="pdb:tempFactor">0.0</scalar>
      </atom>
    </atomArray>
  </molecule>
  <molecule dictRef="pdb:sequence" id="ASPA36">
    <atomArray>
      <atom id="a22052786" elementType="N" x3="-7.506" y3="-11.215" z3="-6.387" formalCharge="0" hydrogenCount="0" occupancy="1.0">
        <scalar dictRef="cdk:partialCharge" dataType="xsd:double">-2.147483648E9</scalar>
        <scalar dictRef="pdb:altLoc"/>
        <scalar dictRef="pdb:chainID"/>
        <scalar dictRef="pdb:hetAtom">false</scalar>
        <scalar dictRef="pdb:iCode"/>
        <label dictRef="pdb:name" xmlns="">N</label>
        <scalar dictRef="pdb:oxt">false</scalar>
        <scalar dictRef="pdb:record">ATOM 514 N ASP 36 -7.506 -11.215 -6.387 1.00 0.00 N </scalar>
        <scalar dictRef="pdb:resName">ASP</scalar>
        <scalar dictRef="pdb:resSeq">36</scalar>
        <scalar dictRef="pdb:segID"/>
        <scalar dictRef="pdb:serial">514</scalar>
        <scalar dictRef="pdb:tempFactor">0.0</scalar>
      </atom>
      <atom id="a32487478" elementType="C" x3="-7.983" y3="-9.866" z3="-6.11" formalCharge="0" hydrogenCount="0" occupancy="1.0">
        <scalar dictRef="cdk:partialCharge" dataType="xsd:double">-2.147483648E9</scalar>
        <scalar dictRef="pdb:altLoc"/>
        <scalar dictRef="pdb:chainID"/>
        <scalar dictRef="pdb:hetAtom">false</scalar>
        <scalar dictRef="pdb:iCode"/>
        <label dictRef="pdb:name" xmlns="">CA</label>
        <scalar dictRef="pdb:oxt">false</scalar>
        <scalar dictRef="pdb:record">ATOM 515 CA ASP 36 -7.983 -9.866 -6.110 1.00 0.00 C </scalar>
        <scalar dictRef="pdb:resName">ASP</scalar>
        <scalar dictRef="pdb:resSeq">36</scalar>
        <scalar dictRef="pdb:segID"/>
        <scalar dictRef="pdb:serial">515</scalar>
        <scalar dictRef="pdb:tempFactor">0.0</scalar>
      </atom>
      <atom id="a19327071" elementType="C" x3="-6.82" y3="-8.923" z3="-5.821" formalCharge="0" hydrogenCount="0" occupancy="1.0">
        <scalar dictRef="cdk:partialCharge" dataType="xsd:double">-2.147483648E9</scalar>
        <scalar dictRef="pdb:altLoc"/>
        <scalar dictRef="pdb:chainID"/>
        <scalar dictRef="pdb:hetAtom">false</scalar>
        <scalar dictRef="pdb:iCode"/>
        <label dictRef="pdb:name" xmlns="">C</label>
        <scalar dictRef="pdb:oxt">false</scalar>
        <scalar dictRef="pdb:record">ATOM 516 C ASP 36 -6.820 -8.923 -5.821 1.00 0.00 C </scalar>
        <scalar dictRef="pdb:resName">ASP</scalar>
        <scalar dictRef="pdb:resSeq">36</scalar>
        <scalar dictRef="pdb:segID"/>
        <scalar dictRef="pdb:serial">516</scalar>
        <scalar dictRef="pdb:tempFactor">0.0</scalar>
      </atom>
      <atom id="a23195919" elementType="O" x3="-6.969" y3="-7.94" z3="-5.095" formalCharge="0" hydrogenCount="0" occupancy="1.0">
        <scalar dictRef="cdk:partialCharge" dataType="xsd:double">-2.147483648E9</scalar>
        <scalar dictRef="pdb:altLoc"/>
        <scalar dictRef="pdb:chainID"/>
        <scalar dictRef="pdb:hetAtom">false</scalar>
        <scalar dictRef="pdb:iCode"/>
        <label dictRef="pdb:name" xmlns="">O</label>
        <scalar dictRef="pdb:oxt">false</scalar>
        <scalar dictRef="pdb:record">ATOM 517 O ASP 36 -6.969 -7.940 -5.095 1.00 0.00 O </scalar>
        <scalar dictRef="pdb:resName">ASP</scalar>
        <scalar dictRef="pdb:resSeq">36</scalar>
        <scalar dictRef="pdb:segID"/>
        <scalar dictRef="pdb:serial">517</scalar>
        <scalar dictRef="pdb:tempFactor">0.0</scalar>
      </atom>
      <atom id="a18429817" elementType="C" x3="-8.949" y3="-9.877" z3="-4.923" formalCharge="0" hydrogenCount="0" occupancy="1.0">
        <scalar dictRef="cdk:partialCharge" dataType="xsd:double">-2.147483648E9</scalar>
        <scalar dictRef="pdb:altLoc"/>
        <scalar dictRef="pdb:chainID"/>
        <scalar dictRef="pdb:hetAtom">false</scalar>
        <scalar dictRef="pdb:iCode"/>
        <label dictRef="pdb:name" xmlns="">CB</label>
        <scalar dictRef="pdb:oxt">false</scalar>
        <scalar dictRef="pdb:record">ATOM 518 CB ASP 36 -8.949 -9.877 -4.923 1.00 0.00 C </scalar>
        <scalar dictRef="pdb:resName">ASP</scalar>
        <scalar dictRef="pdb:resSeq">36</scalar>
        <scalar dictRef="pdb:segID"/>
        <scalar dictRef="pdb:serial">518</scalar>
        <scalar dictRef="pdb:tempFactor">0.0</scalar>
      </atom>
      <atom id="a8984226" elementType="C" x3="-10.328" y3="-10.377" z3="-5.306" formalCharge="0" hydrogenCount="0" occupancy="1.0">
        <scalar dictRef="cdk:partialCharge" dataType="xsd:double">-2.147483648E9</scalar>
        <scalar dictRef="pdb:altLoc"/>
        <scalar dictRef="pdb:chainID"/>
        <scalar dictRef="pdb:hetAtom">false</scalar>
        <scalar dictRef="pdb:iCode"/>
        <label dictRef="pdb:name" xmlns="">CG</label>
        <scalar dictRef="pdb:oxt">false</scalar>
        <scalar dictRef="pdb:record">ATOM 519 CG ASP 36 -10.328 -10.377 -5.306 1.00 0.00 C </scalar>
        <scalar dictRef="pdb:resName">ASP</scalar>
        <scalar dictRef="pdb:resSeq">36</scalar>
        <scalar dictRef="pdb:segID"/>
        <scalar dictRef="pdb:serial">519</scalar>
        <scalar dictRef="pdb:tempFactor">0.0</scalar>
      </atom>
      <atom id="a2943240" elementType="O" x3="-10.747" y3="-10.14" z3="-6.459" formalCharge="0" hydrogenCount="0" occupancy="1.0">
        <scalar dictRef="cdk:partialCharge" dataType="xsd:double">-2.147483648E9</scalar>
        <scalar dictRef="pdb:altLoc"/>
        <scalar dictRef="pdb:chainID"/>
        <scalar dictRef="pdb:hetAtom">false</scalar>
        <scalar dictRef="pdb:iCode"/>
        <label dictRef="pdb:name" xmlns="">OD1</label>
        <scalar dictRef="pdb:oxt">false</scalar>
        <scalar dictRef="pdb:record">ATOM 520 OD1 ASP 36 -10.747 -10.140 -6.459 1.00 0.00 O </scalar>
        <scalar dictRef="pdb:resName">ASP</scalar>
        <scalar dictRef="pdb:resSeq">36</scalar>
        <scalar dictRef="pdb:segID"/>
        <scalar dictRef="pdb:serial">520</scalar>
        <scalar dictRef="pdb:tempFactor">0.0</scalar>
      </atom>
      <atom id="a7804298" elementType="O" x3="-10.991" y3="-11.006" z3="-4.454" formalCharge="0" hydrogenCount="0" occupancy="1.0">
        <scalar dictRef="cdk:partialCharge" dataType="xsd:double">-2.147483648E9</scalar>
        <scalar dictRef="pdb:altLoc"/>
        <scalar dictRef="pdb:chainID"/>
        <scalar dictRef="pdb:hetAtom">false</scalar>
        <scalar dictRef="pdb:iCode"/>
        <label dictRef="pdb:name" xmlns="">OD2</label>
        <scalar dictRef="pdb:oxt">false</scalar>
        <scalar dictRef="pdb:record">ATOM 521 OD2 ASP 36 -10.991 -11.006 -4.454 1.00 0.00 O </scalar>
        <scalar dictRef="pdb:resName">ASP</scalar>
        <scalar dictRef="pdb:resSeq">36</scalar>
        <scalar dictRef="pdb:segID"/>
        <scalar dictRef="pdb:serial">521</scalar>
        <scalar dictRef="pdb:tempFactor">0.0</scalar>
      </atom>
      <atom id="a2570525" elementType="H" x3="-7.215" y3="-11.782" z3="-5.643" formalCharge="0" hydrogenCount="0" occupancy="1.0">
        <scalar dictRef="cdk:partialCharge" dataType="xsd:double">-2.147483648E9</scalar>
        <scalar dictRef="pdb:altLoc"/>
        <scalar dictRef="pdb:chainID"/>
        <scalar dictRef="pdb:hetAtom">false</scalar>
        <scalar dictRef="pdb:iCode"/>
        <label dictRef="pdb:name" xmlns="">H</label>
        <scalar dictRef="pdb:oxt">false</scalar>
        <scalar dictRef="pdb:record">ATOM 522 H ASP 36 -7.215 -11.782 -5.643 1.00 0.00 H </scalar>
        <scalar dictRef="pdb:resName">ASP</scalar>
        <scalar dictRef="pdb:resSeq">36</scalar>
        <scalar dictRef="pdb:segID"/>
        <scalar dictRef="pdb:serial">522</scalar>
        <scalar dictRef="pdb:tempFactor">0.0</scalar>
      </atom>
      <atom id="a18262862" elementType="H" x3="-8.508" y3="-9.514" z3="-6.985" formalCharge="0" hydrogenCount="0" occupancy="1.0">
        <scalar dictRef="cdk:partialCharge" dataType="xsd:double">-2.147483648E9</scalar>
        <scalar dictRef="pdb:altLoc"/>
        <scalar dictRef="pdb:chainID"/>
        <scalar dictRef="pdb:hetAtom">false</scalar>
        <scalar dictRef="pdb:iCode"/>
        <label dictRef="pdb:name" xmlns="">HA</label>
        <scalar dictRef="pdb:oxt">false</scalar>
        <scalar dictRef="pdb:record">ATOM 523 HA ASP 36 -8.508 -9.514 -6.985 1.00 0.00 H </scalar>
        <scalar dictRef="pdb:resName">ASP</scalar>
        <scalar dictRef="pdb:resSeq">36</scalar>
        <scalar dictRef="pdb:segID"/>
        <scalar dictRef="pdb:serial">523</scalar>
        <scalar dictRef="pdb:tempFactor">0.0</scalar>
      </atom>
      <atom id="a21539363" elementType="H" x3="-8.555" y3="-10.524" z3="-4.153" formalCharge="0" hydrogenCount="0" occupancy="1.0">
        <scalar dictRef="cdk:partialCharge" dataType="xsd:double">-2.147483648E9</scalar>
        <scalar dictRef="pdb:altLoc"/>
        <scalar dictRef="pdb:chainID"/>
        <scalar dictRef="pdb:hetAtom">false</scalar>
        <scalar dictRef="pdb:iCode"/>
        <label dictRef="pdb:name" xmlns="">1HB</label>
        <scalar dictRef="pdb:oxt">false</scalar>
        <scalar dictRef="pdb:record">ATOM 524 1HB ASP 36 -8.555 -10.524 -4.153 1.00 0.00 H </scalar>
        <scalar dictRef="pdb:resName">ASP</scalar>
        <scalar dictRef="pdb:resSeq">36</scalar>
        <scalar dictRef="pdb:segID"/>
        <scalar dictRef="pdb:serial">524</scalar>
        <scalar dictRef="pdb:tempFactor">0.0</scalar>
      </atom>
      <atom id="a26867996" elementType="H" x3="-9.045" y3="-8.875" z3="-4.534" formalCharge="0" hydrogenCount="0" occupancy="1.0">
        <scalar dictRef="cdk:partialCharge" dataType="xsd:double">-2.147483648E9</scalar>
        <scalar dictRef="pdb:altLoc"/>
        <scalar dictRef="pdb:chainID"/>
        <scalar dictRef="pdb:hetAtom">false</scalar>
        <scalar dictRef="pdb:iCode"/>
        <label dictRef="pdb:name" xmlns="">2HB</label>
        <scalar dictRef="pdb:oxt">false</scalar>
        <scalar dictRef="pdb:record">ATOM 525 2HB ASP 36 -9.045 -8.875 -4.534 1.00 0.00 H </scalar>
        <scalar dictRef="pdb:resName">ASP</scalar>
        <scalar dictRef="pdb:resSeq">36</scalar>
        <scalar dictRef="pdb:segID"/>
        <scalar dictRef="pdb:serial">525</scalar>
        <scalar dictRef="pdb:tempFactor">0.0</scalar>
      </atom>
    </atomArray>
  </molecule>
  <molecule dictRef="pdb:sequence" id="ILEA48">
    <atomArray>
      <atom id="a28420709" elementType="N" x3="7.672" y3="7.953" z3="-15.026" formalCharge="0" hydrogenCount="0" occupancy="1.0">
        <scalar dictRef="cdk:partialCharge" dataType="xsd:double">-2.147483648E9</scalar>
        <scalar dictRef="pdb:altLoc"/>
        <scalar dictRef="pdb:chainID"/>
        <scalar dictRef="pdb:hetAtom">false</scalar>
        <scalar dictRef="pdb:iCode"/>
        <label dictRef="pdb:name" xmlns="">N</label>
        <scalar dictRef="pdb:oxt">false</scalar>
        <scalar dictRef="pdb:record">ATOM 708 N ILE 48 7.672 7.953 -15.026 1.00 0.00 N </scalar>
        <scalar dictRef="pdb:resName">ILE</scalar>
        <scalar dictRef="pdb:resSeq">48</scalar>
        <scalar dictRef="pdb:segID"/>
        <scalar dictRef="pdb:serial">708</scalar>
        <scalar dictRef="pdb:tempFactor">0.0</scalar>
      </atom>
      <atom id="a19526581" elementType="C" x3="7.447" y3="6.958" z3="-13.985" formalCharge="0" hydrogenCount="0" occupancy="1.0">
        <scalar dictRef="cdk:partialCharge" dataType="xsd:double">-2.147483648E9</scalar>
        <scalar dictRef="pdb:altLoc"/>
        <scalar dictRef="pdb:chainID"/>
        <scalar dictRef="pdb:hetAtom">false</scalar>
        <scalar dictRef="pdb:iCode"/>
        <label dictRef="pdb:name" xmlns="">CA</label>
        <scalar dictRef="pdb:oxt">false</scalar>
        <scalar dictRef="pdb:record">ATOM 709 CA ILE 48 7.447 6.958 -13.985 1.00 0.00 C </scalar>
        <scalar dictRef="pdb:resName">ILE</scalar>
        <scalar dictRef="pdb:resSeq">48</scalar>
        <scalar dictRef="pdb:segID"/>
        <scalar dictRef="pdb:serial">709</scalar>
        <scalar dictRef="pdb:tempFactor">0.0</scalar>
      </atom>
      <atom id="a20918341" elementType="C" x3="8.643" y3="6.901" z3="-13.043" formalCharge="0" hydrogenCount="0" occupancy="1.0">
        <scalar dictRef="cdk:partialCharge" dataType="xsd:double">-2.147483648E9</scalar>
        <scalar dictRef="pdb:altLoc"/>
        <scalar dictRef="pdb:chainID"/>
        <scalar dictRef="pdb:hetAtom">false</scalar>
        <scalar dictRef="pdb:iCode"/>
        <label dictRef="pdb:name" xmlns="">C</label>
        <scalar dictRef="pdb:oxt">false</scalar>
        <scalar dictRef="pdb:record">ATOM 710 C ILE 48 8.643 6.901 -13.043 1.00 0.00 C </scalar>
        <scalar dictRef="pdb:resName">ILE</scalar>
        <scalar dictRef="pdb:resSeq">48</scalar>
        <scalar dictRef="pdb:segID"/>
        <scalar dictRef="pdb:serial">710</scalar>
        <scalar dictRef="pdb:tempFactor">0.0</scalar>
      </atom>
      <atom id="a24783265" elementType="O" x3="8.487" y3="6.852" z3="-11.827" formalCharge="0" hydrogenCount="0" occupancy="1.0">
        <scalar dictRef="cdk:partialCharge" dataType="xsd:double">-2.147483648E9</scalar>
        <scalar dictRef="pdb:altLoc"/>
        <scalar dictRef="pdb:chainID"/>
        <scalar dictRef="pdb:hetAtom">false</scalar>
        <scalar dictRef="pdb:iCode"/>
        <label dictRef="pdb:name" xmlns="">O</label>
        <scalar dictRef="pdb:oxt">false</scalar>
        <scalar dictRef="pdb:record">ATOM 711 O ILE 48 8.487 6.852 -11.827 1.00 0.00 O </scalar>
        <scalar dictRef="pdb:resName">ILE</scalar>
        <scalar dictRef="pdb:resSeq">48</scalar>
        <scalar dictRef="pdb:segID"/>
        <scalar dictRef="pdb:serial">711</scalar>
        <scalar dictRef="pdb:tempFactor">0.0</scalar>
      </atom>
      <atom id="a21185076" elementType="C" x3="7.209" y3="5.544" z3="-14.571" formalCharge="0" hydrogenCount="0" occupancy="1.0">
        <scalar dictRef="cdk:partialCharge" dataType="xsd:double">-2.147483648E9</scalar>
        <scalar dictRef="pdb:altLoc"/>
        <scalar dictRef="pdb:chainID"/>
        <scalar dictRef="pdb:hetAtom">false</scalar>
        <scalar dictRef="pdb:iCode"/>
        <label dictRef="pdb:name" xmlns="">CB</label>
        <scalar dictRef="pdb:oxt">false</scalar>
        <scalar dictRef="pdb:record">ATOM 712 CB ILE 48 7.209 5.544 -14.571 1.00 0.00 C </scalar>
        <scalar dictRef="pdb:resName">ILE</scalar>
        <scalar dictRef="pdb:resSeq">48</scalar>
        <scalar dictRef="pdb:segID"/>
        <scalar dictRef="pdb:serial">712</scalar>
        <scalar dictRef="pdb:tempFactor">0.0</scalar>
      </atom>
      <atom id="a11502424" elementType="C" x3="5.727" y3="5.299" z3="-14.835" formalCharge="0" hydrogenCount="0" occupancy="1.0">
        <scalar dictRef="cdk:partialCharge" dataType="xsd:double">-2.147483648E9</scalar>
        <scalar dictRef="pdb:altLoc"/>
        <scalar dictRef="pdb:chainID"/>
        <scalar dictRef="pdb:hetAtom">false</scalar>
        <scalar dictRef="pdb:iCode"/>
        <label dictRef="pdb:name" xmlns="">CG1</label>
        <scalar dictRef="pdb:oxt">false</scalar>
        <scalar dictRef="pdb:record">ATOM 713 CG1 ILE 48 5.727 5.299 -14.835 1.00 0.00 C </scalar>
        <scalar dictRef="pdb:resName">ILE</scalar>
        <scalar dictRef="pdb:resSeq">48</scalar>
        <scalar dictRef="pdb:segID"/>
        <scalar dictRef="pdb:serial">713</scalar>
        <scalar dictRef="pdb:tempFactor">0.0</scalar>
      </atom>
      <atom id="a14158819" elementType="C" x3="7.731" y3="4.474" z3="-13.623" formalCharge="0" hydrogenCount="0" occupancy="1.0">
        <scalar dictRef="cdk:partialCharge" dataType="xsd:double">-2.147483648E9</scalar>
        <scalar dictRef="pdb:altLoc"/>
        <scalar dictRef="pdb:chainID"/>
        <scalar dictRef="pdb:hetAtom">false</scalar>
        <scalar dictRef="pdb:iCode"/>
        <label dictRef="pdb:name" xmlns="">CG2</label>
        <scalar dictRef="pdb:oxt">false</scalar>
        <scalar dictRef="pdb:record">ATOM 714 CG2 ILE 48 7.731 4.474 -13.623 1.00 0.00 C </scalar>
        <scalar dictRef="pdb:resName">ILE</scalar>
        <scalar dictRef="pdb:resSeq">48</scalar>
        <scalar dictRef="pdb:segID"/>
        <scalar dictRef="pdb:serial">714</scalar>
        <scalar dictRef="pdb:tempFactor">0.0</scalar>
      </atom>
      <atom id="a32794782" elementType="C" x3="5.056" y3="6.375" z3="-15.659" formalCharge="0" hydrogenCount="0" occupancy="1.0">
        <scalar dictRef="cdk:partialCharge" dataType="xsd:double">-2.147483648E9</scalar>
        <scalar dictRef="pdb:altLoc"/>
        <scalar dictRef="pdb:chainID"/>
        <scalar dictRef="pdb:hetAtom">false</scalar>
        <scalar dictRef="pdb:iCode"/>
        <label dictRef="pdb:name" xmlns="">CD1</label>
        <scalar dictRef="pdb:oxt">false</scalar>
        <scalar dictRef="pdb:record">ATOM 715 CD1 ILE 48 5.056 6.375 -15.659 1.00 0.00 C </scalar>
        <scalar dictRef="pdb:resName">ILE</scalar>
        <scalar dictRef="pdb:resSeq">48</scalar>
        <scalar dictRef="pdb:segID"/>
        <scalar dictRef="pdb:serial">715</scalar>
        <scalar dictRef="pdb:tempFactor">0.0</scalar>
      </atom>
      <atom id="a16805237" elementType="H" x3="7.739" y3="7.665" z3="-15.961" formalCharge="0" hydrogenCount="0" occupancy="1.0">
        <scalar dictRef="cdk:partialCharge" dataType="xsd:double">-2.147483648E9</scalar>
        <scalar dictRef="pdb:altLoc"/>
        <scalar dictRef="pdb:chainID"/>
        <scalar dictRef="pdb:hetAtom">false</scalar>
        <scalar dictRef="pdb:iCode"/>
        <label dictRef="pdb:name" xmlns="">H</label>
        <scalar dictRef="pdb:oxt">false</scalar>
        <scalar dictRef="pdb:record">ATOM 716 H ILE 48 7.739 7.665 -15.961 1.00 0.00 H </scalar>
        <scalar dictRef="pdb:resName">ILE</scalar>
        <scalar dictRef="pdb:resSeq">48</scalar>
        <scalar dictRef="pdb:segID"/>
        <scalar dictRef="pdb:serial">716</scalar>
        <scalar dictRef="pdb:tempFactor">0.0</scalar>
      </atom>
      <atom id="a17977639" elementType="H" x3="6.571" y3="7.244" z3="-13.428" formalCharge="0" hydrogenCount="0" occupancy="1.0">
        <scalar dictRef="cdk:partialCharge" dataType="xsd:double">-2.147483648E9</scalar>
        <scalar dictRef="pdb:altLoc"/>
        <scalar dictRef="pdb:chainID"/>
        <scalar dictRef="pdb:hetAtom">false</scalar>
        <scalar dictRef="pdb:iCode"/>
        <label dictRef="pdb:name" xmlns="">HA</label>
        <scalar dictRef="pdb:oxt">false</scalar>
        <scalar dictRef="pdb:record">ATOM 717 HA ILE 48 6.571 7.244 -13.428 1.00 0.00 H </scalar>
        <scalar dictRef="pdb:resName">ILE</scalar>
        <scalar dictRef="pdb:resSeq">48</scalar>
        <scalar dictRef="pdb:segID"/>
        <scalar dictRef="pdb:serial">717</scalar>
        <scalar dictRef="pdb:tempFactor">0.0</scalar>
      </atom>
      <atom id="a26083064" elementType="H" x3="7.753" y3="5.467" z3="-15.5" formalCharge="0" hydrogenCount="0" occupancy="1.0">
        <scalar dictRef="cdk:partialCharge" dataType="xsd:double">-2.147483648E9</scalar>
        <scalar dictRef="pdb:altLoc"/>
        <scalar dictRef="pdb:chainID"/>
        <scalar dictRef="pdb:hetAtom">false</scalar>
        <scalar dictRef="pdb:iCode"/>
        <label dictRef="pdb:name" xmlns="">HB</label>
        <scalar dictRef="pdb:oxt">false</scalar>
        <scalar dictRef="pdb:record">ATOM 718 HB ILE 48 7.753 5.467 -15.500 1.00 0.00 H </scalar>
        <scalar dictRef="pdb:resName">ILE</scalar>
        <scalar dictRef="pdb:resSeq">48</scalar>
        <scalar dictRef="pdb:segID"/>
        <scalar dictRef="pdb:serial">718</scalar>
        <scalar dictRef="pdb:tempFactor">0.0</scalar>
      </atom>
      <atom id="a22971385" elementType="H" x3="5.623" y3="4.367" z3="-15.368" formalCharge="0" hydrogenCount="0" occupancy="1.0">
        <scalar dictRef="cdk:partialCharge" dataType="xsd:double">-2.147483648E9</scalar>
        <scalar dictRef="pdb:altLoc"/>
        <scalar dictRef="pdb:chainID"/>
        <scalar dictRef="pdb:hetAtom">false</scalar>
        <scalar dictRef="pdb:iCode"/>
        <label dictRef="pdb:name" xmlns="">1HG1</label>
        <scalar dictRef="pdb:oxt">false</scalar>
        <scalar dictRef="pdb:record">ATOM 719 1HG1 ILE 48 5.623 4.367 -15.368 1.00 0.00 H </scalar>
        <scalar dictRef="pdb:resName">ILE</scalar>
        <scalar dictRef="pdb:resSeq">48</scalar>
        <scalar dictRef="pdb:segID"/>
        <scalar dictRef="pdb:serial">719</scalar>
        <scalar dictRef="pdb:tempFactor">0.0</scalar>
      </atom>
      <atom id="a2773808" elementType="H" x3="5.208" y3="5.228" z3="-13.889" formalCharge="0" hydrogenCount="0" occupancy="1.0">
        <scalar dictRef="cdk:partialCharge" dataType="xsd:double">-2.147483648E9</scalar>
        <scalar dictRef="pdb:altLoc"/>
        <scalar dictRef="pdb:chainID"/>
        <scalar dictRef="pdb:hetAtom">false</scalar>
        <scalar dictRef="pdb:iCode"/>
        <label dictRef="pdb:name" xmlns="">2HG1</label>
        <scalar dictRef="pdb:oxt">false</scalar>
        <scalar dictRef="pdb:record">ATOM 720 2HG1 ILE 48 5.208 5.228 -13.889 1.00 0.00 H </scalar>
        <scalar dictRef="pdb:resName">ILE</scalar>
        <scalar dictRef="pdb:resSeq">48</scalar>
        <scalar dictRef="pdb:segID"/>
        <scalar dictRef="pdb:serial">720</scalar>
        <scalar dictRef="pdb:tempFactor">0.0</scalar>
      </atom>
      <atom id="a12285029" elementType="H" x3="7.518" y3="4.762" z3="-12.604" formalCharge="0" hydrogenCount="0" occupancy="1.0">
        <scalar dictRef="cdk:partialCharge" dataType="xsd:double">-2.147483648E9</scalar>
        <scalar dictRef="pdb:altLoc"/>
        <scalar dictRef="pdb:chainID"/>
        <scalar dictRef="pdb:hetAtom">false</scalar>
        <scalar dictRef="pdb:iCode"/>
        <label dictRef="pdb:name" xmlns="">1HG2</label>
        <scalar dictRef="pdb:oxt">false</scalar>
        <scalar dictRef="pdb:record">ATOM 721 1HG2 ILE 48 7.518 4.762 -12.604 1.00 0.00 H </scalar>
        <scalar dictRef="pdb:resName">ILE</scalar>
        <scalar dictRef="pdb:resSeq">48</scalar>
        <scalar dictRef="pdb:segID"/>
        <scalar dictRef="pdb:serial">721</scalar>
        <scalar dictRef="pdb:tempFactor">0.0</scalar>
      </atom>
      <atom id="a14074220" elementType="H" x3="7.243" y3="3.536" z3="-13.84" formalCharge="0" hydrogenCount="0" occupancy="1.0">
        <scalar dictRef="cdk:partialCharge" dataType="xsd:double">-2.147483648E9</scalar>
        <scalar dictRef="pdb:altLoc"/>
        <scalar dictRef="pdb:chainID"/>
        <scalar dictRef="pdb:hetAtom">false</scalar>
        <scalar dictRef="pdb:iCode"/>
        <label dictRef="pdb:name" xmlns="">2HG2</label>
        <scalar dictRef="pdb:oxt">false</scalar>
        <scalar dictRef="pdb:record">ATOM 722 2HG2 ILE 48 7.243 3.536 -13.840 1.00 0.00 H </scalar>
        <scalar dictRef="pdb:resName">ILE</scalar>
        <scalar dictRef="pdb:resSeq">48</scalar>
        <scalar dictRef="pdb:segID"/>
        <scalar dictRef="pdb:serial">722</scalar>
        <scalar dictRef="pdb:tempFactor">0.0</scalar>
      </atom>
      <atom id="a20233936" elementType="H" x3="8.796" y3="4.367" z3="-13.752" formalCharge="0" hydrogenCount="0" occupancy="1.0">
        <scalar dictRef="cdk:partialCharge" dataType="xsd:double">-2.147483648E9</scalar>
        <scalar dictRef="pdb:altLoc"/>
        <scalar dictRef="pdb:chainID"/>
        <scalar dictRef="pdb:hetAtom">false</scalar>
        <scalar dictRef="pdb:iCode"/>
        <label dictRef="pdb:name" xmlns="">3HG2</label>
        <scalar dictRef="pdb:oxt">false</scalar>
        <scalar dictRef="pdb:record">ATOM 723 3HG2 ILE 48 8.796 4.367 -13.752 1.00 0.00 H </scalar>
        <scalar dictRef="pdb:resName">ILE</scalar>
        <scalar dictRef="pdb:resSeq">48</scalar>
        <scalar dictRef="pdb:segID"/>
        <scalar dictRef="pdb:serial">723</scalar>
        <scalar dictRef="pdb:tempFactor">0.0</scalar>
      </atom>
      <atom id="a31149935" elementType="H" x3="5.738" y3="6.718" z3="-16.423" formalCharge="0" hydrogenCount="0" occupancy="1.0">
        <scalar dictRef="cdk:partialCharge" dataType="xsd:double">-2.147483648E9</scalar>
        <scalar dictRef="pdb:altLoc"/>
        <scalar dictRef="pdb:chainID"/>
        <scalar dictRef="pdb:hetAtom">false</scalar>
        <scalar dictRef="pdb:iCode"/>
        <label dictRef="pdb:name" xmlns="">1HD1</label>
        <scalar dictRef="pdb:oxt">false</scalar>
        <scalar dictRef="pdb:record">ATOM 724 1HD1 ILE 48 5.738 6.718 -16.423 1.00 0.00 H </scalar>
        <scalar dictRef="pdb:resName">ILE</scalar>
        <scalar dictRef="pdb:resSeq">48</scalar>
        <scalar dictRef="pdb:segID"/>
        <scalar dictRef="pdb:serial">724</scalar>
        <scalar dictRef="pdb:tempFactor">0.0</scalar>
      </atom>
      <atom id="a20716290" elementType="H" x3="4.17" y3="5.97" z3="-16.126" formalCharge="0" hydrogenCount="0" occupancy="1.0">
        <scalar dictRef="cdk:partialCharge" dataType="xsd:double">-2.147483648E9</scalar>
        <scalar dictRef="pdb:altLoc"/>
        <scalar dictRef="pdb:chainID"/>
        <scalar dictRef="pdb:hetAtom">false</scalar>
        <scalar dictRef="pdb:iCode"/>
        <label dictRef="pdb:name" xmlns="">2HD1</label>
        <scalar dictRef="pdb:oxt">false</scalar>
        <scalar dictRef="pdb:record">ATOM 725 2HD1 ILE 48 4.170 5.970 -16.126 1.00 0.00 H </scalar>
        <scalar dictRef="pdb:resName">ILE</scalar>
        <scalar dictRef="pdb:resSeq">48</scalar>
        <scalar dictRef="pdb:segID"/>
        <scalar dictRef="pdb:serial">725</scalar>
        <scalar dictRef="pdb:tempFactor">0.0</scalar>
      </atom>
      <atom id="a17900022" elementType="H" x3="4.78" y3="7.2" z3="-15.019" formalCharge="0" hydrogenCount="0" occupancy="1.0">
        <scalar dictRef="cdk:partialCharge" dataType="xsd:double">-2.147483648E9</scalar>
        <scalar dictRef="pdb:altLoc"/>
        <scalar dictRef="pdb:chainID"/>
        <scalar dictRef="pdb:hetAtom">false</scalar>
        <scalar dictRef="pdb:iCode"/>
        <label dictRef="pdb:name" xmlns="">3HD1</label>
        <scalar dictRef="pdb:oxt">false</scalar>
        <scalar dictRef="pdb:record">ATOM 726 3HD1 ILE 48 4.780 7.200 -15.019 1.00 0.00 H </scalar>
        <scalar dictRef="pdb:resName">ILE</scalar>
        <scalar dictRef="pdb:resSeq">48</scalar>
        <scalar dictRef="pdb:segID"/>
        <scalar dictRef="pdb:serial">726</scalar>
        <scalar dictRef="pdb:tempFactor">0.0</scalar>
      </atom>
    </atomArray>
  </molecule>
  <molecule dictRef="pdb:sequence" id="TYRA8">
    <atomArray>
      <atom id="a30199356" elementType="N" x3="40.162" y3="-19.212" z3="-18.659" formalCharge="0" hydrogenCount="0" occupancy="1.0">
        <scalar dictRef="cdk:partialCharge" dataType="xsd:double">-2.147483648E9</scalar>
        <scalar dictRef="pdb:altLoc"/>
        <scalar dictRef="pdb:chainID"/>
        <scalar dictRef="pdb:hetAtom">false</scalar>
        <scalar dictRef="pdb:iCode"/>
        <label dictRef="pdb:name" xmlns="">N</label>
        <scalar dictRef="pdb:oxt">false</scalar>
        <scalar dictRef="pdb:record">ATOM 96 N TYR 8 40.162 -19.212 -18.659 1.00 0.00 N </scalar>
        <scalar dictRef="pdb:resName">TYR</scalar>
        <scalar dictRef="pdb:resSeq">8</scalar>
        <scalar dictRef="pdb:segID"/>
        <scalar dictRef="pdb:serial">96</scalar>
        <scalar dictRef="pdb:tempFactor">0.0</scalar>
      </atom>
      <atom id="a16250176" elementType="C" x3="39.523" y3="-20.481" z3="-18.993" formalCharge="0" hydrogenCount="0" occupancy="1.0">
        <scalar dictRef="cdk:partialCharge" dataType="xsd:double">-2.147483648E9</scalar>
        <scalar dictRef="pdb:altLoc"/>
        <scalar dictRef="pdb:chainID"/>
        <scalar dictRef="pdb:hetAtom">false</scalar>
        <scalar dictRef="pdb:iCode"/>
        <label dictRef="pdb:name" xmlns="">CA</label>
        <scalar dictRef="pdb:oxt">false</scalar>
        <scalar dictRef="pdb:record">ATOM 97 CA TYR 8 39.523 -20.481 -18.993 1.00 0.00 C </scalar>
        <scalar dictRef="pdb:resName">TYR</scalar>
        <scalar dictRef="pdb:resSeq">8</scalar>
        <scalar dictRef="pdb:segID"/>
        <scalar dictRef="pdb:serial">97</scalar>
        <scalar dictRef="pdb:tempFactor">0.0</scalar>
      </atom>
      <atom id="a17192413" elementType="C" x3="38.743" y3="-20.385" z3="-20.294" formalCharge="0" hydrogenCount="0" occupancy="1.0">
        <scalar dictRef="cdk:partialCharge" dataType="xsd:double">-2.147483648E9</scalar>
        <scalar dictRef="pdb:altLoc"/>
        <scalar dictRef="pdb:chainID"/>
        <scalar dictRef="pdb:hetAtom">false</scalar>
        <scalar dictRef="pdb:iCode"/>
        <label dictRef="pdb:name" xmlns="">C</label>
        <scalar dictRef="pdb:oxt">false</scalar>
        <scalar dictRef="pdb:record">ATOM 98 C TYR 8 38.743 -20.385 -20.294 1.00 0.00 C </scalar>
        <scalar dictRef="pdb:resName">TYR</scalar>
        <scalar dictRef="pdb:resSeq">8</scalar>
        <scalar dictRef="pdb:segID"/>
        <scalar dictRef="pdb:serial">98</scalar>
        <scalar dictRef="pdb:tempFactor">0.0</scalar>
      </atom>
      <atom id="a15684866" elementType="O" x3="37.843" y3="-21.183" z3="-20.548" formalCharge="0" hydrogenCount="0" occupancy="1.0">
        <scalar dictRef="cdk:partialCharge" dataType="xsd:double">-2.147483648E9</scalar>
        <scalar dictRef="pdb:altLoc"/>
        <scalar dictRef="pdb:chainID"/>
        <scalar dictRef="pdb:hetAtom">false</scalar>
        <scalar dictRef="pdb:iCode"/>
        <label dictRef="pdb:name" xmlns="">O</label>
        <scalar dictRef="pdb:oxt">false</scalar>
        <scalar dictRef="pdb:record">ATOM 99 O TYR 8 37.843 -21.183 -20.548 1.00 0.00 O </scalar>
        <scalar dictRef="pdb:resName">TYR</scalar>
        <scalar dictRef="pdb:resSeq">8</scalar>
        <scalar dictRef="pdb:segID"/>
        <scalar dictRef="pdb:serial">99</scalar>
        <scalar dictRef="pdb:tempFactor">0.0</scalar>
      </atom>
      <atom id="a11935697" elementType="C" x3="38.588" y3="-20.916" z3="-17.873" formalCharge="0" hydrogenCount="0" occupancy="1.0">
        <scalar dictRef="cdk:partialCharge" dataType="xsd:double">-2.147483648E9</scalar>
        <scalar dictRef="pdb:altLoc"/>
        <scalar dictRef="pdb:chainID"/>
        <scalar dictRef="pdb:hetAtom">false</scalar>
        <scalar dictRef="pdb:iCode"/>
        <label dictRef="pdb:name" xmlns="">CB</label>
        <scalar dictRef="pdb:oxt">false</scalar>
        <scalar dictRef="pdb:record">ATOM 100 CB TYR 8 38.588 -20.916 -17.873 1.00 0.00 C </scalar>
        <scalar dictRef="pdb:resName">TYR</scalar>
        <scalar dictRef="pdb:resSeq">8</scalar>
        <scalar dictRef="pdb:segID"/>
        <scalar dictRef="pdb:serial">100</scalar>
        <scalar dictRef="pdb:tempFactor">0.0</scalar>
      </atom>
      <atom id="a14867177" elementType="C" x3="38.449" y3="-22.42" z3="-17.746" formalCharge="0" hydrogenCount="0" occupancy="1.0">
        <scalar dictRef="cdk:partialCharge" dataType="xsd:double">-2.147483648E9</scalar>
        <scalar dictRef="pdb:altLoc"/>
        <scalar dictRef="pdb:chainID"/>
        <scalar dictRef="pdb:hetAtom">false</scalar>
        <scalar dictRef="pdb:iCode"/>
        <label dictRef="pdb:name" xmlns="">CG</label>
        <scalar dictRef="pdb:oxt">false</scalar>
        <scalar dictRef="pdb:record">ATOM 101 CG TYR 8 38.449 -22.420 -17.746 1.00 0.00 C </scalar>
        <scalar dictRef="pdb:resName">TYR</scalar>
        <scalar dictRef="pdb:resSeq">8</scalar>
        <scalar dictRef="pdb:segID"/>
        <scalar dictRef="pdb:serial">101</scalar>
        <scalar dictRef="pdb:tempFactor">0.0</scalar>
      </atom>
      <atom id="a26348010" elementType="C" x3="38.774" y3="-23.261" z3="-18.806" formalCharge="0" hydrogenCount="0" occupancy="1.0">
        <scalar dictRef="cdk:partialCharge" dataType="xsd:double">-2.147483648E9</scalar>
        <scalar dictRef="pdb:altLoc"/>
        <scalar dictRef="pdb:chainID"/>
        <scalar dictRef="pdb:hetAtom">false</scalar>
        <scalar dictRef="pdb:iCode"/>
        <label dictRef="pdb:name" xmlns="">CD1</label>
        <scalar dictRef="pdb:oxt">false</scalar>
        <scalar dictRef="pdb:record">ATOM 102 CD1 TYR 8 38.774 -23.261 -18.806 1.00 0.00 C </scalar>
        <scalar dictRef="pdb:resName">TYR</scalar>
        <scalar dictRef="pdb:resSeq">8</scalar>
        <scalar dictRef="pdb:segID"/>
        <scalar dictRef="pdb:serial">102</scalar>
        <scalar dictRef="pdb:tempFactor">0.0</scalar>
      </atom>
      <atom id="a13170424" elementType="C" x3="37.996" y3="-22.999" z3="-16.566" formalCharge="0" hydrogenCount="0" occupancy="1.0">
        <scalar dictRef="cdk:partialCharge" dataType="xsd:double">-2.147483648E9</scalar>
        <scalar dictRef="pdb:altLoc"/>
        <scalar dictRef="pdb:chainID"/>
        <scalar dictRef="pdb:hetAtom">false</scalar>
        <scalar dictRef="pdb:iCode"/>
        <label dictRef="pdb:name" xmlns="">CD2</label>
        <scalar dictRef="pdb:oxt">false</scalar>
        <scalar dictRef="pdb:record">ATOM 103 CD2 TYR 8 37.996 -22.999 -16.566 1.00 0.00 C </scalar>
        <scalar dictRef="pdb:resName">TYR</scalar>
        <scalar dictRef="pdb:resSeq">8</scalar>
        <scalar dictRef="pdb:segID"/>
        <scalar dictRef="pdb:serial">103</scalar>
        <scalar dictRef="pdb:tempFactor">0.0</scalar>
      </atom>
      <atom id="a30289364" elementType="C" x3="38.65" y3="-24.631" z3="-18.694" formalCharge="0" hydrogenCount="0" occupancy="1.0">
        <scalar dictRef="cdk:partialCharge" dataType="xsd:double">-2.147483648E9</scalar>
        <scalar dictRef="pdb:altLoc"/>
        <scalar dictRef="pdb:chainID"/>
        <scalar dictRef="pdb:hetAtom">false</scalar>
        <scalar dictRef="pdb:iCode"/>
        <label dictRef="pdb:name" xmlns="">CE1</label>
        <scalar dictRef="pdb:oxt">false</scalar>
        <scalar dictRef="pdb:record">ATOM 104 CE1 TYR 8 38.650 -24.631 -18.694 1.00 0.00 C </scalar>
        <scalar dictRef="pdb:resName">TYR</scalar>
        <scalar dictRef="pdb:resSeq">8</scalar>
        <scalar dictRef="pdb:segID"/>
        <scalar dictRef="pdb:serial">104</scalar>
        <scalar dictRef="pdb:tempFactor">0.0</scalar>
      </atom>
      <atom id="a19058102" elementType="C" x3="37.871" y3="-24.371" z3="-16.448" formalCharge="0" hydrogenCount="0" occupancy="1.0">
        <scalar dictRef="cdk:partialCharge" dataType="xsd:double">-2.147483648E9</scalar>
        <scalar dictRef="pdb:altLoc"/>
        <scalar dictRef="pdb:chainID"/>
        <scalar dictRef="pdb:hetAtom">false</scalar>
        <scalar dictRef="pdb:iCode"/>
        <label dictRef="pdb:name" xmlns="">CE2</label>
        <scalar dictRef="pdb:oxt">false</scalar>
        <scalar dictRef="pdb:record">ATOM 105 CE2 TYR 8 37.871 -24.371 -16.448 1.00 0.00 C </scalar>
        <scalar dictRef="pdb:resName">TYR</scalar>
        <scalar dictRef="pdb:resSeq">8</scalar>
        <scalar dictRef="pdb:segID"/>
        <scalar dictRef="pdb:serial">105</scalar>
        <scalar dictRef="pdb:tempFactor">0.0</scalar>
      </atom>
      <atom id="a32477527" elementType="C" x3="38.199" y3="-25.182" z3="-17.514" formalCharge="0" hydrogenCount="0" occupancy="1.0">
        <scalar dictRef="cdk:partialCharge" dataType="xsd:double">-2.147483648E9</scalar>
        <scalar dictRef="pdb:altLoc"/>
        <scalar dictRef="pdb:chainID"/>
        <scalar dictRef="pdb:hetAtom">false</scalar>
        <scalar dictRef="pdb:iCode"/>
        <label dictRef="pdb:name" xmlns="">CZ</label>
        <scalar dictRef="pdb:oxt">false</scalar>
        <scalar dictRef="pdb:record">ATOM 106 CZ TYR 8 38.199 -25.182 -17.514 1.00 0.00 C </scalar>
        <scalar dictRef="pdb:resName">TYR</scalar>
        <scalar dictRef="pdb:resSeq">8</scalar>
        <scalar dictRef="pdb:segID"/>
        <scalar dictRef="pdb:serial">106</scalar>
        <scalar dictRef="pdb:tempFactor">0.0</scalar>
      </atom>
      <atom id="a19859865" elementType="O" x3="38.076" y3="-26.547" z3="-17.398" formalCharge="0" hydrogenCount="0" occupancy="1.0">
        <scalar dictRef="cdk:partialCharge" dataType="xsd:double">-2.147483648E9</scalar>
        <scalar dictRef="pdb:altLoc"/>
        <scalar dictRef="pdb:chainID"/>
        <scalar dictRef="pdb:hetAtom">false</scalar>
        <scalar dictRef="pdb:iCode"/>
        <label dictRef="pdb:name" xmlns="">OH</label>
        <scalar dictRef="pdb:oxt">false</scalar>
        <scalar dictRef="pdb:record">ATOM 107 OH TYR 8 38.076 -26.547 -17.398 1.00 0.00 O </scalar>
        <scalar dictRef="pdb:resName">TYR</scalar>
        <scalar dictRef="pdb:resSeq">8</scalar>
        <scalar dictRef="pdb:segID"/>
        <scalar dictRef="pdb:serial">107</scalar>
        <scalar dictRef="pdb:tempFactor">0.0</scalar>
      </atom>
      <atom id="a18820833" elementType="H" x3="39.714" y3="-18.374" z3="-18.896" formalCharge="0" hydrogenCount="0" occupancy="1.0">
        <scalar dictRef="cdk:partialCharge" dataType="xsd:double">-2.147483648E9</scalar>
        <scalar dictRef="pdb:altLoc"/>
        <scalar dictRef="pdb:chainID"/>
        <scalar dictRef="pdb:hetAtom">false</scalar>
        <scalar dictRef="pdb:iCode"/>
        <label dictRef="pdb:name" xmlns="">H</label>
        <scalar dictRef="pdb:oxt">false</scalar>
        <scalar dictRef="pdb:record">ATOM 108 H TYR 8 39.714 -18.374 -18.896 1.00 0.00 H </scalar>
        <scalar dictRef="pdb:resName">TYR</scalar>
        <scalar dictRef="pdb:resSeq">8</scalar>
        <scalar dictRef="pdb:segID"/>
        <scalar dictRef="pdb:serial">108</scalar>
        <scalar dictRef="pdb:tempFactor">0.0</scalar>
      </atom>
      <atom id="a4116479" elementType="H" x3="40.295" y3="-21.222" z3="-19.111" formalCharge="0" hydrogenCount="0" occupancy="1.0">
        <scalar dictRef="cdk:partialCharge" dataType="xsd:double">-2.147483648E9</scalar>
        <scalar dictRef="pdb:altLoc"/>
        <scalar dictRef="pdb:chainID"/>
        <scalar dictRef="pdb:hetAtom">false</scalar>
        <scalar dictRef="pdb:iCode"/>
        <label dictRef="pdb:name" xmlns="">HA</label>
        <scalar dictRef="pdb:oxt">false</scalar>
        <scalar dictRef="pdb:record">ATOM 109 HA TYR 8 40.295 -21.222 -19.111 1.00 0.00 H </scalar>
        <scalar dictRef="pdb:resName">TYR</scalar>
        <scalar dictRef="pdb:resSeq">8</scalar>
        <scalar dictRef="pdb:segID"/>
        <scalar dictRef="pdb:serial">109</scalar>
        <scalar dictRef="pdb:tempFactor">0.0</scalar>
      </atom>
      <atom id="a29987161" elementType="H" x3="38.961" y3="-20.534" z3="-16.935" formalCharge="0" hydrogenCount="0" occupancy="1.0">
        <scalar dictRef="cdk:partialCharge" dataType="xsd:double">-2.147483648E9</scalar>
        <scalar dictRef="pdb:altLoc"/>
        <scalar dictRef="pdb:chainID"/>
        <scalar dictRef="pdb:hetAtom">false</scalar>
        <scalar dictRef="pdb:iCode"/>
        <label dictRef="pdb:name" xmlns="">1HB</label>
        <scalar dictRef="pdb:oxt">false</scalar>
        <scalar dictRef="pdb:record">ATOM 110 1HB TYR 8 38.961 -20.534 -16.935 1.00 0.00 H </scalar>
        <scalar dictRef="pdb:resName">TYR</scalar>
        <scalar dictRef="pdb:resSeq">8</scalar>
        <scalar dictRef="pdb:segID"/>
        <scalar dictRef="pdb:serial">110</scalar>
        <scalar dictRef="pdb:tempFactor">0.0</scalar>
      </atom>
      <atom id="a6662015" elementType="H" x3="37.609" y3="-20.505" z3="-18.061" formalCharge="0" hydrogenCount="0" occupancy="1.0">
        <scalar dictRef="cdk:partialCharge" dataType="xsd:double">-2.147483648E9</scalar>
        <scalar dictRef="pdb:altLoc"/>
        <scalar dictRef="pdb:chainID"/>
        <scalar dictRef="pdb:hetAtom">false</scalar>
        <scalar dictRef="pdb:iCode"/>
        <label dictRef="pdb:name" xmlns="">2HB</label>
        <scalar dictRef="pdb:oxt">false</scalar>
        <scalar dictRef="pdb:record">ATOM 111 2HB TYR 8 37.609 -20.505 -18.061 1.00 0.00 H </scalar>
        <scalar dictRef="pdb:resName">TYR</scalar>
        <scalar dictRef="pdb:resSeq">8</scalar>
        <scalar dictRef="pdb:segID"/>
        <scalar dictRef="pdb:serial">111</scalar>
        <scalar dictRef="pdb:tempFactor">0.0</scalar>
      </atom>
      <atom id="a30911772" elementType="H" x3="39.128" y3="-22.828" z3="-19.729" formalCharge="0" hydrogenCount="0" occupancy="1.0">
        <scalar dictRef="cdk:partialCharge" dataType="xsd:double">-2.147483648E9</scalar>
        <scalar dictRef="pdb:altLoc"/>
        <scalar dictRef="pdb:chainID"/>
        <scalar dictRef="pdb:hetAtom">false</scalar>
        <scalar dictRef="pdb:iCode"/>
        <label dictRef="pdb:name" xmlns="">HD1</label>
        <scalar dictRef="pdb:oxt">false</scalar>
        <scalar dictRef="pdb:record">ATOM 112 HD1 TYR 8 39.128 -22.828 -19.729 1.00 0.00 H </scalar>
        <scalar dictRef="pdb:resName">TYR</scalar>
        <scalar dictRef="pdb:resSeq">8</scalar>
        <scalar dictRef="pdb:segID"/>
        <scalar dictRef="pdb:serial">112</scalar>
        <scalar dictRef="pdb:tempFactor">0.0</scalar>
      </atom>
      <atom id="a10883428" elementType="H" x3="37.74" y3="-22.362" z3="-15.733" formalCharge="0" hydrogenCount="0" occupancy="1.0">
        <scalar dictRef="cdk:partialCharge" dataType="xsd:double">-2.147483648E9</scalar>
        <scalar dictRef="pdb:altLoc"/>
        <scalar dictRef="pdb:chainID"/>
        <scalar dictRef="pdb:hetAtom">false</scalar>
        <scalar dictRef="pdb:iCode"/>
        <label dictRef="pdb:name" xmlns="">HD2</label>
        <scalar dictRef="pdb:oxt">false</scalar>
        <scalar dictRef="pdb:record">ATOM 113 HD2 TYR 8 37.740 -22.362 -15.733 1.00 0.00 H </scalar>
        <scalar dictRef="pdb:resName">TYR</scalar>
        <scalar dictRef="pdb:resSeq">8</scalar>
        <scalar dictRef="pdb:segID"/>
        <scalar dictRef="pdb:serial">113</scalar>
        <scalar dictRef="pdb:tempFactor">0.0</scalar>
      </atom>
      <atom id="a12568800" elementType="H" x3="38.908" y3="-25.266" z3="-19.531" formalCharge="0" hydrogenCount="0" occupancy="1.0">
        <scalar dictRef="cdk:partialCharge" dataType="xsd:double">-2.147483648E9</scalar>
        <scalar dictRef="pdb:altLoc"/>
        <scalar dictRef="pdb:chainID"/>
        <scalar dictRef="pdb:hetAtom">false</scalar>
        <scalar dictRef="pdb:iCode"/>
        <label dictRef="pdb:name" xmlns="">HE1</label>
        <scalar dictRef="pdb:oxt">false</scalar>
        <scalar dictRef="pdb:record">ATOM 114 HE1 TYR 8 38.908 -25.266 -19.531 1.00 0.00 H </scalar>
        <scalar dictRef="pdb:resName">TYR</scalar>
        <scalar dictRef="pdb:resSeq">8</scalar>
        <scalar dictRef="pdb:segID"/>
        <scalar dictRef="pdb:serial">114</scalar>
        <scalar dictRef="pdb:tempFactor">0.0</scalar>
      </atom>
      <atom id="a18680399" elementType="H" x3="37.517" y3="-24.802" z3="-15.522" formalCharge="0" hydrogenCount="0" occupancy="1.0">
        <scalar dictRef="cdk:partialCharge" dataType="xsd:double">-2.147483648E9</scalar>
        <scalar dictRef="pdb:altLoc"/>
        <scalar dictRef="pdb:chainID"/>
        <scalar dictRef="pdb:hetAtom">false</scalar>
        <scalar dictRef="pdb:iCode"/>
        <label dictRef="pdb:name" xmlns="">HE2</label>
        <scalar dictRef="pdb:oxt">false</scalar>
        <scalar dictRef="pdb:record">ATOM 115 HE2 TYR 8 37.517 -24.802 -15.522 1.00 0.00 H </scalar>
        <scalar dictRef="pdb:resName">TYR</scalar>
        <scalar dictRef="pdb:resSeq">8</scalar>
        <scalar dictRef="pdb:segID"/>
        <scalar dictRef="pdb:serial">115</scalar>
        <scalar dictRef="pdb:tempFactor">0.0</scalar>
      </atom>
      <atom id="a26204548" elementType="H" x3="37.289" y3="-26.757" z3="-16.889" formalCharge="0" hydrogenCount="0" occupancy="1.0">
        <scalar dictRef="cdk:partialCharge" dataType="xsd:double">-2.147483648E9</scalar>
        <scalar dictRef="pdb:altLoc"/>
        <scalar dictRef="pdb:chainID"/>
        <scalar dictRef="pdb:hetAtom">false</scalar>
        <scalar dictRef="pdb:iCode"/>
        <label dictRef="pdb:name" xmlns="">HH</label>
        <scalar dictRef="pdb:oxt">false</scalar>
        <scalar dictRef="pdb:record">ATOM 116 HH TYR 8 37.289 -26.757 -16.889 1.00 0.00 H </scalar>
        <scalar dictRef="pdb:resName">TYR</scalar>
        <scalar dictRef="pdb:resSeq">8</scalar>
        <scalar dictRef="pdb:segID"/>
        <scalar dictRef="pdb:serial">116</scalar>
        <scalar dictRef="pdb:tempFactor">0.0</scalar>
      </atom>
    </atomArray>
  </molecule>
  <molecule dictRef="pdb:sequence" id="TYRA139">
    <atomArray>
      <atom id="a17934197" elementType="N" x3="-23.539" y3="-20.726" z3="-4.771" formalCharge="0" hydrogenCount="0" occupancy="1.0">
        <scalar dictRef="cdk:partialCharge" dataType="xsd:double">-2.147483648E9</scalar>
        <scalar dictRef="pdb:altLoc"/>
        <scalar dictRef="pdb:chainID"/>
        <scalar dictRef="pdb:hetAtom">false</scalar>
        <scalar dictRef="pdb:iCode"/>
        <label dictRef="pdb:name" xmlns="">N</label>
        <scalar dictRef="pdb:oxt">false</scalar>
        <scalar dictRef="pdb:record">ATOM 2170 N TYR 139 -23.539 -20.726 -4.771 1.00 0.00 N </scalar>
        <scalar dictRef="pdb:resName">TYR</scalar>
        <scalar dictRef="pdb:resSeq">139</scalar>
        <scalar dictRef="pdb:segID"/>
        <scalar dictRef="pdb:serial">2170</scalar>
        <scalar dictRef="pdb:tempFactor">0.0</scalar>
      </atom>
      <atom id="a597230" elementType="C" x3="-24.962" y3="-20.818" z3="-5.072" formalCharge="0" hydrogenCount="0" occupancy="1.0">
        <scalar dictRef="cdk:partialCharge" dataType="xsd:double">-2.147483648E9</scalar>
        <scalar dictRef="pdb:altLoc"/>
        <scalar dictRef="pdb:chainID"/>
        <scalar dictRef="pdb:hetAtom">false</scalar>
        <scalar dictRef="pdb:iCode"/>
        <label dictRef="pdb:name" xmlns="">CA</label>
        <scalar dictRef="pdb:oxt">false</scalar>
        <scalar dictRef="pdb:record">ATOM 2171 CA TYR 139 -24.962 -20.818 -5.072 1.00 0.00 C </scalar>
        <scalar dictRef="pdb:resName">TYR</scalar>
        <scalar dictRef="pdb:resSeq">139</scalar>
        <scalar dictRef="pdb:segID"/>
        <scalar dictRef="pdb:serial">2171</scalar>
        <scalar dictRef="pdb:tempFactor">0.0</scalar>
      </atom>
      <atom id="a4875224" elementType="C" x3="-25.224" y3="-21.856" z3="-6.158" formalCharge="0" hydrogenCount="0" occupancy="1.0">
        <scalar dictRef="cdk:partialCharge" dataType="xsd:double">-2.147483648E9</scalar>
        <scalar dictRef="pdb:altLoc"/>
        <scalar dictRef="pdb:chainID"/>
        <scalar dictRef="pdb:hetAtom">false</scalar>
        <scalar dictRef="pdb:iCode"/>
        <label dictRef="pdb:name" xmlns="">C</label>
        <scalar dictRef="pdb:oxt">false</scalar>
        <scalar dictRef="pdb:record">ATOM 2172 C TYR 139 -25.224 -21.856 -6.158 1.00 0.00 C </scalar>
        <scalar dictRef="pdb:resName">TYR</scalar>
        <scalar dictRef="pdb:resSeq">139</scalar>
        <scalar dictRef="pdb:segID"/>
        <scalar dictRef="pdb:serial">2172</scalar>
        <scalar dictRef="pdb:tempFactor">0.0</scalar>
      </atom>
      <atom id="a31522607" elementType="O" x3="-24.891" y3="-21.646" z3="-7.325" formalCharge="0" hydrogenCount="0" occupancy="1.0">
        <scalar dictRef="cdk:partialCharge" dataType="xsd:double">-2.147483648E9</scalar>
        <scalar dictRef="pdb:altLoc"/>
        <scalar dictRef="pdb:chainID"/>
        <scalar dictRef="pdb:hetAtom">false</scalar>
        <scalar dictRef="pdb:iCode"/>
        <label dictRef="pdb:name" xmlns="">O</label>
        <scalar dictRef="pdb:oxt">false</scalar>
        <scalar dictRef="pdb:record">ATOM 2173 O TYR 139 -24.891 -21.646 -7.325 1.00 0.00 O </scalar>
        <scalar dictRef="pdb:resName">TYR</scalar>
        <scalar dictRef="pdb:resSeq">139</scalar>
        <scalar dictRef="pdb:segID"/>
        <scalar dictRef="pdb:serial">2173</scalar>
        <scalar dictRef="pdb:tempFactor">0.0</scalar>
      </atom>
      <atom id="a9532399" elementType="C" x3="-25.5" y3="-19.455" z3="-5.511" formalCharge="0" hydrogenCount="0" occupancy="1.0">
        <scalar dictRef="cdk:partialCharge" dataType="xsd:double">-2.147483648E9</scalar>
        <scalar dictRef="pdb:altLoc"/>
        <scalar dictRef="pdb:chainID"/>
        <scalar dictRef="pdb:hetAtom">false</scalar>
        <scalar dictRef="pdb:iCode"/>
        <label dictRef="pdb:name" xmlns="">CB</label>
        <scalar dictRef="pdb:oxt">false</scalar>
        <scalar dictRef="pdb:record">ATOM 2174 CB TYR 139 -25.500 -19.455 -5.511 1.00 0.00 C </scalar>
        <scalar dictRef="pdb:resName">TYR</scalar>
        <scalar dictRef="pdb:resSeq">139</scalar>
        <scalar dictRef="pdb:segID"/>
        <scalar dictRef="pdb:serial">2174</scalar>
        <scalar dictRef="pdb:tempFactor">0.0</scalar>
      </atom>
      <atom id="a22171962" elementType="C" x3="-26.868" y3="-19.136" z3="-4.951" formalCharge="0" hydrogenCount="0" occupancy="1.0">
        <scalar dictRef="cdk:partialCharge" dataType="xsd:double">-2.147483648E9</scalar>
        <scalar dictRef="pdb:altLoc"/>
        <scalar dictRef="pdb:chainID"/>
        <scalar dictRef="pdb:hetAtom">false</scalar>
        <scalar dictRef="pdb:iCode"/>
        <label dictRef="pdb:name" xmlns="">CG</label>
        <scalar dictRef="pdb:oxt">false</scalar>
        <scalar dictRef="pdb:record">ATOM 2175 CG TYR 139 -26.868 -19.136 -4.951 1.00 0.00 C </scalar>
        <scalar dictRef="pdb:resName">TYR</scalar>
        <scalar dictRef="pdb:resSeq">139</scalar>
        <scalar dictRef="pdb:segID"/>
        <scalar dictRef="pdb:serial">2175</scalar>
        <scalar dictRef="pdb:tempFactor">0.0</scalar>
      </atom>
      <atom id="a22201561" elementType="C" x3="-28.017" y3="-19.659" z3="-5.531" formalCharge="0" hydrogenCount="0" occupancy="1.0">
        <scalar dictRef="cdk:partialCharge" dataType="xsd:double">-2.147483648E9</scalar>
        <scalar dictRef="pdb:altLoc"/>
        <scalar dictRef="pdb:chainID"/>
        <scalar dictRef="pdb:hetAtom">false</scalar>
        <scalar dictRef="pdb:iCode"/>
        <label dictRef="pdb:name" xmlns="">CD1</label>
        <scalar dictRef="pdb:oxt">false</scalar>
        <scalar dictRef="pdb:record">ATOM 2176 CD1 TYR 139 -28.017 -19.659 -5.531 1.00 0.00 C </scalar>
        <scalar dictRef="pdb:resName">TYR</scalar>
        <scalar dictRef="pdb:resSeq">139</scalar>
        <scalar dictRef="pdb:segID"/>
        <scalar dictRef="pdb:serial">2176</scalar>
        <scalar dictRef="pdb:tempFactor">0.0</scalar>
      </atom>
      <atom id="a16359413" elementType="C" x3="-27.009" y3="-18.312" z3="-3.842" formalCharge="0" hydrogenCount="0" occupancy="1.0">
        <scalar dictRef="cdk:partialCharge" dataType="xsd:double">-2.147483648E9</scalar>
        <scalar dictRef="pdb:altLoc"/>
        <scalar dictRef="pdb:chainID"/>
        <scalar dictRef="pdb:hetAtom">false</scalar>
        <scalar dictRef="pdb:iCode"/>
        <label dictRef="pdb:name" xmlns="">CD2</label>
        <scalar dictRef="pdb:oxt">false</scalar>
        <scalar dictRef="pdb:record">ATOM 2177 CD2 TYR 139 -27.009 -18.312 -3.842 1.00 0.00 C </scalar>
        <scalar dictRef="pdb:resName">TYR</scalar>
        <scalar dictRef="pdb:resSeq">139</scalar>
        <scalar dictRef="pdb:segID"/>
        <scalar dictRef="pdb:serial">2177</scalar>
        <scalar dictRef="pdb:tempFactor">0.0</scalar>
      </atom>
      <atom id="a7652266" elementType="C" x3="-29.268" y3="-19.369" z3="-5.022" formalCharge="0" hydrogenCount="0" occupancy="1.0">
        <scalar dictRef="cdk:partialCharge" dataType="xsd:double">-2.147483648E9</scalar>
        <scalar dictRef="pdb:altLoc"/>
        <scalar dictRef="pdb:chainID"/>
        <scalar dictRef="pdb:hetAtom">false</scalar>
        <scalar dictRef="pdb:iCode"/>
        <label dictRef="pdb:name" xmlns="">CE1</label>
        <scalar dictRef="pdb:oxt">false</scalar>
        <scalar dictRef="pdb:record">ATOM 2178 CE1 TYR 139 -29.268 -19.369 -5.022 1.00 0.00 C </scalar>
        <scalar dictRef="pdb:resName">TYR</scalar>
        <scalar dictRef="pdb:resSeq">139</scalar>
        <scalar dictRef="pdb:segID"/>
        <scalar dictRef="pdb:serial">2178</scalar>
        <scalar dictRef="pdb:tempFactor">0.0</scalar>
      </atom>
      <atom id="a31063377" elementType="C" x3="-28.257" y3="-18.018" z3="-3.326" formalCharge="0" hydrogenCount="0" occupancy="1.0">
        <scalar dictRef="cdk:partialCharge" dataType="xsd:double">-2.147483648E9</scalar>
        <scalar dictRef="pdb:altLoc"/>
        <scalar dictRef="pdb:chainID"/>
        <scalar dictRef="pdb:hetAtom">false</scalar>
        <scalar dictRef="pdb:iCode"/>
        <label dictRef="pdb:name" xmlns="">CE2</label>
        <scalar dictRef="pdb:oxt">false</scalar>
        <scalar dictRef="pdb:record">ATOM 2179 CE2 TYR 139 -28.257 -18.018 -3.326 1.00 0.00 C </scalar>
        <scalar dictRef="pdb:resName">TYR</scalar>
        <scalar dictRef="pdb:resSeq">139</scalar>
        <scalar dictRef="pdb:segID"/>
        <scalar dictRef="pdb:serial">2179</scalar>
        <scalar dictRef="pdb:tempFactor">0.0</scalar>
      </atom>
      <atom id="a8785225" elementType="C" x3="-29.383" y3="-18.549" z3="-3.919" formalCharge="0" hydrogenCount="0" occupancy="1.0">
        <scalar dictRef="cdk:partialCharge" dataType="xsd:double">-2.147483648E9</scalar>
        <scalar dictRef="pdb:altLoc"/>
        <scalar dictRef="pdb:chainID"/>
        <scalar dictRef="pdb:hetAtom">false</scalar>
        <scalar dictRef="pdb:iCode"/>
        <label dictRef="pdb:name" xmlns="">CZ</label>
        <scalar dictRef="pdb:oxt">false</scalar>
        <scalar dictRef="pdb:record">ATOM 2180 CZ TYR 139 -29.383 -18.549 -3.919 1.00 0.00 C </scalar>
        <scalar dictRef="pdb:resName">TYR</scalar>
        <scalar dictRef="pdb:resSeq">139</scalar>
        <scalar dictRef="pdb:segID"/>
        <scalar dictRef="pdb:serial">2180</scalar>
        <scalar dictRef="pdb:tempFactor">0.0</scalar>
      </atom>
      <atom id="a13783459" elementType="O" x3="-30.627" y3="-18.258" z3="-3.41" formalCharge="0" hydrogenCount="0" occupancy="1.0">
        <scalar dictRef="cdk:partialCharge" dataType="xsd:double">-2.147483648E9</scalar>
        <scalar dictRef="pdb:altLoc"/>
        <scalar dictRef="pdb:chainID"/>
        <scalar dictRef="pdb:hetAtom">false</scalar>
        <scalar dictRef="pdb:iCode"/>
        <label dictRef="pdb:name" xmlns="">OH</label>
        <scalar dictRef="pdb:oxt">false</scalar>
        <scalar dictRef="pdb:record">ATOM 2181 OH TYR 139 -30.627 -18.258 -3.410 1.00 0.00 O </scalar>
        <scalar dictRef="pdb:resName">TYR</scalar>
        <scalar dictRef="pdb:resSeq">139</scalar>
        <scalar dictRef="pdb:segID"/>
        <scalar dictRef="pdb:serial">2181</scalar>
        <scalar dictRef="pdb:tempFactor">0.0</scalar>
      </atom>
      <atom id="a32358515" elementType="H" x3="-22.89" y3="-21.065" z3="-5.421" formalCharge="0" hydrogenCount="0" occupancy="1.0">
        <scalar dictRef="cdk:partialCharge" dataType="xsd:double">-2.147483648E9</scalar>
        <scalar dictRef="pdb:altLoc"/>
        <scalar dictRef="pdb:chainID"/>
        <scalar dictRef="pdb:hetAtom">false</scalar>
        <scalar dictRef="pdb:iCode"/>
        <label dictRef="pdb:name" xmlns="">H</label>
        <scalar dictRef="pdb:oxt">false</scalar>
        <scalar dictRef="pdb:record">ATOM 2182 H TYR 139 -22.890 -21.065 -5.421 1.00 0.00 H </scalar>
        <scalar dictRef="pdb:resName">TYR</scalar>
        <scalar dictRef="pdb:resSeq">139</scalar>
        <scalar dictRef="pdb:segID"/>
        <scalar dictRef="pdb:serial">2182</scalar>
        <scalar dictRef="pdb:tempFactor">0.0</scalar>
      </atom>
      <atom id="a32887686" elementType="H" x3="-25.472" y3="-21.122" z3="-4.17" formalCharge="0" hydrogenCount="0" occupancy="1.0">
        <scalar dictRef="cdk:partialCharge" dataType="xsd:double">-2.147483648E9</scalar>
        <scalar dictRef="pdb:altLoc"/>
        <scalar dictRef="pdb:chainID"/>
        <scalar dictRef="pdb:hetAtom">false</scalar>
        <scalar dictRef="pdb:iCode"/>
        <label dictRef="pdb:name" xmlns="">HA</label>
        <scalar dictRef="pdb:oxt">false</scalar>
        <scalar dictRef="pdb:record">ATOM 2183 HA TYR 139 -25.472 -21.122 -4.170 1.00 0.00 H </scalar>
        <scalar dictRef="pdb:resName">TYR</scalar>
        <scalar dictRef="pdb:resSeq">139</scalar>
        <scalar dictRef="pdb:segID"/>
        <scalar dictRef="pdb:serial">2183</scalar>
        <scalar dictRef="pdb:tempFactor">0.0</scalar>
      </atom>
      <atom id="a1187613" elementType="H" x3="-24.82" y3="-18.684" z3="-5.183" formalCharge="0" hydrogenCount="0" occupancy="1.0">
        <scalar dictRef="cdk:partialCharge" dataType="xsd:double">-2.147483648E9</scalar>
        <scalar dictRef="pdb:altLoc"/>
        <scalar dictRef="pdb:chainID"/>
        <scalar dictRef="pdb:hetAtom">false</scalar>
        <scalar dictRef="pdb:iCode"/>
        <label dictRef="pdb:name" xmlns="">1HB</label>
        <scalar dictRef="pdb:oxt">false</scalar>
        <scalar dictRef="pdb:record">ATOM 2184 1HB TYR 139 -24.820 -18.684 -5.183 1.00 0.00 H </scalar>
        <scalar dictRef="pdb:resName">TYR</scalar>
        <scalar dictRef="pdb:resSeq">139</scalar>
        <scalar dictRef="pdb:segID"/>
        <scalar dictRef="pdb:serial">2184</scalar>
        <scalar dictRef="pdb:tempFactor">0.0</scalar>
      </atom>
      <atom id="a28893273" elementType="H" x3="-25.569" y3="-19.433" z3="-6.589" formalCharge="0" hydrogenCount="0" occupancy="1.0">
        <scalar dictRef="cdk:partialCharge" dataType="xsd:double">-2.147483648E9</scalar>
        <scalar dictRef="pdb:altLoc"/>
        <scalar dictRef="pdb:chainID"/>
        <scalar dictRef="pdb:hetAtom">false</scalar>
        <scalar dictRef="pdb:iCode"/>
        <label dictRef="pdb:name" xmlns="">2HB</label>
        <scalar dictRef="pdb:oxt">false</scalar>
        <scalar dictRef="pdb:record">ATOM 2185 2HB TYR 139 -25.569 -19.433 -6.589 1.00 0.00 H </scalar>
        <scalar dictRef="pdb:resName">TYR</scalar>
        <scalar dictRef="pdb:resSeq">139</scalar>
        <scalar dictRef="pdb:segID"/>
        <scalar dictRef="pdb:serial">2185</scalar>
        <scalar dictRef="pdb:tempFactor">0.0</scalar>
      </atom>
      <atom id="a9502784" elementType="H" x3="-27.923" y3="-20.302" z3="-6.394" formalCharge="0" hydrogenCount="0" occupancy="1.0">
        <scalar dictRef="cdk:partialCharge" dataType="xsd:double">-2.147483648E9</scalar>
        <scalar dictRef="pdb:altLoc"/>
        <scalar dictRef="pdb:chainID"/>
        <scalar dictRef="pdb:hetAtom">false</scalar>
        <scalar dictRef="pdb:iCode"/>
        <label dictRef="pdb:name" xmlns="">HD1</label>
        <scalar dictRef="pdb:oxt">false</scalar>
        <scalar dictRef="pdb:record">ATOM 2186 HD1 TYR 139 -27.923 -20.302 -6.394 1.00 0.00 H </scalar>
        <scalar dictRef="pdb:resName">TYR</scalar>
        <scalar dictRef="pdb:resSeq">139</scalar>
        <scalar dictRef="pdb:segID"/>
        <scalar dictRef="pdb:serial">2186</scalar>
        <scalar dictRef="pdb:tempFactor">0.0</scalar>
      </atom>
      <atom id="a25200832" elementType="H" x3="-26.126" y3="-17.899" z3="-3.379" formalCharge="0" hydrogenCount="0" occupancy="1.0">
        <scalar dictRef="cdk:partialCharge" dataType="xsd:double">-2.147483648E9</scalar>
        <scalar dictRef="pdb:altLoc"/>
        <scalar dictRef="pdb:chainID"/>
        <scalar dictRef="pdb:hetAtom">false</scalar>
        <scalar dictRef="pdb:iCode"/>
        <label dictRef="pdb:name" xmlns="">HD2</label>
        <scalar dictRef="pdb:oxt">false</scalar>
        <scalar dictRef="pdb:record">ATOM 2187 HD2 TYR 139 -26.126 -17.899 -3.379 1.00 0.00 H </scalar>
        <scalar dictRef="pdb:resName">TYR</scalar>
        <scalar dictRef="pdb:resSeq">139</scalar>
        <scalar dictRef="pdb:segID"/>
        <scalar dictRef="pdb:serial">2187</scalar>
        <scalar dictRef="pdb:tempFactor">0.0</scalar>
      </atom>
      <atom id="a26354209" elementType="H" x3="-30.15" y3="-19.786" z3="-5.487" formalCharge="0" hydrogenCount="0" occupancy="1.0">
        <scalar dictRef="cdk:partialCharge" dataType="xsd:double">-2.147483648E9</scalar>
        <scalar dictRef="pdb:altLoc"/>
        <scalar dictRef="pdb:chainID"/>
        <scalar dictRef="pdb:hetAtom">false</scalar>
        <scalar dictRef="pdb:iCode"/>
        <label dictRef="pdb:name" xmlns="">HE1</label>
        <scalar dictRef="pdb:oxt">false</scalar>
        <scalar dictRef="pdb:record">ATOM 2188 HE1 TYR 139 -30.150 -19.786 -5.487 1.00 0.00 H </scalar>
        <scalar dictRef="pdb:resName">TYR</scalar>
        <scalar dictRef="pdb:resSeq">139</scalar>
        <scalar dictRef="pdb:segID"/>
        <scalar dictRef="pdb:serial">2188</scalar>
        <scalar dictRef="pdb:tempFactor">0.0</scalar>
      </atom>
      <atom id="a16695559" elementType="H" x3="-28.347" y3="-17.376" z3="-2.463" formalCharge="0" hydrogenCount="0" occupancy="1.0">
        <scalar dictRef="cdk:partialCharge" dataType="xsd:double">-2.147483648E9</scalar>
        <scalar dictRef="pdb:altLoc"/>
        <scalar dictRef="pdb:chainID"/>
        <scalar dictRef="pdb:hetAtom">false</scalar>
        <scalar dictRef="pdb:iCode"/>
        <label dictRef="pdb:name" xmlns="">HE2</label>
        <scalar dictRef="pdb:oxt">false</scalar>
        <scalar dictRef="pdb:record">ATOM 2189 HE2 TYR 139 -28.347 -17.376 -2.463 1.00 0.00 H </scalar>
        <scalar dictRef="pdb:resName">TYR</scalar>
        <scalar dictRef="pdb:resSeq">139</scalar>
        <scalar dictRef="pdb:segID"/>
        <scalar dictRef="pdb:serial">2189</scalar>
        <scalar dictRef="pdb:tempFactor">0.0</scalar>
      </atom>
      <atom id="a20111677" elementType="H" x3="-31.003" y3="-17.515" z3="-3.887" formalCharge="0" hydrogenCount="0" occupancy="1.0">
        <scalar dictRef="cdk:partialCharge" dataType="xsd:double">-2.147483648E9</scalar>
        <scalar dictRef="pdb:altLoc"/>
        <scalar dictRef="pdb:chainID"/>
        <scalar dictRef="pdb:hetAtom">false</scalar>
        <scalar dictRef="pdb:iCode"/>
        <label dictRef="pdb:name" xmlns="">HH</label>
        <scalar dictRef="pdb:oxt">false</scalar>
        <scalar dictRef="pdb:record">ATOM 2190 HH TYR 139 -31.003 -17.515 -3.887 1.00 0.00 H </scalar>
        <scalar dictRef="pdb:resName">TYR</scalar>
        <scalar dictRef="pdb:resSeq">139</scalar>
        <scalar dictRef="pdb:segID"/>
        <scalar dictRef="pdb:serial">2190</scalar>
        <scalar dictRef="pdb:tempFactor">0.0</scalar>
      </atom>
    </atomArray>
  </molecule>
  <molecule dictRef="pdb:sequence" id="LEUA119">
    <atomArray>
      <atom id="a23163273" elementType="N" x3="-10.782" y3="11.616" z3="-4.92" formalCharge="0" hydrogenCount="0" occupancy="1.0">
        <scalar dictRef="cdk:partialCharge" dataType="xsd:double">-2.147483648E9</scalar>
        <scalar dictRef="pdb:altLoc"/>
        <scalar dictRef="pdb:chainID"/>
        <scalar dictRef="pdb:hetAtom">false</scalar>
        <scalar dictRef="pdb:iCode"/>
        <label dictRef="pdb:name" xmlns="">N</label>
        <scalar dictRef="pdb:oxt">false</scalar>
        <scalar dictRef="pdb:record">ATOM 1849 N LEU 119 -10.782 11.616 -4.920 1.00 0.00 N </scalar>
        <scalar dictRef="pdb:resName">LEU</scalar>
        <scalar dictRef="pdb:resSeq">119</scalar>
        <scalar dictRef="pdb:segID"/>
        <scalar dictRef="pdb:serial">1849</scalar>
        <scalar dictRef="pdb:tempFactor">0.0</scalar>
      </atom>
      <atom id="a6616781" elementType="C" x3="-11.483" y3="12.448" z3="-3.955" formalCharge="0" hydrogenCount="0" occupancy="1.0">
        <scalar dictRef="cdk:partialCharge" dataType="xsd:double">-2.147483648E9</scalar>
        <scalar dictRef="pdb:altLoc"/>
        <scalar dictRef="pdb:chainID"/>
        <scalar dictRef="pdb:hetAtom">false</scalar>
        <scalar dictRef="pdb:iCode"/>
        <label dictRef="pdb:name" xmlns="">CA</label>
        <scalar dictRef="pdb:oxt">false</scalar>
        <scalar dictRef="pdb:record">ATOM 1850 CA LEU 119 -11.483 12.448 -3.955 1.00 0.00 C </scalar>
        <scalar dictRef="pdb:resName">LEU</scalar>
        <scalar dictRef="pdb:resSeq">119</scalar>
        <scalar dictRef="pdb:segID"/>
        <scalar dictRef="pdb:serial">1850</scalar>
        <scalar dictRef="pdb:tempFactor">0.0</scalar>
      </atom>
      <atom id="a8856448" elementType="C" x3="-10.576" y3="13.588" z3="-3.506" formalCharge="0" hydrogenCount="0" occupancy="1.0">
        <scalar dictRef="cdk:partialCharge" dataType="xsd:double">-2.147483648E9</scalar>
        <scalar dictRef="pdb:altLoc"/>
        <scalar dictRef="pdb:chainID"/>
        <scalar dictRef="pdb:hetAtom">false</scalar>
        <scalar dictRef="pdb:iCode"/>
        <label dictRef="pdb:name" xmlns="">C</label>
        <scalar dictRef="pdb:oxt">false</scalar>
        <scalar dictRef="pdb:record">ATOM 1851 C LEU 119 -10.576 13.588 -3.506 1.00 0.00 C </scalar>
        <scalar dictRef="pdb:resName">LEU</scalar>
        <scalar dictRef="pdb:resSeq">119</scalar>
        <scalar dictRef="pdb:segID"/>
        <scalar dictRef="pdb:serial">1851</scalar>
        <scalar dictRef="pdb:tempFactor">0.0</scalar>
      </atom>
      <atom id="a2864404" elementType="O" x3="-9.508" y3="13.356" z3="-2.941" formalCharge="0" hydrogenCount="0" occupancy="1.0">
        <scalar dictRef="cdk:partialCharge" dataType="xsd:double">-2.147483648E9</scalar>
        <scalar dictRef="pdb:altLoc"/>
        <scalar dictRef="pdb:chainID"/>
        <scalar dictRef="pdb:hetAtom">false</scalar>
        <scalar dictRef="pdb:iCode"/>
        <label dictRef="pdb:name" xmlns="">O</label>
        <scalar dictRef="pdb:oxt">false</scalar>
        <scalar dictRef="pdb:record">ATOM 1852 O LEU 119 -9.508 13.356 -2.941 1.00 0.00 O </scalar>
        <scalar dictRef="pdb:resName">LEU</scalar>
        <scalar dictRef="pdb:resSeq">119</scalar>
        <scalar dictRef="pdb:segID"/>
        <scalar dictRef="pdb:serial">1852</scalar>
        <scalar dictRef="pdb:tempFactor">0.0</scalar>
      </atom>
      <atom id="a24993066" elementType="C" x3="-11.927" y3="11.613" z3="-2.749" formalCharge="0" hydrogenCount="0" occupancy="1.0">
        <scalar dictRef="cdk:partialCharge" dataType="xsd:double">-2.147483648E9</scalar>
        <scalar dictRef="pdb:altLoc"/>
        <scalar dictRef="pdb:chainID"/>
        <scalar dictRef="pdb:hetAtom">false</scalar>
        <scalar dictRef="pdb:iCode"/>
        <label dictRef="pdb:name" xmlns="">CB</label>
        <scalar dictRef="pdb:oxt">false</scalar>
        <scalar dictRef="pdb:record">ATOM 1853 CB LEU 119 -11.927 11.613 -2.749 1.00 0.00 C </scalar>
        <scalar dictRef="pdb:resName">LEU</scalar>
        <scalar dictRef="pdb:resSeq">119</scalar>
        <scalar dictRef="pdb:segID"/>
        <scalar dictRef="pdb:serial">1853</scalar>
        <scalar dictRef="pdb:tempFactor">0.0</scalar>
      </atom>
      <atom id="a24093812" elementType="C" x3="-10.804" y3="11.189" z3="-1.801" formalCharge="0" hydrogenCount="0" occupancy="1.0">
        <scalar dictRef="cdk:partialCharge" dataType="xsd:double">-2.147483648E9</scalar>
        <scalar dictRef="pdb:altLoc"/>
        <scalar dictRef="pdb:chainID"/>
        <scalar dictRef="pdb:hetAtom">false</scalar>
        <scalar dictRef="pdb:iCode"/>
        <label dictRef="pdb:name" xmlns="">CG</label>
        <scalar dictRef="pdb:oxt">false</scalar>
        <scalar dictRef="pdb:record">ATOM 1854 CG LEU 119 -10.804 11.189 -1.801 1.00 0.00 C </scalar>
        <scalar dictRef="pdb:resName">LEU</scalar>
        <scalar dictRef="pdb:resSeq">119</scalar>
        <scalar dictRef="pdb:segID"/>
        <scalar dictRef="pdb:serial">1854</scalar>
        <scalar dictRef="pdb:tempFactor">0.0</scalar>
      </atom>
      <atom id="a9814147" elementType="C" x3="-10.579" y3="12.25" z3="-0.735" formalCharge="0" hydrogenCount="0" occupancy="1.0">
        <scalar dictRef="cdk:partialCharge" dataType="xsd:double">-2.147483648E9</scalar>
        <scalar dictRef="pdb:altLoc"/>
        <scalar dictRef="pdb:chainID"/>
        <scalar dictRef="pdb:hetAtom">false</scalar>
        <scalar dictRef="pdb:iCode"/>
        <label dictRef="pdb:name" xmlns="">CD1</label>
        <scalar dictRef="pdb:oxt">false</scalar>
        <scalar dictRef="pdb:record">ATOM 1855 CD1 LEU 119 -10.579 12.250 -0.735 1.00 0.00 C </scalar>
        <scalar dictRef="pdb:resName">LEU</scalar>
        <scalar dictRef="pdb:resSeq">119</scalar>
        <scalar dictRef="pdb:segID"/>
        <scalar dictRef="pdb:serial">1855</scalar>
        <scalar dictRef="pdb:tempFactor">0.0</scalar>
      </atom>
      <atom id="a26335425" elementType="C" x3="-11.124" y3="9.846" z3="-1.163" formalCharge="0" hydrogenCount="0" occupancy="1.0">
        <scalar dictRef="cdk:partialCharge" dataType="xsd:double">-2.147483648E9</scalar>
        <scalar dictRef="pdb:altLoc"/>
        <scalar dictRef="pdb:chainID"/>
        <scalar dictRef="pdb:hetAtom">false</scalar>
        <scalar dictRef="pdb:iCode"/>
        <label dictRef="pdb:name" xmlns="">CD2</label>
        <scalar dictRef="pdb:oxt">false</scalar>
        <scalar dictRef="pdb:record">ATOM 1856 CD2 LEU 119 -11.124 9.846 -1.163 1.00 0.00 C </scalar>
        <scalar dictRef="pdb:resName">LEU</scalar>
        <scalar dictRef="pdb:resSeq">119</scalar>
        <scalar dictRef="pdb:segID"/>
        <scalar dictRef="pdb:serial">1856</scalar>
        <scalar dictRef="pdb:tempFactor">0.0</scalar>
      </atom>
      <atom id="a2989062" elementType="H" x3="-9.811" y3="11.507" z3="-4.832" formalCharge="0" hydrogenCount="0" occupancy="1.0">
        <scalar dictRef="cdk:partialCharge" dataType="xsd:double">-2.147483648E9</scalar>
        <scalar dictRef="pdb:altLoc"/>
        <scalar dictRef="pdb:chainID"/>
        <scalar dictRef="pdb:hetAtom">false</scalar>
        <scalar dictRef="pdb:iCode"/>
        <label dictRef="pdb:name" xmlns="">H</label>
        <scalar dictRef="pdb:oxt">false</scalar>
        <scalar dictRef="pdb:record">ATOM 1857 H LEU 119 -9.811 11.507 -4.832 1.00 0.00 H </scalar>
        <scalar dictRef="pdb:resName">LEU</scalar>
        <scalar dictRef="pdb:resSeq">119</scalar>
        <scalar dictRef="pdb:segID"/>
        <scalar dictRef="pdb:serial">1857</scalar>
        <scalar dictRef="pdb:tempFactor">0.0</scalar>
      </atom>
      <atom id="a6183504" elementType="H" x3="-12.353" y3="12.863" z3="-4.442" formalCharge="0" hydrogenCount="0" occupancy="1.0">
        <scalar dictRef="cdk:partialCharge" dataType="xsd:double">-2.147483648E9</scalar>
        <scalar dictRef="pdb:altLoc"/>
        <scalar dictRef="pdb:chainID"/>
        <scalar dictRef="pdb:hetAtom">false</scalar>
        <scalar dictRef="pdb:iCode"/>
        <label dictRef="pdb:name" xmlns="">HA</label>
        <scalar dictRef="pdb:oxt">false</scalar>
        <scalar dictRef="pdb:record">ATOM 1858 HA LEU 119 -12.353 12.863 -4.442 1.00 0.00 H </scalar>
        <scalar dictRef="pdb:resName">LEU</scalar>
        <scalar dictRef="pdb:resSeq">119</scalar>
        <scalar dictRef="pdb:segID"/>
        <scalar dictRef="pdb:serial">1858</scalar>
        <scalar dictRef="pdb:tempFactor">0.0</scalar>
      </atom>
      <atom id="a8087689" elementType="H" x3="-12.648" y3="12.19" z3="-2.187" formalCharge="0" hydrogenCount="0" occupancy="1.0">
        <scalar dictRef="cdk:partialCharge" dataType="xsd:double">-2.147483648E9</scalar>
        <scalar dictRef="pdb:altLoc"/>
        <scalar dictRef="pdb:chainID"/>
        <scalar dictRef="pdb:hetAtom">false</scalar>
        <scalar dictRef="pdb:iCode"/>
        <label dictRef="pdb:name" xmlns="">1HB</label>
        <scalar dictRef="pdb:oxt">false</scalar>
        <scalar dictRef="pdb:record">ATOM 1859 1HB LEU 119 -12.648 12.190 -2.187 1.00 0.00 H </scalar>
        <scalar dictRef="pdb:resName">LEU</scalar>
        <scalar dictRef="pdb:resSeq">119</scalar>
        <scalar dictRef="pdb:segID"/>
        <scalar dictRef="pdb:serial">1859</scalar>
        <scalar dictRef="pdb:tempFactor">0.0</scalar>
      </atom>
      <atom id="a798709" elementType="H" x3="-12.413" y3="10.722" z3="-3.116" formalCharge="0" hydrogenCount="0" occupancy="1.0">
        <scalar dictRef="cdk:partialCharge" dataType="xsd:double">-2.147483648E9</scalar>
        <scalar dictRef="pdb:altLoc"/>
        <scalar dictRef="pdb:chainID"/>
        <scalar dictRef="pdb:hetAtom">false</scalar>
        <scalar dictRef="pdb:iCode"/>
        <label dictRef="pdb:name" xmlns="">2HB</label>
        <scalar dictRef="pdb:oxt">false</scalar>
        <scalar dictRef="pdb:record">ATOM 1860 2HB LEU 119 -12.413 10.722 -3.116 1.00 0.00 H </scalar>
        <scalar dictRef="pdb:resName">LEU</scalar>
        <scalar dictRef="pdb:resSeq">119</scalar>
        <scalar dictRef="pdb:segID"/>
        <scalar dictRef="pdb:serial">1860</scalar>
        <scalar dictRef="pdb:tempFactor">0.0</scalar>
      </atom>
      <atom id="a2145913" elementType="H" x3="-9.887" y3="11.084" z3="-2.364" formalCharge="0" hydrogenCount="0" occupancy="1.0">
        <scalar dictRef="cdk:partialCharge" dataType="xsd:double">-2.147483648E9</scalar>
        <scalar dictRef="pdb:altLoc"/>
        <scalar dictRef="pdb:chainID"/>
        <scalar dictRef="pdb:hetAtom">false</scalar>
        <scalar dictRef="pdb:iCode"/>
        <label dictRef="pdb:name" xmlns="">HG</label>
        <scalar dictRef="pdb:oxt">false</scalar>
        <scalar dictRef="pdb:record">ATOM 1861 HG LEU 119 -9.887 11.084 -2.364 1.00 0.00 H </scalar>
        <scalar dictRef="pdb:resName">LEU</scalar>
        <scalar dictRef="pdb:resSeq">119</scalar>
        <scalar dictRef="pdb:segID"/>
        <scalar dictRef="pdb:serial">1861</scalar>
        <scalar dictRef="pdb:tempFactor">0.0</scalar>
      </atom>
      <atom id="a28910606" elementType="H" x3="-10.99" y3="13.192" z3="-1.071" formalCharge="0" hydrogenCount="0" occupancy="1.0">
        <scalar dictRef="cdk:partialCharge" dataType="xsd:double">-2.147483648E9</scalar>
        <scalar dictRef="pdb:altLoc"/>
        <scalar dictRef="pdb:chainID"/>
        <scalar dictRef="pdb:hetAtom">false</scalar>
        <scalar dictRef="pdb:iCode"/>
        <label dictRef="pdb:name" xmlns="">1HD1</label>
        <scalar dictRef="pdb:oxt">false</scalar>
        <scalar dictRef="pdb:record">ATOM 1862 1HD1 LEU 119 -10.990 13.192 -1.071 1.00 0.00 H </scalar>
        <scalar dictRef="pdb:resName">LEU</scalar>
        <scalar dictRef="pdb:resSeq">119</scalar>
        <scalar dictRef="pdb:segID"/>
        <scalar dictRef="pdb:serial">1862</scalar>
        <scalar dictRef="pdb:tempFactor">0.0</scalar>
      </atom>
      <atom id="a32392776" elementType="H" x3="-11.068" y3="11.951" z3="0.181" formalCharge="0" hydrogenCount="0" occupancy="1.0">
        <scalar dictRef="cdk:partialCharge" dataType="xsd:double">-2.147483648E9</scalar>
        <scalar dictRef="pdb:altLoc"/>
        <scalar dictRef="pdb:chainID"/>
        <scalar dictRef="pdb:hetAtom">false</scalar>
        <scalar dictRef="pdb:iCode"/>
        <label dictRef="pdb:name" xmlns="">2HD1</label>
        <scalar dictRef="pdb:oxt">false</scalar>
        <scalar dictRef="pdb:record">ATOM 1863 2HD1 LEU 119 -11.068 11.951 0.181 1.00 0.00 H </scalar>
        <scalar dictRef="pdb:resName">LEU</scalar>
        <scalar dictRef="pdb:resSeq">119</scalar>
        <scalar dictRef="pdb:segID"/>
        <scalar dictRef="pdb:serial">1863</scalar>
        <scalar dictRef="pdb:tempFactor">0.0</scalar>
      </atom>
      <atom id="a4729123" elementType="H" x3="-9.52" y3="12.363" z3="-0.558" formalCharge="0" hydrogenCount="0" occupancy="1.0">
        <scalar dictRef="cdk:partialCharge" dataType="xsd:double">-2.147483648E9</scalar>
        <scalar dictRef="pdb:altLoc"/>
        <scalar dictRef="pdb:chainID"/>
        <scalar dictRef="pdb:hetAtom">false</scalar>
        <scalar dictRef="pdb:iCode"/>
        <label dictRef="pdb:name" xmlns="">3HD1</label>
        <scalar dictRef="pdb:oxt">false</scalar>
        <scalar dictRef="pdb:record">ATOM 1864 3HD1 LEU 119 -9.520 12.363 -0.558 1.00 0.00 H </scalar>
        <scalar dictRef="pdb:resName">LEU</scalar>
        <scalar dictRef="pdb:resSeq">119</scalar>
        <scalar dictRef="pdb:segID"/>
        <scalar dictRef="pdb:serial">1864</scalar>
        <scalar dictRef="pdb:tempFactor">0.0</scalar>
      </atom>
      <atom id="a25488452" elementType="H" x3="-12.193" y3="9.695" z3="-1.162" formalCharge="0" hydrogenCount="0" occupancy="1.0">
        <scalar dictRef="cdk:partialCharge" dataType="xsd:double">-2.147483648E9</scalar>
        <scalar dictRef="pdb:altLoc"/>
        <scalar dictRef="pdb:chainID"/>
        <scalar dictRef="pdb:hetAtom">false</scalar>
        <scalar dictRef="pdb:iCode"/>
        <label dictRef="pdb:name" xmlns="">1HD2</label>
        <scalar dictRef="pdb:oxt">false</scalar>
        <scalar dictRef="pdb:record">ATOM 1865 1HD2 LEU 119 -12.193 9.695 -1.162 1.00 0.00 H </scalar>
        <scalar dictRef="pdb:resName">LEU</scalar>
        <scalar dictRef="pdb:resSeq">119</scalar>
        <scalar dictRef="pdb:segID"/>
        <scalar dictRef="pdb:serial">1865</scalar>
        <scalar dictRef="pdb:tempFactor">0.0</scalar>
      </atom>
      <atom id="a28541929" elementType="H" x3="-10.649" y3="9.058" z3="-1.726" formalCharge="0" hydrogenCount="0" occupancy="1.0">
        <scalar dictRef="cdk:partialCharge" dataType="xsd:double">-2.147483648E9</scalar>
        <scalar dictRef="pdb:altLoc"/>
        <scalar dictRef="pdb:chainID"/>
        <scalar dictRef="pdb:hetAtom">false</scalar>
        <scalar dictRef="pdb:iCode"/>
        <label dictRef="pdb:name" xmlns="">2HD2</label>
        <scalar dictRef="pdb:oxt">false</scalar>
        <scalar dictRef="pdb:record">ATOM 1866 2HD2 LEU 119 -10.649 9.058 -1.726 1.00 0.00 H </scalar>
        <scalar dictRef="pdb:resName">LEU</scalar>
        <scalar dictRef="pdb:resSeq">119</scalar>
        <scalar dictRef="pdb:segID"/>
        <scalar dictRef="pdb:serial">1866</scalar>
        <scalar dictRef="pdb:tempFactor">0.0</scalar>
      </atom>
      <atom id="a10053659" elementType="H" x3="-10.759" y3="9.834" z3="-0.147" formalCharge="0" hydrogenCount="0" occupancy="1.0">
        <scalar dictRef="cdk:partialCharge" dataType="xsd:double">-2.147483648E9</scalar>
        <scalar dictRef="pdb:altLoc"/>
        <scalar dictRef="pdb:chainID"/>
        <scalar dictRef="pdb:hetAtom">false</scalar>
        <scalar dictRef="pdb:iCode"/>
        <label dictRef="pdb:name" xmlns="">3HD2</label>
        <scalar dictRef="pdb:oxt">false</scalar>
        <scalar dictRef="pdb:record">ATOM 1867 3HD2 LEU 119 -10.759 9.834 -0.147 1.00 0.00 H </scalar>
        <scalar dictRef="pdb:resName">LEU</scalar>
        <scalar dictRef="pdb:resSeq">119</scalar>
        <scalar dictRef="pdb:segID"/>
        <scalar dictRef="pdb:serial">1867</scalar>
        <scalar dictRef="pdb:tempFactor">0.0</scalar>
      </atom>
    </atomArray>
  </molecule>
  <molecule dictRef="pdb:sequence" id="LEUA57">
    <atomArray>
      <atom id="a25292276" elementType="N" x3="7.428" y3="5.37" z3="-2.381" formalCharge="0" hydrogenCount="0" occupancy="1.0">
        <scalar dictRef="cdk:partialCharge" dataType="xsd:double">-2.147483648E9</scalar>
        <scalar dictRef="pdb:altLoc"/>
        <scalar dictRef="pdb:chainID"/>
        <scalar dictRef="pdb:hetAtom">false</scalar>
        <scalar dictRef="pdb:iCode"/>
        <label dictRef="pdb:name" xmlns="">N</label>
        <scalar dictRef="pdb:oxt">false</scalar>
        <scalar dictRef="pdb:record">ATOM 862 N LEU 57 7.428 5.370 -2.381 1.00 0.00 N </scalar>
        <scalar dictRef="pdb:resName">LEU</scalar>
        <scalar dictRef="pdb:resSeq">57</scalar>
        <scalar dictRef="pdb:segID"/>
        <scalar dictRef="pdb:serial">862</scalar>
        <scalar dictRef="pdb:tempFactor">0.0</scalar>
      </atom>
      <atom id="a19739141" elementType="C" x3="8.275" y3="5.443" z3="-1.206" formalCharge="0" hydrogenCount="0" occupancy="1.0">
        <scalar dictRef="cdk:partialCharge" dataType="xsd:double">-2.147483648E9</scalar>
        <scalar dictRef="pdb:altLoc"/>
        <scalar dictRef="pdb:chainID"/>
        <scalar dictRef="pdb:hetAtom">false</scalar>
        <scalar dictRef="pdb:iCode"/>
        <label dictRef="pdb:name" xmlns="">CA</label>
        <scalar dictRef="pdb:oxt">false</scalar>
        <scalar dictRef="pdb:record">ATOM 863 CA LEU 57 8.275 5.443 -1.206 1.00 0.00 C </scalar>
        <scalar dictRef="pdb:resName">LEU</scalar>
        <scalar dictRef="pdb:resSeq">57</scalar>
        <scalar dictRef="pdb:segID"/>
        <scalar dictRef="pdb:serial">863</scalar>
        <scalar dictRef="pdb:tempFactor">0.0</scalar>
      </atom>
      <atom id="a3086625" elementType="C" x3="7.903" y3="6.612" z3="-0.299" formalCharge="0" hydrogenCount="0" occupancy="1.0">
        <scalar dictRef="cdk:partialCharge" dataType="xsd:double">-2.147483648E9</scalar>
        <scalar dictRef="pdb:altLoc"/>
        <scalar dictRef="pdb:chainID"/>
        <scalar dictRef="pdb:hetAtom">false</scalar>
        <scalar dictRef="pdb:iCode"/>
        <label dictRef="pdb:name" xmlns="">C</label>
        <scalar dictRef="pdb:oxt">false</scalar>
        <scalar dictRef="pdb:record">ATOM 864 C LEU 57 7.903 6.612 -0.299 1.00 0.00 C </scalar>
        <scalar dictRef="pdb:resName">LEU</scalar>
        <scalar dictRef="pdb:resSeq">57</scalar>
        <scalar dictRef="pdb:segID"/>
        <scalar dictRef="pdb:serial">864</scalar>
        <scalar dictRef="pdb:tempFactor">0.0</scalar>
      </atom>
      <atom id="a1760304" elementType="O" x3="8.001" y3="6.51" z3="0.924" formalCharge="0" hydrogenCount="0" occupancy="1.0">
        <scalar dictRef="cdk:partialCharge" dataType="xsd:double">-2.147483648E9</scalar>
        <scalar dictRef="pdb:altLoc"/>
        <scalar dictRef="pdb:chainID"/>
        <scalar dictRef="pdb:hetAtom">false</scalar>
        <scalar dictRef="pdb:iCode"/>
        <label dictRef="pdb:name" xmlns="">O</label>
        <scalar dictRef="pdb:oxt">false</scalar>
        <scalar dictRef="pdb:record">ATOM 865 O LEU 57 8.001 6.510 0.924 1.00 0.00 O </scalar>
        <scalar dictRef="pdb:resName">LEU</scalar>
        <scalar dictRef="pdb:resSeq">57</scalar>
        <scalar dictRef="pdb:segID"/>
        <scalar dictRef="pdb:serial">865</scalar>
        <scalar dictRef="pdb:tempFactor">0.0</scalar>
      </atom>
      <atom id="a23984203" elementType="C" x3="9.729" y3="5.509" z3="-1.661" formalCharge="0" hydrogenCount="0" occupancy="1.0">
        <scalar dictRef="cdk:partialCharge" dataType="xsd:double">-2.147483648E9</scalar>
        <scalar dictRef="pdb:altLoc"/>
        <scalar dictRef="pdb:chainID"/>
        <scalar dictRef="pdb:hetAtom">false</scalar>
        <scalar dictRef="pdb:iCode"/>
        <label dictRef="pdb:name" xmlns="">CB</label>
        <scalar dictRef="pdb:oxt">false</scalar>
        <scalar dictRef="pdb:record">ATOM 866 CB LEU 57 9.729 5.509 -1.661 1.00 0.00 C </scalar>
        <scalar dictRef="pdb:resName">LEU</scalar>
        <scalar dictRef="pdb:resSeq">57</scalar>
        <scalar dictRef="pdb:segID"/>
        <scalar dictRef="pdb:serial">866</scalar>
        <scalar dictRef="pdb:tempFactor">0.0</scalar>
      </atom>
      <atom id="a13120210" elementType="C" x3="10.164" y3="4.331" z3="-2.552" formalCharge="0" hydrogenCount="0" occupancy="1.0">
        <scalar dictRef="cdk:partialCharge" dataType="xsd:double">-2.147483648E9</scalar>
        <scalar dictRef="pdb:altLoc"/>
        <scalar dictRef="pdb:chainID"/>
        <scalar dictRef="pdb:hetAtom">false</scalar>
        <scalar dictRef="pdb:iCode"/>
        <label dictRef="pdb:name" xmlns="">CG</label>
        <scalar dictRef="pdb:oxt">false</scalar>
        <scalar dictRef="pdb:record">ATOM 867 CG LEU 57 10.164 4.331 -2.552 1.00 0.00 C </scalar>
        <scalar dictRef="pdb:resName">LEU</scalar>
        <scalar dictRef="pdb:resSeq">57</scalar>
        <scalar dictRef="pdb:segID"/>
        <scalar dictRef="pdb:serial">867</scalar>
        <scalar dictRef="pdb:tempFactor">0.0</scalar>
      </atom>
      <atom id="a25199001" elementType="C" x3="9.253" y3="3.124" z3="-2.353" formalCharge="0" hydrogenCount="0" occupancy="1.0">
        <scalar dictRef="cdk:partialCharge" dataType="xsd:double">-2.147483648E9</scalar>
        <scalar dictRef="pdb:altLoc"/>
        <scalar dictRef="pdb:chainID"/>
        <scalar dictRef="pdb:hetAtom">false</scalar>
        <scalar dictRef="pdb:iCode"/>
        <label dictRef="pdb:name" xmlns="">CD1</label>
        <scalar dictRef="pdb:oxt">false</scalar>
        <scalar dictRef="pdb:record">ATOM 868 CD1 LEU 57 9.253 3.124 -2.353 1.00 0.00 C </scalar>
        <scalar dictRef="pdb:resName">LEU</scalar>
        <scalar dictRef="pdb:resSeq">57</scalar>
        <scalar dictRef="pdb:segID"/>
        <scalar dictRef="pdb:serial">868</scalar>
        <scalar dictRef="pdb:tempFactor">0.0</scalar>
      </atom>
      <atom id="a29132923" elementType="C" x3="10.209" y3="4.727" z3="-4.026" formalCharge="0" hydrogenCount="0" occupancy="1.0">
        <scalar dictRef="cdk:partialCharge" dataType="xsd:double">-2.147483648E9</scalar>
        <scalar dictRef="pdb:altLoc"/>
        <scalar dictRef="pdb:chainID"/>
        <scalar dictRef="pdb:hetAtom">false</scalar>
        <scalar dictRef="pdb:iCode"/>
        <label dictRef="pdb:name" xmlns="">CD2</label>
        <scalar dictRef="pdb:oxt">false</scalar>
        <scalar dictRef="pdb:record">ATOM 869 CD2 LEU 57 10.209 4.727 -4.026 1.00 0.00 C </scalar>
        <scalar dictRef="pdb:resName">LEU</scalar>
        <scalar dictRef="pdb:resSeq">57</scalar>
        <scalar dictRef="pdb:segID"/>
        <scalar dictRef="pdb:serial">869</scalar>
        <scalar dictRef="pdb:tempFactor">0.0</scalar>
      </atom>
      <atom id="a10774273" elementType="H" x3="7.841" y3="5.445" z3="-3.266" formalCharge="0" hydrogenCount="0" occupancy="1.0">
        <scalar dictRef="cdk:partialCharge" dataType="xsd:double">-2.147483648E9</scalar>
        <scalar dictRef="pdb:altLoc"/>
        <scalar dictRef="pdb:chainID"/>
        <scalar dictRef="pdb:hetAtom">false</scalar>
        <scalar dictRef="pdb:iCode"/>
        <label dictRef="pdb:name" xmlns="">H</label>
        <scalar dictRef="pdb:oxt">false</scalar>
        <scalar dictRef="pdb:record">ATOM 870 H LEU 57 7.841 5.445 -3.266 1.00 0.00 H </scalar>
        <scalar dictRef="pdb:resName">LEU</scalar>
        <scalar dictRef="pdb:resSeq">57</scalar>
        <scalar dictRef="pdb:segID"/>
        <scalar dictRef="pdb:serial">870</scalar>
        <scalar dictRef="pdb:tempFactor">0.0</scalar>
      </atom>
      <atom id="a23503403" elementType="H" x3="8.132" y3="4.529" z3="-0.651" formalCharge="0" hydrogenCount="0" occupancy="1.0">
        <scalar dictRef="cdk:partialCharge" dataType="xsd:double">-2.147483648E9</scalar>
        <scalar dictRef="pdb:altLoc"/>
        <scalar dictRef="pdb:chainID"/>
        <scalar dictRef="pdb:hetAtom">false</scalar>
        <scalar dictRef="pdb:iCode"/>
        <label dictRef="pdb:name" xmlns="">HA</label>
        <scalar dictRef="pdb:oxt">false</scalar>
        <scalar dictRef="pdb:record">ATOM 871 HA LEU 57 8.132 4.529 -0.651 1.00 0.00 H </scalar>
        <scalar dictRef="pdb:resName">LEU</scalar>
        <scalar dictRef="pdb:resSeq">57</scalar>
        <scalar dictRef="pdb:segID"/>
        <scalar dictRef="pdb:serial">871</scalar>
        <scalar dictRef="pdb:tempFactor">0.0</scalar>
      </atom>
      <atom id="a18926678" elementType="H" x3="9.875" y3="6.427" z3="-2.21" formalCharge="0" hydrogenCount="0" occupancy="1.0">
        <scalar dictRef="cdk:partialCharge" dataType="xsd:double">-2.147483648E9</scalar>
        <scalar dictRef="pdb:altLoc"/>
        <scalar dictRef="pdb:chainID"/>
        <scalar dictRef="pdb:hetAtom">false</scalar>
        <scalar dictRef="pdb:iCode"/>
        <label dictRef="pdb:name" xmlns="">1HB</label>
        <scalar dictRef="pdb:oxt">false</scalar>
        <scalar dictRef="pdb:record">ATOM 872 1HB LEU 57 9.875 6.427 -2.210 1.00 0.00 H </scalar>
        <scalar dictRef="pdb:resName">LEU</scalar>
        <scalar dictRef="pdb:resSeq">57</scalar>
        <scalar dictRef="pdb:segID"/>
        <scalar dictRef="pdb:serial">872</scalar>
        <scalar dictRef="pdb:tempFactor">0.0</scalar>
      </atom>
      <atom id="a4667711" elementType="H" x3="10.36" y3="5.524" z3="-0.787" formalCharge="0" hydrogenCount="0" occupancy="1.0">
        <scalar dictRef="cdk:partialCharge" dataType="xsd:double">-2.147483648E9</scalar>
        <scalar dictRef="pdb:altLoc"/>
        <scalar dictRef="pdb:chainID"/>
        <scalar dictRef="pdb:hetAtom">false</scalar>
        <scalar dictRef="pdb:iCode"/>
        <label dictRef="pdb:name" xmlns="">2HB</label>
        <scalar dictRef="pdb:oxt">false</scalar>
        <scalar dictRef="pdb:record">ATOM 873 2HB LEU 57 10.360 5.524 -0.787 1.00 0.00 H </scalar>
        <scalar dictRef="pdb:resName">LEU</scalar>
        <scalar dictRef="pdb:resSeq">57</scalar>
        <scalar dictRef="pdb:segID"/>
        <scalar dictRef="pdb:serial">873</scalar>
        <scalar dictRef="pdb:tempFactor">0.0</scalar>
      </atom>
      <atom id="a33520158" elementType="H" x3="11.152" y3="4.038" z3="-2.264" formalCharge="0" hydrogenCount="0" occupancy="1.0">
        <scalar dictRef="cdk:partialCharge" dataType="xsd:double">-2.147483648E9</scalar>
        <scalar dictRef="pdb:altLoc"/>
        <scalar dictRef="pdb:chainID"/>
        <scalar dictRef="pdb:hetAtom">false</scalar>
        <scalar dictRef="pdb:iCode"/>
        <label dictRef="pdb:name" xmlns="">HG</label>
        <scalar dictRef="pdb:oxt">false</scalar>
        <scalar dictRef="pdb:record">ATOM 874 HG LEU 57 11.152 4.038 -2.264 1.00 0.00 H </scalar>
        <scalar dictRef="pdb:resName">LEU</scalar>
        <scalar dictRef="pdb:resSeq">57</scalar>
        <scalar dictRef="pdb:segID"/>
        <scalar dictRef="pdb:serial">874</scalar>
        <scalar dictRef="pdb:tempFactor">0.0</scalar>
      </atom>
      <atom id="a27940859" elementType="H" x3="9.279" y3="2.821" z3="-1.317" formalCharge="0" hydrogenCount="0" occupancy="1.0">
        <scalar dictRef="cdk:partialCharge" dataType="xsd:double">-2.147483648E9</scalar>
        <scalar dictRef="pdb:altLoc"/>
        <scalar dictRef="pdb:chainID"/>
        <scalar dictRef="pdb:hetAtom">false</scalar>
        <scalar dictRef="pdb:iCode"/>
        <label dictRef="pdb:name" xmlns="">1HD1</label>
        <scalar dictRef="pdb:oxt">false</scalar>
        <scalar dictRef="pdb:record">ATOM 875 1HD1 LEU 57 9.279 2.821 -1.317 1.00 0.00 H </scalar>
        <scalar dictRef="pdb:resName">LEU</scalar>
        <scalar dictRef="pdb:resSeq">57</scalar>
        <scalar dictRef="pdb:segID"/>
        <scalar dictRef="pdb:serial">875</scalar>
        <scalar dictRef="pdb:tempFactor">0.0</scalar>
      </atom>
      <atom id="a7749469" elementType="H" x3="8.239" y3="3.385" z3="-2.624" formalCharge="0" hydrogenCount="0" occupancy="1.0">
        <scalar dictRef="cdk:partialCharge" dataType="xsd:double">-2.147483648E9</scalar>
        <scalar dictRef="pdb:altLoc"/>
        <scalar dictRef="pdb:chainID"/>
        <scalar dictRef="pdb:hetAtom">false</scalar>
        <scalar dictRef="pdb:iCode"/>
        <label dictRef="pdb:name" xmlns="">2HD1</label>
        <scalar dictRef="pdb:oxt">false</scalar>
        <scalar dictRef="pdb:record">ATOM 876 2HD1 LEU 57 8.239 3.385 -2.624 1.00 0.00 H </scalar>
        <scalar dictRef="pdb:resName">LEU</scalar>
        <scalar dictRef="pdb:resSeq">57</scalar>
        <scalar dictRef="pdb:segID"/>
        <scalar dictRef="pdb:serial">876</scalar>
        <scalar dictRef="pdb:tempFactor">0.0</scalar>
      </atom>
      <atom id="a20590970" elementType="H" x3="9.592" y3="2.308" z3="-2.975" formalCharge="0" hydrogenCount="0" occupancy="1.0">
        <scalar dictRef="cdk:partialCharge" dataType="xsd:double">-2.147483648E9</scalar>
        <scalar dictRef="pdb:altLoc"/>
        <scalar dictRef="pdb:chainID"/>
        <scalar dictRef="pdb:hetAtom">false</scalar>
        <scalar dictRef="pdb:iCode"/>
        <label dictRef="pdb:name" xmlns="">3HD1</label>
        <scalar dictRef="pdb:oxt">false</scalar>
        <scalar dictRef="pdb:record">ATOM 877 3HD1 LEU 57 9.592 2.308 -2.975 1.00 0.00 H </scalar>
        <scalar dictRef="pdb:resName">LEU</scalar>
        <scalar dictRef="pdb:resSeq">57</scalar>
        <scalar dictRef="pdb:segID"/>
        <scalar dictRef="pdb:serial">877</scalar>
        <scalar dictRef="pdb:tempFactor">0.0</scalar>
      </atom>
      <atom id="a25589390" elementType="H" x3="10.876" y3="5.566" z3="-4.153" formalCharge="0" hydrogenCount="0" occupancy="1.0">
        <scalar dictRef="cdk:partialCharge" dataType="xsd:double">-2.147483648E9</scalar>
        <scalar dictRef="pdb:altLoc"/>
        <scalar dictRef="pdb:chainID"/>
        <scalar dictRef="pdb:hetAtom">false</scalar>
        <scalar dictRef="pdb:iCode"/>
        <label dictRef="pdb:name" xmlns="">1HD2</label>
        <scalar dictRef="pdb:oxt">false</scalar>
        <scalar dictRef="pdb:record">ATOM 878 1HD2 LEU 57 10.876 5.566 -4.153 1.00 0.00 H </scalar>
        <scalar dictRef="pdb:resName">LEU</scalar>
        <scalar dictRef="pdb:resSeq">57</scalar>
        <scalar dictRef="pdb:segID"/>
        <scalar dictRef="pdb:serial">878</scalar>
        <scalar dictRef="pdb:tempFactor">0.0</scalar>
      </atom>
      <atom id="a13736904" elementType="H" x3="10.566" y3="3.894" z3="-4.614" formalCharge="0" hydrogenCount="0" occupancy="1.0">
        <scalar dictRef="cdk:partialCharge" dataType="xsd:double">-2.147483648E9</scalar>
        <scalar dictRef="pdb:altLoc"/>
        <scalar dictRef="pdb:chainID"/>
        <scalar dictRef="pdb:hetAtom">false</scalar>
        <scalar dictRef="pdb:iCode"/>
        <label dictRef="pdb:name" xmlns="">2HD2</label>
        <scalar dictRef="pdb:oxt">false</scalar>
        <scalar dictRef="pdb:record">ATOM 879 2HD2 LEU 57 10.566 3.894 -4.614 1.00 0.00 H </scalar>
        <scalar dictRef="pdb:resName">LEU</scalar>
        <scalar dictRef="pdb:resSeq">57</scalar>
        <scalar dictRef="pdb:segID"/>
        <scalar dictRef="pdb:serial">879</scalar>
        <scalar dictRef="pdb:tempFactor">0.0</scalar>
      </atom>
      <atom id="a21662929" elementType="H" x3="9.222" y3="5.0" z3="-4.363" formalCharge="0" hydrogenCount="0" occupancy="1.0">
        <scalar dictRef="cdk:partialCharge" dataType="xsd:double">-2.147483648E9</scalar>
        <scalar dictRef="pdb:altLoc"/>
        <scalar dictRef="pdb:chainID"/>
        <scalar dictRef="pdb:hetAtom">false</scalar>
        <scalar dictRef="pdb:iCode"/>
        <label dictRef="pdb:name" xmlns="">3HD2</label>
        <scalar dictRef="pdb:oxt">false</scalar>
        <scalar dictRef="pdb:record">ATOM 880 3HD2 LEU 57 9.222 5.000 -4.363 1.00 0.00 H </scalar>
        <scalar dictRef="pdb:resName">LEU</scalar>
        <scalar dictRef="pdb:resSeq">57</scalar>
        <scalar dictRef="pdb:segID"/>
        <scalar dictRef="pdb:serial">880</scalar>
        <scalar dictRef="pdb:tempFactor">0.0</scalar>
      </atom>
    </atomArray>
  </molecule>
  <molecule dictRef="pdb:sequence" id="ASPA90">
    <atomArray>
      <atom id="a23268025" elementType="N" x3="-0.445" y3="15.168" z3="-6.498" formalCharge="0" hydrogenCount="0" occupancy="1.0">
        <scalar dictRef="cdk:partialCharge" dataType="xsd:double">-2.147483648E9</scalar>
        <scalar dictRef="pdb:altLoc"/>
        <scalar dictRef="pdb:chainID"/>
        <scalar dictRef="pdb:hetAtom">false</scalar>
        <scalar dictRef="pdb:iCode"/>
        <label dictRef="pdb:name" xmlns="">N</label>
        <scalar dictRef="pdb:oxt">false</scalar>
        <scalar dictRef="pdb:record">ATOM 1394 N ASP 90 -0.445 15.168 -6.498 1.00 0.00 N </scalar>
        <scalar dictRef="pdb:resName">ASP</scalar>
        <scalar dictRef="pdb:resSeq">90</scalar>
        <scalar dictRef="pdb:segID"/>
        <scalar dictRef="pdb:serial">1394</scalar>
        <scalar dictRef="pdb:tempFactor">0.0</scalar>
      </atom>
      <atom id="a22355808" elementType="C" x3="0.337" y3="16.344" z3="-6.149" formalCharge="0" hydrogenCount="0" occupancy="1.0">
        <scalar dictRef="cdk:partialCharge" dataType="xsd:double">-2.147483648E9</scalar>
        <scalar dictRef="pdb:altLoc"/>
        <scalar dictRef="pdb:chainID"/>
        <scalar dictRef="pdb:hetAtom">false</scalar>
        <scalar dictRef="pdb:iCode"/>
        <label dictRef="pdb:name" xmlns="">CA</label>
        <scalar dictRef="pdb:oxt">false</scalar>
        <scalar dictRef="pdb:record">ATOM 1395 CA ASP 90 0.337 16.344 -6.149 1.00 0.00 C </scalar>
        <scalar dictRef="pdb:resName">ASP</scalar>
        <scalar dictRef="pdb:resSeq">90</scalar>
        <scalar dictRef="pdb:segID"/>
        <scalar dictRef="pdb:serial">1395</scalar>
        <scalar dictRef="pdb:tempFactor">0.0</scalar>
      </atom>
      <atom id="a25094328" elementType="C" x3="1.812" y3="15.999" z3="-6.225" formalCharge="0" hydrogenCount="0" occupancy="1.0">
        <scalar dictRef="cdk:partialCharge" dataType="xsd:double">-2.147483648E9</scalar>
        <scalar dictRef="pdb:altLoc"/>
        <scalar dictRef="pdb:chainID"/>
        <scalar dictRef="pdb:hetAtom">false</scalar>
        <scalar dictRef="pdb:iCode"/>
        <label dictRef="pdb:name" xmlns="">C</label>
        <scalar dictRef="pdb:oxt">false</scalar>
        <scalar dictRef="pdb:record">ATOM 1396 C ASP 90 1.812 15.999 -6.225 1.00 0.00 C </scalar>
        <scalar dictRef="pdb:resName">ASP</scalar>
        <scalar dictRef="pdb:resSeq">90</scalar>
        <scalar dictRef="pdb:segID"/>
        <scalar dictRef="pdb:serial">1396</scalar>
        <scalar dictRef="pdb:tempFactor">0.0</scalar>
      </atom>
      <atom id="a14726901" elementType="O" x3="2.634" y3="16.818" z3="-6.63" formalCharge="0" hydrogenCount="0" occupancy="1.0">
        <scalar dictRef="cdk:partialCharge" dataType="xsd:double">-2.147483648E9</scalar>
        <scalar dictRef="pdb:altLoc"/>
        <scalar dictRef="pdb:chainID"/>
        <scalar dictRef="pdb:hetAtom">false</scalar>
        <scalar dictRef="pdb:iCode"/>
        <label dictRef="pdb:name" xmlns="">O</label>
        <scalar dictRef="pdb:oxt">false</scalar>
        <scalar dictRef="pdb:record">ATOM 1397 O ASP 90 2.634 16.818 -6.630 1.00 0.00 O </scalar>
        <scalar dictRef="pdb:resName">ASP</scalar>
        <scalar dictRef="pdb:resSeq">90</scalar>
        <scalar dictRef="pdb:segID"/>
        <scalar dictRef="pdb:serial">1397</scalar>
        <scalar dictRef="pdb:tempFactor">0.0</scalar>
      </atom>
      <atom id="a17548445" elementType="C" x3="-0.0080" y3="16.829" z3="-4.739" formalCharge="0" hydrogenCount="0" occupancy="1.0">
        <scalar dictRef="cdk:partialCharge" dataType="xsd:double">-2.147483648E9</scalar>
        <scalar dictRef="pdb:altLoc"/>
        <scalar dictRef="pdb:chainID"/>
        <scalar dictRef="pdb:hetAtom">false</scalar>
        <scalar dictRef="pdb:iCode"/>
        <label dictRef="pdb:name" xmlns="">CB</label>
        <scalar dictRef="pdb:oxt">false</scalar>
        <scalar dictRef="pdb:record">ATOM 1398 CB ASP 90 -0.008 16.829 -4.739 1.00 0.00 C </scalar>
        <scalar dictRef="pdb:resName">ASP</scalar>
        <scalar dictRef="pdb:resSeq">90</scalar>
        <scalar dictRef="pdb:segID"/>
        <scalar dictRef="pdb:serial">1398</scalar>
        <scalar dictRef="pdb:tempFactor">0.0</scalar>
      </atom>
      <atom id="a26828160" elementType="C" x3="-0.853" y3="18.088" z3="-4.75" formalCharge="0" hydrogenCount="0" occupancy="1.0">
        <scalar dictRef="cdk:partialCharge" dataType="xsd:double">-2.147483648E9</scalar>
        <scalar dictRef="pdb:altLoc"/>
        <scalar dictRef="pdb:chainID"/>
        <scalar dictRef="pdb:hetAtom">false</scalar>
        <scalar dictRef="pdb:iCode"/>
        <label dictRef="pdb:name" xmlns="">CG</label>
        <scalar dictRef="pdb:oxt">false</scalar>
        <scalar dictRef="pdb:record">ATOM 1399 CG ASP 90 -0.853 18.088 -4.750 1.00 0.00 C </scalar>
        <scalar dictRef="pdb:resName">ASP</scalar>
        <scalar dictRef="pdb:resSeq">90</scalar>
        <scalar dictRef="pdb:segID"/>
        <scalar dictRef="pdb:serial">1399</scalar>
        <scalar dictRef="pdb:tempFactor">0.0</scalar>
      </atom>
      <atom id="a29997514" elementType="O" x3="-1.597" y3="18.295" z3="-5.733" formalCharge="0" hydrogenCount="0" occupancy="1.0">
        <scalar dictRef="cdk:partialCharge" dataType="xsd:double">-2.147483648E9</scalar>
        <scalar dictRef="pdb:altLoc"/>
        <scalar dictRef="pdb:chainID"/>
        <scalar dictRef="pdb:hetAtom">false</scalar>
        <scalar dictRef="pdb:iCode"/>
        <label dictRef="pdb:name" xmlns="">OD1</label>
        <scalar dictRef="pdb:oxt">false</scalar>
        <scalar dictRef="pdb:record">ATOM 1400 OD1 ASP 90 -1.597 18.295 -5.733 1.00 0.00 O </scalar>
        <scalar dictRef="pdb:resName">ASP</scalar>
        <scalar dictRef="pdb:resSeq">90</scalar>
        <scalar dictRef="pdb:segID"/>
        <scalar dictRef="pdb:serial">1400</scalar>
        <scalar dictRef="pdb:tempFactor">0.0</scalar>
      </atom>
      <atom id="a12888787" elementType="O" x3="-0.77" y3="18.869" z3="-3.779" formalCharge="0" hydrogenCount="0" occupancy="1.0">
        <scalar dictRef="cdk:partialCharge" dataType="xsd:double">-2.147483648E9</scalar>
        <scalar dictRef="pdb:altLoc"/>
        <scalar dictRef="pdb:chainID"/>
        <scalar dictRef="pdb:hetAtom">false</scalar>
        <scalar dictRef="pdb:iCode"/>
        <label dictRef="pdb:name" xmlns="">OD2</label>
        <scalar dictRef="pdb:oxt">false</scalar>
        <scalar dictRef="pdb:record">ATOM 1401 OD2 ASP 90 -0.770 18.869 -3.779 1.00 0.00 O </scalar>
        <scalar dictRef="pdb:resName">ASP</scalar>
        <scalar dictRef="pdb:resSeq">90</scalar>
        <scalar dictRef="pdb:segID"/>
        <scalar dictRef="pdb:serial">1401</scalar>
        <scalar dictRef="pdb:tempFactor">0.0</scalar>
      </atom>
      <atom id="a27994366" elementType="H" x3="-0.0050" y3="14.436" z3="-6.97" formalCharge="0" hydrogenCount="0" occupancy="1.0">
        <scalar dictRef="cdk:partialCharge" dataType="xsd:double">-2.147483648E9</scalar>
        <scalar dictRef="pdb:altLoc"/>
        <scalar dictRef="pdb:chainID"/>
        <scalar dictRef="pdb:hetAtom">false</scalar>
        <scalar dictRef="pdb:iCode"/>
        <label dictRef="pdb:name" xmlns="">H</label>
        <scalar dictRef="pdb:oxt">false</scalar>
        <scalar dictRef="pdb:record">ATOM 1402 H ASP 90 -0.005 14.436 -6.970 1.00 0.00 H </scalar>
        <scalar dictRef="pdb:resName">ASP</scalar>
        <scalar dictRef="pdb:resSeq">90</scalar>
        <scalar dictRef="pdb:segID"/>
        <scalar dictRef="pdb:serial">1402</scalar>
        <scalar dictRef="pdb:tempFactor">0.0</scalar>
      </atom>
      <atom id="a1070904" elementType="H" x3="0.116" y3="17.123" z3="-6.863" formalCharge="0" hydrogenCount="0" occupancy="1.0">
        <scalar dictRef="cdk:partialCharge" dataType="xsd:double">-2.147483648E9</scalar>
        <scalar dictRef="pdb:altLoc"/>
        <scalar dictRef="pdb:chainID"/>
        <scalar dictRef="pdb:hetAtom">false</scalar>
        <scalar dictRef="pdb:iCode"/>
        <label dictRef="pdb:name" xmlns="">HA</label>
        <scalar dictRef="pdb:oxt">false</scalar>
        <scalar dictRef="pdb:record">ATOM 1403 HA ASP 90 0.116 17.123 -6.863 1.00 0.00 H </scalar>
        <scalar dictRef="pdb:resName">ASP</scalar>
        <scalar dictRef="pdb:resSeq">90</scalar>
        <scalar dictRef="pdb:segID"/>
        <scalar dictRef="pdb:serial">1403</scalar>
        <scalar dictRef="pdb:tempFactor">0.0</scalar>
      </atom>
      <atom id="a13523740" elementType="H" x3="-0.558" y3="16.054" z3="-4.228" formalCharge="0" hydrogenCount="0" occupancy="1.0">
        <scalar dictRef="cdk:partialCharge" dataType="xsd:double">-2.147483648E9</scalar>
        <scalar dictRef="pdb:altLoc"/>
        <scalar dictRef="pdb:chainID"/>
        <scalar dictRef="pdb:hetAtom">false</scalar>
        <scalar dictRef="pdb:iCode"/>
        <label dictRef="pdb:name" xmlns="">1HB</label>
        <scalar dictRef="pdb:oxt">false</scalar>
        <scalar dictRef="pdb:record">ATOM 1404 1HB ASP 90 -0.558 16.054 -4.228 1.00 0.00 H </scalar>
        <scalar dictRef="pdb:resName">ASP</scalar>
        <scalar dictRef="pdb:resSeq">90</scalar>
        <scalar dictRef="pdb:segID"/>
        <scalar dictRef="pdb:serial">1404</scalar>
        <scalar dictRef="pdb:tempFactor">0.0</scalar>
      </atom>
      <atom id="a29346106" elementType="H" x3="0.905" y3="17.034" z3="-4.2" formalCharge="0" hydrogenCount="0" occupancy="1.0">
        <scalar dictRef="cdk:partialCharge" dataType="xsd:double">-2.147483648E9</scalar>
        <scalar dictRef="pdb:altLoc"/>
        <scalar dictRef="pdb:chainID"/>
        <scalar dictRef="pdb:hetAtom">false</scalar>
        <scalar dictRef="pdb:iCode"/>
        <label dictRef="pdb:name" xmlns="">2HB</label>
        <scalar dictRef="pdb:oxt">false</scalar>
        <scalar dictRef="pdb:record">ATOM 1405 2HB ASP 90 0.905 17.034 -4.200 1.00 0.00 H </scalar>
        <scalar dictRef="pdb:resName">ASP</scalar>
        <scalar dictRef="pdb:resSeq">90</scalar>
        <scalar dictRef="pdb:segID"/>
        <scalar dictRef="pdb:serial">1405</scalar>
        <scalar dictRef="pdb:tempFactor">0.0</scalar>
      </atom>
    </atomArray>
  </molecule>
  <molecule dictRef="pdb:sequence" id="LEUA56">
    <atomArray>
      <atom id="a3414368" elementType="N" x3="5.286" y3="6.259" z3="-4.344" formalCharge="0" hydrogenCount="0" occupancy="1.0">
        <scalar dictRef="cdk:partialCharge" dataType="xsd:double">-2.147483648E9</scalar>
        <scalar dictRef="pdb:altLoc"/>
        <scalar dictRef="pdb:chainID"/>
        <scalar dictRef="pdb:hetAtom">false</scalar>
        <scalar dictRef="pdb:iCode"/>
        <label dictRef="pdb:name" xmlns="">N</label>
        <scalar dictRef="pdb:oxt">false</scalar>
        <scalar dictRef="pdb:record">ATOM 843 N LEU 56 5.286 6.259 -4.344 1.00 0.00 N </scalar>
        <scalar dictRef="pdb:resName">LEU</scalar>
        <scalar dictRef="pdb:resSeq">56</scalar>
        <scalar dictRef="pdb:segID"/>
        <scalar dictRef="pdb:serial">843</scalar>
        <scalar dictRef="pdb:tempFactor">0.0</scalar>
      </atom>
      <atom id="a7219514" elementType="C" x3="5.337" y3="5.026" z3="-3.574" formalCharge="0" hydrogenCount="0" occupancy="1.0">
        <scalar dictRef="cdk:partialCharge" dataType="xsd:double">-2.147483648E9</scalar>
        <scalar dictRef="pdb:altLoc"/>
        <scalar dictRef="pdb:chainID"/>
        <scalar dictRef="pdb:hetAtom">false</scalar>
        <scalar dictRef="pdb:iCode"/>
        <label dictRef="pdb:name" xmlns="">CA</label>
        <scalar dictRef="pdb:oxt">false</scalar>
        <scalar dictRef="pdb:record">ATOM 844 CA LEU 56 5.337 5.026 -3.574 1.00 0.00 C </scalar>
        <scalar dictRef="pdb:resName">LEU</scalar>
        <scalar dictRef="pdb:resSeq">56</scalar>
        <scalar dictRef="pdb:segID"/>
        <scalar dictRef="pdb:serial">844</scalar>
        <scalar dictRef="pdb:tempFactor">0.0</scalar>
      </atom>
      <atom id="a5546792" elementType="C" x3="6.129" y3="5.149" z3="-2.274" formalCharge="0" hydrogenCount="0" occupancy="1.0">
        <scalar dictRef="cdk:partialCharge" dataType="xsd:double">-2.147483648E9</scalar>
        <scalar dictRef="pdb:altLoc"/>
        <scalar dictRef="pdb:chainID"/>
        <scalar dictRef="pdb:hetAtom">false</scalar>
        <scalar dictRef="pdb:iCode"/>
        <label dictRef="pdb:name" xmlns="">C</label>
        <scalar dictRef="pdb:oxt">false</scalar>
        <scalar dictRef="pdb:record">ATOM 845 C LEU 56 6.129 5.149 -2.274 1.00 0.00 C </scalar>
        <scalar dictRef="pdb:resName">LEU</scalar>
        <scalar dictRef="pdb:resSeq">56</scalar>
        <scalar dictRef="pdb:segID"/>
        <scalar dictRef="pdb:serial">845</scalar>
        <scalar dictRef="pdb:tempFactor">0.0</scalar>
      </atom>
      <atom id="a10736847" elementType="O" x3="5.576" y3="5.005" z3="-1.189" formalCharge="0" hydrogenCount="0" occupancy="1.0">
        <scalar dictRef="cdk:partialCharge" dataType="xsd:double">-2.147483648E9</scalar>
        <scalar dictRef="pdb:altLoc"/>
        <scalar dictRef="pdb:chainID"/>
        <scalar dictRef="pdb:hetAtom">false</scalar>
        <scalar dictRef="pdb:iCode"/>
        <label dictRef="pdb:name" xmlns="">O</label>
        <scalar dictRef="pdb:oxt">false</scalar>
        <scalar dictRef="pdb:record">ATOM 846 O LEU 56 5.576 5.005 -1.189 1.00 0.00 O </scalar>
        <scalar dictRef="pdb:resName">LEU</scalar>
        <scalar dictRef="pdb:resSeq">56</scalar>
        <scalar dictRef="pdb:segID"/>
        <scalar dictRef="pdb:serial">846</scalar>
        <scalar dictRef="pdb:tempFactor">0.0</scalar>
      </atom>
      <atom id="a32023030" elementType="C" x3="5.927" y3="3.919" z3="-4.451" formalCharge="0" hydrogenCount="0" occupancy="1.0">
        <scalar dictRef="cdk:partialCharge" dataType="xsd:double">-2.147483648E9</scalar>
        <scalar dictRef="pdb:altLoc"/>
        <scalar dictRef="pdb:chainID"/>
        <scalar dictRef="pdb:hetAtom">false</scalar>
        <scalar dictRef="pdb:iCode"/>
        <label dictRef="pdb:name" xmlns="">CB</label>
        <scalar dictRef="pdb:oxt">false</scalar>
        <scalar dictRef="pdb:record">ATOM 847 CB LEU 56 5.927 3.919 -4.451 1.00 0.00 C </scalar>
        <scalar dictRef="pdb:resName">LEU</scalar>
        <scalar dictRef="pdb:resSeq">56</scalar>
        <scalar dictRef="pdb:segID"/>
        <scalar dictRef="pdb:serial">847</scalar>
        <scalar dictRef="pdb:tempFactor">0.0</scalar>
      </atom>
      <atom id="a31544005" elementType="C" x3="4.966" y3="2.793" z3="-4.819" formalCharge="0" hydrogenCount="0" occupancy="1.0">
        <scalar dictRef="cdk:partialCharge" dataType="xsd:double">-2.147483648E9</scalar>
        <scalar dictRef="pdb:altLoc"/>
        <scalar dictRef="pdb:chainID"/>
        <scalar dictRef="pdb:hetAtom">false</scalar>
        <scalar dictRef="pdb:iCode"/>
        <label dictRef="pdb:name" xmlns="">CG</label>
        <scalar dictRef="pdb:oxt">false</scalar>
        <scalar dictRef="pdb:record">ATOM 848 CG LEU 56 4.966 2.793 -4.819 1.00 0.00 C </scalar>
        <scalar dictRef="pdb:resName">LEU</scalar>
        <scalar dictRef="pdb:resSeq">56</scalar>
        <scalar dictRef="pdb:segID"/>
        <scalar dictRef="pdb:serial">848</scalar>
        <scalar dictRef="pdb:tempFactor">0.0</scalar>
      </atom>
      <atom id="a78236" elementType="C" x3="3.792" y3="3.338" z3="-5.618" formalCharge="0" hydrogenCount="0" occupancy="1.0">
        <scalar dictRef="cdk:partialCharge" dataType="xsd:double">-2.147483648E9</scalar>
        <scalar dictRef="pdb:altLoc"/>
        <scalar dictRef="pdb:chainID"/>
        <scalar dictRef="pdb:hetAtom">false</scalar>
        <scalar dictRef="pdb:iCode"/>
        <label dictRef="pdb:name" xmlns="">CD1</label>
        <scalar dictRef="pdb:oxt">false</scalar>
        <scalar dictRef="pdb:record">ATOM 849 CD1 LEU 56 3.792 3.338 -5.618 1.00 0.00 C </scalar>
        <scalar dictRef="pdb:resName">LEU</scalar>
        <scalar dictRef="pdb:resSeq">56</scalar>
        <scalar dictRef="pdb:segID"/>
        <scalar dictRef="pdb:serial">849</scalar>
        <scalar dictRef="pdb:tempFactor">0.0</scalar>
      </atom>
      <atom id="a6301159" elementType="C" x3="5.697" y3="1.715" z3="-5.607" formalCharge="0" hydrogenCount="0" occupancy="1.0">
        <scalar dictRef="cdk:partialCharge" dataType="xsd:double">-2.147483648E9</scalar>
        <scalar dictRef="pdb:altLoc"/>
        <scalar dictRef="pdb:chainID"/>
        <scalar dictRef="pdb:hetAtom">false</scalar>
        <scalar dictRef="pdb:iCode"/>
        <label dictRef="pdb:name" xmlns="">CD2</label>
        <scalar dictRef="pdb:oxt">false</scalar>
        <scalar dictRef="pdb:record">ATOM 850 CD2 LEU 56 5.697 1.715 -5.607 1.00 0.00 C </scalar>
        <scalar dictRef="pdb:resName">LEU</scalar>
        <scalar dictRef="pdb:resSeq">56</scalar>
        <scalar dictRef="pdb:segID"/>
        <scalar dictRef="pdb:serial">850</scalar>
        <scalar dictRef="pdb:tempFactor">0.0</scalar>
      </atom>
      <atom id="a5799060" elementType="H" x3="5.801" y3="6.313" z3="-5.169" formalCharge="0" hydrogenCount="0" occupancy="1.0">
        <scalar dictRef="cdk:partialCharge" dataType="xsd:double">-2.147483648E9</scalar>
        <scalar dictRef="pdb:altLoc"/>
        <scalar dictRef="pdb:chainID"/>
        <scalar dictRef="pdb:hetAtom">false</scalar>
        <scalar dictRef="pdb:iCode"/>
        <label dictRef="pdb:name" xmlns="">H</label>
        <scalar dictRef="pdb:oxt">false</scalar>
        <scalar dictRef="pdb:record">ATOM 851 H LEU 56 5.801 6.313 -5.169 1.00 0.00 H </scalar>
        <scalar dictRef="pdb:resName">LEU</scalar>
        <scalar dictRef="pdb:resSeq">56</scalar>
        <scalar dictRef="pdb:segID"/>
        <scalar dictRef="pdb:serial">851</scalar>
        <scalar dictRef="pdb:tempFactor">0.0</scalar>
      </atom>
      <atom id="a22743805" elementType="H" x3="4.322" y3="4.756" z3="-3.329" formalCharge="0" hydrogenCount="0" occupancy="1.0">
        <scalar dictRef="cdk:partialCharge" dataType="xsd:double">-2.147483648E9</scalar>
        <scalar dictRef="pdb:altLoc"/>
        <scalar dictRef="pdb:chainID"/>
        <scalar dictRef="pdb:hetAtom">false</scalar>
        <scalar dictRef="pdb:iCode"/>
        <label dictRef="pdb:name" xmlns="">HA</label>
        <scalar dictRef="pdb:oxt">false</scalar>
        <scalar dictRef="pdb:record">ATOM 852 HA LEU 56 4.322 4.756 -3.329 1.00 0.00 H </scalar>
        <scalar dictRef="pdb:resName">LEU</scalar>
        <scalar dictRef="pdb:resSeq">56</scalar>
        <scalar dictRef="pdb:segID"/>
        <scalar dictRef="pdb:serial">852</scalar>
        <scalar dictRef="pdb:tempFactor">0.0</scalar>
      </atom>
      <atom id="a3045408" elementType="H" x3="6.275" y3="4.371" z3="-5.37" formalCharge="0" hydrogenCount="0" occupancy="1.0">
        <scalar dictRef="cdk:partialCharge" dataType="xsd:double">-2.147483648E9</scalar>
        <scalar dictRef="pdb:altLoc"/>
        <scalar dictRef="pdb:chainID"/>
        <scalar dictRef="pdb:hetAtom">false</scalar>
        <scalar dictRef="pdb:iCode"/>
        <label dictRef="pdb:name" xmlns="">1HB</label>
        <scalar dictRef="pdb:oxt">false</scalar>
        <scalar dictRef="pdb:record">ATOM 853 1HB LEU 56 6.275 4.371 -5.370 1.00 0.00 H </scalar>
        <scalar dictRef="pdb:resName">LEU</scalar>
        <scalar dictRef="pdb:resSeq">56</scalar>
        <scalar dictRef="pdb:segID"/>
        <scalar dictRef="pdb:serial">853</scalar>
        <scalar dictRef="pdb:tempFactor">0.0</scalar>
      </atom>
      <atom id="a13665843" elementType="H" x3="6.771" y3="3.487" z3="-3.937" formalCharge="0" hydrogenCount="0" occupancy="1.0">
        <scalar dictRef="cdk:partialCharge" dataType="xsd:double">-2.147483648E9</scalar>
        <scalar dictRef="pdb:altLoc"/>
        <scalar dictRef="pdb:chainID"/>
        <scalar dictRef="pdb:hetAtom">false</scalar>
        <scalar dictRef="pdb:iCode"/>
        <label dictRef="pdb:name" xmlns="">2HB</label>
        <scalar dictRef="pdb:oxt">false</scalar>
        <scalar dictRef="pdb:record">ATOM 854 2HB LEU 56 6.771 3.487 -3.937 1.00 0.00 H </scalar>
        <scalar dictRef="pdb:resName">LEU</scalar>
        <scalar dictRef="pdb:resSeq">56</scalar>
        <scalar dictRef="pdb:segID"/>
        <scalar dictRef="pdb:serial">854</scalar>
        <scalar dictRef="pdb:tempFactor">0.0</scalar>
      </atom>
      <atom id="a1741620" elementType="H" x3="4.581" y3="2.347" z3="-3.915" formalCharge="0" hydrogenCount="0" occupancy="1.0">
        <scalar dictRef="cdk:partialCharge" dataType="xsd:double">-2.147483648E9</scalar>
        <scalar dictRef="pdb:altLoc"/>
        <scalar dictRef="pdb:chainID"/>
        <scalar dictRef="pdb:hetAtom">false</scalar>
        <scalar dictRef="pdb:iCode"/>
        <label dictRef="pdb:name" xmlns="">HG</label>
        <scalar dictRef="pdb:oxt">false</scalar>
        <scalar dictRef="pdb:record">ATOM 855 HG LEU 56 4.581 2.347 -3.915 1.00 0.00 H </scalar>
        <scalar dictRef="pdb:resName">LEU</scalar>
        <scalar dictRef="pdb:resSeq">56</scalar>
        <scalar dictRef="pdb:segID"/>
        <scalar dictRef="pdb:serial">855</scalar>
        <scalar dictRef="pdb:tempFactor">0.0</scalar>
      </atom>
      <atom id="a11945013" elementType="H" x3="4.152" y3="4.056" z3="-6.34" formalCharge="0" hydrogenCount="0" occupancy="1.0">
        <scalar dictRef="cdk:partialCharge" dataType="xsd:double">-2.147483648E9</scalar>
        <scalar dictRef="pdb:altLoc"/>
        <scalar dictRef="pdb:chainID"/>
        <scalar dictRef="pdb:hetAtom">false</scalar>
        <scalar dictRef="pdb:iCode"/>
        <label dictRef="pdb:name" xmlns="">1HD1</label>
        <scalar dictRef="pdb:oxt">false</scalar>
        <scalar dictRef="pdb:record">ATOM 856 1HD1 LEU 56 4.152 4.056 -6.340 1.00 0.00 H </scalar>
        <scalar dictRef="pdb:resName">LEU</scalar>
        <scalar dictRef="pdb:resSeq">56</scalar>
        <scalar dictRef="pdb:segID"/>
        <scalar dictRef="pdb:serial">856</scalar>
        <scalar dictRef="pdb:tempFactor">0.0</scalar>
      </atom>
      <atom id="a3668766" elementType="H" x3="3.298" y3="2.528" z3="-6.134" formalCharge="0" hydrogenCount="0" occupancy="1.0">
        <scalar dictRef="cdk:partialCharge" dataType="xsd:double">-2.147483648E9</scalar>
        <scalar dictRef="pdb:altLoc"/>
        <scalar dictRef="pdb:chainID"/>
        <scalar dictRef="pdb:hetAtom">false</scalar>
        <scalar dictRef="pdb:iCode"/>
        <label dictRef="pdb:name" xmlns="">2HD1</label>
        <scalar dictRef="pdb:oxt">false</scalar>
        <scalar dictRef="pdb:record">ATOM 857 2HD1 LEU 56 3.298 2.528 -6.134 1.00 0.00 H </scalar>
        <scalar dictRef="pdb:resName">LEU</scalar>
        <scalar dictRef="pdb:resSeq">56</scalar>
        <scalar dictRef="pdb:segID"/>
        <scalar dictRef="pdb:serial">857</scalar>
        <scalar dictRef="pdb:tempFactor">0.0</scalar>
      </atom>
      <atom id="a21471211" elementType="H" x3="3.093" y3="3.82" z3="-4.95" formalCharge="0" hydrogenCount="0" occupancy="1.0">
        <scalar dictRef="cdk:partialCharge" dataType="xsd:double">-2.147483648E9</scalar>
        <scalar dictRef="pdb:altLoc"/>
        <scalar dictRef="pdb:chainID"/>
        <scalar dictRef="pdb:hetAtom">false</scalar>
        <scalar dictRef="pdb:iCode"/>
        <label dictRef="pdb:name" xmlns="">3HD1</label>
        <scalar dictRef="pdb:oxt">false</scalar>
        <scalar dictRef="pdb:record">ATOM 858 3HD1 LEU 56 3.093 3.820 -4.950 1.00 0.00 H </scalar>
        <scalar dictRef="pdb:resName">LEU</scalar>
        <scalar dictRef="pdb:resSeq">56</scalar>
        <scalar dictRef="pdb:segID"/>
        <scalar dictRef="pdb:serial">858</scalar>
        <scalar dictRef="pdb:tempFactor">0.0</scalar>
      </atom>
      <atom id="a22297736" elementType="H" x3="6.539" y3="2.155" z3="-6.12" formalCharge="0" hydrogenCount="0" occupancy="1.0">
        <scalar dictRef="cdk:partialCharge" dataType="xsd:double">-2.147483648E9</scalar>
        <scalar dictRef="pdb:altLoc"/>
        <scalar dictRef="pdb:chainID"/>
        <scalar dictRef="pdb:hetAtom">false</scalar>
        <scalar dictRef="pdb:iCode"/>
        <label dictRef="pdb:name" xmlns="">1HD2</label>
        <scalar dictRef="pdb:oxt">false</scalar>
        <scalar dictRef="pdb:record">ATOM 859 1HD2 LEU 56 6.539 2.155 -6.120 1.00 0.00 H </scalar>
        <scalar dictRef="pdb:resName">LEU</scalar>
        <scalar dictRef="pdb:resSeq">56</scalar>
        <scalar dictRef="pdb:segID"/>
        <scalar dictRef="pdb:serial">859</scalar>
        <scalar dictRef="pdb:tempFactor">0.0</scalar>
      </atom>
      <atom id="a22155964" elementType="H" x3="6.047" y3="0.949" z3="-4.931" formalCharge="0" hydrogenCount="0" occupancy="1.0">
        <scalar dictRef="cdk:partialCharge" dataType="xsd:double">-2.147483648E9</scalar>
        <scalar dictRef="pdb:altLoc"/>
        <scalar dictRef="pdb:chainID"/>
        <scalar dictRef="pdb:hetAtom">false</scalar>
        <scalar dictRef="pdb:iCode"/>
        <label dictRef="pdb:name" xmlns="">2HD2</label>
        <scalar dictRef="pdb:oxt">false</scalar>
        <scalar dictRef="pdb:record">ATOM 860 2HD2 LEU 56 6.047 0.949 -4.931 1.00 0.00 H </scalar>
        <scalar dictRef="pdb:resName">LEU</scalar>
        <scalar dictRef="pdb:resSeq">56</scalar>
        <scalar dictRef="pdb:segID"/>
        <scalar dictRef="pdb:serial">860</scalar>
        <scalar dictRef="pdb:tempFactor">0.0</scalar>
      </atom>
      <atom id="a21762307" elementType="H" x3="5.023" y3="1.278" z3="-6.33" formalCharge="0" hydrogenCount="0" occupancy="1.0">
        <scalar dictRef="cdk:partialCharge" dataType="xsd:double">-2.147483648E9</scalar>
        <scalar dictRef="pdb:altLoc"/>
        <scalar dictRef="pdb:chainID"/>
        <scalar dictRef="pdb:hetAtom">false</scalar>
        <scalar dictRef="pdb:iCode"/>
        <label dictRef="pdb:name" xmlns="">3HD2</label>
        <scalar dictRef="pdb:oxt">false</scalar>
        <scalar dictRef="pdb:record">ATOM 861 3HD2 LEU 56 5.023 1.278 -6.330 1.00 0.00 H </scalar>
        <scalar dictRef="pdb:resName">LEU</scalar>
        <scalar dictRef="pdb:resSeq">56</scalar>
        <scalar dictRef="pdb:segID"/>
        <scalar dictRef="pdb:serial">861</scalar>
        <scalar dictRef="pdb:tempFactor">0.0</scalar>
      </atom>
    </atomArray>
  </molecule>
  <molecule dictRef="pdb:sequence" id="HISA33">
    <atomArray>
      <atom id="a15799300" elementType="N" x3="-4.957" y3="-17.568" z3="-11.008" formalCharge="0" hydrogenCount="0" occupancy="1.0">
        <scalar dictRef="cdk:partialCharge" dataType="xsd:double">-2.147483648E9</scalar>
        <scalar dictRef="pdb:altLoc"/>
        <scalar dictRef="pdb:chainID"/>
        <scalar dictRef="pdb:hetAtom">false</scalar>
        <scalar dictRef="pdb:iCode"/>
        <label dictRef="pdb:name" xmlns="">N</label>
        <scalar dictRef="pdb:oxt">false</scalar>
        <scalar dictRef="pdb:record">ATOM 470 N HIS 33 -4.957 -17.568 -11.008 1.00 0.00 N </scalar>
        <scalar dictRef="pdb:resName">HIS</scalar>
        <scalar dictRef="pdb:resSeq">33</scalar>
        <scalar dictRef="pdb:segID"/>
        <scalar dictRef="pdb:serial">470</scalar>
        <scalar dictRef="pdb:tempFactor">0.0</scalar>
      </atom>
      <atom id="a22618484" elementType="C" x3="-6.339" y3="-18.01" z3="-10.972" formalCharge="0" hydrogenCount="0" occupancy="1.0">
        <scalar dictRef="cdk:partialCharge" dataType="xsd:double">-2.147483648E9</scalar>
        <scalar dictRef="pdb:altLoc"/>
        <scalar dictRef="pdb:chainID"/>
        <scalar dictRef="pdb:hetAtom">false</scalar>
        <scalar dictRef="pdb:iCode"/>
        <label dictRef="pdb:name" xmlns="">CA</label>
        <scalar dictRef="pdb:oxt">false</scalar>
        <scalar dictRef="pdb:record">ATOM 471 CA HIS 33 -6.339 -18.010 -10.972 1.00 0.00 C </scalar>
        <scalar dictRef="pdb:resName">HIS</scalar>
        <scalar dictRef="pdb:resSeq">33</scalar>
        <scalar dictRef="pdb:segID"/>
        <scalar dictRef="pdb:serial">471</scalar>
        <scalar dictRef="pdb:tempFactor">0.0</scalar>
      </atom>
      <atom id="a10703525" elementType="C" x3="-7.154" y3="-17.16" z3="-10.012" formalCharge="0" hydrogenCount="0" occupancy="1.0">
        <scalar dictRef="cdk:partialCharge" dataType="xsd:double">-2.147483648E9</scalar>
        <scalar dictRef="pdb:altLoc"/>
        <scalar dictRef="pdb:chainID"/>
        <scalar dictRef="pdb:hetAtom">false</scalar>
        <scalar dictRef="pdb:iCode"/>
        <label dictRef="pdb:name" xmlns="">C</label>
        <scalar dictRef="pdb:oxt">false</scalar>
        <scalar dictRef="pdb:record">ATOM 472 C HIS 33 -7.154 -17.160 -10.012 1.00 0.00 C </scalar>
        <scalar dictRef="pdb:resName">HIS</scalar>
        <scalar dictRef="pdb:resSeq">33</scalar>
        <scalar dictRef="pdb:segID"/>
        <scalar dictRef="pdb:serial">472</scalar>
        <scalar dictRef="pdb:tempFactor">0.0</scalar>
      </atom>
      <atom id="a8846886" elementType="O" x3="-6.928" y3="-17.171" z3="-8.802" formalCharge="0" hydrogenCount="0" occupancy="1.0">
        <scalar dictRef="cdk:partialCharge" dataType="xsd:double">-2.147483648E9</scalar>
        <scalar dictRef="pdb:altLoc"/>
        <scalar dictRef="pdb:chainID"/>
        <scalar dictRef="pdb:hetAtom">false</scalar>
        <scalar dictRef="pdb:iCode"/>
        <label dictRef="pdb:name" xmlns="">O</label>
        <scalar dictRef="pdb:oxt">false</scalar>
        <scalar dictRef="pdb:record">ATOM 473 O HIS 33 -6.928 -17.171 -8.802 1.00 0.00 O </scalar>
        <scalar dictRef="pdb:resName">HIS</scalar>
        <scalar dictRef="pdb:resSeq">33</scalar>
        <scalar dictRef="pdb:segID"/>
        <scalar dictRef="pdb:serial">473</scalar>
        <scalar dictRef="pdb:tempFactor">0.0</scalar>
      </atom>
      <atom id="a9938272" elementType="C" x3="-6.415" y3="-19.481" z3="-10.558" formalCharge="0" hydrogenCount="0" occupancy="1.0">
        <scalar dictRef="cdk:partialCharge" dataType="xsd:double">-2.147483648E9</scalar>
        <scalar dictRef="pdb:altLoc"/>
        <scalar dictRef="pdb:chainID"/>
        <scalar dictRef="pdb:hetAtom">false</scalar>
        <scalar dictRef="pdb:iCode"/>
        <label dictRef="pdb:name" xmlns="">CB</label>
        <scalar dictRef="pdb:oxt">false</scalar>
        <scalar dictRef="pdb:record">ATOM 474 CB HIS 33 -6.415 -19.481 -10.558 1.00 0.00 C </scalar>
        <scalar dictRef="pdb:resName">HIS</scalar>
        <scalar dictRef="pdb:resSeq">33</scalar>
        <scalar dictRef="pdb:segID"/>
        <scalar dictRef="pdb:serial">474</scalar>
        <scalar dictRef="pdb:tempFactor">0.0</scalar>
      </atom>
      <atom id="a32134769" elementType="C" x3="-6.19" y3="-20.435" z3="-11.69" formalCharge="0" hydrogenCount="0" occupancy="1.0">
        <scalar dictRef="cdk:partialCharge" dataType="xsd:double">-2.147483648E9</scalar>
        <scalar dictRef="pdb:altLoc"/>
        <scalar dictRef="pdb:chainID"/>
        <scalar dictRef="pdb:hetAtom">false</scalar>
        <scalar dictRef="pdb:iCode"/>
        <label dictRef="pdb:name" xmlns="">CG</label>
        <scalar dictRef="pdb:oxt">false</scalar>
        <scalar dictRef="pdb:record">ATOM 475 CG HIS 33 -6.190 -20.435 -11.690 1.00 0.00 C </scalar>
        <scalar dictRef="pdb:resName">HIS</scalar>
        <scalar dictRef="pdb:resSeq">33</scalar>
        <scalar dictRef="pdb:segID"/>
        <scalar dictRef="pdb:serial">475</scalar>
        <scalar dictRef="pdb:tempFactor">0.0</scalar>
      </atom>
      <atom id="a30495813" elementType="N" x3="-5.902" y3="-21.771" z3="-11.502" formalCharge="0" hydrogenCount="0" occupancy="1.0">
        <scalar dictRef="cdk:partialCharge" dataType="xsd:double">-2.147483648E9</scalar>
        <scalar dictRef="pdb:altLoc"/>
        <scalar dictRef="pdb:chainID"/>
        <scalar dictRef="pdb:hetAtom">false</scalar>
        <scalar dictRef="pdb:iCode"/>
        <label dictRef="pdb:name" xmlns="">ND1</label>
        <scalar dictRef="pdb:oxt">false</scalar>
        <scalar dictRef="pdb:record">ATOM 476 ND1 HIS 33 -5.902 -21.771 -11.502 1.00 0.00 N </scalar>
        <scalar dictRef="pdb:resName">HIS</scalar>
        <scalar dictRef="pdb:resSeq">33</scalar>
        <scalar dictRef="pdb:segID"/>
        <scalar dictRef="pdb:serial">476</scalar>
        <scalar dictRef="pdb:tempFactor">0.0</scalar>
      </atom>
      <atom id="a32745991" elementType="C" x3="-6.212" y3="-20.242" z3="-13.031" formalCharge="0" hydrogenCount="0" occupancy="1.0">
        <scalar dictRef="cdk:partialCharge" dataType="xsd:double">-2.147483648E9</scalar>
        <scalar dictRef="pdb:altLoc"/>
        <scalar dictRef="pdb:chainID"/>
        <scalar dictRef="pdb:hetAtom">false</scalar>
        <scalar dictRef="pdb:iCode"/>
        <label dictRef="pdb:name" xmlns="">CD2</label>
        <scalar dictRef="pdb:oxt">false</scalar>
        <scalar dictRef="pdb:record">ATOM 477 CD2 HIS 33 -6.212 -20.242 -13.031 1.00 0.00 C </scalar>
        <scalar dictRef="pdb:resName">HIS</scalar>
        <scalar dictRef="pdb:resSeq">33</scalar>
        <scalar dictRef="pdb:segID"/>
        <scalar dictRef="pdb:serial">477</scalar>
        <scalar dictRef="pdb:tempFactor">0.0</scalar>
      </atom>
      <atom id="a2081531" elementType="C" x3="-5.757" y3="-22.357" z3="-12.677" formalCharge="0" hydrogenCount="0" occupancy="1.0">
        <scalar dictRef="cdk:partialCharge" dataType="xsd:double">-2.147483648E9</scalar>
        <scalar dictRef="pdb:altLoc"/>
        <scalar dictRef="pdb:chainID"/>
        <scalar dictRef="pdb:hetAtom">false</scalar>
        <scalar dictRef="pdb:iCode"/>
        <label dictRef="pdb:name" xmlns="">CE1</label>
        <scalar dictRef="pdb:oxt">false</scalar>
        <scalar dictRef="pdb:record">ATOM 478 CE1 HIS 33 -5.757 -22.357 -12.677 1.00 0.00 C </scalar>
        <scalar dictRef="pdb:resName">HIS</scalar>
        <scalar dictRef="pdb:resSeq">33</scalar>
        <scalar dictRef="pdb:segID"/>
        <scalar dictRef="pdb:serial">478</scalar>
        <scalar dictRef="pdb:tempFactor">0.0</scalar>
      </atom>
      <atom id="a20573914" elementType="N" x3="-5.94" y3="-21.452" z3="-13.62" formalCharge="0" hydrogenCount="0" occupancy="1.0">
        <scalar dictRef="cdk:partialCharge" dataType="xsd:double">-2.147483648E9</scalar>
        <scalar dictRef="pdb:altLoc"/>
        <scalar dictRef="pdb:chainID"/>
        <scalar dictRef="pdb:hetAtom">false</scalar>
        <scalar dictRef="pdb:iCode"/>
        <label dictRef="pdb:name" xmlns="">NE2</label>
        <scalar dictRef="pdb:oxt">false</scalar>
        <scalar dictRef="pdb:record">ATOM 479 NE2 HIS 33 -5.940 -21.452 -13.620 1.00 0.00 N </scalar>
        <scalar dictRef="pdb:resName">HIS</scalar>
        <scalar dictRef="pdb:resSeq">33</scalar>
        <scalar dictRef="pdb:segID"/>
        <scalar dictRef="pdb:serial">479</scalar>
        <scalar dictRef="pdb:tempFactor">0.0</scalar>
      </atom>
      <atom id="a7359402" elementType="H" x3="-4.378" y3="-17.715" z3="-10.232" formalCharge="0" hydrogenCount="0" occupancy="1.0">
        <scalar dictRef="cdk:partialCharge" dataType="xsd:double">-2.147483648E9</scalar>
        <scalar dictRef="pdb:altLoc"/>
        <scalar dictRef="pdb:chainID"/>
        <scalar dictRef="pdb:hetAtom">false</scalar>
        <scalar dictRef="pdb:iCode"/>
        <label dictRef="pdb:name" xmlns="">H</label>
        <scalar dictRef="pdb:oxt">false</scalar>
        <scalar dictRef="pdb:record">ATOM 480 H HIS 33 -4.378 -17.715 -10.232 1.00 0.00 H </scalar>
        <scalar dictRef="pdb:resName">HIS</scalar>
        <scalar dictRef="pdb:resSeq">33</scalar>
        <scalar dictRef="pdb:segID"/>
        <scalar dictRef="pdb:serial">480</scalar>
        <scalar dictRef="pdb:tempFactor">0.0</scalar>
      </atom>
      <atom id="a7841785" elementType="H" x3="-6.749" y3="-17.905" z3="-11.965" formalCharge="0" hydrogenCount="0" occupancy="1.0">
        <scalar dictRef="cdk:partialCharge" dataType="xsd:double">-2.147483648E9</scalar>
        <scalar dictRef="pdb:altLoc"/>
        <scalar dictRef="pdb:chainID"/>
        <scalar dictRef="pdb:hetAtom">false</scalar>
        <scalar dictRef="pdb:iCode"/>
        <label dictRef="pdb:name" xmlns="">HA</label>
        <scalar dictRef="pdb:oxt">false</scalar>
        <scalar dictRef="pdb:record">ATOM 481 HA HIS 33 -6.749 -17.905 -11.965 1.00 0.00 H </scalar>
        <scalar dictRef="pdb:resName">HIS</scalar>
        <scalar dictRef="pdb:resSeq">33</scalar>
        <scalar dictRef="pdb:segID"/>
        <scalar dictRef="pdb:serial">481</scalar>
        <scalar dictRef="pdb:tempFactor">0.0</scalar>
      </atom>
      <atom id="a28637909" elementType="H" x3="-5.666" y3="-19.675" z3="-9.806" formalCharge="0" hydrogenCount="0" occupancy="1.0">
        <scalar dictRef="cdk:partialCharge" dataType="xsd:double">-2.147483648E9</scalar>
        <scalar dictRef="pdb:altLoc"/>
        <scalar dictRef="pdb:chainID"/>
        <scalar dictRef="pdb:hetAtom">false</scalar>
        <scalar dictRef="pdb:iCode"/>
        <label dictRef="pdb:name" xmlns="">1HB</label>
        <scalar dictRef="pdb:oxt">false</scalar>
        <scalar dictRef="pdb:record">ATOM 482 1HB HIS 33 -5.666 -19.675 -9.806 1.00 0.00 H </scalar>
        <scalar dictRef="pdb:resName">HIS</scalar>
        <scalar dictRef="pdb:resSeq">33</scalar>
        <scalar dictRef="pdb:segID"/>
        <scalar dictRef="pdb:serial">482</scalar>
        <scalar dictRef="pdb:tempFactor">0.0</scalar>
      </atom>
      <atom id="a12577309" elementType="H" x3="-7.393" y3="-19.681" z3="-10.144" formalCharge="0" hydrogenCount="0" occupancy="1.0">
        <scalar dictRef="cdk:partialCharge" dataType="xsd:double">-2.147483648E9</scalar>
        <scalar dictRef="pdb:altLoc"/>
        <scalar dictRef="pdb:chainID"/>
        <scalar dictRef="pdb:hetAtom">false</scalar>
        <scalar dictRef="pdb:iCode"/>
        <label dictRef="pdb:name" xmlns="">2HB</label>
        <scalar dictRef="pdb:oxt">false</scalar>
        <scalar dictRef="pdb:record">ATOM 483 2HB HIS 33 -7.393 -19.681 -10.144 1.00 0.00 H </scalar>
        <scalar dictRef="pdb:resName">HIS</scalar>
        <scalar dictRef="pdb:resSeq">33</scalar>
        <scalar dictRef="pdb:segID"/>
        <scalar dictRef="pdb:serial">483</scalar>
        <scalar dictRef="pdb:tempFactor">0.0</scalar>
      </atom>
      <atom id="a27475272" elementType="H" x3="-5.817" y3="-22.222" z3="-10.637" formalCharge="0" hydrogenCount="0" occupancy="1.0">
        <scalar dictRef="cdk:partialCharge" dataType="xsd:double">-2.147483648E9</scalar>
        <scalar dictRef="pdb:altLoc"/>
        <scalar dictRef="pdb:chainID"/>
        <scalar dictRef="pdb:hetAtom">false</scalar>
        <scalar dictRef="pdb:iCode"/>
        <label dictRef="pdb:name" xmlns="">HD1</label>
        <scalar dictRef="pdb:oxt">false</scalar>
        <scalar dictRef="pdb:record">ATOM 484 HD1 HIS 33 -5.817 -22.222 -10.637 1.00 0.00 H </scalar>
        <scalar dictRef="pdb:resName">HIS</scalar>
        <scalar dictRef="pdb:resSeq">33</scalar>
        <scalar dictRef="pdb:segID"/>
        <scalar dictRef="pdb:serial">484</scalar>
        <scalar dictRef="pdb:tempFactor">0.0</scalar>
      </atom>
      <atom id="a813251" elementType="H" x3="-6.408" y3="-19.309" z3="-13.54" formalCharge="0" hydrogenCount="0" occupancy="1.0">
        <scalar dictRef="cdk:partialCharge" dataType="xsd:double">-2.147483648E9</scalar>
        <scalar dictRef="pdb:altLoc"/>
        <scalar dictRef="pdb:chainID"/>
        <scalar dictRef="pdb:hetAtom">false</scalar>
        <scalar dictRef="pdb:iCode"/>
        <label dictRef="pdb:name" xmlns="">HD2</label>
        <scalar dictRef="pdb:oxt">false</scalar>
        <scalar dictRef="pdb:record">ATOM 485 HD2 HIS 33 -6.408 -19.309 -13.540 1.00 0.00 H </scalar>
        <scalar dictRef="pdb:resName">HIS</scalar>
        <scalar dictRef="pdb:resSeq">33</scalar>
        <scalar dictRef="pdb:segID"/>
        <scalar dictRef="pdb:serial">485</scalar>
        <scalar dictRef="pdb:tempFactor">0.0</scalar>
      </atom>
      <atom id="a11665455" elementType="H" x3="-5.528" y3="-23.401" z3="-12.839" formalCharge="0" hydrogenCount="0" occupancy="1.0">
        <scalar dictRef="cdk:partialCharge" dataType="xsd:double">-2.147483648E9</scalar>
        <scalar dictRef="pdb:altLoc"/>
        <scalar dictRef="pdb:chainID"/>
        <scalar dictRef="pdb:hetAtom">false</scalar>
        <scalar dictRef="pdb:iCode"/>
        <label dictRef="pdb:name" xmlns="">HE1</label>
        <scalar dictRef="pdb:oxt">false</scalar>
        <scalar dictRef="pdb:record">ATOM 486 HE1 HIS 33 -5.528 -23.401 -12.839 1.00 0.00 H </scalar>
        <scalar dictRef="pdb:resName">HIS</scalar>
        <scalar dictRef="pdb:resSeq">33</scalar>
        <scalar dictRef="pdb:segID"/>
        <scalar dictRef="pdb:serial">486</scalar>
        <scalar dictRef="pdb:tempFactor">0.0</scalar>
      </atom>
      <atom id="a2771331" elementType="H" x3="-5.974" y3="-21.637" z3="-14.582" formalCharge="0" hydrogenCount="0" occupancy="1.0">
        <scalar dictRef="cdk:partialCharge" dataType="xsd:double">-2.147483648E9</scalar>
        <scalar dictRef="pdb:altLoc"/>
        <scalar dictRef="pdb:chainID"/>
        <scalar dictRef="pdb:hetAtom">false</scalar>
        <scalar dictRef="pdb:iCode"/>
        <label dictRef="pdb:name" xmlns="">HE2</label>
        <scalar dictRef="pdb:oxt">false</scalar>
        <scalar dictRef="pdb:record">ATOM 487 HE2 HIS 33 -5.974 -21.637 -14.582 1.00 0.00 H </scalar>
        <scalar dictRef="pdb:resName">HIS</scalar>
        <scalar dictRef="pdb:resSeq">33</scalar>
        <scalar dictRef="pdb:segID"/>
        <scalar dictRef="pdb:serial">487</scalar>
        <scalar dictRef="pdb:tempFactor">0.0</scalar>
      </atom>
    </atomArray>
  </molecule>
  <molecule dictRef="pdb:sequence" id="GLUA54">
    <atomArray>
      <atom id="a4219289" elementType="N" x3="8.902" y3="8.796" z3="-5.74" formalCharge="0" hydrogenCount="0" occupancy="1.0">
        <scalar dictRef="cdk:partialCharge" dataType="xsd:double">-2.147483648E9</scalar>
        <scalar dictRef="pdb:altLoc"/>
        <scalar dictRef="pdb:chainID"/>
        <scalar dictRef="pdb:hetAtom">false</scalar>
        <scalar dictRef="pdb:iCode"/>
        <label dictRef="pdb:name" xmlns="">N</label>
        <scalar dictRef="pdb:oxt">false</scalar>
        <scalar dictRef="pdb:record">ATOM 809 N GLU 54 8.902 8.796 -5.740 1.00 0.00 N </scalar>
        <scalar dictRef="pdb:resName">GLU</scalar>
        <scalar dictRef="pdb:resSeq">54</scalar>
        <scalar dictRef="pdb:segID"/>
        <scalar dictRef="pdb:serial">809</scalar>
        <scalar dictRef="pdb:tempFactor">0.0</scalar>
      </atom>
      <atom id="a13086732" elementType="C" x3="8.186" y3="9.605" z3="-4.773" formalCharge="0" hydrogenCount="0" occupancy="1.0">
        <scalar dictRef="cdk:partialCharge" dataType="xsd:double">-2.147483648E9</scalar>
        <scalar dictRef="pdb:altLoc"/>
        <scalar dictRef="pdb:chainID"/>
        <scalar dictRef="pdb:hetAtom">false</scalar>
        <scalar dictRef="pdb:iCode"/>
        <label dictRef="pdb:name" xmlns="">CA</label>
        <scalar dictRef="pdb:oxt">false</scalar>
        <scalar dictRef="pdb:record">ATOM 810 CA GLU 54 8.186 9.605 -4.773 1.00 0.00 C </scalar>
        <scalar dictRef="pdb:resName">GLU</scalar>
        <scalar dictRef="pdb:resSeq">54</scalar>
        <scalar dictRef="pdb:segID"/>
        <scalar dictRef="pdb:serial">810</scalar>
        <scalar dictRef="pdb:tempFactor">0.0</scalar>
      </atom>
      <atom id="a32961174" elementType="C" x3="6.883" y3="8.921" z3="-4.356" formalCharge="0" hydrogenCount="0" occupancy="1.0">
        <scalar dictRef="cdk:partialCharge" dataType="xsd:double">-2.147483648E9</scalar>
        <scalar dictRef="pdb:altLoc"/>
        <scalar dictRef="pdb:chainID"/>
        <scalar dictRef="pdb:hetAtom">false</scalar>
        <scalar dictRef="pdb:iCode"/>
        <label dictRef="pdb:name" xmlns="">C</label>
        <scalar dictRef="pdb:oxt">false</scalar>
        <scalar dictRef="pdb:record">ATOM 811 C GLU 54 6.883 8.921 -4.356 1.00 0.00 C </scalar>
        <scalar dictRef="pdb:resName">GLU</scalar>
        <scalar dictRef="pdb:resSeq">54</scalar>
        <scalar dictRef="pdb:segID"/>
        <scalar dictRef="pdb:serial">811</scalar>
        <scalar dictRef="pdb:tempFactor">0.0</scalar>
      </atom>
      <atom id="a28349544" elementType="O" x3="6.819" y3="8.274" z3="-3.32" formalCharge="0" hydrogenCount="0" occupancy="1.0">
        <scalar dictRef="cdk:partialCharge" dataType="xsd:double">-2.147483648E9</scalar>
        <scalar dictRef="pdb:altLoc"/>
        <scalar dictRef="pdb:chainID"/>
        <scalar dictRef="pdb:hetAtom">false</scalar>
        <scalar dictRef="pdb:iCode"/>
        <label dictRef="pdb:name" xmlns="">O</label>
        <scalar dictRef="pdb:oxt">false</scalar>
        <scalar dictRef="pdb:record">ATOM 812 O GLU 54 6.819 8.274 -3.320 1.00 0.00 O </scalar>
        <scalar dictRef="pdb:resName">GLU</scalar>
        <scalar dictRef="pdb:resSeq">54</scalar>
        <scalar dictRef="pdb:segID"/>
        <scalar dictRef="pdb:serial">812</scalar>
        <scalar dictRef="pdb:tempFactor">0.0</scalar>
      </atom>
      <atom id="a31414927" elementType="C" x3="7.898" y3="10.995" z3="-5.348" formalCharge="0" hydrogenCount="0" occupancy="1.0">
        <scalar dictRef="cdk:partialCharge" dataType="xsd:double">-2.147483648E9</scalar>
        <scalar dictRef="pdb:altLoc"/>
        <scalar dictRef="pdb:chainID"/>
        <scalar dictRef="pdb:hetAtom">false</scalar>
        <scalar dictRef="pdb:iCode"/>
        <label dictRef="pdb:name" xmlns="">CB</label>
        <scalar dictRef="pdb:oxt">false</scalar>
        <scalar dictRef="pdb:record">ATOM 813 CB GLU 54 7.898 10.995 -5.348 1.00 0.00 C </scalar>
        <scalar dictRef="pdb:resName">GLU</scalar>
        <scalar dictRef="pdb:resSeq">54</scalar>
        <scalar dictRef="pdb:segID"/>
        <scalar dictRef="pdb:serial">813</scalar>
        <scalar dictRef="pdb:tempFactor">0.0</scalar>
      </atom>
      <atom id="a11707096" elementType="C" x3="8.769" y3="12.09" z3="-4.751" formalCharge="0" hydrogenCount="0" occupancy="1.0">
        <scalar dictRef="cdk:partialCharge" dataType="xsd:double">-2.147483648E9</scalar>
        <scalar dictRef="pdb:altLoc"/>
        <scalar dictRef="pdb:chainID"/>
        <scalar dictRef="pdb:hetAtom">false</scalar>
        <scalar dictRef="pdb:iCode"/>
        <label dictRef="pdb:name" xmlns="">CG</label>
        <scalar dictRef="pdb:oxt">false</scalar>
        <scalar dictRef="pdb:record">ATOM 814 CG GLU 54 8.769 12.090 -4.751 1.00 0.00 C </scalar>
        <scalar dictRef="pdb:resName">GLU</scalar>
        <scalar dictRef="pdb:resSeq">54</scalar>
        <scalar dictRef="pdb:segID"/>
        <scalar dictRef="pdb:serial">814</scalar>
        <scalar dictRef="pdb:tempFactor">0.0</scalar>
      </atom>
      <atom id="a31538514" elementType="C" x3="9.948" y3="12.448" z3="-5.635" formalCharge="0" hydrogenCount="0" occupancy="1.0">
        <scalar dictRef="cdk:partialCharge" dataType="xsd:double">-2.147483648E9</scalar>
        <scalar dictRef="pdb:altLoc"/>
        <scalar dictRef="pdb:chainID"/>
        <scalar dictRef="pdb:hetAtom">false</scalar>
        <scalar dictRef="pdb:iCode"/>
        <label dictRef="pdb:name" xmlns="">CD</label>
        <scalar dictRef="pdb:oxt">false</scalar>
        <scalar dictRef="pdb:record">ATOM 815 CD GLU 54 9.948 12.448 -5.635 1.00 0.00 C </scalar>
        <scalar dictRef="pdb:resName">GLU</scalar>
        <scalar dictRef="pdb:resSeq">54</scalar>
        <scalar dictRef="pdb:segID"/>
        <scalar dictRef="pdb:serial">815</scalar>
        <scalar dictRef="pdb:tempFactor">0.0</scalar>
      </atom>
      <atom id="a8452719" elementType="O" x3="10.176" y3="11.74" z3="-6.638" formalCharge="0" hydrogenCount="0" occupancy="1.0">
        <scalar dictRef="cdk:partialCharge" dataType="xsd:double">-2.147483648E9</scalar>
        <scalar dictRef="pdb:altLoc"/>
        <scalar dictRef="pdb:chainID"/>
        <scalar dictRef="pdb:hetAtom">false</scalar>
        <scalar dictRef="pdb:iCode"/>
        <label dictRef="pdb:name" xmlns="">OE1</label>
        <scalar dictRef="pdb:oxt">false</scalar>
        <scalar dictRef="pdb:record">ATOM 816 OE1 GLU 54 10.176 11.740 -6.638 1.00 0.00 O </scalar>
        <scalar dictRef="pdb:resName">GLU</scalar>
        <scalar dictRef="pdb:resSeq">54</scalar>
        <scalar dictRef="pdb:segID"/>
        <scalar dictRef="pdb:serial">816</scalar>
        <scalar dictRef="pdb:tempFactor">0.0</scalar>
      </atom>
      <atom id="a28954187" elementType="O" x3="10.644" y3="13.437" z3="-5.324" formalCharge="0" hydrogenCount="0" occupancy="1.0">
        <scalar dictRef="cdk:partialCharge" dataType="xsd:double">-2.147483648E9</scalar>
        <scalar dictRef="pdb:altLoc"/>
        <scalar dictRef="pdb:chainID"/>
        <scalar dictRef="pdb:hetAtom">false</scalar>
        <scalar dictRef="pdb:iCode"/>
        <label dictRef="pdb:name" xmlns="">OE2</label>
        <scalar dictRef="pdb:oxt">false</scalar>
        <scalar dictRef="pdb:record">ATOM 817 OE2 GLU 54 10.644 13.437 -5.324 1.00 0.00 O </scalar>
        <scalar dictRef="pdb:resName">GLU</scalar>
        <scalar dictRef="pdb:resSeq">54</scalar>
        <scalar dictRef="pdb:segID"/>
        <scalar dictRef="pdb:serial">817</scalar>
        <scalar dictRef="pdb:tempFactor">0.0</scalar>
      </atom>
      <atom id="a26657200" elementType="H" x3="8.949" y3="9.092" z3="-6.673" formalCharge="0" hydrogenCount="0" occupancy="1.0">
        <scalar dictRef="cdk:partialCharge" dataType="xsd:double">-2.147483648E9</scalar>
        <scalar dictRef="pdb:altLoc"/>
        <scalar dictRef="pdb:chainID"/>
        <scalar dictRef="pdb:hetAtom">false</scalar>
        <scalar dictRef="pdb:iCode"/>
        <label dictRef="pdb:name" xmlns="">H</label>
        <scalar dictRef="pdb:oxt">false</scalar>
        <scalar dictRef="pdb:record">ATOM 818 H GLU 54 8.949 9.092 -6.673 1.00 0.00 H </scalar>
        <scalar dictRef="pdb:resName">GLU</scalar>
        <scalar dictRef="pdb:resSeq">54</scalar>
        <scalar dictRef="pdb:segID"/>
        <scalar dictRef="pdb:serial">818</scalar>
        <scalar dictRef="pdb:tempFactor">0.0</scalar>
      </atom>
      <atom id="a8789796" elementType="H" x3="8.818" y3="9.708" z3="-3.908" formalCharge="0" hydrogenCount="0" occupancy="1.0">
        <scalar dictRef="cdk:partialCharge" dataType="xsd:double">-2.147483648E9</scalar>
        <scalar dictRef="pdb:altLoc"/>
        <scalar dictRef="pdb:chainID"/>
        <scalar dictRef="pdb:hetAtom">false</scalar>
        <scalar dictRef="pdb:iCode"/>
        <label dictRef="pdb:name" xmlns="">HA</label>
        <scalar dictRef="pdb:oxt">false</scalar>
        <scalar dictRef="pdb:record">ATOM 819 HA GLU 54 8.818 9.708 -3.908 1.00 0.00 H </scalar>
        <scalar dictRef="pdb:resName">GLU</scalar>
        <scalar dictRef="pdb:resSeq">54</scalar>
        <scalar dictRef="pdb:segID"/>
        <scalar dictRef="pdb:serial">819</scalar>
        <scalar dictRef="pdb:tempFactor">0.0</scalar>
      </atom>
      <atom id="a23505432" elementType="H" x3="8.066" y3="10.973" z3="-6.413" formalCharge="0" hydrogenCount="0" occupancy="1.0">
        <scalar dictRef="cdk:partialCharge" dataType="xsd:double">-2.147483648E9</scalar>
        <scalar dictRef="pdb:altLoc"/>
        <scalar dictRef="pdb:chainID"/>
        <scalar dictRef="pdb:hetAtom">false</scalar>
        <scalar dictRef="pdb:iCode"/>
        <label dictRef="pdb:name" xmlns="">1HB</label>
        <scalar dictRef="pdb:oxt">false</scalar>
        <scalar dictRef="pdb:record">ATOM 820 1HB GLU 54 8.066 10.973 -6.413 1.00 0.00 H </scalar>
        <scalar dictRef="pdb:resName">GLU</scalar>
        <scalar dictRef="pdb:resSeq">54</scalar>
        <scalar dictRef="pdb:segID"/>
        <scalar dictRef="pdb:serial">820</scalar>
        <scalar dictRef="pdb:tempFactor">0.0</scalar>
      </atom>
      <atom id="a19475750" elementType="H" x3="6.865" y3="11.245" z3="-5.159" formalCharge="0" hydrogenCount="0" occupancy="1.0">
        <scalar dictRef="cdk:partialCharge" dataType="xsd:double">-2.147483648E9</scalar>
        <scalar dictRef="pdb:altLoc"/>
        <scalar dictRef="pdb:chainID"/>
        <scalar dictRef="pdb:hetAtom">false</scalar>
        <scalar dictRef="pdb:iCode"/>
        <label dictRef="pdb:name" xmlns="">2HB</label>
        <scalar dictRef="pdb:oxt">false</scalar>
        <scalar dictRef="pdb:record">ATOM 821 2HB GLU 54 6.865 11.245 -5.159 1.00 0.00 H </scalar>
        <scalar dictRef="pdb:resName">GLU</scalar>
        <scalar dictRef="pdb:resSeq">54</scalar>
        <scalar dictRef="pdb:segID"/>
        <scalar dictRef="pdb:serial">821</scalar>
        <scalar dictRef="pdb:tempFactor">0.0</scalar>
      </atom>
      <atom id="a5450181" elementType="H" x3="8.165" y3="12.974" z3="-4.607" formalCharge="0" hydrogenCount="0" occupancy="1.0">
        <scalar dictRef="cdk:partialCharge" dataType="xsd:double">-2.147483648E9</scalar>
        <scalar dictRef="pdb:altLoc"/>
        <scalar dictRef="pdb:chainID"/>
        <scalar dictRef="pdb:hetAtom">false</scalar>
        <scalar dictRef="pdb:iCode"/>
        <label dictRef="pdb:name" xmlns="">1HG</label>
        <scalar dictRef="pdb:oxt">false</scalar>
        <scalar dictRef="pdb:record">ATOM 822 1HG GLU 54 8.165 12.974 -4.607 1.00 0.00 H </scalar>
        <scalar dictRef="pdb:resName">GLU</scalar>
        <scalar dictRef="pdb:resSeq">54</scalar>
        <scalar dictRef="pdb:segID"/>
        <scalar dictRef="pdb:serial">822</scalar>
        <scalar dictRef="pdb:tempFactor">0.0</scalar>
      </atom>
      <atom id="a31156635" elementType="H" x3="9.143" y3="11.753" z3="-3.795" formalCharge="0" hydrogenCount="0" occupancy="1.0">
        <scalar dictRef="cdk:partialCharge" dataType="xsd:double">-2.147483648E9</scalar>
        <scalar dictRef="pdb:altLoc"/>
        <scalar dictRef="pdb:chainID"/>
        <scalar dictRef="pdb:hetAtom">false</scalar>
        <scalar dictRef="pdb:iCode"/>
        <label dictRef="pdb:name" xmlns="">2HG</label>
        <scalar dictRef="pdb:oxt">false</scalar>
        <scalar dictRef="pdb:record">ATOM 823 2HG GLU 54 9.143 11.753 -3.795 1.00 0.00 H </scalar>
        <scalar dictRef="pdb:resName">GLU</scalar>
        <scalar dictRef="pdb:resSeq">54</scalar>
        <scalar dictRef="pdb:segID"/>
        <scalar dictRef="pdb:serial">823</scalar>
        <scalar dictRef="pdb:tempFactor">0.0</scalar>
      </atom>
    </atomArray>
  </molecule>
  <molecule dictRef="pdb:sequence" id="GLUA53">
    <atomArray>
      <atom id="a32663045" elementType="N" x3="9.308" y3="6.792" z3="-7.66" formalCharge="0" hydrogenCount="0" occupancy="1.0">
        <scalar dictRef="cdk:partialCharge" dataType="xsd:double">-2.147483648E9</scalar>
        <scalar dictRef="pdb:altLoc"/>
        <scalar dictRef="pdb:chainID"/>
        <scalar dictRef="pdb:hetAtom">false</scalar>
        <scalar dictRef="pdb:iCode"/>
        <label dictRef="pdb:name" xmlns="">N</label>
        <scalar dictRef="pdb:oxt">false</scalar>
        <scalar dictRef="pdb:record">ATOM 794 N GLU 53 9.308 6.792 -7.660 1.00 0.00 N </scalar>
        <scalar dictRef="pdb:resName">GLU</scalar>
        <scalar dictRef="pdb:resSeq">53</scalar>
        <scalar dictRef="pdb:segID"/>
        <scalar dictRef="pdb:serial">794</scalar>
        <scalar dictRef="pdb:tempFactor">0.0</scalar>
      </atom>
      <atom id="a17296353" elementType="C" x3="10.19" y3="6.902" z3="-6.508" formalCharge="0" hydrogenCount="0" occupancy="1.0">
        <scalar dictRef="cdk:partialCharge" dataType="xsd:double">-2.147483648E9</scalar>
        <scalar dictRef="pdb:altLoc"/>
        <scalar dictRef="pdb:chainID"/>
        <scalar dictRef="pdb:hetAtom">false</scalar>
        <scalar dictRef="pdb:iCode"/>
        <label dictRef="pdb:name" xmlns="">CA</label>
        <scalar dictRef="pdb:oxt">false</scalar>
        <scalar dictRef="pdb:record">ATOM 795 CA GLU 53 10.190 6.902 -6.508 1.00 0.00 C </scalar>
        <scalar dictRef="pdb:resName">GLU</scalar>
        <scalar dictRef="pdb:resSeq">53</scalar>
        <scalar dictRef="pdb:segID"/>
        <scalar dictRef="pdb:serial">795</scalar>
        <scalar dictRef="pdb:tempFactor">0.0</scalar>
      </atom>
      <atom id="a17764792" elementType="C" x3="9.484" y3="7.659" z3="-5.389" formalCharge="0" hydrogenCount="0" occupancy="1.0">
        <scalar dictRef="cdk:partialCharge" dataType="xsd:double">-2.147483648E9</scalar>
        <scalar dictRef="pdb:altLoc"/>
        <scalar dictRef="pdb:chainID"/>
        <scalar dictRef="pdb:hetAtom">false</scalar>
        <scalar dictRef="pdb:iCode"/>
        <label dictRef="pdb:name" xmlns="">C</label>
        <scalar dictRef="pdb:oxt">false</scalar>
        <scalar dictRef="pdb:record">ATOM 796 C GLU 53 9.484 7.659 -5.389 1.00 0.00 C </scalar>
        <scalar dictRef="pdb:resName">GLU</scalar>
        <scalar dictRef="pdb:resSeq">53</scalar>
        <scalar dictRef="pdb:segID"/>
        <scalar dictRef="pdb:serial">796</scalar>
        <scalar dictRef="pdb:tempFactor">0.0</scalar>
      </atom>
      <atom id="a5525185" elementType="O" x3="9.449" y3="7.218" z3="-4.24" formalCharge="0" hydrogenCount="0" occupancy="1.0">
        <scalar dictRef="cdk:partialCharge" dataType="xsd:double">-2.147483648E9</scalar>
        <scalar dictRef="pdb:altLoc"/>
        <scalar dictRef="pdb:chainID"/>
        <scalar dictRef="pdb:hetAtom">false</scalar>
        <scalar dictRef="pdb:iCode"/>
        <label dictRef="pdb:name" xmlns="">O</label>
        <scalar dictRef="pdb:oxt">false</scalar>
        <scalar dictRef="pdb:record">ATOM 797 O GLU 53 9.449 7.218 -4.240 1.00 0.00 O </scalar>
        <scalar dictRef="pdb:resName">GLU</scalar>
        <scalar dictRef="pdb:resSeq">53</scalar>
        <scalar dictRef="pdb:segID"/>
        <scalar dictRef="pdb:serial">797</scalar>
        <scalar dictRef="pdb:tempFactor">0.0</scalar>
      </atom>
      <atom id="a16675983" elementType="C" x3="11.508" y3="7.593" z3="-6.906" formalCharge="0" hydrogenCount="0" occupancy="1.0">
        <scalar dictRef="cdk:partialCharge" dataType="xsd:double">-2.147483648E9</scalar>
        <scalar dictRef="pdb:altLoc"/>
        <scalar dictRef="pdb:chainID"/>
        <scalar dictRef="pdb:hetAtom">false</scalar>
        <scalar dictRef="pdb:iCode"/>
        <label dictRef="pdb:name" xmlns="">CB</label>
        <scalar dictRef="pdb:oxt">false</scalar>
        <scalar dictRef="pdb:record">ATOM 798 CB GLU 53 11.508 7.593 -6.906 1.00 0.00 C </scalar>
        <scalar dictRef="pdb:resName">GLU</scalar>
        <scalar dictRef="pdb:resSeq">53</scalar>
        <scalar dictRef="pdb:segID"/>
        <scalar dictRef="pdb:serial">798</scalar>
        <scalar dictRef="pdb:tempFactor">0.0</scalar>
      </atom>
      <atom id="a26644003" elementType="C" x3="11.625" y3="9.049" z3="-6.468" formalCharge="0" hydrogenCount="0" occupancy="1.0">
        <scalar dictRef="cdk:partialCharge" dataType="xsd:double">-2.147483648E9</scalar>
        <scalar dictRef="pdb:altLoc"/>
        <scalar dictRef="pdb:chainID"/>
        <scalar dictRef="pdb:hetAtom">false</scalar>
        <scalar dictRef="pdb:iCode"/>
        <label dictRef="pdb:name" xmlns="">CG</label>
        <scalar dictRef="pdb:oxt">false</scalar>
        <scalar dictRef="pdb:record">ATOM 799 CG GLU 53 11.625 9.049 -6.468 1.00 0.00 C </scalar>
        <scalar dictRef="pdb:resName">GLU</scalar>
        <scalar dictRef="pdb:resSeq">53</scalar>
        <scalar dictRef="pdb:segID"/>
        <scalar dictRef="pdb:serial">799</scalar>
        <scalar dictRef="pdb:tempFactor">0.0</scalar>
      </atom>
      <atom id="a21866740" elementType="C" x3="12.967" y3="9.658" z3="-6.829" formalCharge="0" hydrogenCount="0" occupancy="1.0">
        <scalar dictRef="cdk:partialCharge" dataType="xsd:double">-2.147483648E9</scalar>
        <scalar dictRef="pdb:altLoc"/>
        <scalar dictRef="pdb:chainID"/>
        <scalar dictRef="pdb:hetAtom">false</scalar>
        <scalar dictRef="pdb:iCode"/>
        <label dictRef="pdb:name" xmlns="">CD</label>
        <scalar dictRef="pdb:oxt">false</scalar>
        <scalar dictRef="pdb:record">ATOM 800 CD GLU 53 12.967 9.658 -6.829 1.00 0.00 C </scalar>
        <scalar dictRef="pdb:resName">GLU</scalar>
        <scalar dictRef="pdb:resSeq">53</scalar>
        <scalar dictRef="pdb:segID"/>
        <scalar dictRef="pdb:serial">800</scalar>
        <scalar dictRef="pdb:tempFactor">0.0</scalar>
      </atom>
      <atom id="a26174005" elementType="O" x3="13.667" y3="9.086" z3="-7.692" formalCharge="0" hydrogenCount="0" occupancy="1.0">
        <scalar dictRef="cdk:partialCharge" dataType="xsd:double">-2.147483648E9</scalar>
        <scalar dictRef="pdb:altLoc"/>
        <scalar dictRef="pdb:chainID"/>
        <scalar dictRef="pdb:hetAtom">false</scalar>
        <scalar dictRef="pdb:iCode"/>
        <label dictRef="pdb:name" xmlns="">OE1</label>
        <scalar dictRef="pdb:oxt">false</scalar>
        <scalar dictRef="pdb:record">ATOM 801 OE1 GLU 53 13.667 9.086 -7.692 1.00 0.00 O </scalar>
        <scalar dictRef="pdb:resName">GLU</scalar>
        <scalar dictRef="pdb:resSeq">53</scalar>
        <scalar dictRef="pdb:segID"/>
        <scalar dictRef="pdb:serial">801</scalar>
        <scalar dictRef="pdb:tempFactor">0.0</scalar>
      </atom>
      <atom id="a7905810" elementType="O" x3="13.318" y3="10.706" z3="-6.249" formalCharge="0" hydrogenCount="0" occupancy="1.0">
        <scalar dictRef="cdk:partialCharge" dataType="xsd:double">-2.147483648E9</scalar>
        <scalar dictRef="pdb:altLoc"/>
        <scalar dictRef="pdb:chainID"/>
        <scalar dictRef="pdb:hetAtom">false</scalar>
        <scalar dictRef="pdb:iCode"/>
        <label dictRef="pdb:name" xmlns="">OE2</label>
        <scalar dictRef="pdb:oxt">false</scalar>
        <scalar dictRef="pdb:record">ATOM 802 OE2 GLU 53 13.318 10.706 -6.249 1.00 0.00 O </scalar>
        <scalar dictRef="pdb:resName">GLU</scalar>
        <scalar dictRef="pdb:resSeq">53</scalar>
        <scalar dictRef="pdb:segID"/>
        <scalar dictRef="pdb:serial">802</scalar>
        <scalar dictRef="pdb:tempFactor">0.0</scalar>
      </atom>
      <atom id="a30957433" elementType="H" x3="9.618" y3="7.096" z3="-8.539" formalCharge="0" hydrogenCount="0" occupancy="1.0">
        <scalar dictRef="cdk:partialCharge" dataType="xsd:double">-2.147483648E9</scalar>
        <scalar dictRef="pdb:altLoc"/>
        <scalar dictRef="pdb:chainID"/>
        <scalar dictRef="pdb:hetAtom">false</scalar>
        <scalar dictRef="pdb:iCode"/>
        <label dictRef="pdb:name" xmlns="">H</label>
        <scalar dictRef="pdb:oxt">false</scalar>
        <scalar dictRef="pdb:record">ATOM 803 H GLU 53 9.618 7.096 -8.539 1.00 0.00 H </scalar>
        <scalar dictRef="pdb:resName">GLU</scalar>
        <scalar dictRef="pdb:resSeq">53</scalar>
        <scalar dictRef="pdb:segID"/>
        <scalar dictRef="pdb:serial">803</scalar>
        <scalar dictRef="pdb:tempFactor">0.0</scalar>
      </atom>
      <atom id="a6561434" elementType="H" x3="10.408" y3="5.902" z3="-6.166" formalCharge="0" hydrogenCount="0" occupancy="1.0">
        <scalar dictRef="cdk:partialCharge" dataType="xsd:double">-2.147483648E9</scalar>
        <scalar dictRef="pdb:altLoc"/>
        <scalar dictRef="pdb:chainID"/>
        <scalar dictRef="pdb:hetAtom">false</scalar>
        <scalar dictRef="pdb:iCode"/>
        <label dictRef="pdb:name" xmlns="">HA</label>
        <scalar dictRef="pdb:oxt">false</scalar>
        <scalar dictRef="pdb:record">ATOM 804 HA GLU 53 10.408 5.902 -6.166 1.00 0.00 H </scalar>
        <scalar dictRef="pdb:resName">GLU</scalar>
        <scalar dictRef="pdb:resSeq">53</scalar>
        <scalar dictRef="pdb:segID"/>
        <scalar dictRef="pdb:serial">804</scalar>
        <scalar dictRef="pdb:tempFactor">0.0</scalar>
      </atom>
      <atom id="a18163514" elementType="H" x3="12.329" y3="7.046" z3="-6.466" formalCharge="0" hydrogenCount="0" occupancy="1.0">
        <scalar dictRef="cdk:partialCharge" dataType="xsd:double">-2.147483648E9</scalar>
        <scalar dictRef="pdb:altLoc"/>
        <scalar dictRef="pdb:chainID"/>
        <scalar dictRef="pdb:hetAtom">false</scalar>
        <scalar dictRef="pdb:iCode"/>
        <label dictRef="pdb:name" xmlns="">1HB</label>
        <scalar dictRef="pdb:oxt">false</scalar>
        <scalar dictRef="pdb:record">ATOM 805 1HB GLU 53 12.329 7.046 -6.466 1.00 0.00 H </scalar>
        <scalar dictRef="pdb:resName">GLU</scalar>
        <scalar dictRef="pdb:resSeq">53</scalar>
        <scalar dictRef="pdb:segID"/>
        <scalar dictRef="pdb:serial">805</scalar>
        <scalar dictRef="pdb:tempFactor">0.0</scalar>
      </atom>
      <atom id="a29524641" elementType="H" x3="11.604" y3="7.556" z3="-7.982" formalCharge="0" hydrogenCount="0" occupancy="1.0">
        <scalar dictRef="cdk:partialCharge" dataType="xsd:double">-2.147483648E9</scalar>
        <scalar dictRef="pdb:altLoc"/>
        <scalar dictRef="pdb:chainID"/>
        <scalar dictRef="pdb:hetAtom">false</scalar>
        <scalar dictRef="pdb:iCode"/>
        <label dictRef="pdb:name" xmlns="">2HB</label>
        <scalar dictRef="pdb:oxt">false</scalar>
        <scalar dictRef="pdb:record">ATOM 806 2HB GLU 53 11.604 7.556 -7.982 1.00 0.00 H </scalar>
        <scalar dictRef="pdb:resName">GLU</scalar>
        <scalar dictRef="pdb:resSeq">53</scalar>
        <scalar dictRef="pdb:segID"/>
        <scalar dictRef="pdb:serial">806</scalar>
        <scalar dictRef="pdb:tempFactor">0.0</scalar>
      </atom>
      <atom id="a17707667" elementType="H" x3="10.849" y3="9.623" z3="-6.95" formalCharge="0" hydrogenCount="0" occupancy="1.0">
        <scalar dictRef="cdk:partialCharge" dataType="xsd:double">-2.147483648E9</scalar>
        <scalar dictRef="pdb:altLoc"/>
        <scalar dictRef="pdb:chainID"/>
        <scalar dictRef="pdb:hetAtom">false</scalar>
        <scalar dictRef="pdb:iCode"/>
        <label dictRef="pdb:name" xmlns="">1HG</label>
        <scalar dictRef="pdb:oxt">false</scalar>
        <scalar dictRef="pdb:record">ATOM 807 1HG GLU 53 10.849 9.623 -6.950 1.00 0.00 H </scalar>
        <scalar dictRef="pdb:resName">GLU</scalar>
        <scalar dictRef="pdb:resSeq">53</scalar>
        <scalar dictRef="pdb:segID"/>
        <scalar dictRef="pdb:serial">807</scalar>
        <scalar dictRef="pdb:tempFactor">0.0</scalar>
      </atom>
      <atom id="a18506989" elementType="H" x3="11.5" y3="9.102" z3="-5.397" formalCharge="0" hydrogenCount="0" occupancy="1.0">
        <scalar dictRef="cdk:partialCharge" dataType="xsd:double">-2.147483648E9</scalar>
        <scalar dictRef="pdb:altLoc"/>
        <scalar dictRef="pdb:chainID"/>
        <scalar dictRef="pdb:hetAtom">false</scalar>
        <scalar dictRef="pdb:iCode"/>
        <label dictRef="pdb:name" xmlns="">2HG</label>
        <scalar dictRef="pdb:oxt">false</scalar>
        <scalar dictRef="pdb:record">ATOM 808 2HG GLU 53 11.500 9.102 -5.397 1.00 0.00 H </scalar>
        <scalar dictRef="pdb:resName">GLU</scalar>
        <scalar dictRef="pdb:resSeq">53</scalar>
        <scalar dictRef="pdb:segID"/>
        <scalar dictRef="pdb:serial">808</scalar>
        <scalar dictRef="pdb:tempFactor">0.0</scalar>
      </atom>
    </atomArray>
  </molecule>
  <molecule dictRef="pdb:sequence" id="ALAA26">
    <atomArray>
      <atom id="a30936685" elementType="N" x3="12.558" y3="-21.268" z3="-14.358" formalCharge="0" hydrogenCount="0" occupancy="1.0">
        <scalar dictRef="cdk:partialCharge" dataType="xsd:double">-2.147483648E9</scalar>
        <scalar dictRef="pdb:altLoc"/>
        <scalar dictRef="pdb:chainID"/>
        <scalar dictRef="pdb:hetAtom">false</scalar>
        <scalar dictRef="pdb:iCode"/>
        <label dictRef="pdb:name" xmlns="">N</label>
        <scalar dictRef="pdb:oxt">false</scalar>
        <scalar dictRef="pdb:record">ATOM 370 N ALA 26 12.558 -21.268 -14.358 1.00 0.00 N </scalar>
        <scalar dictRef="pdb:resName">ALA</scalar>
        <scalar dictRef="pdb:resSeq">26</scalar>
        <scalar dictRef="pdb:segID"/>
        <scalar dictRef="pdb:serial">370</scalar>
        <scalar dictRef="pdb:tempFactor">0.0</scalar>
      </atom>
      <atom id="a26956691" elementType="C" x3="11.668" y3="-20.594" z3="-15.287" formalCharge="0" hydrogenCount="0" occupancy="1.0">
        <scalar dictRef="cdk:partialCharge" dataType="xsd:double">-2.147483648E9</scalar>
        <scalar dictRef="pdb:altLoc"/>
        <scalar dictRef="pdb:chainID"/>
        <scalar dictRef="pdb:hetAtom">false</scalar>
        <scalar dictRef="pdb:iCode"/>
        <label dictRef="pdb:name" xmlns="">CA</label>
        <scalar dictRef="pdb:oxt">false</scalar>
        <scalar dictRef="pdb:record">ATOM 371 CA ALA 26 11.668 -20.594 -15.287 1.00 0.00 C </scalar>
        <scalar dictRef="pdb:resName">ALA</scalar>
        <scalar dictRef="pdb:resSeq">26</scalar>
        <scalar dictRef="pdb:segID"/>
        <scalar dictRef="pdb:serial">371</scalar>
        <scalar dictRef="pdb:tempFactor">0.0</scalar>
      </atom>
      <atom id="a9166034" elementType="C" x3="10.974" y3="-19.413" z3="-14.62" formalCharge="0" hydrogenCount="0" occupancy="1.0">
        <scalar dictRef="cdk:partialCharge" dataType="xsd:double">-2.147483648E9</scalar>
        <scalar dictRef="pdb:altLoc"/>
        <scalar dictRef="pdb:chainID"/>
        <scalar dictRef="pdb:hetAtom">false</scalar>
        <scalar dictRef="pdb:iCode"/>
        <label dictRef="pdb:name" xmlns="">C</label>
        <scalar dictRef="pdb:oxt">false</scalar>
        <scalar dictRef="pdb:record">ATOM 372 C ALA 26 10.974 -19.413 -14.620 1.00 0.00 C </scalar>
        <scalar dictRef="pdb:resName">ALA</scalar>
        <scalar dictRef="pdb:resSeq">26</scalar>
        <scalar dictRef="pdb:segID"/>
        <scalar dictRef="pdb:serial">372</scalar>
        <scalar dictRef="pdb:tempFactor">0.0</scalar>
      </atom>
      <atom id="a5143025" elementType="O" x3="11.615" y3="-18.44" z3="-14.223" formalCharge="0" hydrogenCount="0" occupancy="1.0">
        <scalar dictRef="cdk:partialCharge" dataType="xsd:double">-2.147483648E9</scalar>
        <scalar dictRef="pdb:altLoc"/>
        <scalar dictRef="pdb:chainID"/>
        <scalar dictRef="pdb:hetAtom">false</scalar>
        <scalar dictRef="pdb:iCode"/>
        <label dictRef="pdb:name" xmlns="">O</label>
        <scalar dictRef="pdb:oxt">false</scalar>
        <scalar dictRef="pdb:record">ATOM 373 O ALA 26 11.615 -18.440 -14.223 1.00 0.00 O </scalar>
        <scalar dictRef="pdb:resName">ALA</scalar>
        <scalar dictRef="pdb:resSeq">26</scalar>
        <scalar dictRef="pdb:segID"/>
        <scalar dictRef="pdb:serial">373</scalar>
        <scalar dictRef="pdb:tempFactor">0.0</scalar>
      </atom>
      <atom id="a2614099" elementType="C" x3="10.661" y3="-21.589" z3="-15.853" formalCharge="0" hydrogenCount="0" occupancy="1.0">
        <scalar dictRef="cdk:partialCharge" dataType="xsd:double">-2.147483648E9</scalar>
        <scalar dictRef="pdb:altLoc"/>
        <scalar dictRef="pdb:chainID"/>
        <scalar dictRef="pdb:hetAtom">false</scalar>
        <scalar dictRef="pdb:iCode"/>
        <label dictRef="pdb:name" xmlns="">CB</label>
        <scalar dictRef="pdb:oxt">false</scalar>
        <scalar dictRef="pdb:record">ATOM 374 CB ALA 26 10.661 -21.589 -15.853 1.00 0.00 C </scalar>
        <scalar dictRef="pdb:resName">ALA</scalar>
        <scalar dictRef="pdb:resSeq">26</scalar>
        <scalar dictRef="pdb:segID"/>
        <scalar dictRef="pdb:serial">374</scalar>
        <scalar dictRef="pdb:tempFactor">0.0</scalar>
      </atom>
      <atom id="a12423818" elementType="H" x3="12.205" y3="-21.999" z3="-13.81" formalCharge="0" hydrogenCount="0" occupancy="1.0">
        <scalar dictRef="cdk:partialCharge" dataType="xsd:double">-2.147483648E9</scalar>
        <scalar dictRef="pdb:altLoc"/>
        <scalar dictRef="pdb:chainID"/>
        <scalar dictRef="pdb:hetAtom">false</scalar>
        <scalar dictRef="pdb:iCode"/>
        <label dictRef="pdb:name" xmlns="">H</label>
        <scalar dictRef="pdb:oxt">false</scalar>
        <scalar dictRef="pdb:record">ATOM 375 H ALA 26 12.205 -21.999 -13.810 1.00 0.00 H </scalar>
        <scalar dictRef="pdb:resName">ALA</scalar>
        <scalar dictRef="pdb:resSeq">26</scalar>
        <scalar dictRef="pdb:segID"/>
        <scalar dictRef="pdb:serial">375</scalar>
        <scalar dictRef="pdb:tempFactor">0.0</scalar>
      </atom>
      <atom id="a31442247" elementType="H" x3="12.252" y3="-20.221" z3="-16.102" formalCharge="0" hydrogenCount="0" occupancy="1.0">
        <scalar dictRef="cdk:partialCharge" dataType="xsd:double">-2.147483648E9</scalar>
        <scalar dictRef="pdb:altLoc"/>
        <scalar dictRef="pdb:chainID"/>
        <scalar dictRef="pdb:hetAtom">false</scalar>
        <scalar dictRef="pdb:iCode"/>
        <label dictRef="pdb:name" xmlns="">HA</label>
        <scalar dictRef="pdb:oxt">false</scalar>
        <scalar dictRef="pdb:record">ATOM 376 HA ALA 26 12.252 -20.221 -16.102 1.00 0.00 H </scalar>
        <scalar dictRef="pdb:resName">ALA</scalar>
        <scalar dictRef="pdb:resSeq">26</scalar>
        <scalar dictRef="pdb:segID"/>
        <scalar dictRef="pdb:serial">376</scalar>
        <scalar dictRef="pdb:tempFactor">0.0</scalar>
      </atom>
      <atom id="a1111763" elementType="H" x3="10.119" y3="-22.053" z3="-15.043" formalCharge="0" hydrogenCount="0" occupancy="1.0">
        <scalar dictRef="cdk:partialCharge" dataType="xsd:double">-2.147483648E9</scalar>
        <scalar dictRef="pdb:altLoc"/>
        <scalar dictRef="pdb:chainID"/>
        <scalar dictRef="pdb:hetAtom">false</scalar>
        <scalar dictRef="pdb:iCode"/>
        <label dictRef="pdb:name" xmlns="">1HB</label>
        <scalar dictRef="pdb:oxt">false</scalar>
        <scalar dictRef="pdb:record">ATOM 377 1HB ALA 26 10.119 -22.053 -15.043 1.00 0.00 H </scalar>
        <scalar dictRef="pdb:resName">ALA</scalar>
        <scalar dictRef="pdb:resSeq">26</scalar>
        <scalar dictRef="pdb:segID"/>
        <scalar dictRef="pdb:serial">377</scalar>
        <scalar dictRef="pdb:tempFactor">0.0</scalar>
      </atom>
      <atom id="a29147324" elementType="H" x3="9.968" y3="-21.07" z3="-16.5" formalCharge="0" hydrogenCount="0" occupancy="1.0">
        <scalar dictRef="cdk:partialCharge" dataType="xsd:double">-2.147483648E9</scalar>
        <scalar dictRef="pdb:altLoc"/>
        <scalar dictRef="pdb:chainID"/>
        <scalar dictRef="pdb:hetAtom">false</scalar>
        <scalar dictRef="pdb:iCode"/>
        <label dictRef="pdb:name" xmlns="">2HB</label>
        <scalar dictRef="pdb:oxt">false</scalar>
        <scalar dictRef="pdb:record">ATOM 378 2HB ALA 26 9.968 -21.070 -16.500 1.00 0.00 H </scalar>
        <scalar dictRef="pdb:resName">ALA</scalar>
        <scalar dictRef="pdb:resSeq">26</scalar>
        <scalar dictRef="pdb:segID"/>
        <scalar dictRef="pdb:serial">378</scalar>
        <scalar dictRef="pdb:tempFactor">0.0</scalar>
      </atom>
      <atom id="a17933220" elementType="H" x3="11.183" y3="-22.347" z3="-16.419" formalCharge="0" hydrogenCount="0" occupancy="1.0">
        <scalar dictRef="cdk:partialCharge" dataType="xsd:double">-2.147483648E9</scalar>
        <scalar dictRef="pdb:altLoc"/>
        <scalar dictRef="pdb:chainID"/>
        <scalar dictRef="pdb:hetAtom">false</scalar>
        <scalar dictRef="pdb:iCode"/>
        <label dictRef="pdb:name" xmlns="">3HB</label>
        <scalar dictRef="pdb:oxt">false</scalar>
        <scalar dictRef="pdb:record">ATOM 379 3HB ALA 26 11.183 -22.347 -16.419 1.00 0.00 H </scalar>
        <scalar dictRef="pdb:resName">ALA</scalar>
        <scalar dictRef="pdb:resSeq">26</scalar>
        <scalar dictRef="pdb:segID"/>
        <scalar dictRef="pdb:serial">379</scalar>
        <scalar dictRef="pdb:tempFactor">0.0</scalar>
      </atom>
    </atomArray>
  </molecule>
  <molecule dictRef="pdb:sequence" id="ASNA29">
    <atomArray>
      <atom id="a17725708" elementType="N" x3="6.699" y3="-16.501" z3="-16.791" formalCharge="0" hydrogenCount="0" occupancy="1.0">
        <scalar dictRef="cdk:partialCharge" dataType="xsd:double">-2.147483648E9</scalar>
        <scalar dictRef="pdb:altLoc"/>
        <scalar dictRef="pdb:chainID"/>
        <scalar dictRef="pdb:hetAtom">false</scalar>
        <scalar dictRef="pdb:iCode"/>
        <label dictRef="pdb:name" xmlns="">N</label>
        <scalar dictRef="pdb:oxt">false</scalar>
        <scalar dictRef="pdb:record">ATOM 407 N ASN 29 6.699 -16.501 -16.791 1.00 0.00 N </scalar>
        <scalar dictRef="pdb:resName">ASN</scalar>
        <scalar dictRef="pdb:resSeq">29</scalar>
        <scalar dictRef="pdb:segID"/>
        <scalar dictRef="pdb:serial">407</scalar>
        <scalar dictRef="pdb:tempFactor">0.0</scalar>
      </atom>
      <atom id="a19736127" elementType="C" x3="5.315" y3="-16.048" z3="-16.829" formalCharge="0" hydrogenCount="0" occupancy="1.0">
        <scalar dictRef="cdk:partialCharge" dataType="xsd:double">-2.147483648E9</scalar>
        <scalar dictRef="pdb:altLoc"/>
        <scalar dictRef="pdb:chainID"/>
        <scalar dictRef="pdb:hetAtom">false</scalar>
        <scalar dictRef="pdb:iCode"/>
        <label dictRef="pdb:name" xmlns="">CA</label>
        <scalar dictRef="pdb:oxt">false</scalar>
        <scalar dictRef="pdb:record">ATOM 408 CA ASN 29 5.315 -16.048 -16.829 1.00 0.00 C </scalar>
        <scalar dictRef="pdb:resName">ASN</scalar>
        <scalar dictRef="pdb:resSeq">29</scalar>
        <scalar dictRef="pdb:segID"/>
        <scalar dictRef="pdb:serial">408</scalar>
        <scalar dictRef="pdb:tempFactor">0.0</scalar>
      </atom>
      <atom id="a19533676" elementType="C" x3="4.38" y3="-17.157" z3="-16.368" formalCharge="0" hydrogenCount="0" occupancy="1.0">
        <scalar dictRef="cdk:partialCharge" dataType="xsd:double">-2.147483648E9</scalar>
        <scalar dictRef="pdb:altLoc"/>
        <scalar dictRef="pdb:chainID"/>
        <scalar dictRef="pdb:hetAtom">false</scalar>
        <scalar dictRef="pdb:iCode"/>
        <label dictRef="pdb:name" xmlns="">C</label>
        <scalar dictRef="pdb:oxt">false</scalar>
        <scalar dictRef="pdb:record">ATOM 409 C ASN 29 4.380 -17.157 -16.368 1.00 0.00 C </scalar>
        <scalar dictRef="pdb:resName">ASN</scalar>
        <scalar dictRef="pdb:resSeq">29</scalar>
        <scalar dictRef="pdb:segID"/>
        <scalar dictRef="pdb:serial">409</scalar>
        <scalar dictRef="pdb:tempFactor">0.0</scalar>
      </atom>
      <atom id="a5938662" elementType="O" x3="4.133" y3="-18.122" z3="-17.091" formalCharge="0" hydrogenCount="0" occupancy="1.0">
        <scalar dictRef="cdk:partialCharge" dataType="xsd:double">-2.147483648E9</scalar>
        <scalar dictRef="pdb:altLoc"/>
        <scalar dictRef="pdb:chainID"/>
        <scalar dictRef="pdb:hetAtom">false</scalar>
        <scalar dictRef="pdb:iCode"/>
        <label dictRef="pdb:name" xmlns="">O</label>
        <scalar dictRef="pdb:oxt">false</scalar>
        <scalar dictRef="pdb:record">ATOM 410 O ASN 29 4.133 -18.122 -17.091 1.00 0.00 O </scalar>
        <scalar dictRef="pdb:resName">ASN</scalar>
        <scalar dictRef="pdb:resSeq">29</scalar>
        <scalar dictRef="pdb:segID"/>
        <scalar dictRef="pdb:serial">410</scalar>
        <scalar dictRef="pdb:tempFactor">0.0</scalar>
      </atom>
      <atom id="a20228056" elementType="C" x3="4.926" y3="-15.601" z3="-18.236" formalCharge="0" hydrogenCount="0" occupancy="1.0">
        <scalar dictRef="cdk:partialCharge" dataType="xsd:double">-2.147483648E9</scalar>
        <scalar dictRef="pdb:altLoc"/>
        <scalar dictRef="pdb:chainID"/>
        <scalar dictRef="pdb:hetAtom">false</scalar>
        <scalar dictRef="pdb:iCode"/>
        <label dictRef="pdb:name" xmlns="">CB</label>
        <scalar dictRef="pdb:oxt">false</scalar>
        <scalar dictRef="pdb:record">ATOM 411 CB ASN 29 4.926 -15.601 -18.236 1.00 0.00 C </scalar>
        <scalar dictRef="pdb:resName">ASN</scalar>
        <scalar dictRef="pdb:resSeq">29</scalar>
        <scalar dictRef="pdb:segID"/>
        <scalar dictRef="pdb:serial">411</scalar>
        <scalar dictRef="pdb:tempFactor">0.0</scalar>
      </atom>
      <atom id="a33001201" elementType="C" x3="5.082" y3="-14.106" z3="-18.435" formalCharge="0" hydrogenCount="0" occupancy="1.0">
        <scalar dictRef="cdk:partialCharge" dataType="xsd:double">-2.147483648E9</scalar>
        <scalar dictRef="pdb:altLoc"/>
        <scalar dictRef="pdb:chainID"/>
        <scalar dictRef="pdb:hetAtom">false</scalar>
        <scalar dictRef="pdb:iCode"/>
        <label dictRef="pdb:name" xmlns="">CG</label>
        <scalar dictRef="pdb:oxt">false</scalar>
        <scalar dictRef="pdb:record">ATOM 412 CG ASN 29 5.082 -14.106 -18.435 1.00 0.00 C </scalar>
        <scalar dictRef="pdb:resName">ASN</scalar>
        <scalar dictRef="pdb:resSeq">29</scalar>
        <scalar dictRef="pdb:segID"/>
        <scalar dictRef="pdb:serial">412</scalar>
        <scalar dictRef="pdb:tempFactor">0.0</scalar>
      </atom>
      <atom id="a29992592" elementType="O" x3="5.719" y3="-13.658" z3="-19.389" formalCharge="0" hydrogenCount="0" occupancy="1.0">
        <scalar dictRef="cdk:partialCharge" dataType="xsd:double">-2.147483648E9</scalar>
        <scalar dictRef="pdb:altLoc"/>
        <scalar dictRef="pdb:chainID"/>
        <scalar dictRef="pdb:hetAtom">false</scalar>
        <scalar dictRef="pdb:iCode"/>
        <label dictRef="pdb:name" xmlns="">OD1</label>
        <scalar dictRef="pdb:oxt">false</scalar>
        <scalar dictRef="pdb:record">ATOM 413 OD1 ASN 29 5.719 -13.658 -19.389 1.00 0.00 O </scalar>
        <scalar dictRef="pdb:resName">ASN</scalar>
        <scalar dictRef="pdb:resSeq">29</scalar>
        <scalar dictRef="pdb:segID"/>
        <scalar dictRef="pdb:serial">413</scalar>
        <scalar dictRef="pdb:tempFactor">0.0</scalar>
      </atom>
      <atom id="a30832493" elementType="N" x3="4.501" y3="-13.324" z3="-17.532" formalCharge="0" hydrogenCount="0" occupancy="1.0">
        <scalar dictRef="cdk:partialCharge" dataType="xsd:double">-2.147483648E9</scalar>
        <scalar dictRef="pdb:altLoc"/>
        <scalar dictRef="pdb:chainID"/>
        <scalar dictRef="pdb:hetAtom">false</scalar>
        <scalar dictRef="pdb:iCode"/>
        <label dictRef="pdb:name" xmlns="">ND2</label>
        <scalar dictRef="pdb:oxt">false</scalar>
        <scalar dictRef="pdb:record">ATOM 414 ND2 ASN 29 4.501 -13.324 -17.532 1.00 0.00 N </scalar>
        <scalar dictRef="pdb:resName">ASN</scalar>
        <scalar dictRef="pdb:resSeq">29</scalar>
        <scalar dictRef="pdb:segID"/>
        <scalar dictRef="pdb:serial">414</scalar>
        <scalar dictRef="pdb:tempFactor">0.0</scalar>
      </atom>
      <atom id="a20631685" elementType="H" x3="6.886" y3="-17.425" z3="-16.525" formalCharge="0" hydrogenCount="0" occupancy="1.0">
        <scalar dictRef="cdk:partialCharge" dataType="xsd:double">-2.147483648E9</scalar>
        <scalar dictRef="pdb:altLoc"/>
        <scalar dictRef="pdb:chainID"/>
        <scalar dictRef="pdb:hetAtom">false</scalar>
        <scalar dictRef="pdb:iCode"/>
        <label dictRef="pdb:name" xmlns="">H</label>
        <scalar dictRef="pdb:oxt">false</scalar>
        <scalar dictRef="pdb:record">ATOM 415 H ASN 29 6.886 -17.425 -16.525 1.00 0.00 H </scalar>
        <scalar dictRef="pdb:resName">ASN</scalar>
        <scalar dictRef="pdb:resSeq">29</scalar>
        <scalar dictRef="pdb:segID"/>
        <scalar dictRef="pdb:serial">415</scalar>
        <scalar dictRef="pdb:tempFactor">0.0</scalar>
      </atom>
      <atom id="a5230193" elementType="H" x3="5.222" y3="-15.21" z3="-16.154" formalCharge="0" hydrogenCount="0" occupancy="1.0">
        <scalar dictRef="cdk:partialCharge" dataType="xsd:double">-2.147483648E9</scalar>
        <scalar dictRef="pdb:altLoc"/>
        <scalar dictRef="pdb:chainID"/>
        <scalar dictRef="pdb:hetAtom">false</scalar>
        <scalar dictRef="pdb:iCode"/>
        <label dictRef="pdb:name" xmlns="">HA</label>
        <scalar dictRef="pdb:oxt">false</scalar>
        <scalar dictRef="pdb:record">ATOM 416 HA ASN 29 5.222 -15.210 -16.154 1.00 0.00 H </scalar>
        <scalar dictRef="pdb:resName">ASN</scalar>
        <scalar dictRef="pdb:resSeq">29</scalar>
        <scalar dictRef="pdb:segID"/>
        <scalar dictRef="pdb:serial">416</scalar>
        <scalar dictRef="pdb:tempFactor">0.0</scalar>
      </atom>
      <atom id="a24807938" elementType="H" x3="5.549" y3="-16.11" z3="-18.955" formalCharge="0" hydrogenCount="0" occupancy="1.0">
        <scalar dictRef="cdk:partialCharge" dataType="xsd:double">-2.147483648E9</scalar>
        <scalar dictRef="pdb:altLoc"/>
        <scalar dictRef="pdb:chainID"/>
        <scalar dictRef="pdb:hetAtom">false</scalar>
        <scalar dictRef="pdb:iCode"/>
        <label dictRef="pdb:name" xmlns="">1HB</label>
        <scalar dictRef="pdb:oxt">false</scalar>
        <scalar dictRef="pdb:record">ATOM 417 1HB ASN 29 5.549 -16.110 -18.955 1.00 0.00 H </scalar>
        <scalar dictRef="pdb:resName">ASN</scalar>
        <scalar dictRef="pdb:resSeq">29</scalar>
        <scalar dictRef="pdb:segID"/>
        <scalar dictRef="pdb:serial">417</scalar>
        <scalar dictRef="pdb:tempFactor">0.0</scalar>
      </atom>
      <atom id="a33208902" elementType="H" x3="3.893" y3="-15.862" z3="-18.409" formalCharge="0" hydrogenCount="0" occupancy="1.0">
        <scalar dictRef="cdk:partialCharge" dataType="xsd:double">-2.147483648E9</scalar>
        <scalar dictRef="pdb:altLoc"/>
        <scalar dictRef="pdb:chainID"/>
        <scalar dictRef="pdb:hetAtom">false</scalar>
        <scalar dictRef="pdb:iCode"/>
        <label dictRef="pdb:name" xmlns="">2HB</label>
        <scalar dictRef="pdb:oxt">false</scalar>
        <scalar dictRef="pdb:record">ATOM 418 2HB ASN 29 3.893 -15.862 -18.409 1.00 0.00 H </scalar>
        <scalar dictRef="pdb:resName">ASN</scalar>
        <scalar dictRef="pdb:resSeq">29</scalar>
        <scalar dictRef="pdb:segID"/>
        <scalar dictRef="pdb:serial">418</scalar>
        <scalar dictRef="pdb:tempFactor">0.0</scalar>
      </atom>
      <atom id="a31161848" elementType="H" x3="4.009" y3="-13.751" z3="-16.798" formalCharge="0" hydrogenCount="0" occupancy="1.0">
        <scalar dictRef="cdk:partialCharge" dataType="xsd:double">-2.147483648E9</scalar>
        <scalar dictRef="pdb:altLoc"/>
        <scalar dictRef="pdb:chainID"/>
        <scalar dictRef="pdb:hetAtom">false</scalar>
        <scalar dictRef="pdb:iCode"/>
        <label dictRef="pdb:name" xmlns="">1HD2</label>
        <scalar dictRef="pdb:oxt">false</scalar>
        <scalar dictRef="pdb:record">ATOM 419 1HD2 ASN 29 4.009 -13.751 -16.798 1.00 0.00 H </scalar>
        <scalar dictRef="pdb:resName">ASN</scalar>
        <scalar dictRef="pdb:resSeq">29</scalar>
        <scalar dictRef="pdb:segID"/>
        <scalar dictRef="pdb:serial">419</scalar>
        <scalar dictRef="pdb:tempFactor">0.0</scalar>
      </atom>
      <atom id="a19610963" elementType="H" x3="4.586" y3="-12.354" z3="-17.637" formalCharge="0" hydrogenCount="0" occupancy="1.0">
        <scalar dictRef="cdk:partialCharge" dataType="xsd:double">-2.147483648E9</scalar>
        <scalar dictRef="pdb:altLoc"/>
        <scalar dictRef="pdb:chainID"/>
        <scalar dictRef="pdb:hetAtom">false</scalar>
        <scalar dictRef="pdb:iCode"/>
        <label dictRef="pdb:name" xmlns="">2HD2</label>
        <scalar dictRef="pdb:oxt">false</scalar>
        <scalar dictRef="pdb:record">ATOM 420 2HD2 ASN 29 4.586 -12.354 -17.637 1.00 0.00 H </scalar>
        <scalar dictRef="pdb:resName">ASN</scalar>
        <scalar dictRef="pdb:resSeq">29</scalar>
        <scalar dictRef="pdb:segID"/>
        <scalar dictRef="pdb:serial">420</scalar>
        <scalar dictRef="pdb:tempFactor">0.0</scalar>
      </atom>
    </atomArray>
  </molecule>
  <molecule dictRef="pdb:sequence" id="LYSA62">
    <atomArray>
      <atom id="a29839159" elementType="N" x3="6.416" y3="6.041" z3="4.13" formalCharge="0" hydrogenCount="0" occupancy="1.0">
        <scalar dictRef="cdk:partialCharge" dataType="xsd:double">-2.147483648E9</scalar>
        <scalar dictRef="pdb:altLoc"/>
        <scalar dictRef="pdb:chainID"/>
        <scalar dictRef="pdb:hetAtom">false</scalar>
        <scalar dictRef="pdb:iCode"/>
        <label dictRef="pdb:name" xmlns="">N</label>
        <scalar dictRef="pdb:oxt">false</scalar>
        <scalar dictRef="pdb:record">ATOM 950 N LYS 62 6.416 6.041 4.130 1.00 0.00 N </scalar>
        <scalar dictRef="pdb:resName">LYS</scalar>
        <scalar dictRef="pdb:resSeq">62</scalar>
        <scalar dictRef="pdb:segID"/>
        <scalar dictRef="pdb:serial">950</scalar>
        <scalar dictRef="pdb:tempFactor">0.0</scalar>
      </atom>
      <atom id="a2208288" elementType="C" x3="6.212" y3="6.875" z3="5.299" formalCharge="0" hydrogenCount="0" occupancy="1.0">
        <scalar dictRef="cdk:partialCharge" dataType="xsd:double">-2.147483648E9</scalar>
        <scalar dictRef="pdb:altLoc"/>
        <scalar dictRef="pdb:chainID"/>
        <scalar dictRef="pdb:hetAtom">false</scalar>
        <scalar dictRef="pdb:iCode"/>
        <label dictRef="pdb:name" xmlns="">CA</label>
        <scalar dictRef="pdb:oxt">false</scalar>
        <scalar dictRef="pdb:record">ATOM 951 CA LYS 62 6.212 6.875 5.299 1.00 0.00 C </scalar>
        <scalar dictRef="pdb:resName">LYS</scalar>
        <scalar dictRef="pdb:resSeq">62</scalar>
        <scalar dictRef="pdb:segID"/>
        <scalar dictRef="pdb:serial">951</scalar>
        <scalar dictRef="pdb:tempFactor">0.0</scalar>
      </atom>
      <atom id="a3502256" elementType="C" x3="4.911" y3="6.515" z3="6.017" formalCharge="0" hydrogenCount="0" occupancy="1.0">
        <scalar dictRef="cdk:partialCharge" dataType="xsd:double">-2.147483648E9</scalar>
        <scalar dictRef="pdb:altLoc"/>
        <scalar dictRef="pdb:chainID"/>
        <scalar dictRef="pdb:hetAtom">false</scalar>
        <scalar dictRef="pdb:iCode"/>
        <label dictRef="pdb:name" xmlns="">C</label>
        <scalar dictRef="pdb:oxt">false</scalar>
        <scalar dictRef="pdb:record">ATOM 952 C LYS 62 4.911 6.515 6.017 1.00 0.00 C </scalar>
        <scalar dictRef="pdb:resName">LYS</scalar>
        <scalar dictRef="pdb:resSeq">62</scalar>
        <scalar dictRef="pdb:segID"/>
        <scalar dictRef="pdb:serial">952</scalar>
        <scalar dictRef="pdb:tempFactor">0.0</scalar>
      </atom>
      <atom id="a7958910" elementType="O" x3="4.883" y3="6.424" z3="7.243" formalCharge="0" hydrogenCount="0" occupancy="1.0">
        <scalar dictRef="cdk:partialCharge" dataType="xsd:double">-2.147483648E9</scalar>
        <scalar dictRef="pdb:altLoc"/>
        <scalar dictRef="pdb:chainID"/>
        <scalar dictRef="pdb:hetAtom">false</scalar>
        <scalar dictRef="pdb:iCode"/>
        <label dictRef="pdb:name" xmlns="">O</label>
        <scalar dictRef="pdb:oxt">false</scalar>
        <scalar dictRef="pdb:record">ATOM 953 O LYS 62 4.883 6.424 7.243 1.00 0.00 O </scalar>
        <scalar dictRef="pdb:resName">LYS</scalar>
        <scalar dictRef="pdb:resSeq">62</scalar>
        <scalar dictRef="pdb:segID"/>
        <scalar dictRef="pdb:serial">953</scalar>
        <scalar dictRef="pdb:tempFactor">0.0</scalar>
      </atom>
      <atom id="a17444196" elementType="C" x3="6.207" y3="8.344" z3="4.886" formalCharge="0" hydrogenCount="0" occupancy="1.0">
        <scalar dictRef="cdk:partialCharge" dataType="xsd:double">-2.147483648E9</scalar>
        <scalar dictRef="pdb:altLoc"/>
        <scalar dictRef="pdb:chainID"/>
        <scalar dictRef="pdb:hetAtom">false</scalar>
        <scalar dictRef="pdb:iCode"/>
        <label dictRef="pdb:name" xmlns="">CB</label>
        <scalar dictRef="pdb:oxt">false</scalar>
        <scalar dictRef="pdb:record">ATOM 954 CB LYS 62 6.207 8.344 4.886 1.00 0.00 C </scalar>
        <scalar dictRef="pdb:resName">LYS</scalar>
        <scalar dictRef="pdb:resSeq">62</scalar>
        <scalar dictRef="pdb:segID"/>
        <scalar dictRef="pdb:serial">954</scalar>
        <scalar dictRef="pdb:tempFactor">0.0</scalar>
      </atom>
      <atom id="a19543842" elementType="C" x3="6.941" y3="9.238" z3="5.86" formalCharge="0" hydrogenCount="0" occupancy="1.0">
        <scalar dictRef="cdk:partialCharge" dataType="xsd:double">-2.147483648E9</scalar>
        <scalar dictRef="pdb:altLoc"/>
        <scalar dictRef="pdb:chainID"/>
        <scalar dictRef="pdb:hetAtom">false</scalar>
        <scalar dictRef="pdb:iCode"/>
        <label dictRef="pdb:name" xmlns="">CG</label>
        <scalar dictRef="pdb:oxt">false</scalar>
        <scalar dictRef="pdb:record">ATOM 955 CG LYS 62 6.941 9.238 5.860 1.00 0.00 C </scalar>
        <scalar dictRef="pdb:resName">LYS</scalar>
        <scalar dictRef="pdb:resSeq">62</scalar>
        <scalar dictRef="pdb:segID"/>
        <scalar dictRef="pdb:serial">955</scalar>
        <scalar dictRef="pdb:tempFactor">0.0</scalar>
      </atom>
      <atom id="a9031454" elementType="C" x3="6.877" y3="10.698" z3="5.439" formalCharge="0" hydrogenCount="0" occupancy="1.0">
        <scalar dictRef="cdk:partialCharge" dataType="xsd:double">-2.147483648E9</scalar>
        <scalar dictRef="pdb:altLoc"/>
        <scalar dictRef="pdb:chainID"/>
        <scalar dictRef="pdb:hetAtom">false</scalar>
        <scalar dictRef="pdb:iCode"/>
        <label dictRef="pdb:name" xmlns="">CD</label>
        <scalar dictRef="pdb:oxt">false</scalar>
        <scalar dictRef="pdb:record">ATOM 956 CD LYS 62 6.877 10.698 5.439 1.00 0.00 C </scalar>
        <scalar dictRef="pdb:resName">LYS</scalar>
        <scalar dictRef="pdb:resSeq">62</scalar>
        <scalar dictRef="pdb:segID"/>
        <scalar dictRef="pdb:serial">956</scalar>
        <scalar dictRef="pdb:tempFactor">0.0</scalar>
      </atom>
      <atom id="a24962279" elementType="C" x3="5.469" y3="11.255" z3="5.572" formalCharge="0" hydrogenCount="0" occupancy="1.0">
        <scalar dictRef="cdk:partialCharge" dataType="xsd:double">-2.147483648E9</scalar>
        <scalar dictRef="pdb:altLoc"/>
        <scalar dictRef="pdb:chainID"/>
        <scalar dictRef="pdb:hetAtom">false</scalar>
        <scalar dictRef="pdb:iCode"/>
        <label dictRef="pdb:name" xmlns="">CE</label>
        <scalar dictRef="pdb:oxt">false</scalar>
        <scalar dictRef="pdb:record">ATOM 957 CE LYS 62 5.469 11.255 5.572 1.00 0.00 C </scalar>
        <scalar dictRef="pdb:resName">LYS</scalar>
        <scalar dictRef="pdb:resSeq">62</scalar>
        <scalar dictRef="pdb:segID"/>
        <scalar dictRef="pdb:serial">957</scalar>
        <scalar dictRef="pdb:tempFactor">0.0</scalar>
      </atom>
      <atom id="a9971081" elementType="N" x3="5.372" y3="12.647" z3="5.053" formalCharge="0" hydrogenCount="0" occupancy="1.0">
        <scalar dictRef="cdk:partialCharge" dataType="xsd:double">-2.147483648E9</scalar>
        <scalar dictRef="pdb:altLoc"/>
        <scalar dictRef="pdb:chainID"/>
        <scalar dictRef="pdb:hetAtom">false</scalar>
        <scalar dictRef="pdb:iCode"/>
        <label dictRef="pdb:name" xmlns="">NZ</label>
        <scalar dictRef="pdb:oxt">false</scalar>
        <scalar dictRef="pdb:record">ATOM 958 NZ LYS 62 5.372 12.647 5.053 1.00 0.00 N </scalar>
        <scalar dictRef="pdb:resName">LYS</scalar>
        <scalar dictRef="pdb:resSeq">62</scalar>
        <scalar dictRef="pdb:segID"/>
        <scalar dictRef="pdb:serial">958</scalar>
        <scalar dictRef="pdb:tempFactor">0.0</scalar>
      </atom>
      <atom id="a13141056" elementType="H" x3="6.478" y3="6.466" z3="3.252" formalCharge="0" hydrogenCount="0" occupancy="1.0">
        <scalar dictRef="cdk:partialCharge" dataType="xsd:double">-2.147483648E9</scalar>
        <scalar dictRef="pdb:altLoc"/>
        <scalar dictRef="pdb:chainID"/>
        <scalar dictRef="pdb:hetAtom">false</scalar>
        <scalar dictRef="pdb:iCode"/>
        <label dictRef="pdb:name" xmlns="">H</label>
        <scalar dictRef="pdb:oxt">false</scalar>
        <scalar dictRef="pdb:record">ATOM 959 H LYS 62 6.478 6.466 3.252 1.00 0.00 H </scalar>
        <scalar dictRef="pdb:resName">LYS</scalar>
        <scalar dictRef="pdb:resSeq">62</scalar>
        <scalar dictRef="pdb:segID"/>
        <scalar dictRef="pdb:serial">959</scalar>
        <scalar dictRef="pdb:tempFactor">0.0</scalar>
      </atom>
      <atom id="a6460284" elementType="H" x3="7.038" y3="6.704" z3="5.973" formalCharge="0" hydrogenCount="0" occupancy="1.0">
        <scalar dictRef="cdk:partialCharge" dataType="xsd:double">-2.147483648E9</scalar>
        <scalar dictRef="pdb:altLoc"/>
        <scalar dictRef="pdb:chainID"/>
        <scalar dictRef="pdb:hetAtom">false</scalar>
        <scalar dictRef="pdb:iCode"/>
        <label dictRef="pdb:name" xmlns="">HA</label>
        <scalar dictRef="pdb:oxt">false</scalar>
        <scalar dictRef="pdb:record">ATOM 960 HA LYS 62 7.038 6.704 5.973 1.00 0.00 H </scalar>
        <scalar dictRef="pdb:resName">LYS</scalar>
        <scalar dictRef="pdb:resSeq">62</scalar>
        <scalar dictRef="pdb:segID"/>
        <scalar dictRef="pdb:serial">960</scalar>
        <scalar dictRef="pdb:tempFactor">0.0</scalar>
      </atom>
      <atom id="a29418586" elementType="H" x3="6.686" y3="8.434" z3="3.924" formalCharge="0" hydrogenCount="0" occupancy="1.0">
        <scalar dictRef="cdk:partialCharge" dataType="xsd:double">-2.147483648E9</scalar>
        <scalar dictRef="pdb:altLoc"/>
        <scalar dictRef="pdb:chainID"/>
        <scalar dictRef="pdb:hetAtom">false</scalar>
        <scalar dictRef="pdb:iCode"/>
        <label dictRef="pdb:name" xmlns="">1HB</label>
        <scalar dictRef="pdb:oxt">false</scalar>
        <scalar dictRef="pdb:record">ATOM 961 1HB LYS 62 6.686 8.434 3.924 1.00 0.00 H </scalar>
        <scalar dictRef="pdb:resName">LYS</scalar>
        <scalar dictRef="pdb:resSeq">62</scalar>
        <scalar dictRef="pdb:segID"/>
        <scalar dictRef="pdb:serial">961</scalar>
        <scalar dictRef="pdb:tempFactor">0.0</scalar>
      </atom>
      <atom id="a13626440" elementType="H" x3="5.189" y3="8.687" z3="4.808" formalCharge="0" hydrogenCount="0" occupancy="1.0">
        <scalar dictRef="cdk:partialCharge" dataType="xsd:double">-2.147483648E9</scalar>
        <scalar dictRef="pdb:altLoc"/>
        <scalar dictRef="pdb:chainID"/>
        <scalar dictRef="pdb:hetAtom">false</scalar>
        <scalar dictRef="pdb:iCode"/>
        <label dictRef="pdb:name" xmlns="">2HB</label>
        <scalar dictRef="pdb:oxt">false</scalar>
        <scalar dictRef="pdb:record">ATOM 962 2HB LYS 62 5.189 8.687 4.808 1.00 0.00 H </scalar>
        <scalar dictRef="pdb:resName">LYS</scalar>
        <scalar dictRef="pdb:resSeq">62</scalar>
        <scalar dictRef="pdb:segID"/>
        <scalar dictRef="pdb:serial">962</scalar>
        <scalar dictRef="pdb:tempFactor">0.0</scalar>
      </atom>
      <atom id="a10580099" elementType="H" x3="6.497" y3="9.132" z3="6.837" formalCharge="0" hydrogenCount="0" occupancy="1.0">
        <scalar dictRef="cdk:partialCharge" dataType="xsd:double">-2.147483648E9</scalar>
        <scalar dictRef="pdb:altLoc"/>
        <scalar dictRef="pdb:chainID"/>
        <scalar dictRef="pdb:hetAtom">false</scalar>
        <scalar dictRef="pdb:iCode"/>
        <label dictRef="pdb:name" xmlns="">1HG</label>
        <scalar dictRef="pdb:oxt">false</scalar>
        <scalar dictRef="pdb:record">ATOM 963 1HG LYS 62 6.497 9.132 6.837 1.00 0.00 H </scalar>
        <scalar dictRef="pdb:resName">LYS</scalar>
        <scalar dictRef="pdb:resSeq">62</scalar>
        <scalar dictRef="pdb:segID"/>
        <scalar dictRef="pdb:serial">963</scalar>
        <scalar dictRef="pdb:tempFactor">0.0</scalar>
      </atom>
      <atom id="a14800362" elementType="H" x3="7.975" y3="8.927" z3="5.895" formalCharge="0" hydrogenCount="0" occupancy="1.0">
        <scalar dictRef="cdk:partialCharge" dataType="xsd:double">-2.147483648E9</scalar>
        <scalar dictRef="pdb:altLoc"/>
        <scalar dictRef="pdb:chainID"/>
        <scalar dictRef="pdb:hetAtom">false</scalar>
        <scalar dictRef="pdb:iCode"/>
        <label dictRef="pdb:name" xmlns="">2HG</label>
        <scalar dictRef="pdb:oxt">false</scalar>
        <scalar dictRef="pdb:record">ATOM 964 2HG LYS 62 7.975 8.927 5.895 1.00 0.00 H </scalar>
        <scalar dictRef="pdb:resName">LYS</scalar>
        <scalar dictRef="pdb:resSeq">62</scalar>
        <scalar dictRef="pdb:segID"/>
        <scalar dictRef="pdb:serial">964</scalar>
        <scalar dictRef="pdb:tempFactor">0.0</scalar>
      </atom>
      <atom id="a10690075" elementType="H" x3="7.54" y3="11.273" z3="6.066" formalCharge="0" hydrogenCount="0" occupancy="1.0">
        <scalar dictRef="cdk:partialCharge" dataType="xsd:double">-2.147483648E9</scalar>
        <scalar dictRef="pdb:altLoc"/>
        <scalar dictRef="pdb:chainID"/>
        <scalar dictRef="pdb:hetAtom">false</scalar>
        <scalar dictRef="pdb:iCode"/>
        <label dictRef="pdb:name" xmlns="">1HD</label>
        <scalar dictRef="pdb:oxt">false</scalar>
        <scalar dictRef="pdb:record">ATOM 965 1HD LYS 62 7.540 11.273 6.066 1.00 0.00 H </scalar>
        <scalar dictRef="pdb:resName">LYS</scalar>
        <scalar dictRef="pdb:resSeq">62</scalar>
        <scalar dictRef="pdb:segID"/>
        <scalar dictRef="pdb:serial">965</scalar>
        <scalar dictRef="pdb:tempFactor">0.0</scalar>
      </atom>
      <atom id="a17671659" elementType="H" x3="7.191" y3="10.779" z3="4.409" formalCharge="0" hydrogenCount="0" occupancy="1.0">
        <scalar dictRef="cdk:partialCharge" dataType="xsd:double">-2.147483648E9</scalar>
        <scalar dictRef="pdb:altLoc"/>
        <scalar dictRef="pdb:chainID"/>
        <scalar dictRef="pdb:hetAtom">false</scalar>
        <scalar dictRef="pdb:iCode"/>
        <label dictRef="pdb:name" xmlns="">2HD</label>
        <scalar dictRef="pdb:oxt">false</scalar>
        <scalar dictRef="pdb:record">ATOM 966 2HD LYS 62 7.191 10.779 4.409 1.00 0.00 H </scalar>
        <scalar dictRef="pdb:resName">LYS</scalar>
        <scalar dictRef="pdb:resSeq">62</scalar>
        <scalar dictRef="pdb:segID"/>
        <scalar dictRef="pdb:serial">966</scalar>
        <scalar dictRef="pdb:tempFactor">0.0</scalar>
      </atom>
      <atom id="a17308974" elementType="H" x3="4.791" y3="10.625" z3="5.014" formalCharge="0" hydrogenCount="0" occupancy="1.0">
        <scalar dictRef="cdk:partialCharge" dataType="xsd:double">-2.147483648E9</scalar>
        <scalar dictRef="pdb:altLoc"/>
        <scalar dictRef="pdb:chainID"/>
        <scalar dictRef="pdb:hetAtom">false</scalar>
        <scalar dictRef="pdb:iCode"/>
        <label dictRef="pdb:name" xmlns="">1HE</label>
        <scalar dictRef="pdb:oxt">false</scalar>
        <scalar dictRef="pdb:record">ATOM 967 1HE LYS 62 4.791 10.625 5.014 1.00 0.00 H </scalar>
        <scalar dictRef="pdb:resName">LYS</scalar>
        <scalar dictRef="pdb:resSeq">62</scalar>
        <scalar dictRef="pdb:segID"/>
        <scalar dictRef="pdb:serial">967</scalar>
        <scalar dictRef="pdb:tempFactor">0.0</scalar>
      </atom>
      <atom id="a28571689" elementType="H" x3="5.189" y3="11.247" z3="6.615" formalCharge="0" hydrogenCount="0" occupancy="1.0">
        <scalar dictRef="cdk:partialCharge" dataType="xsd:double">-2.147483648E9</scalar>
        <scalar dictRef="pdb:altLoc"/>
        <scalar dictRef="pdb:chainID"/>
        <scalar dictRef="pdb:hetAtom">false</scalar>
        <scalar dictRef="pdb:iCode"/>
        <label dictRef="pdb:name" xmlns="">2HE</label>
        <scalar dictRef="pdb:oxt">false</scalar>
        <scalar dictRef="pdb:record">ATOM 968 2HE LYS 62 5.189 11.247 6.615 1.00 0.00 H </scalar>
        <scalar dictRef="pdb:resName">LYS</scalar>
        <scalar dictRef="pdb:resSeq">62</scalar>
        <scalar dictRef="pdb:segID"/>
        <scalar dictRef="pdb:serial">968</scalar>
        <scalar dictRef="pdb:tempFactor">0.0</scalar>
      </atom>
      <atom id="a6915075" elementType="H" x3="5.686" y3="12.683" z3="4.063" formalCharge="0" hydrogenCount="0" occupancy="1.0">
        <scalar dictRef="cdk:partialCharge" dataType="xsd:double">-2.147483648E9</scalar>
        <scalar dictRef="pdb:altLoc"/>
        <scalar dictRef="pdb:chainID"/>
        <scalar dictRef="pdb:hetAtom">false</scalar>
        <scalar dictRef="pdb:iCode"/>
        <label dictRef="pdb:name" xmlns="">1HZ</label>
        <scalar dictRef="pdb:oxt">false</scalar>
        <scalar dictRef="pdb:record">ATOM 969 1HZ LYS 62 5.686 12.683 4.063 1.00 0.00 H </scalar>
        <scalar dictRef="pdb:resName">LYS</scalar>
        <scalar dictRef="pdb:resSeq">62</scalar>
        <scalar dictRef="pdb:segID"/>
        <scalar dictRef="pdb:serial">969</scalar>
        <scalar dictRef="pdb:tempFactor">0.0</scalar>
      </atom>
      <atom id="a22676229" elementType="H" x3="4.387" y3="12.981" z3="5.107" formalCharge="0" hydrogenCount="0" occupancy="1.0">
        <scalar dictRef="cdk:partialCharge" dataType="xsd:double">-2.147483648E9</scalar>
        <scalar dictRef="pdb:altLoc"/>
        <scalar dictRef="pdb:chainID"/>
        <scalar dictRef="pdb:hetAtom">false</scalar>
        <scalar dictRef="pdb:iCode"/>
        <label dictRef="pdb:name" xmlns="">2HZ</label>
        <scalar dictRef="pdb:oxt">false</scalar>
        <scalar dictRef="pdb:record">ATOM 970 2HZ LYS 62 4.387 12.981 5.107 1.00 0.00 H </scalar>
        <scalar dictRef="pdb:resName">LYS</scalar>
        <scalar dictRef="pdb:resSeq">62</scalar>
        <scalar dictRef="pdb:segID"/>
        <scalar dictRef="pdb:serial">970</scalar>
        <scalar dictRef="pdb:tempFactor">0.0</scalar>
      </atom>
      <atom id="a8146001" elementType="H" x3="5.971" y3="13.282" z3="5.619" formalCharge="0" hydrogenCount="0" occupancy="1.0">
        <scalar dictRef="cdk:partialCharge" dataType="xsd:double">-2.147483648E9</scalar>
        <scalar dictRef="pdb:altLoc"/>
        <scalar dictRef="pdb:chainID"/>
        <scalar dictRef="pdb:hetAtom">false</scalar>
        <scalar dictRef="pdb:iCode"/>
        <label dictRef="pdb:name" xmlns="">3HZ</label>
        <scalar dictRef="pdb:oxt">false</scalar>
        <scalar dictRef="pdb:record">ATOM 971 3HZ LYS 62 5.971 13.282 5.619 1.00 0.00 H </scalar>
        <scalar dictRef="pdb:resName">LYS</scalar>
        <scalar dictRef="pdb:resSeq">62</scalar>
        <scalar dictRef="pdb:segID"/>
        <scalar dictRef="pdb:serial">971</scalar>
        <scalar dictRef="pdb:tempFactor">0.0</scalar>
      </atom>
    </atomArray>
  </molecule>
  <molecule dictRef="pdb:sequence" id="LYSA61">
    <atomArray>
      <atom id="a7756310" elementType="N" x3="5.731" y3="4.34" z3="1.943" formalCharge="0" hydrogenCount="0" occupancy="1.0">
        <scalar dictRef="cdk:partialCharge" dataType="xsd:double">-2.147483648E9</scalar>
        <scalar dictRef="pdb:altLoc"/>
        <scalar dictRef="pdb:chainID"/>
        <scalar dictRef="pdb:hetAtom">false</scalar>
        <scalar dictRef="pdb:iCode"/>
        <label dictRef="pdb:name" xmlns="">N</label>
        <scalar dictRef="pdb:oxt">false</scalar>
        <scalar dictRef="pdb:record">ATOM 928 N LYS 61 5.731 4.340 1.943 1.00 0.00 N </scalar>
        <scalar dictRef="pdb:resName">LYS</scalar>
        <scalar dictRef="pdb:resSeq">61</scalar>
        <scalar dictRef="pdb:segID"/>
        <scalar dictRef="pdb:serial">928</scalar>
        <scalar dictRef="pdb:tempFactor">0.0</scalar>
      </atom>
      <atom id="a1346515" elementType="C" x3="6.734" y3="3.961" z3="2.923" formalCharge="0" hydrogenCount="0" occupancy="1.0">
        <scalar dictRef="cdk:partialCharge" dataType="xsd:double">-2.147483648E9</scalar>
        <scalar dictRef="pdb:altLoc"/>
        <scalar dictRef="pdb:chainID"/>
        <scalar dictRef="pdb:hetAtom">false</scalar>
        <scalar dictRef="pdb:iCode"/>
        <label dictRef="pdb:name" xmlns="">CA</label>
        <scalar dictRef="pdb:oxt">false</scalar>
        <scalar dictRef="pdb:record">ATOM 929 CA LYS 61 6.734 3.961 2.923 1.00 0.00 C </scalar>
        <scalar dictRef="pdb:resName">LYS</scalar>
        <scalar dictRef="pdb:resSeq">61</scalar>
        <scalar dictRef="pdb:segID"/>
        <scalar dictRef="pdb:serial">929</scalar>
        <scalar dictRef="pdb:tempFactor">0.0</scalar>
      </atom>
      <atom id="a15206466" elementType="C" x3="6.525" y3="4.721" z3="4.228" formalCharge="0" hydrogenCount="0" occupancy="1.0">
        <scalar dictRef="cdk:partialCharge" dataType="xsd:double">-2.147483648E9</scalar>
        <scalar dictRef="pdb:altLoc"/>
        <scalar dictRef="pdb:chainID"/>
        <scalar dictRef="pdb:hetAtom">false</scalar>
        <scalar dictRef="pdb:iCode"/>
        <label dictRef="pdb:name" xmlns="">C</label>
        <scalar dictRef="pdb:oxt">false</scalar>
        <scalar dictRef="pdb:record">ATOM 930 C LYS 61 6.525 4.721 4.228 1.00 0.00 C </scalar>
        <scalar dictRef="pdb:resName">LYS</scalar>
        <scalar dictRef="pdb:resSeq">61</scalar>
        <scalar dictRef="pdb:segID"/>
        <scalar dictRef="pdb:serial">930</scalar>
        <scalar dictRef="pdb:tempFactor">0.0</scalar>
      </atom>
      <atom id="a24531886" elementType="O" x3="6.459" y3="4.123" z3="5.301" formalCharge="0" hydrogenCount="0" occupancy="1.0">
        <scalar dictRef="cdk:partialCharge" dataType="xsd:double">-2.147483648E9</scalar>
        <scalar dictRef="pdb:altLoc"/>
        <scalar dictRef="pdb:chainID"/>
        <scalar dictRef="pdb:hetAtom">false</scalar>
        <scalar dictRef="pdb:iCode"/>
        <label dictRef="pdb:name" xmlns="">O</label>
        <scalar dictRef="pdb:oxt">false</scalar>
        <scalar dictRef="pdb:record">ATOM 931 O LYS 61 6.459 4.123 5.301 1.00 0.00 O </scalar>
        <scalar dictRef="pdb:resName">LYS</scalar>
        <scalar dictRef="pdb:resSeq">61</scalar>
        <scalar dictRef="pdb:segID"/>
        <scalar dictRef="pdb:serial">931</scalar>
        <scalar dictRef="pdb:tempFactor">0.0</scalar>
      </atom>
      <atom id="a24109300" elementType="C" x3="8.144" y3="4.204" z3="2.383" formalCharge="0" hydrogenCount="0" occupancy="1.0">
        <scalar dictRef="cdk:partialCharge" dataType="xsd:double">-2.147483648E9</scalar>
        <scalar dictRef="pdb:altLoc"/>
        <scalar dictRef="pdb:chainID"/>
        <scalar dictRef="pdb:hetAtom">false</scalar>
        <scalar dictRef="pdb:iCode"/>
        <label dictRef="pdb:name" xmlns="">CB</label>
        <scalar dictRef="pdb:oxt">false</scalar>
        <scalar dictRef="pdb:record">ATOM 932 CB LYS 61 8.144 4.204 2.383 1.00 0.00 C </scalar>
        <scalar dictRef="pdb:resName">LYS</scalar>
        <scalar dictRef="pdb:resSeq">61</scalar>
        <scalar dictRef="pdb:segID"/>
        <scalar dictRef="pdb:serial">932</scalar>
        <scalar dictRef="pdb:tempFactor">0.0</scalar>
      </atom>
      <atom id="a1691809" elementType="C" x3="9.096" y3="3.046" z3="2.631" formalCharge="0" hydrogenCount="0" occupancy="1.0">
        <scalar dictRef="cdk:partialCharge" dataType="xsd:double">-2.147483648E9</scalar>
        <scalar dictRef="pdb:altLoc"/>
        <scalar dictRef="pdb:chainID"/>
        <scalar dictRef="pdb:hetAtom">false</scalar>
        <scalar dictRef="pdb:iCode"/>
        <label dictRef="pdb:name" xmlns="">CG</label>
        <scalar dictRef="pdb:oxt">false</scalar>
        <scalar dictRef="pdb:record">ATOM 933 CG LYS 61 9.096 3.046 2.631 1.00 0.00 C </scalar>
        <scalar dictRef="pdb:resName">LYS</scalar>
        <scalar dictRef="pdb:resSeq">61</scalar>
        <scalar dictRef="pdb:segID"/>
        <scalar dictRef="pdb:serial">933</scalar>
        <scalar dictRef="pdb:tempFactor">0.0</scalar>
      </atom>
      <atom id="a13642577" elementType="C" x3="8.554" y3="1.748" z3="2.052" formalCharge="0" hydrogenCount="0" occupancy="1.0">
        <scalar dictRef="cdk:partialCharge" dataType="xsd:double">-2.147483648E9</scalar>
        <scalar dictRef="pdb:altLoc"/>
        <scalar dictRef="pdb:chainID"/>
        <scalar dictRef="pdb:hetAtom">false</scalar>
        <scalar dictRef="pdb:iCode"/>
        <label dictRef="pdb:name" xmlns="">CD</label>
        <scalar dictRef="pdb:oxt">false</scalar>
        <scalar dictRef="pdb:record">ATOM 934 CD LYS 61 8.554 1.748 2.052 1.00 0.00 C </scalar>
        <scalar dictRef="pdb:resName">LYS</scalar>
        <scalar dictRef="pdb:resSeq">61</scalar>
        <scalar dictRef="pdb:segID"/>
        <scalar dictRef="pdb:serial">934</scalar>
        <scalar dictRef="pdb:tempFactor">0.0</scalar>
      </atom>
      <atom id="a13366030" elementType="C" x3="8.325" y3="0.706" z3="3.136" formalCharge="0" hydrogenCount="0" occupancy="1.0">
        <scalar dictRef="cdk:partialCharge" dataType="xsd:double">-2.147483648E9</scalar>
        <scalar dictRef="pdb:altLoc"/>
        <scalar dictRef="pdb:chainID"/>
        <scalar dictRef="pdb:hetAtom">false</scalar>
        <scalar dictRef="pdb:iCode"/>
        <label dictRef="pdb:name" xmlns="">CE</label>
        <scalar dictRef="pdb:oxt">false</scalar>
        <scalar dictRef="pdb:record">ATOM 935 CE LYS 61 8.325 0.706 3.136 1.00 0.00 C </scalar>
        <scalar dictRef="pdb:resName">LYS</scalar>
        <scalar dictRef="pdb:resSeq">61</scalar>
        <scalar dictRef="pdb:segID"/>
        <scalar dictRef="pdb:serial">935</scalar>
        <scalar dictRef="pdb:tempFactor">0.0</scalar>
      </atom>
      <atom id="a29509536" elementType="N" x3="7.873" y3="-0.594" z3="2.569" formalCharge="0" hydrogenCount="0" occupancy="1.0">
        <scalar dictRef="cdk:partialCharge" dataType="xsd:double">-2.147483648E9</scalar>
        <scalar dictRef="pdb:altLoc"/>
        <scalar dictRef="pdb:chainID"/>
        <scalar dictRef="pdb:hetAtom">false</scalar>
        <scalar dictRef="pdb:iCode"/>
        <label dictRef="pdb:name" xmlns="">NZ</label>
        <scalar dictRef="pdb:oxt">false</scalar>
        <scalar dictRef="pdb:record">ATOM 936 NZ LYS 61 7.873 -0.594 2.569 1.00 0.00 N </scalar>
        <scalar dictRef="pdb:resName">LYS</scalar>
        <scalar dictRef="pdb:resSeq">61</scalar>
        <scalar dictRef="pdb:segID"/>
        <scalar dictRef="pdb:serial">936</scalar>
        <scalar dictRef="pdb:tempFactor">0.0</scalar>
      </atom>
      <atom id="a32269974" elementType="H" x3="5.895" y3="5.104" z3="1.348" formalCharge="0" hydrogenCount="0" occupancy="1.0">
        <scalar dictRef="cdk:partialCharge" dataType="xsd:double">-2.147483648E9</scalar>
        <scalar dictRef="pdb:altLoc"/>
        <scalar dictRef="pdb:chainID"/>
        <scalar dictRef="pdb:hetAtom">false</scalar>
        <scalar dictRef="pdb:iCode"/>
        <label dictRef="pdb:name" xmlns="">H</label>
        <scalar dictRef="pdb:oxt">false</scalar>
        <scalar dictRef="pdb:record">ATOM 937 H LYS 61 5.895 5.104 1.348 1.00 0.00 H </scalar>
        <scalar dictRef="pdb:resName">LYS</scalar>
        <scalar dictRef="pdb:resSeq">61</scalar>
        <scalar dictRef="pdb:segID"/>
        <scalar dictRef="pdb:serial">937</scalar>
        <scalar dictRef="pdb:tempFactor">0.0</scalar>
      </atom>
      <atom id="a21173056" elementType="H" x3="6.606" y3="2.905" z3="3.118" formalCharge="0" hydrogenCount="0" occupancy="1.0">
        <scalar dictRef="cdk:partialCharge" dataType="xsd:double">-2.147483648E9</scalar>
        <scalar dictRef="pdb:altLoc"/>
        <scalar dictRef="pdb:chainID"/>
        <scalar dictRef="pdb:hetAtom">false</scalar>
        <scalar dictRef="pdb:iCode"/>
        <label dictRef="pdb:name" xmlns="">HA</label>
        <scalar dictRef="pdb:oxt">false</scalar>
        <scalar dictRef="pdb:record">ATOM 938 HA LYS 61 6.606 2.905 3.118 1.00 0.00 H </scalar>
        <scalar dictRef="pdb:resName">LYS</scalar>
        <scalar dictRef="pdb:resSeq">61</scalar>
        <scalar dictRef="pdb:segID"/>
        <scalar dictRef="pdb:serial">938</scalar>
        <scalar dictRef="pdb:tempFactor">0.0</scalar>
      </atom>
      <atom id="a10805987" elementType="H" x3="8.084" y3="4.368" z3="1.317" formalCharge="0" hydrogenCount="0" occupancy="1.0">
        <scalar dictRef="cdk:partialCharge" dataType="xsd:double">-2.147483648E9</scalar>
        <scalar dictRef="pdb:altLoc"/>
        <scalar dictRef="pdb:chainID"/>
        <scalar dictRef="pdb:hetAtom">false</scalar>
        <scalar dictRef="pdb:iCode"/>
        <label dictRef="pdb:name" xmlns="">1HB</label>
        <scalar dictRef="pdb:oxt">false</scalar>
        <scalar dictRef="pdb:record">ATOM 939 1HB LYS 61 8.084 4.368 1.317 1.00 0.00 H </scalar>
        <scalar dictRef="pdb:resName">LYS</scalar>
        <scalar dictRef="pdb:resSeq">61</scalar>
        <scalar dictRef="pdb:segID"/>
        <scalar dictRef="pdb:serial">939</scalar>
        <scalar dictRef="pdb:tempFactor">0.0</scalar>
      </atom>
      <atom id="a19642336" elementType="H" x3="8.553" y3="5.087" z3="2.852" formalCharge="0" hydrogenCount="0" occupancy="1.0">
        <scalar dictRef="cdk:partialCharge" dataType="xsd:double">-2.147483648E9</scalar>
        <scalar dictRef="pdb:altLoc"/>
        <scalar dictRef="pdb:chainID"/>
        <scalar dictRef="pdb:hetAtom">false</scalar>
        <scalar dictRef="pdb:iCode"/>
        <label dictRef="pdb:name" xmlns="">2HB</label>
        <scalar dictRef="pdb:oxt">false</scalar>
        <scalar dictRef="pdb:record">ATOM 940 2HB LYS 61 8.553 5.087 2.852 1.00 0.00 H </scalar>
        <scalar dictRef="pdb:resName">LYS</scalar>
        <scalar dictRef="pdb:resSeq">61</scalar>
        <scalar dictRef="pdb:segID"/>
        <scalar dictRef="pdb:serial">940</scalar>
        <scalar dictRef="pdb:tempFactor">0.0</scalar>
      </atom>
      <atom id="a20248218" elementType="H" x3="10.046" y3="3.268" z3="2.166" formalCharge="0" hydrogenCount="0" occupancy="1.0">
        <scalar dictRef="cdk:partialCharge" dataType="xsd:double">-2.147483648E9</scalar>
        <scalar dictRef="pdb:altLoc"/>
        <scalar dictRef="pdb:chainID"/>
        <scalar dictRef="pdb:hetAtom">false</scalar>
        <scalar dictRef="pdb:iCode"/>
        <label dictRef="pdb:name" xmlns="">1HG</label>
        <scalar dictRef="pdb:oxt">false</scalar>
        <scalar dictRef="pdb:record">ATOM 941 1HG LYS 61 10.046 3.268 2.166 1.00 0.00 H </scalar>
        <scalar dictRef="pdb:resName">LYS</scalar>
        <scalar dictRef="pdb:resSeq">61</scalar>
        <scalar dictRef="pdb:segID"/>
        <scalar dictRef="pdb:serial">941</scalar>
        <scalar dictRef="pdb:tempFactor">0.0</scalar>
      </atom>
      <atom id="a2758093" elementType="H" x3="9.234" y3="2.928" z3="3.696" formalCharge="0" hydrogenCount="0" occupancy="1.0">
        <scalar dictRef="cdk:partialCharge" dataType="xsd:double">-2.147483648E9</scalar>
        <scalar dictRef="pdb:altLoc"/>
        <scalar dictRef="pdb:chainID"/>
        <scalar dictRef="pdb:hetAtom">false</scalar>
        <scalar dictRef="pdb:iCode"/>
        <label dictRef="pdb:name" xmlns="">2HG</label>
        <scalar dictRef="pdb:oxt">false</scalar>
        <scalar dictRef="pdb:record">ATOM 942 2HG LYS 61 9.234 2.928 3.696 1.00 0.00 H </scalar>
        <scalar dictRef="pdb:resName">LYS</scalar>
        <scalar dictRef="pdb:resSeq">61</scalar>
        <scalar dictRef="pdb:segID"/>
        <scalar dictRef="pdb:serial">942</scalar>
        <scalar dictRef="pdb:tempFactor">0.0</scalar>
      </atom>
      <atom id="a16607409" elementType="H" x3="7.616" y3="1.95" z3="1.557" formalCharge="0" hydrogenCount="0" occupancy="1.0">
        <scalar dictRef="cdk:partialCharge" dataType="xsd:double">-2.147483648E9</scalar>
        <scalar dictRef="pdb:altLoc"/>
        <scalar dictRef="pdb:chainID"/>
        <scalar dictRef="pdb:hetAtom">false</scalar>
        <scalar dictRef="pdb:iCode"/>
        <label dictRef="pdb:name" xmlns="">1HD</label>
        <scalar dictRef="pdb:oxt">false</scalar>
        <scalar dictRef="pdb:record">ATOM 943 1HD LYS 61 7.616 1.950 1.557 1.00 0.00 H </scalar>
        <scalar dictRef="pdb:resName">LYS</scalar>
        <scalar dictRef="pdb:resSeq">61</scalar>
        <scalar dictRef="pdb:segID"/>
        <scalar dictRef="pdb:serial">943</scalar>
        <scalar dictRef="pdb:tempFactor">0.0</scalar>
      </atom>
      <atom id="a14962806" elementType="H" x3="9.265" y3="1.36" z3="1.337" formalCharge="0" hydrogenCount="0" occupancy="1.0">
        <scalar dictRef="cdk:partialCharge" dataType="xsd:double">-2.147483648E9</scalar>
        <scalar dictRef="pdb:altLoc"/>
        <scalar dictRef="pdb:chainID"/>
        <scalar dictRef="pdb:hetAtom">false</scalar>
        <scalar dictRef="pdb:iCode"/>
        <label dictRef="pdb:name" xmlns="">2HD</label>
        <scalar dictRef="pdb:oxt">false</scalar>
        <scalar dictRef="pdb:record">ATOM 944 2HD LYS 61 9.265 1.360 1.337 1.00 0.00 H </scalar>
        <scalar dictRef="pdb:resName">LYS</scalar>
        <scalar dictRef="pdb:resSeq">61</scalar>
        <scalar dictRef="pdb:segID"/>
        <scalar dictRef="pdb:serial">944</scalar>
        <scalar dictRef="pdb:tempFactor">0.0</scalar>
      </atom>
      <atom id="a22976342" elementType="H" x3="9.25" y3="0.553" z3="3.673" formalCharge="0" hydrogenCount="0" occupancy="1.0">
        <scalar dictRef="cdk:partialCharge" dataType="xsd:double">-2.147483648E9</scalar>
        <scalar dictRef="pdb:altLoc"/>
        <scalar dictRef="pdb:chainID"/>
        <scalar dictRef="pdb:hetAtom">false</scalar>
        <scalar dictRef="pdb:iCode"/>
        <label dictRef="pdb:name" xmlns="">1HE</label>
        <scalar dictRef="pdb:oxt">false</scalar>
        <scalar dictRef="pdb:record">ATOM 945 1HE LYS 61 9.250 0.553 3.673 1.00 0.00 H </scalar>
        <scalar dictRef="pdb:resName">LYS</scalar>
        <scalar dictRef="pdb:resSeq">61</scalar>
        <scalar dictRef="pdb:segID"/>
        <scalar dictRef="pdb:serial">945</scalar>
        <scalar dictRef="pdb:tempFactor">0.0</scalar>
      </atom>
      <atom id="a18983808" elementType="H" x3="7.571" y3="1.075" z3="3.817" formalCharge="0" hydrogenCount="0" occupancy="1.0">
        <scalar dictRef="cdk:partialCharge" dataType="xsd:double">-2.147483648E9</scalar>
        <scalar dictRef="pdb:altLoc"/>
        <scalar dictRef="pdb:chainID"/>
        <scalar dictRef="pdb:hetAtom">false</scalar>
        <scalar dictRef="pdb:iCode"/>
        <label dictRef="pdb:name" xmlns="">2HE</label>
        <scalar dictRef="pdb:oxt">false</scalar>
        <scalar dictRef="pdb:record">ATOM 946 2HE LYS 61 7.571 1.075 3.817 1.00 0.00 H </scalar>
        <scalar dictRef="pdb:resName">LYS</scalar>
        <scalar dictRef="pdb:resSeq">61</scalar>
        <scalar dictRef="pdb:segID"/>
        <scalar dictRef="pdb:serial">946</scalar>
        <scalar dictRef="pdb:tempFactor">0.0</scalar>
      </atom>
      <atom id="a25326212" elementType="H" x3="7.055" y3="-0.447" z3="1.944" formalCharge="0" hydrogenCount="0" occupancy="1.0">
        <scalar dictRef="cdk:partialCharge" dataType="xsd:double">-2.147483648E9</scalar>
        <scalar dictRef="pdb:altLoc"/>
        <scalar dictRef="pdb:chainID"/>
        <scalar dictRef="pdb:hetAtom">false</scalar>
        <scalar dictRef="pdb:iCode"/>
        <label dictRef="pdb:name" xmlns="">1HZ</label>
        <scalar dictRef="pdb:oxt">false</scalar>
        <scalar dictRef="pdb:record">ATOM 947 1HZ LYS 61 7.055 -0.447 1.944 1.00 0.00 H </scalar>
        <scalar dictRef="pdb:resName">LYS</scalar>
        <scalar dictRef="pdb:resSeq">61</scalar>
        <scalar dictRef="pdb:segID"/>
        <scalar dictRef="pdb:serial">947</scalar>
        <scalar dictRef="pdb:tempFactor">0.0</scalar>
      </atom>
      <atom id="a19690856" elementType="H" x3="8.641" y3="-1.031" z3="2.021" formalCharge="0" hydrogenCount="0" occupancy="1.0">
        <scalar dictRef="cdk:partialCharge" dataType="xsd:double">-2.147483648E9</scalar>
        <scalar dictRef="pdb:altLoc"/>
        <scalar dictRef="pdb:chainID"/>
        <scalar dictRef="pdb:hetAtom">false</scalar>
        <scalar dictRef="pdb:iCode"/>
        <label dictRef="pdb:name" xmlns="">2HZ</label>
        <scalar dictRef="pdb:oxt">false</scalar>
        <scalar dictRef="pdb:record">ATOM 948 2HZ LYS 61 8.641 -1.031 2.021 1.00 0.00 H </scalar>
        <scalar dictRef="pdb:resName">LYS</scalar>
        <scalar dictRef="pdb:resSeq">61</scalar>
        <scalar dictRef="pdb:segID"/>
        <scalar dictRef="pdb:serial">948</scalar>
        <scalar dictRef="pdb:tempFactor">0.0</scalar>
      </atom>
      <atom id="a30411188" elementType="H" x3="7.597" y3="-1.241" z3="3.335" formalCharge="0" hydrogenCount="0" occupancy="1.0">
        <scalar dictRef="cdk:partialCharge" dataType="xsd:double">-2.147483648E9</scalar>
        <scalar dictRef="pdb:altLoc"/>
        <scalar dictRef="pdb:chainID"/>
        <scalar dictRef="pdb:hetAtom">false</scalar>
        <scalar dictRef="pdb:iCode"/>
        <label dictRef="pdb:name" xmlns="">3HZ</label>
        <scalar dictRef="pdb:oxt">false</scalar>
        <scalar dictRef="pdb:record">ATOM 949 3HZ LYS 61 7.597 -1.241 3.335 1.00 0.00 H </scalar>
        <scalar dictRef="pdb:resName">LYS</scalar>
        <scalar dictRef="pdb:resSeq">61</scalar>
        <scalar dictRef="pdb:segID"/>
        <scalar dictRef="pdb:serial">949</scalar>
        <scalar dictRef="pdb:tempFactor">0.0</scalar>
      </atom>
    </atomArray>
  </molecule>
  <molecule dictRef="pdb:sequence" id="ALAA21">
    <atomArray>
      <atom id="a15277917" elementType="N" x3="21.362" y3="-23.258" z3="-18.262" formalCharge="0" hydrogenCount="0" occupancy="1.0">
        <scalar dictRef="cdk:partialCharge" dataType="xsd:double">-2.147483648E9</scalar>
        <scalar dictRef="pdb:altLoc"/>
        <scalar dictRef="pdb:chainID"/>
        <scalar dictRef="pdb:hetAtom">false</scalar>
        <scalar dictRef="pdb:iCode"/>
        <label dictRef="pdb:name" xmlns="">N</label>
        <scalar dictRef="pdb:oxt">false</scalar>
        <scalar dictRef="pdb:record">ATOM 291 N ALA 21 21.362 -23.258 -18.262 1.00 0.00 N </scalar>
        <scalar dictRef="pdb:resName">ALA</scalar>
        <scalar dictRef="pdb:resSeq">21</scalar>
        <scalar dictRef="pdb:segID"/>
        <scalar dictRef="pdb:serial">291</scalar>
        <scalar dictRef="pdb:tempFactor">0.0</scalar>
      </atom>
      <atom id="a17447716" elementType="C" x3="20.826" y3="-22.456" z3="-17.168" formalCharge="0" hydrogenCount="0" occupancy="1.0">
        <scalar dictRef="cdk:partialCharge" dataType="xsd:double">-2.147483648E9</scalar>
        <scalar dictRef="pdb:altLoc"/>
        <scalar dictRef="pdb:chainID"/>
        <scalar dictRef="pdb:hetAtom">false</scalar>
        <scalar dictRef="pdb:iCode"/>
        <label dictRef="pdb:name" xmlns="">CA</label>
        <scalar dictRef="pdb:oxt">false</scalar>
        <scalar dictRef="pdb:record">ATOM 292 CA ALA 21 20.826 -22.456 -17.168 1.00 0.00 C </scalar>
        <scalar dictRef="pdb:resName">ALA</scalar>
        <scalar dictRef="pdb:resSeq">21</scalar>
        <scalar dictRef="pdb:segID"/>
        <scalar dictRef="pdb:serial">292</scalar>
        <scalar dictRef="pdb:tempFactor">0.0</scalar>
      </atom>
      <atom id="a11587215" elementType="C" x3="19.498" y3="-21.819" z3="-17.54" formalCharge="0" hydrogenCount="0" occupancy="1.0">
        <scalar dictRef="cdk:partialCharge" dataType="xsd:double">-2.147483648E9</scalar>
        <scalar dictRef="pdb:altLoc"/>
        <scalar dictRef="pdb:chainID"/>
        <scalar dictRef="pdb:hetAtom">false</scalar>
        <scalar dictRef="pdb:iCode"/>
        <label dictRef="pdb:name" xmlns="">C</label>
        <scalar dictRef="pdb:oxt">false</scalar>
        <scalar dictRef="pdb:record">ATOM 293 C ALA 21 19.498 -21.819 -17.540 1.00 0.00 C </scalar>
        <scalar dictRef="pdb:resName">ALA</scalar>
        <scalar dictRef="pdb:resSeq">21</scalar>
        <scalar dictRef="pdb:segID"/>
        <scalar dictRef="pdb:serial">293</scalar>
        <scalar dictRef="pdb:tempFactor">0.0</scalar>
      </atom>
      <atom id="a29959477" elementType="O" x3="18.812" y3="-21.237" z3="-16.701" formalCharge="0" hydrogenCount="0" occupancy="1.0">
        <scalar dictRef="cdk:partialCharge" dataType="xsd:double">-2.147483648E9</scalar>
        <scalar dictRef="pdb:altLoc"/>
        <scalar dictRef="pdb:chainID"/>
        <scalar dictRef="pdb:hetAtom">false</scalar>
        <scalar dictRef="pdb:iCode"/>
        <label dictRef="pdb:name" xmlns="">O</label>
        <scalar dictRef="pdb:oxt">false</scalar>
        <scalar dictRef="pdb:record">ATOM 294 O ALA 21 18.812 -21.237 -16.701 1.00 0.00 O </scalar>
        <scalar dictRef="pdb:resName">ALA</scalar>
        <scalar dictRef="pdb:resSeq">21</scalar>
        <scalar dictRef="pdb:segID"/>
        <scalar dictRef="pdb:serial">294</scalar>
        <scalar dictRef="pdb:tempFactor">0.0</scalar>
      </atom>
      <atom id="a11124894" elementType="C" x3="21.82" y3="-21.389" z3="-16.759" formalCharge="0" hydrogenCount="0" occupancy="1.0">
        <scalar dictRef="cdk:partialCharge" dataType="xsd:double">-2.147483648E9</scalar>
        <scalar dictRef="pdb:altLoc"/>
        <scalar dictRef="pdb:chainID"/>
        <scalar dictRef="pdb:hetAtom">false</scalar>
        <scalar dictRef="pdb:iCode"/>
        <label dictRef="pdb:name" xmlns="">CB</label>
        <scalar dictRef="pdb:oxt">false</scalar>
        <scalar dictRef="pdb:record">ATOM 295 CB ALA 21 21.820 -21.389 -16.759 1.00 0.00 C </scalar>
        <scalar dictRef="pdb:resName">ALA</scalar>
        <scalar dictRef="pdb:resSeq">21</scalar>
        <scalar dictRef="pdb:segID"/>
        <scalar dictRef="pdb:serial">295</scalar>
        <scalar dictRef="pdb:tempFactor">0.0</scalar>
      </atom>
      <atom id="a10807107" elementType="H" x3="21.893" y3="-22.831" z3="-18.963" formalCharge="0" hydrogenCount="0" occupancy="1.0">
        <scalar dictRef="cdk:partialCharge" dataType="xsd:double">-2.147483648E9</scalar>
        <scalar dictRef="pdb:altLoc"/>
        <scalar dictRef="pdb:chainID"/>
        <scalar dictRef="pdb:hetAtom">false</scalar>
        <scalar dictRef="pdb:iCode"/>
        <label dictRef="pdb:name" xmlns="">H</label>
        <scalar dictRef="pdb:oxt">false</scalar>
        <scalar dictRef="pdb:record">ATOM 296 H ALA 21 21.893 -22.831 -18.963 1.00 0.00 H </scalar>
        <scalar dictRef="pdb:resName">ALA</scalar>
        <scalar dictRef="pdb:resSeq">21</scalar>
        <scalar dictRef="pdb:segID"/>
        <scalar dictRef="pdb:serial">296</scalar>
        <scalar dictRef="pdb:tempFactor">0.0</scalar>
      </atom>
      <atom id="a4909906" elementType="H" x3="20.667" y3="-23.109" z3="-16.337" formalCharge="0" hydrogenCount="0" occupancy="1.0">
        <scalar dictRef="cdk:partialCharge" dataType="xsd:double">-2.147483648E9</scalar>
        <scalar dictRef="pdb:altLoc"/>
        <scalar dictRef="pdb:chainID"/>
        <scalar dictRef="pdb:hetAtom">false</scalar>
        <scalar dictRef="pdb:iCode"/>
        <label dictRef="pdb:name" xmlns="">HA</label>
        <scalar dictRef="pdb:oxt">false</scalar>
        <scalar dictRef="pdb:record">ATOM 297 HA ALA 21 20.667 -23.109 -16.337 1.00 0.00 H </scalar>
        <scalar dictRef="pdb:resName">ALA</scalar>
        <scalar dictRef="pdb:resSeq">21</scalar>
        <scalar dictRef="pdb:segID"/>
        <scalar dictRef="pdb:serial">297</scalar>
        <scalar dictRef="pdb:tempFactor">0.0</scalar>
      </atom>
      <atom id="a10446619" elementType="H" x3="22.768" y3="-21.849" z3="-16.526" formalCharge="0" hydrogenCount="0" occupancy="1.0">
        <scalar dictRef="cdk:partialCharge" dataType="xsd:double">-2.147483648E9</scalar>
        <scalar dictRef="pdb:altLoc"/>
        <scalar dictRef="pdb:chainID"/>
        <scalar dictRef="pdb:hetAtom">false</scalar>
        <scalar dictRef="pdb:iCode"/>
        <label dictRef="pdb:name" xmlns="">1HB</label>
        <scalar dictRef="pdb:oxt">false</scalar>
        <scalar dictRef="pdb:record">ATOM 298 1HB ALA 21 22.768 -21.849 -16.526 1.00 0.00 H </scalar>
        <scalar dictRef="pdb:resName">ALA</scalar>
        <scalar dictRef="pdb:resSeq">21</scalar>
        <scalar dictRef="pdb:segID"/>
        <scalar dictRef="pdb:serial">298</scalar>
        <scalar dictRef="pdb:tempFactor">0.0</scalar>
      </atom>
      <atom id="a19543955" elementType="H" x3="21.947" y3="-20.693" z3="-17.576" formalCharge="0" hydrogenCount="0" occupancy="1.0">
        <scalar dictRef="cdk:partialCharge" dataType="xsd:double">-2.147483648E9</scalar>
        <scalar dictRef="pdb:altLoc"/>
        <scalar dictRef="pdb:chainID"/>
        <scalar dictRef="pdb:hetAtom">false</scalar>
        <scalar dictRef="pdb:iCode"/>
        <label dictRef="pdb:name" xmlns="">2HB</label>
        <scalar dictRef="pdb:oxt">false</scalar>
        <scalar dictRef="pdb:record">ATOM 299 2HB ALA 21 21.947 -20.693 -17.576 1.00 0.00 H </scalar>
        <scalar dictRef="pdb:resName">ALA</scalar>
        <scalar dictRef="pdb:resSeq">21</scalar>
        <scalar dictRef="pdb:segID"/>
        <scalar dictRef="pdb:serial">299</scalar>
        <scalar dictRef="pdb:tempFactor">0.0</scalar>
      </atom>
      <atom id="a10933534" elementType="H" x3="21.448" y3="-20.865" z3="-15.892" formalCharge="0" hydrogenCount="0" occupancy="1.0">
        <scalar dictRef="cdk:partialCharge" dataType="xsd:double">-2.147483648E9</scalar>
        <scalar dictRef="pdb:altLoc"/>
        <scalar dictRef="pdb:chainID"/>
        <scalar dictRef="pdb:hetAtom">false</scalar>
        <scalar dictRef="pdb:iCode"/>
        <label dictRef="pdb:name" xmlns="">3HB</label>
        <scalar dictRef="pdb:oxt">false</scalar>
        <scalar dictRef="pdb:record">ATOM 300 3HB ALA 21 21.448 -20.865 -15.892 1.00 0.00 H </scalar>
        <scalar dictRef="pdb:resName">ALA</scalar>
        <scalar dictRef="pdb:resSeq">21</scalar>
        <scalar dictRef="pdb:segID"/>
        <scalar dictRef="pdb:serial">300</scalar>
        <scalar dictRef="pdb:tempFactor">0.0</scalar>
      </atom>
    </atomArray>
  </molecule>
  <molecule dictRef="pdb:sequence" id="ALAA81">
    <atomArray>
      <atom id="a15842168" elementType="N" x3="0.158" y3="-4.587" z3="-5.639" formalCharge="0" hydrogenCount="0" occupancy="1.0">
        <scalar dictRef="cdk:partialCharge" dataType="xsd:double">-2.147483648E9</scalar>
        <scalar dictRef="pdb:altLoc"/>
        <scalar dictRef="pdb:chainID"/>
        <scalar dictRef="pdb:hetAtom">false</scalar>
        <scalar dictRef="pdb:iCode"/>
        <label dictRef="pdb:name" xmlns="">N</label>
        <scalar dictRef="pdb:oxt">false</scalar>
        <scalar dictRef="pdb:record">ATOM 1268 N ALA 81 0.158 -4.587 -5.639 1.00 0.00 N </scalar>
        <scalar dictRef="pdb:resName">ALA</scalar>
        <scalar dictRef="pdb:resSeq">81</scalar>
        <scalar dictRef="pdb:segID"/>
        <scalar dictRef="pdb:serial">1268</scalar>
        <scalar dictRef="pdb:tempFactor">0.0</scalar>
      </atom>
      <atom id="a4916061" elementType="C" x3="-0.133" y3="-4.387" z3="-4.23" formalCharge="0" hydrogenCount="0" occupancy="1.0">
        <scalar dictRef="cdk:partialCharge" dataType="xsd:double">-2.147483648E9</scalar>
        <scalar dictRef="pdb:altLoc"/>
        <scalar dictRef="pdb:chainID"/>
        <scalar dictRef="pdb:hetAtom">false</scalar>
        <scalar dictRef="pdb:iCode"/>
        <label dictRef="pdb:name" xmlns="">CA</label>
        <scalar dictRef="pdb:oxt">false</scalar>
        <scalar dictRef="pdb:record">ATOM 1269 CA ALA 81 -0.133 -4.387 -4.230 1.00 0.00 C </scalar>
        <scalar dictRef="pdb:resName">ALA</scalar>
        <scalar dictRef="pdb:resSeq">81</scalar>
        <scalar dictRef="pdb:segID"/>
        <scalar dictRef="pdb:serial">1269</scalar>
        <scalar dictRef="pdb:tempFactor">0.0</scalar>
      </atom>
      <atom id="a13238549" elementType="C" x3="-1.191" y3="-5.367" z3="-3.739" formalCharge="0" hydrogenCount="0" occupancy="1.0">
        <scalar dictRef="cdk:partialCharge" dataType="xsd:double">-2.147483648E9</scalar>
        <scalar dictRef="pdb:altLoc"/>
        <scalar dictRef="pdb:chainID"/>
        <scalar dictRef="pdb:hetAtom">false</scalar>
        <scalar dictRef="pdb:iCode"/>
        <label dictRef="pdb:name" xmlns="">C</label>
        <scalar dictRef="pdb:oxt">false</scalar>
        <scalar dictRef="pdb:record">ATOM 1270 C ALA 81 -1.191 -5.367 -3.739 1.00 0.00 C </scalar>
        <scalar dictRef="pdb:resName">ALA</scalar>
        <scalar dictRef="pdb:resSeq">81</scalar>
        <scalar dictRef="pdb:segID"/>
        <scalar dictRef="pdb:serial">1270</scalar>
        <scalar dictRef="pdb:tempFactor">0.0</scalar>
      </atom>
      <atom id="a860069" elementType="O" x3="-1.955" y3="-5.916" z3="-4.533" formalCharge="0" hydrogenCount="0" occupancy="1.0">
        <scalar dictRef="cdk:partialCharge" dataType="xsd:double">-2.147483648E9</scalar>
        <scalar dictRef="pdb:altLoc"/>
        <scalar dictRef="pdb:chainID"/>
        <scalar dictRef="pdb:hetAtom">false</scalar>
        <scalar dictRef="pdb:iCode"/>
        <label dictRef="pdb:name" xmlns="">O</label>
        <scalar dictRef="pdb:oxt">false</scalar>
        <scalar dictRef="pdb:record">ATOM 1271 O ALA 81 -1.955 -5.916 -4.533 1.00 0.00 O </scalar>
        <scalar dictRef="pdb:resName">ALA</scalar>
        <scalar dictRef="pdb:resSeq">81</scalar>
        <scalar dictRef="pdb:segID"/>
        <scalar dictRef="pdb:serial">1271</scalar>
        <scalar dictRef="pdb:tempFactor">0.0</scalar>
      </atom>
      <atom id="a26780757" elementType="C" x3="-0.566" y3="-2.951" z3="-3.993" formalCharge="0" hydrogenCount="0" occupancy="1.0">
        <scalar dictRef="cdk:partialCharge" dataType="xsd:double">-2.147483648E9</scalar>
        <scalar dictRef="pdb:altLoc"/>
        <scalar dictRef="pdb:chainID"/>
        <scalar dictRef="pdb:hetAtom">false</scalar>
        <scalar dictRef="pdb:iCode"/>
        <label dictRef="pdb:name" xmlns="">CB</label>
        <scalar dictRef="pdb:oxt">false</scalar>
        <scalar dictRef="pdb:record">ATOM 1272 CB ALA 81 -0.566 -2.951 -3.993 1.00 0.00 C </scalar>
        <scalar dictRef="pdb:resName">ALA</scalar>
        <scalar dictRef="pdb:resSeq">81</scalar>
        <scalar dictRef="pdb:segID"/>
        <scalar dictRef="pdb:serial">1272</scalar>
        <scalar dictRef="pdb:tempFactor">0.0</scalar>
      </atom>
      <atom id="a5041714" elementType="H" x3="-0.569" y3="-4.83" z3="-6.252" formalCharge="0" hydrogenCount="0" occupancy="1.0">
        <scalar dictRef="cdk:partialCharge" dataType="xsd:double">-2.147483648E9</scalar>
        <scalar dictRef="pdb:altLoc"/>
        <scalar dictRef="pdb:chainID"/>
        <scalar dictRef="pdb:hetAtom">false</scalar>
        <scalar dictRef="pdb:iCode"/>
        <label dictRef="pdb:name" xmlns="">H</label>
        <scalar dictRef="pdb:oxt">false</scalar>
        <scalar dictRef="pdb:record">ATOM 1273 H ALA 81 -0.569 -4.830 -6.252 1.00 0.00 H </scalar>
        <scalar dictRef="pdb:resName">ALA</scalar>
        <scalar dictRef="pdb:resSeq">81</scalar>
        <scalar dictRef="pdb:segID"/>
        <scalar dictRef="pdb:serial">1273</scalar>
        <scalar dictRef="pdb:tempFactor">0.0</scalar>
      </atom>
      <atom id="a11155366" elementType="H" x3="0.78" y3="-4.555" z3="-3.682" formalCharge="0" hydrogenCount="0" occupancy="1.0">
        <scalar dictRef="cdk:partialCharge" dataType="xsd:double">-2.147483648E9</scalar>
        <scalar dictRef="pdb:altLoc"/>
        <scalar dictRef="pdb:chainID"/>
        <scalar dictRef="pdb:hetAtom">false</scalar>
        <scalar dictRef="pdb:iCode"/>
        <label dictRef="pdb:name" xmlns="">HA</label>
        <scalar dictRef="pdb:oxt">false</scalar>
        <scalar dictRef="pdb:record">ATOM 1274 HA ALA 81 0.780 -4.555 -3.682 1.00 0.00 H </scalar>
        <scalar dictRef="pdb:resName">ALA</scalar>
        <scalar dictRef="pdb:resSeq">81</scalar>
        <scalar dictRef="pdb:segID"/>
        <scalar dictRef="pdb:serial">1274</scalar>
        <scalar dictRef="pdb:tempFactor">0.0</scalar>
      </atom>
      <atom id="a19627754" elementType="H" x3="-0.167" y3="-2.324" z3="-4.778" formalCharge="0" hydrogenCount="0" occupancy="1.0">
        <scalar dictRef="cdk:partialCharge" dataType="xsd:double">-2.147483648E9</scalar>
        <scalar dictRef="pdb:altLoc"/>
        <scalar dictRef="pdb:chainID"/>
        <scalar dictRef="pdb:hetAtom">false</scalar>
        <scalar dictRef="pdb:iCode"/>
        <label dictRef="pdb:name" xmlns="">1HB</label>
        <scalar dictRef="pdb:oxt">false</scalar>
        <scalar dictRef="pdb:record">ATOM 1275 1HB ALA 81 -0.167 -2.324 -4.778 1.00 0.00 H </scalar>
        <scalar dictRef="pdb:resName">ALA</scalar>
        <scalar dictRef="pdb:resSeq">81</scalar>
        <scalar dictRef="pdb:segID"/>
        <scalar dictRef="pdb:serial">1275</scalar>
        <scalar dictRef="pdb:tempFactor">0.0</scalar>
      </atom>
      <atom id="a10040639" elementType="H" x3="-1.643" y3="-2.896" z3="-3.998" formalCharge="0" hydrogenCount="0" occupancy="1.0">
        <scalar dictRef="cdk:partialCharge" dataType="xsd:double">-2.147483648E9</scalar>
        <scalar dictRef="pdb:altLoc"/>
        <scalar dictRef="pdb:chainID"/>
        <scalar dictRef="pdb:hetAtom">false</scalar>
        <scalar dictRef="pdb:iCode"/>
        <label dictRef="pdb:name" xmlns="">2HB</label>
        <scalar dictRef="pdb:oxt">false</scalar>
        <scalar dictRef="pdb:record">ATOM 1276 2HB ALA 81 -1.643 -2.896 -3.998 1.00 0.00 H </scalar>
        <scalar dictRef="pdb:resName">ALA</scalar>
        <scalar dictRef="pdb:resSeq">81</scalar>
        <scalar dictRef="pdb:segID"/>
        <scalar dictRef="pdb:serial">1276</scalar>
        <scalar dictRef="pdb:tempFactor">0.0</scalar>
      </atom>
      <atom id="a7791465" elementType="H" x3="-0.191" y3="-2.615" z3="-3.037" formalCharge="0" hydrogenCount="0" occupancy="1.0">
        <scalar dictRef="cdk:partialCharge" dataType="xsd:double">-2.147483648E9</scalar>
        <scalar dictRef="pdb:altLoc"/>
        <scalar dictRef="pdb:chainID"/>
        <scalar dictRef="pdb:hetAtom">false</scalar>
        <scalar dictRef="pdb:iCode"/>
        <label dictRef="pdb:name" xmlns="">3HB</label>
        <scalar dictRef="pdb:oxt">false</scalar>
        <scalar dictRef="pdb:record">ATOM 1277 3HB ALA 81 -0.191 -2.615 -3.037 1.00 0.00 H </scalar>
        <scalar dictRef="pdb:resName">ALA</scalar>
        <scalar dictRef="pdb:resSeq">81</scalar>
        <scalar dictRef="pdb:segID"/>
        <scalar dictRef="pdb:serial">1277</scalar>
        <scalar dictRef="pdb:tempFactor">0.0</scalar>
      </atom>
    </atomArray>
  </molecule>
  <molecule dictRef="pdb:sequence" id="TYRA76">
    <atomArray>
      <atom id="a21764429" elementType="N" x3="9.258" y3="-1.801" z3="-18.555" formalCharge="0" hydrogenCount="0" occupancy="1.0">
        <scalar dictRef="cdk:partialCharge" dataType="xsd:double">-2.147483648E9</scalar>
        <scalar dictRef="pdb:altLoc"/>
        <scalar dictRef="pdb:chainID"/>
        <scalar dictRef="pdb:hetAtom">false</scalar>
        <scalar dictRef="pdb:iCode"/>
        <label dictRef="pdb:name" xmlns="">N</label>
        <scalar dictRef="pdb:oxt">false</scalar>
        <scalar dictRef="pdb:record">ATOM 1158 N TYR 76 9.258 -1.801 -18.555 1.00 0.00 N </scalar>
        <scalar dictRef="pdb:resName">TYR</scalar>
        <scalar dictRef="pdb:resSeq">76</scalar>
        <scalar dictRef="pdb:segID"/>
        <scalar dictRef="pdb:serial">1158</scalar>
        <scalar dictRef="pdb:tempFactor">0.0</scalar>
      </atom>
      <atom id="a17901443" elementType="C" x3="8.304" y3="-1.069" z3="-17.725" formalCharge="0" hydrogenCount="0" occupancy="1.0">
        <scalar dictRef="cdk:partialCharge" dataType="xsd:double">-2.147483648E9</scalar>
        <scalar dictRef="pdb:altLoc"/>
        <scalar dictRef="pdb:chainID"/>
        <scalar dictRef="pdb:hetAtom">false</scalar>
        <scalar dictRef="pdb:iCode"/>
        <label dictRef="pdb:name" xmlns="">CA</label>
        <scalar dictRef="pdb:oxt">false</scalar>
        <scalar dictRef="pdb:record">ATOM 1159 CA TYR 76 8.304 -1.069 -17.725 1.00 0.00 C </scalar>
        <scalar dictRef="pdb:resName">TYR</scalar>
        <scalar dictRef="pdb:resSeq">76</scalar>
        <scalar dictRef="pdb:segID"/>
        <scalar dictRef="pdb:serial">1159</scalar>
        <scalar dictRef="pdb:tempFactor">0.0</scalar>
      </atom>
      <atom id="a20531348" elementType="C" x3="8.352" y3="-1.565" z3="-16.286" formalCharge="0" hydrogenCount="0" occupancy="1.0">
        <scalar dictRef="cdk:partialCharge" dataType="xsd:double">-2.147483648E9</scalar>
        <scalar dictRef="pdb:altLoc"/>
        <scalar dictRef="pdb:chainID"/>
        <scalar dictRef="pdb:hetAtom">false</scalar>
        <scalar dictRef="pdb:iCode"/>
        <label dictRef="pdb:name" xmlns="">C</label>
        <scalar dictRef="pdb:oxt">false</scalar>
        <scalar dictRef="pdb:record">ATOM 1160 C TYR 76 8.352 -1.565 -16.286 1.00 0.00 C </scalar>
        <scalar dictRef="pdb:resName">TYR</scalar>
        <scalar dictRef="pdb:resSeq">76</scalar>
        <scalar dictRef="pdb:segID"/>
        <scalar dictRef="pdb:serial">1160</scalar>
        <scalar dictRef="pdb:tempFactor">0.0</scalar>
      </atom>
      <atom id="a30146205" elementType="O" x3="8.85" y3="-2.655" z3="-16.008" formalCharge="0" hydrogenCount="0" occupancy="1.0">
        <scalar dictRef="cdk:partialCharge" dataType="xsd:double">-2.147483648E9</scalar>
        <scalar dictRef="pdb:altLoc"/>
        <scalar dictRef="pdb:chainID"/>
        <scalar dictRef="pdb:hetAtom">false</scalar>
        <scalar dictRef="pdb:iCode"/>
        <label dictRef="pdb:name" xmlns="">O</label>
        <scalar dictRef="pdb:oxt">false</scalar>
        <scalar dictRef="pdb:record">ATOM 1161 O TYR 76 8.850 -2.655 -16.008 1.00 0.00 O </scalar>
        <scalar dictRef="pdb:resName">TYR</scalar>
        <scalar dictRef="pdb:resSeq">76</scalar>
        <scalar dictRef="pdb:segID"/>
        <scalar dictRef="pdb:serial">1161</scalar>
        <scalar dictRef="pdb:tempFactor">0.0</scalar>
      </atom>
      <atom id="a28899428" elementType="C" x3="6.869" y3="-1.207" z3="-18.26" formalCharge="0" hydrogenCount="0" occupancy="1.0">
        <scalar dictRef="cdk:partialCharge" dataType="xsd:double">-2.147483648E9</scalar>
        <scalar dictRef="pdb:altLoc"/>
        <scalar dictRef="pdb:chainID"/>
        <scalar dictRef="pdb:hetAtom">false</scalar>
        <scalar dictRef="pdb:iCode"/>
        <label dictRef="pdb:name" xmlns="">CB</label>
        <scalar dictRef="pdb:oxt">false</scalar>
        <scalar dictRef="pdb:record">ATOM 1162 CB TYR 76 6.869 -1.207 -18.260 1.00 0.00 C </scalar>
        <scalar dictRef="pdb:resName">TYR</scalar>
        <scalar dictRef="pdb:resSeq">76</scalar>
        <scalar dictRef="pdb:segID"/>
        <scalar dictRef="pdb:serial">1162</scalar>
        <scalar dictRef="pdb:tempFactor">0.0</scalar>
      </atom>
      <atom id="a12285785" elementType="C" x3="6.765" y3="-1.772" z3="-19.659" formalCharge="0" hydrogenCount="0" occupancy="1.0">
        <scalar dictRef="cdk:partialCharge" dataType="xsd:double">-2.147483648E9</scalar>
        <scalar dictRef="pdb:altLoc"/>
        <scalar dictRef="pdb:chainID"/>
        <scalar dictRef="pdb:hetAtom">false</scalar>
        <scalar dictRef="pdb:iCode"/>
        <label dictRef="pdb:name" xmlns="">CG</label>
        <scalar dictRef="pdb:oxt">false</scalar>
        <scalar dictRef="pdb:record">ATOM 1163 CG TYR 76 6.765 -1.772 -19.659 1.00 0.00 C </scalar>
        <scalar dictRef="pdb:resName">TYR</scalar>
        <scalar dictRef="pdb:resSeq">76</scalar>
        <scalar dictRef="pdb:segID"/>
        <scalar dictRef="pdb:serial">1163</scalar>
        <scalar dictRef="pdb:tempFactor">0.0</scalar>
      </atom>
      <atom id="a26779524" elementType="C" x3="7.506" y3="-1.237" z3="-20.705" formalCharge="0" hydrogenCount="0" occupancy="1.0">
        <scalar dictRef="cdk:partialCharge" dataType="xsd:double">-2.147483648E9</scalar>
        <scalar dictRef="pdb:altLoc"/>
        <scalar dictRef="pdb:chainID"/>
        <scalar dictRef="pdb:hetAtom">false</scalar>
        <scalar dictRef="pdb:iCode"/>
        <label dictRef="pdb:name" xmlns="">CD1</label>
        <scalar dictRef="pdb:oxt">false</scalar>
        <scalar dictRef="pdb:record">ATOM 1164 CD1 TYR 76 7.506 -1.237 -20.705 1.00 0.00 C </scalar>
        <scalar dictRef="pdb:resName">TYR</scalar>
        <scalar dictRef="pdb:resSeq">76</scalar>
        <scalar dictRef="pdb:segID"/>
        <scalar dictRef="pdb:serial">1164</scalar>
        <scalar dictRef="pdb:tempFactor">0.0</scalar>
      </atom>
      <atom id="a17876004" elementType="C" x3="5.922" y3="-2.842" z3="-19.931" formalCharge="0" hydrogenCount="0" occupancy="1.0">
        <scalar dictRef="cdk:partialCharge" dataType="xsd:double">-2.147483648E9</scalar>
        <scalar dictRef="pdb:altLoc"/>
        <scalar dictRef="pdb:chainID"/>
        <scalar dictRef="pdb:hetAtom">false</scalar>
        <scalar dictRef="pdb:iCode"/>
        <label dictRef="pdb:name" xmlns="">CD2</label>
        <scalar dictRef="pdb:oxt">false</scalar>
        <scalar dictRef="pdb:record">ATOM 1165 CD2 TYR 76 5.922 -2.842 -19.931 1.00 0.00 C </scalar>
        <scalar dictRef="pdb:resName">TYR</scalar>
        <scalar dictRef="pdb:resSeq">76</scalar>
        <scalar dictRef="pdb:segID"/>
        <scalar dictRef="pdb:serial">1165</scalar>
        <scalar dictRef="pdb:tempFactor">0.0</scalar>
      </atom>
      <atom id="a29173348" elementType="C" x3="7.41" y3="-1.754" z3="-21.983" formalCharge="0" hydrogenCount="0" occupancy="1.0">
        <scalar dictRef="cdk:partialCharge" dataType="xsd:double">-2.147483648E9</scalar>
        <scalar dictRef="pdb:altLoc"/>
        <scalar dictRef="pdb:chainID"/>
        <scalar dictRef="pdb:hetAtom">false</scalar>
        <scalar dictRef="pdb:iCode"/>
        <label dictRef="pdb:name" xmlns="">CE1</label>
        <scalar dictRef="pdb:oxt">false</scalar>
        <scalar dictRef="pdb:record">ATOM 1166 CE1 TYR 76 7.410 -1.754 -21.983 1.00 0.00 C </scalar>
        <scalar dictRef="pdb:resName">TYR</scalar>
        <scalar dictRef="pdb:resSeq">76</scalar>
        <scalar dictRef="pdb:segID"/>
        <scalar dictRef="pdb:serial">1166</scalar>
        <scalar dictRef="pdb:tempFactor">0.0</scalar>
      </atom>
      <atom id="a19106770" elementType="C" x3="5.822" y3="-3.365" z3="-21.206" formalCharge="0" hydrogenCount="0" occupancy="1.0">
        <scalar dictRef="cdk:partialCharge" dataType="xsd:double">-2.147483648E9</scalar>
        <scalar dictRef="pdb:altLoc"/>
        <scalar dictRef="pdb:chainID"/>
        <scalar dictRef="pdb:hetAtom">false</scalar>
        <scalar dictRef="pdb:iCode"/>
        <label dictRef="pdb:name" xmlns="">CE2</label>
        <scalar dictRef="pdb:oxt">false</scalar>
        <scalar dictRef="pdb:record">ATOM 1167 CE2 TYR 76 5.822 -3.365 -21.206 1.00 0.00 C </scalar>
        <scalar dictRef="pdb:resName">TYR</scalar>
        <scalar dictRef="pdb:resSeq">76</scalar>
        <scalar dictRef="pdb:segID"/>
        <scalar dictRef="pdb:serial">1167</scalar>
        <scalar dictRef="pdb:tempFactor">0.0</scalar>
      </atom>
      <atom id="a11582167" elementType="C" x3="6.568" y3="-2.817" z3="-22.229" formalCharge="0" hydrogenCount="0" occupancy="1.0">
        <scalar dictRef="cdk:partialCharge" dataType="xsd:double">-2.147483648E9</scalar>
        <scalar dictRef="pdb:altLoc"/>
        <scalar dictRef="pdb:chainID"/>
        <scalar dictRef="pdb:hetAtom">false</scalar>
        <scalar dictRef="pdb:iCode"/>
        <label dictRef="pdb:name" xmlns="">CZ</label>
        <scalar dictRef="pdb:oxt">false</scalar>
        <scalar dictRef="pdb:record">ATOM 1168 CZ TYR 76 6.568 -2.817 -22.229 1.00 0.00 C </scalar>
        <scalar dictRef="pdb:resName">TYR</scalar>
        <scalar dictRef="pdb:resSeq">76</scalar>
        <scalar dictRef="pdb:segID"/>
        <scalar dictRef="pdb:serial">1168</scalar>
        <scalar dictRef="pdb:tempFactor">0.0</scalar>
      </atom>
      <atom id="a12227392" elementType="O" x3="6.469" y3="-3.334" z3="-23.501" formalCharge="0" hydrogenCount="0" occupancy="1.0">
        <scalar dictRef="cdk:partialCharge" dataType="xsd:double">-2.147483648E9</scalar>
        <scalar dictRef="pdb:altLoc"/>
        <scalar dictRef="pdb:chainID"/>
        <scalar dictRef="pdb:hetAtom">false</scalar>
        <scalar dictRef="pdb:iCode"/>
        <label dictRef="pdb:name" xmlns="">OH</label>
        <scalar dictRef="pdb:oxt">false</scalar>
        <scalar dictRef="pdb:record">ATOM 1169 OH TYR 76 6.469 -3.334 -23.501 1.00 0.00 O </scalar>
        <scalar dictRef="pdb:resName">TYR</scalar>
        <scalar dictRef="pdb:resSeq">76</scalar>
        <scalar dictRef="pdb:segID"/>
        <scalar dictRef="pdb:serial">1169</scalar>
        <scalar dictRef="pdb:tempFactor">0.0</scalar>
      </atom>
      <atom id="a18450577" elementType="H" x3="8.938" y3="-2.532" z3="-19.123" formalCharge="0" hydrogenCount="0" occupancy="1.0">
        <scalar dictRef="cdk:partialCharge" dataType="xsd:double">-2.147483648E9</scalar>
        <scalar dictRef="pdb:altLoc"/>
        <scalar dictRef="pdb:chainID"/>
        <scalar dictRef="pdb:hetAtom">false</scalar>
        <scalar dictRef="pdb:iCode"/>
        <label dictRef="pdb:name" xmlns="">H</label>
        <scalar dictRef="pdb:oxt">false</scalar>
        <scalar dictRef="pdb:record">ATOM 1170 H TYR 76 8.938 -2.532 -19.123 1.00 0.00 H </scalar>
        <scalar dictRef="pdb:resName">TYR</scalar>
        <scalar dictRef="pdb:resSeq">76</scalar>
        <scalar dictRef="pdb:segID"/>
        <scalar dictRef="pdb:serial">1170</scalar>
        <scalar dictRef="pdb:tempFactor">0.0</scalar>
      </atom>
      <atom id="a22355327" elementType="H" x3="8.585" y3="-0.027" z3="-17.742" formalCharge="0" hydrogenCount="0" occupancy="1.0">
        <scalar dictRef="cdk:partialCharge" dataType="xsd:double">-2.147483648E9</scalar>
        <scalar dictRef="pdb:altLoc"/>
        <scalar dictRef="pdb:chainID"/>
        <scalar dictRef="pdb:hetAtom">false</scalar>
        <scalar dictRef="pdb:iCode"/>
        <label dictRef="pdb:name" xmlns="">HA</label>
        <scalar dictRef="pdb:oxt">false</scalar>
        <scalar dictRef="pdb:record">ATOM 1171 HA TYR 76 8.585 -0.027 -17.742 1.00 0.00 H </scalar>
        <scalar dictRef="pdb:resName">TYR</scalar>
        <scalar dictRef="pdb:resSeq">76</scalar>
        <scalar dictRef="pdb:segID"/>
        <scalar dictRef="pdb:serial">1171</scalar>
        <scalar dictRef="pdb:tempFactor">0.0</scalar>
      </atom>
      <atom id="a17007273" elementType="H" x3="6.311" y3="-1.861" z3="-17.605" formalCharge="0" hydrogenCount="0" occupancy="1.0">
        <scalar dictRef="cdk:partialCharge" dataType="xsd:double">-2.147483648E9</scalar>
        <scalar dictRef="pdb:altLoc"/>
        <scalar dictRef="pdb:chainID"/>
        <scalar dictRef="pdb:hetAtom">false</scalar>
        <scalar dictRef="pdb:iCode"/>
        <label dictRef="pdb:name" xmlns="">1HB</label>
        <scalar dictRef="pdb:oxt">false</scalar>
        <scalar dictRef="pdb:record">ATOM 1172 1HB TYR 76 6.311 -1.861 -17.605 1.00 0.00 H </scalar>
        <scalar dictRef="pdb:resName">TYR</scalar>
        <scalar dictRef="pdb:resSeq">76</scalar>
        <scalar dictRef="pdb:segID"/>
        <scalar dictRef="pdb:serial">1172</scalar>
        <scalar dictRef="pdb:tempFactor">0.0</scalar>
      </atom>
      <atom id="a24585668" elementType="H" x3="6.402" y3="-0.232" z3="-18.262" formalCharge="0" hydrogenCount="0" occupancy="1.0">
        <scalar dictRef="cdk:partialCharge" dataType="xsd:double">-2.147483648E9</scalar>
        <scalar dictRef="pdb:altLoc"/>
        <scalar dictRef="pdb:chainID"/>
        <scalar dictRef="pdb:hetAtom">false</scalar>
        <scalar dictRef="pdb:iCode"/>
        <label dictRef="pdb:name" xmlns="">2HB</label>
        <scalar dictRef="pdb:oxt">false</scalar>
        <scalar dictRef="pdb:record">ATOM 1173 2HB TYR 76 6.402 -0.232 -18.262 1.00 0.00 H </scalar>
        <scalar dictRef="pdb:resName">TYR</scalar>
        <scalar dictRef="pdb:resSeq">76</scalar>
        <scalar dictRef="pdb:segID"/>
        <scalar dictRef="pdb:serial">1173</scalar>
        <scalar dictRef="pdb:tempFactor">0.0</scalar>
      </atom>
      <atom id="a22048196" elementType="H" x3="8.165" y3="-0.405" z3="-20.508" formalCharge="0" hydrogenCount="0" occupancy="1.0">
        <scalar dictRef="cdk:partialCharge" dataType="xsd:double">-2.147483648E9</scalar>
        <scalar dictRef="pdb:altLoc"/>
        <scalar dictRef="pdb:chainID"/>
        <scalar dictRef="pdb:hetAtom">false</scalar>
        <scalar dictRef="pdb:iCode"/>
        <label dictRef="pdb:name" xmlns="">HD1</label>
        <scalar dictRef="pdb:oxt">false</scalar>
        <scalar dictRef="pdb:record">ATOM 1174 HD1 TYR 76 8.165 -0.405 -20.508 1.00 0.00 H </scalar>
        <scalar dictRef="pdb:resName">TYR</scalar>
        <scalar dictRef="pdb:resSeq">76</scalar>
        <scalar dictRef="pdb:segID"/>
        <scalar dictRef="pdb:serial">1174</scalar>
        <scalar dictRef="pdb:tempFactor">0.0</scalar>
      </atom>
      <atom id="a22438818" elementType="H" x3="5.339" y3="-3.269" z3="-19.127" formalCharge="0" hydrogenCount="0" occupancy="1.0">
        <scalar dictRef="cdk:partialCharge" dataType="xsd:double">-2.147483648E9</scalar>
        <scalar dictRef="pdb:altLoc"/>
        <scalar dictRef="pdb:chainID"/>
        <scalar dictRef="pdb:hetAtom">false</scalar>
        <scalar dictRef="pdb:iCode"/>
        <label dictRef="pdb:name" xmlns="">HD2</label>
        <scalar dictRef="pdb:oxt">false</scalar>
        <scalar dictRef="pdb:record">ATOM 1175 HD2 TYR 76 5.339 -3.269 -19.127 1.00 0.00 H </scalar>
        <scalar dictRef="pdb:resName">TYR</scalar>
        <scalar dictRef="pdb:resSeq">76</scalar>
        <scalar dictRef="pdb:segID"/>
        <scalar dictRef="pdb:serial">1175</scalar>
        <scalar dictRef="pdb:tempFactor">0.0</scalar>
      </atom>
      <atom id="a10969598" elementType="H" x3="7.995" y3="-1.323" z3="-22.783" formalCharge="0" hydrogenCount="0" occupancy="1.0">
        <scalar dictRef="cdk:partialCharge" dataType="xsd:double">-2.147483648E9</scalar>
        <scalar dictRef="pdb:altLoc"/>
        <scalar dictRef="pdb:chainID"/>
        <scalar dictRef="pdb:hetAtom">false</scalar>
        <scalar dictRef="pdb:iCode"/>
        <label dictRef="pdb:name" xmlns="">HE1</label>
        <scalar dictRef="pdb:oxt">false</scalar>
        <scalar dictRef="pdb:record">ATOM 1176 HE1 TYR 76 7.995 -1.323 -22.783 1.00 0.00 H </scalar>
        <scalar dictRef="pdb:resName">TYR</scalar>
        <scalar dictRef="pdb:resSeq">76</scalar>
        <scalar dictRef="pdb:segID"/>
        <scalar dictRef="pdb:serial">1176</scalar>
        <scalar dictRef="pdb:tempFactor">0.0</scalar>
      </atom>
      <atom id="a17984263" elementType="H" x3="5.161" y3="-4.197" z3="-21.398" formalCharge="0" hydrogenCount="0" occupancy="1.0">
        <scalar dictRef="cdk:partialCharge" dataType="xsd:double">-2.147483648E9</scalar>
        <scalar dictRef="pdb:altLoc"/>
        <scalar dictRef="pdb:chainID"/>
        <scalar dictRef="pdb:hetAtom">false</scalar>
        <scalar dictRef="pdb:iCode"/>
        <label dictRef="pdb:name" xmlns="">HE2</label>
        <scalar dictRef="pdb:oxt">false</scalar>
        <scalar dictRef="pdb:record">ATOM 1177 HE2 TYR 76 5.161 -4.197 -21.398 1.00 0.00 H </scalar>
        <scalar dictRef="pdb:resName">TYR</scalar>
        <scalar dictRef="pdb:resSeq">76</scalar>
        <scalar dictRef="pdb:segID"/>
        <scalar dictRef="pdb:serial">1177</scalar>
        <scalar dictRef="pdb:tempFactor">0.0</scalar>
      </atom>
      <atom id="a3199106" elementType="H" x3="6.943" y3="-4.168" z3="-23.545" formalCharge="0" hydrogenCount="0" occupancy="1.0">
        <scalar dictRef="cdk:partialCharge" dataType="xsd:double">-2.147483648E9</scalar>
        <scalar dictRef="pdb:altLoc"/>
        <scalar dictRef="pdb:chainID"/>
        <scalar dictRef="pdb:hetAtom">false</scalar>
        <scalar dictRef="pdb:iCode"/>
        <label dictRef="pdb:name" xmlns="">HH</label>
        <scalar dictRef="pdb:oxt">false</scalar>
        <scalar dictRef="pdb:record">ATOM 1178 HH TYR 76 6.943 -4.168 -23.545 1.00 0.00 H </scalar>
        <scalar dictRef="pdb:resName">TYR</scalar>
        <scalar dictRef="pdb:resSeq">76</scalar>
        <scalar dictRef="pdb:segID"/>
        <scalar dictRef="pdb:serial">1178</scalar>
        <scalar dictRef="pdb:tempFactor">0.0</scalar>
      </atom>
    </atomArray>
  </molecule>
  <molecule dictRef="pdb:sequence" id="GLYA120">
    <atomArray>
      <atom id="a13185532" elementType="N" x3="-10.994" y3="14.82" z3="-3.776" formalCharge="0" hydrogenCount="0" occupancy="1.0">
        <scalar dictRef="cdk:partialCharge" dataType="xsd:double">-2.147483648E9</scalar>
        <scalar dictRef="pdb:altLoc"/>
        <scalar dictRef="pdb:chainID"/>
        <scalar dictRef="pdb:hetAtom">false</scalar>
        <scalar dictRef="pdb:iCode"/>
        <label dictRef="pdb:name" xmlns="">N</label>
        <scalar dictRef="pdb:oxt">false</scalar>
        <scalar dictRef="pdb:record">ATOM 1868 N GLY 120 -10.994 14.820 -3.776 1.00 0.00 N </scalar>
        <scalar dictRef="pdb:resName">GLY</scalar>
        <scalar dictRef="pdb:resSeq">120</scalar>
        <scalar dictRef="pdb:segID"/>
        <scalar dictRef="pdb:serial">1868</scalar>
        <scalar dictRef="pdb:tempFactor">0.0</scalar>
      </atom>
      <atom id="a15778003" elementType="C" x3="-10.187" y3="15.965" z3="-3.402" formalCharge="0" hydrogenCount="0" occupancy="1.0">
        <scalar dictRef="cdk:partialCharge" dataType="xsd:double">-2.147483648E9</scalar>
        <scalar dictRef="pdb:altLoc"/>
        <scalar dictRef="pdb:chainID"/>
        <scalar dictRef="pdb:hetAtom">false</scalar>
        <scalar dictRef="pdb:iCode"/>
        <label dictRef="pdb:name" xmlns="">CA</label>
        <scalar dictRef="pdb:oxt">false</scalar>
        <scalar dictRef="pdb:record">ATOM 1869 CA GLY 120 -10.187 15.965 -3.402 1.00 0.00 C </scalar>
        <scalar dictRef="pdb:resName">GLY</scalar>
        <scalar dictRef="pdb:resSeq">120</scalar>
        <scalar dictRef="pdb:segID"/>
        <scalar dictRef="pdb:serial">1869</scalar>
        <scalar dictRef="pdb:tempFactor">0.0</scalar>
      </atom>
      <atom id="a229902" elementType="C" x3="-8.819" y3="15.927" z3="-4.044" formalCharge="0" hydrogenCount="0" occupancy="1.0">
        <scalar dictRef="cdk:partialCharge" dataType="xsd:double">-2.147483648E9</scalar>
        <scalar dictRef="pdb:altLoc"/>
        <scalar dictRef="pdb:chainID"/>
        <scalar dictRef="pdb:hetAtom">false</scalar>
        <scalar dictRef="pdb:iCode"/>
        <label dictRef="pdb:name" xmlns="">C</label>
        <scalar dictRef="pdb:oxt">false</scalar>
        <scalar dictRef="pdb:record">ATOM 1870 C GLY 120 -8.819 15.927 -4.044 1.00 0.00 C </scalar>
        <scalar dictRef="pdb:resName">GLY</scalar>
        <scalar dictRef="pdb:resSeq">120</scalar>
        <scalar dictRef="pdb:segID"/>
        <scalar dictRef="pdb:serial">1870</scalar>
        <scalar dictRef="pdb:tempFactor">0.0</scalar>
      </atom>
      <atom id="a5210326" elementType="O" x3="-8.676" y3="16.191" z3="-5.238" formalCharge="0" hydrogenCount="0" occupancy="1.0">
        <scalar dictRef="cdk:partialCharge" dataType="xsd:double">-2.147483648E9</scalar>
        <scalar dictRef="pdb:altLoc"/>
        <scalar dictRef="pdb:chainID"/>
        <scalar dictRef="pdb:hetAtom">false</scalar>
        <scalar dictRef="pdb:iCode"/>
        <label dictRef="pdb:name" xmlns="">O</label>
        <scalar dictRef="pdb:oxt">false</scalar>
        <scalar dictRef="pdb:record">ATOM 1871 O GLY 120 -8.676 16.191 -5.238 1.00 0.00 O </scalar>
        <scalar dictRef="pdb:resName">GLY</scalar>
        <scalar dictRef="pdb:resSeq">120</scalar>
        <scalar dictRef="pdb:segID"/>
        <scalar dictRef="pdb:serial">1871</scalar>
        <scalar dictRef="pdb:tempFactor">0.0</scalar>
      </atom>
      <atom id="a26440236" elementType="H" x3="-11.846" y3="14.949" z3="-4.24" formalCharge="0" hydrogenCount="0" occupancy="1.0">
        <scalar dictRef="cdk:partialCharge" dataType="xsd:double">-2.147483648E9</scalar>
        <scalar dictRef="pdb:altLoc"/>
        <scalar dictRef="pdb:chainID"/>
        <scalar dictRef="pdb:hetAtom">false</scalar>
        <scalar dictRef="pdb:iCode"/>
        <label dictRef="pdb:name" xmlns="">H</label>
        <scalar dictRef="pdb:oxt">false</scalar>
        <scalar dictRef="pdb:record">ATOM 1872 H GLY 120 -11.846 14.949 -4.240 1.00 0.00 H </scalar>
        <scalar dictRef="pdb:resName">GLY</scalar>
        <scalar dictRef="pdb:resSeq">120</scalar>
        <scalar dictRef="pdb:segID"/>
        <scalar dictRef="pdb:serial">1872</scalar>
        <scalar dictRef="pdb:tempFactor">0.0</scalar>
      </atom>
      <atom id="a19712349" elementType="H" x3="-10.692" y3="16.867" z3="-3.705" formalCharge="0" hydrogenCount="0" occupancy="1.0">
        <scalar dictRef="cdk:partialCharge" dataType="xsd:double">-2.147483648E9</scalar>
        <scalar dictRef="pdb:altLoc"/>
        <scalar dictRef="pdb:chainID"/>
        <scalar dictRef="pdb:hetAtom">false</scalar>
        <scalar dictRef="pdb:iCode"/>
        <label dictRef="pdb:name" xmlns="">1HA</label>
        <scalar dictRef="pdb:oxt">false</scalar>
        <scalar dictRef="pdb:record">ATOM 1873 1HA GLY 120 -10.692 16.867 -3.705 1.00 0.00 H </scalar>
        <scalar dictRef="pdb:resName">GLY</scalar>
        <scalar dictRef="pdb:resSeq">120</scalar>
        <scalar dictRef="pdb:segID"/>
        <scalar dictRef="pdb:serial">1873</scalar>
        <scalar dictRef="pdb:tempFactor">0.0</scalar>
      </atom>
      <atom id="a22543186" elementType="H" x3="-10.064" y3="15.969" z3="-2.331" formalCharge="0" hydrogenCount="0" occupancy="1.0">
        <scalar dictRef="cdk:partialCharge" dataType="xsd:double">-2.147483648E9</scalar>
        <scalar dictRef="pdb:altLoc"/>
        <scalar dictRef="pdb:chainID"/>
        <scalar dictRef="pdb:hetAtom">false</scalar>
        <scalar dictRef="pdb:iCode"/>
        <label dictRef="pdb:name" xmlns="">2HA</label>
        <scalar dictRef="pdb:oxt">false</scalar>
        <scalar dictRef="pdb:record">ATOM 1874 2HA GLY 120 -10.064 15.969 -2.331 1.00 0.00 H </scalar>
        <scalar dictRef="pdb:resName">GLY</scalar>
        <scalar dictRef="pdb:resSeq">120</scalar>
        <scalar dictRef="pdb:segID"/>
        <scalar dictRef="pdb:serial">1874</scalar>
        <scalar dictRef="pdb:tempFactor">0.0</scalar>
      </atom>
    </atomArray>
  </molecule>
  <molecule dictRef="pdb:sequence" id="ASNA82">
    <atomArray>
      <atom id="a20243707" elementType="N" x3="-1.227" y3="-5.591" z3="-2.428" formalCharge="0" hydrogenCount="0" occupancy="1.0">
        <scalar dictRef="cdk:partialCharge" dataType="xsd:double">-2.147483648E9</scalar>
        <scalar dictRef="pdb:altLoc"/>
        <scalar dictRef="pdb:chainID"/>
        <scalar dictRef="pdb:hetAtom">false</scalar>
        <scalar dictRef="pdb:iCode"/>
        <label dictRef="pdb:name" xmlns="">N</label>
        <scalar dictRef="pdb:oxt">false</scalar>
        <scalar dictRef="pdb:record">ATOM 1278 N ASN 82 -1.227 -5.591 -2.428 1.00 0.00 N </scalar>
        <scalar dictRef="pdb:resName">ASN</scalar>
        <scalar dictRef="pdb:resSeq">82</scalar>
        <scalar dictRef="pdb:segID"/>
        <scalar dictRef="pdb:serial">1278</scalar>
        <scalar dictRef="pdb:tempFactor">0.0</scalar>
      </atom>
      <atom id="a27602911" elementType="C" x3="-2.195" y3="-6.517" z3="-1.845" formalCharge="0" hydrogenCount="0" occupancy="1.0">
        <scalar dictRef="cdk:partialCharge" dataType="xsd:double">-2.147483648E9</scalar>
        <scalar dictRef="pdb:altLoc"/>
        <scalar dictRef="pdb:chainID"/>
        <scalar dictRef="pdb:hetAtom">false</scalar>
        <scalar dictRef="pdb:iCode"/>
        <label dictRef="pdb:name" xmlns="">CA</label>
        <scalar dictRef="pdb:oxt">false</scalar>
        <scalar dictRef="pdb:record">ATOM 1279 CA ASN 82 -2.195 -6.517 -1.845 1.00 0.00 C </scalar>
        <scalar dictRef="pdb:resName">ASN</scalar>
        <scalar dictRef="pdb:resSeq">82</scalar>
        <scalar dictRef="pdb:segID"/>
        <scalar dictRef="pdb:serial">1279</scalar>
        <scalar dictRef="pdb:tempFactor">0.0</scalar>
      </atom>
      <atom id="a32113234" elementType="C" x3="-3.349" y3="-5.772" z3="-1.18" formalCharge="0" hydrogenCount="0" occupancy="1.0">
        <scalar dictRef="cdk:partialCharge" dataType="xsd:double">-2.147483648E9</scalar>
        <scalar dictRef="pdb:altLoc"/>
        <scalar dictRef="pdb:chainID"/>
        <scalar dictRef="pdb:hetAtom">false</scalar>
        <scalar dictRef="pdb:iCode"/>
        <label dictRef="pdb:name" xmlns="">C</label>
        <scalar dictRef="pdb:oxt">false</scalar>
        <scalar dictRef="pdb:record">ATOM 1280 C ASN 82 -3.349 -5.772 -1.180 1.00 0.00 C </scalar>
        <scalar dictRef="pdb:resName">ASN</scalar>
        <scalar dictRef="pdb:resSeq">82</scalar>
        <scalar dictRef="pdb:segID"/>
        <scalar dictRef="pdb:serial">1280</scalar>
        <scalar dictRef="pdb:tempFactor">0.0</scalar>
      </atom>
      <atom id="a4098499" elementType="O" x3="-3.136" y3="-4.832" z3="-0.414" formalCharge="0" hydrogenCount="0" occupancy="1.0">
        <scalar dictRef="cdk:partialCharge" dataType="xsd:double">-2.147483648E9</scalar>
        <scalar dictRef="pdb:altLoc"/>
        <scalar dictRef="pdb:chainID"/>
        <scalar dictRef="pdb:hetAtom">false</scalar>
        <scalar dictRef="pdb:iCode"/>
        <label dictRef="pdb:name" xmlns="">O</label>
        <scalar dictRef="pdb:oxt">false</scalar>
        <scalar dictRef="pdb:record">ATOM 1281 O ASN 82 -3.136 -4.832 -0.414 1.00 0.00 O </scalar>
        <scalar dictRef="pdb:resName">ASN</scalar>
        <scalar dictRef="pdb:resSeq">82</scalar>
        <scalar dictRef="pdb:segID"/>
        <scalar dictRef="pdb:serial">1281</scalar>
        <scalar dictRef="pdb:tempFactor">0.0</scalar>
      </atom>
      <atom id="a29791654" elementType="C" x3="-1.512" y3="-7.446" z3="-0.834" formalCharge="0" hydrogenCount="0" occupancy="1.0">
        <scalar dictRef="cdk:partialCharge" dataType="xsd:double">-2.147483648E9</scalar>
        <scalar dictRef="pdb:altLoc"/>
        <scalar dictRef="pdb:chainID"/>
        <scalar dictRef="pdb:hetAtom">false</scalar>
        <scalar dictRef="pdb:iCode"/>
        <label dictRef="pdb:name" xmlns="">CB</label>
        <scalar dictRef="pdb:oxt">false</scalar>
        <scalar dictRef="pdb:record">ATOM 1282 CB ASN 82 -1.512 -7.446 -0.834 1.00 0.00 C </scalar>
        <scalar dictRef="pdb:resName">ASN</scalar>
        <scalar dictRef="pdb:resSeq">82</scalar>
        <scalar dictRef="pdb:segID"/>
        <scalar dictRef="pdb:serial">1282</scalar>
        <scalar dictRef="pdb:tempFactor">0.0</scalar>
      </atom>
      <atom id="a9097070" elementType="C" x3="-0.509" y3="-6.723" z3="0.045" formalCharge="0" hydrogenCount="0" occupancy="1.0">
        <scalar dictRef="cdk:partialCharge" dataType="xsd:double">-2.147483648E9</scalar>
        <scalar dictRef="pdb:altLoc"/>
        <scalar dictRef="pdb:chainID"/>
        <scalar dictRef="pdb:hetAtom">false</scalar>
        <scalar dictRef="pdb:iCode"/>
        <label dictRef="pdb:name" xmlns="">CG</label>
        <scalar dictRef="pdb:oxt">false</scalar>
        <scalar dictRef="pdb:record">ATOM 1283 CG ASN 82 -0.509 -6.723 0.045 1.00 0.00 C </scalar>
        <scalar dictRef="pdb:resName">ASN</scalar>
        <scalar dictRef="pdb:resSeq">82</scalar>
        <scalar dictRef="pdb:segID"/>
        <scalar dictRef="pdb:serial">1283</scalar>
        <scalar dictRef="pdb:tempFactor">0.0</scalar>
      </atom>
      <atom id="a20474136" elementType="O" x3="0.653" y3="-7.117" z3="0.134" formalCharge="0" hydrogenCount="0" occupancy="1.0">
        <scalar dictRef="cdk:partialCharge" dataType="xsd:double">-2.147483648E9</scalar>
        <scalar dictRef="pdb:altLoc"/>
        <scalar dictRef="pdb:chainID"/>
        <scalar dictRef="pdb:hetAtom">false</scalar>
        <scalar dictRef="pdb:iCode"/>
        <label dictRef="pdb:name" xmlns="">OD1</label>
        <scalar dictRef="pdb:oxt">false</scalar>
        <scalar dictRef="pdb:record">ATOM 1284 OD1 ASN 82 0.653 -7.117 0.134 1.00 0.00 O </scalar>
        <scalar dictRef="pdb:resName">ASN</scalar>
        <scalar dictRef="pdb:resSeq">82</scalar>
        <scalar dictRef="pdb:segID"/>
        <scalar dictRef="pdb:serial">1284</scalar>
        <scalar dictRef="pdb:tempFactor">0.0</scalar>
      </atom>
      <atom id="a8106640" elementType="N" x3="-0.958" y3="-5.661" z3="0.699" formalCharge="0" hydrogenCount="0" occupancy="1.0">
        <scalar dictRef="cdk:partialCharge" dataType="xsd:double">-2.147483648E9</scalar>
        <scalar dictRef="pdb:altLoc"/>
        <scalar dictRef="pdb:chainID"/>
        <scalar dictRef="pdb:hetAtom">false</scalar>
        <scalar dictRef="pdb:iCode"/>
        <label dictRef="pdb:name" xmlns="">ND2</label>
        <scalar dictRef="pdb:oxt">false</scalar>
        <scalar dictRef="pdb:record">ATOM 1285 ND2 ASN 82 -0.958 -5.661 0.699 1.00 0.00 N </scalar>
        <scalar dictRef="pdb:resName">ASN</scalar>
        <scalar dictRef="pdb:resSeq">82</scalar>
        <scalar dictRef="pdb:segID"/>
        <scalar dictRef="pdb:serial">1285</scalar>
        <scalar dictRef="pdb:tempFactor">0.0</scalar>
      </atom>
      <atom id="a17320380" elementType="H" x3="-0.586" y3="-5.13" z3="-1.844" formalCharge="0" hydrogenCount="0" occupancy="1.0">
        <scalar dictRef="cdk:partialCharge" dataType="xsd:double">-2.147483648E9</scalar>
        <scalar dictRef="pdb:altLoc"/>
        <scalar dictRef="pdb:chainID"/>
        <scalar dictRef="pdb:hetAtom">false</scalar>
        <scalar dictRef="pdb:iCode"/>
        <label dictRef="pdb:name" xmlns="">H</label>
        <scalar dictRef="pdb:oxt">false</scalar>
        <scalar dictRef="pdb:record">ATOM 1286 H ASN 82 -0.586 -5.130 -1.844 1.00 0.00 H </scalar>
        <scalar dictRef="pdb:resName">ASN</scalar>
        <scalar dictRef="pdb:resSeq">82</scalar>
        <scalar dictRef="pdb:segID"/>
        <scalar dictRef="pdb:serial">1286</scalar>
        <scalar dictRef="pdb:tempFactor">0.0</scalar>
      </atom>
      <atom id="a18929195" elementType="H" x3="-2.595" y3="-7.114" z3="-2.644" formalCharge="0" hydrogenCount="0" occupancy="1.0">
        <scalar dictRef="cdk:partialCharge" dataType="xsd:double">-2.147483648E9</scalar>
        <scalar dictRef="pdb:altLoc"/>
        <scalar dictRef="pdb:chainID"/>
        <scalar dictRef="pdb:hetAtom">false</scalar>
        <scalar dictRef="pdb:iCode"/>
        <label dictRef="pdb:name" xmlns="">HA</label>
        <scalar dictRef="pdb:oxt">false</scalar>
        <scalar dictRef="pdb:record">ATOM 1287 HA ASN 82 -2.595 -7.114 -2.644 1.00 0.00 H </scalar>
        <scalar dictRef="pdb:resName">ASN</scalar>
        <scalar dictRef="pdb:resSeq">82</scalar>
        <scalar dictRef="pdb:segID"/>
        <scalar dictRef="pdb:serial">1287</scalar>
        <scalar dictRef="pdb:tempFactor">0.0</scalar>
      </atom>
      <atom id="a13419912" elementType="H" x3="-2.264" y3="-7.887" z3="-0.197" formalCharge="0" hydrogenCount="0" occupancy="1.0">
        <scalar dictRef="cdk:partialCharge" dataType="xsd:double">-2.147483648E9</scalar>
        <scalar dictRef="pdb:altLoc"/>
        <scalar dictRef="pdb:chainID"/>
        <scalar dictRef="pdb:hetAtom">false</scalar>
        <scalar dictRef="pdb:iCode"/>
        <label dictRef="pdb:name" xmlns="">1HB</label>
        <scalar dictRef="pdb:oxt">false</scalar>
        <scalar dictRef="pdb:record">ATOM 1288 1HB ASN 82 -2.264 -7.887 -0.197 1.00 0.00 H </scalar>
        <scalar dictRef="pdb:resName">ASN</scalar>
        <scalar dictRef="pdb:resSeq">82</scalar>
        <scalar dictRef="pdb:segID"/>
        <scalar dictRef="pdb:serial">1288</scalar>
        <scalar dictRef="pdb:tempFactor">0.0</scalar>
      </atom>
      <atom id="a29131495" elementType="H" x3="-0.996" y3="-8.23" z3="-1.368" formalCharge="0" hydrogenCount="0" occupancy="1.0">
        <scalar dictRef="cdk:partialCharge" dataType="xsd:double">-2.147483648E9</scalar>
        <scalar dictRef="pdb:altLoc"/>
        <scalar dictRef="pdb:chainID"/>
        <scalar dictRef="pdb:hetAtom">false</scalar>
        <scalar dictRef="pdb:iCode"/>
        <label dictRef="pdb:name" xmlns="">2HB</label>
        <scalar dictRef="pdb:oxt">false</scalar>
        <scalar dictRef="pdb:record">ATOM 1289 2HB ASN 82 -0.996 -8.230 -1.368 1.00 0.00 H </scalar>
        <scalar dictRef="pdb:resName">ASN</scalar>
        <scalar dictRef="pdb:resSeq">82</scalar>
        <scalar dictRef="pdb:segID"/>
        <scalar dictRef="pdb:serial">1289</scalar>
        <scalar dictRef="pdb:tempFactor">0.0</scalar>
      </atom>
      <atom id="a20324370" elementType="H" x3="-1.895" y3="-5.407" z3="0.579" formalCharge="0" hydrogenCount="0" occupancy="1.0">
        <scalar dictRef="cdk:partialCharge" dataType="xsd:double">-2.147483648E9</scalar>
        <scalar dictRef="pdb:altLoc"/>
        <scalar dictRef="pdb:chainID"/>
        <scalar dictRef="pdb:hetAtom">false</scalar>
        <scalar dictRef="pdb:iCode"/>
        <label dictRef="pdb:name" xmlns="">1HD2</label>
        <scalar dictRef="pdb:oxt">false</scalar>
        <scalar dictRef="pdb:record">ATOM 1290 1HD2 ASN 82 -1.895 -5.407 0.579 1.00 0.00 H </scalar>
        <scalar dictRef="pdb:resName">ASN</scalar>
        <scalar dictRef="pdb:resSeq">82</scalar>
        <scalar dictRef="pdb:segID"/>
        <scalar dictRef="pdb:serial">1290</scalar>
        <scalar dictRef="pdb:tempFactor">0.0</scalar>
      </atom>
      <atom id="a7578443" elementType="H" x3="-0.334" y3="-5.175" z3="1.276" formalCharge="0" hydrogenCount="0" occupancy="1.0">
        <scalar dictRef="cdk:partialCharge" dataType="xsd:double">-2.147483648E9</scalar>
        <scalar dictRef="pdb:altLoc"/>
        <scalar dictRef="pdb:chainID"/>
        <scalar dictRef="pdb:hetAtom">false</scalar>
        <scalar dictRef="pdb:iCode"/>
        <label dictRef="pdb:name" xmlns="">2HD2</label>
        <scalar dictRef="pdb:oxt">false</scalar>
        <scalar dictRef="pdb:record">ATOM 1291 2HD2 ASN 82 -0.334 -5.175 1.276 1.00 0.00 H </scalar>
        <scalar dictRef="pdb:resName">ASN</scalar>
        <scalar dictRef="pdb:resSeq">82</scalar>
        <scalar dictRef="pdb:segID"/>
        <scalar dictRef="pdb:serial">1291</scalar>
        <scalar dictRef="pdb:tempFactor">0.0</scalar>
      </atom>
    </atomArray>
  </molecule>
  <molecule dictRef="pdb:sequence" id="ASPA27">
    <atomArray>
      <atom id="a31822120" elementType="N" x3="9.663" y3="-19.509" z3="-14.503" formalCharge="0" hydrogenCount="0" occupancy="1.0">
        <scalar dictRef="cdk:partialCharge" dataType="xsd:double">-2.147483648E9</scalar>
        <scalar dictRef="pdb:altLoc"/>
        <scalar dictRef="pdb:chainID"/>
        <scalar dictRef="pdb:hetAtom">false</scalar>
        <scalar dictRef="pdb:iCode"/>
        <label dictRef="pdb:name" xmlns="">N</label>
        <scalar dictRef="pdb:oxt">false</scalar>
        <scalar dictRef="pdb:record">ATOM 380 N ASP 27 9.663 -19.509 -14.503 1.00 0.00 N </scalar>
        <scalar dictRef="pdb:resName">ASP</scalar>
        <scalar dictRef="pdb:resSeq">27</scalar>
        <scalar dictRef="pdb:segID"/>
        <scalar dictRef="pdb:serial">380</scalar>
        <scalar dictRef="pdb:tempFactor">0.0</scalar>
      </atom>
      <atom id="a10284430" elementType="C" x3="8.855" y3="-18.463" z3="-13.891" formalCharge="0" hydrogenCount="0" occupancy="1.0">
        <scalar dictRef="cdk:partialCharge" dataType="xsd:double">-2.147483648E9</scalar>
        <scalar dictRef="pdb:altLoc"/>
        <scalar dictRef="pdb:chainID"/>
        <scalar dictRef="pdb:hetAtom">false</scalar>
        <scalar dictRef="pdb:iCode"/>
        <label dictRef="pdb:name" xmlns="">CA</label>
        <scalar dictRef="pdb:oxt">false</scalar>
        <scalar dictRef="pdb:record">ATOM 381 CA ASP 27 8.855 -18.463 -13.891 1.00 0.00 C </scalar>
        <scalar dictRef="pdb:resName">ASP</scalar>
        <scalar dictRef="pdb:resSeq">27</scalar>
        <scalar dictRef="pdb:segID"/>
        <scalar dictRef="pdb:serial">381</scalar>
        <scalar dictRef="pdb:tempFactor">0.0</scalar>
      </atom>
      <atom id="a11546362" elementType="C" x3="8.773" y3="-17.23" z3="-14.784" formalCharge="0" hydrogenCount="0" occupancy="1.0">
        <scalar dictRef="cdk:partialCharge" dataType="xsd:double">-2.147483648E9</scalar>
        <scalar dictRef="pdb:altLoc"/>
        <scalar dictRef="pdb:chainID"/>
        <scalar dictRef="pdb:hetAtom">false</scalar>
        <scalar dictRef="pdb:iCode"/>
        <label dictRef="pdb:name" xmlns="">C</label>
        <scalar dictRef="pdb:oxt">false</scalar>
        <scalar dictRef="pdb:record">ATOM 382 C ASP 27 8.773 -17.230 -14.784 1.00 0.00 C </scalar>
        <scalar dictRef="pdb:resName">ASP</scalar>
        <scalar dictRef="pdb:resSeq">27</scalar>
        <scalar dictRef="pdb:segID"/>
        <scalar dictRef="pdb:serial">382</scalar>
        <scalar dictRef="pdb:tempFactor">0.0</scalar>
      </atom>
      <atom id="a14440411" elementType="O" x3="8.382" y3="-16.151" z3="-14.338" formalCharge="0" hydrogenCount="0" occupancy="1.0">
        <scalar dictRef="cdk:partialCharge" dataType="xsd:double">-2.147483648E9</scalar>
        <scalar dictRef="pdb:altLoc"/>
        <scalar dictRef="pdb:chainID"/>
        <scalar dictRef="pdb:hetAtom">false</scalar>
        <scalar dictRef="pdb:iCode"/>
        <label dictRef="pdb:name" xmlns="">O</label>
        <scalar dictRef="pdb:oxt">false</scalar>
        <scalar dictRef="pdb:record">ATOM 383 O ASP 27 8.382 -16.151 -14.338 1.00 0.00 O </scalar>
        <scalar dictRef="pdb:resName">ASP</scalar>
        <scalar dictRef="pdb:resSeq">27</scalar>
        <scalar dictRef="pdb:segID"/>
        <scalar dictRef="pdb:serial">383</scalar>
        <scalar dictRef="pdb:tempFactor">0.0</scalar>
      </atom>
      <atom id="a795840" elementType="C" x3="9.425" y3="-18.077" z3="-12.529" formalCharge="0" hydrogenCount="0" occupancy="1.0">
        <scalar dictRef="cdk:partialCharge" dataType="xsd:double">-2.147483648E9</scalar>
        <scalar dictRef="pdb:altLoc"/>
        <scalar dictRef="pdb:chainID"/>
        <scalar dictRef="pdb:hetAtom">false</scalar>
        <scalar dictRef="pdb:iCode"/>
        <label dictRef="pdb:name" xmlns="">CB</label>
        <scalar dictRef="pdb:oxt">false</scalar>
        <scalar dictRef="pdb:record">ATOM 384 CB ASP 27 9.425 -18.077 -12.529 1.00 0.00 C </scalar>
        <scalar dictRef="pdb:resName">ASP</scalar>
        <scalar dictRef="pdb:resSeq">27</scalar>
        <scalar dictRef="pdb:segID"/>
        <scalar dictRef="pdb:serial">384</scalar>
        <scalar dictRef="pdb:tempFactor">0.0</scalar>
      </atom>
      <atom id="a21021313" elementType="C" x3="8.364" y3="-17.555" z3="-11.581" formalCharge="0" hydrogenCount="0" occupancy="1.0">
        <scalar dictRef="cdk:partialCharge" dataType="xsd:double">-2.147483648E9</scalar>
        <scalar dictRef="pdb:altLoc"/>
        <scalar dictRef="pdb:chainID"/>
        <scalar dictRef="pdb:hetAtom">false</scalar>
        <scalar dictRef="pdb:iCode"/>
        <label dictRef="pdb:name" xmlns="">CG</label>
        <scalar dictRef="pdb:oxt">false</scalar>
        <scalar dictRef="pdb:record">ATOM 385 CG ASP 27 8.364 -17.555 -11.581 1.00 0.00 C </scalar>
        <scalar dictRef="pdb:resName">ASP</scalar>
        <scalar dictRef="pdb:resSeq">27</scalar>
        <scalar dictRef="pdb:segID"/>
        <scalar dictRef="pdb:serial">385</scalar>
        <scalar dictRef="pdb:tempFactor">0.0</scalar>
      </atom>
      <atom id="a10605044" elementType="O" x3="7.624" y3="-18.381" z3="-11.006" formalCharge="0" hydrogenCount="0" occupancy="1.0">
        <scalar dictRef="cdk:partialCharge" dataType="xsd:double">-2.147483648E9</scalar>
        <scalar dictRef="pdb:altLoc"/>
        <scalar dictRef="pdb:chainID"/>
        <scalar dictRef="pdb:hetAtom">false</scalar>
        <scalar dictRef="pdb:iCode"/>
        <label dictRef="pdb:name" xmlns="">OD1</label>
        <scalar dictRef="pdb:oxt">false</scalar>
        <scalar dictRef="pdb:record">ATOM 386 OD1 ASP 27 7.624 -18.381 -11.006 1.00 0.00 O </scalar>
        <scalar dictRef="pdb:resName">ASP</scalar>
        <scalar dictRef="pdb:resSeq">27</scalar>
        <scalar dictRef="pdb:segID"/>
        <scalar dictRef="pdb:serial">386</scalar>
        <scalar dictRef="pdb:tempFactor">0.0</scalar>
      </atom>
      <atom id="a31401995" elementType="O" x3="8.272" y3="-16.32" z3="-11.414" formalCharge="0" hydrogenCount="0" occupancy="1.0">
        <scalar dictRef="cdk:partialCharge" dataType="xsd:double">-2.147483648E9</scalar>
        <scalar dictRef="pdb:altLoc"/>
        <scalar dictRef="pdb:chainID"/>
        <scalar dictRef="pdb:hetAtom">false</scalar>
        <scalar dictRef="pdb:iCode"/>
        <label dictRef="pdb:name" xmlns="">OD2</label>
        <scalar dictRef="pdb:oxt">false</scalar>
        <scalar dictRef="pdb:record">ATOM 387 OD2 ASP 27 8.272 -16.320 -11.414 1.00 0.00 O </scalar>
        <scalar dictRef="pdb:resName">ASP</scalar>
        <scalar dictRef="pdb:resSeq">27</scalar>
        <scalar dictRef="pdb:segID"/>
        <scalar dictRef="pdb:serial">387</scalar>
        <scalar dictRef="pdb:tempFactor">0.0</scalar>
      </atom>
      <atom id="a29232906" elementType="H" x3="9.226" y3="-20.307" z3="-14.842" formalCharge="0" hydrogenCount="0" occupancy="1.0">
        <scalar dictRef="cdk:partialCharge" dataType="xsd:double">-2.147483648E9</scalar>
        <scalar dictRef="pdb:altLoc"/>
        <scalar dictRef="pdb:chainID"/>
        <scalar dictRef="pdb:hetAtom">false</scalar>
        <scalar dictRef="pdb:iCode"/>
        <label dictRef="pdb:name" xmlns="">H</label>
        <scalar dictRef="pdb:oxt">false</scalar>
        <scalar dictRef="pdb:record">ATOM 388 H ASP 27 9.226 -20.307 -14.842 1.00 0.00 H </scalar>
        <scalar dictRef="pdb:resName">ASP</scalar>
        <scalar dictRef="pdb:resSeq">27</scalar>
        <scalar dictRef="pdb:segID"/>
        <scalar dictRef="pdb:serial">388</scalar>
        <scalar dictRef="pdb:tempFactor">0.0</scalar>
      </atom>
      <atom id="a13459339" elementType="H" x3="7.864" y3="-18.861" z3="-13.759" formalCharge="0" hydrogenCount="0" occupancy="1.0">
        <scalar dictRef="cdk:partialCharge" dataType="xsd:double">-2.147483648E9</scalar>
        <scalar dictRef="pdb:altLoc"/>
        <scalar dictRef="pdb:chainID"/>
        <scalar dictRef="pdb:hetAtom">false</scalar>
        <scalar dictRef="pdb:iCode"/>
        <label dictRef="pdb:name" xmlns="">HA</label>
        <scalar dictRef="pdb:oxt">false</scalar>
        <scalar dictRef="pdb:record">ATOM 389 HA ASP 27 7.864 -18.861 -13.759 1.00 0.00 H </scalar>
        <scalar dictRef="pdb:resName">ASP</scalar>
        <scalar dictRef="pdb:resSeq">27</scalar>
        <scalar dictRef="pdb:segID"/>
        <scalar dictRef="pdb:serial">389</scalar>
        <scalar dictRef="pdb:tempFactor">0.0</scalar>
      </atom>
      <atom id="a20698484" elementType="H" x3="9.888" y3="-18.943" z3="-12.083" formalCharge="0" hydrogenCount="0" occupancy="1.0">
        <scalar dictRef="cdk:partialCharge" dataType="xsd:double">-2.147483648E9</scalar>
        <scalar dictRef="pdb:altLoc"/>
        <scalar dictRef="pdb:chainID"/>
        <scalar dictRef="pdb:hetAtom">false</scalar>
        <scalar dictRef="pdb:iCode"/>
        <label dictRef="pdb:name" xmlns="">1HB</label>
        <scalar dictRef="pdb:oxt">false</scalar>
        <scalar dictRef="pdb:record">ATOM 390 1HB ASP 27 9.888 -18.943 -12.083 1.00 0.00 H </scalar>
        <scalar dictRef="pdb:resName">ASP</scalar>
        <scalar dictRef="pdb:resSeq">27</scalar>
        <scalar dictRef="pdb:segID"/>
        <scalar dictRef="pdb:serial">390</scalar>
        <scalar dictRef="pdb:tempFactor">0.0</scalar>
      </atom>
      <atom id="a20634710" elementType="H" x3="10.17" y3="-17.307" z3="-12.669" formalCharge="0" hydrogenCount="0" occupancy="1.0">
        <scalar dictRef="cdk:partialCharge" dataType="xsd:double">-2.147483648E9</scalar>
        <scalar dictRef="pdb:altLoc"/>
        <scalar dictRef="pdb:chainID"/>
        <scalar dictRef="pdb:hetAtom">false</scalar>
        <scalar dictRef="pdb:iCode"/>
        <label dictRef="pdb:name" xmlns="">2HB</label>
        <scalar dictRef="pdb:oxt">false</scalar>
        <scalar dictRef="pdb:record">ATOM 391 2HB ASP 27 10.170 -17.307 -12.669 1.00 0.00 H </scalar>
        <scalar dictRef="pdb:resName">ASP</scalar>
        <scalar dictRef="pdb:resSeq">27</scalar>
        <scalar dictRef="pdb:segID"/>
        <scalar dictRef="pdb:serial">391</scalar>
        <scalar dictRef="pdb:tempFactor">0.0</scalar>
      </atom>
    </atomArray>
  </molecule>
  <molecule dictRef="pdb:sequence" id="ASPA88">
    <atomArray>
      <atom id="a22522451" elementType="N" x3="-1.589" y3="9.492" z3="-4.492" formalCharge="0" hydrogenCount="0" occupancy="1.0">
        <scalar dictRef="cdk:partialCharge" dataType="xsd:double">-2.147483648E9</scalar>
        <scalar dictRef="pdb:altLoc"/>
        <scalar dictRef="pdb:chainID"/>
        <scalar dictRef="pdb:hetAtom">false</scalar>
        <scalar dictRef="pdb:iCode"/>
        <label dictRef="pdb:name" xmlns="">N</label>
        <scalar dictRef="pdb:oxt">false</scalar>
        <scalar dictRef="pdb:record">ATOM 1371 N ASP 88 -1.589 9.492 -4.492 1.00 0.00 N </scalar>
        <scalar dictRef="pdb:resName">ASP</scalar>
        <scalar dictRef="pdb:resSeq">88</scalar>
        <scalar dictRef="pdb:segID"/>
        <scalar dictRef="pdb:serial">1371</scalar>
        <scalar dictRef="pdb:tempFactor">0.0</scalar>
      </atom>
      <atom id="a7295144" elementType="C" x3="-1.899" y3="10.876" z3="-4.173" formalCharge="0" hydrogenCount="0" occupancy="1.0">
        <scalar dictRef="cdk:partialCharge" dataType="xsd:double">-2.147483648E9</scalar>
        <scalar dictRef="pdb:altLoc"/>
        <scalar dictRef="pdb:chainID"/>
        <scalar dictRef="pdb:hetAtom">false</scalar>
        <scalar dictRef="pdb:iCode"/>
        <label dictRef="pdb:name" xmlns="">CA</label>
        <scalar dictRef="pdb:oxt">false</scalar>
        <scalar dictRef="pdb:record">ATOM 1372 CA ASP 88 -1.899 10.876 -4.173 1.00 0.00 C </scalar>
        <scalar dictRef="pdb:resName">ASP</scalar>
        <scalar dictRef="pdb:resSeq">88</scalar>
        <scalar dictRef="pdb:segID"/>
        <scalar dictRef="pdb:serial">1372</scalar>
        <scalar dictRef="pdb:tempFactor">0.0</scalar>
      </atom>
      <atom id="a1603604" elementType="C" x3="-1.722" y3="11.746" z3="-5.412" formalCharge="0" hydrogenCount="0" occupancy="1.0">
        <scalar dictRef="cdk:partialCharge" dataType="xsd:double">-2.147483648E9</scalar>
        <scalar dictRef="pdb:altLoc"/>
        <scalar dictRef="pdb:chainID"/>
        <scalar dictRef="pdb:hetAtom">false</scalar>
        <scalar dictRef="pdb:iCode"/>
        <label dictRef="pdb:name" xmlns="">C</label>
        <scalar dictRef="pdb:oxt">false</scalar>
        <scalar dictRef="pdb:record">ATOM 1373 C ASP 88 -1.722 11.746 -5.412 1.00 0.00 C </scalar>
        <scalar dictRef="pdb:resName">ASP</scalar>
        <scalar dictRef="pdb:resSeq">88</scalar>
        <scalar dictRef="pdb:segID"/>
        <scalar dictRef="pdb:serial">1373</scalar>
        <scalar dictRef="pdb:tempFactor">0.0</scalar>
      </atom>
      <atom id="a7579563" elementType="O" x3="-0.919" y3="11.431" z3="-6.29" formalCharge="0" hydrogenCount="0" occupancy="1.0">
        <scalar dictRef="cdk:partialCharge" dataType="xsd:double">-2.147483648E9</scalar>
        <scalar dictRef="pdb:altLoc"/>
        <scalar dictRef="pdb:chainID"/>
        <scalar dictRef="pdb:hetAtom">false</scalar>
        <scalar dictRef="pdb:iCode"/>
        <label dictRef="pdb:name" xmlns="">O</label>
        <scalar dictRef="pdb:oxt">false</scalar>
        <scalar dictRef="pdb:record">ATOM 1374 O ASP 88 -0.919 11.431 -6.290 1.00 0.00 O </scalar>
        <scalar dictRef="pdb:resName">ASP</scalar>
        <scalar dictRef="pdb:resSeq">88</scalar>
        <scalar dictRef="pdb:segID"/>
        <scalar dictRef="pdb:serial">1374</scalar>
        <scalar dictRef="pdb:tempFactor">0.0</scalar>
      </atom>
      <atom id="a17103608" elementType="C" x3="-0.996" y3="11.379" z3="-3.044" formalCharge="0" hydrogenCount="0" occupancy="1.0">
        <scalar dictRef="cdk:partialCharge" dataType="xsd:double">-2.147483648E9</scalar>
        <scalar dictRef="pdb:altLoc"/>
        <scalar dictRef="pdb:chainID"/>
        <scalar dictRef="pdb:hetAtom">false</scalar>
        <scalar dictRef="pdb:iCode"/>
        <label dictRef="pdb:name" xmlns="">CB</label>
        <scalar dictRef="pdb:oxt">false</scalar>
        <scalar dictRef="pdb:record">ATOM 1375 CB ASP 88 -0.996 11.379 -3.044 1.00 0.00 C </scalar>
        <scalar dictRef="pdb:resName">ASP</scalar>
        <scalar dictRef="pdb:resSeq">88</scalar>
        <scalar dictRef="pdb:segID"/>
        <scalar dictRef="pdb:serial">1375</scalar>
        <scalar dictRef="pdb:tempFactor">0.0</scalar>
      </atom>
      <atom id="a33081055" elementType="C" x3="0.473" y3="11.132" z3="-3.324" formalCharge="0" hydrogenCount="0" occupancy="1.0">
        <scalar dictRef="cdk:partialCharge" dataType="xsd:double">-2.147483648E9</scalar>
        <scalar dictRef="pdb:altLoc"/>
        <scalar dictRef="pdb:chainID"/>
        <scalar dictRef="pdb:hetAtom">false</scalar>
        <scalar dictRef="pdb:iCode"/>
        <label dictRef="pdb:name" xmlns="">CG</label>
        <scalar dictRef="pdb:oxt">false</scalar>
        <scalar dictRef="pdb:record">ATOM 1376 CG ASP 88 0.473 11.132 -3.324 1.00 0.00 C </scalar>
        <scalar dictRef="pdb:resName">ASP</scalar>
        <scalar dictRef="pdb:resSeq">88</scalar>
        <scalar dictRef="pdb:segID"/>
        <scalar dictRef="pdb:serial">1376</scalar>
        <scalar dictRef="pdb:tempFactor">0.0</scalar>
      </atom>
      <atom id="a29912037" elementType="O" x3="0.852" y3="11.086" z3="-4.513" formalCharge="0" hydrogenCount="0" occupancy="1.0">
        <scalar dictRef="cdk:partialCharge" dataType="xsd:double">-2.147483648E9</scalar>
        <scalar dictRef="pdb:altLoc"/>
        <scalar dictRef="pdb:chainID"/>
        <scalar dictRef="pdb:hetAtom">false</scalar>
        <scalar dictRef="pdb:iCode"/>
        <label dictRef="pdb:name" xmlns="">OD1</label>
        <scalar dictRef="pdb:oxt">false</scalar>
        <scalar dictRef="pdb:record">ATOM 1377 OD1 ASP 88 0.852 11.086 -4.513 1.00 0.00 O </scalar>
        <scalar dictRef="pdb:resName">ASP</scalar>
        <scalar dictRef="pdb:resSeq">88</scalar>
        <scalar dictRef="pdb:segID"/>
        <scalar dictRef="pdb:serial">1377</scalar>
        <scalar dictRef="pdb:tempFactor">0.0</scalar>
      </atom>
      <atom id="a19116636" elementType="O" x3="1.245" y3="10.983" z3="-2.352" formalCharge="0" hydrogenCount="0" occupancy="1.0">
        <scalar dictRef="cdk:partialCharge" dataType="xsd:double">-2.147483648E9</scalar>
        <scalar dictRef="pdb:altLoc"/>
        <scalar dictRef="pdb:chainID"/>
        <scalar dictRef="pdb:hetAtom">false</scalar>
        <scalar dictRef="pdb:iCode"/>
        <label dictRef="pdb:name" xmlns="">OD2</label>
        <scalar dictRef="pdb:oxt">false</scalar>
        <scalar dictRef="pdb:record">ATOM 1378 OD2 ASP 88 1.245 10.983 -2.352 1.00 0.00 O </scalar>
        <scalar dictRef="pdb:resName">ASP</scalar>
        <scalar dictRef="pdb:resSeq">88</scalar>
        <scalar dictRef="pdb:segID"/>
        <scalar dictRef="pdb:serial">1378</scalar>
        <scalar dictRef="pdb:tempFactor">0.0</scalar>
      </atom>
      <atom id="a9616314" elementType="H" x3="-0.691" y3="9.161" z3="-4.319" formalCharge="0" hydrogenCount="0" occupancy="1.0">
        <scalar dictRef="cdk:partialCharge" dataType="xsd:double">-2.147483648E9</scalar>
        <scalar dictRef="pdb:altLoc"/>
        <scalar dictRef="pdb:chainID"/>
        <scalar dictRef="pdb:hetAtom">false</scalar>
        <scalar dictRef="pdb:iCode"/>
        <label dictRef="pdb:name" xmlns="">H</label>
        <scalar dictRef="pdb:oxt">false</scalar>
        <scalar dictRef="pdb:record">ATOM 1379 H ASP 88 -0.691 9.161 -4.319 1.00 0.00 H </scalar>
        <scalar dictRef="pdb:resName">ASP</scalar>
        <scalar dictRef="pdb:resSeq">88</scalar>
        <scalar dictRef="pdb:segID"/>
        <scalar dictRef="pdb:serial">1379</scalar>
        <scalar dictRef="pdb:tempFactor">0.0</scalar>
      </atom>
      <atom id="a23255990" elementType="H" x3="-2.927" y3="10.922" z3="-3.853" formalCharge="0" hydrogenCount="0" occupancy="1.0">
        <scalar dictRef="cdk:partialCharge" dataType="xsd:double">-2.147483648E9</scalar>
        <scalar dictRef="pdb:altLoc"/>
        <scalar dictRef="pdb:chainID"/>
        <scalar dictRef="pdb:hetAtom">false</scalar>
        <scalar dictRef="pdb:iCode"/>
        <label dictRef="pdb:name" xmlns="">HA</label>
        <scalar dictRef="pdb:oxt">false</scalar>
        <scalar dictRef="pdb:record">ATOM 1380 HA ASP 88 -2.927 10.922 -3.853 1.00 0.00 H </scalar>
        <scalar dictRef="pdb:resName">ASP</scalar>
        <scalar dictRef="pdb:resSeq">88</scalar>
        <scalar dictRef="pdb:segID"/>
        <scalar dictRef="pdb:serial">1380</scalar>
        <scalar dictRef="pdb:tempFactor">0.0</scalar>
      </atom>
      <atom id="a21414356" elementType="H" x3="-1.146" y3="12.441" z3="-2.919" formalCharge="0" hydrogenCount="0" occupancy="1.0">
        <scalar dictRef="cdk:partialCharge" dataType="xsd:double">-2.147483648E9</scalar>
        <scalar dictRef="pdb:altLoc"/>
        <scalar dictRef="pdb:chainID"/>
        <scalar dictRef="pdb:hetAtom">false</scalar>
        <scalar dictRef="pdb:iCode"/>
        <label dictRef="pdb:name" xmlns="">1HB</label>
        <scalar dictRef="pdb:oxt">false</scalar>
        <scalar dictRef="pdb:record">ATOM 1381 1HB ASP 88 -1.146 12.441 -2.919 1.00 0.00 H </scalar>
        <scalar dictRef="pdb:resName">ASP</scalar>
        <scalar dictRef="pdb:resSeq">88</scalar>
        <scalar dictRef="pdb:segID"/>
        <scalar dictRef="pdb:serial">1381</scalar>
        <scalar dictRef="pdb:tempFactor">0.0</scalar>
      </atom>
      <atom id="a6259058" elementType="H" x3="-1.261" y3="10.873" z3="-2.127" formalCharge="0" hydrogenCount="0" occupancy="1.0">
        <scalar dictRef="cdk:partialCharge" dataType="xsd:double">-2.147483648E9</scalar>
        <scalar dictRef="pdb:altLoc"/>
        <scalar dictRef="pdb:chainID"/>
        <scalar dictRef="pdb:hetAtom">false</scalar>
        <scalar dictRef="pdb:iCode"/>
        <label dictRef="pdb:name" xmlns="">2HB</label>
        <scalar dictRef="pdb:oxt">false</scalar>
        <scalar dictRef="pdb:record">ATOM 1382 2HB ASP 88 -1.261 10.873 -2.127 1.00 0.00 H </scalar>
        <scalar dictRef="pdb:resName">ASP</scalar>
        <scalar dictRef="pdb:resSeq">88</scalar>
        <scalar dictRef="pdb:segID"/>
        <scalar dictRef="pdb:serial">1382</scalar>
        <scalar dictRef="pdb:tempFactor">0.0</scalar>
      </atom>
    </atomArray>
  </molecule>
  <molecule dictRef="pdb:sequence" id="ASPA22">
    <atomArray>
      <atom id="a2859291" elementType="N" x3="19.149" y3="-21.944" z3="-18.803" formalCharge="0" hydrogenCount="0" occupancy="1.0">
        <scalar dictRef="cdk:partialCharge" dataType="xsd:double">-2.147483648E9</scalar>
        <scalar dictRef="pdb:altLoc"/>
        <scalar dictRef="pdb:chainID"/>
        <scalar dictRef="pdb:hetAtom">false</scalar>
        <scalar dictRef="pdb:iCode"/>
        <label dictRef="pdb:name" xmlns="">N</label>
        <scalar dictRef="pdb:oxt">false</scalar>
        <scalar dictRef="pdb:record">ATOM 301 N ASP 22 19.149 -21.944 -18.803 1.00 0.00 N </scalar>
        <scalar dictRef="pdb:resName">ASP</scalar>
        <scalar dictRef="pdb:resSeq">22</scalar>
        <scalar dictRef="pdb:segID"/>
        <scalar dictRef="pdb:serial">301</scalar>
        <scalar dictRef="pdb:tempFactor">0.0</scalar>
      </atom>
      <atom id="a6166426" elementType="C" x3="17.9" y3="-21.393" z3="-19.316" formalCharge="0" hydrogenCount="0" occupancy="1.0">
        <scalar dictRef="cdk:partialCharge" dataType="xsd:double">-2.147483648E9</scalar>
        <scalar dictRef="pdb:altLoc"/>
        <scalar dictRef="pdb:chainID"/>
        <scalar dictRef="pdb:hetAtom">false</scalar>
        <scalar dictRef="pdb:iCode"/>
        <label dictRef="pdb:name" xmlns="">CA</label>
        <scalar dictRef="pdb:oxt">false</scalar>
        <scalar dictRef="pdb:record">ATOM 302 CA ASP 22 17.900 -21.393 -19.316 1.00 0.00 C </scalar>
        <scalar dictRef="pdb:resName">ASP</scalar>
        <scalar dictRef="pdb:resSeq">22</scalar>
        <scalar dictRef="pdb:segID"/>
        <scalar dictRef="pdb:serial">302</scalar>
        <scalar dictRef="pdb:tempFactor">0.0</scalar>
      </atom>
      <atom id="a23047631" elementType="C" x3="16.768" y3="-22.409" z3="-19.207" formalCharge="0" hydrogenCount="0" occupancy="1.0">
        <scalar dictRef="cdk:partialCharge" dataType="xsd:double">-2.147483648E9</scalar>
        <scalar dictRef="pdb:altLoc"/>
        <scalar dictRef="pdb:chainID"/>
        <scalar dictRef="pdb:hetAtom">false</scalar>
        <scalar dictRef="pdb:iCode"/>
        <label dictRef="pdb:name" xmlns="">C</label>
        <scalar dictRef="pdb:oxt">false</scalar>
        <scalar dictRef="pdb:record">ATOM 303 C ASP 22 16.768 -22.409 -19.207 1.00 0.00 C </scalar>
        <scalar dictRef="pdb:resName">ASP</scalar>
        <scalar dictRef="pdb:resSeq">22</scalar>
        <scalar dictRef="pdb:segID"/>
        <scalar dictRef="pdb:serial">303</scalar>
        <scalar dictRef="pdb:tempFactor">0.0</scalar>
      </atom>
      <atom id="a9182681" elementType="O" x3="15.693" y3="-22.223" z3="-19.776" formalCharge="0" hydrogenCount="0" occupancy="1.0">
        <scalar dictRef="cdk:partialCharge" dataType="xsd:double">-2.147483648E9</scalar>
        <scalar dictRef="pdb:altLoc"/>
        <scalar dictRef="pdb:chainID"/>
        <scalar dictRef="pdb:hetAtom">false</scalar>
        <scalar dictRef="pdb:iCode"/>
        <label dictRef="pdb:name" xmlns="">O</label>
        <scalar dictRef="pdb:oxt">false</scalar>
        <scalar dictRef="pdb:record">ATOM 304 O ASP 22 15.693 -22.223 -19.776 1.00 0.00 O </scalar>
        <scalar dictRef="pdb:resName">ASP</scalar>
        <scalar dictRef="pdb:resSeq">22</scalar>
        <scalar dictRef="pdb:segID"/>
        <scalar dictRef="pdb:serial">304</scalar>
        <scalar dictRef="pdb:tempFactor">0.0</scalar>
      </atom>
      <atom id="a16496587" elementType="C" x3="18.071" y3="-20.958" z3="-20.77" formalCharge="0" hydrogenCount="0" occupancy="1.0">
        <scalar dictRef="cdk:partialCharge" dataType="xsd:double">-2.147483648E9</scalar>
        <scalar dictRef="pdb:altLoc"/>
        <scalar dictRef="pdb:chainID"/>
        <scalar dictRef="pdb:hetAtom">false</scalar>
        <scalar dictRef="pdb:iCode"/>
        <label dictRef="pdb:name" xmlns="">CB</label>
        <scalar dictRef="pdb:oxt">false</scalar>
        <scalar dictRef="pdb:record">ATOM 305 CB ASP 22 18.071 -20.958 -20.770 1.00 0.00 C </scalar>
        <scalar dictRef="pdb:resName">ASP</scalar>
        <scalar dictRef="pdb:resSeq">22</scalar>
        <scalar dictRef="pdb:segID"/>
        <scalar dictRef="pdb:serial">305</scalar>
        <scalar dictRef="pdb:tempFactor">0.0</scalar>
      </atom>
      <atom id="a31427481" elementType="C" x3="17.018" y3="-19.956" z3="-21.202" formalCharge="0" hydrogenCount="0" occupancy="1.0">
        <scalar dictRef="cdk:partialCharge" dataType="xsd:double">-2.147483648E9</scalar>
        <scalar dictRef="pdb:altLoc"/>
        <scalar dictRef="pdb:chainID"/>
        <scalar dictRef="pdb:hetAtom">false</scalar>
        <scalar dictRef="pdb:iCode"/>
        <label dictRef="pdb:name" xmlns="">CG</label>
        <scalar dictRef="pdb:oxt">false</scalar>
        <scalar dictRef="pdb:record">ATOM 306 CG ASP 22 17.018 -19.956 -21.202 1.00 0.00 C </scalar>
        <scalar dictRef="pdb:resName">ASP</scalar>
        <scalar dictRef="pdb:resSeq">22</scalar>
        <scalar dictRef="pdb:segID"/>
        <scalar dictRef="pdb:serial">306</scalar>
        <scalar dictRef="pdb:tempFactor">0.0</scalar>
      </atom>
      <atom id="a21375057" elementType="O" x3="17.171" y3="-18.758" z3="-20.879" formalCharge="0" hydrogenCount="0" occupancy="1.0">
[truncated: 1,501,957 more chars]
