# Supplementary material for: Automated reaction database and reaction network analysis: extraction of reaction templates using cheminformatics
Source: J Cheminform. 2018 Mar 9;10:11. doi: 10.1186/s13321-018-0269-8 (PMC5845084; doi:10.1186/s13321-018-0269-8)
Supplement: Supplementary file 9 — Additional file 9. Zip-file containing the source code of the software. [file 13321_2018_269_MOESM9_ESM.zip › source_code/CDK/cdk/bin/data/cml/a-pinen.cml]

<?xml version="1.0" encoding="ISO-8859-1"?>
<!DOCTYPE molecule SYSTEM "cml.dtd" []>
<molecule id="a-pinen">
  <atomArray>
    <stringArray builtin="id">a1 a2 a3 a4 a5 a6 a7 a8 a9 a10</stringArray>
    <stringArray builtin="elementType">C C C C C C C C C C</stringArray>
    <floatArray builtin="x2" units="arbitrary">
      2.0833 3.3556 3.5513 4.8236 4.8236 5.8610 3.7348 6.0958 5.0071 2.4626 
    </floatArray>
    <floatArray builtin="y2" units="arbitrary">
      4.9704 4.2364 4.9704 5.7044 4.2364 5.2738 2.8173 3.5024 2.0833 2.0833 
    </floatArray>
  </atomArray>
  <bondArray>
    <stringArray builtin="atomRefs">a1 a1 a2 a2 a3 a3 a4 a5 a5 a7 a7</stringArray>
    <stringArray builtin="atomRefs">a2 a3 a5 a7 a4 a7 a6 a6 a8 a9 a10</stringArray>
    <stringArray builtin="order">1 1 1 1 1 1 1 2 1 1 1</stringArray>
  </bondArray>
</molecule>
