# Supplementary material for: Automated reaction database and reaction network analysis: extraction of reaction templates using cheminformatics
Source: J Cheminform. 2018 Mar 9;10:11. doi: 10.1186/s13321-018-0269-8 (PMC5845084; doi:10.1186/s13321-018-0269-8)
Supplement: Supplementary file 9 — Additional file 9. Zip-file containing the source code of the software. [file 13321_2018_269_MOESM9_ESM.zip › source_code/CDK/cdk/bin/data/cml/AlanineTree.cml]

<?xml version="1.0" encoding="UTF-8"?>
<cml xmlns="http://www.xml-cml.org/schema">
    <moleculeList title="Ion list">
        <molecule id="ion0_C3H7NO2" formula="C 3 H 7 N 1 O 2">
            <atomArray>
                <atom id="a1" elementType="N" x2="0.0" y2="0.0" formalCharge="0" hydrogenCount="2" isotopeNumber="14"/>
                <atom id="a2" elementType="C" x2="0.0" y2="1.5" formalCharge="0" hydrogenCount="1" isotopeNumber="12"/>
                <atom id="a3" elementType="C" x2="-1.299038105676657" y2="2.2500000000000018" formalCharge="0" hydrogenCount="0" isotopeNumber="12"/>
                <atom id="a4" elementType="C" x2="1.2990381056766584" y2="2.249999999999999" formalCharge="0" hydrogenCount="3" isotopeNumber="12"/>
                <atom id="a5" elementType="O" x2="-1.2990381056766538" y2="3.7500000000000018" formalCharge="0" hydrogenCount="0" isotopeNumber="16"/>
                <atom id="a6" elementType="O" x2="-2.598076211353316" y2="1.500000000000004" formalCharge="0" hydrogenCount="1" isotopeNumber="16"/>
            </atomArray>
            <bondArray>
                <bond id="b1" atomRefs2="a1 a2" order="S"/>
                <bond id="b2" atomRefs2="a2 a3" order="S"/>
                <bond id="b3" atomRefs2="a2 a4" order="S"/>
                <bond id="b4" atomRefs2="a3 a5" order="D"/>
                <bond id="b5" atomRefs2="a3 a6" order="S"/>
            </bondArray>
        </molecule>
        <molecule id="ion1_C2H5N" formula="C 2 H 5 N 1">
            <atomArray>
                <atom id="a1" elementType="N" x2="0.0" y2="0.0" formalCharge="0" hydrogenCount="2" isotopeNumber="14"/>
                <atom id="a2" elementType="C" x2="0.0" y2="1.5" formalCharge="0" hydrogenCount="1" isotopeNumber="12"/>
                <atom id="a4" elementType="C" x2="1.2990381056766584" y2="2.249999999999999" formalCharge="0" hydrogenCount="2" isotopeNumber="12"/>
            </atomArray>
            <bondArray>
                <bond id="b1" atomRefs2="a1 a2" order="S"/>
                <bond id="b3" atomRefs2="a2 a4" order="D"/>
            </bondArray>
        </molecule>
    </moleculeList>
    <moleculeList title="Neutral loss list">
        <molecule id="nl0_CH2O2" formula="C 1 H 2 O 2">
            <atomArray>
                <atom id="a3" elementType="C" x2="-1.299038105676657" y2="2.2500000000000018" formalCharge="0" hydrogenCount="1" isotopeNumber="12"/>
                <atom id="a5" elementType="O" x2="-1.2990381056766538" y2="3.7500000000000018" formalCharge="0" hydrogenCount="0" isotopeNumber="16"/>
                <atom id="a6" elementType="O" x2="-2.598076211353316" y2="1.500000000000004" formalCharge="0" hydrogenCount="1" isotopeNumber="16"/>
            </atomArray>
            <bondArray>
                <bond id="b4" atomRefs2="a3 a5" order="D"/>
                <bond id="b5" atomRefs2="a3 a6" order="S"/>
            </bondArray>
        </molecule>
    </moleculeList>
    <reactionList>
        <reaction>
            <reactantList>
                <reactant>
                    <molecule ref="ion0_C3H7NO2"/>
                </reactant>
            </reactantList>
            <productList>
                <product role="ion">
                    <molecule ref="ion1_C2H5N"/>
                </product>
                <product role="neutral_loss">
                    <molecule ref="nl0_CH2O2"/>
                </product>
            </productList>
        </reaction>
    </reactionList>
</cml>
