# Supplementary material for: Automated reaction database and reaction network analysis: extraction of reaction templates using cheminformatics
Source: J Cheminform. 2018 Mar 9;10:11. doi: 10.1186/s13321-018-0269-8 (PMC5845084; doi:10.1186/s13321-018-0269-8)
Supplement: Supplementary file 9 — Additional file 9. Zip-file containing the source code of the software. [file 13321_2018_269_MOESM9_ESM.zip › source_code/CDK/cdk/bin/data/cml/benzene.cml]

<?xml version="1.0" encoding="ISO-8859-1"?>
<molecule id="benzene">
  <atomArray>
    <stringArray builtin="id">a1 a2 a3 a4 a5 a6</stringArray>
    <stringArray builtin="elementType">C C C C C C</stringArray>
  </atomArray>
  <bondArray>
    <stringArray builtin="atomRefs">a1 a2 a3 a4 a5 a6</stringArray>
    <stringArray builtin="atomRefs">a2 a3 a4 a5 a6 a1</stringArray>
    <stringArray builtin="order">1 2 1 2 1 2</stringArray>
  </bondArray>
</molecule>
