# Supplementary material for: Automated reaction database and reaction network analysis: extraction of reaction templates using cheminformatics
Source: J Cheminform. 2018 Mar 9;10:11. doi: 10.1186/s13321-018-0269-8 (PMC5845084; doi:10.1186/s13321-018-0269-8)
Supplement: Supplementary file 9 — Additional file 9. Zip-file containing the source code of the software. [file 13321_2018_269_MOESM9_ESM.zip › source_code/CDK/cdk/bin/data/cml/bug1014344-1.cml]

<molecule title="(=O)OC2)C34([H])))C5)">
<atomArray>
<atom id="a1">
<string builtin="elementType">O</string>
</atom>
<atom id="a2">
<string builtin="elementType">C</string>
</atom>
<atom id="a3">
<string builtin="elementType">O</string>
</atom>
<atom id="a4">
<string builtin="elementType">C</string>
</atom>
<atom id="a5">
<string builtin="elementType">C</string>
</atom>
<atom id="a6">
<string builtin="elementType">C</string>
</atom>
<atom id="a7">
<string builtin="elementType">C</string>
</atom>
<atom id="a8">
<string builtin="elementType">C</string>
</atom>
<atom id="a9">
<string builtin="elementType">C</string>
</atom>
<atom id="a10">
<string builtin="elementType">O</string>
</atom>
<atom id="a11">
<string builtin="elementType">C</string>
</atom>
<atom id="a12">
<string builtin="elementType">C</string>
</atom>
<atom id="a13">
<string builtin="elementType">C</string>
</atom>
<atom id="a14">
<string builtin="elementType">H</string>
</atom>
<atom id="a15">
<string builtin="elementType">C</string>
</atom>
<atom id="a16">
<string builtin="elementType">C</string>
</atom>
<atom id="a17">
<string builtin="elementType">C</string>
</atom>
<atom id="a18">
<string builtin="elementType">C</string>
</atom>
<atom id="a19">
<string builtin="elementType">C</string>
</atom>
<atom id="a20">
<string builtin="elementType">C</string>
</atom>
<atom id="a21">
<string builtin="elementType">C</string>
</atom>
</atomArray>
<bondArray>
<bond>
<string builtin="atomRef">a1</string>
<string builtin="atomRef">a2</string>
<string builtin="order">1</string>
</bond>
<bond>
<string builtin="atomRef">a2</string>
<string builtin="atomRef">a3</string>
<string builtin="order">2</string>
</bond>
<bond>
<string builtin="atomRef">a2</string>
<string builtin="atomRef">a4</string>
<string builtin="order">1</string>
</bond>
<bond>
<string builtin="atomRef">a4</string>
<string builtin="atomRef">a5</string>
<string builtin="order">1</string>
</bond>
<bond>
<string builtin="atomRef">a5</string>
<string builtin="atomRef">a13</string>
<string builtin="order">1</string>
</bond>
<bond>
<string builtin="atomRef">a5</string>
<string builtin="atomRef">a6</string>
<string builtin="order">1</string>
</bond>
<bond>
<string builtin="atomRef">a6</string>
<string builtin="atomRef">a7</string>
<string builtin="order">1</string>
</bond>
<bond>
<string builtin="atomRef">a7</string>
<string builtin="atomRef">a8</string>
<string builtin="order">2</string>
</bond>
<bond>
<string builtin="atomRef">a7</string>
<string builtin="atomRef">a9</string>
<string builtin="order">1</string>
</bond>
<bond>
<string builtin="atomRef">a9</string>
<string builtin="atomRef">a10</string>
<string builtin="order">1</string>
</bond>
<bond>
<string builtin="atomRef">a9</string>
<string builtin="atomRef">a11</string>
<string builtin="order">1</string>
</bond>
<bond>
<string builtin="atomRef">a11</string>
<string builtin="atomRef">a12</string>
<string builtin="order">1</string>
</bond>
<bond>
<string builtin="atomRef">a12</string>
<string builtin="atomRef">a13</string>
<string builtin="order">1</string>
</bond>
<bond>
<string builtin="atomRef">a13</string>
<string builtin="atomRef">a14</string>
<string builtin="order">1</string>
</bond>
<bond>
<string builtin="atomRef">a13</string>
<string builtin="atomRef">a15</string>
<string builtin="order">1</string>
</bond>
<bond>
<string builtin="atomRef">a15</string>
<string builtin="atomRef">a16</string>
<string builtin="order">1</string>
</bond>
<bond>
<string builtin="atomRef">a16</string>
<string builtin="atomRef">a17</string>
<string builtin="order">1</string>
</bond>
<bond>
<string builtin="atomRef">a17</string>
<string builtin="atomRef">a18</string>
<string builtin="order">1</string>
</bond>
<bond>
<string builtin="atomRef">a18</string>
<string builtin="atomRef">a19</string>
<string builtin="order">1</string>
</bond>
<bond>
<string builtin="atomRef">a19</string>
<string builtin="atomRef">a20</string>
<string builtin="order">1</string>
</bond>
<bond>
<string builtin="atomRef">a19</string>
<string builtin="atomRef">a21</string>
<string builtin="order">1</string>
</bond>
</bondArray>
</molecule>
