# Supplementary material for: Automated reaction database and reaction network analysis: extraction of reaction templates using cheminformatics
Source: J Cheminform. 2018 Mar 9;10:11. doi: 10.1186/s13321-018-0269-8 (PMC5845084; doi:10.1186/s13321-018-0269-8)
Supplement: Supplementary file 9 — Additional file 9. Zip-file containing the source code of the software. [file 13321_2018_269_MOESM9_ESM.zip › source_code/CDK/cdk/bin/data/cml/bug1535055.cml]

<cml id="cml1" xmlns="http://www.xml-cml.org/schema">
<molecule id="m1">
<name>methyl carbazole-3-carboxylate</name>
<identifier 
convention="iupac:inchi">InChI=1/C14H11NO2/c1-17-14(16)9-6-7-13-11(8-9)10-4-2-3-5-12(10)15-13/h2-8,15H,1H3</identifier>
<atomArray>
<atom id="a1" elementType="C"/>
<atom id="a2" elementType="C"/>
<atom id="a3" elementType="C"/>
<atom id="a4" elementType="C"/>
<atom id="a5" elementType="C"/>
<atom id="a6" elementType="C"/>
<atom id="a7" elementType="C"/>
<atom id="a8" elementType="C"/>
<atom id="a9" elementType="C"/>
<atom id="a10" elementType="C"/>
<atom id="a11" elementType="C"/>
<atom id="a12" elementType="C"/>
<atom id="a13" elementType="N"/>
<atom id="a14" elementType="C"/>
<atom id="a15" elementType="C"/>
<atom id="a16" elementType="O"/>
<atom id="a17" elementType="O"/>
</atomArray>
<bondArray>
<bond atomRefs2="a2 a3" order="2"/>
<bond atomRefs2="a3 a4" order="1"/>
<bond atomRefs2="a4 a5" order="2"/>
<bond atomRefs2="a5 a6" order="1"/>
<bond atomRefs2="a6 a7" order="1"/>
<bond atomRefs2="a7 a8" order="2"/>
<bond atomRefs2="a8 a9" order="1"/>
<bond atomRefs2="a9 a10" order="2"/>
<bond atomRefs2="a10 a11" order="1"/>
<bond atomRefs2="a11 a12" order="2"/>
<bond atomRefs2="a12 a7" order="1"/>
<bond atomRefs2="a12 a13" order="1"/>
<bond atomRefs2="a13 a14" order="1"/>
<bond atomRefs2="a14 a6" order="2"/>
<bond atomRefs2="a14 a2" order="1"/>
<bond atomRefs2="a15 a4" order="1"/>
<bond atomRefs2="a15 a16" order="2"/>
<bond atomRefs2="a15 a17" order="1"/>
<bond atomRefs2="a17 a1" order="1"/>
</bondArray>
</molecule>
</cml>
 	  	 
