# Supplementary material for: Automated reaction database and reaction network analysis: extraction of reaction templates using cheminformatics
Source: J Cheminform. 2018 Mar 9;10:11. doi: 10.1186/s13321-018-0269-8 (PMC5845084; doi:10.1186/s13321-018-0269-8)
Supplement: Supplementary file 9 — Additional file 9. Zip-file containing the source code of the software. [file 13321_2018_269_MOESM9_ESM.zip › source_code/CDK/cdk/bin/data/cml/bug639455.cml]

<?xml version="1.0" encoding="ISO-8859-1"?>
<!DOCTYPE molecule SYSTEM "cml.dtd" []>
<molecule id="butadiene.cml" convention="CML-1999-05-15">
  <atom id="a0">
    <string builtin="elementType">C</string>
    <coordinate2 builtin="xy2">84 138</coordinate2>
  </atom>
  <atom id="a1">
    <string builtin="elementType">C</string>
    <coordinate2 builtin="xy2">105.651 125.5</coordinate2>
  </atom>
  <atom id="a2">
    <string builtin="elementType">C</string>
    <coordinate2 builtin="xy2">127.301 138</coordinate2>
  </atom>
  <atom id="a3">
    <string builtin="elementType">C</string>
    <coordinate2 builtin="xy2">148.952 125.5</coordinate2>
  </atom>
  <bond id="b0" atomRefs="a0 a1">
    <string builtin="order">D</string>
  </bond>
  <bond id="b1" atomRefs="a1 a2">
    <string builtin="order">S</string>
  </bond>
  <bond id="b2" atomRefs="a2 a3">
    <string builtin="order">D</string>
  </bond>
</molecule>
